# Supplementary material for: Sexual-dimorphism in human immune system aging
Source: Nat Commun. 2020 Feb 6;11:751. doi: 10.1038/s41467-020-14396-9 (PMC7005316; doi:10.1038/s41467-020-14396-9)
Supplement: Supplementary file 2 — Supplementary Table 1 [file 41467_2020_14396_MOESM2_ESM.xlsx]

## Sheet: Sample information and metadata
	F: female; M: male		HY: Healthy Young; HM: Healthy middle-aged; HO: Healty Old															CA: Chromatin accessibility; GE: Gene expression; CC: cell compositions
Random#	Sex	Age	Group	Race	Ethnicity	Height(inches)	Weight(pounds)	BMI	CMV.titer	CMV.status	Frailty.index	Frailty.status	ATACseq	ATAC.QC	RNAseq	RNA.QC	CellComposition	Data.availability
101	M	33	HY	C	NH	75	258	32.336					N		N		Y	+CC
103	M	59	HM	C	NH	72	200	27.1991					N		N		Y	+CC
104	M	79	HO	C	NH	70	193	27.7684						FAILED	N		Y	+CC
106	F	34	HY	C	NH	63	250	44.4067	0.196545	NEG	0	FALSE	Y	PASSED	N		Y	+CA+CC
107	F	54	HM	C	NH	61	180	34.1037			0.030303	FALSE	Y	PASSED	Y	PASSED	Y	+CA+GE+CC
108	M	38	HY	C	NH	75	191	23.9387	3.81644	POS	0	FALSE	Y	PASSED	N		Y	+CA+CC
111	F	23	HY	C	NH	62	112	20.5411			0.0757576	FALSE	Y	PASSED	Y	PASSED	Y	+CA+GE+CC
114	M	35	HY	C	NH	71	247	34.5437	3.5088	POS	0	FALSE	Y	PASSED	Y	PASSED	Y	+CA+GE+CC
115	F	40	HY	B	H	65	135	22.5266	3.5088	POS	0.0151515	FALSE	Y	INELIGIBLE	N		Y	+CA+CC
116	M	22	HY	C	NH	68	160	24.3945	0.0643819	NEG	0.0151515	FALSE	Y	PASSED	Y	PASSED	Y	+CA+GE+CC
117	F	78	HO	C	NH	67	193	30.3108			0.0606061	FALSE	Y	PASSED	Y	PASSED	Y	+CA+GE+CC
134	M	25	HY	C	NH	73	190	25.136			0	FALSE	Y	PASSED	Y	PASSED	N	+CA+GE
119	M	64	HM	C	NH	71	230	32.1662			0.030303	FALSE	Y	PASSED	N		Y	+CA+CC
120	M	33	HY	C	NH	71	320	44.753					N		N		Y	+CC
122	M	66	HO	C	NH	66	170	27.5138			0.030303	FALSE	Y	PASSED	Y	PASSED	Y	+CA+GE+CC
221	F	26	HY	C	NH								Y	PASSED	N		N	+CA
124	M	24	HY	C	NH	72	190	25.8391					N		N		Y	+CC
141	M	27	HY	C	NH	63	130	23.0915			0.0757576	FALSE	Y	PASSED	Y	PASSED	N	+CA+GE
156	F	28	HY	C	NH	64.5	115	19.488			0.030303	FALSE	Y	PASSED	Y	PASSED	N	+CA+GE
126	F	35	HY	C	NH	65	137	22.8604					N		N		Y	+CC
127	F	37	HY	B	NH	69	195	28.8752	18	POS	0	FALSE	Y	INELIGIBLE	N		Y	+CA+CC
236	F	29	HY	C	NH	62	123	22.5585			0.0454545	FALSE	Y	PASSED	Y	PASSED	N	+CA+GE
128	F	24	HY	C	NH	63	150	26.644			0.0606061	FALSE	Y	PASSED	Y	PASSED	Y	+CA+GE+CC
210	F	29	HY	B	H	68	250	38.1163	7.31744	POS	0	FALSE	Y	INELIGIBLE	N		N	+CA
131	F	64	HM	C	NH	68.5	165	24.7909					Y	PASSED	N		Y	+CA+CC
137	F	31	HY	C	NH	65	185	30.8698			0.136364	FALSE	Y	PASSED	Y	PASSED	N	+CA+GE
132	F	50	HM	C	NH	65	200	33.3728					N		N		Y	+CC
135	M	22	HY	C	NH	72	140	19.0394	0.111055	NEG	0.0151515	FALSE	Y	PASSED	Y	PASSED	Y	+CA+GE+CC
281	F	31	HY	C	NH	61	112	21.2201			0.030303	FALSE	Y	PASSED	N		N	+CA
173	F	32	HY	C	NH	63	198	35.1701			0.030303	FALSE	Y	PASSED	Y	PASSED	N	+CA+GE
138	M	43	HM	C	NH	67	164	25.7563					N		N		Y	+CC
140	F	43	HM	C	NH	61	190	35.9984					N		N		Y	+CC
123	F	32	HY	A	NH								Y	INELIGIBLE	N		N	+CA
143	F	39	HY	C	NH	65	125	20.858					N		N		Y	+CC
144	F	70	HO	C	NH	60	142	27.8083			0.0606061	FALSE	Y	PASSED	Y	PASSED	Y	+CA+GE+CC
146	F	66	HO	C	NH				3.07119	POS			Y	PASSED	N		Y	+CA+CC
148	M	57	HM	C	NH	65	184	30.703					N		N		Y	+CC
149	F	45	HM	C	NH	64	140	24.0967			0.0757576	FALSE	Y	PASSED	N		Y	+CA+CC
150	F	50	HM	C	NH	65	138	23.0272					N		N		Y	+CC
151	M	45	HY	C	NH								Y	PASSED	N		Y	+CA+CC
153	F	82	HO	C	NH	67	169	26.5415			0.0757576	FALSE	Y	PASSED	Y	PASSED	Y	+CA+GE+CC
154	F	32	HY	C	NH	65	182	30.3692					N		N		Y	+CC
437	F	36	HY	C	NH	67	158	24.814			0.0151515	FALSE	Y	PASSED	N		N	+CA
367	M	36	HY	C	NH	70	181	26.0418			0.0151515	FALSE	Y	PASSED	N		N	+CA
155	F	31	HY	C	NH	59	126	25.5185			0	FALSE	Y	PASSED	N		Y	+CA+CC
158	F	88	HO	C	NH	61	110	20.8412	18	POS	0.0757576	FALSE	Y	PASSED	Y	PASSED	Y	+CA+GE+CC
227	F	38	HY	C	NH	65	190	31.7041	18	POS	0.0151515	FALSE	Y	PASSED	Y	PASSED	N	+CA+GE
178	F	38	HY	C	NH	65	165	27.5325	5.38794	POS	0.0151515	FALSE	Y	PASSED	Y	PASSED	N	+CA+GE
162	F	25	HY	C	NH	63	132	23.4467			0	FALSE	Y	FAILED	Y	PASSED	Y	+CA+GE+CC
163	F	50	HM	C	NH	65	134	22.3598					N		N		Y	+CC
164	F	31	HY	C	NH	60	135	26.4375	0.0719405	NEG	0.0151515	FALSE	Y	PASSED	Y	PASSED	Y	+CA+GE+CC
166	F	47	HM	C	NH	65	150	25.0296			0	FALSE	Y	PASSED	N		Y	+CA+CC
152	F	40	HY	C	NH								Y	FAILED	N		N	+CA
169	F	25	HY	B	NH	63	145	25.7559			0	FALSE	Y	INELIGIBLE			Y	+CA+CC
170	F	51	HM	C	NH	66.5	169	26.9422			0.181818	FALSE	Y	PASSED	Y	PASSED	Y	+CA+GE+CC
172	F	36	HY	C	NH	62	180	33.0125					N		N		Y	+CC
174	F	46	HM	C	NH	60	145	28.3958					N		N		Y	+CC
175	M	45	HM	C	NH	70	205	29.4949			0.0151515	FALSE	Y	PASSED	Y	PASSED	Y	+CA+GE+CC
176	M	29	HY	C	NH	75	264	33.088	0.135637	NEG	0	FALSE	Y	PASSED	N		Y	+CA+CC
180	M	53	HM	C	NH	70	220	31.6531					N		N		Y	+CC
181	F	49	HM	C	NH	64	158	27.1948			0.030303	FALSE	Y	PASSED	N		Y	+CA+CC
183	F	54	HM	C	NH	64	229	39.4153					N		N		Y	+CC
203	F	45	HM	C	NH	64	148	25.4736			0	FALSE	Y	PASSED	N		N	+CA
185	F	30	HY	C	NH	48	115	35.1888					N		N		Y	+CC
187	F	56	HM	C	NH	58.5	110	22.6605			0.0454545	FALSE	Y	PASSED	N		Y	+CA+CC
189	F	39	HY	C	NH	62	105	19.2573			0.0757576	FALSE	Y	FAILED	N		Y	+CA+CC
190	F	86	HO	C	NH	62	152	27.8772	0.0873174	NEG	0.0151515	FALSE	Y	PASSED	Y	PASSED	Y	+CA+GE+CC
247	M	46	HM	C	NH	69	227	33.6137			0.0151515	FALSE	Y	PASSED	Y	PASSED	N	+CA+GE
118	M	46	HM	C	NH	69	180	26.6541			0.030303	FALSE	Y	PASSED	Y	PASSED	N	+CA+GE
192	M	89	HO	C	NH	71	145	20.2787	18	POS	0.181818	FALSE	Y	PASSED	N		Y	+CA+CC
193	M	44	HM	C	NH	66	198	32.0455			0	FALSE	Y	PASSED	Y	PASSED	Y	+CA+GE+CC
194	M	23	HY	C	H	69	190	28.1348	0.135637	NEG	0	FALSE	Y	INELIGIBLE	N		Y	+CA+CC
195	M	22	HY	C	NH	69	182	26.9502					N		N		Y	+CC
136	F	48	HM	C	NH	65.5	165	27.1138					Y	PASSED	N		N	+CA
196	M	28	HY	C	NH								Y	PASSED	N		Y	+CA+CC
182	M	49	HM	C	NH	70	168	24.1714					Y	PASSED	Y	PASSED	N	+CA+GE
197	M	65	HO	C	NH	65	170	28.3669					N		N		Y	+CC
198	M	60	HM	C	NH	71	210	29.3692					N		N		Y	+CC
199	M	25	HY	C	NH	56	159.2	35.7895					N		N		Y	+CC
200	M	26	HY	C	NH	72	161	21.8953	0.205679	NEG			Y	PASSED	N		Y	+CA+CC
232	M	50	HM	C	NH	60	181	35.4458			0.0151515	FALSE	Y	PASSED	Y	PASSED	N	+CA+GE
201	M	75	HO	C	NH				5.7842	POS			Y	PASSED	Y	PASSED	Y	+CA+GE+CC
204	M	26	HY	C	NH	73	180	23.8131	0.0795852	NEG	0.0151515	FALSE	Y	PASSED	N		Y	+CA+CC
205	M	32	HY	A	NH				1.99484	POS			Y	INELIGIBLE	N		Y	+CA+CC
206	M	44	HM	C	NH	76	205	25.0216					N		N		Y	+CC
207	F	89+	HO	C	NH	63	111	19.7166	18	POS	0.030303	FALSE	Y	PASSED	Y	PASSED	Y	+CA+GE+CC
208	F	28	HY	C	NH	66.25	204	32.7678			0.0151515	FALSE	Y	FAILED	N		Y	+CA+CC
209	F	32	HY	C	NH	65	130	21.6923					N		N		Y	+CC
211	M	33	HY	C	NH								Y	PASSED	Y	PASSED	Y	+CA+GE+CC
212	M	25	HY	C	H								Y	INELIGIBLE	Y	INELIGIBLE	Y	+CA+GE+CC
213	M	85	HO	C	NH	60	184	36.0333			0.227273	TRUE	Y	PASSED	Y	PASSED	Y	+CA+GE+CC
214	M	54	HM	C	NH	68	168	25.6142			0.0151515	FALSE	Y	PASSED	Y	PASSED	Y	+CA+GE+CC
216	F	52	HM	C	NH	62	175	32.0955			0	FALSE	Y	PASSED	Y	PASSED	Y	+CA+GE+CC
215	M	54	HM	C	NH	67	195	30.6249			0.0151515	FALSE	Y	PASSED	Y	PASSED	N	+CA+GE
109	F	54	HM	C	NH	73	211	27.9142					Y	PASSED	Y	PASSED	N	+CA+GE
217	M	48	HM	C	NH	69	220	32.5772					N		N		Y	+CC
125	M	55	HM	C	NH	68	200	30.4931			0.0151515	FALSE	Y	PASSED	Y	PASSED	N	+CA+GE
165	M	56	HM	C	NH	74	170	21.8864			0	FALSE	Y	PASSED	Y	PASSED	N	+CA+GE
218	F	40	HY	C	NH				0.0795852	NEG			Y	PASSED	N		Y	+CA+CC
219	F	53	HM	C	NH	65	158	26.3645					N		N		Y	+CC
246	M	57	HM	C	NH	74.5	223	28.3258					Y	PASSED	Y	PASSED	N	+CA+GE
220	M	51	HM	C	NH	66.5	144	22.9566					Y	PASSED	Y	PASSED	Y	+CA+GE+CC
191	F	58	HM	C	NH	64.5	137	23.2162					Y	FAILED	N		N	+CA
223	F	73	HO	C	NH								Y	FAILED	N		Y	+CC
225	F	48	HM	C	NH	65	120	20.0237			0.0909091	FALSE	Y	PASSED	Y	PASSED	Y	+CA+GE+CC
229	M	50	HM	C	NH	67	160	25.1281					N		N		Y	+CC
338	M	60	HM	C	NH	71	200	27.9706			0	FALSE	Y	PASSED	Y	PASSED	N	+CA+GE
222	M	61	HM	C	NH	68	190	28.9684			0.0454545	FALSE	Y	PASSED	Y	PASSED	N	+CA+GE
231	M	71	HO	C	NH	69.5	209	30.5046					N		N		Y	+CC
161	M	63	HM	C	NH	71	206	28.8098			0.0151515	FALSE	Y	PASSED	Y	PASSED	N	+CA+GE
233	M	43	HM	C	NH	70	195	28.0561			0.0151515	FALSE	Y	PASSED	N		Y	+CA+CC
234	F	72	HO	C	NH	62	188	34.4797			0	FALSE	Y	PASSED	N		Y	+CA+CC
237	F	68	HO	C	NH	68	180	27.4438					N		N		Y	+CC
239	M	52	HM	C	NH	65	200	33.3728					N		N		Y	+CC
240	F	73	HO	C	NH	64	160	27.5391			0	FALSE	Y	PASSED	N		Y	+CA+CC
241	F	78	HO	C	NH	64	180	30.9814			0.106061	FALSE	Y	FAILED	Y	PASSED	Y	+CA+GE+CC
242	M	22	HY	C	NH	72	185	25.1591					N		N		Y	+CC
244	M	24	HY	C	NH	68	161	24.5469					N		N		Y	+CC
417	F	66	HO	C	NH	61	147	27.8514			0.0151515	FALSE	Y	PASSED	N		N	+CA
252	F	64	HM	C	NH	63	125	22.2033					N		N		Y	+CC
255	F	66	HO	C	NH	63	135	23.9796					N		N		Y	+CC
256	M	79	HO	C	NH	70	155	22.301					N		N		Y	+CC
340	M	67	HO	C	NH	72	200	27.1991			0.0454545	FALSE	Y	PASSED	N		N	+CA
273	F	65	HO	C	NH	62	132	24.2092					N		N		Y	+CC
274	M	68	HO	C	NH	71	140	19.5794					N		N		Y	+CC
284	M	81	HO	C	NH	65	160	26.6982			0.0606061	FALSE	Y	PASSED	Y	PASSED	N	+CA+GE+CC
287	F	51	HM	C	NH	65.5	138	22.677			0.0606061	FALSE	Y	PASSED	Y	PASSED	N	+CA+GE+CC
290	M	74	HO	C	NH	68	195	29.7308			0.0454545	FALSE	Y	PASSED	Y	PASSED	N	+CA+GE+CC
293	M	73	HO	C	NH	68.5	160	24.0396					N		N		Y	+CC
248	M	69	HO	C	NH	70	193	27.7684			0	FALSE	Y	PASSED	Y	PASSED	N	+CA+GE
442	F	69	HO	LA	H	48	119	36.4128			0.0151515	FALSE	Y	INELIGIBLE	N		N	+CA
294	F	67	HO	C	NH	64	135	23.2361			0.0151515	FALSE	Y	FAILED	Y	PASSED	N	+CA+GE+CC
299	F	69	HO	C	NH	63	115	20.4271					N		N		Y	+CC
313	F	65	HO	C	NH	63	174	30.907			0.0606061	FALSE	Y	PASSED	Y	PASSED	N	+CA+GE+CC
318	M	83	HO	C	NH	68	203	30.9505			0.0454545	FALSE	Y	PASSED	Y	PASSED	N	+CA+GE+CC
319	F	75	HO	C	NH	67	159	24.971					N		N		Y	+CC
320	M	52	HM	C	NH	73	205	27.1205			0.0151515	FALSE	Y	PASSED	Y	PASSED	N	+CA+GE+CC
324	M	68	HO	C	NH	71	140	19.5794			0	FALSE	Y	PASSED	Y	PASSED	N	+CA+GE+CC
333	M	67	HO	C	NH	67	150	23.5576					N		N		Y	+CC
335	F	54	HM	C	NH	72	215	29.239			0	FALSE	Y	PASSED	Y	PASSED	N	+CA+GE+CC
336	M	77	HO	C	NH	65	185	30.8698					N		N		Y	+CC
449	F	75	HO	C	NH	65.5	170	27.9354			0.181818	FALSE	Y	PASSED	N		N	+CA
342	F	35	HY	C	NH	60	180	35.25			0.0454545	FALSE	Y	PASSED	Y	PASSED	N	+CA+GE+CC
346	M	83	HO	C	NH	65	216	36.0426					N		N		Y	+CC
356	F	79	HO	C	NH	63	100	17.7627			0.121212	FALSE	Y	PASSED	Y	PASSED	N	+CA+GE+CC
184	F	76	HO	C	NH	61	116	21.978			0	FALSE	Y	FAILED	Y	PASSED	N	+CA+GE
129	M	76	HO	C	NH	74	160	20.599			0.0151515	FALSE	N		Y	PASSED	N	+GE
139	F	77	HO	C	NH	64	170	29.2603			0.0757576	FALSE	Y	PASSED	Y	PASSED	N	+CA+GE
238	M	77	HO	C	NH	69	195	28.8752			0.0757576	FALSE	Y	FAILED	Y	PASSED	N	+CA+GE
358	F	57	HM	C	NH	68	162	24.6994			0.106061	FALSE	Y	PASSED	N		Y	+CA+CC
359	M	84	HO	C	NH	68	200	30.4931					N		N		Y	+CC
362	F	42	HM	C	NH	62.75	200	35.809			0.0151515	FALSE	Y	PASSED	Y	PASSED	N	+CA+GE+CC
159	F	78	HO	C	NH	64	165	28.3997	0.0795852	NEG	0.0454545	FALSE	Y	PASSED	N		N	+CA
363	M	41	HM	C	NH	72	215	29.239			0.0757576	FALSE	Y	PASSED	Y	PASSED	N	+CA+GE+CC
369	M	59	HM	C	NH	72	185	25.1591			0	FALSE	Y	PASSED	Y	PASSED	N	+CA+GE+CC
374	F	66	HO	C	NH	63	216	38.3673					N		N		Y	+CC
375	M	53	HM	C	NH	70	254	36.5449			0.0606061	FALSE	Y	PASSED	Y	PASSED	N	+CA+GE+CC
376	F	65	HO	C	NH	64.25	135	23.0556					N		N		Y	+CC
385	F	88	HO	C	NH	61	117	22.1674					N		N		Y	+CC
392	M	69	HO	C	NH	74	185	23.8176			0.0454545	FALSE	Y	PASSED	Y	PASSED	N	+CA+GE+CC
110	F	83	HO	C	NH	62	182	33.3793			0.166667	FALSE	Y	PASSED	Y	PASSED	N	+CA+GE
102	F	83	HO	C	NH	65	185	30.8698			0.0757576	FALSE	Y	FAILED	N		N	+CA
397	F	61	HM	C	NH	65	212	35.3751			0.0151515	FALSE	Y	PASSED	Y	PASSED	N	+CA+GE+CC
402	F	47	HM	C	NH	69	145	21.4713			0	FALSE	Y	PASSED	Y	PASSED	Y	+CA+GE+CC
403	F	75	HO	C	NH	63	145	25.7559					N		N		Y	+CC
406	M	42	HM	C	NH	73.5	212	27.6663			0.030303	FALSE	Y	PASSED	Y	PASSED	N	+CA+GE+CC
413	F	67	HO	C	NH	63.5	132	23.0789					N		N		Y	+CC
160	M	88	HO	C	NH	67.5	175	27.0782			0.0454545	FALSE	Y	FAILED	N		N	+CA
428	M	73	HO	C	NH	68	160	24.3945			0.0151515	FALSE	Y	PASSED	Y	PASSED	N	+CA+GE+CC
432	M	80	HO	C	NH	69	155	22.9521			0	FALSE	Y	PASSED	Y	PASSED	N	+CA+GE+CC
440	F	43	HM	C	NH	64	138	23.7524					Y	PASSED	N		Y	+CA+CC
448	M	79	HO	C	NH	70	158	22.7327			0.0151515	FALSE	Y	PASSED	Y	PASSED	N	+CA+GE+CC

## Sheet: ATAC-seq samples summary stats
Age Group	Female Age Mean	Male Age Mean	Female Age Standard Deviation	Male Age Standard Deviation	Age p-value	Female BMI Mean	Male BMI Mean	Female BMI Standard Deviation	Male BMI Standard Deviation	BMI p-value	Female Frailty Index Mean	Male Fraility Index Mean	Female Fraility Index Standard Deviation	Male Fraility Index Standard Deviation	Fraility Index p-value	Number of Females	Number of Males
HY	32.08	29.5	5.4	6.49102	0.196424	27.7572	25.7379	6.61945	4.61686	0.322967						25	16
HM	51.3	52.0455	5.96569	6.96575	0.710808	26.6839	28.774	4.5567	3.73543	0.114591	0.0434343	0.0215311	0.0521311	0.0204004	0.142287	20	22
HO	76.2273	76.4375	7.59029	7.51859	0.93297	27.7044	26.3735	4.91324	4.26813	0.39871	0.0598485	0.0555556	0.0528248	0.0652111	0.836263	22	16

## Sheet: RNA-seq samples summary stats
Age Group	Female Age Mean	Male Age Mean	Female Age Standard Deviation	Male Age Standard Deviation	Age p-value	Female BMI Mean	Male BMI Mean	Female BMI Standard Deviation	Male BMI Standard Deviation	BMI p-value	Female Frailty Index Mean	Male Fraility Index Mean	Female Fraility Index Standard Deviation	Male Fraility Index Standard Deviation	Fraility Index p-value	Number of Females	Number of Males
HY	30.3636	27	5.22059	5.1316	0.200958	27.2402	25.241	5.50008	5.70854	0.530868						11	7
HM	51.4	51.9	5.08156	6.46366	0.819141	28.5651	28.6402	5.8066	3.84325	0.970981	0.043771	0.0213904	0.0603424	0.0214668	0.309162	10	20
HO	78.6154	75.3571	8.08845	5.89142	0.247279	26.2	26.2804	4.97403	4.56385	0.966109	0.0664336	0.044289	0.0465107	0.0601185	0.304633	13	14

## Sheet: Flow samples summary stats
Age Group	Female Age Mean	Male Age Mean	Female Age Standard Deviation	Male Age Standard Deviation	Age p-value	Female BMI Mean	Male BMI Mean	Female BMI Standard Deviation	Male BMI Standard Deviation	BMI p-value	Female Frailty Index Mean	Male Fraility Index Mean	Female Fraility Index Standard Deviation	Male Fraility Index Standard Deviation	Fraility Index p-value	Number of Females	Number of Males
HY	32.2778	28.35	5.65483	6.30184	0.0503308	27.0681	28.2814	6.49893	6.64418	0.606424						18	20
HM	51.15	51.1333	5.88732	6.73866	0.993959	26.8999	28.7409	5.35951	3.31653	0.220388	0.0560606	0.0151515	0.0584856	0.0107137	0.0575292	20	15
HO	74.4286	75.7857	8.59402	7.75766	0.630892	26.2922	27.4884	4.80523	5.3649	0.524449	0.047138	0.146465	0.0374555	0.103134	0.233945	21	14
