# Supplementary material for: Sexual-dimorphism in human immune system aging
Source: Nat Commun. 2020 Feb 6;11:751. doi: 10.1038/s41467-020-14396-9 (PMC7005316; doi:10.1038/s41467-020-14396-9)
Supplement: Supplementary file 3 — Supplementary Table 3 [file 41467_2020_14396_MOESM3_ESM.xlsx]

## Sheet: ATAC-seq Eigenvectors|values
					PC1	PC2	PC3	PC4	PC5	PC6	PC7	PC8	PC9	PC10
				Eigenvalue	11737.3	6209.4	4753.14	3200.33	2362.89	2251.58	1663.99	1496.19	1275.91	1063.13
peak#	chr	start	end	Prop variance	15.0157	7.94376	6.08075	4.09423	3.02288	2.88047	2.12876	1.9141	1.63228	1.36008
1	chr1	28917	29412		-0.00100984	-0.00146853	0.00253614	-0.000198121	-0.000255638	0.000390361	-0.000177431	-0.00424416	0.00241423	0.000993072
2	chr1	240785	241278		0.00598176	-0.00130602	-0.00385471	0.000138863	-0.00386194	-0.000982148	-0.000861811	-0.00152876	0.0025036	0.000909824
3	chr1	713582	714737		-0.00155575	0.00231672	0.00397539	0.00699103	-0.00051362	-0.00269408	0.00139984	0.00482489	0.00166724	0.00740464
4	chr1	752463	752920		0.00488589	-0.00181849	6.46251e-05	0.00263878	-0.00280005	-0.00331758	0.000423801	0.000409541	-0.00326498	0.00665708
5	chr1	755387	758837		0.00015183	0.00946514	0.00106073	0.000329562	0.00225412	-0.00313182	-0.00222212	-0.000594565	0.00116407	0.00231044
6	chr1	762281	763362		-0.00150667	0.000351872	0.00646784	0.00109464	0.000982218	-0.00336372	0.00240424	0.0046156	0.00381304	0.00592945
7	chr1	805059	805595		-0.0014915	0.0027478	0.00822556	0.00159764	-0.000201217	6.90044e-05	0.00469733	0.000627196	0.00283826	0.00316309
8	chr1	815192	815622		0.000281283	0.00985717	0.000802422	-0.00212697	-0.00113706	0.000994374	-0.00536752	-0.00208734	0.00125561	0.00271625
9	chr1	817704	818091		0.000897584	0.00950261	-0.00178218	-0.00179437	-0.000501345	-0.000725341	-0.00286429	-0.00275705	-0.000168504	0.000523308
10	chr1	825688	826295		0.0010627	0.0093011	-0.000154311	-0.00410906	-0.00133334	-0.00190715	-0.00251415	-0.00397719	-6.54117e-05	0.000753038
11	chr1	839768	840722		-0.00203123	0.00398871	0.00573589	0.00140697	-0.000647971	-0.00131569	0.00397436	0.00446511	0.00403622	-0.0010268
12	chr1	842187	842470		0.00410888	0.000410472	0.001046	-0.00231318	-0.00130015	0.00211992	0.00175643	-0.00283535	0.00278307	0.00525736
13	chr1	856365	856693		0.00122542	0.00568413	0.00214799	-0.00293693	-0.000205816	-0.00301717	-0.00324319	-0.000172164	-0.000712974	0.00141959
14	chr1	859036	859843		0.000107809	0.00735461	0.00352486	-0.00217614	0.000931253	-0.00413224	0.000625116	0.00194296	0.0014951	0.00113229
15	chr1	875608	876320		-0.00101449	0.0083632	0.00236872	-0.00225354	0.00357117	0.00111896	-0.00241336	-0.00379624	-0.00244431	0.00534406
16	chr1	876907	878056		-0.000105118	0.00958853	0.00315807	-0.00268414	0.00324595	-0.000357822	0.00179099	0.00172753	-0.000985108	0.000410941
17	chr1	894219	895238		-0.00136812	0.00447371	0.00823602	0.000336961	-0.00043476	0.00203004	0.00108084	0.00342297	0.00426384	-0.000677854
18	chr1	895867	896483		-0.00222032	0.00475424	0.00575546	0.000164738	0.00075413	-0.000871329	0.00330299	0.00479197	-0.00183676	-0.00410871
19	chr1	901389	902701		0.000165543	0.00781341	0.00466404	-0.00474287	0.00149358	-0.00378712	-0.00124139	0.0030091	-0.00292134	-0.000522901
20	chr1	911363	912006		-0.00163854	0.00778259	0.00292974	-0.000407686	0.00344252	-0.000181612	-0.000331467	-0.00103053	0.00335153	0.005097
21	chr1	919569	919934		0.000132953	0.00675807	0.00525296	-0.00104961	0.00131959	0.00239692	0.00633008	0.00221509	0.00141452	-0.00056681
22	chr1	934219	934796		-0.000625774	0.00732461	0.00308629	-0.00266464	0.00534138	-0.000978723	-0.000242658	0.00192886	-0.00724197	-0.00489833
23	chr1	935100	936396		0.00127099	0.006118	0.00475657	0.000268221	0.00445829	-0.00352824	0.00228772	0.000734416	-0.0055992	-0.00126627
24	chr1	937020	937601		0.00104151	0.00665742	0.00395975	-0.00400065	0.00166992	0.00119495	-0.000672421	0.00261353	-0.00100695	0.00277175
25	chr1	948378	949310		-0.00214286	0.00243878	0.00382295	0.00413177	-0.00624792	-0.00042701	0.000584897	0.000788248	-0.00188947	-0.000568588
26	chr1	954572	956102		-0.00174722	0.00443301	0.00817281	-0.00230739	0.0018277	-0.000359828	0.00115491	0.00799429	-0.000296697	-0.00100762
27	chr1	967949	968963		-0.00348814	0.00539536	0.00516853	0.0019577	0.00186699	0.00100661	0.00590286	-0.00225379	-0.00493879	0.00255879
28	chr1	975703	976822		-0.00321433	0.00659506	0.00734188	0.000515071	0.00224062	-0.0018377	0.00406486	0.00334465	-0.000796276	-0.00233281
29	chr1	994426	995458		-0.000491243	0.00598746	0.00725793	-0.00065728	0.00278548	-0.00190601	0.00531642	0.00385263	-0.00377587	0.00134823
30	chr1	999172	999853		-0.00122769	0.0063684	0.00634224	0.000677937	0.00331104	-0.000672731	-0.00208095	0.0020455	-0.00669081	0.00600386
31	chr1	1003920	1005322		-0.00479851	0.0060057	0.00599915	0.00235734	0.00376666	0.00117656	0.00339013	0.00455483	-0.00249653	0.00210485
32	chr1	1014796	1015711		6.44865e-05	0.00740399	0.00285316	-0.00404391	0.00305793	-0.00448079	0.000390873	-0.00265862	-0.00102021	0.00164988
33	chr1	1034287	1035290		-0.00226227	0.0055975	-0.00169606	0.00726114	0.00222728	-0.0067128	-0.00193036	-0.000882712	-0.00479431	0.00401159
34	chr1	1051239	1052273		-0.00269607	-0.000772983	0.00798983	0.00319812	-0.00169627	-0.00135051	0.00565131	0.00281155	0.00601296	0.00299727
35	chr1	1057266	1058089		-0.000870987	0.00702742	0.00214103	-0.00182877	0.00238077	0.00287571	0.00618222	0.00533542	-0.00685209	0.00246205
36	chr1	1071837	1073256		-0.00301084	0.00626005	0.00259641	0.000669725	0.00627009	0.00350558	0.00992996	0.000849608	-0.00255428	0.00636734
37	chr1	1079428	1080126		-0.00461507	0.0061506	0.00189996	0.00480028	0.00623011	-0.00098052	0.00208233	-0.00308134	-0.000625044	0.00196389
38	chr1	1092777	1094084		0.00363863	0.00615753	0.00203702	-0.00366053	0.00252253	-0.000441401	0.00562395	0.0055992	0.00598102	-0.00218302
39	chr1	1101401	1101873		0.00116286	0.00657175	0.00163647	-0.00729686	-0.00273566	-0.00275163	0.000556786	-0.00340961	-0.00109291	0.00246039
40	chr1	1107257	1107608		-0.00267343	0.00695942	0.00210327	-0.00280012	0.00641819	-0.00138429	0.00595338	-0.000646637	-0.00301665	0.00159221
41	chr1	1108954	1109552		-0.00175996	0.00655793	0.00165196	-0.00134077	0.0037733	-0.0050842	0.000990535	0.000223573	0.00169296	0.00550744
42	chr1	1136346	1137210		-0.00305157	0.00484514	0.00674361	-0.00196712	0.00156993	-0.0032126	0.00181841	0.000209904	-0.00853586	0.00689486
43	chr1	1141578	1142174		7.06559e-05	0.00848494	0.00313126	-0.00246875	0.0011592	5.7851e-05	0.000212218	0.00168674	-0.0015692	-0.0016996
44	chr1	1143458	1144009		-0.00155624	0.00548803	0.00506466	-0.0037653	-0.0023455	0.0026157	-0.000406207	0.00254345	-0.00326869	0.00560948
45	chr1	1148079	1149532		-0.00116992	0.00717375	0.004053	-0.00727888	-0.00462582	0.00436595	-0.00316568	0.000226176	-0.00174633	0.000669528
46	chr1	1152214	1152729		-0.000727079	0.00704224	0.00329567	-0.00367993	-0.00624015	-0.000635237	-0.000909731	0.00425874	-0.00204704	0.00854323
47	chr1	1157278	1158190		0.000142138	0.00753469	0.000800901	-0.00734263	-0.00351248	0.00395571	-0.000349715	-0.00137885	-0.00016705	0.00490795
48	chr1	1166818	1168061		-0.000787926	0.00184849	0.00962145	0.00211772	-0.000586566	-0.000636482	0.00634855	0.00692772	0.00320658	-2.01294e-05
49	chr1	1186009	1186678		-0.00368819	0.0060212	0.000190026	0.000687852	0.0018811	-0.00546167	-0.000439342	-0.00181275	0.00359557	-0.00153412
50	chr1	1208686	1209829		-0.00144174	0.00258065	0.00966668	0.00128442	0.00102236	-0.00152316	0.0037976	0.00654314	0.00355969	-0.00171255
51	chr1	1227205	1227748		-0.00112185	0.0077841	0.00242027	-0.00127201	-6.71691e-05	0.00145289	0.00491382	-0.00414738	0.000265708	0.00612422
52	chr1	1240824	1241198		-0.000940175	0.00336752	0.00545287	0.00121928	0.000761634	-0.000992203	0.00520696	0.00272193	0.0058897	-0.000793457
53	chr1	1242947	1244348		-0.00152578	0.00323806	0.0103058	0.00277668	-0.000191628	0.00331705	0.00360702	0.00687531	0.00262787	0.000526018
54	chr1	1259675	1260728		-0.00192582	0.00460251	0.00853756	0.00360864	0.00116114	-0.000878802	0.00316171	-0.00126893	0.000805448	-0.00370862
55	chr1	1284079	1285354		-0.00184103	0.00288112	0.00910525	-0.000355615	0.00309264	0.00239598	0.00708332	0.00509861	0.00444302	-0.00104984
56	chr1	1290129	1290576		-0.00187427	0.00719864	0.00225296	-0.00161737	0.00415784	-0.0024239	-0.000921878	-0.00159018	-0.000733673	-0.00584123
57	chr1	1290659	1290990		-0.000156297	0.00621705	0.00447725	-0.00192489	0.00524513	-0.00229908	0.00183375	-0.00288328	-0.0029961	-0.00336004
58	chr1	1306729	1307656		-0.00376301	0.00539962	0.00559126	0.00260275	-0.00166907	-0.00309278	-0.00517709	0.00201281	-0.00296233	-0.000993658
59	chr1	1310379	1311147		0.00136732	7.37894e-05	0.00432537	0.00922804	-0.00698684	0.000891544	0.0048753	0.00554312	-0.00101241	0.00449256
60	chr1	1334336	1335312		-0.000697857	0.000857738	0.0108213	0.00254459	-0.00207547	-0.00209541	0.00284607	0.00406536	0.00707956	0.00231178
61	chr1	1342208	1343311		-0.00272161	0.00477256	0.00643823	0.00604732	-0.00325999	0.00198887	0.00251977	0.00597884	-0.00386881	-0.00519428
62	chr1	1354574	1355985		-4.13355e-05	0.00749708	0.00392191	-0.00341614	0.0069073	-0.00390961	0.000353053	0.00306535	-0.00162061	0.000363326
63	chr1	1370762	1371405		-0.00146363	0.00576306	0.00443529	-0.0019797	0.00572856	-0.00298816	0.00488246	0.000444564	-0.00445614	-0.0021673
64	chr1	1376210	1376758		-0.000452924	0.00749484	0.00287364	-0.00140287	0.00312215	-0.00123419	0.00180575	-0.00239823	0.00138253	-0.00257881
65	chr1	1397796	1398213		-0.000657018	0.00652296	0.0021463	-0.00296774	-0.00114712	0.00277372	-0.00446151	-0.000167992	0.00011985	0.000288216
66	chr1	1406608	1407738		-0.000346615	0.00528498	0.00593663	0.00385233	-0.00111252	-0.00142148	0.00149995	0.00248628	-0.000967481	-0.000553544
67	chr1	1440155	1441164		0.00117124	0.00420851	0.00325267	-0.000865094	-0.00406443	0.00209239	-0.000757982	-0.000351012	-0.00404185	0.00627148
68	chr1	1446731	1448122		0.00102339	0.00228203	0.00810361	0.0076387	-0.00372927	-0.00109029	0.00192103	-0.000808462	-0.00282477	-0.00273211
69	chr1	1475556	1476193		-0.00277897	0.005648	0.00450301	-0.00246739	0.00257034	-0.00722837	0.00123263	0.00109417	-0.00287219	0.000193904
70	chr1	1509495	1510778		-0.00176921	0.00414205	0.00911248	0.00547124	-0.00126664	0.00129061	0.00303693	0.00368448	-0.000504829	-0.00771188
71	chr1	1534730	1535881		-0.000831616	0.00665269	0.00519071	-0.00269235	0.00164332	-0.00227139	0.00493806	0.0103166	0.0045016	0.00124632
72	chr1	1542435	1542845		0.0016864	0.00212449	-0.00158444	0.00869275	0.0019591	-0.00339139	0.0063509	-0.000226965	-0.00206095	-0.00517741
73	chr1	1549753	1551766		-0.00245704	0.00402618	0.00832824	0.00540328	0.000551927	-0.000633939	0.00226928	0.0067112	-0.0012631	0.000948309
74	chr1	1564330	1566474		-0.00486169	0.00518588	0.00638288	-0.00352924	-0.00312914	0.00118852	0.00317613	0.00312006	0.000377476	-0.00254681
75	chr1	1590109	1591038		-0.00291046	0.00134101	0.00406762	0.00867803	-0.00339215	0.00351294	-0.00188111	-0.000689213	-0.00379128	0.0023003
76	chr1	1609027	1610633		-0.00360731	0.00656915	0.00422704	0.00184385	-0.00150952	0.0010517	0.00207766	-6.57726e-05	-0.00696772	0.000625049
77	chr1	1623780	1624952		-0.00150377	-0.00262909	0.000274988	0.00250589	0.00103353	0.000587075	-0.000750938	0.00431618	0.006197	0.00214632
78	chr1	1655511	1656328		-0.000544035	-0.00091123	0.000976366	0.00826624	-0.00594942	-0.000312901	0.000621863	0.00885621	0.00401596	0.00164004
79	chr1	1660051	1660438		-0.00288739	0.00295732	7.98547e-05	0.00387651	-0.00437947	-0.00439983	-0.00266087	0.00132536	0.00469306	-0.00134181
80	chr1	1677111	1678765		0.000520401	0.000824004	0.00388957	0.000713868	-0.00434895	-0.000929777	0.0028187	-0.00398818	-0.00476955	0.00159957
81	chr1	1695588	1696107		0.00623669	0.00160343	0.00393432	0.00294499	-0.00112987	-0.000441664	-0.00179152	0.00198824	0.000507972	-0.00119659
82	chr1	1709590	1710727		0.00102068	0.00042785	0.00882685	0.00552629	0.00579529	0.00106742	0.00965436	-0.00131077	0.0017432	-0.000520086
83	chr1	1711388	1712156		0.00486944	0.000322694	0.00128561	0.00316928	-0.00381518	7.57815e-05	0.00154211	0.000197359	0.0119789	-0.00619315
84	chr1	1714231	1714566		0.00375187	0.00119989	0.00206005	0.00205857	-0.00114927	-0.00251999	0.00237609	-0.00415472	0.00381526	-0.00358565
85	chr1	1788664	1788983		0.00326639	0.000376541	0.000760376	0.00205784	0.0036827	-0.00457288	7.15846e-05	-0.00196728	4.26945e-05	-0.00419285
86	chr1	1800852	1801337		0.00493209	0.00225069	0.00125125	0.00309542	0.00102982	0.000372327	-0.00274484	-0.000527074	-0.00170116	-0.00200352
87	chr1	1821436	1823320		0.000545003	0.00172318	0.0111252	0.00227888	-0.000699665	0.000872497	0.0026058	0.00156073	0.000365944	0.000162654
88	chr1	1839974	1841178		-0.00140763	0.00162386	0.0111547	0.00105333	0.000992841	0.00184587	0.00256513	0.00294977	0.00204807	0.00485722
89	chr1	1850363	1851368		-0.00152147	-0.000712098	0.00886152	0.00708071	-0.00103185	-0.00312398	0.00278227	0.00561056	0.00100462	0.00723245
90	chr1	1875383	1875852		-0.000598685	0.00550882	0.00303339	-0.00532912	0.00102792	-0.00200929	0.00037437	1.37101e-05	-0.00329298	0.00204847
91	chr1	1927737	1927922		0.00460899	0.0046839	-0.00178657	0.00324568	-0.00261522	0.00301046	0.000345055	-0.000368218	0.000438675	0.00415747
92	chr1	1950721	1951196		-0.00108989	0.00777657	0.00289843	-0.00182697	0.00283339	-0.00150067	0.000186215	-0.000208105	-0.00360742	0.00204536
93	chr1	1976159	1976695		-0.000404892	0.00667357	0.00448783	-0.00104362	-0.00038048	0.000946902	0.00285402	0.00712468	0.000343344	-0.000161072
94	chr1	1981215	1982319		-0.00595822	0.00436591	0.00542	0.00155851	0.00101911	0.00433395	0.00251055	-0.000176372	0.000200881	0.000352054
95	chr1	2043771	2044234		0.00243654	0.00486709	-0.00108192	0.00358849	-0.000691672	-0.00030882	0.00270355	-0.00215054	-0.00630711	-0.00205399
96	chr1	2058444	2058990		0.00226559	0.00698166	0.000870756	9.63433e-05	0.00324693	-0.00137048	0.00270701	-0.00284199	0.00406082	0.00219764
97	chr1	2064350	2065363		0.00269851	-0.0021004	0.0109998	-0.00180483	-0.00144254	-0.00160831	-0.000731531	-0.00222737	0.00408031	0.00542155
98	chr1	2071280	2071611		0.00356619	0.00277537	-0.000602856	0.00255254	-0.00331428	0.000913938	-0.00159784	-0.00139129	0.00264229	-0.00214081
99	chr1	2074096	2074573		0.00472888	0.00254687	0.000245861	-0.0013089	-0.00422462	-0.00258636	0.00143706	-0.00333478	0.00331456	-0.00479139
100	chr1	2077781	2078239		-0.00109533	0.00489056	0.000676953	-0.00032706	-0.0019787	-0.00799776	0.00286447	-0.00229213	0.00403168	-0.00412693
101	chr1	2080141	2080632		0.00394608	0.00145731	0.00364302	0.0040748	-0.00263976	-0.00197293	-0.00525919	-0.00685743	0.00575541	0.00300362
102	chr1	2082301	2083237		0.00789925	0.000626967	0.00142039	0.00221167	-0.00110383	0.00187224	-0.00250397	-0.00234349	0.00367527	0.00054889
103	chr1	2105693	2106139		0.0011894	0.0079421	0.00140211	-0.00250135	0.000464735	-0.00262833	-0.00180543	0.00270085	-0.00115155	0.000116945
104	chr1	2120701	2121512		0.00343458	0.000254005	0.00515821	0.00258545	0.000141768	0.00179606	-0.00320383	0.00310053	-0.000230271	0.000992296
105	chr1	2125992	2127014		-0.00369906	0.0042213	0.0086938	0.00119742	-0.00139133	0.000104029	0.00256555	0.00480746	-0.000268392	-0.000550508
106	chr1	2130447	2131103		0.00208479	0.00139214	0.00942393	-0.000841286	-0.00380354	-0.00487087	0.00121078	0.000662137	0.00372604	-0.00369813
107	chr1	2135813	2137268		3.31536e-06	0.00367085	0.0108871	-0.00265373	0.00209307	-0.000222295	0.00307543	0.00176727	0.000515734	-0.00122219
108	chr1	2143869	2144717		0.00302208	0.00494025	0.00631339	0.00157656	0.00187534	-0.00237814	-0.000541258	-0.00138682	-0.00816097	-0.000934054
109	chr1	2158726	2159971		0.00142663	-0.00100629	0.0112354	0.000782249	0.000935748	0.000579955	0.0010452	0.00363018	0.000942666	0.00681114
110	chr1	2160239	2161005		0.000558368	0.00459846	0.00567505	0.00267429	-0.000333133	0.00177138	0.00299681	0.00314418	-0.0104101	-0.00078779
111	chr1	2162518	2162857		-0.000502767	0.00255849	0.00553492	3.76603e-06	-0.00341431	0.00591537	-0.0110119	0.000359393	-0.00751499	0.00666301
112	chr1	2165672	2166529		0.00603254	-0.00147587	0.00557588	0.00200085	-0.00245294	0.000800119	-0.00457634	-0.0012628	0.00041134	0.00614095
113	chr1	2177519	2178524		0.00608691	-0.000277835	0.00552985	0.00190228	-0.000745757	0.000587675	-0.00131115	-0.00397958	-0.00176277	0.00400167
114	chr1	2186762	2187878		-0.00206502	0.000153939	0.00518726	0.00706687	-0.00577477	6.22547e-05	-0.00946603	0.00266835	-0.00887095	0.00223389
115	chr1	2221685	2222867		0.00293252	0.0028779	0.00638956	0.00482607	0.000739602	0.00344137	-0.00781334	-0.00270038	-0.00369234	0.00278267
116	chr1	2231669	2233108		-0.00213531	0.00210881	0.0087177	0.00676595	-0.00272788	-0.000340808	-0.00292371	-0.00124649	-0.00748307	0.00613769
117	chr1	2242339	2243376		-0.00116722	0.00884836	0.0018639	-0.00093968	0.00428069	0.00223437	8.2489e-05	0.00158292	-0.00600586	0.00232012
118	chr1	2245876	2247240		-0.00412553	0.00552288	0.00728405	0.000845209	0.00222384	0.00216798	0.00266385	0.00578072	-0.00523162	-0.000167637
119	chr1	2313010	2313906		0.000491796	0.00812534	0.00521413	-0.00179705	0.000729164	-0.000516425	-0.000178362	-0.00343193	-0.00299462	0.000839483
120	chr1	2322592	2323753		-0.000696636	-0.000282494	0.0101191	0.00342927	-0.00515317	-0.00105557	-2.35892e-05	0.0102491	0.000716503	0.00319215
121	chr1	2343615	2344706		-0.00105167	0.00274034	0.00975762	0.00191755	-0.00196337	0.00417855	0.00588934	0.00612933	0.00164207	0.00271343
122	chr1	2425365	2425625		-0.00170794	0.00588561	0.000378575	-0.00358393	-0.000513703	0.0014744	-0.00398465	0.00190106	0.0089713	0.00178979
123	chr1	2427762	2427967		0.000380271	0.00562883	0.00180222	-0.00253367	-0.00201613	0.00112655	0.00211386	0.00147195	-0.00132477	0.00152864
124	chr1	2431318	2431825		-0.00063858	0.007159	0.00228433	-0.00651836	-0.000678131	0.0023391	0.00121345	0.000734645	0.00272266	0.00326797
125	chr1	2457354	2458473		-0.000976526	0.00154566	0.00928547	0.00286956	-0.00276659	0.000219932	0.00146204	-0.00354454	0.00722695	0.00323833
126	chr1	2477364	2478782		0.000513786	0.000963276	0.00974585	0.000554014	0.00120154	-0.00414435	0.00545854	0.00360129	0.00337309	-0.000391225
127	chr1	2479557	2480605		-0.000970328	0.00214414	0.00355	0.0106772	-0.00600037	-0.00193312	0.00217426	0.00104711	-0.00285536	0.00211217
128	chr1	2486485	2488550		0.0021812	0.00631425	0.00692371	-2.06686e-05	-0.000151795	0.00105067	0.000533113	-0.0019957	8.9838e-05	-0.00432634
129	chr1	2493462	2493968		0.000742665	0.00798943	0.001919	-0.00195319	0.00348332	-0.000719172	-0.0012226	-0.000716697	-0.00388962	-0.000447011
130	chr1	2507796	2508475		0.00283177	0.00663691	1.15414e-05	0.00270743	0.0010532	-7.50106e-06	0.00095509	0.00390955	0.00185351	-0.00374731
131	chr1	2509032	2510295		0.00122482	0.00348556	0.00451155	0.00567569	-0.000428086	-0.00683648	0.000898684	-0.00115872	-0.00679981	0.004556
132	chr1	2516768	2518768		0.00206596	0.00379931	0.0102968	0.00106699	-0.00125445	0.000909928	0.00136622	0.00254398	0.00624088	-0.00162807
133	chr1	2524270	2524533		0.00342517	0.00492731	0.000703972	-0.00346159	-0.000345895	-0.00591984	0.000619254	0.00188784	0.00268299	-0.000918649
134	chr1	2573916	2574954		-0.00298542	0.00568848	0.00583329	0.00411708	-0.00299437	0.00167837	0.00486667	0.00943036	-0.000615223	0.00293785
135	chr1	2687837	2690000		0.000952179	0.00836854	-0.000372647	-0.00542678	0.00143536	-0.00143364	0.00117513	-0.00151634	-0.00148266	0.00184327
136	chr1	2703169	2703414		0.000776076	0.00789518	0.00200223	0.000270513	0.000460157	0.00170043	0.00253725	-0.000403438	-0.00243087	-0.00386592
137	chr1	2718173	2718398		0.0015264	0.00670162	0.00176645	0.000556372	-0.00142615	0.00100529	0.000802589	-0.00427975	-0.00117127	0.00207551
138	chr1	2738511	2738965		0.000714005	0.00738901	0.00161146	-0.0034125	0.00195268	-0.00213828	-0.000651659	0.00326766	0.00545458	-0.000791655
139	chr1	2756602	2757381		-0.00267342	0.00676742	0.00021484	0.00295479	-0.00188467	-0.00723083	-0.00414692	0.00184192	0.00486087	0.00209384
140	chr1	2765788	2766334		0.00142482	0.00808724	0.00107848	-0.00619713	0.00257003	-0.00238978	-0.00125188	-0.00540663	0.0030594	0.00226546
141	chr1	2811096	2811565		-0.00198839	0.00857193	-0.000821417	-0.00145853	-0.000512674	-0.000401384	-0.00166459	-0.0028576	-0.000119682	0.00178527
142	chr1	2843119	2844252		0.00319952	0.00644504	0.0013298	-0.00574687	0.00281561	0.000581384	-0.00262904	-0.00371826	0.00358922	0.00182558
143	chr1	2929185	2929628		0.00116714	0.00842723	0.000179891	-0.00282744	0.00463535	0.00201992	-0.000235242	0.00266284	0.000488609	0.00503035
144	chr1	2949588	2950077		-0.00046058	0.00714316	-7.14102e-05	0.00399115	0.00283087	-0.00245604	0.001716	0.00273854	-0.000574923	0.000662715
145	chr1	2986481	2986812		0.00131181	0.00732609	-2.76137e-05	-0.00464624	0.00280409	-0.000661956	-0.00151299	-0.00166372	-0.000676395	-0.0016765
146	chr1	3086862	3087913		0.00401801	0.00833025	3.84256e-06	-0.00206941	0.00119154	-0.00279563	0.000667399	-0.000247104	8.76035e-05	0.00313896
147	chr1	3233148	3233519		-0.000670714	0.00621702	0.00144619	0.00308014	-0.0018178	0.000868347	0.000918616	-0.00401382	-0.00158097	0.00181015
148	chr1	3288967	3289243		0.00105532	0.00683725	0.000415644	-0.0053141	-0.00471897	0.000473613	0.00101753	-0.00200315	0.00228016	-0.000119062
149	chr1	3300974	3301279		0.000692481	0.0061249	-0.000337024	-0.0068746	-0.00481859	0.00351142	-0.00143204	-0.00309574	0.000165146	-0.000496072
150	chr1	3369633	3370241		-0.000298378	0.00780189	0.00177352	0.00253187	0.00165892	-0.000522873	0.00132658	0.0101776	-0.00439431	0.00330382
151	chr1	3370752	3371590		8.59662e-05	0.00698282	0.00410335	-0.00208339	0.00237741	-0.00227784	0.00498013	0.003601	-0.00123145	0.000439333
152	chr1	3407711	3408276		-0.00263323	0.00680692	0.00303163	0.000664102	0.00145416	0.00452197	0.00229572	-7.82799e-05	-0.000492167	0.00207839
153	chr1	3447185	3448503		-0.00443684	0.00560724	0.00130323	0.00349106	0.00563045	0.000701052	-0.00114029	0.000141932	0.00738353	0.00188896
154	chr1	3514121	3514628		0.00181697	0.00672172	4.92487e-05	-0.000662711	0.0014109	-0.00278171	-0.000670509	-0.00215689	0.00136729	-0.000948311
155	chr1	3516027	3516643		0.00204945	0.00752052	0.0018502	-0.00467763	-0.0034539	0.00130957	0.000942449	-0.00316789	0.00128462	0.00237081
156	chr1	3527580	3528672		0.00165161	0.00562483	0.00483932	-0.00642666	0.00212217	-0.00245529	0.00298681	-0.000567524	-0.000398596	-0.00203095
157	chr1	3535515	3536154		-0.000894855	0.00557343	0.00216258	0.00341306	-0.00175071	0.00210464	0.00262471	-0.00384106	0.000965218	0.0055705
158	chr1	3540930	3542095		-0.000471324	0.00305473	0.0072905	0.00311979	-0.00492216	-0.000831705	0.00366938	0.00924003	-0.00174066	0.0034528
159	chr1	3566182	3567145		-0.00178136	0.00258372	0.00550726	0.00456623	-8.26696e-05	-0.00326881	-6.84095e-05	0.00655506	0.000235156	-0.00267192
160	chr1	3582739	3583296		-4.55055e-05	0.00516597	0.00158441	0.00121016	0.00185877	0.00765124	0.00865849	-0.00640088	-0.00224294	0.000351351
161	chr1	3585370	3585841		0.00480221	0.00400544	0.000727012	-0.000353353	0.00200431	-0.00256678	0.00274489	-0.00217277	0.000922493	-0.00208653
162	chr1	3593553	3594503		0.00416692	0.00624212	-0.0011718	-0.0016208	0.000355251	-0.00200495	0.00262082	-0.00816073	0.00143619	-0.000846293
163	chr1	3612152	3612605		0.00120304	0.00611708	-0.000149528	-0.00491523	0.00369362	-0.00264823	0.00441404	-0.00451414	0.00121137	0.00365521
164	chr1	3636522	3636855		-6.58246e-05	0.00526688	-0.000865166	-0.0046278	3.93351e-05	-0.00179951	0.000501041	0.00312399	0.00456918	0.00233358
165	chr1	3640955	3641307		-0.00109407	0.00510852	0.0022243	-4.70747e-05	0.000688796	0.00108788	0.0014038	-0.00179338	0.00507259	-0.0014836
166	chr1	3663425	3664285		-0.00193387	0.00629953	0.00368773	0.00158133	0.00296176	-0.00337084	0.00158156	0.00997016	0.000676317	0.00310375
167	chr1	3688556	3689794		-0.00225243	0.00428415	0.00685185	5.06355e-05	0.004754	0.00275997	0.00302868	0.00279925	0.0010125	-0.00189094
168	chr1	3703975	3704387		-0.000882983	0.00494571	0.00213096	-0.00276101	-0.00673736	0.00151181	-0.000934185	-0.00269743	-0.0064091	-0.000761333
169	chr1	3712592	3713504		-0.00155004	0.00190404	0.0016058	0.00312467	-0.00578392	0.000269467	0.000925091	0.00287052	0.00375976	0.00182991
170	chr1	3773235	3774413		-0.00499803	0.00351653	0.00393922	0.00668526	-0.00274474	0.00203894	0.00424136	0.00341268	0.000865695	0.00384134
171	chr1	3799854	3800563		0.00114908	0.00395496	0.00105897	-0.00279597	-0.00986285	0.00443945	-0.00292391	3.8231e-05	-0.00331776	0.00294298
172	chr1	3806588	3806807		0.00058469	0.00299931	0.000183457	-0.00284549	-0.00759111	0.00388696	0.00225949	0.00296628	0.000730062	-0.0029671
173	chr1	3807350	3807931		0.00568835	0.00151446	-0.00075065	0.00114714	-0.00578667	0.0025914	-0.000829244	0.00234681	0.00264214	0.00133686
174	chr1	3816459	3818090		-0.00208862	-0.000275409	0.00960952	0.00387137	-0.00600989	0.00217509	0.00267807	0.00179106	0.00499831	0.00271484
175	chr1	3827172	3827774		-0.00162628	0.00789757	0.00262106	-0.0014523	0.000727704	-0.00300107	0.00479719	-0.00164208	-0.00324762	0.0014319
176	chr1	3838765	3839123		0.00130881	0.00543419	-2.42476e-05	-0.000961074	-0.000982317	-0.00533526	0.000222402	-0.000337263	-0.00501896	-0.00146151
177	chr1	4067236	4068036		2.89007e-05	0.00222408	8.96319e-05	0.00618811	-0.00137332	0.00147039	0.0102764	-0.00178424	-0.0109376	0.00514674
178	chr1	4087620	4087864		-0.00291722	0.00526215	0.00157512	0.00281304	0.00475368	0.0050623	0.00935126	-0.00291856	-0.00216711	0.00676175
179	chr1	4204548	4204792		0.00256535	0.00838357	-0.00041154	-0.00519447	-5.37523e-05	0.000153878	-0.00282577	-0.00520033	0.00314142	0.00114638
180	chr1	4712633	4713182		0.00122095	0.00667744	0.000944029	-0.00387664	-0.00050364	-0.00294494	0.00258083	0.00658161	-3.50739e-05	0.00557067
181	chr1	4796063	4796647		0.0047522	0.00377496	0.000499976	-0.00064947	0.00262458	-0.00152164	0.000586054	-0.00181445	0.00521732	-0.00139199
182	chr1	4999479	4999723		0.00140423	0.00836558	-0.00128906	-0.00331022	-0.00100514	0.00044021	-0.000531817	-0.00944768	0.00100759	0.00316497
183	chr1	5389251	5389586		-0.00351846	0.00406528	-0.00220725	0.00093848	-0.0036452	-0.00353141	0.00143601	0.00095204	0.00730928	0.00371515
184	chr1	5448900	5449551		-0.00414009	0.00582839	-0.002737	0.00221016	-0.00245635	-0.00332817	0.0036424	0.00231371	0.00338037	-0.00316331
185	chr1	5542029	5542250		-0.00147635	0.00517437	0.000339492	-0.00368983	-0.00555727	-0.000442398	0.00156526	-0.00336743	0.00126431	0.00233781
186	chr1	5569905	5570179		-3.38646e-05	0.00559747	0.000669027	-0.00241596	0.00236499	-0.00670269	0.00471512	0.00711268	-0.00179372	0.0117649
187	chr1	5574581	5575054		0.00187662	0.0068047	0.000294925	0.00136286	-0.0013995	0.00158426	0.00479261	0.00462979	-0.000574607	0.00813417
188	chr1	5805919	5806289		0.000153707	0.00807986	0.00205747	-0.00509319	-0.00329507	-0.00095228	0.00279639	0.00188601	-0.00195374	0.00172938
189	chr1	5831169	5831475		0.00394076	0.00500061	-0.000356493	-0.00134148	0.000474621	-0.000239779	0.00215982	0.00347322	0.0031083	0.0045744
190	chr1	6035214	6036059		0.00134699	0.00522654	0.000303955	0.00032804	-0.00379215	0.00010059	0.00168505	-0.00404073	0.000715732	0.00571956
191	chr1	6051833	6052986		-0.00123122	-0.00033825	0.00580515	0.00777183	-0.00337482	-0.000441991	0.00116002	0.00470196	-0.00340947	-0.00616885
192	chr1	6065247	6065691		-0.00233616	0.00316608	-0.000890809	-0.00467351	-0.00424031	-0.00306664	-0.000662925	-0.00172237	-0.000792353	0.00409743
193	chr1	6072277	6072852		-0.00118037	0.00511775	0.00270412	-0.00481421	-0.00655858	0.00451352	0.000700248	-0.00328425	0.000680276	-0.00284561
194	chr1	6072912	6073630		-0.000617103	0.00593903	0.00172127	-0.00604883	-0.00581696	-0.00137117	0.000874637	0.000508373	-0.00109225	0.00235069
195	chr1	6074588	6075529		0.00562646	0.00274783	-6.25159e-05	-0.00015102	-0.00404064	-0.00584231	-0.00195115	0.0031634	0.00135745	0.00258023
196	chr1	6086045	6086924		0.000766825	3.38584e-05	0.00899847	0.00217042	-0.00237178	-0.00350959	0.00302765	0.000641581	0.0032761	0.00437072
197	chr1	6087915	6088828		0.00244685	0.00159631	0.003148	0.00266195	-0.00615905	0.000761037	-0.00243657	-0.0022115	0.0038018	-0.000997704
198	chr1	6116091	6116940		0.00635641	0.00253417	-0.00105587	-0.00267409	-0.00114783	-0.00109306	-0.000451707	-0.00386261	0.00137213	0.00557619
199	chr1	6159671	6160196		-0.000200084	0.00613593	0.00320283	-0.00527157	0.00108292	-0.00399986	0.000921431	-3.59906e-05	0.00236497	0.00293716
200	chr1	6168920	6169615		0.00175907	0.00794318	0.000823141	-0.00324082	-0.000585531	0.00391615	-0.000163433	-0.0025604	0.000216845	0.00116613
201	chr1	6187681	6188244		0.00182169	0.00316558	0.00663108	0.000183109	0.00156696	-0.0048532	0.00100978	0.00215041	0.00292809	-0.00102305
202	chr1	6208506	6209131		0.00193482	0.00595654	0.0013603	-0.00458963	0.00373146	-0.000137202	0.00338066	0.00739998	0.000367973	0.00777669
203	chr1	6259160	6260098		-0.000556655	-0.00373345	0.00345318	0.00497376	-0.0096354	-0.00504577	0.00349767	0.00524931	0.0052209	0.00437196
204	chr1	6265291	6266580		0.000154795	0.0074762	0.0018928	-0.00176518	0.00156463	-0.00134222	0.000434055	0.00225224	-0.00661759	0.00225162
205	chr1	6268852	6269787		0.00482329	0.00596091	0.0043725	-0.00285416	0.00314448	-0.00036606	0.00209923	0.00240046	0.0018747	0.00218408
206	chr1	6295487	6296550		0.000349109	0.00478798	0.00509383	0.00191609	0.000411722	0.00136973	0.00443624	0.00952059	-0.00438155	-0.00247566
207	chr1	6305175	6305603		0.000782202	0.00358869	0.0052598	-0.00335484	0.00138916	0.00190959	0.00264744	0.00444681	0.000456471	0.000154307
208	chr1	6306739	6307140		7.02352e-05	0.00666811	0.00254753	-0.0025612	0.00212478	-0.00155673	0.00407725	-8.3436e-05	-0.00229342	0.00139807
209	chr1	6319844	6321456		0.000547313	0.00649148	0.00527002	-0.00385392	0.00112467	0.00364953	0.00341842	0.00228316	-0.00332395	-0.00257779
210	chr1	6353987	6355330		-0.000596622	0.00541586	0.000456162	-0.00922506	-0.00945207	0.00174825	-0.00163933	-0.00264205	-0.000136761	0.000957769
211	chr1	6408102	6409518		-0.001682	0.00812829	0.00173242	-0.00489307	-0.00258194	-0.00180424	0.00317633	0.00717182	0.00188122	0.00185615
212	chr1	6418361	6419331		-0.000283373	0.00868214	0.00401695	-0.0023621	0.000287118	-0.00288614	-0.00159009	-0.00224434	-0.00630362	0.00353411
213	chr1	6419382	6420228		-1.08428e-05	0.00801445	0.000437463	-0.00342481	-0.00349658	0.00608122	9.66022e-06	-0.00349795	0.0015555	-1.30244e-05
214	chr1	6423271	6423496		0.00187157	0.0050289	-0.000774624	0.00212872	-0.00282697	1.6214e-05	-0.00353631	0.00603703	0.00362379	0.000108464
215	chr1	6425070	6425646		-0.00231015	0.00525003	-0.0016808	0.00507079	-0.00345135	-0.00423561	-0.0042844	-0.000820572	0.00477594	0.00608981
216	chr1	6453079	6454190		-0.00104168	-7.71104e-05	0.00957826	-0.00136201	-0.00332515	-0.00199845	0.00324918	-0.00218947	0.00639675	0.00212223
217	chr1	6461794	6462078		0.00613475	-0.00147599	-0.00210011	0.00324424	-0.00249666	-0.00315703	0.00104923	-0.00108535	-2.09518e-05	0.00544496
218	chr1	6464685	6465107		-0.00090405	0.00494193	0.00112437	-0.000953722	-0.00317968	-0.00320841	0.00198771	-0.00018509	0.00133421	0.00155974
219	chr1	6483435	6484098		-0.00208456	0.00839179	0.000443307	-0.00115073	0.000799747	-0.00236362	-0.00250731	0.00153052	0.000519958	0.00308484
220	chr1	6484779	6485297		-0.000278296	0.00641876	0.00228005	-0.00408926	0.000872772	-0.000897909	-0.00169721	0.00851088	-0.00282066	0.00408443
221	chr1	6498213	6498510		-1.10742e-05	0.00660524	0.00307866	0.000596323	-0.000167716	0.000174671	-0.00165951	-0.000370148	0.0024153	-0.00308664
222	chr1	6500202	6501095		-0.00141469	0.00683806	0.00362581	-0.00332527	0.00226094	-0.00318701	-0.0012218	0.0047249	0.000973066	0.00256271
223	chr1	6507344	6509286		-0.00201635	0.00905163	0.00257305	-0.00336589	0.00245062	-0.00405119	-0.00406029	-0.000173303	-0.00205969	0.00130799
224	chr1	6514494	6515591		-0.00189064	0.00765544	0.000422904	-0.00193292	0.00358269	-0.00292327	-0.00398875	-0.00520816	0.00205653	0.00135657
225	chr1	6519961	6520951		-0.00461163	0.00632397	0.00170089	0.00390138	0.0031944	-0.00545033	-0.00532886	0.000888079	-0.00149554	0.00318932
226	chr1	6525561	6526529		-0.00407893	0.0062835	0.00233044	-0.000141057	0.00260454	-0.00598527	-0.00267129	0.00489598	0.00144141	0.000553801
227	chr1	6535519	6536134		-0.00199473	0.00826307	0.00241381	-0.0018314	2.61661e-05	-0.00363473	-0.00226519	-0.00246425	-0.00094084	0.00297551
228	chr1	6546490	6546940		-0.00182492	0.0075668	-0.000339173	-0.000150098	-0.000304338	-0.000477432	-0.000631117	0.00457669	-0.000732896	0.00269785
229	chr1	6549948	6551104		-0.00357471	0.00835633	0.00255027	-0.00140526	0.00344445	-0.000281965	0.000215529	0.000332937	-0.00127509	-0.00249312
230	chr1	6557167	6557910		-0.00193184	0.00825027	0.0029329	-0.00223867	0.00289927	-0.000551131	0.00163767	0.00625044	-0.00136955	-0.00143948
231	chr1	6605542	6606014		-0.00277353	0.00726148	-0.00315078	0.00391446	0.00219047	-0.00119955	-0.000903138	0.00179306	0.00267616	0.00268738
232	chr1	6614026	6614909		-0.00236219	0.00473264	0.00401375	0.00353455	-0.00262574	0.00343208	0.00489899	0.0075035	-0.00198485	-0.00239225
233	chr1	6639584	6640593		0.000681126	0.00136239	0.0100537	0.00306792	-0.00133234	-0.00109734	0.000819056	-0.00207334	0.00135271	-0.00275751
234	chr1	6642012	6642319		0.00552741	0.00182917	-0.000634811	0.00134974	-0.000416253	0.00539697	-0.00466953	-0.00335023	0.00162183	0.00231463
235	chr1	6651248	6651829		0.0034065	0.00496626	-0.000179183	0.000855035	-0.000845716	-0.000686661	0.000389575	-0.00209771	0.00745578	0.000807193
236	chr1	6661152	6661596		0.00373146	0.0013558	0.00176589	0.0020141	-0.00449856	-0.00183869	1.84008e-05	-0.00264762	-0.000911593	-0.00396132
237	chr1	6662179	6664106		-3.34727e-05	0.000978581	0.00995759	0.000886415	-0.004437	-0.00215223	0.00287041	0.00620204	0.000852704	-0.000460896
238	chr1	6673012	6674156		-0.000730367	-0.00151502	0.00979116	-0.000931423	-0.00131463	-0.00290926	0.00165699	-0.00196383	0.00589546	0.00567681
239	chr1	6684791	6685829		-0.00113116	0.00361344	0.00873193	0.00258962	0.00161392	0.00185489	0.00345224	0.0068207	8.05417e-05	0.00149739
240	chr1	6761479	6762335		-3.29267e-05	0.000914479	0.00674768	0.0019976	0.000886042	0.00122882	0.00538509	0.00915104	0.00693492	0.00442034
241	chr1	6780181	6780333		0.00325676	0.00199985	0.0011934	0.00386837	-0.00345291	-0.00431837	0.00180279	-0.00119776	0.000682723	0.00205585
242	chr1	6802045	6802474		-0.00237853	0.00493209	-0.00388028	0.00162708	-0.00506287	-0.000560777	0.00193262	-0.00289354	0.0075372	0.000810608
243	chr1	6803299	6804323		0.00194557	0.00549515	-0.00171062	0.00288217	-9.1068e-05	-0.00380942	-0.000181617	-0.0026795	0.00732337	-0.00155263
244	chr1	6844399	6845938		8.0008e-06	-0.00280227	0.00963795	0.00280862	-0.00412777	-0.00160473	0.00336567	0.000802422	0.00820141	0.00285938
245	chr1	7022453	7023306		0.00128251	0.00596569	0.00348725	-0.00152503	0.00372625	-0.00309015	0.000139756	-0.00343729	-0.000228604	-0.00697149
246	chr1	7727460	7728078		0.00212147	0.00600686	0.00260159	-0.00485895	-0.00292651	-0.00344563	0.00224211	0.00560171	-0.00350057	0.00328028
247	chr1	7729511	7730026		-0.000863548	0.00725164	-0.000256245	-0.005731	0.0014783	0.00330541	-0.00185642	-0.00406278	-0.00442043	-1.79156e-05
248	chr1	7740130	7741050		0.00175446	0.00573471	0.00164032	-0.00592562	-0.000384287	0.00105487	0.00530368	0.00720981	0.00365589	-0.00146999
249	chr1	7764136	7765589		0.00155752	0.00117301	0.00815221	-0.00102146	0.00727031	0.00040896	0.00277417	0.00401915	0.00283614	-0.00277663
250	chr1	7830726	7831941		0.00528214	-0.000433002	0.00772676	0.00124625	-0.000658274	0.000617704	0.000477095	-0.000579755	0.00600204	-0.000804109
251	chr1	7843587	7844582		0.00151178	-0.00180656	0.0101609	-0.00110922	-0.000890731	-0.00367128	0.00024108	0.00506269	0.00529622	0.00378881
252	chr1	7962787	7963062		0.000152906	0.00312678	0.000452213	0.0022294	-0.00559944	-0.00344738	-0.000782468	0.000894565	-0.00133047	0.000961829
253	chr1	7990761	7991662		-0.000344578	0.00138085	0.00301098	-0.0003322	-0.00634427	0.00873715	-0.00504474	-0.00332213	-0.00414884	0.00509007
254	chr1	8002320	8003006		0.00599501	0.00220697	0.00221673	-0.00069106	-0.00231864	-0.00213227	-0.000256865	-0.00102916	-0.00038145	-0.000158369
255	chr1	8009112	8009436		-0.00441814	0.00261126	-0.000196655	0.000284415	-0.0070791	-0.0041403	-0.00143707	0.00196709	-0.00279525	-0.00269752
256	chr1	8013750	8014665		0.00322549	0.000306365	0.00224909	-0.00212261	-0.0069775	0.00483694	0.00131451	-0.004802	-0.000796316	-0.00171849
257	chr1	8021178	8022217		-0.00166293	-0.00297051	0.00655601	0.00173122	-0.00893977	0.000416744	-0.00286989	-0.000821016	0.00799998	0.00775364
258	chr1	8042310	8042763		-4.50991e-05	0.00737266	0.000490157	0.00326229	-0.00208416	-0.00111739	0.00150473	-0.000724359	0.00319296	-0.00135033
259	chr1	8064997	8065434		0.00669618	0.00134858	0.000591378	0.0016898	-0.00115062	-0.00329021	0.00172008	-0.00198807	0.00139031	0.000985414
260	chr1	8085693	8087237		-0.00174586	0.0049856	0.00686282	-0.00403958	-0.00232543	-0.00185723	0.00647905	0.00677292	-0.00269247	8.00041e-05
261	chr1	8164697	8164988		0.00526441	0.00107116	0.000332325	0.00467239	-0.00336179	-0.000897935	-0.000143455	-0.00292091	-0.000298703	-0.001271
262	chr1	8166875	8167335		0.00668248	-0.000101665	-0.0011196	0.00202293	-0.0033743	-0.00208588	0.00357508	-0.000319036	0.00467314	0.00341333
263	chr1	8173234	8173782		-0.00145232	0.00373251	-0.00239168	-0.00403084	-0.0118362	0.000670825	-0.000115656	0.00157811	0.00370326	0.00565183
264	chr1	8187050	8187736		0.00613411	0.00127379	-0.00148272	0.00201705	-0.00327969	-0.00294127	0.00192578	-0.000707477	0.00708881	-0.00311236
265	chr1	8212641	8213672		-0.00557344	0.00366657	-0.00153891	0.00375557	-0.00789011	-0.005008	-0.00236643	0.00448748	0.000815835	-0.000596648
266	chr1	8227297	8227518		-0.00209935	0.00417932	-0.00203717	0.000219647	-0.00620323	-1.56251e-05	-0.000352997	0.00138241	0.00357456	-0.00148365
267	chr1	8229618	8230319		-0.00344619	0.00434958	-0.00153486	0.000869161	-0.00894401	5.78975e-05	0.00468298	0.00996021	0.00231233	-0.00234036
268	chr1	8242261	8243096		-0.00280989	0.00300852	-0.00267415	0.000597808	-0.0102219	-0.00165812	0.000552554	0.00441131	-0.000140648	-0.000681489
269	chr1	8264404	8264739		0.0049822	0.00381004	-0.00157281	0.00181525	0.00050139	-0.0041364	0.00401516	0.00175345	0.00270252	0.00417757
270	chr1	8277188	8278087		0.00121843	0.006651	0.000249641	-0.00573251	-0.00355975	0.00203033	-0.00253164	0.0019309	0.00508002	0.00402398
271	chr1	8278820	8279087		0.00491462	0.00278114	0.00174218	0.000525234	-0.00164354	-0.00013331	-0.000344683	0.00072706	-0.00203188	0.0002682
272	chr1	8284798	8285374		0.00540817	0.00343258	-0.00289965	0.00046784	-0.00364348	-0.00448675	0.00256932	-0.00213805	-0.00233678	0.000471855
273	chr1	8377780	8378760		-0.00133093	0.00647535	0.00506702	-0.00226244	-0.000763384	-0.000224778	-0.000161741	0.00650632	-0.00279646	0.000684956
274	chr1	8409021	8409435		2.26516e-05	0.00493306	0.00302238	-0.000588448	0.0025862	-0.00326697	0.00337337	0.00142631	0.001886	0.00268523
275	chr1	8442851	8443415		0.00142475	0.00595179	-0.000499352	0.0042788	-0.00290196	-0.000215289	-0.00175872	-0.00604764	-0.00194983	0.00098482
276	chr1	8448171	8448419		0.00493018	-0.000758747	-0.00202533	0.00385241	-0.000905041	-0.00142346	0.00360512	0.00475556	-0.00152931	0.00384908
277	chr1	8455482	8455901		0.000701008	-2.01741e-05	-0.00184915	0.00401928	-0.00232937	-0.00170789	0.00251895	-0.012326	0.0017598	-0.00341351
278	chr1	8469209	8469652		0.000864551	0.00609873	0.00014349	0.00357237	-0.00202911	0.00204885	0.000438923	0.00263738	0.00385532	0.00399172
279	chr1	8483478	8484903		-0.0031842	0.00279256	0.00288783	0.00418393	0.00315316	0.00232699	0.00245606	-0.00715923	0.00153405	-0.0031473
280	chr1	8487558	8488296		0.000411698	0.000716506	-0.00199924	0.00456243	-0.00628451	0.0070026	0.000863189	-0.00702798	0.00501417	-1.31972e-05
281	chr1	8498917	8499424		0.00439857	0.00188349	0.000651021	0.00308934	-0.00310648	0.00453087	-0.00321015	-0.00456354	0.00281382	-0.00614478
282	chr1	8533698	8533911		-0.00134884	0.00234954	-0.00328524	-0.00155804	-0.00837598	0.00189485	0.00437841	0.000200152	-0.00131242	0.00154704
283	chr1	8556123	8557000		0.000177948	0.00248687	0.00324257	-0.00115898	-0.00754813	0.00628917	0.0054497	-0.00435866	-0.004434	-0.00317063
284	chr1	8557500	8557821		0.00430497	0.00286449	-0.00361931	0.00438556	-0.00260104	0.00320522	-0.000843293	0.00104275	0.00327704	0.00263344
285	chr1	8570223	8570756		-0.00146405	0.00262121	-0.00174868	0.00751686	0.00199118	-0.0084083	7.93132e-05	-0.00172937	0.00042968	0.00164645
286	chr1	8585363	8586332		0.00250535	-0.00194364	0.00125029	0.0095987	-0.00296232	-0.00542624	0.00030471	-0.000259852	0.00600827	0.00417826
287	chr1	8621269	8621530		-0.00121714	0.00264044	0.00207768	0.00428519	-0.00153964	0.00194305	0.00166983	0.00412761	0.00297395	-0.0012841
288	chr1	8689510	8690135		0.00344673	0.00296707	-0.00266088	0.00329363	0.00193933	0.00279792	0.0024021	-0.00625999	0.00701468	0.000883624
289	chr1	8724147	8724508		0.00369562	0.00127694	-0.000838822	0.00241328	-0.0024803	0.000648952	0.00543999	-0.00322335	0.00093849	-0.00264154
290	chr1	8761182	8761776		-0.00423716	0.00204401	0.000578783	0.00853096	-0.00267597	-0.00292476	-0.0040389	-0.00189312	-0.00197217	0.00239157
291	chr1	8763104	8763762		0.00536447	-0.000410212	0.00370244	0.000279334	-0.00262801	0.00448042	0.00224702	0.00146791	0.000508025	0.00519825
292	chr1	8772546	8773281		0.00299499	0.00294227	-0.000869718	0.00704818	-0.00229732	-0.00146817	-0.000606285	-0.00301968	0.000117261	0.00165381
293	chr1	8877209	8878315		-0.000547214	-0.00128084	0.00463725	0.00219329	-0.00724645	0.00311303	0.00392014	0.00379557	0.00235803	-0.00399043
294	chr1	8908914	8909389		-0.00030351	0.0045854	0.00184048	-0.00192529	0.00191906	-0.00164137	0.00449714	0.00517743	-0.00211343	0.000189611
295	chr1	8918195	8918533		0.00166057	0.00304963	0.00028877	-0.00111218	-0.000300512	0.00296096	-0.00674576	0.00136775	0.00240992	0.00374593
296	chr1	8919407	8920036		0.00128904	0.00424948	0.00160566	0.00464516	0.000150504	-0.000953935	-0.00191568	0.00790955	0.00351706	0.00104942
297	chr1	8931148	8931580		0.00562408	0.0025842	0.000325361	0.00431293	-0.00207359	-0.000663577	0.000510793	0.000935995	0.00136444	-0.00436634
298	chr1	8933747	8933912		0.00614945	-0.00286856	0.00245748	0.00127317	-0.00341678	-0.00218921	-0.000848164	-0.00398142	0.000638626	-0.000411438
299	chr1	8937924	8939536		-0.00111178	-0.00164515	0.00673984	0.00701166	-0.00733729	0.000890846	0.0044387	0.00732887	0.00348832	-0.00459117
300	chr1	8950059	8950334		0.00497369	-1.86481e-05	0.00280835	0.000983264	-0.00197744	-0.00333297	0.00330205	-0.00065704	0.00157957	-0.000661458
301	chr1	8960041	8960251		-0.00149125	0.0049575	-0.00127137	0.0046426	-0.000731421	-0.00812201	-0.00221794	3.94538e-05	-0.00372292	0.00444689
302	chr1	8978062	8978416		-0.00283013	0.00558797	-0.00194336	0.00589272	3.40404e-06	-0.00335236	-0.000361493	0.00208169	0.00424161	0.00794807
303	chr1	8986811	8987767		-0.0027838	0.00629945	-0.00136629	0.00720462	0.00179077	-0.00595711	-0.00125056	0.00113102	0.00271136	8.87681e-05
304	chr1	9006620	9006910		-0.00155279	0.00423477	-0.00355412	0.00456571	0.00161176	-0.00426218	-0.00271428	0.00233916	0.00236062	0.00103054
305	chr1	9030070	9030342		-0.0028234	0.00474683	-0.00180659	0.00722768	0.00224318	-0.00471564	-0.00274371	-0.00207837	0.00484353	0.000574188
306	chr1	9030846	9031469		-0.00297205	0.0040304	-0.00203453	0.00863562	0.000786753	-0.00550004	0.00330352	-0.0023521	0.00279593	-0.00190503
307	chr1	9047876	9048387		-0.00103549	0.0069101	0.000507652	0.00086821	0.00184767	-0.00165016	-0.000986337	-0.000806406	4.97432e-06	-0.000769712
308	chr1	9065014	9065576		-0.00124479	0.00557319	0.000655634	0.00270338	-0.00157741	-0.00356203	0.00202397	0.00472426	0.0031708	-0.000487994
309	chr1	9071042	9071428		0.00397547	0.00474239	0.00350598	-0.000205145	-0.000986007	-0.00406739	0.00282497	-0.00239231	-0.00256498	0.00515241
310	chr1	9129583	9129981		0.00111881	0.00197828	-0.000390861	0.00550153	-0.000582496	0.00190331	0.00668683	-0.00195777	-0.0039127	0.00972452
311	chr1	9138150	9138409		0.00351399	0.00152269	0.000481683	0.00323576	-0.000906475	-0.00291015	-0.00105786	-0.00791261	0.00131433	0.00546489
312	chr1	9143275	9143747		0.00328702	0.00446538	-0.000744279	0.00261768	-0.00184019	-0.00255585	0.00312174	0.00525324	0.00543575	0.00227689
313	chr1	9170761	9171219		0.00142461	0.00592645	0.0025584	0.00269188	0.00341009	-0.00128884	0.00163521	0.000819397	-0.00112893	-0.00347074
314	chr1	9182208	9182390		-0.00346201	0.00529343	-0.0007941	0.00631555	0.00303352	-0.00175153	0.00171813	0.00302996	0.00381197	0.00267194
315	chr1	9188347	9189898		-0.00183419	0.00376106	0.00822782	-0.00153088	0.00178965	-0.0042018	0.00354822	0.00491977	0.00217563	0.00664573
316	chr1	9202398	9202701		-0.000293117	0.00343304	0.000416623	0.00314242	-0.00410729	-0.000352915	-0.00184776	-0.00168274	-0.000766649	-0.000410128
317	chr1	9223791	9224452		0.00656929	0.000618073	0.00035294	0.00527686	-0.000365326	0.000413096	-0.000396462	-0.000950367	-0.000547464	-0.00175833
318	chr1	9241455	9241954		-0.000638192	0.00665577	0.00152492	-0.00156635	-0.000686645	0.0018671	0.00311742	-0.00330577	-0.000526213	-0.00291303
319	chr1	9242255	9242570		0.00157105	0.0050019	0.00307437	-0.00203556	0.0021242	0.00165093	-0.00309831	-0.00172537	0.000508359	-0.00184546
320	chr1	9256433	9256924		0.00292973	0.00564344	0.00222326	0.00170978	-0.00384434	-0.00335996	0.00440347	-0.00148933	-0.00307442	0.000377239
321	chr1	9294290	9295432		0.00257643	-0.00233308	0.0100943	-0.00366841	-0.000703535	0.00108622	0.00188121	0.00103723	0.00259284	4.5249e-05
322	chr1	9299856	9300176		0.00133548	0.00401806	-0.00151946	0.00193266	-0.000113439	0.00282815	-0.00477826	-7.26947e-05	0.00570081	-0.00140566
323	chr1	9327211	9327430		-0.00102796	0.00592554	-0.000495146	0.00194471	0.00086409	0.000621569	-0.000880704	-0.000689944	-0.00251046	-0.00577311
324	chr1	9335525	9336043		0.00194515	0.000760253	0.000790993	-0.00206074	-0.00294938	0.00397976	0.0029198	0.00281539	-0.00315649	0.00206775
325	chr1	9352501	9353996		-0.0025869	0.00527715	0.00577231	0.00138411	0.00192871	0.00374725	0.000903608	0.00312818	-0.00376578	-0.0029673
326	chr1	9460232	9460884		-0.0013051	0.0085926	0.000187808	0.0011926	0.0024254	-0.00147329	4.17434e-05	0.000167507	0.00289665	-0.000128506
327	chr1	9470980	9471353		0.00112843	0.00837536	0.00267549	-0.00539239	0.000448749	-0.00116385	0.000509973	-0.00139548	-0.0010248	-0.00106366
328	chr1	9473174	9473866		-0.00197043	0.00685696	0.00389255	-0.00491366	0.000860312	0.000220847	-0.00102981	-0.00532636	-5.46461e-05	-0.000293707
329	chr1	9486326	9486813		-0.00345552	0.0042403	0.0019345	0.00637331	0.00356754	-0.0019415	0.000756185	0.0032416	-0.00963603	0.00727498
330	chr1	9488625	9489384		-0.00357236	0.0037811	0.000656747	0.00988185	-0.00321381	0.00394447	0.00162352	0.00694883	-0.00349765	0.00119326
331	chr1	9550813	9551365		0.00148915	0.00643408	0.00206771	-0.000588866	-0.00079227	0.00250765	0.00487273	-0.00410038	0.000489277	-0.00173627
332	chr1	9555104	9555726		-0.000399344	0.00521063	0.00568647	-0.000415052	0.00316611	0.000314666	0.00262569	0.00606518	-0.00250464	-0.00291659
333	chr1	9599090	9600385		0.00162214	-0.000997939	0.00844865	0.00417974	-0.00246574	-0.000365739	0.00515638	-0.0022353	0.00473432	-3.39744e-05
334	chr1	9619723	9620045		-0.00337882	0.00348348	-0.00089681	0.00854307	0.00193679	-0.00275185	-0.00293829	0.00204822	0.00373185	8.52908e-05
335	chr1	9648429	9649619		-0.000826813	0.00167184	0.0102555	-0.00185066	-0.0015626	-0.000426598	0.00294607	0.00500849	0.00369549	-0.00421216
336	chr1	9653581	9653810		0.00607414	-0.00137917	0.00166038	0.00141358	-0.00198978	-0.00155692	0.0018454	0.00133289	0.000199662	-0.00348431
337	chr1	9675580	9676049		-0.0014546	0.00681392	-0.000151828	0.00219858	-0.00083066	0.00137855	-0.00286618	0.000817754	3.39575e-05	0.00164146
338	chr1	9686923	9687646		-0.0037931	0.00307445	0.00641186	0.00121679	-0.00348628	-0.00159962	-0.000487508	-0.00132523	0.00200635	-0.00675563
339	chr1	9689197	9690362		-0.00345387	0.00628987	0.00314088	0.00164073	0.000570526	-0.00146619	0.00193637	0.00561104	0.00913931	-0.00374117
340	chr1	9704623	9705133		0.00629935	0.000344701	0.000425293	0.00447192	-0.00168256	-0.00306017	0.00210686	-0.00417263	0.0024477	-0.00220925
341	chr1	9711596	9712887		-0.00290565	0.00353433	0.00474552	0.00275402	-0.000697122	-0.00211279	0.0032028	0.00661048	0.00723067	-0.00121187
342	chr1	9714389	9714843		0.00281954	0.00492708	0.000850147	0.00583657	0.00314063	-0.00154845	0.00635321	0.00465908	0.00340207	-0.00509195
343	chr1	9747295	9748066		-0.000956729	0.00652418	0.00664745	-0.000274565	0.00232665	0.00192591	-0.00220251	0.000441441	-0.00722782	0.00223685
344	chr1	9749088	9750163		-0.00356687	0.00507179	0.00636298	-0.00216646	-0.000468511	-0.00113755	0.00567833	-4.19374e-05	0.0022003	-0.00565946
345	chr1	9764698	9765177		0.00233625	0.00315291	0.000334476	0.00224399	-0.00388572	0.00302211	0.000477208	-0.00151261	0.0057709	-0.000743781
346	chr1	9771778	9772033		-0.00142489	0.00365999	-0.00162232	0.00183611	-0.00816515	0.000397587	0.00521713	0.00170904	-0.00573249	-0.00442391
347	chr1	9775636	9775910		-0.00461695	0.0053714	-0.00093809	0.0049568	0.000517757	-0.00375431	-0.00247526	0.00177852	0.00290567	0.00300566
348	chr1	9777344	9778160		-0.00651424	0.00477476	-0.000287	0.00437856	-0.00116341	0.00119583	-0.00109727	0.00188585	0.00740242	-0.000439286
349	chr1	9781797	9782148		-0.00339642	0.00802848	0.00222964	0.0036434	0.00119777	-0.000346314	0.00149646	0.000727341	-0.000857363	0.00148467
350	chr1	9784871	9785378		-0.00262193	0.00566272	0.00147729	0.00122781	-0.0010687	0.000586728	0.00437546	0.00408539	0.00294223	-0.00534654
351	chr1	9788647	9789231		-0.00501923	0.00546375	-0.00161666	0.00696555	0.00258813	-0.00713445	-0.00366343	-0.000861043	0.00345804	0.00169498
352	chr1	9790549	9791138		0.00575747	7.82142e-05	0.00267101	0.0028746	0.000483046	-0.00719825	-0.000334578	-0.00123764	0.00492462	-0.000999659
353	chr1	9844548	9844865		-0.00102206	0.00540517	0.00126051	0.00285702	-0.000577901	-0.000805545	0.00277046	-0.000663107	0.000772852	-0.00306797
354	chr1	9847509	9848175		-0.00381865	0.00427386	-0.0002512	0.00502658	-0.00475211	-0.000548204	0.00446198	-0.00459516	-0.000411224	-0.000139649
355	chr1	9883456	9884731		-0.00371538	0.00404673	0.00771362	-0.000525763	0.00149376	0.00173072	0.000302142	0.00619556	0.00245363	0.00359722
356	chr1	9885606	9885914		0.00396236	0.00543628	0.00210236	0.00176194	0.00133388	0.00114826	0.0016379	-0.00327156	-0.00334286	0.000878556
357	chr1	9910125	9910958		-0.0044943	0.00283641	0.000926089	0.00603291	0.00574282	0.00397105	0.00505068	-0.00722494	0.00315704	0.000177041
358	chr1	9927360	9928186		-0.00126748	0.0064781	0.00362728	0.00184093	-0.00183468	-0.000348414	0.00158385	0.00412498	0.000169026	0.000241286
359	chr1	9934859	9935303		-0.00078368	0.00570227	0.00281993	0.00520146	-0.000530378	0.00198194	-0.00106697	-0.000237088	-0.00294463	-0.0035772
360	chr1	9942133	9942791		-0.00219401	0.0063327	0.00115809	-0.00359718	-0.00936241	-0.000204104	0.00255702	-0.0020384	-0.000634037	-0.00482897
361	chr1	9953306	9953516		0.00457512	0.000967925	0.000825512	0.00369827	-0.000485057	0.000569531	-0.00324089	0.000898748	-0.00166377	0.00348343
362	chr1	9960341	9961007		0.0071909	-8.78051e-05	0.003539	0.00316101	-0.00134381	-0.0042848	0.00246539	-0.00484464	0.00245091	0.00212849
363	chr1	9969901	9971250		-0.00148363	-0.00370399	0.00987186	-0.00104885	-0.00166757	-0.000670277	-0.000350255	0.00131117	0.00982393	0.0050051
364	chr1	10002882	10003900		-8.02212e-05	0.00377767	0.0065659	0.00348464	-0.00267337	0.00806254	-0.000112092	0.00176025	-0.00162635	-0.00202095
365	chr1	10010381	10011474		0.00153633	0.00142929	0.00307348	0.00674533	-0.00484256	0.00359386	0.00221441	0.00245305	0.00338547	0.00108964
366	chr1	10051032	10051494		0.0053033	0.00327599	-0.000680788	0.000300527	-0.00317782	0.000136386	0.00180784	0.0018391	0.0048236	0.00426055
367	chr1	10057044	10058113		0.00132727	0.00488112	0.00630769	-0.00128404	0.00435524	-0.00537107	0.0063	0.00146437	0.00291791	-0.00176441
368	chr1	10092551	10093485		-0.00349532	0.000760408	0.00852631	0.00491446	-0.00205598	0.00099476	0.00410509	0.00444302	0.00179009	-0.0023212
369	chr1	10115878	10116316		0.00476301	0.00455862	-0.00187951	0.00361063	-0.00284237	-0.000570712	-0.00256625	0.00263806	0.001103	0.00652877
370	chr1	10208073	10208470		0.00617003	0.000202709	-0.000567531	-0.000103661	-0.00317395	-0.00244964	0.00196967	-0.00379909	0.00595477	-0.00179954
371	chr1	10268711	10268943		0.00620051	-0.000646796	0.000620883	0.00610285	0.000491616	0.00343367	-0.00188243	-0.000640008	0.00113684	0.00255484
372	chr1	10269944	10271202		0.00279418	-0.00142699	0.00992436	9.49371e-05	-0.00309309	-0.000481147	0.0020485	0.000386832	0.00504667	-0.00118957
373	chr1	10368035	10368350		-0.00353082	0.00267216	-0.00164854	-0.00092017	-0.00857838	0.00197431	0.00253173	0.0036841	0.00139401	0.00489296
374	chr1	10437468	10437739		0.00515275	0.00149801	-0.000321122	0.00372744	0.00132116	0.00423601	0.00191077	-0.000366774	-0.000199274	-0.00173444
375	chr1	10438535	10438807		0.00577635	-0.000922076	-7.69516e-05	0.00159527	-0.000897871	-0.002465	0.00435396	0.00117122	0.00355739	-0.00193235
376	chr1	10447988	10448689		0.0062619	0.00165821	0.000551684	0.00523325	-0.00316951	0.00238824	0.00135939	-0.000373798	0.00208911	-0.00134925
377	chr1	10458463	10459704		0.00136954	-0.00181815	0.00684859	0.00521433	-0.00782154	0.000606882	0.000192806	0.00275857	0.00402801	-0.00144999
378	chr1	10460647	10460877		0.00447016	0.000748364	-0.000573776	0.0052048	-0.000331312	0.0076439	-0.00585641	0.00439985	0.00479822	-0.000387557
379	chr1	10475116	10475738		0.00708299	-0.000957942	9.56197e-05	0.00381794	-0.00066675	0.00124376	-0.00548035	-0.00258312	0.0059071	0.00100408
380	chr1	10489953	10491070		-0.001586	0.00222607	0.00845118	0.00133763	-0.00239262	0.00502083	0.00469855	0.000483454	0.0015905	-0.00162966
381	chr1	10532197	10532924		-0.00335433	0.00197859	0.000737265	0.00921515	-0.00598772	0.00200585	0.00309132	-0.00221971	0.00168308	-0.00882521
382	chr1	10534762	10535422		-0.0032298	0.00201218	0.00285736	0.00239882	-0.0037945	0.00140132	0.00592789	0.0050573	-0.000316557	-0.005013
383	chr1	10544600	10544903		0.00523816	-0.000147982	-0.000254478	0.00249862	-0.000922408	0.00319122	-0.00556302	-0.00132359	-0.00259988	0.0038898
384	chr1	10554675	10555719		-0.00323961	0.00609763	0.00250935	0.00109026	-0.00799426	0.00210521	0.00300848	0.00077522	-0.000767462	0.00157483
385	chr1	10558303	10558595		-0.00033793	0.00286231	0.0013362	-0.00133993	-0.00355192	0.00245555	-0.000253214	-0.00202494	-0.00626422	-0.00629065
386	chr1	10567457	10567831		-0.000560419	0.00250682	5.85957e-05	0.00258352	-0.00962383	8.98853e-05	-0.00312796	0.00100298	0.00331634	0.00197248
387	chr1	10570719	10571500		-0.00299145	0.00239382	-0.000495017	0.00213227	-0.0126811	0.00193611	-0.00295685	-0.00288189	3.16299e-05	0.00172683
388	chr1	10585165	10585733		-0.000146964	0.00227146	0.000262541	-0.00461619	-0.0141992	0.00316948	0.000549393	0.000167793	-0.00855411	0.000191353
389	chr1	10698332	10699298		0.000192796	0.00751053	0.0025602	-0.00426977	0.00154122	-0.00596479	-0.000251467	0.00414899	0.00150131	0.00488609
390	chr1	10753730	10755314		-0.00150235	0.00320174	0.00899532	-0.000541807	-0.00160067	0.00433507	0.00559371	0.00538966	-0.00201526	0.00160361
391	chr1	10816003	10816348		-0.00243309	0.00589675	0.00113549	0.00206209	0.00392992	-0.0031782	-0.00387457	0.00453467	0.0027183	0.0087304
392	chr1	10926920	10927587		-0.00177653	0.0075652	0.00490551	-0.00107247	0.000556525	0.002335	-0.000815819	0.00655507	-0.000789226	0.00551467
393	chr1	10964832	10965319		-0.00144928	0.00775943	-0.000628557	-0.0011993	0.000187302	0.00104095	0.0008708	0.000669277	0.00731967	-0.000178887
394	chr1	10970048	10970361		-0.000524601	0.00662824	0.00378591	-0.00328406	-0.00249335	-0.000495195	0.00288385	0.00216053	0.0011971	0.00339779
395	chr1	10977920	10978440		-0.00274243	0.00571611	-0.00151052	-0.00161476	-0.00553651	-0.00156079	-0.000884534	-0.00260559	0.000173326	0.00145926
396	chr1	10992260	10992494		-0.00275793	0.00542888	-0.00283396	-0.000594775	-0.00273862	-0.00317396	0.00124673	-0.00301928	0.00461339	-0.00177809
397	chr1	11021019	11021501		0.00162102	0.00370193	0.0032425	-0.000424813	-0.000964387	-0.00174111	0.00488298	0.00129268	-0.00148075	0.00162373
398	chr1	11025105	11026129		0.00531628	0.00297205	-0.000278371	0.00380604	-0.00254083	-0.00147983	0.00438178	0.000145465	-0.00221403	0.000966661
399	chr1	11072067	11073377		-0.00204668	0.00343855	0.00787261	0.00462507	-0.0029842	0.00216569	0.00457239	0.0041129	-0.00188168	0.00219319
400	chr1	11097715	11098080		-0.00277447	0.00446697	7.59643e-05	0.00548488	-0.00537857	0.000328921	-0.00015141	-0.00364127	0.00457045	0.000398169
401	chr1	11119668	11120613		-0.00219051	0.0021565	0.00875699	-0.000164024	-0.000771309	-0.00127674	0.00382928	0.00570739	0.0064247	0.00141367
402	chr1	11159367	11160217		-0.00120547	0.00488175	0.00565964	0.00578528	-0.00502085	-1.89372e-05	0.00574427	0.00223978	-0.00225187	-0.00152562
403	chr1	11301875	11302116		-0.00124496	0.00546353	3.80567e-05	0.00610742	-0.00095178	0.00256634	0.000544729	-0.00431943	0.00191185	0.00192102
404	chr1	11322259	11322966		-0.000443318	-0.00170094	0.00306416	0.00885316	-0.010805	-0.00209082	0.00369034	0.000333128	0.00147121	0.00381835
405	chr1	11332768	11333863		0.000734659	0.00273231	0.0103569	-0.00173302	0.00197327	0.000519484	0.00359178	0.0041941	0.00444855	0.000893397
406	chr1	11340978	11341436		-0.00407316	0.00547283	-0.00109919	0.00591668	0.00500616	-0.00446581	0.00432874	-0.00327464	0.0053559	0.00255505
407	chr1	11395469	11396022		-0.000915375	0.00419082	0.00196564	-0.00599555	-0.00563666	0.00514361	0.00321921	-0.00306604	0.00265161	0.00941737
408	chr1	11538744	11539564		-0.00288995	0.00672608	0.00390511	-0.00481757	-0.000854993	0.00140703	0.00398563	-0.000977195	0.00105433	0.00561957
409	chr1	11582618	11582976		0.000877848	0.00784878	0.00214686	-0.00485527	0.00395542	-0.000649751	-0.00210578	-0.00253682	4.47326e-05	-0.00219229
410	chr1	11702439	11702783		-0.00174917	0.00658275	0.000675479	-4.9202e-05	0.000425891	0.0021456	0.00332046	-0.000872934	-0.00076232	-0.00574326
411	chr1	11710298	11710906		-0.00230525	0.00416866	0.00534071	-0.00243534	-0.0068727	0.000123287	0.00812677	-0.000991449	0.000558159	0.00181903
412	chr1	11714332	11715297		-0.00276745	0.00618557	0.0056318	-0.00200387	0.00127244	0.000774352	0.0038227	0.000601313	0.000983999	-0.00484286
413	chr1	11723973	11725223		-0.00116284	0.00524612	0.00463954	-0.00175935	-0.00494824	0.00088225	0.00411251	-0.00305728	0.00223293	-0.00215504
414	chr1	11740680	11741871		-0.00206577	0.00378057	0.00835134	-0.0016715	-0.00158064	-0.00204765	0.00338078	-0.0032116	0.00257258	-0.00551065
415	chr1	11751286	11751791		0.000109535	0.00606102	0.00424425	-0.00277976	-0.00138548	-0.000669351	-0.000754512	-0.00155569	-0.000211752	-0.000424815
416	chr1	11752835	11753598		-0.000992991	0.00413703	0.00176714	-0.00795495	-0.00622105	0.00259942	-0.00410265	-0.00506892	-0.000337759	-0.00505031
417	chr1	11779241	11780156		-0.0015902	0.00264646	0.00294537	0.00542052	-0.00865803	0.00213552	-0.00146814	0.00249392	0.00773953	-0.0044883
418	chr1	11789983	11790836		0.00202942	0.004133	0.00397232	0.0011445	-0.00828608	0.00505195	0.00383442	-0.000245309	0.00556696	-0.00098836
419	chr1	11795798	11797305		0.00588618	0.00249078	0.00658264	0.00360277	-0.000463575	-0.00112797	0.00166849	-0.00158034	-0.00334544	-0.00118708
420	chr1	11808977	11809631		0.00168085	0.00422772	0.00278276	0.00367	-0.00270601	-0.000972706	0.00177788	0.00220647	0.00382343	-0.00744675
421	chr1	11844920	11845613		0.00202087	0.0081021	0.00424751	-0.00209025	7.51628e-05	-0.00111042	-0.00072516	0.000126913	0.00108592	-0.000732641
422	chr1	11850819	11851406		0.00658033	0.000248389	0.00152127	0.00124088	-0.00213476	-0.00418577	-0.000825245	-0.00364205	0.00205403	-0.000847501
423	chr1	11863253	11863795		0.000404988	0.00111335	0.00578587	7.51837e-05	-0.00353986	-0.00509148	0.00372868	-0.00320593	0.00498921	-0.00626596
424	chr1	11865617	11866730		-0.00190046	0.00114344	0.0108493	0.00488245	-0.00362262	-0.000606711	0.00108366	0.000791612	-0.000861547	0.00193816
425	chr1	11874773	11875512		0.00443281	0.00102703	-6.15642e-06	0.00495066	-0.00209498	0.00537812	0.00578345	-0.00144031	-0.00423322	0.00436084
426	chr1	11898525	11898990		-0.000751145	0.0070421	0.000200241	0.00193507	-0.00229127	-4.27833e-05	0.00238163	0.00381225	-0.00299501	0.00166198
427	chr1	11902487	11903255		0.00571546	0.00488208	0.000596216	0.000619429	8.74443e-05	-0.000678284	0.000283684	-0.00323883	0.00173068	-0.00178719
428	chr1	11911325	11911750		0.00474867	0.00402016	-0.000788103	-0.00130314	-0.000907141	-0.00370897	0.00266716	-0.00468353	0.00433342	0.00142349
429	chr1	11953971	11954379		-0.000996073	0.00709458	0.00389709	4.10584e-05	0.00219885	-0.00116554	0.00348047	0.00275306	-0.00235794	-0.00212832
430	chr1	11967813	11970242		0.000233002	-0.000345684	0.00416576	0.0111516	-0.00668551	0.00104816	0.00463195	0.00146147	-0.00778683	0.00169188
431	chr1	11985763	11986998		0.0017168	0.00209079	0.00687269	0.00485558	-0.00347494	0.00372609	0.00406394	0.0097559	0.00276758	0.000361515
432	chr1	11994282	11995209		5.08708e-05	0.00236751	0.00720296	-0.00380689	-0.00510096	-0.00547821	-0.00122045	-0.00227078	0.00252116	-0.00137701
433	chr1	12012734	12013072		2.50474e-05	0.00248361	-0.000551434	-0.00833906	-0.0061694	0.000646563	0.00549242	-0.00166283	0.00210533	-0.000661523
434	chr1	12020799	12021592		0.00641507	0.00188758	-0.00084014	0.00199593	-0.00282126	-0.00226753	0.00365125	-0.000818455	0.00576864	-0.00404312
435	chr1	12039860	12040880		-0.000413839	-0.00281065	0.00843686	0.00404243	-0.00507395	0.00151272	0.00205021	0.000649554	0.0016652	0.00299174
436	chr1	12045826	12046423		0.00479948	0.00217365	-0.0018043	0.00320804	-0.000213656	-0.00247152	0.00147055	-0.00296453	0.00368971	-0.00225639
437	chr1	12079112	12080096		-0.000127321	-0.000217879	0.00518816	0.00642814	-0.00729559	-0.00117303	-0.000718049	-0.00372002	0.0047138	0.00168212
438	chr1	12100323	12100956		-0.00275753	0.0062139	0.00115234	0.00066602	0.00359744	0.00295291	0.00830306	-0.00257417	0.0030277	0.00256179
439	chr1	12107053	12107826		-0.000814394	0.00763989	0.00133039	-0.00565471	-0.00567707	0.00108432	-0.000598942	-0.00137145	-0.00387649	-0.000684278
440	chr1	12147900	12148330		-0.000921439	0.00564191	0.00037257	-0.000794361	-0.00374499	0.000649392	0.00153391	0.000673289	0.00536853	0.00435818
441	chr1	12148374	12149145		-0.00163839	0.00707341	0.000976765	-0.00311705	-0.00281884	-0.00500284	-0.000406624	-0.0023347	0.00280272	-0.00310203
442	chr1	12184784	12185615		-0.000565693	0.00770374	0.00113909	0.00136335	-0.00380698	0.00196705	0.00149584	0.00537677	-0.00494658	0.000280079
443	chr1	12192858	12193664		0.00315763	-0.00315795	-0.000147989	0.0057897	-0.00892158	-0.00460947	0.00356537	-0.00148999	0.004843	0.00459971
444	chr1	12202816	12204198		0.0072762	0.00106993	0.00406124	0.00272724	-6.50366e-05	-0.00286104	-0.000505227	-0.000845096	-0.000249983	0.00211022
445	chr1	12210452	12211133		-0.000613859	0.0018818	-0.00130402	0.000509847	-0.0122217	-0.00415665	-0.00043604	0.000953783	0.00680528	0.00441888
446	chr1	12213159	12213778		0.00644031	-0.00352619	0.00345237	0.00378732	-0.00158296	-0.00309877	-0.00278837	-0.00556827	-0.00170858	0.00346867
447	chr1	12221617	12222494		0.00304766	0.000297382	0.0035918	-0.0029799	-0.0114524	-0.00167414	0.00203103	-0.00558237	0.00239795	5.87877e-06
448	chr1	12226799	12227985		0.00275197	0.00259509	0.00802001	-0.00219448	-0.000676635	-0.00278067	0.0018751	0.00236705	-0.00193844	-0.00258365
449	chr1	12233634	12234148		-0.00141028	0.00131027	0.00682821	-0.00115391	-0.00835535	-0.00420369	-0.00789634	-0.00237404	-0.00607247	0.0032306
450	chr1	12237831	12238586		-0.00322145	0.00259139	0.00467817	0.00274225	-0.00834811	-0.00421316	-0.00510348	-0.00425022	-0.00990293	0.00249303
451	chr1	12239068	12239581		0.000598145	-0.000161688	0.00600012	0.00245723	-0.00291122	-0.00877214	-0.00885719	-0.00431526	-0.00803744	0.00304437
452	chr1	12240389	12240656		0.00653713	-0.000145815	0.000642612	0.00334167	-0.00123053	-0.00288711	0.00117558	-0.00203557	0.00626855	0.00162561
453	chr1	12244073	12244881		0.00683979	-0.00274766	0.0020943	0.00281352	-0.00224426	-0.00702298	0.00195582	-0.00373559	0.00552201	0.000998928
454	chr1	12256574	12257126		0.00696075	0.00123169	0.00171185	0.00156354	-0.00349032	-0.00410369	0.00304474	-0.00255512	0.00348338	-0.00150554
455	chr1	12261593	12262122		-0.00110136	0.00494413	0.00209926	-0.00427084	-0.00760242	0.00426041	0.000157229	-0.00253796	-0.00524773	7.42586e-05
456	chr1	12268792	12269625		-0.000307539	0.00742594	0.00114616	0.00129548	-0.0017313	0.00237791	0.00633457	-0.00139826	-0.00101134	-0.0035766
457	chr1	12270447	12271099		-0.00572415	0.00332147	-0.00206456	0.00389345	-0.000570821	0.002899	0.00213517	-0.000582413	0.00556663	0.00259535
458	chr1	12289772	12290915		-0.00314958	0.00396494	0.00745566	-0.00109993	0.00132627	0.000956796	0.00157775	0.00422593	0.00254185	0.000810585
459	chr1	12404621	12405121		0.00482796	0.00213988	0.000509562	0.00385938	-0.00209745	0.000520156	0.00177508	-0.00518652	0.0051681	-0.00449039
460	chr1	12405535	12405798		-0.000723828	0.00766326	-0.00194192	0.00196186	-0.000532544	0.00128987	0.000879276	-0.000729454	0.00111571	0.00219811
461	chr1	12436624	12437193		0.0062669	0.00203706	-0.00136717	0.00142343	-0.00462617	-0.000652075	0.00312384	0.000689299	0.00284975	0.003261
462	chr1	12446330	12446535		-0.00426193	0.00441247	-0.00532329	0.00415129	0.000398275	-0.00205154	0.00283566	-0.00350249	0.00287313	-0.000580078
463	chr1	12494388	12494598		-0.00256967	0.00605723	-0.000667836	0.00283996	-0.00537426	0.00149113	0.00537455	0.00202697	0.00318768	0.00144516
464	chr1	12495763	12496065		-0.00159885	0.00456137	-0.000935562	-0.00217708	-0.00852037	0.0054723	0.00288038	-0.00326822	0.00115385	0.00137249
465	chr1	12498563	12498872		-0.00433074	0.00194615	-0.0014086	0.0008343	-0.00726621	-0.00386312	-0.00120805	-0.00369879	0.00155341	0.00275375
466	chr1	12509486	12509970		-0.00476278	0.00544705	-0.00260081	0.0067986	-0.00140435	-0.00490398	-0.00378314	0.000825956	0.00320517	0.00157255
467	chr1	12532933	12533681		-0.00425232	0.00668333	-0.00252594	0.00212412	-0.00241104	-0.00133991	-0.000664168	-0.00848259	0.0014676	0.00411712
468	chr1	12570484	12571289		-0.00426704	0.00340506	-0.000213903	0.00850371	0.000579712	0.000309433	-0.00919138	-0.00146614	0.00718584	-0.00278841
469	chr1	12655188	12655436		-0.00242763	0.00510428	0.00350546	-0.00272246	0.00205997	-0.00198851	0.000376983	-0.00263233	0.00199728	0.00257449
470	chr1	12655585	12656809		0.00585101	0.00149548	0.00511966	-0.0011385	-0.00126278	5.05952e-05	-0.00347081	0.00216183	-0.00502438	0.00245412
471	chr1	12661961	12662343		0.00271924	0.000192756	0.00306532	-0.00214874	-0.000295285	-9.01963e-06	-0.00249192	-0.00487147	0.000194076	0.00682909
472	chr1	12664157	12664772		0.00161766	-0.000693929	-0.000354884	0.00344063	-0.00950933	-0.00458523	-0.00253618	-0.000382222	0.00999458	-0.000580908
473	chr1	12677946	12678955		-0.00234331	0.00773051	0.00232779	0.000724346	-0.0021092	-0.0036844	-0.00346751	0.00163217	0.00269989	-0.000850177
474	chr1	12679012	12679274		0.000375634	0.00705578	0.0025481	-3.66847e-05	0.000661985	-0.00338982	-0.00150177	-0.000989922	-0.0045272	-0.00162524
475	chr1	12679384	12680615		-0.0015528	0.00882846	0.00360646	-0.00108545	-0.00377019	-0.0015418	0.00098885	0.00192947	0.002556	-0.00182887
476	chr1	12691018	12691640		0.00491603	0.00556856	-0.000113751	-0.00145943	-0.00179403	-0.000519819	0.00097837	-0.00133885	0.00225353	-0.00177666
477	chr1	12890838	12891183		0.0012685	0.00732209	-0.00016722	-0.00135962	9.28994e-05	-0.000768414	-0.00433415	-0.00399633	0.00246477	0.00036414
478	chr1	12944709	12945149		0.000654289	0.00859649	-0.00121073	-0.00446196	-0.000785289	-0.0016914	-0.00196929	-0.00462117	0.00166621	0.000338372
479	chr1	13920128	13920646		0.00434582	0.00013937	-4.30644e-05	0.00127986	-0.00290268	-0.00248018	0.000158552	-6.52692e-05	-0.00487659	0.00360816
480	chr1	13949764	13950157		0.00496194	0.00413857	-0.00058818	0.000410651	-0.0015413	0.000435594	-0.00214689	-0.00154912	-0.00321832	-0.00114979
481	chr1	13969221	13969725		0.00163751	0.0023965	-0.00263206	0.00273584	-0.000418406	0.0021698	0.00504324	-0.00613348	0.000859385	0.00122749
482	chr1	13992086	13992613		-0.00104461	0.00400053	-0.00109819	0.00423599	0.000406935	-0.00164167	0.0117548	0.00116878	-0.00350706	0.00249396
483	chr1	13994253	13994668		-0.00248702	0.00321258	-2.9678e-05	0.00605336	0.00650529	0.00582911	0.00742589	-0.00221732	0.000846316	0.00391015
484	chr1	14026245	14028015		-0.00328539	0.00319803	0.00425138	0.00349661	0.00461449	0.00376197	0.00832415	-0.000926333	0.000354541	-0.000852658
485	chr1	14029150	14029759		-0.00389138	0.00203345	0.00330515	0.00518825	-0.0003439	0.00255029	0.00577512	-0.0057483	-0.00704187	0.00545918
486	chr1	14040077	14040416		-0.00226612	0.00337403	0.00188108	0.00331726	0.000594839	0.0031582	0.00384674	-0.00115848	2.27367e-05	0.000266771
487	chr1	14050117	14050670		0.00612406	0.000203485	0.00161021	0.000946844	-0.000298764	-0.00110019	-0.000628443	-0.00525825	0.00368403	0.00235734
488	chr1	14056932	14057910		-0.00651571	0.00170693	-0.00176151	0.00887644	0.000624079	0.000413295	0.00378522	-0.00486887	-0.00103734	0.00193445
489	chr1	14075307	14076495		-0.00053705	-0.00236619	0.0076506	0.00243676	-0.00215947	-0.00168785	0.00343519	0.00277362	0.00471568	0.00419943
490	chr1	14108678	14108994		0.0045246	0.00243565	0.000584047	0.00377655	0.000975538	-0.0032851	-0.000825942	-0.000244058	0.00112631	-0.00424296
491	chr1	14287035	14287413		-0.000474921	0.0071661	0.000437207	0.00265864	0.00367992	0.00136215	0.00233995	-0.00190182	0.00217722	-0.00121092
492	chr1	15250335	15251476		0.00212296	0.00613372	0.00393515	-0.00480276	0.00377439	-0.00163829	0.00212392	-0.000470202	-0.00115158	-0.00182746
493	chr1	15295619	15295890		-0.00113113	0.00506878	-0.00359685	-0.00227862	-0.00577045	-0.00395828	-0.00221912	0.00335077	0.00258505	0.0016778
494	chr1	15392272	15392991		-0.000493097	0.00475788	-0.00135013	-0.00695001	-0.00796882	0.00503787	-0.000374219	-0.00124135	0.00379556	0.00604375
495	chr1	15406819	15407200		-0.00129045	0.00508299	-0.00207478	-0.00689937	-0.0033262	0.0042658	-0.000947712	0.00149875	0.0019023	0.00642817
496	chr1	15426668	15427167		0.00101655	0.00742098	-0.00189479	-0.0034046	-0.00268001	-0.000521221	-0.000157814	-0.000962908	-0.00119348	0.00644851
497	chr1	15455100	15455263		0.00215002	0.00446933	0.00164101	0.00246534	-0.00584356	0.00197112	0.00534068	0.00537754	0.00193333	0.000324202
498	chr1	15478938	15479669		0.003991	0.00810434	0.000879487	-0.0011353	0.000967703	-0.000889502	0.00119296	-0.000248806	-2.66755e-05	0.000278331
499	chr1	15480107	15481070		0.00382768	0.00614624	0.00228181	-0.00385408	0.000553173	-0.00273689	0.00155808	-0.00299276	-0.000999361	-0.000612024
500	chr1	15558118	15558520		0.00545124	-0.000179019	-0.000204293	0.00447824	-0.00416999	-0.00407955	0.00414045	-0.00435715	0.000364595	-0.000280426
501	chr1	15572545	15572905		0.0055882	0.000675384	0.00234018	-0.000659412	-0.00196835	-0.00719063	0.000626008	-0.00168595	0.00162989	-0.000276633
502	chr1	15573596	15574073		0.00179632	0.00507199	0.00298929	-0.00319137	-0.00257094	-0.000396591	0.00150327	0.000972874	-0.00408381	-0.00454595
503	chr1	15575549	15575918		-0.0026265	0.00406695	0.000511299	0.000139153	-0.00417561	-0.00220461	-0.00062248	-0.0033015	-0.00351228	-0.00715453
504	chr1	15587341	15588313		0.00680976	0.000951875	0.00280396	0.00236211	-0.00292919	-0.000106479	0.000201718	-0.00289931	-0.00500268	0.00190985
505	chr1	15649935	15650458		-0.000553532	0.00531106	0.00135302	-0.0011653	-0.00334066	0.001967	0.00860672	-0.000163384	0.00372706	0.0011308
506	chr1	15666988	15667169		0.000704224	0.00251673	0.00183731	0.00113791	-0.00793327	-0.00082965	0.004003	0.00472262	-0.00283782	-0.0017069
507	chr1	15672318	15672876		0.00586795	-0.0015983	0.00052149	-0.00161588	-0.0066759	0.00146879	-0.0006636	-0.000213466	-0.00149458	0.00288346
508	chr1	15679068	15679349		0.000868034	0.00518279	0.00165793	-0.00475472	-0.00677879	-0.000594153	0.000839359	-0.00450567	-0.00554832	-0.00303693
509	chr1	15710785	15711300		0.00463776	0.00447857	0.00185946	-0.00191998	-0.00177767	0.000763743	0.00198937	0.00185755	0.00242983	0.00390613
510	chr1	15712511	15713183		0.000974935	0.00635264	-0.00141095	-0.00174379	-0.00217289	0.00459589	-0.000806806	0.00134353	0.00251997	-0.00364377
511	chr1	15735681	15736963		0.000235742	0.00119926	0.00934376	-0.000602697	-0.00243516	-0.000125633	-0.00159697	-0.000827154	-0.00714501	0.000904466
512	chr1	15738104	15738900		0.0031481	0.00145235	0.00491456	-0.00500288	-0.00683495	0.00523649	0.000259583	-0.00100825	0.00104683	0.000650192
513	chr1	15742539	15743008		0.006717	-0.000357064	0.00352203	0.00149971	0.00013519	-0.00643903	-0.00171002	-0.00351104	-0.00141292	0.00322839
514	chr1	15743676	15744508		0.00326749	0.00123036	0.00415984	0.00234274	0.00155657	0.000138344	-0.00470488	0.000786904	-0.0060495	0.00598806
515	chr1	15756318	15756537		0.00473175	0.00271532	0.00307197	0.000978255	0.000191244	-0.00276733	-0.00266058	0.00222482	-0.00791915	0.0035401
516	chr1	15757464	15758041		0.00138005	0.006132	0.00620109	-1.19849e-05	-0.000114273	0.00195549	-0.00121685	0.00357228	0.000408782	-0.000997638
517	chr1	15761151	15761663		0.00452126	0.00128515	0.000906146	0.00141109	-0.00201163	0.00649954	-0.0022648	0.00446898	-0.00138094	-0.00185211
518	chr1	15850312	15851859		0.000943783	-4.93044e-05	0.0116941	-0.00140901	0.00137607	-0.000243618	-0.00065426	-0.000342901	0.00383674	0.00190917
519	chr1	15852974	15853595		0.00081171	-0.00242138	0.00451104	0.00954484	-0.00647894	-0.000783867	0.00173689	0.00707847	-0.0036728	0.00297979
520	chr1	15905522	15906148		-0.00504691	0.00498906	-0.00300558	0.00575604	0.00216064	-0.00451874	0.00170497	-0.000978346	0.00298253	0.00231604
521	chr1	15910994	15911765		-0.00269505	0.00686886	0.00332901	0.00311114	-3.39946e-05	0.000741747	0.00435148	0.00444498	0.00359174	0.00251638
522	chr1	15929703	15930561		0.000947467	0.00349072	0.00416909	0.00664987	-0.00276921	0.000222903	0.00399967	-0.0012088	-0.0025774	-0.0053506
523	chr1	15943393	15944565		0.0017456	-0.000849248	0.00919549	0.00307505	-0.0025602	-0.00277835	0.000531104	0.00763394	-0.00350323	-0.00166617
524	chr1	16008512	16009077		0.00288844	0.00263566	0.00148869	0.00445866	-0.000335218	0.00267331	0.00572474	-0.00395873	-0.00259552	0.00130164
525	chr1	16010453	16011639		-0.000681684	0.00467869	0.0057176	0.00178266	0.000296719	-0.000578308	0.00316893	0.00172196	-0.000502681	-0.00261893
526	chr1	16023302	16024034		0.00062457	0.00340843	-9.0421e-05	0.00948743	0.00393262	-0.000268079	0.00416037	-0.00608927	0.00293295	-0.00292678
527	chr1	16067829	16068275		-0.00234225	0.00680902	0.00155778	-0.00189312	0.00280139	-0.000720486	0.00405367	-0.00427311	0.00149595	-0.00588624
528	chr1	16085259	16085870		-0.00044876	0.00650346	0.00266615	-0.00456705	0.00307651	-0.00410734	-8.94763e-05	-0.000441652	-0.00252562	0.000374772
529	chr1	16118502	16118900		0.0012462	0.00529706	0.00226385	0.000911862	-0.00386902	0.00177657	-0.000886372	0.00510362	-0.00226173	-0.00369827
530	chr1	16142003	16142313		0.000234542	0.00511947	-0.000909497	0.00662187	-0.00136792	0.00471266	0.000296187	-0.00073665	0.00674496	-0.00289274
531	chr1	16156249	16156691		0.00537002	0.00217916	-0.000787712	0.00243165	-0.000819398	0.0020142	-0.00223045	-0.00819519	0.00363601	-0.000680714
532	chr1	16160773	16162826		-0.00288938	0.00248739	0.00589294	0.00842906	-0.00468425	0.000675964	0.00267378	0.00205458	0.00152248	-0.00194347
533	chr1	16163397	16164062		0.00514804	-0.00323433	0.00619859	0.00430681	-0.000428642	0.00368722	-0.00187496	-0.000759121	-0.000557682	0.00144593
534	chr1	16173661	16175332		-0.0020859	0.00112771	0.00837146	0.0038454	0.00041325	0.00322799	0.00498061	0.00356092	0.00389205	0.00341611
535	chr1	16212659	16213278		0.00590902	0.00181555	0.00212264	0.0017964	-0.0036523	-0.00275198	-0.00047289	-0.00193819	-0.00016047	0.000759056
536	chr1	16275962	16276627		-0.000373986	0.000571455	0.00753188	-0.00293741	-0.00845251	-0.00159281	0.00180309	-0.00259634	-0.00942823	-0.000994885
537	chr1	16292429	16293078		0.0015927	0.00250597	0.0029875	0.00497048	0.00275732	0.000664431	0.00163651	-0.00617856	-0.00484948	0.00543791
538	chr1	16301969	16302888		-0.00176597	0.00415713	0.00718053	0.00379542	-0.00121132	0.00145154	0.00375112	0.00138188	-0.00356807	-0.00152315
539	chr1	16339301	16339986		0.00234365	0.00635836	0.00476726	-0.00175247	0.00210836	0.000495441	0.00412283	0.000436249	-0.00195878	-0.00260531
540	chr1	16359372	16359618		0.00461841	0.0034834	0.0030199	-3.02719e-05	-0.00450571	0.00321119	0.00136935	0.00132615	-0.00361405	0.0064851
541	chr1	16375067	16375413		-0.000623682	0.00500422	0.000633139	-0.00254196	0.000455941	-0.00225543	-0.0031452	-0.00621656	-0.00326593	0.00174923
542	chr1	16382351	16382975		-0.00167785	0.00623394	0.00407852	-0.000620971	-0.00240255	0.00209378	-0.000879141	-0.00342473	0.00104186	0.00464518
543	chr1	16399756	16400417		-0.00138489	0.00687014	0.00559582	-0.00163519	0.0012282	0.000457865	-0.00126592	0.00334314	-0.00175127	0.00140133
544	chr1	16405359	16405990		-0.00128699	0.00782145	0.000632266	-0.00150412	-0.00476502	0.00105378	0.00516497	0.00174744	0.00161995	-0.00526774
545	chr1	16408973	16409204		0.000100769	0.00722409	-0.000197821	-0.00217498	-0.00198482	-0.000195394	0.00300228	-0.00689638	0.00340304	-0.00404068
546	chr1	16449409	16449840		0.00137295	0.00443578	0.000543523	-0.00572142	-0.00865374	0.0012229	0.00261946	0.00317251	-0.00486422	0.00158429
547	chr1	16450319	16450561		-0.000257012	0.00311082	3.39739e-05	-0.00620277	-0.00687936	0.000240386	-0.00162994	0.000887104	-0.000916368	-0.00186366
548	chr1	16482108	16482630		0.00125699	0.00344483	0.000679562	-0.00465112	0.00189821	-0.00504468	-0.00400225	-0.00381741	-0.00166232	-0.000669806
549	chr1	16484589	16485066		-0.00333794	0.00680811	4.76468e-05	0.000328528	7.57302e-05	-0.00749072	-0.00185515	-0.00465152	0.00453253	0.000709085
550	chr1	16488666	16489137		-0.00411712	0.00345663	0.000407742	0.00251519	0.00293616	-0.00314075	-0.00128293	-0.00186579	0.00477098	-0.000488577
551	chr1	16494193	16494700		-0.00463269	0.00571025	0.00244331	0.00237609	0.00275561	-0.00117353	0.00135306	-0.00204126	-0.00423108	0.0011845
552	chr1	16499567	16500181		0.00520913	0.00308654	0.00326295	0.00231507	-0.000783051	0.00402394	-0.00410766	0.00309009	-0.00176009	0.00525318
553	chr1	16514222	16514651		-0.0016241	0.0069254	0.00417215	-5.69482e-05	-0.00229334	-0.00226366	-0.00039732	0.00351362	0.000866159	-0.0017182
554	chr1	16532793	16533880		-0.00138415	0.00115121	0.0103498	0.0027646	-0.00178196	-0.00297217	-0.00267005	0.00407524	0.00390344	-0.000343819
555	chr1	16543603	16544333		-0.000890359	-0.000768371	0.00805162	0.00188039	0.00260717	-0.00360374	0.00583197	-0.00138364	0.0053932	-0.00235103
556	chr1	16562744	16563978		-0.00392448	0.00556676	0.00580561	0.00399228	-0.00293141	0.00210306	0.00296179	-0.000630229	-0.00123935	-0.000781605
557	chr1	16570663	16571270		-0.00177583	0.00800288	-0.000180935	0.00212521	-0.00179755	0.00456346	0.00106041	-0.00065595	0.00136353	-0.00239959
558	chr1	16620022	16620448		0.00566158	0.00215085	-0.00097522	0.00160887	-0.00386309	-0.00103447	0.000169715	-0.00812046	0.0062134	0.0018443
559	chr1	16678489	16679395		-0.00223551	0.00250454	0.00866754	0.00561883	-0.00347073	0.00387509	0.00353653	0.00311859	0.00227789	-0.000731022
560	chr1	16693363	16694449		-0.00266241	0.000290146	0.00784659	0.00776019	-0.00763515	0.000903406	0.00137653	0.000279078	0.00452402	-0.000766247
561	chr1	16713740	16714104		0.00330406	0.00528995	0.000260391	0.00304711	-7.13378e-05	-0.00149981	-0.00402855	-0.00139652	0.00168307	0.00467671
562	chr1	16747141	16747964		-0.00370291	0.00619457	-0.000704149	-0.00116551	-0.00562715	-0.00356015	0.00213115	-0.00494975	0.00236115	0.00475699
563	chr1	16766768	16767994		-0.00325364	0.00487905	0.00506911	0.00401117	-0.00406028	-0.000682462	-0.00115557	0.0052344	0.00150911	-0.00355896
564	chr1	16825130	16826374		-0.00257139	0.00416485	0.00838053	-0.00169012	-0.00189724	0.00364093	0.00347062	0.000608686	0.00135902	0.00326068
565	chr1	16857942	16858693		0.00167934	0.00806063	-0.00111021	-0.00220844	0.00289108	0.00194242	-0.00215337	-0.00564156	-0.00144365	-0.00228671
566	chr1	16860703	16862684		-0.000701829	0.00922933	0.00218578	-0.00110725	0.00354688	5.79267e-05	-0.00266493	-0.00606922	-0.00148644	0.000947466
567	chr1	16866864	16867457		0.000314031	-0.000657476	0.00159782	0.00195209	-0.00180417	0.00193758	-0.000924573	-0.00349706	0.000286694	0.00441796
568	chr1	16890975	16892222		0.00227426	0.00775109	-0.000651789	-0.00524508	0.000905924	-0.00179843	-0.00212233	-0.00558747	-0.000139918	0.00294586
569	chr1	16892359	16893904		0.00209595	0.00802049	-0.00101889	-0.00471737	0.00134987	-0.00131764	-0.00136002	-0.00506588	-0.000104843	0.00211642
570	chr1	16907077	16907430		0.000779183	0.00764118	0.000652247	-0.0040987	-0.000406183	-0.0029683	-0.00521121	-0.00664255	0.0013169	0.00163898
571	chr1	16907831	16908414		0.00172458	0.00832331	-0.00125566	-0.00288913	-4.99348e-05	0.00122172	-0.00379138	-0.00935662	0.00106563	0.000702684
572	chr1	16918215	16919858		0.000411642	0.00905743	-0.00010817	-0.00202971	-0.000180712	-0.00117782	-0.00148487	-0.00888912	0.0020987	0.00177093
573	chr1	16928822	16929737		0.0011015	0.00917154	-0.000257966	-0.00505528	0.001411	-0.0012535	-0.00204359	-0.00625491	0.00301544	0.00117013
574	chr1	16939343	16940604		-0.000536865	0.00534562	0.0038018	0.000831249	0.00096069	-0.000594101	0.000313006	-0.00253009	-0.000517756	-0.00251779
575	chr1	16947453	16947976		-0.000217131	0.00782824	0.00302669	-0.000526893	0.000713111	-0.000254521	-0.00172244	-0.00209523	0.000573101	-0.000435878
576	chr1	16950305	16951099		0.000779802	0.00801458	0.000643269	-0.00411192	0.00347902	0.000265312	-0.00104823	-0.0069542	-0.001212	-0.00245223
577	chr1	16951514	16951760		0.00065079	0.00364422	0.00228508	0.00201557	-0.00116911	-0.00140997	0.00230505	-0.00470526	-0.00322517	0.00394802
578	chr1	16957612	16958289		0.00232507	0.00759747	0.0016673	-0.00428248	0.00293871	-0.00240707	-0.0014476	-0.00675057	-0.0031356	-0.000776333
579	chr1	16970631	16971776		-0.00208289	0.00240074	0.00475623	0.00320948	-0.000108509	0.000361881	0.00563947	0.00410904	-0.00391464	-0.00360076
580	chr1	16974231	16974689		-0.000413384	0.0053318	0.00437784	-0.00226935	0.00502799	-0.00213554	0.000539981	-0.00412218	-0.00251051	0.00105989
581	chr1	17001338	17001948		0.000308802	0.00465099	0.000603313	0.00283605	0.00571262	0.00302052	0.00362431	-0.00768415	-0.000275282	0.00182651
582	chr1	17019022	17020264		0.00062226	0.00940754	0.000966374	-0.00371911	0.00394861	0.000685262	0.00174581	-0.00240437	0.00231436	0.00109369
583	chr1	17026471	17027955		-0.0010238	0.00712773	0.00227148	-0.000643961	0.00394795	-0.00139282	0.00248559	-0.00198653	-0.00379338	0.000351824
584	chr1	17033731	17034704		-0.000146583	0.0057988	0.00367879	-0.0030079	0.00303288	0.0020465	0.00235484	0.00200986	-0.00245917	0.00601474
585	chr1	17036203	17036676		-0.00205297	0.00607075	0.00228286	-9.74138e-05	0.000297837	0.00263129	0.00183262	-0.00352319	0.00140851	0.00557213
586	chr1	17051850	17052373		0.000633956	0.00864999	-0.00120347	-0.00492453	0.0028507	-0.00123905	0.000346059	-0.00728539	0.00276364	-0.000274369
587	chr1	17053797	17054702		0.000849626	0.00926692	0.00154469	-0.00486236	0.00102059	-0.00127326	-0.00190575	-0.00510433	0.00166826	-0.000572655
588	chr1	17056141	17056741		0.00100977	0.00834986	-0.000796457	-0.0021687	0.000957362	0.000205664	-0.000410732	-0.00931176	-0.000269132	-0.00156708
589	chr1	17058851	17059667		0.00193873	0.00649964	-0.000238004	0.00235652	0.00309932	0.00360593	-9.65693e-05	-0.00507162	0.000110373	0.00126209
590	chr1	17076978	17077274		0.00153847	0.00427137	0.00214094	-0.000201687	0.0031154	0.00140734	-0.00132948	0.000707296	-0.00155815	0.00366303
591	chr1	17081345	17082408		0.00122289	0.0077364	0.000334874	-0.00393739	0.00128713	-0.00199477	-0.00284054	-0.00848297	0.00206044	-0.0022806
592	chr1	17084042	17084675		0.000162459	0.00743029	0.000490162	-0.00315726	0.000931571	-0.000149767	-0.00256428	-0.00772551	0.00455072	0.00283733
593	chr1	17085531	17085961		0.000416396	0.00658207	0.00302372	-0.00212122	0.00276517	-0.000866937	-0.000692856	-0.000624852	-0.00221208	-0.00361158
594	chr1	17087042	17088421		0.00183836	0.00938491	0.00229051	-0.00465447	0.00156615	-0.000742559	-0.00177626	-0.00667063	-0.00104485	-0.000252094
595	chr1	17193606	17193867		-0.000294806	0.00109896	0.000688178	0.00413351	2.52637e-06	0.00584247	0.00574771	0.00306147	-0.00343055	0.00878855
596	chr1	17198788	17200539		-0.00175152	0.00801153	0.00136243	-0.0011315	0.00523797	0.00140692	-0.00213345	-0.00339496	-0.0023244	-0.00253391
597	chr1	17203880	17204487		0.00166249	0.00772126	0.000281862	-0.00346719	0.00259568	0.00228384	0.000104411	-0.00776447	0.000897136	-0.00332838
598	chr1	17215431	17216340		-0.00253529	0.00436144	0.0008579	0.00185173	-0.00195627	0.0009636	-0.00130774	-0.00123621	-0.00209954	-0.00165939
599	chr1	17221946	17223333		-0.000925349	-0.00146775	0.00454383	0.00480414	-0.0059122	-0.0025277	-0.00228984	-0.00498111	-0.0018022	0.00486338
600	chr1	17230457	17232147		-0.00335112	0.00241484	0.00306112	0.00478819	-0.00473682	0.00237547	-0.0022936	-0.00125696	-0.00106475	0.00276139
601	chr1	17240042	17241184		-0.00410814	0.00275527	0.0047277	0.000306727	-0.00195089	0.00219533	-0.000791574	0.00320117	0.00374205	0.00312464
602	chr1	17248020	17248594		-0.00247372	0.00656437	0.00189731	-0.00227056	-0.00327042	-0.000712248	-0.00243112	-0.00252496	-0.00147169	0.00269399
603	chr1	17256044	17257013		0.000579381	0.00873162	0.00157987	-0.00356644	0.0018197	0.00101486	-0.00257334	0.00184699	0.00141215	0.00713033
604	chr1	17278112	17278470		0.000865259	0.00212423	-0.000727785	0.00357559	-0.00480325	-0.00152393	0.00231403	0.00312486	-0.00440822	0.00100566
605	chr1	17287113	17287748		-0.000235267	0.00580409	0.00486531	-0.00256269	0.000441065	0.0011075	0.00234314	0.00608611	0.0033432	-0.000646419
606	chr1	17337901	17338849		-0.00465574	0.00281994	0.00672274	0.00103055	-0.00039332	0.000205276	0.00537215	0.00300026	0.00110187	-0.00158778
607	chr1	17371746	17371986		0.00470309	0.000232609	0.000100276	0.00352862	-0.00323721	-0.000189233	0.00130999	-0.00190934	0.000685618	-0.00501672
608	chr1	17380300	17381121		-0.00113779	6.46612e-06	0.00634858	0.00968146	-0.00448743	0.00184395	0.0035125	0.003585	0.00206925	-0.000729066
609	chr1	17386085	17386591		0.00444989	0.00515024	0.000174675	-0.000354898	-0.004625	0.0026209	-0.000251305	-0.00114672	0.004965	0.00309061
610	chr1	17392960	17393783		0.00543091	0.00195404	0.00025457	0.00308297	-0.00337907	-0.000305634	-0.00190016	-0.00431294	0.00403092	-0.00395723
611	chr1	17445655	17446699		0.00518895	0.00383945	0.00342267	0.000571994	0.00152788	0.00268768	-0.0035347	0.00166864	0.00290298	0.000371981
612	chr1	17452213	17452707		0.00182609	0.00567458	0.00280689	0.00233736	-0.00180532	-0.00425377	0.00121246	-0.00193227	-0.00108599	-0.00173194
613	chr1	17454893	17455408		0.0052909	-0.000110748	0.00305766	0.00469357	-0.00393347	-0.00188056	-0.00460569	-0.00161071	0.00200447	0.00251907
614	chr1	17467771	17468652		0.00465591	0.00133944	0.00120118	0.00192553	-0.000874864	-0.00321768	-0.00611289	0.000379882	-0.00111115	0.00675637
615	chr1	17508333	17508612		-0.000389268	0.00372406	-0.00306437	-4.77071e-05	0.00277507	-0.000127442	0.00273865	-0.000280374	-0.000380012	0.0015861
616	chr1	17533567	17534718		0.0038095	0.00576919	0.00178739	0.00260725	-0.00011623	-0.00191232	-0.000542494	-0.0033796	0.0014436	-0.000185637
617	chr1	17539272	17539690		-0.00189529	0.00543452	-0.000222227	-0.000515832	-0.00105089	-0.002834	0.0024875	-0.00318253	0.00279058	-0.00317909
618	chr1	17563486	17563880		0.000360893	0.00657948	0.00163477	0.00351375	0.00168671	0.00120178	0.00154907	0.00153372	-0.000923545	0.00289517
619	chr1	17608325	17608972		0.00738703	0.000920987	-0.00106499	0.00250788	-0.00208257	0.00220445	-0.00125063	-8.86365e-05	0.00740299	0.00609945
620	chr1	17630737	17631224		0.00581158	0.00176314	0.000992139	0.00134611	-0.0029562	-0.00259193	-0.00288429	-0.00276506	0.00247145	0.000887977
621	chr1	17634493	17635340		0.0058848	0.00184808	0.00317954	0.000668094	9.28092e-05	-0.0031934	-0.0020302	-0.00292945	0.00363317	0.00180906
622	chr1	17691839	17692226		0.00542768	0.00454126	0.00113227	0.000544654	-0.00163722	5.57623e-05	-0.000127723	-0.00808581	0.00129081	-0.00288064
623	chr1	17724902	17725068		0.00502395	0.00361578	0.00103114	0.00101549	-0.00181463	-0.00128716	0.00222405	-0.00535619	0.001817	0.00263239
624	chr1	17732479	17733054		0.00206301	0.00559845	0.0026896	0.00186781	-0.0010052	0.000413298	-0.000651545	0.00198671	0.00223864	-0.000259061
625	chr1	17746280	17746679		0.0019965	0.0067369	0.00344849	0.00411996	-0.00162797	0.00229436	0.0014265	0.00296178	0.00174223	-0.00345
626	chr1	17757947	17758849		0.0071608	-0.000773062	0.0012438	0.00238852	-0.00209586	-0.000868699	-0.00247351	0.00102632	-0.000947255	0.00405824
627	chr1	17763943	17765344		-0.00146566	0.00275053	0.00887006	0.00169968	0.000372459	0.00129918	0.00443018	0.00280018	0.00445034	-0.00280599
628	chr1	17766007	17766588		-0.00230162	0.00349749	0.00748384	0.000480738	0.00130627	-6.4571e-06	0.00520971	0.00654254	0.00406578	-0.000719523
629	chr1	17862853	17863301		0.00112669	0.00107761	0.000545583	0.00298751	9.3783e-05	0.00120948	0.00583866	-0.00673462	0.0035469	-7.36588e-05
630	chr1	17866065	17866576		0.00137556	0.00467619	0.00192697	-0.00474806	0.00683209	-0.00214329	0.00399469	-0.000273314	0.00125452	-0.00403503
631	chr1	17896282	17896524		0.00306008	0.00432531	0.000169435	-0.0016102	0.00172934	-0.0032659	0.00233874	0.00120459	0.00374334	-0.00163124
632	chr1	17929638	17930259		0.00321135	0.00159339	0.00307649	-0.00270262	-0.000475963	-0.000472386	-0.00317848	0.000652341	0.000544764	0.00130837
633	chr1	17944632	17945132		0.00602453	0.00449429	0.00164681	-0.00387071	-0.00126597	-0.00227744	0.00152231	-0.000866674	0.0058924	-0.000444977
634	chr1	17956447	17957094		0.00758881	-0.00121183	0.000838859	0.00151142	-0.00193277	-0.00552164	0.00185378	-0.00163528	0.000138735	0.00665889
635	chr1	17962049	17962700		0.0073997	-0.00143522	0.00208444	0.00171687	-0.00164749	-0.00381245	0.00159266	-0.00364821	0.000154153	0.00449452
636	chr1	17966957	17967201		0.00608841	0.00121767	-0.000202627	0.00207028	-0.00162253	-0.00193917	0.000938053	-0.000182079	0.0033975	0.00742648
637	chr1	17985429	17985625		0.00426823	0.0027818	0.00144005	0.00116221	-0.00158636	-0.00283312	0.00246372	0.00225311	0.00294975	0.00651358
638	chr1	18285167	18285466		0.000224057	0.00538208	-0.000394441	0.0007716	0.00468276	-0.00370622	0.00196036	-0.00328668	0.0050601	0.00266176
639	chr1	18487011	18487376		0.00542734	0.00240812	0.000669703	0.0011379	-0.000732037	-0.000129003	0.00247676	0.00210171	0.00350241	0.000368513
640	chr1	18748736	18749195		0.00194076	0.00477603	-0.000507568	0.000198419	0.00371175	0.00824469	-0.00962039	-0.000651192	0.00860329	0.0013069
641	chr1	19154786	19155003		0.00295184	0.00378777	-0.000528431	-0.00348042	-0.0062128	-7.66436e-05	0.00258598	0.00022028	0.000885342	0.00390955
642	chr1	19201712	19202061		0.000150269	0.00627408	0.00190815	-0.00378949	-0.00209843	0.00431711	-0.00129807	0.00114066	-0.00610064	-0.00103767
643	chr1	19210603	19211017		0.000285686	0.00630739	0.000982294	0.00272947	0.0001347	0.00228859	0.00109983	0.00237605	0.00291968	0.000979124
644	chr1	19228845	19229739		8.40912e-05	0.0011848	0.00375281	0.00768924	-0.00737532	0.00107438	-0.000760575	-0.00337539	0.00589286	-0.00681442
645	chr1	19233569	19233912		0.00113539	0.00575876	0.00165832	0.00381087	-0.00178086	0.00408837	-0.00336638	-6.63302e-06	0.000595319	0.000493853
646	chr1	19234386	19234791		0.00463315	0.00371351	0.000161509	-0.00329128	0.000936436	0.00299499	0.00400351	-0.00409262	0.00460923	0.000178632
647	chr1	19239532	19239996		0.00206183	0.00535049	0.00362815	0.00225026	0.0012335	-0.000109525	0.000842906	0.00342246	-0.00258758	0.00861356
648	chr1	19252905	19254430		-0.00144578	0.00661029	0.00515455	-0.00214373	-0.00889168	-0.00260852	-0.00124837	-0.00265792	-0.00413237	-0.0025562
649	chr1	19274830	19275363		-0.0049744	0.00498466	0.00164572	0.000567825	-0.00472109	-0.000839307	-0.00199988	-0.00316362	-0.00194627	-0.00288928
650	chr1	19278060	19278892		0.00237019	0.0021973	0.0056193	0.00613438	-0.00560389	-0.00226273	-0.00302119	-0.00474379	-0.00467597	0.000714409
651	chr1	19282012	19283809		-0.00261576	0.00086701	0.0103035	0.00234038	-0.00117835	0.00125484	0.00429761	0.00876091	-0.0016621	0.00225686
652	chr1	19337509	19337958		-0.000820395	0.00620399	0.000472792	0.00206466	-0.00263196	-0.0049973	0.000325997	0.00422731	-0.000574975	-0.00222929
653	chr1	19400873	19401731		-0.00558804	0.00542763	-0.000895867	0.00514013	0.000274433	-0.00837635	-0.00150209	-0.00121287	0.00337121	0.000804431
654	chr1	19407857	19408491		0.00578162	0.00382986	0.000925034	0.000679975	-0.00191275	0.00183493	-0.00210686	-0.00567934	0.0045962	-0.000412109
655	chr1	19450518	19450897		0.00111321	0.0047311	-0.00148962	0.00169115	-0.00100474	0.00802851	-0.00514352	-0.00152891	0.00210006	0.0017631
656	chr1	19536117	19537346		-0.0013306	0.00205494	0.00895713	0.00669648	-0.00280783	-0.00244382	0.00161825	5.73857e-05	-0.00337542	-0.00333799
657	chr1	19567831	19568163		-0.000215427	0.00409255	0.00131346	0.00350077	-0.00390122	0.00173775	-0.00120768	0.00318321	0.0018212	-0.0027845
658	chr1	19577795	19578643		-0.00205243	0.00227517	0.00728375	0.00473893	-0.00409667	0.00274516	0.00203652	0.00225441	-0.000864171	0.000503009
659	chr1	19614952	19615635		0.000939779	0.00485482	0.00334754	-0.00143079	0.00180908	-0.0036098	0.00241057	0.00106109	0.00332189	0.000571863
660	chr1	19638195	19639320		0.00309736	-0.00019821	0.0097254	-9.71625e-05	0.00171896	0.00120015	0.00124455	0.00493889	0.00172919	0.00270894
661	chr1	19652145	19652633		0.00187887	0.00461962	0.00226778	0.00107406	0.00431151	0.00568312	-0.007242	-0.00454635	0.00121513	0.00178566
662	chr1	19668039	19668409		-0.000771585	0.00580914	0.00268303	0.00382433	0.00179696	0.000487434	0.001326	-0.00033572	0.000165433	-0.00302889
663	chr1	19717338	19718262		-0.0041056	0.00437121	-0.00136356	0.00793303	-0.00434523	0.00550615	-0.000757414	-0.00243584	-0.00104688	-0.000787612
664	chr1	19775444	19775821		0.00539604	0.00284225	0.00180155	0.00153451	-3.19191e-07	-0.00117381	-0.000769444	-0.00692173	0.000180353	-0.00499118
665	chr1	19789523	19790249		-0.00635268	0.00443888	-0.00252977	0.00652109	-0.00252442	-0.00185636	0.000917256	-0.00231897	0.00303563	0.000399867
666	chr1	19794934	19795493		-0.00232385	0.00329483	0.00302866	0.00376291	0.00199697	-0.00354957	0.00179806	-0.00164009	0.00262627	-0.00422508
667	chr1	19795756	19796286		0.00459192	0.000793506	0.00194123	-0.000644135	0.000582025	-0.00260856	-0.00448547	-0.00295897	0.00753518	-0.000702071
668	chr1	19803043	19805132		0.00204604	0.00566019	0.00351995	0.0037458	-0.00648332	0.000700608	-0.00118994	-0.00395078	-0.00286068	0.00123317
669	chr1	19811479	19812816		-0.000461608	-7.02005e-05	0.0102889	-0.00119568	0.00131674	-0.00138523	0.0037531	0.00299445	0.00649234	0.00331613
670	chr1	19831597	19832666		0.00699316	4.93291e-05	-0.000505588	0.00206027	-0.00553724	-0.00236103	0.00200666	-0.00197069	0.0057326	-0.00156145
671	chr1	19835301	19835733		0.00579022	0.000360919	0.00153418	0.00536639	-0.00466599	0.0053456	-0.00127675	0.000404659	-0.0010574	0.00118598
672	chr1	19923060	19924303		-0.00140801	0.0017087	0.007942	0.00712891	-0.000358133	-0.00434168	-0.00236191	-0.000480074	-0.00994421	-0.0063165
673	chr1	19926797	19927009		-0.00386177	0.00353355	-0.00246617	0.00827443	0.00225726	-0.00567852	-0.000645216	-0.00198048	-0.000754618	-0.000660302
674	chr1	19970275	19971629		-0.00281896	0.00562138	0.00387398	0.000516775	0.00486461	-0.00434362	-9.27036e-05	3.41043e-05	-0.00705442	-0.00023263
675	chr1	19980112	19980502		8.4396e-05	0.00595172	0.00242779	0.00355352	-0.00320822	-0.0025905	-0.00201281	-0.00146091	-0.00299503	-0.000800823
676	chr1	19986255	19986722		0.00120479	0.00343826	-0.000994509	0.00402435	-0.00637472	-0.00143968	0.00106596	-0.00414475	-0.00581053	9.34766e-05
677	chr1	19990964	19991791		-0.00190182	0.00624587	0.000662282	-0.00449723	0.00389129	-0.00288461	0.000848344	0.0035558	0.0018769	0.000532997
678	chr1	20014378	20015345		-0.00275015	0.00174946	-0.00100482	-0.00360303	-0.00506678	-0.00146701	-0.00244635	-0.00363235	8.21952e-05	-0.00387344
679	chr1	20042096	20042508		0.00218446	0.0036506	0.00217808	0.00555725	-0.00552888	-0.00251797	0.00454891	0.00324472	-0.00411348	0.00294355
680	chr1	20125881	20127135		-0.00281758	0.00626854	0.00335217	0.000894107	-0.00272179	-0.00140479	0.00644241	0.00371272	0.00852567	-0.00154777
681	chr1	20208537	20209474		-0.0011575	0.000621392	0.00456579	0.00942531	-0.00652688	0.000975728	0.00366115	0.00141941	0.000663991	0.00256173
682	chr1	20385098	20385301		-0.000333046	0.00380202	-0.00277211	-0.000589121	-0.00964098	-0.00245633	0.0053423	0.000328659	0.00450856	-0.00299192
683	chr1	20386500	20386722		0.0037492	0.00125023	-0.00191093	0.00108487	-0.00266167	0.00147089	0.00259726	0.000570122	0.00937532	-0.0037863
684	chr1	20407449	20407758		-0.000184672	0.00588062	-0.00152445	-0.00652607	-0.00447179	-0.000245467	0.00148008	0.00318697	-0.000461223	0.0102301
685	chr1	20478575	20479244		-0.000290661	0.00726788	0.00297391	-0.00127544	-0.00319306	0.0013812	0.00503292	0.000598228	0.000224265	0.000885634
686	chr1	20479703	20480635		0.00388236	0.00571316	-0.00113381	-0.000246148	-0.00246463	-0.000421287	-0.000832882	-0.00127521	-0.00147373	0.00266785
687	chr1	20498011	20498302		0.00210444	0.00223221	-0.00132216	0.00181569	-0.00387036	0.00242982	0.000547643	0.000295644	-0.00543111	0.003159
688	chr1	20511746	20513091		-0.00245819	0.00824326	0.0013728	-0.000300799	-0.00121613	0.00319042	0.0027294	0.00312485	-0.00100205	-0.00480224
689	chr1	20539275	20539758		-0.000992127	0.00435652	0.000138531	-0.00195268	-0.00538192	-0.000416578	0.00162695	-0.00453819	-0.00505493	-0.000457339
690	chr1	20575399	20575905		-0.00353301	0.00613745	-0.00293799	0.000646693	-0.00138404	-0.00576506	0.00182492	-8.97447e-05	0.00270697	0.000772723
691	chr1	20649504	20649978		-0.00285768	0.00821858	-0.00161826	0.00013512	-0.00117395	-0.00044682	0.00124914	0.00221862	0.00179791	0.00283234
692	chr1	20669746	20670096		-0.000462741	0.00540309	0.00424605	0.00185306	0.00510903	-0.0030665	0.00223665	-0.000734919	0.00114643	-0.00630981
693	chr1	20811831	20813367		-0.00247046	0.00802548	0.00348513	-0.00365143	0.000236373	0.000299799	0.000480358	-0.00127572	0.000776569	0.00316088
694	chr1	20820229	20820884		0.000475897	0.00785351	0.000630489	0.00272572	-0.00368751	-0.000199748	0.00242241	0.000284452	0.00068279	0.00395546
695	chr1	20834058	20834942		-0.00293528	0.00441262	0.00452559	0.00371608	-0.00354751	0.00327979	0.000958681	-2.16187e-05	0.00150696	-0.00582919
696	chr1	20901765	20902034		0.00539972	0.00340001	0.000794685	0.00195344	0.00118231	0.000664069	-0.000160679	0.00243998	0.00731119	-0.000196824
697	chr1	20915171	20917270		0.00766387	0.00169419	0.00100395	-0.0013411	-0.000728392	-0.00408068	0.00109593	-0.00223852	0.00461362	-0.000367504
698	chr1	20959718	20961135		-0.00400267	0.00363006	0.00699598	0.00369641	0.00110671	0.00243547	0.00513843	0.00763115	0.0044818	-0.00298004
699	chr1	20987566	20988466		-0.00312587	0.00130106	0.00401183	0.00556025	-0.00682804	-0.0001052	0.00342047	-0.00247348	0.00678358	0.00521957
700	chr1	21022869	21023750		0.000674875	0.00504416	0.00514572	-0.00273422	-0.00291105	0.00264842	0.00239065	0.000355161	0.000646566	-0.000727488
701	chr1	21043965	21044805		0.00160299	0.00402622	0.00628087	-0.00170096	0.00287365	-0.0017491	0.000812314	0.00590585	-0.00433948	9.81567e-05
702	chr1	21058035	21060132		-0.00126047	0.00680967	0.00567135	0.000743346	0.000353152	0.000841088	0.00407388	0.000522993	-0.0048607	-0.0028446
703	chr1	21112625	21114229		-0.00455692	0.000522383	0.00732442	0.00421122	0.000922047	0.00182911	0.0051138	0.00491231	0.0080806	0.00147139
704	chr1	21178285	21178676		0.00183988	0.00139215	0.00116554	0.00359323	0.00201985	-0.00340355	0.00554728	0.000366129	0.000110655	-0.00162444
705	chr1	21259128	21259461		0.00171293	0.00356562	-0.00243995	-0.000486126	-0.00913151	0.00632347	0.000870479	0.000679539	-0.00329686	4.51831e-05
706	chr1	21291279	21291626		0.000882782	0.00335674	-0.000898593	0.000896375	0.00356143	0.000319797	0.00038925	-0.0116886	-0.000960758	-0.000485362
707	chr1	21348798	21349354		0.00115474	0.00293552	-0.00108861	0.000141074	-0.00872064	0.00653117	0.00273286	-0.00152994	-0.000122291	0.00179961
708	chr1	21417448	21417808		0.00512839	-0.000679969	0.00175349	0.00258267	-0.00381227	-0.00304378	-6.9327e-05	-0.00208356	-0.00466079	0.000572981
709	chr1	21501938	21502247		0.00441218	0.00375055	-0.000324477	0.00569034	-0.00428295	0.00239237	-0.00222019	-0.00239863	-0.00138219	0.00202138
710	chr1	21502475	21503895		-0.00182299	0.000340372	0.00450222	0.00639599	-0.00594921	0.00451917	0.00786873	0.00740345	-0.00365435	0.00174692
711	chr1	21510650	21511068		0.00281009	0.00267374	-0.000822849	0.00198384	0.00236503	0.000255239	0.00609908	-0.00519212	0.00703739	0.000878567
712	chr1	21558589	21558871		0.000388445	0.00508564	0.000979408	0.00588406	-0.00192698	0.00171232	0.00156135	0.00341744	-0.0029954	-0.00176723
713	chr1	21581791	21582142		3.69436e-05	0.00535767	0.00172085	0.00266409	-0.00334557	0.000121801	0.00263204	0.0014157	0.00195629	0.000439507
714	chr1	21588190	21588855		0.00484985	0.00130674	0.00465241	0.00160903	0.0010497	-0.00430068	0.000120808	-0.00202181	0.00213822	0.00117629
715	chr1	21596669	21597043		-0.00115343	0.00526527	0.00329609	0.0022871	-0.00123481	0.00131694	0.00135901	0.000623639	0.00121328	0.000488453
716	chr1	21606550	21606784		0.000152999	0.00413516	0.00113736	0.00284615	-0.000109448	-0.000364092	0.0022896	-0.00362012	0.000639727	-0.000863919
717	chr1	21611412	21611623		0.0041573	0.00143504	-0.000188699	0.00349447	-0.000668926	-0.00316227	-0.00299487	-0.0022329	0.00601	-0.00438638
718	chr1	21616401	21617080		0.00154863	0.00374775	0.00675495	0.00128505	0.00438996	-0.00421157	0.000672102	-0.00160337	-0.0028399	-0.00237609
719	chr1	21620133	21621713		-0.00325897	4.12955e-05	0.00552389	0.0097125	-0.000944406	-0.00610654	0.00143095	-0.00480574	-0.00342848	0.00586051
720	chr1	21633897	21634353		-0.00103117	0.00566263	0.00199152	-0.00337372	-0.0057232	0.00373664	-0.00250237	0.00513635	0.0054886	-0.00561763
721	chr1	21643768	21644126		0.0061955	0.000809811	0.00154869	0.00182163	-0.00131461	-0.00247881	0.00105621	-0.00106292	-0.00384506	-0.00144137
722	chr1	21650847	21652071		0.00286914	0.00480578	0.00298012	0.00457169	-0.00391694	-0.00472966	-0.00218158	-0.00303012	0.00316961	-0.00315476
723	chr1	21660550	21661401		0.00479488	-0.0020532	0.00492256	0.00439987	-0.00439677	-0.00458146	-0.00430141	0.000134881	0.0058186	0.00286293
724	chr1	21664337	21665070		0.00669721	-0.000829512	0.005164	0.000403398	-0.000535083	-0.00565346	-0.00196201	-0.00243365	0.00273186	-0.000998033
725	chr1	21671445	21672513		-0.00299013	0.00281713	0.00704253	0.00107753	0.00278259	-0.00139545	0.00250985	0.00166144	0.00442652	-0.00853202
726	chr1	21694945	21695352		0.000132932	0.00614403	0.00118815	-0.000307049	-0.00129072	0.00429481	0.00297275	-0.000246166	0.0015684	-0.0052279
727	chr1	21766282	21767198		-0.0036432	0.002288	0.00050676	0.0011464	-0.00542498	0.00238062	0.00048068	-0.000289067	-0.00321107	0.0038779
728	chr1	21780565	21780932		0.00494256	0.00478682	-0.00163758	0.00119779	-0.00404331	-0.00301458	-0.00283376	0.00161189	0.00411328	0.00493901
729	chr1	21835481	21836150		-0.001649	0.00678653	0.00501499	-0.00147717	0.00218041	0.000157043	0.00629394	0.000254904	0.000372946	-0.00269248
730	chr1	21934319	21934604		0.00337478	0.00183792	0.0030319	-0.00292921	0.000163628	0.0024257	-0.00157933	-0.00392105	-0.000525757	-0.0038402
731	chr1	21948806	21949240		-0.00150729	0.00726753	0.00345239	-0.0025066	0.00346379	-0.00307476	0.0027877	-0.000617004	0.00207885	-0.00144893
732	chr1	21978163	21978717		-0.00274536	0.00651529	0.00336689	-0.00100419	0.00231675	-0.00171518	4.52295e-05	-0.00120444	0.00341105	-0.00534625
733	chr1	21985674	21986091		-0.000687443	0.00291683	0.00825108	0.00231611	0.000940273	4.95054e-05	-0.00156926	0.00796181	0.00183618	0.000896081
734	chr1	21990591	21990845		0.0023876	0.00506932	-0.000547665	-0.00191641	0.00378797	-0.00111496	-5.39903e-05	-0.00496992	0.00693798	-0.000921614
735	chr1	21995396	21996651		-0.000106514	0.00865813	0.00271086	-0.00362363	0.00100316	-0.00142633	-0.0042768	0.00247502	0.00145294	0.0012266
736	chr1	22087564	22087841		0.00246761	0.00240759	-0.0028948	0.00250518	-0.00267809	0.00952309	-0.00414909	-0.000308041	0.00161393	-0.00471009
737	chr1	22091133	22091430		0.00466733	0.000113991	-0.000248092	0.00556793	-0.00244489	0.00357322	-0.00210287	-0.000840663	-0.00126389	0.00224337
738	chr1	22094610	22095174		0.00610388	0.000955262	0.000366094	0.00582282	-0.00152487	0.008589	-0.00276883	-2.17894e-05	0.0008903	0.000472281
739	chr1	22096751	22097007		0.0010624	0.00273904	-0.00225823	0.00443414	0.00103252	0.010613	-0.00883311	-0.00213146	0.000875065	-0.00118608
740	chr1	22108831	22110348		-0.00310621	0.00205683	0.00472682	0.00859216	-0.00519543	0.00612209	-0.000159582	0.00018414	0.00318233	0.00427912
741	chr1	22118058	22118437		0.00383948	0.00375691	-0.000771823	0.00280361	-0.00126288	0.0109098	-0.00506211	0.00422232	-0.000714858	0.00148482
742	chr1	22140846	22141364		-0.00137218	0.00567991	0.0031004	0.000241533	0.000235939	0.000861829	-0.000968545	0.00217456	0.00447482	0.00532357
743	chr1	22142182	22142779		0.00390229	0.0033407	-0.000228165	-9.18673e-05	0.000944466	-0.000907391	0.000843446	-0.000269019	0.0052155	0.00290572
744	chr1	22178880	22179262		0.00182256	0.00556007	0.000876617	-0.00250808	0.00328682	-0.000771505	0.00595789	-0.00581959	0.00285808	0.00369134
745	chr1	22192363	22192878		-0.000100104	0.0061983	0.0037577	0.000176682	0.00046743	0.00433309	0.00663369	-0.00361737	-0.00229743	0.00970359
746	chr1	22240324	22240517		-0.000204422	0.00409295	0.000536423	-0.00145457	-0.00261155	0.00175697	0.00180721	0.00166084	0.000440945	0.000512755
747	chr1	22263300	22264329		0.0003347	0.00545626	0.00448793	-9.46567e-05	0.0038203	-0.00177923	0.00442052	0.00652681	0.00220958	-0.00237726
748	chr1	22283447	22284043		-0.0038223	0.00671463	-0.00279463	0.00319154	0.00163526	-0.00557945	-0.000274122	0.00171432	0.00361539	0.00141703
749	chr1	22290523	22290861		-0.00275142	0.0053636	0.000265886	0.00446866	-0.00181661	-0.00155439	0.000922009	0.00222693	-0.000981597	0.00928597
750	chr1	22345425	22346255		0.00351947	-0.00248567	0.000965982	0.00230023	-0.00256634	-0.00398196	-0.00450781	-0.000948428	-0.00431904	0.000865877
751	chr1	22350972	22352792		-0.00522981	0.00361616	0.00445218	0.00484611	-0.00268013	-0.00251168	0.00300068	-0.000323371	-0.000972947	-0.00295734
752	chr1	22357960	22358472		-6.0246e-05	0.00443393	-0.00174965	0.0073094	-0.000520966	-0.00532823	0.00177584	0.00120905	0.0050717	-0.00391437
753	chr1	22366046	22366920		-0.0016013	-0.00309923	0.00188001	0.00896818	-0.0072424	-0.00135855	0.000736574	-0.00302434	0.00289023	0.00501286
754	chr1	22378790	22380204		-0.00173477	0.000892702	0.00969106	0.000716672	-0.00309255	0.00274776	0.00459899	0.00246811	0.00715951	-0.00114358
755	chr1	22402318	22402609		0.00424419	0.00211817	0.000507233	0.00287302	0.00142026	-0.00107019	-0.000302255	-0.00797477	0.0062759	-0.00105048
756	chr1	22418948	22419162		-0.00337532	0.001466	0.0036599	0.00623623	0.00269482	-0.000931282	0.0040475	-0.0043238	0.000490374	0.000485508
757	chr1	22431362	22431813		-0.00384039	0.00464204	-0.00416488	0.00218991	-0.00481165	0.000696491	0.00236736	-0.00457305	0.00393563	-0.00260027
758	chr1	22468770	22470113		-0.00102174	0.00588992	0.00542883	-0.00521101	0.00309247	0.000461027	0.00265819	0.0054765	-0.00298252	-0.00162114
759	chr1	22778038	22779276		-0.00213702	0.00457292	0.00552981	0.00727817	-0.00334126	0.00191446	0.00538921	0.00645352	0.00166508	-0.00100159
760	chr1	22820802	22821317		0.00401773	0.00468088	-0.00213034	-0.00151801	-0.000945129	0.00064392	-0.003501	0.00047313	0.00658335	0.00468138
761	chr1	22962885	22963384		0.00373145	0.00522826	-0.000437642	-0.000805512	0.00056088	0.00153577	-0.00285702	-0.000572031	0.00449497	0.00130459
762	chr1	22968451	22968903		-0.000153714	0.008017	0.00151375	-0.000742767	0.000263234	-0.00151731	0.00672259	-0.000389991	-0.0026938	0.000444405
763	chr1	23030923	23031251		0.00301035	0.00550862	0.000696193	0.000285687	-0.00341295	0.00177521	0.00310736	0.0042114	0.00149269	0.00424329
764	chr1	23036944	23037949		0.00345804	0.00391704	0.00334585	-0.00330196	0.00156909	-0.00277636	0.000436071	0.00649093	-0.00474532	0.00137695
765	chr1	23061834	23062050		0.00420685	0.00414541	-0.00144468	0.000131388	-0.0046047	-0.00384573	0.00199508	0.00283521	-0.000124465	0.00407435
766	chr1	23072467	23073083		0.00557324	0.00483108	0.00145256	-0.000245925	-0.00269386	-0.00492986	0.00130439	0.00427182	-0.00424582	0.0070349
767	chr1	23076795	23077154		0.0047744	0.00103824	-5.76874e-05	0.00175787	-0.00232186	-0.00240168	0.000806411	-0.00433527	0.00534195	7.90201e-06
768	chr1	23158630	23158931		0.00431734	0.00307651	0.00194072	-9.88626e-05	-0.00144604	-0.00375719	0.00289613	-0.00720958	-0.00197496	-0.00121217
769	chr1	23211584	23211948		0.00115443	0.00626645	-0.000437851	-0.00541668	-0.00698881	-0.000552278	0.00200249	7.61527e-05	0.00200645	0.00100832
770	chr1	23290661	23291189		-0.000776039	0.00743931	0.00127128	-0.0021162	-0.000710416	0.00411099	0.000686891	1.89224e-05	0.00164615	0.0022168
771	chr1	23302995	23303179		0.00222502	0.00383095	0.000778634	0.00284738	-0.00396982	-0.000288895	-0.00423328	-0.00228437	0.00166965	-0.00103698
772	chr1	23345531	23346574		-0.00105891	0.0011173	0.00257877	0.00666575	-0.00623799	0.00719579	-0.000593488	0.00819782	0.008558	0.0044182
773	chr1	23425224	23425545		-0.00177844	0.00563003	0.000718521	0.0045517	-0.0060752	0.00265004	0.00511535	0.00562617	-0.00186323	-0.00456039
774	chr1	23426852	23427067		-0.000930211	0.0028785	-0.00359006	0.00141984	-0.00657449	0.00268448	0.000988147	-0.00548682	0.00328243	-0.00195609
775	chr1	23429802	23430258		-0.000855155	0.00275799	-0.000161973	0.00281805	-0.00987845	0.00356216	-0.00077255	0.00254864	0.00284566	-0.00117521
776	chr1	23437268	23437760		-0.00113937	0.00128156	0.000760054	-0.00336224	-0.0121855	-0.000599534	0.0024485	0.00171866	-0.0057337	0.00069591
777	chr1	23445447	23446059		-0.00299906	0.00529973	0.000622614	-0.000887512	-0.00677559	-0.00219822	0.000259294	-8.53589e-05	-0.0015539	-0.00164353
778	chr1	23493988	23495611		-0.0005016	0.00538885	0.00605838	0.00374731	0.0016448	0.00396986	0.00338844	0.000214544	-0.00337915	-0.00387237
779	chr1	23496248	23496427		0.000933793	0.00195869	-6.54113e-05	0.00178455	0.00332892	-0.00241268	-0.00219867	0.00758655	0.00182746	0.00337528
780	chr1	23504025	23504475		-0.000607276	0.00598154	0.00547082	-0.000137692	0.00151818	0.000813068	0.00466718	-0.00556582	-0.000474685	0.00251856
781	chr1	23543376	23543848		-0.000656597	0.00742756	0.00115977	-0.00316461	0.00477167	0.00226313	0.000345598	0.00029286	-0.00162454	-0.00195605
782	chr1	23609471	23609762		0.00521071	0.00108458	-0.000379484	0.00342081	-0.00263752	0.00156088	-0.00284545	-0.000421874	-0.00255103	0.00480127
783	chr1	23670280	23671422		0.000603048	-0.000876938	0.00827926	0.00619159	-0.00578166	0.00183805	0.00516461	0.00266616	0.00633949	-0.00169262
784	chr1	23694512	23695758		-0.00223928	-0.000853762	0.00598745	0.00589678	-0.00884272	-0.000300242	-0.000324159	-0.00382569	0.00410898	0.00446961
785	chr1	23704786	23705007		0.00395171	0.0022974	-0.00297472	0.00361176	-0.00339583	0.0023515	0.00719934	0.00348894	-0.00049478	0.00134148
786	chr1	23728710	23729383		0.00588698	0.00180301	-0.00267441	0.000601672	-0.000130981	0.000596441	0.00244733	-0.000148913	0.00391947	8.92828e-05
787	chr1	23730337	23730875		-0.000237406	0.00651331	0.0017113	0.0030357	-0.000279503	0.000752457	0.0013433	0.00765456	0.00108503	-0.000869101
788	chr1	23748672	23749364		-0.00276126	0.00556994	-0.00403076	0.00605949	-0.000261231	-0.00804937	0.00111993	-0.00205478	0.00502316	0.00115473
789	chr1	23750796	23751638		-0.00111229	0.00838153	0.00271425	0.00211856	0.00522501	-0.0044497	-0.00210325	0.00456373	-0.000123484	0.00116459
790	chr1	23778346	23778843		-0.00212725	0.00799182	0.00026973	-0.00298149	-0.0018103	0.000912824	0.00280873	-0.00141961	2.36278e-05	0.00162744
791	chr1	23810235	23811497		-0.00297864	0.00464286	0.00812641	-0.00012398	0.00342266	-0.00189345	0.00438551	-0.00267502	-0.00155775	-0.00316238
792	chr1	23823522	23824118		0.000606197	0.00771566	0.000807798	0.000554953	-0.00184967	0.00583975	0.000675602	0.00079985	0.000222617	0.00450228
793	chr1	23849171	23849534		0.00468711	0.00281099	-0.000833328	0.00324709	0.000678004	0.000260942	0.000939418	-0.00247136	-0.00270071	-0.00289332
794	chr1	23851309	23851793		-0.00159111	0.00480067	0.00221062	-0.00356432	-0.00179647	0.000692088	0.00480031	-0.000957468	0.00668799	-0.00123467
795	chr1	23854562	23855297		0.00307057	0.00138895	0.000730319	-0.000400861	-0.00593487	6.22974e-05	-0.00375865	-0.0037418	0.010794	-0.00206707
796	chr1	23857306	23858164		-0.00290748	0.00595979	0.00420208	0.00131835	-0.00446702	0.00650171	0.0027822	0.00686478	0.000565	-0.00117832
797	chr1	23859751	23860226		0.00731384	0.000414021	-0.00035179	0.002456	-0.00116221	-0.00037938	-0.0013184	-0.00211126	0.0049295	0.00403338
798	chr1	23866085	23866750		-0.00216712	0.00286325	0.00235217	0.00898045	-0.0047801	0.00597268	0.000571675	-0.000829595	-0.00148292	0.000410536
799	chr1	23871309	23871615		-0.000657568	0.00447478	0.00030477	0.00297309	0.000584977	0.00363186	0.00210534	-0.00332858	0.000829377	-0.00298158
800	chr1	23880959	23881785		-0.00582734	0.00362397	0.00564206	0.00398349	0.00287162	0.00158175	0.00310949	0.00202619	-0.000260102	-0.00300868
801	chr1	23885714	23886475		0.00158441	0.000247525	0.00494813	0.00748552	-0.0010341	0.00328048	0.00751261	-0.0012517	0.00180703	0.0019889
802	chr1	23893656	23894022		0.00269347	0.00108101	0.00505127	0.00164587	0.000973929	-0.000934097	0.00717199	0.00094798	-0.00149997	-0.00634174
803	chr1	23912057	23912430		0.0041901	0.00218657	0.00231781	0.00345147	-0.000926713	-0.000210355	-0.00468756	-0.00453021	-0.00670984	0.00246626
804	chr1	23939665	23940261		-0.00319159	0.00638718	-0.00152041	0.00242892	0.00319512	-0.0021568	0.00511701	-0.0019233	0.00299018	-0.000946076
805	chr1	23945841	23946663		-0.00646892	0.00512148	0.000249878	0.00291934	0.00328989	-0.00250811	0.0054992	-0.00174795	0.00277987	0.00172847
806	chr1	23953602	23954049		-0.00444434	0.00618015	-0.000682481	0.00462405	0.00188942	-0.00389244	0.00172815	-0.00271568	0.00264627	-0.000783358
807	chr1	23961410	23961850		7.06148e-05	0.00545776	0.0016619	0.0018126	-0.00301793	0.00115521	-0.000493269	0.0068301	-0.0014408	-0.00330129
808	chr1	23963818	23964467		-0.00104115	0.00849667	0.00107733	0.00317854	0.00117632	0.000395987	0.000565881	0.00745897	-0.00256978	-0.00191694
809	chr1	24017987	24018873		-0.000323888	0.00402125	0.00125686	0.00968633	-0.00549245	-0.000208699	0.00399422	0.000153005	-0.00173365	8.29533e-05
810	chr1	24053871	24054092		0.00515674	0.00181494	0.000650151	0.0014995	-0.00296257	5.0648e-05	-0.00357534	0.000719465	0.00545433	0.000595267
811	chr1	24054731	24055393		-0.000583142	0.0034203	0.0014883	0.00283746	0.000237445	0.0049614	0.00391993	0.00110001	0.00421742	0.00623356
812	chr1	24069448	24070627		-0.00302918	0.00448562	0.00461882	0.00366649	0.00246067	-0.000821271	0.00487776	0.00119973	0.00770019	-0.00200414
813	chr1	24098733	24098975		-0.000429054	0.00507978	0.000924798	0.0017184	-0.00375991	0.00312258	0.00369117	0.00693877	0.000141128	-0.00283772
814	chr1	24104418	24105377		-0.00214077	0.0043598	0.00693832	0.000934519	-0.000166176	0.0017149	0.000964305	0.00281578	-0.00233049	-0.00586225
815	chr1	24117282	24118157		-0.000388348	0.00514052	0.00531791	0.00390601	-0.00139983	0.00412849	-0.00287635	0.00507727	-0.0014918	0.00169619
816	chr1	24126728	24127816		-0.00209903	0.00202401	0.00976407	0.000677656	-0.00244763	0.00137446	0.00252721	-0.00168688	0.00563766	-0.000327118
817	chr1	24134033	24134291		0.00589612	0.00246148	-0.00179016	0.00185185	-0.00103233	0.00148558	-0.00267759	0.00681419	0.00392773	0.00451848
818	chr1	24136222	24136622		-0.00143894	0.00263259	0.00212382	0.00721753	-0.00454987	0.00177916	0.00343802	0.00215826	0.00259492	0.00168016
819	chr1	24137363	24137644		0.00437701	0.00182816	0.000800738	0.0036432	-0.00264092	0.00896056	-0.000534968	0.000932529	0.000633062	-0.000445625
820	chr1	24151525	24152547		-0.00118519	0.00129961	0.00501382	0.00274655	-0.0018521	0.0064453	0.00485276	0.00454575	0.00288221	-0.00120959
821	chr1	24164702	24165687		-0.00132174	0.00412825	0.00743232	-0.000105094	-0.00137749	0.00460975	0.000902463	-0.0054485	-0.000542307	0.00108129
822	chr1	24194259	24195360		-0.00416941	0.00293739	0.00403491	0.00721947	-0.00483239	0.00363097	0.00279823	0.00268865	0.000943385	0.00220381
823	chr1	24221634	24221943		0.00603381	0.00104274	-0.00159833	0.00319035	-0.00593489	-0.00254968	0.00387619	-0.00229513	0.000763621	0.000346415
824	chr1	24223088	24223297		-0.00102452	0.00417001	0.00160012	0.0049601	0.00178639	-0.00536954	0.00400158	0.00220204	0.000268913	0.00408112
825	chr1	24229301	24229579		0.00259393	0.00555388	0.00176316	-0.00209639	0.00010445	0.00122466	-0.000394822	-0.00203583	0.00218643	0.000161022
826	chr1	24235223	24235964		0.00223492	0.00428555	0.00229268	-0.000802207	-0.00414624	0.0021367	0.0010789	-0.00320554	0.00617201	-0.00336089
827	chr1	24239736	24240142		-0.00510544	0.00421402	0.00109283	0.00316088	0.00167329	0.00659458	0.00700173	-0.00515019	0.0022807	0.000831657
828	chr1	24242794	24243673		0.0020005	0.00545766	0.0017588	0.00369631	-0.00303774	0.00809073	0.0029701	-0.00342773	0.00668734	-0.00378455
829	chr1	24285277	24286780		-0.00217559	-0.000226701	0.00649929	0.00764532	-0.00340113	1.06503e-05	0.00312697	-0.002676	0.00647673	-0.00359218
830	chr1	24306364	24307442		-0.00277128	0.00299877	0.00619963	0.00846692	-0.00348456	-0.00120852	0.00608408	0.0038717	0.00068353	0.000371696
831	chr1	24397426	24397696		-0.00169621	0.00415797	-0.000355031	0.00120192	-0.00260204	0.00157931	0.00515407	0.00155568	-0.0029841	0.00153411
832	chr1	24476780	24477397		-0.00222995	0.0062256	0.00205272	0.00262802	-0.00290853	-0.00181023	0.00218206	-0.00056157	-0.000832078	0.0039331
833	chr1	24513582	24514243		-0.00436741	0.0045239	0.00403101	0.00116223	0.00421391	-0.000913493	0.00380312	-0.000800376	-0.00395026	0.000593301
834	chr1	24515972	24517098		0.00248925	0.00464589	0.000676657	0.0056104	-0.00106076	0.0072721	0.00621984	-0.00508843	-0.00404691	0.00626746
835	chr1	24525876	24526208		-0.00207556	0.00510809	0.00238732	0.00386733	-0.00564311	0.00261573	0.00482828	0.00384553	-0.00383344	0.00616674
836	chr1	24648063	24649230		-0.00210246	0.006814	0.00372972	-0.00156787	-0.00114523	0.000459993	-0.000734387	0.000182793	0.000165635	-0.00114381
837	chr1	24691802	24692057		0.00610978	0.000174096	-0.000814033	0.00458042	-0.00271903	-0.00155485	0.000838648	-0.00381165	-0.000551939	-0.00137199
838	chr1	24699665	24699930		-0.00385713	0.0044112	0.00101061	0.00340172	0.00447331	0.00543099	0.00780211	-0.0011491	0.00100493	0.00270234
839	chr1	24710705	24711257		0.00605259	0.00136532	-0.00117991	0.00232894	-0.00301351	-0.00300894	0.00220303	-0.0041085	0.0039171	0.000501532
840	chr1	24717881	24718207		-0.000994845	0.00596801	0.00360224	0.00290726	-0.00520647	0.00088236	0.000395546	-0.00317033	-0.00503659	-0.00206956
841	chr1	24718554	24719039		-0.00261818	0.00666001	0.00264764	0.00191337	-0.00319411	0.0024475	0.00243634	-0.003514	0.000583322	-0.00316703
842	chr1	24739902	24740512		0.00262743	0.00346495	0.0035681	0.00649192	-0.00329579	0.00309856	0.00437247	0.000812794	-0.0023811	-0.00439745
843	chr1	24741876	24742599		-0.00456542	0.00247534	0.00254703	0.00768903	-0.00657216	0.00334439	-0.00227231	-0.00465665	0.000983424	-0.00327134
844	chr1	24743350	24743618		-0.00479075	0.00238645	-0.000185766	0.00330352	-0.000847798	-0.004577	6.45577e-05	-0.000111969	-0.00136006	-0.000858462
845	chr1	24807624	24808782		-0.00257132	0.00485989	-0.0016724	0.00780456	-0.00289683	-0.00714207	0.00141977	-0.00161833	0.00507573	-0.000636554
846	chr1	24809974	24810176		-0.00277118	0.00430853	-0.00136419	0.00809079	0.00209558	-0.00513178	0.00220781	0.000636215	0.000205925	-0.00301008
847	chr1	24812842	24813403		-0.0040332	0.0062959	-0.000689233	0.00637277	0.0019534	-0.00451567	-0.00166968	-7.61809e-05	0.00475974	0.00113852
848	chr1	24828373	24829992		-0.00583164	0.00458423	0.00290238	0.00574429	0.00495415	-0.00506515	0.00119544	0.00305856	0.00333336	0.00052467
849	chr1	24833153	24833519		-0.00494069	0.00453174	-0.00149807	0.00700365	0.00155967	-0.00346216	-0.00178722	6.5634e-05	0.00254544	-0.0020354
850	chr1	24861492	24862097		-0.00326335	0.00504784	0.00248217	0.00230076	-0.0079139	-0.00074677	-0.000515388	-0.00554282	-0.00598248	-0.000770876
851	chr1	24862753	24863385		-0.00473915	0.00333861	-0.00127206	0.00829356	-0.00651335	-0.00342848	-0.00194637	0.00275783	-0.00454077	-0.00128508
852	chr1	24882330	24882705		-0.000997707	0.00732265	0.00364377	0.0010332	0.00582067	-0.00196594	-0.000867281	0.00207604	0.000253708	-0.00171824
853	chr1	24913643	24914104		-0.00307465	0.00637364	1.85171e-05	0.00598324	-0.00433438	0.00101366	0.00477883	-0.000386236	0.00272352	0.00106933
854	chr1	24968785	24970191		-0.000705501	-0.00110251	0.0098137	0.00541275	-0.00519549	-0.00183056	0.000868549	0.00266631	0.000250049	0.00451135
855	chr1	25020892	25021104		0.000149377	0.00353624	-0.00167112	-0.00475234	-0.00343298	0.00570491	-0.000573675	0.00156326	-0.00796551	0.0041563
856	chr1	25022043	25022562		-0.000447279	0.00553109	0.0019632	-0.00340145	-0.005249	0.00166647	0.00165015	-0.00430072	0.00312932	-0.00149646
857	chr1	25031749	25032169		0.00467482	0.00191386	0.00174845	0.00345593	-0.00402603	0.0025462	0.000152472	-0.00396333	-0.00022447	0.0046658
858	chr1	25035503	25035721		0.00588754	0.000326938	0.0011892	0.00454309	-0.00273353	-0.00239773	0.00101692	0.000743609	-0.00189509	0.00377318
859	chr1	25053997	25054457		0.00608333	-0.00217944	0.00175862	0.00233765	-0.00127144	-0.00400516	0.0026015	-0.00215099	0.00249198	0.00575518
860	chr1	25059798	25060227		0.0061802	-0.00099535	8.50178e-05	0.0052259	-0.00379132	0.00307837	0.000365732	-0.000724238	0.000450542	0.00578482
861	chr1	25071292	25072459		0.000108658	-0.00440954	0.00906239	0.00464705	0.00224052	-0.0025414	-0.00113339	-0.000537859	-0.00198094	0.00474652
862	chr1	25088834	25089250		0.00552077	0.00249651	0.00172223	0.00247863	-0.00405568	-0.00196204	0.00193941	-0.00100091	0.00203507	-0.00221569
863	chr1	25174318	25175364		0.00133937	-5.20346e-05	0.00626324	-0.000436036	-0.00904888	0.00688544	0.00164049	0.00109118	0.00295602	0.00329661
864	chr1	25183542	25184407		0.000991568	0.00514494	0.000590474	-0.00556185	-0.00963688	0.00168399	0.00318103	-0.00370305	0.00118482	-0.0025365
865	chr1	25188641	25188864		0.00109749	0.00381326	-0.00145744	-0.00519411	-0.00452808	0.00390034	0.0053911	0.00121977	0.00156207	0.004182
866	chr1	25198877	25199355		0.00310648	0.00538258	0.00172053	-0.00242851	-0.00126798	0.00247914	-0.00166448	0.00516673	0.00483272	0.00371592
867	chr1	25224517	25225085		0.00174312	0.00831015	0.00240533	-0.00321395	-0.00453488	0.00302656	-0.00335577	0.00163279	2.46209e-05	-0.00215907
868	chr1	25237353	25238159		-0.00274336	0.0022488	0.00226166	-0.00739765	-0.0131744	-0.00235295	0.00109922	0.00170047	-0.000432886	0.00219671
869	chr1	25241986	25242284		-1.41859e-05	0.00150829	0.00413804	-0.00719042	-0.0102323	-0.000604138	0.000225837	5.01365e-05	0.00155465	-0.000612711
870	chr1	25248808	25249253		-0.00286677	0.00327289	0.00171687	0.000691937	-0.0116368	-0.00112769	-0.00142717	0.00401333	-0.00265064	-0.00256851
871	chr1	25250101	25250355		-0.0025423	0.00235418	0.0039185	-0.00356243	-0.00855334	0.0034953	0.000309623	0.00259343	-0.00152558	-0.00368605
872	chr1	25251573	25252003		-0.00374673	0.00378581	0.00535458	-0.00152828	-0.00599371	-0.00138382	-0.00263461	0.00165529	-0.00734747	-0.0015825
873	chr1	25255567	25257246		-0.00353918	0.00214953	0.00691372	-0.00236529	-0.00460102	-0.00149737	0.00660856	0.00451736	0.00414543	0.00188895
874	chr1	25279146	25279330		-0.00110422	0.00107734	0.000379065	-0.000222965	-0.00965321	0.000150472	0.00244627	-0.00597157	0.000488585	-0.00406195
875	chr1	25281593	25281949		0.00232609	-0.00124549	0.0025951	0.00422372	-0.00495941	-0.00683453	-0.00243534	-0.00464811	-0.00533218	0.00505354
876	chr1	25291393	25292193		-0.00477589	0.00196439	0.00297514	0.00236319	-0.0100307	-0.00296535	0.00115672	0.000462406	-0.0047103	-0.000468161
877	chr1	25311666	25311908		-0.00136745	0.0062827	0.00148024	-0.00303903	-0.00472337	0.00253259	-0.0044584	-0.00250784	-0.00828453	-0.000123396
878	chr1	25319123	25319654		-0.00313582	0.00579436	-0.0021732	0.000296547	-0.00249246	-0.0054533	0.00121676	0.00195421	0.00110071	0.00633999
879	chr1	25324019	25324561		-0.00179856	0.00292345	0.000657933	-0.00334433	-0.00458472	-0.00496911	-0.000700452	0.00288954	0.00600356	0.00246161
880	chr1	25327667	25327919		-0.0011521	0.0048377	0.00220044	-0.00293332	0.000515419	0.00109214	-0.00353097	-0.00496226	-0.00044074	0.000745623
881	chr1	25333977	25334386		0.00417337	0.00496274	-0.00149731	0.00309143	-0.00169721	-0.00114884	0.00278554	-0.00173602	0.000312594	-0.00478313
882	chr1	25348679	25349709		0.00151888	-0.00305372	0.00845442	0.000296439	-0.00729032	-0.00742875	0.000529373	0.000945181	-0.000472951	0.000660107
883	chr1	25357298	25357573		0.00326953	0.0012986	0.00456329	0.00175604	-0.00471667	-0.0017756	0.000265356	-0.00240967	-0.00725407	-0.00648755
884	chr1	25358585	25359122		-0.00466174	0.00300112	0.00147006	0.00572641	-0.00565606	0.00162518	0.00431214	-0.000260129	-0.00825325	-0.000465115
885	chr1	25360241	25360949		0.00657768	0.00090867	0.00462503	0.00136361	-0.00237551	0.00122102	0.00182475	0.00016619	0.000692882	0.00268837
886	chr1	25362456	25363047		0.000198298	0.00392826	0.00241911	-0.00533555	-0.0116262	0.00466605	0.000452926	0.00202003	-0.00803576	0.00120312
887	chr1	25363778	25364389		0.00104696	0.00643573	0.00451962	0.000818106	0.00112816	0.00304378	0.00114107	-0.00229908	2.51828e-05	-0.00349042
888	chr1	25391131	25391552		-0.000750629	0.00404262	0.000888535	-0.0042854	-0.0100049	0.000919975	0.000916536	-0.00129669	-0.00184742	-0.00406424
889	chr1	25392018	25393041		-0.00168242	0.00412216	0.00188803	-0.0104779	-0.00996845	0.0020585	0.000594632	-0.0017186	-0.000774249	-0.00304916
890	chr1	25406982	25407537		0.00617397	0.00301453	-0.00115731	0.00190919	-0.00478823	-0.00208544	0.00133451	0.00244689	0.00259869	0.00281032
891	chr1	25425836	25426939		-0.00119417	0.0037329	0.00054449	-0.00573682	-0.0128832	-0.000905686	-0.000855464	0.00159893	-0.00258175	-0.00312433
892	chr1	25427957	25428342		0.00277263	0.00391919	0.00258188	0.00592066	-0.00509058	0.000946988	0.00310934	-0.00196771	0.00106713	-0.000906278
893	chr1	25436143	25436644		-0.00240515	0.00339899	0.00166177	0.005344	-0.00694357	-0.00482831	-0.00102701	0.00348457	0.000776067	-0.000357828
894	chr1	25466645	25467199		0.00459918	0.00130588	0.00399976	0.00212226	0.000343949	-0.00162651	-0.0063544	-0.000276511	-0.00408625	0.00680043
895	chr1	25531330	25531557		0.000830578	0.00420606	-0.000185216	0.00135311	-0.0069816	0.000205428	0.0021434	0.00143691	-0.00152878	-0.000946679
896	chr1	25558518	25559986		-0.000716788	0.00191444	0.00472898	0.0075617	-0.00975443	-0.0027169	0.00101097	0.00324693	0.0060743	-0.004659
897	chr1	25566001	25566976		0.00300531	-0.00293719	0.00414861	0.00483615	-0.0064	-0.00544668	-0.00113951	-0.00412772	-0.00305164	-0.00485184
898	chr1	25573075	25574523		-0.000427712	0.00321055	0.00704968	0.0088611	-0.00635941	0.000873462	0.00170841	0.00397711	-0.000428665	-0.000449985
899	chr1	25586356	25586675		0.00302749	0.00176842	0.00182262	0.00243452	-0.00431031	-0.00181109	0.000933853	0.00110607	-0.00481203	0.0050586
900	chr1	25593011	25593518		-0.000970992	-0.000892816	0.00280303	0.0016084	-0.00110654	0.00035532	0.00244341	0.00162455	0.00205805	0.00225707
901	chr1	25593836	25595022		-0.000758749	-0.00135413	0.00291366	0.00100811	0.000303175	0.00224902	0.00405281	0.000469797	0.00186317	0.000588531
902	chr1	25635500	25635754		0.000658157	-0.000833104	0.00402189	0.00259348	-0.000342986	-4.70672e-05	0.00423995	-0.000794774	-0.000291951	0.00347252
903	chr1	25656300	25657797		0.00042635	-0.00143855	0.0028423	0.00149679	0.000305799	0.00157345	0.00445285	-0.000580164	0.00214075	0.00045871
904	chr1	25663436	25663888		-0.00252359	0.00144255	0.00321268	0.00180404	-0.00360844	0.000755516	0.00202097	-0.00273548	0.000708234	0.000104038
905	chr1	25664193	25665598		-0.00136048	0.00374653	0.00742979	0.00386431	-0.00344101	0.00455964	0.00304473	0.00136284	-0.00189088	-0.000859318
906	chr1	25709648	25709993		0.00349245	0.00177398	0.0010287	0.0022026	-0.000438492	-0.00454481	2.35051e-05	0.000632966	-0.00436743	0.00443157
907	chr1	25756427	25757878		-0.00363451	0.000698056	0.00836523	0.00550575	-0.00394248	0.0026604	-0.00141813	-0.0007161	0.00115381	-0.00230786
908	chr1	25830240	25830544		-0.00428248	0.00691107	0.00084948	0.00318788	-0.000302217	-0.00291758	-0.000475369	0.00181813	0.00224631	0.0032399
909	chr1	25833355	25833876		-0.00345278	0.0047143	-0.00255177	0.0079429	0.00411016	-0.00505405	-0.00217298	0.00294059	0.00496049	0.00291626
910	chr1	25846925	25847383		-0.00222686	0.00771501	0.000233712	-0.00020209	-0.00387848	0.00210888	0.00383482	0.00054836	-0.00160395	-0.00561165
911	chr1	25869794	25870808		0.00311659	0.00332188	0.00599289	-0.000724656	0.000688665	-0.000186551	0.00458184	0.00422485	-0.00091948	-0.00346038
912	chr1	25875806	25876744		-0.00274327	0.00585655	0.00109592	0.00275585	-0.000157317	-0.0036445	0.00210764	6.39662e-05	0.00437036	-0.00443868
913	chr1	25883149	25883638		-0.00111531	0.00772879	-0.000383766	-0.000731924	-7.63597e-05	-0.00468968	0.000961158	0.00562621	0.00319852	0.000983529
914	chr1	25888716	25889491		-0.00618582	0.00499065	-0.00130022	0.00383203	-0.000851774	-0.00486327	0.00037542	-0.000458688	0.0040604	0.00111973
915	chr1	25935011	25935349		-0.000412209	0.000784011	0.00272474	0.00707934	-0.00461385	-0.00137525	0.00224204	0.00102199	0.00335442	-0.00646024
916	chr1	25942532	25944285		0.000722981	0.0012752	0.0102396	-0.00166885	-0.000888384	-0.00156497	0.00197332	0.00639829	0.00100707	-0.00181786
917	chr1	25968852	25969609		-0.00465681	0.00458574	0.000432527	0.0060462	-0.00424306	-0.00651424	-0.00394408	-0.00343546	-0.00299549	-0.00227164
918	chr1	26002387	26002945		-0.00518525	0.00619111	-0.000940227	0.00241405	-0.0016863	-0.00582608	-0.00450953	-0.00405907	-0.000464114	-0.000908667
919	chr1	26030808	26031131		-0.00405454	0.00681988	-0.000264794	-0.000576904	-0.00376309	-0.00434112	0.000707783	0.00101362	0.00497568	-0.003109
920	chr1	26037995	26038466		-0.000160073	0.00659093	0.000714375	0.0011361	-0.00246266	-0.00130422	-0.00214351	0.00200135	0.00495191	0.00401814
921	chr1	26057139	26057525		-0.000696014	0.00540107	-0.000882074	-0.00248744	-0.0028719	-0.000586853	0.00309931	-0.000627616	0.00492505	-0.00377637
922	chr1	26081374	26081722		-0.00250403	0.00628017	-0.00173964	0.00448939	0.0053999	-0.00420631	-0.000110017	-0.000444408	0.00279959	0.00170872
923	chr1	26101268	26102308		-0.00565367	0.00409339	-0.000892934	0.00705912	0.000988413	-0.0073014	-0.00239254	-0.000470613	-0.00166041	0.00348877
924	chr1	26122907	26123703		-0.00337792	0.00618153	0.00023093	0.00666503	0.00265399	-0.00643101	-0.00375873	-0.000693517	-0.00110784	0.00204733
925	chr1	26126244	26127231		0.000734929	0.00534396	0.00620233	-0.00247535	0.00413898	-0.00604495	-0.00043944	0.00289738	-0.00375675	-0.000959825
926	chr1	26137285	26137745		-0.00124726	0.0071213	0.00330597	0.000870795	-0.00230671	0.002252	-0.000772481	0.00204227	-0.00157162	-0.00163931
927	chr1	26145973	26147732		-0.00535223	0.00616353	0.00310633	0.00252598	-0.0032456	0.00307063	0.000845464	0.00304877	0.000596493	0.0003602
928	chr1	26185715	26186809		0.0024038	0.00108545	0.00699823	0.00535347	-0.00151922	-0.000837453	0.00421964	0.00420183	0.00444718	0.000319265
929	chr1	26201584	26202633		-0.000613295	0.00730133	0.00388638	-0.00120522	-0.000742155	-0.00211872	0.0054488	0.00120568	0.00320519	-0.00400606
930	chr1	26221742	26222304		-0.00339617	0.00170811	0.00147686	0.00555312	-0.00687179	0.00537088	0.00590304	0.00332074	0.00204042	0.00241603
931	chr1	26231569	26233475		-0.00380793	0.00430463	0.00873367	0.000577209	0.000513946	0.000231264	0.00384836	-0.00030501	-0.000583082	-0.00336218
932	chr1	26249013	26250038		0.00203062	0.00566702	0.00275143	0.000500978	-0.00675633	-3.68951e-05	0.000878801	0.00493382	0.000563379	-0.0066024
933	chr1	26297754	26298168		-0.000749398	0.00613568	-0.00134349	0.00726549	0.000163781	0.00214556	-0.00646479	-0.00163112	0.0005383	0.0029673
934	chr1	26317141	26317851		-0.000686541	0.00454021	-0.00139631	-0.00517165	-0.0116121	0.00343306	9.85609e-05	-0.00249588	0.00123793	0.00143189
935	chr1	26323597	26323805		0.00568414	0.00194789	-0.00186343	0.00355897	-0.00266593	0.00325873	-0.00325871	0.00172809	-4.07794e-05	0.00043951
936	chr1	26324338	26325073		-0.00364586	0.0005505	0.00232816	0.00987898	-0.00928151	0.000998071	-0.00065049	-5.72151e-05	0.00249121	0.00427278
937	chr1	26341914	26342261		0.00582541	0.00275239	0.000643381	0.00324306	-0.00572369	0.00052909	-0.000729765	-0.00133497	-0.000379628	0.00373394
938	chr1	26361561	26362836		-0.00284175	0.00459681	0.00569365	0.0048549	-0.000446485	0.0031636	0.00186221	0.00289504	-0.000578898	-0.00258314
939	chr1	26431380	26431740		-0.00115446	0.00637882	-0.000683961	0.00601351	0.00196013	0.000193521	0.00217287	0.0020544	-0.00365408	0.00048217
940	chr1	26437380	26438845		-0.00195215	-0.0014707	0.0102282	0.00290906	-0.00147459	-0.000313628	0.00375168	0.00398916	0.0065274	-0.000195156
941	chr1	26452801	26453440		-0.00315509	0.00220726	-0.00183844	0.0106079	-0.00619046	0.000854173	-0.00593364	0.00077099	0.00103155	-0.00112548
942	chr1	26471563	26472051		0.00117355	0.00604575	0.000453541	0.00397405	-9.89993e-06	0.00026692	-0.0020614	0.00157857	-0.000650463	0.00204743
943	chr1	26479109	26479387		0.0055192	0.000523107	-0.000791704	0.00504944	-0.00537128	0.00155565	0.000310536	0.00281133	-0.00284086	0.00276441
944	chr1	26487922	26488673		0.00294305	0.00479118	0.00573592	-0.000271906	0.00503264	-0.00317401	-0.000457363	0.00423155	-0.00180744	-0.00075786
945	chr1	26490634	26491066		-0.00183202	0.00647072	0.00384583	-0.000694937	0.00239884	0.00329076	0.00131087	-0.00107142	0.000929402	-0.00828496
946	chr1	26496092	26496849		0.00147081	0.00414519	0.00661344	0.00269471	-0.00236143	0.00214152	2.16951e-06	0.00642813	-0.00259405	-0.00314996
947	chr1	26527600	26528827		-0.00279619	0.00665863	-0.00330339	0.00144049	0.00133122	-0.00162476	0.00167189	-0.00204249	0.00259237	-0.0046759
948	chr1	26551631	26552171		0.00241844	0.00604449	0.00417444	-0.0027055	0.000446366	0.000163656	0.00061643	-0.000607869	0.00500017	-0.00254053
949	chr1	26560231	26561227		-0.00336299	0.00148189	0.00646092	0.00859522	-0.00519713	0.00125402	-0.000741812	-0.0024782	0.000314588	0.000339453
950	chr1	26586157	26586531		0.00528897	0.00133792	-0.00176204	0.00385769	-0.000273946	-0.00281724	0.000124145	0.00036251	0.0061901	-0.000174694
951	chr1	26602154	26603009		0.00432327	-0.000300281	0.00426208	0.00209091	-0.00571443	-0.00521173	-0.00449655	-0.00348456	-0.00327981	-0.00332881
952	chr1	26606163	26606934		0.000747668	0.00155813	0.008088	0.00195568	0.00161721	-0.00327868	0.000531693	-0.0030203	0.00343562	-0.00137125
953	chr1	26611150	26611769		-0.00485543	0.00187855	0.00590446	0.00371341	-0.00667177	-0.000639114	-0.00259775	-0.000913984	-0.00517883	-0.000631487
954	chr1	26613814	26614220		-0.0060539	0.00312022	-0.00194691	0.00559666	-0.00245475	-0.00189692	0.0046315	0.00261296	0.00329082	0.00461825
955	chr1	26615250	26616977		0.000714024	0.000276026	0.0018518	0.00742135	-0.000451231	0.000333935	0.011367	-0.00334017	0.00706281	0.000785613
956	chr1	26632725	26634241		-0.00287065	0.00298378	0.00399782	0.0108749	-0.00574209	0.000275891	-0.000552712	-0.000588627	0.00308476	0.00160338
957	chr1	26641786	26642396		0.00230223	0.00339236	0.00152464	0.00377532	0.00106298	-0.00122606	0.00697822	-0.00110184	0.00736826	0.00224255
958	chr1	26644286	26644645		-0.00411558	0.00331165	-0.0002579	0.00645988	-0.00135782	-0.00228512	0.00238074	-0.00153561	0.00256462	-0.00226296
959	chr1	26647766	26648297		-0.00286562	0.00547285	0.00213817	0.00360194	-0.00276243	0.000407301	-0.00132007	-0.00471542	0.0077159	-0.00311818
960	chr1	26662493	26663593		-0.00362633	0.00548808	0.00500045	0.00340204	0.00331301	0.00153994	0.00211512	-0.00289908	-0.00472228	-0.00134127
961	chr1	26685321	26685784		-0.00207038	0.00572744	0.00115291	0.00338011	-0.000532491	-0.00287414	-0.00337623	-0.00214388	-0.00658222	0.000945382
962	chr1	26690350	26690707		-0.00204149	0.00410924	0.00300117	0.00457757	-0.00475014	0.000868343	0.0026375	-0.00161605	0.00378925	-0.00567384
963	chr1	26704681	26705278		-0.0030275	0.00185064	0.00161761	-0.00342403	-0.0119298	0.00431889	0.00118622	-0.00388245	0.00347501	-0.000160895
964	chr1	26735101	26735458		-0.00182785	0.00251917	0.00250838	0.0032142	-0.00328232	0.00400433	-0.00254021	0.00154074	-0.00158587	0.000888145
965	chr1	26743613	26743923		-0.00190292	0.00512232	0.000594383	0.00490433	-0.00446461	0.00293371	0.00511497	0.00316163	-0.00179128	-0.00424799
966	chr1	26758395	26759165		-0.000386081	0.00290401	0.00506435	0.0089341	-0.00587907	0.00378034	0.0026794	0.00688414	-0.00308777	-0.00728088
967	chr1	26798255	26799988		-0.00389876	0.00204596	0.00813597	0.00463087	-0.00289539	0.000182422	0.00533014	0.00344944	0.00287625	-0.00563552
968	chr1	26826612	26828112		-0.003633	0.00323651	0.00761147	0.00446595	0.00135029	0.00191081	0.00365881	0.00228467	0.00092644	-0.00239822
969	chr1	26855876	26856963		-0.00011079	0.00303025	0.00782666	-0.00136071	-0.00101257	-0.000686975	0.00194502	0.00459561	-0.00156196	-0.0071129
970	chr1	26864590	26864823		0.00634816	-0.000354642	0.00168149	0.00340296	-0.00525107	0.00513566	-0.00135534	-8.79349e-05	0.00409918	0.00082845
971	chr1	26868125	26869563		0.00692236	-0.00159069	0.00499818	0.00284507	-0.00257839	0.00266841	-0.00203708	-0.00125728	0.00303432	-0.00133707
972	chr1	26872033	26872586		0.00125319	-0.000722489	0.00587893	0.00133359	-0.00500071	-0.00577162	-0.00312599	-0.00623701	0.00891175	-0.00146552
973	chr1	26880482	26881002		0.00238932	0.00183947	0.00213085	-0.00394076	-0.00850879	-0.00114062	8.3764e-05	-0.00237969	0.00139867	-0.00201545
974	chr1	26909348	26909511		0.00476539	0.00149916	0.00268669	0.00252536	-0.000898969	-0.00362438	-0.000249555	0.000498864	-0.00068433	-0.000514788
975	chr1	26946629	26948289		-0.00208003	0.000800548	0.0085844	0.00323399	-0.00183638	0.00156177	0.00481656	0.00210903	0.00998787	-0.00546894
976	chr1	26954530	26954865		0.00524099	0.00165255	1.87352e-06	0.00740266	-0.00127717	0.00199497	0.000483728	0.00596821	0.00897014	0.00162258
977	chr1	26966234	26966691		0.00491595	-0.000452216	-0.000930792	0.00588556	-0.000981023	0.00234237	-0.00274494	0.00151752	0.00161535	0.00559102
978	chr1	26974216	26975060		0.0049502	0.000949726	-0.000415903	0.00539231	-0.00291509	0.00264066	-0.00433395	-0.00402007	0.0044712	-0.00548649
979	chr1	27003811	27004407		0.00366775	0.0016413	0.000770359	0.00391605	-0.00405193	0.00286985	0.00298678	0.00230613	0.00298178	0.00228684
980	chr1	27018792	27019798		0.000120381	-0.00121725	0.00476119	0.00887332	-0.00843031	0.000948409	0.00286495	0.00680562	-0.000909325	-0.00237693
981	chr1	27021832	27023972		-0.00428701	0.00134979	0.00775782	0.00372943	-0.00386607	0.000255631	0.000757465	0.00719371	0.0030796	0.000803577
982	chr1	27024614	27024878		-0.00140014	0.00329358	-0.000809091	0.00872869	-0.00355037	-0.00239485	0.000600299	-0.00437696	-0.000636889	-0.00832603
983	chr1	27049960	27050336		0.00163398	0.00324565	0.00419353	0.000992776	-0.00224952	-0.00439997	-0.00563069	0.000825806	0.00018431	-0.00559672
984	chr1	27070332	27071222		-0.00227112	-0.000350651	0.00207428	0.00843473	-0.0080914	0.00264906	-0.00137271	-0.00338494	0.00386085	-0.000550993
985	chr1	27113472	27114996		-0.00322025	0.00385363	0.0040691	0.00136585	-0.00863567	0.00616282	0.00434094	0.00486313	0.00312311	-0.00213265
986	chr1	27115500	27115875		-0.0045722	0.00388949	0.00293881	0.004759	-0.00102823	0.00131896	0.000536516	0.00169161	0.00331587	-0.00524629
987	chr1	27136630	27137082		0.000941938	0.00411162	0.00215323	0.0043552	-0.00435092	8.02165e-05	0.0047226	-0.000932834	-0.00923971	-0.00411986
988	chr1	27147087	27147876		-0.00183327	0.000496805	0.000130008	0.00792342	-0.00316866	0.00343718	0.0120583	-0.00383583	0.00149594	0.0037077
989	chr1	27152850	27153699		-0.000806816	0.00139813	0.00794134	-0.00333579	-0.0028157	0.00301539	0.00274738	0.00343603	0.00591721	0.000610407
990	chr1	27155058	27155453		0.00470056	-0.00115621	0.000594694	0.00300355	-0.00126141	-0.00177831	-0.00370645	0.00144437	0.00755689	-0.00338821
991	chr1	27159929	27160527		-0.00499548	0.00165614	0.00307601	0.00566102	-0.00536611	0.001933	-0.00291037	-0.00281216	0.00333809	0.00133812
992	chr1	27165273	27165693		-0.000809243	0.00409578	0.0047609	-0.000480187	0.00132775	-0.00290007	0.000213903	-0.00257902	-0.00304593	-0.00100678
993	chr1	27179663	27180063		0.000581371	0.00534394	0.00136226	0.0011448	-0.00323869	-0.00247745	-0.00228121	0.00498791	8.91308e-05	0.00400046
994	chr1	27191158	27192565		-0.00284268	0.00253526	0.00770769	0.00288671	-0.00596183	-0.00146778	0.00426663	-0.0024027	0.00247493	0.00164265
995	chr1	27204538	27205065		-0.00157881	0.00697088	-0.000312496	0.00508398	-0.00120385	0.00198733	0.00182021	0.000125019	-6.58358e-05	-0.00436434
996	chr1	27216168	27217205		-0.00153727	0.00430214	0.00520183	0.00197977	-0.00508897	0.00478953	-0.00199111	-0.000449775	-0.00139457	-0.0021744
997	chr1	27226389	27227407		-0.000845089	0.00523684	0.00225686	0.00857864	-0.00267524	0.00394787	2.68299e-05	-0.00101872	-0.0077105	-0.0031471
998	chr1	27247806	27248613		-0.00128842	-0.00164945	0.00313413	0.00789341	-0.0087053	-0.000485279	0.00191972	-0.00244002	0.00471272	-0.00311753
999	chr1	27259103	27259305		0.00478028	0.000469307	-0.00156897	0.00459802	-0.00420526	-0.000461467	0.00312193	0.0015968	0.00317014	0.00279477
1000	chr1	27286261	27287281		-0.00319476	0.00706678	0.00130348	0.0023784	0.0018805	0.000403065	0.00449848	0.00627116	-0.0024516	-0.00221703
1001	chr1	27317870	27318211		0.00377165	0.00175316	0.00390151	0.000669216	-0.00219607	-0.00703715	0.00210451	3.83744e-05	0.00108118	-0.00235304
1002	chr1	27319834	27321087		0.000564793	0.00474052	0.00751453	-0.000835138	0.0022022	-0.00225508	0.0039703	0.00133427	-0.00407104	-0.0015209
1003	chr1	27324246	27324534		0.00219786	0.00054125	0.00347669	0.00261057	-0.00289805	-0.00172012	0.00560888	-0.000292246	-0.000580085	0.000870431
1004	chr1	27328112	27328910		0.00678269	-0.00296467	0.00117069	0.00218403	-0.00243269	-0.00443036	-0.00125847	-0.00536596	0.00536304	0.000792029
1005	chr1	27339079	27339837		0.00731714	-0.00279281	0.00272769	0.00314859	-0.00291631	-0.00137358	0.00137256	-0.00219761	0.00219856	0.00117797
1006	chr1	27370977	27371571		-0.00195467	0.00656687	0.00179203	0.00428511	-0.00273294	-0.000104295	0.000992769	-0.00496896	0.00182406	-0.006803
1007	chr1	27394127	27394507		0.00443724	-0.000600543	-0.00303845	-0.000753636	-0.0036951	-0.00383806	0.000452508	-0.00117946	0.0071288	-0.00288116
1008	chr1	27423947	27424370		0.00327662	0.00207527	0.00191079	0.00529153	-0.00310475	0.00436614	0.000476512	0.00877016	0.00141672	0.000549583
1009	chr1	27425489	27426482		0.00634531	0.000510885	0.00289952	0.00310329	-0.00062864	-0.00288887	-0.00127429	0.00166712	0.00146271	-0.00170405
1010	chr1	27429124	27429700		-0.00177525	0.00554366	0.00481896	0.00257843	-0.00272398	0.00390942	0.00536941	0.00812972	-0.001471	-0.00528888
1011	chr1	27433094	27433571		-2.40194e-05	0.00559773	0.00400333	-3.07403e-05	0.00276135	-0.000296428	0.00263399	-0.00223329	-0.00179547	-0.00373127
1012	chr1	27438260	27438969		0.00606779	-0.000445127	0.00422018	0.00322778	-0.00390935	-0.00625837	0.00145344	-0.00266728	-0.00055504	0.00339368
1013	chr1	27443005	27443448		0.00701366	0.000447416	0.00207311	0.00315447	-0.00191862	0.00303488	0.00219767	-0.00370557	-0.0012308	-0.00180793
1014	chr1	27446416	27446651		0.00566007	0.00176561	0.000816404	0.0026367	-0.00198184	-0.00374917	0.00196168	0.00219287	0.000136675	-0.000579178
1015	chr1	27460577	27460835		0.00544754	-0.000716447	-3.80234e-05	0.00487028	-0.00337886	-0.00198717	0.00191774	0.00387961	0.00606968	0.000844979
1016	chr1	27463438	27464318		-0.00176875	0.00462598	0.00232594	0.00272195	-0.00661551	-0.000693959	-0.000101212	0.000828156	0.00930735	-0.00592428
1017	chr1	27481248	27482183		0.000577238	0.00167098	0.00362658	0.0101282	-0.00815608	0.00325809	0.00435191	0.006206	-0.00493132	0.00238292
1018	chr1	27488159	27488470		-0.00291816	0.00154309	-0.0041032	0.00790367	-0.00173226	0.000110273	0.00543826	-0.00459033	0.000779816	0.000719988
1019	chr1	27524374	27524809		-0.00146719	0.00353018	0.00110834	0.00750696	-0.00413272	0.00202282	0.00305564	0.000244437	0.00455442	-0.00135085
1020	chr1	27560270	27561634		-0.00221624	0.000256028	0.00991439	-0.000854222	-0.00532927	9.37795e-06	0.00477734	0.00737754	0.000686482	0.000375249
1021	chr1	27611121	27611553		-0.00115362	0.00433934	0.00137368	0.00565976	-0.00277965	0.0019828	0.00214504	0.00519461	-0.000657238	0.00651674
1022	chr1	27626811	27627693		0.00132184	0.00539187	0.00646202	0.00286949	-0.000306821	-0.00408161	0.00288851	0.00332652	-0.00172429	-0.00340857
1023	chr1	27648373	27649147		0.00212997	-0.0028293	0.00797419	0.00608617	-0.00545311	-0.00247239	-0.000340195	0.00443023	0.00562549	0.00436932
1024	chr1	27659187	27659638		0.000120908	0.0071229	0.00524977	0.00116277	-0.00264103	-0.00197376	0.000928251	-7.12783e-05	-0.00110786	0.00266107
1025	chr1	27667983	27669111		-0.00279676	0.00545444	0.0035904	0.0027692	-0.00440099	0.000615886	0.0103209	-0.00548175	0.00265062	0.000904897
1026	chr1	27669360	27670295		-0.00261844	0.00579311	0.0040253	-0.000407411	-0.00557309	0.000996501	-0.00395645	-0.00233882	0.00746181	-0.0027674
1027	chr1	27675745	27676548		-0.00140475	0.00589682	0.00282108	-0.000612896	0.00329661	0.00487237	0.00184026	0.0078051	-2.74169e-05	-0.00194801
1028	chr1	27682880	27684409		-0.00319806	0.00580395	0.00229811	0.00226499	-0.00149683	0.00444959	0.00641161	0.00716089	-0.00134279	-0.00289456
1029	chr1	27686847	27687481		0.000661627	0.00374802	0.00651299	-6.81434e-05	0.00303968	-0.000650042	-0.00141534	0.00736856	6.65991e-05	-0.00438061
1030	chr1	27691869	27693556		0.000546681	0.00523117	0.00802897	-0.00184401	0.00147408	0.000153785	0.00408661	-0.00187451	-0.00120911	0.00057647
1031	chr1	27695640	27695992		0.00118464	0.00251993	0.00178661	0.0021238	0.00184263	0.011521	-0.0113178	-0.00330515	0.000261675	0.00341809
1032	chr1	27696296	27696527		0.00635079	-0.00104914	0.000515712	0.00351095	-0.000108894	0.00106567	-0.000148398	-0.00633707	0.00293688	0.00116634
1033	chr1	27718696	27719407		-0.00225261	0.00266432	0.00858169	0.00543419	1.08575e-05	-0.00198136	0.00217704	0.00220942	-0.00511513	-0.00210351
1034	chr1	27721952	27722251		-0.00185684	0.00271499	0.00162747	0.00371894	0.00136659	-3.70029e-05	0.00222253	0.008708	-0.00366509	-0.0044184
1035	chr1	27728838	27729409		0.000945709	0.00514169	-0.0001854	0.00125502	0.00212207	-0.00250328	0.00282455	-0.00297648	0.00175848	-0.00643514
1036	chr1	27729587	27730288		-0.00194884	0.00476582	0.00250301	0.000942097	-0.00087667	0.0015892	0.00712618	-0.00621402	-0.00262906	-0.00553381
1037	chr1	27743083	27743279		0.000997193	0.0043647	0.0017813	-0.000639923	-0.0054335	0.00402581	0.00258772	-0.00307657	0.0019732	-0.00368269
1038	chr1	27748575	27749035		-0.00238977	0.00508752	-0.00218819	0.00202694	-0.00629122	-0.0040418	0.000286892	0.00205791	0.00346459	-0.000648089
1039	chr1	27757498	27757783		-0.00100239	0.00299237	-0.00247282	0.00634502	-0.00133071	-0.00168488	0.00355051	0.00148899	0.0044411	0.00594226
1040	chr1	27762167	27763495		0.00539577	0.000966972	-0.000607479	0.00595148	-0.00419673	0.00217239	0.00247973	-0.00298596	0.00547738	-0.00699609
1041	chr1	27816166	27817191		-0.00338717	0.00233501	0.00467668	0.00461384	-0.00898664	0.00207888	-0.000328642	0.00179595	0.00335462	-0.00468593
1042	chr1	27840103	27840641		0.00264292	0.00398895	-9.4971e-05	0.00131108	0.00392095	-0.000728445	0.00157143	0.00299778	0.00099037	-0.0023872
1043	chr1	27847894	27848401		-0.00173387	0.00675904	0.0019704	0.000110114	0.00454124	-0.00307153	0.000105073	-0.00126573	-0.000274795	0.00284332
1044	chr1	27848753	27849528		-0.0042903	0.00686855	0.00153038	0.000674369	0.000908589	-0.00587463	-0.000983615	0.00032403	-0.00270798	-0.000551849
1045	chr1	27851915	27852765		0.00149867	0.00512929	0.00380447	0.00178715	0.0032551	-0.00461817	0.00709076	-0.00563911	0.0103308	-0.00535975
1046	chr1	27853709	27853883		-0.00393707	0.00320881	0.00294476	0.00674783	0.00454497	0.00145674	0.0057579	0.00114045	8.81557e-05	-0.000744777
1047	chr1	27854380	27855031		-0.00308698	0.00589119	0.00412131	0.00210148	0.00463245	0.000481906	0.00110117	0.00128296	-0.00487015	-0.000985689
1048	chr1	27883200	27884237		0.00335564	0.00603684	0.00524408	-0.000707596	-0.00104136	-0.00106271	-0.00543314	-0.00131787	0.00335622	-0.00315325
1049	chr1	27894759	27895632		-0.00166422	-0.000491556	0.00774958	0.00513619	0.000870378	-0.00697752	-0.000678087	0.00134489	-0.000742635	0.0053509
1050	chr1	27902047	27902649		-0.000379844	0.00478665	0.00548995	-0.00200384	0.00513066	-0.00205922	0.00270756	0.000236142	-0.00381926	-0.0061432
1051	chr1	27922187	27922471		-0.00138271	0.00640987	-0.000613831	-0.00263962	-0.00505692	0.00556465	0.00362168	-0.00380712	0.00129953	0.00207981
1052	chr1	27929708	27930960		-0.00301419	0.0035882	0.00894615	-0.000140977	0.00112892	0.00298811	0.000250085	0.00320146	-0.00525526	-0.00333505
1053	chr1	27935111	27935843		0.000834787	0.00334763	0.00698036	0.00261104	0.000646602	-5.68828e-05	0.000448057	0.00174356	0.000738276	-0.0072137
1054	chr1	27944794	27945257		-0.000814857	0.00255861	0.00193185	0.000109825	-0.0128584	-0.00180542	-0.00222911	-0.00423966	0.00298258	0.000913973
1055	chr1	27951608	27952184		0.00443783	0.000819891	0.00240234	0.00202122	-0.00555974	0.000207678	0.00349635	-0.00501125	0.00470366	-0.00619463
1056	chr1	27952392	27953279		0.00645882	-0.00197892	0.00414005	0.000815887	-0.00463622	-0.00444062	0.00341728	-0.00286056	0.00651152	-8.61328e-05
1057	chr1	27957759	27958571		0.00686027	-0.00317861	0.00272968	0.002918	-0.00426195	-0.00410245	-0.000158002	-0.00318305	0.00203893	-0.00137249
1058	chr1	27959401	27959707		0.000653434	0.00156023	0.00158751	0.00456232	-0.00302587	0.00293981	-0.000742979	0.00209081	0.00504715	-0.00701993
1059	chr1	27960560	27961018		0.0024495	0.00134297	0.00573336	-0.00112941	-0.000284906	-0.00165944	0.00242258	0.0106074	0.00383932	-0.00434906
1060	chr1	27961262	27961783		0.00517805	0.00122156	0.00522832	0.000888916	0.00206011	0.000480926	-0.00490013	-0.0018195	0.00311954	-0.00722726
1061	chr1	27962875	27963174		0.00410951	0.000472968	-0.00121683	0.00278332	-0.00618531	-0.00144559	0.000403465	-0.000104516	-0.00316612	-0.0014961
1062	chr1	27970333	27970815		-0.00291658	0.00556905	0.00102192	0.0031017	-0.00706568	0.00289517	8.46084e-05	-0.00319404	0.00164008	-0.00340122
1063	chr1	27976827	27977463		0.00548035	-0.000827168	0.00271952	0.00542622	0.00119177	-0.00538853	-0.00146174	-0.000823045	-0.00874454	-0.000482003
1064	chr1	27985844	27986920		0.00199893	-0.000574812	0.00959405	0.00432987	-0.00185073	0.00199924	0.00519999	-0.00195545	0.00190464	-0.00125175
1065	chr1	27989266	27989989		-0.00452428	0.00430451	0.00107918	0.00518657	-0.00387362	0.00283978	0.00524849	0.00252043	0.00528292	-0.00378287
1066	chr1	27995759	27996149		-0.00476828	0.00296469	0.000556057	0.00292763	-0.000615343	0.00157011	0.00221803	0.00260043	-0.00071374	-0.00950806
1067	chr1	27998486	27999181		0.000449144	0.00198905	0.00135738	0.0109771	-0.00644789	0.0018856	0.00139467	0.00209175	-0.000662259	-0.00378084
1068	chr1	28051875	28053000		-0.00182687	-0.00230764	0.00782628	0.00628959	-0.00620725	0.00340513	0.00146207	-0.00019803	0.00345221	0.00553424
1069	chr1	28099213	28100654		-0.00309081	0.00404907	0.00676666	0.00700319	-0.00500032	-0.00141828	-0.000124277	-0.00459365	-0.00406051	-0.00427194
1070	chr1	28106206	28106698		0.00447623	0.00119025	-0.00311806	0.00274392	-0.00317913	-0.00222047	-0.00183435	0.00642904	-0.000253791	-0.00151832
1071	chr1	28156866	28157884		-0.000449459	0.00286128	0.00151599	0.00741816	-0.00662352	-0.00287402	-0.000622191	0.00386508	-0.0035673	0.00126418
1072	chr1	28184506	28185180		0.00247423	0.00218545	0.00518039	0.00648079	-0.00568377	0.00140928	0.00290004	0.00101299	0.00139731	-0.000422149
1073	chr1	28189619	28191064		0.00737792	-0.00222307	0.00307349	0.00375685	-0.00345392	-0.00423469	1.70024e-05	-0.00241506	-0.000264239	-0.00196274
1074	chr1	28195526	28196245		-0.00187414	0.00509277	0.00190834	0.00347733	-0.00698431	-0.00269785	-0.00239802	-0.000534201	0.00876221	-0.00367638
1075	chr1	28198901	28199593		0.000918953	0.00338077	0.00776266	-0.00335589	0.00152398	-0.00217594	0.00173182	-0.00195706	0.00282443	-0.0087407
1076	chr1	28199849	28200683		0.00498289	0.0014265	0.00441216	0.00273665	-0.00207723	-0.00413032	0.00179795	-0.00634343	0.00213499	0.00272584
1077	chr1	28201263	28202130		0.00457182	0.00051132	0.00304392	0.00327267	-0.00663633	0.00251943	0.00390474	-0.00274615	-0.00352571	-0.00152183
1078	chr1	28211102	28212531		0.00670288	-0.00104585	0.0027038	0.00331891	-0.00314756	-0.00342483	-0.00160308	-0.00614912	0.0024	-0.0029901
1079	chr1	28213743	28214126		0.000697562	0.00100764	0.00023096	-0.00041839	-0.00392709	-0.00178477	-0.00403958	-0.000887509	-4.81914e-05	0.000794811
1080	chr1	28217764	28218592		0.00422608	-0.000819649	0.00183783	0.00687898	-0.00643498	0.00110383	0.00407636	0.00116284	-0.00355348	0.00240706
1081	chr1	28230752	28231452		0.00624087	0.0007504	-0.000521508	0.00431705	-0.00175282	-0.00303242	-0.00290026	-0.00111546	-0.00231861	-0.00204239
1082	chr1	28240711	28241637		-0.00105506	-0.00124349	0.00402066	0.011366	-0.00737986	0.000952919	0.0036307	-0.00157163	0.00162345	0.000233237
1083	chr1	28258219	28258580		0.0043933	0.00162985	-0.00123471	0.00469421	-0.000533159	-0.00214605	0.00231088	-0.000347822	5.67882e-05	-0.00336013
1084	chr1	28266781	28267242		0.00127525	0.00374717	0.000523893	0.00441073	-0.00478176	-0.00252208	-0.00464098	0.00378118	0.00333197	-0.00218214
1085	chr1	28269770	28270917		0.00693521	0.00128372	0.000760762	0.00412932	-0.00553884	-0.000893792	-0.00135982	-0.00228919	0.00181913	0.000380263
1086	chr1	28285959	28287048		-0.00398076	0.00446944	0.00601941	-0.000279931	-0.00367908	0.0036923	0.000792978	0.00386499	0.00650837	-0.00478974
1087	chr1	28305710	28306528		0.0038112	0.00339045	0.000679304	0.00371034	0.000278538	0.00217905	-0.00140008	0.00513455	0.00282436	0.000723858
1088	chr1	28317448	28317742		0.000711611	0.00139322	-0.00132251	-0.0053622	-0.0131256	0.00351111	0.00150198	0.00389282	-0.000418565	-0.000425957
1089	chr1	28318858	28319059		-0.00227236	0.00315264	0.000561843	0.00255513	-0.00696109	-0.00216111	0.000746121	0.00601827	0.00230744	-0.00301493
1090	chr1	28414681	28415665		-0.00188298	0.000206338	0.00557635	0.00809161	-0.00948699	0.00616035	0.00256814	0.000680847	0.00530609	0.00104859
1091	chr1	28437514	28438160		0.00668734	-0.00143997	0.00107315	0.00718056	-0.0025584	-0.000869683	0.00068829	-0.00220296	-0.00199093	0.00109014
1092	chr1	28439269	28439801		0.00606276	-0.00126522	0.00271643	0.00434233	-0.00113961	-0.00407213	-0.00487489	-0.00284406	-0.00197048	0.0013066
1093	chr1	28441794	28442220		0.00541887	0.00126083	-8.57613e-05	0.00729713	-0.00354517	0.00264242	-0.00548539	-0.00344739	-0.000264176	-0.0014651
1094	chr1	28453145	28453839		0.00593214	0.00190716	0.000972197	0.00559709	-0.00382369	0.0037607	0.00238698	-0.00167068	-0.000138644	-0.00205149
1095	chr1	28461941	28462498		0.00538	-0.000417597	0.00207767	0.0079398	-0.00388514	0.00247183	-0.00085037	-0.00414984	0.00179771	-0.00203
1096	chr1	28465582	28466191		0.00574885	0.000531827	-0.000832039	0.0046628	-0.00259457	-0.000798684	0.00179238	0.000722928	-0.00315589	-0.00244412
1097	chr1	28471160	28471445		0.00353818	0.00251719	0.00295876	0.00285583	0.000205828	0.00142392	0.000702331	-0.00586196	-0.0040666	-0.000370614
1098	chr1	28481361	28481566		0.00354813	0.0017564	0.00165644	0.002481	-0.00319126	0.00739501	-0.00734378	-5.1882e-05	0.00380284	-0.00385182
1099	chr1	28483397	28483729		0.00531858	0.00302669	0.00136356	0.00044209	0.000168636	-0.00172694	-0.00365314	-0.00102513	0.00272486	0.00255372
1100	chr1	28495714	28496192		-0.00492395	0.0030703	-0.000745836	0.0062554	-0.005073	-0.00255498	-0.000473722	0.000522566	-0.00223828	0.00395239
1101	chr1	28499089	28499655		0.00202165	0.000329198	-0.000101684	0.00815046	-0.00431843	0.0103664	0.00467141	0.000733149	-0.00195805	0.00176816
1102	chr1	28501155	28501713		0.00712142	-0.00172081	0.000593396	-7.58858e-05	-0.00218082	-0.00110691	0.0011103	-0.000214439	-0.00153715	-0.00375885
1103	chr1	28502871	28503354		0.00646482	0.000455118	0.00356533	0.00353968	-0.0030612	0.00238313	0.00247246	-0.00249475	0.00313871	-0.00163813
1104	chr1	28517055	28517326		0.00532602	0.00319376	0.000886688	0.00306859	-0.00249118	-0.000718683	-0.00328494	0.00347563	0.00472055	0.00241392
1105	chr1	28525839	28526737		-0.00409856	0.00308191	-0.00168658	-0.000760623	-0.0107645	0.00188584	0.00162055	-0.00300202	0.00328465	-0.00192294
1106	chr1	28559190	28559676		-0.00253768	0.00481229	0.00339982	0.00731986	-0.00429282	0.00255531	0.00325068	-0.000333041	-0.00438853	-0.00819962
1107	chr1	28562290	28563002		-0.000909425	0.000241573	0.00425854	0.00873903	-0.00913915	0.00171471	-9.21953e-05	-0.0018379	0.00231651	-0.00115726
1108	chr1	28572922	28574227		-0.00434043	0.00145616	0.00429503	0.00789184	-0.00725072	0.00188308	0.000869516	-0.00514837	0.0014218	0.00126694
1109	chr1	28582812	28583135		-0.00334746	0.00309759	0.000910682	0.00104835	-0.0102132	0.00473664	-0.00200878	0.00160722	0.00167582	-0.0021884
1110	chr1	28585554	28586536		0.00207758	-0.001958	0.00682422	0.00789962	-0.00579306	0.000272427	0.00215962	0.000704345	-0.00112479	-0.000589165
1111	chr1	28640499	28641138		0.00463286	0.00470123	0.00180909	0.00130005	0.000180089	-0.00107088	-0.0036729	-0.0034338	0.00353035	-0.0048876
1112	chr1	28641613	28642015		0.0038854	0.00172191	0.00254046	0.0030258	-0.000947993	-0.0002367	-0.00466955	-0.00268466	0.000331259	0.00895908
1113	chr1	28655168	28656199		-0.00156469	0.0018195	0.00274963	0.0100909	-0.00780465	0.00357317	0.00388951	0.0047256	-0.00733187	0.000356538
1114	chr1	28695869	28697048		0.000758812	0.00259787	0.00543265	0.00351143	-0.00426259	0.00035304	-0.000381274	0.00042723	0.0070321	-0.00309674
1115	chr1	28832000	28833113		-0.00216687	0.00397735	0.00276869	0.00964148	-0.007706	0.00146974	0.00429763	0.00565719	-0.00638696	0.000655643
1116	chr1	28844436	28845564		-0.00077287	0.00411211	0.00665268	0.00154041	-0.0049229	0.00172661	-0.000530519	0.00564916	-0.000221278	0.00202214
1117	chr1	28878928	28880046		-0.00344369	0.00280526	0.00745016	0.00706028	-0.00454355	0.000796005	0.00352667	0.00672826	0.00142299	0.00162242
1118	chr1	28907720	28908954		-0.000390467	0.00331308	0.00409359	0.00766278	-0.00346115	0.000216504	0.00408374	0.00369703	-0.00663824	-0.0045349
1119	chr1	28918526	28919503		0.000282111	0.00600848	0.0022699	-0.00248135	0.00490965	6.97428e-05	-0.00165774	-0.000765642	-0.00233089	-0.0028753
1120	chr1	28969117	28970639		-0.00287189	0.00293649	0.00595228	0.00929608	-0.00381175	0.00188027	0.00416438	0.00218833	3.74049e-05	0.00328346
1121	chr1	28974416	28975871		0.00164264	-0.000761811	0.00304124	0.00948248	-0.00732463	0.00234522	0.00253857	-0.00060921	-0.00874579	0.00238792
1122	chr1	28994916	28996743		-0.00348989	0.00525957	0.00677704	0.000201123	-0.00145461	0.00291583	0.00693916	0.0012745	0.00605946	-0.00165552
1123	chr1	29041570	29041866		0.00393839	0.00364786	-0.00251647	0.00120634	-0.00263889	0.000675819	-0.00482293	-0.00487165	0.00666814	0.000290215
1124	chr1	29062866	29064049		-0.00327304	-0.00029945	0.00840166	0.00543421	-0.00399851	0.00364513	0.00278267	0.00392423	0.00631491	0.0034299
1125	chr1	29101538	29102219		-0.000510765	0.00409992	0.00205415	0.00570336	-0.00632335	0.00331798	0.000539709	-0.000892633	0.00271596	-0.00159508
1126	chr1	29111499	29112278		-0.00114863	0.00516363	9.14826e-05	0.00623534	-0.00427124	0.00563128	0.000764845	0.00139673	-0.00197328	0.00745698
1127	chr1	29201708	29201963		0.00586254	0.0005916	-0.000457032	0.00361412	-0.00193714	-0.000489683	-0.00225447	-0.00234695	-0.00130027	3.13968e-05
1128	chr1	29203683	29204074		-0.000846821	0.00629033	-0.000321473	0.00307011	-0.00345814	-0.000215303	-0.000196258	0.00420458	-0.000402486	0.00268915
1129	chr1	29211557	29211847		-0.00435953	0.00327007	0.00610726	0.00363639	-0.000194871	0.00111801	-0.00131748	0.00189804	0.00326084	-0.00156832
1130	chr1	29213294	29214582		-0.000180286	0.00545039	0.00772809	0.000707529	0.000465078	0.00282336	-0.0002832	0.000621973	-0.00392223	-0.00406293
1131	chr1	29240556	29242143		-0.00320355	0.00335685	0.00673688	0.00574243	-0.00355925	-0.00216259	0.00386047	-5.48102e-05	0.00533396	-0.00532487
1132	chr1	29253151	29253957		-0.00250895	0.0038039	-0.00216353	0.00888178	-0.00702859	0.00454524	0.00342037	0.0020289	0.00526079	-0.00016691
1133	chr1	29254631	29255059		-0.00216255	0.00485783	-1.49424e-05	0.00238028	-0.00541379	0.00218199	0.00169312	-0.000394209	0.00534196	-0.00272049
1134	chr1	29447639	29448465		-0.00227553	0.00670371	0.00333789	-0.000851388	0.000376693	-0.00205468	0.00168308	0.00120818	-0.00717599	0.00293599
1135	chr1	29450472	29451461		-0.00104181	0.00849947	0.00512563	-0.0029916	0.00102173	-0.000641995	0.0034181	-0.00151867	-0.00400369	0.000353766
1136	chr1	29507608	29509013		-0.00168119	-0.000654725	0.00916729	0.00452603	-0.00465398	0.00059177	0.00519945	0.00376553	0.00672777	0.00110435
1137	chr1	29529310	29529775		0.00213344	0.00353429	0.00443751	0.00370675	-0.0048755	0.000504869	0.000538275	0.00375169	-0.000180073	-0.000503035
1138	chr1	29557163	29557838		0.00017367	0.0036882	0.00593312	0.00425052	-0.00507847	-0.00291699	0.00161641	0.00658526	-0.00226657	-0.000795518
1139	chr1	29562698	29563381		-0.000992757	0.00644313	0.00540433	-0.000621691	0.00222935	0.00273378	0.00387522	0.00416386	7.07275e-05	-0.00665398
1140	chr1	29564016	29564971		0.00129213	0.00653151	0.00533354	-0.00275655	0.00352447	-0.000379743	0.00450571	-0.00206509	-0.00290232	-0.00128592
1141	chr1	29585882	29586728		0.00053416	0.00760722	0.00284881	-0.00276218	0.00254154	0.00326792	0.000376898	-0.00134739	0.0036287	-0.000510487
1142	chr1	29720923	29721454		0.00183469	0.00773512	0.00076101	-0.00586702	0.00279259	-0.00111092	0.00294076	-0.00433027	0.0013745	0.000152948
1143	chr1	30185004	30185344		0.00485805	0.00294488	8.65324e-05	-0.000851192	-0.00273963	-0.00145631	0.00251142	-0.00784588	0.00335304	0.000223387
1144	chr1	30457870	30458250		0.00394606	0.00400567	-0.00423985	-0.00120513	-0.0025471	-0.00128247	0.000319412	0.00257283	0.00383536	-0.00149595
1145	chr1	30603472	30603805		0.00396406	0.00586811	-0.00123101	-0.000718212	-0.00239909	0.00327457	-0.00191642	-0.00380731	0.00272428	0.00371667
1146	chr1	30664030	30664558		0.000527694	0.00149659	-0.00125991	-0.00657632	-0.0102962	0.00150666	0.00387205	0.00353728	0.00043378	0.00148211
1147	chr1	30852867	30853637		0.00118483	0.00925978	-0.000570747	-0.000585338	-0.00242811	0.00136496	0.0052336	0.000328504	-0.000468989	0.00362466
1148	chr1	31158169	31158585		-0.00171756	0.00653769	0.00264765	-0.00364022	0.00262807	-0.00141106	-0.000653994	-0.00490163	0.00652455	-0.00715314
1149	chr1	31190769	31192453		-0.0023512	0.000976845	0.010684	-0.00267815	0.00143799	0.00125886	0.00153089	0.00018632	0.00512702	0.00263035
1150	chr1	31203062	31203535		-7.30816e-05	0.00313302	0.00377392	0.00122752	0.00782886	0.00207439	0.00483044	-0.00171803	-0.00081439	0.00389554
1151	chr1	31205219	31205781		0.000567197	0.00369246	0.00763007	0.00254055	0.00090294	0.000289333	-0.00141476	-0.00111768	-0.00638356	0.0037904
1152	chr1	31216359	31217244		-0.00557311	0.00327932	0.000904434	0.0048584	-0.00481189	-0.00252336	0.00182181	-0.00264233	-0.00745758	0.00452809
1153	chr1	31222616	31222953		-0.00386343	0.00343354	0.00483014	0.00637326	-0.00177035	-0.00381749	-0.00100704	-0.00176797	-0.00507259	0.00264891
1154	chr1	31223726	31224093		-0.00351353	0.00260964	0.00208853	0.00331481	0.00430838	0.00668362	0.00856173	-0.00534896	-0.00227948	0.00776147
1155	chr1	31226529	31226887		-0.00274015	0.000866612	0.00106	0.00984476	0.000946699	0.00202386	0.00476791	-0.00280853	-0.00244377	0.0100503
1156	chr1	31227574	31227879		-0.00131617	-0.00041747	0.00407601	0.0037982	0.0043224	0.00281449	0.00932661	-0.00825526	-0.00526552	0.0118407
1157	chr1	31229301	31230887		0.00719117	-0.00272986	0.00527574	0.00201816	-0.00147656	-0.00120084	-0.00295546	-0.00455819	0.000821412	0.000888967
1158	chr1	31241857	31242195		0.00301327	0.00192883	0.00263118	0.000284043	0.00262943	0.00693435	-0.0104225	-0.00363838	0.000208395	-0.000961244
1159	chr1	31252392	31252899		-0.00299059	0.00657835	0.00444845	0.00462599	0.000436279	0.00268797	0.00317543	-0.0014476	-0.000832802	-0.00314924
1160	chr1	31253357	31253690		-0.000745926	0.00141956	0.000300194	0.00804057	0.00354104	0.00446813	0.00807956	-0.0019118	-0.00377804	0.00727354
1161	chr1	31255275	31255980		-0.00207129	0.00439434	0.00167908	0.000436407	0.000470544	0.00432891	0.00427619	0.00367589	-0.00129993	-0.00516054
1162	chr1	31256492	31256799		0.00578186	0.00185331	0.00299331	0.00126992	-0.00188923	-0.00229841	-0.000962577	0.00268759	0.00674133	0.00274255
1163	chr1	31263645	31263970		-0.000611661	0.00524768	0.000825287	0.00115652	0.00271705	0.00188013	0.00315222	-0.0052688	-0.00501713	0.00588337
1164	chr1	31274526	31274987		-3.45922e-05	0.00780969	0.0034485	-0.000932803	-0.00587764	0.00252756	0.00438545	0.00136628	0.000241335	0.000176978
1165	chr1	31296791	31297559		0.00584177	0.00134899	0.00314202	5.99664e-05	-0.00225128	2.19291e-05	0.000424388	0.00449754	-0.00408602	-0.00262347
1166	chr1	31313792	31314060		0.00405363	0.00404835	0.000156795	-0.000314299	-0.00250241	0.00149627	-0.00183108	0.000135122	0.00453486	-0.00118623
1167	chr1	31326991	31327321		0.00192863	0.00440032	0.00103202	0.00014396	-0.00386085	-0.00180461	0.00395522	-0.00511396	0.00198356	-0.00843712
1168	chr1	31381204	31381988		-0.00168585	0.00528197	0.00578694	-0.0029855	0.00279428	-0.000920674	0.00303065	0.00408185	-0.000695681	-0.000194249
1169	chr1	31385858	31386163		0.0044717	0.00177311	-0.000725458	0.000795735	-0.000236151	0.00279018	0.000150883	0.00503429	0.00437416	-0.00346526
1170	chr1	31392022	31392502		0.00500793	0.00539984	-0.000785746	0.00192678	0.000675902	0.00456593	-0.00141396	0.00179179	-0.000238583	0.00273638
1171	chr1	31401936	31402553		0.000655226	0.00596917	-0.000159307	-0.00249816	-0.00689286	0.00190266	0.000905708	0.000371213	0.00280116	-0.00256521
1172	chr1	31486298	31486691		0.00181241	0.0029752	0.00132303	0.00113336	0.00179627	0.00890478	-0.00837653	-0.000210255	0.00387989	-0.00176904
1173	chr1	31500891	31501245		0.00502981	0.00222145	0.00019476	0.00422383	-0.000800401	0.000664615	0.00275807	-0.00520973	0.00816536	0.00337882
1174	chr1	31537879	31538981		-0.00367402	0.000611019	0.00804029	0.00365423	-0.000356127	0.00285255	0.00507255	-0.00119943	-0.00405989	0.00147841
1175	chr1	31627557	31628635		0.000390295	0.00447507	0.00817619	-0.000104793	0.00342805	-0.00139916	0.00305555	0.000465369	0.00100806	-0.0028742
1176	chr1	31635448	31635789		0.00192413	0.00463147	0.000928325	0.00296014	-0.00432073	-7.109e-05	0.0026783	0.00541836	0.000857459	0.0021536
1177	chr1	31643630	31643929		0.00547557	0.00183057	-0.00170079	-0.000336053	-0.00322413	-0.002052	-0.000400451	-0.00417259	0.00276056	0.00203145
1178	chr1	31654409	31655026		0.000203157	0.00653246	0.0018518	-0.00370084	0.00178887	0.00193277	-0.0022046	-0.00163273	-0.00197428	0.00419072
1179	chr1	31769328	31770245		-0.00096803	-0.000139145	0.00523764	0.00940639	-0.0105399	-0.000965061	0.000283575	-0.00364292	-0.00220504	-0.000917531
1180	chr1	31845947	31846753		-0.000378956	0.00930489	0.00288126	-0.000847858	0.000961526	0.000637245	0.00402824	0.0025611	0.000139594	-0.000445525
1181	chr1	31867484	31868100		-0.000535826	0.00712657	0.00108563	0.0021817	-0.00302352	-0.00151354	0.00445873	-0.000442484	-0.000691061	0.000337161
1182	chr1	31885784	31886940		0.00161522	0.00723345	0.00284981	-0.00281041	0.00513331	-0.00350257	0.00391048	-0.00244449	0.000756194	0.00283354
1183	chr1	31895539	31895955		0.00146876	0.00494059	0.00486566	-0.000730862	-0.00378959	0.000280695	0.00621383	-0.00427691	0.00196776	0.000422708
1184	chr1	31896319	31896708		-0.00358747	0.00415786	0.00074255	0.00303733	0.00534171	0.00519903	0.00767142	-0.00147403	-0.000108305	0.00839696
1185	chr1	31904595	31905070		0.0010654	0.00631091	0.00256919	-0.00357783	0.00431798	-0.00217975	-0.00609997	-0.003237	-0.00432968	-0.00209969
1186	chr1	31955854	31956696		0.00724746	0.00126656	0.00067497	0.00425858	-0.00339526	0.00183474	-0.00086628	0.000769993	-0.000514238	0.00396851
1187	chr1	31989242	31990442		0.0072916	-0.000709674	0.00120166	0.00158553	-0.00315763	-0.00481085	0.00120101	-0.00136848	0.00134435	0.00174442
1188	chr1	32001588	32001973		0.00530519	0.00143072	-0.000130669	0.00318129	-0.00303943	-0.00177467	0.00462461	0.000199926	0.00473975	0.00697251
1189	chr1	32014385	32015146		0.000734959	0.00586448	0.00017435	0.00456826	-0.00193015	0.00404581	-0.00118233	0.00418102	0.00266175	0.00173681
1190	chr1	32059524	32059841		-0.00072138	0.00583667	0.00143342	0.0021954	-0.00207257	-0.000682345	0.000416312	-0.00410803	-0.00169635	-0.00173022
1191	chr1	32071459	32071907		0.00618246	-0.000560659	0.00276423	0.00592757	-0.00270677	-0.000980463	-0.00109016	0.000873962	-0.00470112	0.00345614
1192	chr1	32083290	32083971		-0.0017242	0.00753773	0.00328239	-0.00155184	0.0035993	-0.000501734	6.15925e-05	-0.00192353	-0.00196998	-0.00170958
1193	chr1	32105260	32105485		0.00346047	0.00322744	0.00256532	0.00111065	0.000114936	-0.00149709	-0.00163987	-0.00493976	-0.00366426	0.00217962
1194	chr1	32109949	32111020		-0.000471559	-0.000660761	0.00860119	0.00677552	-0.00437951	0.00128568	-0.00231122	-0.00297247	-0.0058303	-0.00818599
1195	chr1	32165034	32165291		-0.0004245	0.00651281	-0.000608423	-0.00581601	-0.00539272	0.000166375	0.00142795	0.00285172	0.00292927	-0.000138112
1196	chr1	32170786	32171108		-0.000464552	0.00735189	0.00233029	-0.00526033	-0.00321465	-0.00121528	0.00508766	-0.000759726	0.00215431	0.000922303
1197	chr1	32180472	32181450		0.000885458	0.00758997	0.00375689	-0.00225034	0.00221167	0.00119724	7.81195e-05	-0.000909808	-0.000843947	-0.00167127
1198	chr1	32204899	32205273		-0.00184339	0.00748284	9.11891e-05	-0.00257575	0.00139238	-0.00281771	0.00529699	-0.00252048	0.00323467	0.00214876
1199	chr1	32211194	32211472		-0.00155076	0.00615615	0.000961265	-0.00601814	-0.00333077	-0.000193836	0.000120264	-0.00109145	0.00108376	0.00250581
1200	chr1	32216486	32217110		-0.000127537	0.00477099	0.000682333	-0.00660916	-0.00673153	0.00311013	0.00437176	-6.83136e-05	0.00463753	0.000395321
1201	chr1	32226194	32226929		-0.0014559	0.00292464	0.00554023	-0.00318601	0.00231085	-0.00449059	0.00360874	0.00248157	-0.00837926	0.00225199
1202	chr1	32228350	32228623		-0.00207252	0.00272875	0.00594002	-0.00165076	0.000529492	0.000454414	0.00346298	0.0112926	-0.00280685	-0.00161967
1203	chr1	32229405	32230511		-0.00084539	0.00730214	0.00413977	-0.00262103	0.000843118	-0.00247712	0.000768483	0.00463665	-0.00346569	-0.00262605
1204	chr1	32237541	32238516		-0.00301363	0.00791089	0.00256723	-0.00112618	0.0018152	-0.00120607	-0.00109527	0.000814891	0.0042363	-0.00245423
1205	chr1	32253678	32255214		0.0022255	0.00430359	0.00824584	0.00200723	0.000126833	0.00524759	0.000783961	0.00246288	0.000181448	-0.00665504
1206	chr1	32281540	32281857		-0.00132634	0.00541128	0.00409009	0.00313115	-0.000624673	-0.00168075	0.00129039	0.0038719	-0.00429653	-0.00445556
1207	chr1	32292499	32293517		-0.00391779	0.00390353	-0.00207766	0.00643556	-0.00433352	8.86918e-05	-0.000371867	0.00152173	0.00588815	-0.0018192
1208	chr1	32313934	32314612		-0.00457389	0.00614407	-0.001761	0.00434104	0.00286639	-0.00702681	-7.01838e-05	-0.00278545	0.00294016	0.00430003
1209	chr1	32338568	32338790		-0.0014052	0.00228525	-0.00237617	-0.0027285	-0.0107998	-0.00095474	0.00467982	-0.000106694	0.00122299	-0.00132897
1210	chr1	32354613	32355428		-0.000804917	0.00150386	0.00171847	0.00925702	-0.00843271	0.00136744	0.000538123	0.00144724	-0.00158557	0.0034267
1211	chr1	32369909	32371022		0.0057013	0.00255261	0.00122713	0.00540196	-0.00238736	-0.00186607	-0.00128027	-0.00362224	0.00218503	-0.00299596
1212	chr1	32386498	32387072		0.0052043	0.00349912	-0.00069067	0.00455577	0.000180704	-0.00202903	0.00245817	-0.00308888	-0.00322811	-0.001168
1213	chr1	32392891	32393161		-0.00230494	0.00369089	0.000940228	0.000790214	-0.0060667	-0.00495759	0.00136609	0.00158016	-0.00338613	-0.00342188
1214	chr1	32403125	32404538		0.00203753	-0.00248559	0.0100279	0.00135634	-0.00102187	0.00136154	0.00121248	-0.000743862	0.00571761	-0.00194302
1215	chr1	32405487	32405896		-0.00360603	0.00306788	0.00265508	0.00584329	-0.00349724	0.0062673	-0.00717648	-0.000487597	-0.00382348	-0.00368453
1216	chr1	32409423	32410623		-0.00123057	0.00380794	0.000806162	0.00281757	-0.00481278	0.00191142	0.00131832	0.00275968	0.00984209	-0.00279773
1217	chr1	32420177	32420705		0.0067066	-0.00108589	0.0010199	0.0045617	-0.00266048	-0.00154484	-0.00158096	-0.00194734	-0.000975821	0.000787039
1218	chr1	32421508	32422116		0.00621328	-0.000602255	0.0026785	0.00695392	-0.00386313	0.00292665	-0.000401942	-0.00215384	-0.00353017	-0.002594
1219	chr1	32423270	32423652		0.00476107	0.000858958	-0.000289006	0.00673301	0.00216795	-0.00108954	0.000750858	-0.000204227	-0.000959613	0.00466425
1220	chr1	32429675	32430135		-0.00050861	0.00577338	0.00114311	0.00325948	-0.00326575	0.00414631	0.000484232	0.00339697	-0.00232296	-0.00333584
1221	chr1	32447651	32448024		-0.00316201	0.00496447	0.000744363	0.00139337	-0.00488585	-0.00211364	-0.0018153	0.00198095	0.00196957	0.00162248
1222	chr1	32471142	32471323		0.00561966	-0.000495992	-0.00178862	0.00101807	-0.00128913	-0.00187557	0.00234312	-0.00204493	-0.0026566	0.0027994
1223	chr1	32478961	32480017		-0.00278981	0.00100654	0.00526057	0.00904783	-0.00632331	0.00233468	0.00237124	0.00568761	-0.00240179	-0.00147624
1224	chr1	32511506	32511744		0.00585668	-0.000785325	-0.000901286	0.0019827	-9.83181e-05	-0.0020949	-0.00137685	-0.00204808	0.00437373	0.00394045
1225	chr1	32531786	32532565		0.00616148	0.000202175	-0.000142249	0.0061625	-0.00359815	-0.00286447	0.00215741	0.00272842	0.00106097	0.000118016
1226	chr1	32538180	32539203		-0.00430529	0.000760961	0.00870734	0.00336086	0.000471882	0.000166846	0.00359665	0.00167564	0.00390276	-0.0021193
1227	chr1	32573254	32574359		-0.00270315	0.00450034	0.00189806	0.00655188	-0.00633077	0.00106815	0.00139577	0.00275813	-0.00424076	0.000213
1228	chr1	32644952	32646154		0.000504876	0.00108853	0.00851657	0.00357073	-0.00493222	0.00147642	0.000301756	0.00680326	0.00211807	-0.0042484
1229	chr1	32665864	32667401		-0.00123687	0.0063792	0.00691045	0.000209721	-0.000258541	-0.00110562	-0.00232688	-0.000472594	-0.00618252	-0.00259869
1230	chr1	32670870	32671645		-0.00116732	0.00688618	0.00515012	0.00315781	0.000259322	-0.00121784	0.00221944	0.000198161	-0.00589153	-0.00869825
1231	chr1	32681014	32681630		-0.000964605	0.00672707	0.00485461	0.000810729	0.00307506	-0.000928411	0.00369229	0.00369372	-0.00155321	0.00312177
1232	chr1	32687520	32688417		-0.00115137	0.00414811	0.00425318	0.00323715	-0.00157706	9.80057e-05	-0.000451508	-0.000554967	-0.00533233	-0.00338955
1233	chr1	32705886	32707230		5.24585e-05	0.00782038	0.00326849	-0.00235097	0.000992353	-0.00075562	-0.00113235	-0.00212366	-0.00108372	-0.00321771
1234	chr1	32713814	32714207		-0.000266592	0.00518737	0.00256433	-0.00418049	-0.00142931	0.0021625	0.00379389	0.00196527	-0.00217375	0.0026614
1235	chr1	32715418	32716143		-0.00598416	0.00573565	0.00190725	0.00321067	-0.00144122	-0.00368852	0.00117938	-0.00396346	0.000332713	0.00162195
1236	chr1	32716722	32717054		-0.00456933	0.00612168	0.000229853	0.0019098	-0.000190521	-0.00477245	0.00340914	-0.00176634	0.00161724	0.000270711
1237	chr1	32729404	32729783		-0.00487618	0.00662787	-0.00158998	0.00552858	-0.00266888	-0.00226049	-0.000372488	0.00321142	0.00266279	0.00232398
1238	chr1	32738245	32738658		-0.00264088	0.00766991	0.000159986	0.0023288	0.00228299	-0.00304484	0.00172991	-0.000609991	0.00353494	0.0021063
1239	chr1	32739278	32739886		-0.00507732	0.00453043	0.000866924	0.00482044	-0.000308576	-0.00878884	-0.00183814	0.00108844	-0.000379892	0.00507157
1240	chr1	32757175	32758285		-0.00166848	0.0012868	0.00897762	3.86146e-05	-0.00632751	0.00193493	0.00280391	0.0031553	0.00815869	0.00528967
1241	chr1	32785578	32785881		-0.00226114	0.00356133	-0.000525548	0.000248494	-0.00698169	-0.00304153	0.000456077	-0.00444328	0.000385155	-0.00388952
1242	chr1	32787552	32787913		-0.00397442	0.00527221	-0.00103586	0.0044111	-0.00309624	-0.00450598	-0.00434014	0.000584456	-0.000692179	0.00026074
1243	chr1	32800648	32802224		-0.00311073	0.00532783	0.00656809	0.00354189	0.00364187	0.000340424	0.00501543	0.00787341	-0.0052401	0.00124145
1244	chr1	32802666	32803695		0.00603946	-0.00171633	0.00594714	0.000913221	-0.000804218	-0.00293461	0.00282471	3.48713e-05	-0.00329334	0.00172844
1245	chr1	32805210	32805476		0.00557705	-0.0023108	0.00350761	0.00617992	0.00127564	-0.00460163	-0.00432663	-0.00249921	-0.00444893	-0.000550122
1246	chr1	32816489	32817657		-0.00109538	0.00193405	0.00904871	0.00108814	-0.00103562	0.00383036	-0.000865892	0.00851972	0.00374038	-0.000926246
1247	chr1	32827326	32827979		-0.000134482	0.00592082	0.00306085	-0.00155369	0.00488272	0.000654589	0.00155292	-0.00296882	0.000203422	0.0048157
1248	chr1	32837658	32838236		-0.00177816	0.00630669	5.54718e-05	0.000154462	-0.00360902	-0.00809908	-0.000888061	0.00336177	0.00309833	-0.00239256
1249	chr1	32859624	32860583		0.00139548	-0.00253092	0.00771526	0.00659635	-0.00714623	-0.00108773	0.00109705	-0.00155003	0.00304605	-0.00235662
1250	chr1	32879512	32879800		-0.000592481	0.00621433	0.00150732	0.00530702	-0.00361632	0.000533456	-0.00100093	0.00072776	-0.00434172	0.00335762
1251	chr1	32965841	32966690		0.00415469	0.00459308	0.00147214	0.00171805	0.00155881	-0.00231896	0.0041229	0.00312721	0.00314294	0.00352009
1252	chr1	32986058	32986699		0.000306444	0.0045601	0.000118906	0.00485458	-0.00946156	0.00103637	0.00279973	-0.00131101	0.000395967	-0.00135222
1253	chr1	33005021	33005678		0.00236241	0.00324101	0.00586104	-0.00316348	0.00135728	-0.00407053	0.00205644	-0.000223985	0.00117647	-0.00504359
1254	chr1	33077645	33078242		0.00488777	0.000643504	0.00327981	-0.00299352	-0.00222186	-0.00211653	0.00379017	0.000717609	0.000222569	0.000417878
1255	chr1	33093228	33093832		-0.000746731	0.00255743	-0.000236729	-0.00409613	-0.0102264	-0.00147964	0.00314682	-0.00100085	-0.00370184	0.00583126
1256	chr1	33102907	33103184		0.0059473	0.0011924	-0.00103583	-0.00096868	-0.00475805	-0.00414089	0.00107108	-0.000569627	0.00256498	-0.00474405
1257	chr1	33115912	33117300		-0.00356987	0.00287213	0.00660902	0.00661551	-0.00585777	2.36735e-05	0.00318222	0.00361994	0.00521635	0.00169222
1258	chr1	33168222	33168910		0.00215147	0.00613097	0.00328116	-0.00393997	0.00142916	-0.0020626	0.00123203	0.00154661	-7.17624e-05	-0.0023216
1259	chr1	33176875	33177369		0.00483855	0.00169546	-0.0024859	-0.00355327	-0.00453777	-0.00341501	-0.00325408	0.00174369	0.00153904	0.0011836
1260	chr1	33177758	33178246		-0.00221395	0.00571495	0.0038756	0.00294393	-0.00419136	0.000301208	0.00223908	0.00368546	0.000767837	0.00386067
1261	chr1	33207122	33208092		0.00254139	0.00621986	0.00485654	-0.00364872	0.0015964	-0.0001474	-0.00336811	0.000120683	0.000231671	-0.00225027
1262	chr1	33219223	33220241		-0.00315822	0.00527137	0.00499395	-0.000213737	0.00245777	-0.000919107	0.000975389	0.000262607	-0.00325381	-0.00699904
1263	chr1	33238588	33239007		-0.000852532	0.00700631	-0.000536431	0.00125722	-0.000978184	-0.00234034	0.00379231	-0.00268736	-0.000892936	-0.000804392
1264	chr1	33264574	33265251		-0.000996406	0.00444073	-0.000717297	0.00323122	-0.00722029	0.00234749	-0.00337224	-0.00269142	-0.00528715	0.00475777
1265	chr1	33266786	33267175		-0.000552033	0.00391056	-3.90088e-05	0.000558675	-0.00607258	-0.00423473	-0.00310485	-0.00639373	-0.00476281	0.00629932
1266	chr1	33282579	33283705		0.000715903	-0.00182978	0.00785036	0.00640159	-0.00350612	0.00159074	-2.05836e-05	0.00289944	0.00487046	0.00657532
1267	chr1	33336145	33336754		0.000194775	0.0056694	0.00330624	-0.00465682	0.00119707	-0.00214101	0.00106287	0.00525221	-0.00262939	0.00345829
1268	chr1	33342223	33342633		0.00250352	0.00558028	0.00208081	-0.00132201	0.0032786	0.00234705	0.00195416	0.00300053	0.000354508	0.00722892
1269	chr1	33358515	33358978		-0.000629431	0.00407849	0.00230467	-3.42023e-05	0.00720645	0.00306956	0.000429411	0.00414671	-0.00268258	0.0022705
1270	chr1	33366592	33367294		-0.00158721	0.00715648	0.00233207	-0.00421481	-0.000227274	0.000542887	-0.00208039	0.00111644	-0.000340807	-0.00355495
1271	chr1	33407119	33407615		0.00473889	-0.000882233	0.000336819	0.00450003	0.00236663	0.000207421	0.000533032	-0.00232715	-0.00347111	-0.000666066
1272	chr1	33427966	33428178		0.00174405	0.00170742	-0.000251722	0.00465809	-0.00479383	0.00841859	-0.000954312	0.00257922	0.00574362	0.000175547
1273	chr1	33429305	33430787		-0.00242517	8.6638e-05	0.00753213	0.0041637	-0.00186498	0.00619822	0.00255265	0.00694586	0.00612072	0.00448585
1274	chr1	33446344	33447284		0.00208494	0.00128516	0.00252317	0.00754776	-0.00586339	0.00267272	-0.00321073	-0.00649504	-0.00447855	0.00379804
1275	chr1	33454819	33455264		0.00474404	0.0024413	0.00136679	0.00698039	0.00193351	0.00517824	-0.00294778	-0.000321636	-0.00186346	0.00324686
1276	chr1	33457914	33459014		0.00690515	-0.00253669	0.00361405	0.00506025	0.00193572	-0.00152926	0.000236039	-0.0044239	-0.000258551	0.00222692
1277	chr1	33463389	33463860		0.00425121	0.00534769	-0.000510205	-9.59918e-05	-0.00213923	-0.00137911	-0.00468653	-0.00502969	-0.00207357	0.0044332
1278	chr1	33502214	33502770		0.000848367	-0.00150181	0.00483537	0.00473638	-0.00822943	0.000184626	-0.00164625	-0.00599432	0.00830093	-0.00234411
1279	chr1	33511294	33512045		0.000138158	0.0026234	0.000358447	-0.00205197	-0.00823603	0.011354	-0.00486784	0.00340131	-0.00127498	0.000906522
1280	chr1	33515854	33516436		0.00647871	0.00345459	0.0011416	0.00199588	-0.0034957	0.00110533	0.000122725	-0.00335067	0.0022468	0.00333534
1281	chr1	33520854	33521197		0.00369723	0.00465832	0.00202001	-0.000181487	-0.00200294	0.00411122	-0.00207136	0.00349555	0.00188071	-0.00123345
1282	chr1	33546414	33547132		-0.00454022	0.00267376	0.0038908	0.00401472	-0.00544441	-0.00110058	-0.000786818	0.0044849	-0.00111501	-0.00201831
1283	chr1	33551888	33552202		0.00263618	0.00551208	0.00246078	-0.000804469	0.00048358	-0.00394893	-0.00249546	-0.00149939	-0.00346303	0.0053992
1284	chr1	33564863	33565492		-0.00462166	0.00305209	-0.000450794	0.00280509	-0.00957352	0.00327901	-0.00613731	0.000957259	0.00540793	-0.000946559
1285	chr1	33592621	33593453		-0.00366745	0.000215481	0.00278289	0.00819018	-0.00930492	0.00304098	0.001473	0.00236597	0.00306887	0.00264869
1286	chr1	33609390	33609872		0.00273561	0.00546348	-0.000341729	-0.000417236	0.000304461	0.00878054	-0.00931421	-9.25284e-05	0.00290925	-0.00341574
1287	chr1	33646261	33647793		-0.000862025	0.00308658	0.00912496	-0.00175094	0.00170651	-0.000658209	0.0050053	0.00207376	0.00495895	-0.00163762
1288	chr1	33721117	33722686		-0.0023724	0.00443873	0.00200483	-0.00268179	0.00111691	-0.000687141	0.00534169	0.0107733	0.00604599	-0.000170489
1289	chr1	33760870	33761345		-0.00106203	0.00543277	0.00253515	0.000579579	-0.00321143	-6.63481e-05	0.00410325	0.00759446	0.000785078	-0.00235727
1290	chr1	33764210	33764634		0.00111841	0.00333801	0.00141228	-0.00170974	-0.0008966	-0.00131215	-0.000283031	-0.00221525	0.00744234	-0.000988944
1291	chr1	33767981	33768232		-0.00150196	0.00459262	-0.00204551	0.00043632	-0.00417648	0.00298334	-0.00388462	-0.00217853	0.00764435	-0.00158594
1292	chr1	33792475	33792758		0.00627844	0.00354506	-0.00117363	0.00271036	-0.00333994	-0.00204142	0.000866187	0.00185597	0.00462968	0.00239237
1293	chr1	33800662	33801032		0.00639265	-0.000965035	-0.00116171	-0.000885213	-0.00150115	-0.00478711	-0.000178079	-0.000276682	0.00600529	0.00743994
1294	chr1	33804347	33804906		0.00703589	0.00158536	-0.00125514	-0.000979029	-0.00337912	-0.00171215	0.000223946	0.000348509	0.00233992	0.00543351
1295	chr1	33814678	33816113		0.000250085	-3.11541e-05	0.0102571	-0.00106212	-0.000990202	0.000344998	0.00315185	0.000986369	0.00646132	0.00482226
1296	chr1	33833233	33833791		0.000391114	0.00520874	0.0026229	0.000524346	-0.00358327	0.00228972	-0.00388765	0.00146242	0.00291582	0.00126058
1297	chr1	33896053	33897045		0.00202694	-0.000491806	0.00648795	0.000427384	-0.00108901	-0.00134277	0.00206183	0.00807306	0.000372104	0.00387464
1298	chr1	33899322	33899679		0.00657509	-0.000234263	0.00216543	0.0022391	-0.00394566	-0.00447059	-0.000758704	-0.00186256	-0.00149344	0.00326704
1299	chr1	33921152	33921661		0.0015965	0.00554952	0.00258622	0.00227752	0.000981529	0.00083248	0.00411289	0.000306625	0.000961945	-0.00446785
1300	chr1	33926499	33927172		0.00608303	0.00171335	-0.00059192	0.00142216	-0.000808573	-0.00256657	0.00065044	-0.00862957	-0.00141223	-0.00141953
1301	chr1	33936196	33936517		0.00333708	0.00320874	-0.000383969	0.00442723	-0.000771195	-0.00127934	0.00180717	-0.000311948	0.000260435	-0.00120351
1302	chr1	33937806	33938374		0.000107958	0.00136746	0.00224851	0.0064723	-0.00541983	-0.00381441	0.00416297	-0.0013169	0.00516477	-0.00376736
1303	chr1	34098751	34099198		7.71195e-06	0.00611417	-0.000134249	0.000723711	-0.000763734	-0.000734455	0.00136068	0.00928983	0.00579961	0.00727623
1304	chr1	35208247	35208662		-0.000855515	0.00615708	0.00371928	-0.0026393	0.00134137	-0.00140831	0.0049672	0.00457268	0.00187458	-0.00327179
1305	chr1	35252005	35252439		-0.00128957	0.00683594	-0.00266007	-0.00242785	-0.00202986	-0.000510545	0.00373692	-0.00374236	0.0017875	0.00273141
1306	chr1	35318237	35318805		-0.0034455	9.84507e-06	0.00143536	0.00727135	-0.00797951	-0.001965	-0.000581932	0.0053017	0.00159556	0.000485807
1307	chr1	35324764	35325746		0.00176168	0.00058943	0.00381284	0.00435171	-0.00627722	0.00333009	0.000327105	0.00202529	0.00338671	-0.00184673
1308	chr1	35331305	35332490		-0.00356987	0.00425463	0.00327657	0.00199285	0.00190953	0.000290948	0.00389498	0.00626938	-0.00704013	-0.00248235
1309	chr1	35350840	35351803		0.000599692	0.00763658	0.00221818	-0.0044418	0.00312293	-0.0014567	0.0038775	6.52644e-05	0.0017146	0.000620147
1310	chr1	35384396	35385010		0.00341711	0.0032268	0.00167954	-0.000739504	6.86758e-05	0.00115926	0.000262042	-0.00366574	0.00361238	-0.00244127
1311	chr1	35394509	35395841		-0.000836931	0.00845655	0.00209846	-0.00417138	0.00532953	0.00164693	0.00209499	0.000502293	-0.000926334	-0.00111843
1312	chr1	35434049	35434216		-0.00343133	0.00298361	0.00106741	-0.00146203	-0.00811932	-0.00121995	0.000293495	-0.00283351	0.000605474	-0.00486339
1313	chr1	35450171	35451338		-0.00286	0.00656774	0.00219605	-0.000456463	-0.00231525	0.000378433	0.00400514	-4.8132e-05	0.00231749	-0.00232007
1314	chr1	35496740	35497765		-0.00257406	0.00366346	-0.000381093	0.00708189	-0.00544607	-0.000963183	0.00215656	0.00471449	0.0024849	-0.00295661
1315	chr1	35544625	35545516		-0.00253711	0.00614887	0.00327445	0.00391691	-0.00414775	0.00462585	0.00315493	-0.00258778	-0.00521008	0.000612034
1316	chr1	35581424	35581709		-0.000582974	0.0034924	-0.00147601	-0.00497018	-0.0101893	-0.000225684	0.00489496	0.000607313	0.00160173	-0.00280406
1317	chr1	35586241	35586766		0.00156647	0.00530508	0.000491921	-0.00387287	-0.00238108	0.00313736	0.00103397	-0.00191186	0.00661167	-0.00172307
1318	chr1	35657457	35659238		-0.00315724	0.000608441	0.00573087	0.00981674	-0.00240303	5.96465e-05	0.00477273	0.00290013	-0.000752658	0.0019018
1319	chr1	35667789	35668057		-0.00238009	0.00290765	-0.00215543	0.00426112	-0.00397475	0.00210059	-0.000479177	-0.00503999	-0.000149198	-0.0031512
1320	chr1	35709466	35709669		0.00371493	0.000831748	0.000594458	0.00360814	-0.00446427	0.00150223	0.00620977	0.00152909	8.66027e-05	0.00335894
1321	chr1	35734019	35734983		-0.00159425	0.00105396	0.00387818	0.00598841	-0.00395784	0.00067028	0.00779584	0.00340574	0.00549798	-0.00254077
1322	chr1	35811102	35811657		0.00614279	0.00200376	0.000118464	0.00279843	-0.00230872	0.000942347	-0.00138424	-0.000774447	0.00120346	-0.00301719
1323	chr1	35830366	35830726		0.00582063	-0.00253881	-0.000498642	0.0064288	-0.00252028	-0.000673421	0.00366345	0.000346545	0.000823696	-0.000405243
1324	chr1	35908308	35908765		0.00229519	0.0047748	0.000767816	0.00403539	0.00269048	-0.000185133	0.000289063	0.00315245	0.00617758	-0.00216926
1325	chr1	35916707	35916914		-0.00259128	0.00468956	-0.00040813	0.00161159	0.000389697	0.00195821	-0.000123672	-0.00456037	0.00679221	-0.00376941
1326	chr1	35917741	35918026		0.00486402	0.000674089	0.000468783	0.00118284	-0.00375797	-0.00327323	-0.00142691	3.25728e-05	0.00563095	0.00117178
1327	chr1	35919987	35920518		0.00563969	0.000814523	0.000235775	0.00133924	-0.00230133	-0.00193564	0.00128178	0.000610262	-0.00213739	-3.289e-05
1328	chr1	35923322	35923647		-0.00232375	0.00526002	-0.000112585	0.00119308	-0.00351881	0.000713472	-0.000491702	-0.00809418	-0.00455348	0.00114641
1329	chr1	35965413	35965697		-0.00218142	0.00242196	-0.00103278	0.00349212	0.00152515	0.00630349	-0.00105205	0.000795105	0.00333745	0.000265846
1330	chr1	35971570	35972500		-0.00546176	0.00439854	-0.00235771	0.00289816	-0.00142631	-0.0057565	-0.000939542	0.0028473	0.00289929	0.00144922
1331	chr1	35972534	35972877		-0.0043472	0.00514279	-0.00309386	0.00392274	0.00149513	-0.00366056	0.0001256	0.00305047	0.0045857	0.00264153
1332	chr1	36004567	36005232		-0.00460196	0.0045886	-0.00283253	0.00623789	-0.00152868	-0.00606513	-0.00215417	-0.000555515	0.00485892	0.00193292
1333	chr1	36010605	36010924		0.00139845	0.000170314	-0.000664636	0.00596993	0.00212441	-0.00396039	0.00170765	0.00247508	0.00607301	-0.00255109
1334	chr1	36022605	36023813		-0.00225402	0.00198999	0.00736033	0.00136613	-0.0026324	0.00248197	0.000810379	-0.000772705	0.00716332	-0.00480895
1335	chr1	36030210	36030509		-1.43525e-05	0.00570558	0.00319148	0.00213745	-0.00190396	0.00209188	0.00113254	0.00156856	-0.00388985	-0.000260626
1336	chr1	36034632	36034827		-0.00112887	0.00515976	0.000314233	0.00172212	-0.00201296	0.00456275	0.00651176	0.00165581	0.00258144	-0.00696075
1337	chr1	36038880	36039149		0.00279445	0.00357513	0.00181512	-0.00428451	0.000573719	-0.000682565	0.00738055	-0.00252783	0.00550017	-0.000753155
1338	chr1	36042515	36043749		-0.000349586	0.00795926	0.000515096	-0.000510473	-0.000289213	0.00439912	0.00234913	0.00569577	0.00482423	2.20874e-05
1339	chr1	36106754	36107762		-0.00316487	0.00432997	0.00441893	0.00591404	-0.00264626	0.00242517	0.00437837	0.00477224	-0.00304325	-0.00264517
1340	chr1	36172916	36174083		-0.00262749	0.00732125	0.00427175	-0.00312154	-0.00188496	-0.00104173	0.00266837	0.0018485	-0.000989895	-0.00577951
1341	chr1	36181025	36181486		-0.00078317	0.00349092	0.00104519	-0.000333053	-0.0013319	0.00320175	0.00141877	0.00473573	-0.000859426	0.000422816
1342	chr1	36184129	36184903		0.00179892	0.00415972	0.00557379	0.000167101	-0.00229453	-0.00263802	-0.00539	-0.00114692	-0.00213578	0.00213055
1343	chr1	36192426	36192870		0.000124752	0.0052868	0.00104421	0.000628252	-0.00059679	0.0014265	-0.000483125	1.86822e-05	0.00503394	-0.00186713
1344	chr1	36234856	36235838		-0.00227481	-0.00189439	0.00365828	0.00523814	-0.00626634	-0.00639824	0.00162113	-0.00689902	-0.00339758	-0.00381245
1345	chr1	36245306	36245544		-0.000903528	0.00562358	-0.00107577	-0.00359429	-0.00294841	0.0022371	0.00105123	0.00147799	0.00159328	-0.000356481
1346	chr1	36265852	36266346		0.00676599	-1.25441e-05	-0.00115811	0.0029589	-0.00336333	-0.00134175	0.000905575	0.000432265	0.00331392	0.000644565
1347	chr1	36273187	36274660		-0.00195926	0.00564402	0.0022102	-0.00120664	-0.00120637	0.00121755	0.0054562	0.00373837	0.00316799	-0.00485242
1348	chr1	36276541	36277278		0.00193672	0.00170181	-0.00346967	-0.000277716	-0.00914186	-0.00460954	-0.00164443	0.00221822	0.000776653	-0.00863386
1349	chr1	36326353	36326534		0.00445919	0.00290668	-0.00153442	-0.000840529	-0.0032549	-0.00210827	0.000923142	0.00172824	0.00145063	-0.00183528
1350	chr1	36348309	36349372		-0.00366372	0.00287606	0.00795915	0.00273015	-0.000646154	-0.000156136	0.00170454	-0.000281476	0.0053601	-0.00256356
1351	chr1	36359707	36360176		0.00575258	0.000175067	0.000992449	0.00452374	-4.36189e-05	0.00250853	0.00153064	-0.000688166	0.00192011	0.00622037
1352	chr1	36395960	36397352		-0.00293654	-0.000362108	0.00897645	0.00219568	-0.00402685	-0.00311089	0.00209957	-0.00166462	-0.000200917	0.000676591
1353	chr1	36408420	36408672		0.00194584	0.000816292	-0.00215496	0.00668156	-0.00251092	0.000993478	0.000926017	-0.00098493	0.00151137	-0.0047038
1354	chr1	36500448	36500871		0.00499519	0.00189131	-0.00147062	0.00350174	0.000333063	0.00603155	-0.00641885	0.00160212	0.00582937	0.00175651
1355	chr1	36521353	36521579		0.0042586	0.00224458	-0.00191231	-0.000248011	-0.00381676	0.00181286	0.00237334	-0.00522057	0.000715113	-0.00574676
1356	chr1	36554034	36555043		-0.00311193	0.000208263	0.00591576	0.00637673	-0.00395334	0.00277095	0.00415248	0.00640333	0.000840899	0.000203188
1357	chr1	36561487	36561725		0.00446656	0.000900659	-0.000731944	0.000868475	-0.000669207	-0.00162975	0.0036779	-0.000558744	0.000419318	-0.00373742
1358	chr1	36565161	36565863		0.000447458	0.00602941	0.0032743	0.00270926	0.00151406	0.00130637	0.00308272	-0.0017617	-0.00381631	-0.00443554
1359	chr1	36574706	36575050		-0.00410542	0.00587812	-0.00196474	0.00494613	0.00314747	-0.0038086	0.000850778	-0.00153236	0.00675034	-0.00506347
1360	chr1	36581571	36581855		0.00417535	-0.000526188	0.000110028	0.00144604	-0.00390091	-0.00626107	0.000295447	0.00366942	-0.00118286	0.00408734
1361	chr1	36585635	36586103		0.00580472	0.00242717	0.00138433	0.00387101	-0.00323302	-0.000831526	0.00253192	-0.000230478	-0.00154053	-0.00208122
1362	chr1	36588790	36589329		0.00600581	0.00223584	0.000746658	0.00417267	-0.000620489	-0.00130909	0.00370628	-0.00716045	-0.00101117	0.00121911
1363	chr1	36590689	36591223		0.00108747	0.00466549	0.0050776	-0.00300465	0.00418177	-0.00448905	0.00153709	0.000220912	-0.00238558	-0.00389553
1364	chr1	36614632	36615554		-0.00211201	-0.0010794	0.00855738	0.00515721	-0.00551316	0.000492973	-0.00188396	-0.00414178	-0.000313778	0.00206286
1365	chr1	36616181	36616751		0.00585946	-0.00084299	0.00482231	-0.00185498	-0.000741907	0.0023051	-0.00216504	-0.00411739	-0.00103916	-0.00133509
1366	chr1	36621209	36622688		-0.000881082	0.00115446	0.00854307	0.00108647	0.00144579	0.000347948	0.00388176	0.00137639	0.00389928	-0.00288262
1367	chr1	36626520	36627083		-0.00206115	0.0061212	0.000859911	0.00288106	-0.00578995	-0.000845756	-0.00227323	0.00378679	0.00730833	0.000327267
1368	chr1	36627293	36628132		9.94193e-05	0.00347556	0.00103502	0.008102	0.000230961	-0.00457883	0.000602119	-0.00157116	0.00161721	0.00111148
1369	chr1	36640838	36641252		0.00115451	0.00681814	0.00416951	-0.000627563	-0.00210776	-0.000687003	0.00191408	-0.00276231	-0.00405282	-0.00169206
1370	chr1	36653494	36654187		0.000272767	0.0036771	0.000297512	0.00519366	-0.00619499	-0.000705422	0.00406511	-0.00114644	-0.000223217	0.00340702
1371	chr1	36669008	36669595		0.00692906	-0.00229776	-0.000341351	0.00126681	-0.00205137	-0.00492365	0.000563208	-0.00183073	0.00848109	-0.0021621
1372	chr1	36689053	36690529		-0.00361531	-0.00110247	0.00743471	0.00464055	-0.00718157	-0.000959698	-0.00117568	-0.00117569	0.0057968	0.0028592
1373	chr1	36698194	36698543		-0.00283219	0.00399214	9.86712e-05	0.00396584	0.00368451	0.00284714	0.00614252	-0.00601023	0.00116787	0.00437089
1374	chr1	36713879	36714450		0.00527014	0.0020824	0.0012439	0.00515296	-0.00171672	0.0065294	-0.00439618	-0.000999839	0.003278	0.0015326
1375	chr1	36751122	36751472		-0.00211511	0.00419311	0.00118797	0.00599682	-0.00325131	0.00324082	0.0029172	-0.003015	0.00120251	0.000985582
1376	chr1	36765588	36766337		0.00568323	-0.000690414	0.00301321	0.00371427	-0.00203426	-0.00189949	-0.00287292	-0.00400426	-0.00525	0.00211375
1377	chr1	36771872	36772925		-0.0043495	0.000830677	0.00782672	0.00227482	-0.000731043	-0.000836195	0.00380073	0.00172482	0.0019965	0.00262939
1378	chr1	36786534	36787283		8.43648e-05	0.00662555	0.00426804	-0.00389392	0.00294633	0.000203487	0.00431019	0.000284746	0.00104068	-0.00268538
1379	chr1	36788407	36789816		0.00172963	0.00630291	0.00632699	-0.00121027	0.000312611	0.00116702	-0.00125978	0.00585068	-0.00196591	-0.00149094
1380	chr1	36808250	36808780		-0.00265203	0.00685358	0.00189582	-8.98903e-05	0.0014097	0.0018153	0.00246397	-0.00112488	0.000952674	-0.00108568
1381	chr1	36816225	36816745		0.000346182	0.00576435	0.00360204	0.00336127	0.00169068	-0.00387545	-0.0045953	-0.00446031	-0.00121212	0.000664255
1382	chr1	36825161	36825801		-0.00243892	0.00615201	-0.00291404	0.00490242	0.00262981	-0.00460755	-0.00184245	-0.000333743	0.00190073	0.00472537
1383	chr1	36831921	36832344		-0.000919936	0.002059	0.00196978	0.00759198	0.000827181	-0.0100046	-0.00257141	-0.00145477	0.000778163	-0.00110145
1384	chr1	36832763	36832945		-0.00421818	0.00424931	-0.00235055	0.00720479	0.00142102	-0.00396335	-0.00143464	0.00372196	0.00330941	-0.000169612
1385	chr1	36834662	36834938		-0.00232996	0.00349293	0.00322786	0.0039853	-0.000897121	0.000882544	0.00399372	0.00169982	-0.00288149	-0.00102901
1386	chr1	36837060	36837277		0.00588381	-0.000867237	0.0027241	0.00451298	-0.00410671	-0.00123073	0.00437169	-0.000527665	-0.000406524	-0.00221788
1387	chr1	36839460	36840564		0.00715423	-0.00298933	0.00340609	0.00374419	-0.00301136	-0.00359582	-0.000266996	-0.00409978	0.00140155	0.000751462
1388	chr1	36851054	36852460		0.000825821	-0.00116066	0.0105128	0.00317927	-0.00420929	0.00155873	-0.00176725	-0.00138948	0.00364813	0.000919846
1389	chr1	36862887	36863740		-0.000631157	-0.000628598	0.00400011	0.00796511	-0.00380376	-0.00128367	0.000883659	-0.00431975	-0.00656841	-0.00824847
1390	chr1	36866184	36867260		0.00332222	-0.000790826	0.00291721	-0.0042787	-0.00682753	0.00538553	-0.00427477	0.00587413	0.00291875	0.00174378
1391	chr1	36877526	36877771		0.00150412	0.00189766	-0.000437128	0.00307152	-0.00121947	-0.00386904	-0.000159159	-0.00521098	-0.00530539	0.00476367
1392	chr1	36886212	36886824		-0.0024241	0.00524956	-0.000361245	0.00614312	-0.00389881	-0.000499271	-0.00155301	0.00242783	0.00295996	-0.00179026
1393	chr1	36915831	36916657		0.00370945	-0.000329915	0.00279671	0.00608298	-0.00469062	0.00169133	0.00171382	-0.00060049	-0.00335713	-0.00727735
1394	chr1	36929563	36930418		-0.00198766	0.00184873	0.00309252	0.00905637	-0.00463295	0.000549322	0.00521695	0.003902	0.00211753	-0.00133679
1395	chr1	36948131	36948973		0.00513474	0.00590495	0.000727089	-0.00118569	8.493e-05	-0.000222017	0.00107848	0.000907168	0.00405191	0.00290078
1396	chr1	36951941	36952890		0.00689527	-0.000230953	0.000459884	0.001436	-0.000506416	-0.00158184	0.00416827	-0.00264043	0.00824378	-0.00192421
1397	chr1	36981906	36982263		0.00175311	0.00654201	0.00237379	-0.00196733	-0.00115327	0.000704797	0.000868009	0.00215435	0.0043663	-0.000950194
1398	chr1	37072547	37072797		-0.00190999	0.00616845	-0.00283346	-0.0024002	-0.00528897	-0.000822893	0.00718636	0.000981366	0.00163729	0.00467388
1399	chr1	37116164	37116328		-0.00107309	0.00599587	-0.000439133	-0.000270066	-0.00198922	7.8737e-05	0.00175024	-0.00249524	0.0022171	-0.0016367
1400	chr1	37169374	37169572		0.00321021	0.00406106	0.000769911	-0.00358681	-0.00480924	0.0012413	0.00240443	0.00642884	0.00111444	0.00467091
1401	chr1	37754429	37754818		-0.00249631	0.00375824	-0.00265774	0.00465377	0.00514881	0.005125	0.0116947	-0.00631947	0.00215187	0.00949453
1402	chr1	37899933	37900325		-0.00160106	0.00597621	0.00275694	-0.000672468	0.000636205	0.000200522	0.00344251	-0.0019183	0.00244246	0.00159075
1403	chr1	37915568	37915978		0.00360215	0.00343995	0.00422628	0.000294601	0.00154059	-0.00385824	-0.00222171	0.000901133	0.00396011	-0.00269259
1404	chr1	37920390	37921029		0.00313706	0.0041231	0.000904491	0.00328174	-0.00103082	0.000672483	-0.0023743	0.00262112	-0.00383926	0.00116702
1405	chr1	37939367	37940617		-0.001427	0.00438649	0.00868875	0.0019579	5.05278e-06	0.00387631	0.00316662	0.000780102	0.00189776	-0.00272413
1406	chr1	37942874	37943240		-0.000309899	0.00165184	0.00576567	0.00514059	0.00168163	-0.0012929	-0.00320983	-0.00498089	-0.00859406	0.00607672
1407	chr1	37944415	37945783		-0.000966583	0.00428596	0.00674381	0.0010897	-0.00644714	-0.00174318	-0.00186858	-0.00113734	-0.000825988	0.000986644
1408	chr1	37952422	37953372		0.00231645	0.00597258	0.00475824	-0.000146145	0.00119879	-0.000631971	-9.47938e-06	0.00102859	-0.00261154	0.000333885
1409	chr1	37979799	37980895		0.000668288	0.00210203	0.00638862	0.000410834	-0.00242329	0.00146889	0.000765638	0.00490905	0.00646822	0.00177545
1410	chr1	37984569	37984835		-0.00314477	0.00242025	-0.00113492	0.00190704	-0.003125	-0.00406534	-0.000828602	-0.00479627	0.000423806	-0.00367406
1411	chr1	38019496	38020161		-0.00120252	0.00404855	0.000548546	0.00711979	-0.00605001	0.00225794	0.00659822	0.00584784	-0.00284126	-0.006843
1412	chr1	38061157	38061934		0.000486922	0.000228554	0.00694642	0.00677777	-0.00370978	0.00146079	-0.000371397	-0.00171269	-0.0045343	-0.00676023
1413	chr1	38072080	38072381		0.00509416	0.00562649	-0.000805019	-0.000923171	-0.00293507	0.00120773	-0.000192836	0.00483401	0.00110543	-0.00148665
1414	chr1	38139452	38140205		-0.00460634	0.00531342	-6.9181e-06	0.00450742	-0.000646075	-0.00557517	-0.00161455	0.00472588	-0.00204941	0.00229988
1415	chr1	38148026	38148433		0.00225355	0.00374964	-0.00064016	0.00881005	-0.000145363	0.00165756	0.00228473	0.00224677	0.00218733	0.00639302
1416	chr1	38156006	38156597		0.00173381	0.00199288	0.000376304	0.00559037	-0.00539457	-0.000744773	-0.00225586	0.00398869	0.0013866	-0.000536262
1417	chr1	38157474	38158380		-0.00203867	-0.000355	0.00605358	0.00531924	-0.00606538	0.0024674	0.00199854	0.000746307	0.0025946	0.00657715
1418	chr1	38218487	38218864		-0.000782933	0.00567474	0.00257457	-0.00467639	0.0022921	0.000682314	0.00644359	-0.000619183	0.000695704	-0.00528781
1419	chr1	38259440	38260245		-0.000970988	0.0053025	0.00320542	-0.00353123	-0.00263913	0.00469053	0.00349549	-0.00263939	-0.00406009	6.14186e-05
1420	chr1	38273313	38274552		8.41533e-05	0.00296363	0.00975818	-0.000823276	-0.00255461	-0.00308116	0.00167438	-0.00128049	0.00174353	-0.00626727
1421	chr1	38311542	38311808		0.00529665	0.00095171	0.0025378	0.0060991	-0.00388691	-0.000532168	0.00284826	-0.00136439	-0.00150464	0.000459051
1422	chr1	38317421	38317883		0.00509374	0.000286918	0.00292849	0.00576931	-0.00376403	-0.000652375	-0.000691308	-0.00122797	0.00362531	0.00359344
1423	chr1	38324908	38326024		-0.00241072	4.05998e-05	0.00764709	0.00492993	-0.00289587	0.00016717	-0.00212883	-0.00108871	-0.00154626	-0.00459911
1424	chr1	38388336	38389049		0.00257696	0.00223536	-0.000978905	0.00494636	-0.000220337	0.0114059	-0.00100916	-0.00079827	0.00130267	0.00247986
1425	chr1	38397000	38397833		-0.000883644	9.47975e-05	0.00543442	0.00488414	-0.00402957	-0.00135872	-0.00387288	-0.00459174	0.00736278	0.00161683
1426	chr1	38412406	38413362		0.000519813	0.00346232	0.00339768	-0.00132814	-0.00846518	-0.000745847	0.00167184	-0.0030925	0.00636581	-0.00189273
1427	chr1	38454953	38456117		-0.00140305	0.00127005	0.00389896	0.00904679	-0.00735271	0.00306272	-0.000666638	0.00137195	-0.00190645	-0.00389598
1428	chr1	38461324	38462659		0.00513192	0.0024161	0.00391552	0.000903951	0.000197596	-0.000348561	-0.00202084	-0.00196336	-0.00348664	-0.00413573
1429	chr1	38470691	38471445		-0.000429464	0.00439454	0.0049402	-0.00487804	0.00298491	0.000449745	-0.00200044	0.00821742	-0.000262031	0.000979864
1430	chr1	38475072	38475286		0.00206398	-0.000996907	-0.000277345	-0.000292324	-0.00824098	0.000372038	-0.00119569	-0.00219932	0.00764817	0.00192204
1431	chr1	38478005	38478830		0.000915741	-0.00146708	0.00102203	0.0120208	-0.00652051	0.00259956	0.00251729	0.00137036	-0.00157896	-0.000326848
1432	chr1	38495775	38496073		0.000876775	0.00431266	-0.000471793	-0.00136936	-0.00229432	-3.90733e-05	-0.000220916	-0.0025411	0.00110279	-0.000859065
1433	chr1	38511924	38513289		-0.00164498	0.0059866	0.00595419	-0.00568551	0.000814406	-2.32541e-05	0.00608747	-0.00119359	-0.00526385	0.000364352
1434	chr1	38940381	38941385		-0.00368715	0.00514923	-0.000659499	0.00283095	0.00466745	0.00562276	0.00791325	-0.00623411	-0.00133203	0.0074124
1435	chr1	39024845	39025742		-0.0057549	0.00516743	0.000496051	0.00466738	0.00185275	-0.00621355	-0.00317657	-0.00185621	0.00281552	0.00183723
1436	chr1	39052707	39053115		0.00016337	0.005937	-0.00104755	-0.00218287	0.00245367	-0.00256203	0.00090077	-0.000409934	-0.000405358	-0.00107556
1437	chr1	39283694	39284525		0.000651124	0.00701517	0.00227492	7.94235e-05	0.00359321	0.000676958	0.00355937	0.00341949	-0.00104786	3.57013e-05
1438	chr1	39313693	39314066		0.00406592	0.00328967	-0.0043204	0.00310538	-0.00303668	0.00173991	-0.000938622	-0.00066319	0.00333917	0.0021189
1439	chr1	39324817	39326011		-0.00211996	-0.000379741	0.00927792	0.000575516	-0.00378233	0.000429487	0.00183945	-0.00279083	0.00419221	0.000618876
1440	chr1	39338447	39339459		-0.00253363	0.00258341	0.00528418	0.00524228	-0.00527756	0.00125832	0.00228033	0.00700251	0.00116461	-0.00197515
1441	chr1	39443199	39443904		-0.00499214	0.00339899	-0.000630537	0.00631108	-0.00196925	-0.00830002	-0.00299021	-0.000741833	-0.00310365	0.00317953
1442	chr1	39456327	39457437		-0.000137633	0.000327481	0.00941728	-0.000410635	0.000327113	0.000896819	0.0052548	0.000183842	0.0047311	-0.000457101
1443	chr1	39462734	39463001		-0.0032859	0.00417096	-0.00279874	0.00580853	-1.19114e-05	-0.00434704	0.000268187	0.00321352	-0.0013117	-0.000325568
1444	chr1	39491598	39492664		-0.000348017	0.0043106	0.0060363	0.00329085	-0.00246959	-0.00296815	0.00193217	0.00528142	-0.00505672	0.00309601
1445	chr1	39546936	39547652		0.00119154	0.00556939	0.00467958	-0.000905809	0.00342494	-0.00304628	0.00399391	0.000914823	0.000365494	-0.00256154
1446	chr1	39564229	39564693		0.00216258	0.00427195	0.00236789	0.00298166	-0.000296028	-0.00453037	-0.00107212	0.0042719	-0.00414884	-0.00127802
1447	chr1	39568329	39568970		0.00557074	0.00108292	0.000942158	0.00815007	-0.00212408	4.78208e-05	0.00429494	-0.000169714	0.00211639	0.00161139
1448	chr1	39570680	39571769		-0.0012054	0.00615637	0.0032626	-0.00139097	-0.000566934	-0.000879373	0.00290797	0.00543093	-0.000457327	-0.00373992
1449	chr1	39649411	39650089		-0.00562076	0.00450323	-0.000544108	0.00622651	0.000968589	-0.00586457	-0.00291458	0.00079068	-0.00372431	0.00268713
1450	chr1	39657460	39658471		-0.00179293	0.00662127	0.00181948	0.00421726	-0.0042204	0.000756305	0.000126455	0.00546068	-0.00640381	-0.00082009
1451	chr1	39661516	39663009		-0.00464557	0.00491338	-0.00265295	0.0051335	-0.00301537	0.00461266	-0.00615046	-0.00039587	0.00448306	0.000559453
1452	chr1	39670165	39671357		0.00495968	0.00351307	0.000109112	0.00230895	0.000200738	0.00648839	-0.00598345	-0.00239719	0.00646908	-0.00171762
1453	chr1	39680633	39681771		0.00126869	0.00704117	0.00141094	0.00579079	-0.000869459	0.0045181	-0.00236123	-0.000406146	0.00718171	0.00226207
1454	chr1	39696521	39696947		0.00319367	0.00291534	-0.00186568	0.00746877	-0.00380485	0.00410842	0.000843913	-0.00112749	0.00385398	-0.00115407
1455	chr1	39735399	39735807		-0.00340421	0.00466326	-0.00203461	0.00186792	0.00589814	0.00724242	0.00790852	-0.00638843	0.00246493	0.00411197
1456	chr1	39864289	39864559		0.00573011	-0.000219989	0.00272562	0.00195219	0.000543485	-0.00439178	0.00526989	-0.00294647	-0.00184554	0.00304579
1457	chr1	39874083	39875266		0.00324307	-0.00335201	0.00921843	0.00158018	0.00178952	-0.00563797	-0.00019728	-0.00148717	-0.000453477	0.00251273
1458	chr1	39956491	39957958		-0.0022714	0.0047857	0.00643273	-0.000107081	0.00215494	-0.000898691	0.00706253	0.0032098	-0.00765013	-0.000808059
1459	chr1	39974792	39975579		0.000820328	0.00769803	-0.000164633	-0.00516255	-9.63903e-05	0.00206314	-0.000182931	0.000792267	-0.000712236	-0.0027117
1460	chr1	39990983	39991868		-0.000349658	0.00432019	0.00467285	-0.00420003	-0.00564767	0.000567315	0.00162989	-0.00951081	0.000208523	-0.000625103
1461	chr1	40004838	40005253		0.00225757	0.00419788	0.00287474	0.00209717	-0.00692057	-0.000226144	0.0052641	0.00204761	-0.00241546	-0.00187325
1462	chr1	40006215	40007223		0.00658172	-0.0018455	0.00210439	0.00548213	-0.00259246	-0.00374739	0.00155565	-0.0026767	-0.00177241	-0.00178823
1463	chr1	40010059	40010306		0.00341082	0.00258231	-0.00117234	0.00284292	-0.00324815	-0.00332566	0.00391861	-0.00261939	0.00259972	0.00138352
1464	chr1	40024966	40025595		-0.000409792	0.00241044	0.00154214	-0.000655067	-0.00298655	-0.00105793	0.00143694	-0.00117483	-0.00319357	0.00143081
1465	chr1	40040784	40042868		0.000254833	0.00400621	0.00731242	0.00480729	-0.0031236	0.00386394	0.00441824	0.00790439	-0.0021546	-0.00379228
1466	chr1	40071813	40072349		-0.0020784	0.00560072	-0.00145658	0.00487934	-0.00372883	0.00425623	0.00518173	0.008657	-0.00230652	0.000738163
1467	chr1	40075338	40075673		4.56656e-05	0.00455349	0.0020222	0.000649992	-0.00512423	-0.00040488	-0.00175037	0.00490918	-0.00307564	0.00405478
1468	chr1	40105030	40105760		0.00236729	0.00364642	0.00499715	-0.000428732	0.00608386	-0.00353277	-0.00306285	0.00238298	-0.000394326	-0.000854494
1469	chr1	40119176	40119550		-0.00163675	0.00585429	0.000971253	0.00271844	-0.00483135	0.000436244	0.0021542	0.00207023	0.000491207	0.00190847
1470	chr1	40123632	40123945		4.01551e-05	0.00515525	0.000380548	0.00291952	0.000469464	-0.00127821	0.00328063	0.002098	3.38034e-05	-0.000945946
1471	chr1	40137251	40138518		-0.000458565	0.00681693	0.00298473	-0.00208331	0.00278679	0.000928087	0.0003494	-0.000540733	0.00233564	0.00398876
1472	chr1	40149467	40150158		-0.00296938	0.00712313	0.0028074	0.00131712	0.00539336	-0.00316849	-0.000795938	0.000963048	0.000874861	-0.00502771
1473	chr1	40156858	40158086		-0.0045556	0.00460882	0.00151141	0.00347368	0.00442908	-0.00292192	-0.00151411	-0.000422433	-0.00469282	-0.0030941
1474	chr1	40185805	40186086		-0.00210012	0.00642621	-0.00454441	0.00439104	-0.00486925	0.0040478	0.00540813	0.000735306	-0.00269696	0.00115152
1475	chr1	40204183	40204950		-0.00345557	0.00410965	0.00373403	0.00192454	0.000683975	-0.00315084	0.00183344	-0.00168845	0.00679525	-0.00178411
1476	chr1	40253851	40255256		0.00231917	0.00216718	0.00624078	-0.00810265	0.0021701	0.000457642	0.00400765	0.00307125	0.00435201	-0.00124949
1477	chr1	40264741	40265703		-0.00114624	0.00276573	0.00456023	-0.000443081	-0.00772757	0.00359392	-0.00119089	-0.00133134	-2.6483e-06	-0.00161149
1478	chr1	40282401	40283388		0.00240675	0.00508908	0.00459465	0.00383132	-0.0014802	0.000926795	0.00147567	0.00184369	9.02072e-05	-0.00217974
1479	chr1	40299331	40299980		0.00603299	0.000580773	-0.00184322	0.00384661	-0.0041693	-0.00400806	0.00255066	0.000109198	0.00520251	0.00319596
1480	chr1	40311220	40311921		0.00605296	-0.00289242	0.00158137	0.00502067	-0.00170006	-0.00640722	0.00200233	-0.000249199	-0.000779986	0.00379769
1481	chr1	40348782	40349510		-0.00167618	0.00370597	0.00347426	0.00501334	-0.00674615	0.00387127	0.00203604	0.00174282	-0.00506609	-0.00371388
1482	chr1	40356017	40356546		0.00723722	0.00180081	-0.00204446	0.0021771	-0.00352979	-0.000242594	-0.00110147	0.000513866	0.00264244	-0.00286027
1483	chr1	40366524	40368326		0.00319026	0.00163932	0.00571743	0.000484943	0.00425074	-0.00350103	0.00512766	0.00836763	-0.000714466	0.000407707
1484	chr1	40373255	40373648		0.00507568	-0.00169728	0.00292349	0.00657668	-0.00320619	0.000101396	-0.00106052	-0.00141438	-0.00245577	0.0003901
1485	chr1	40385281	40385472		-0.00181911	0.00359887	0.00144032	0.0038705	-3.23925e-07	-0.0007873	0.00332998	0.00227925	-0.000149142	0.00214329
1486	chr1	40399741	40400610		0.00765655	-0.00319878	0.000746107	-5.13137e-05	-0.00260808	-0.00134802	-0.00137645	-0.00320317	0.0022824	0.00018488
1487	chr1	40402332	40402912		0.00682609	0.000507299	-9.34722e-05	0.00020147	0.000504946	-0.00189222	0.00199533	0.000141768	0.00673866	0.000476069
1488	chr1	40405939	40406354		0.00614303	0.000772088	0.000778852	0.00378001	-0.00238992	0.00687983	-0.00317638	0.001237	0.000978564	0.00121105
1489	chr1	40420233	40421537		0.00160609	0.0012902	0.00917326	0.00239131	0.000738068	-0.000511375	0.000834358	-0.000643632	0.00138902	-0.00117128
1490	chr1	40426060	40426755		0.00376851	0.00348868	-0.000313325	-0.000105372	0.00425915	0.00258773	-0.00296731	-0.000120882	0.00680098	-0.00151677
1491	chr1	40439151	40439539		-0.00173705	0.00479574	0.00124046	0.00551221	-0.00335928	0.00250639	0.00394287	0.00123337	0.00123852	-0.00544955
1492	chr1	40461624	40461925		-0.00264601	0.00445708	-0.00145153	0.000983006	-0.00622105	0.00470134	0.00158667	-8.03552e-06	0.00625941	-0.000245389
1493	chr1	40479949	40480362		-0.000230265	0.00304196	5.32264e-05	0.00649156	-0.000988895	0.00477459	-0.00321376	-0.00876926	-0.00371819	-0.00442696
1494	chr1	40505082	40506691		-0.0032909	-0.00237023	0.00534333	0.00230616	-0.0065209	0.00216321	0.00311825	0.000934614	0.011191	0.000901167
1495	chr1	40525047	40525978		-0.00039264	0.00497828	0.0021493	0.0064752	-0.00331792	0.000100143	-0.00367299	-0.00146855	0.00636837	-0.00254086
1496	chr1	40530388	40531018		0.00351592	0.00382275	-0.000356871	0.00237923	-0.000967005	0.00712969	0.00298212	-0.00735669	0.00187325	-0.00325492
1497	chr1	40541030	40541236		0.00432506	0.000393723	-0.00153706	0.000996003	0.000313596	0.00356374	0.000111084	-0.00249726	0.00483843	0.000411319
1498	chr1	40544335	40544574		-0.00108369	0.00276208	0.000342256	0.00474126	-0.00259684	0.000452789	0.0015116	-0.000831902	-0.00117916	-0.00473701
1499	chr1	40550362	40550778		0.00269717	0.00468289	-0.000398233	0.00344375	-0.000511842	0.00201841	-0.00209831	-0.00428591	0.0026034	-0.00254693
1500	chr1	40562476	40563391		-0.00189671	0.0035727	0.00196951	0.00545935	-0.00242548	0.00231254	-0.00161638	-0.00339398	-0.00798842	-0.00772583
1501	chr1	40609712	40609980		0.000551417	0.00454524	0.00160533	0.00384055	-0.00144884	-0.00255455	0.00546898	0.00177287	-0.000464776	-0.00103266
1502	chr1	40618654	40619475		-0.000234282	0.00438384	-0.00249539	0.00757562	-0.00211132	0.00572689	0.00398519	-0.00392291	-0.00458843	0.000500406
1503	chr1	40620940	40621257		0.00437175	0.00100987	-0.00290916	0.00407583	-0.00249217	0.000410167	-0.00562935	0.00368242	0.00103636	-0.00378838
1504	chr1	40626671	40627621		-0.00359059	0.00304401	0.00628367	0.00466054	-0.00254812	-2.34723e-05	-0.00124889	0.00142722	-0.00612015	-0.00389501
1505	chr1	40707154	40707863		-6.02793e-06	0.00185234	-0.00142853	0.00322712	-0.0104331	-0.004147	-0.000375487	0.00116238	-0.00624769	0.00676072
1506	chr1	40723146	40724182		-0.00174875	-0.000191031	0.00805789	0.00548553	-0.00659938	-0.000314848	0.000909217	-0.000574577	-0.00165871	-0.00106958
1507	chr1	40780875	40782857		-0.00439405	0.00536346	0.00577936	0.00380059	0.00148694	-0.00139035	0.00624081	0.00155124	-0.000195969	0.00128958
1508	chr1	40804330	40805048		-0.00139019	0.00389185	0.00106543	0.00855829	-0.00277882	-0.00142461	0.00300141	0.00400982	-0.0013296	-0.00278119
1509	chr1	40807921	40808213		0.00211928	0.000490147	-0.0018757	0.00408951	0.000417822	-0.00165377	-0.000774131	0.00608101	0.00115461	-0.00351909
1510	chr1	40810178	40810791		0.00358853	0.000195455	-0.00288973	0.00451623	-0.0054712	-0.00497732	0.0033006	0.00320611	0.00298885	0.0015419
1511	chr1	40817821	40818272		0.00278239	-9.16836e-05	-0.00178209	0.00424876	-0.00264021	-0.000515733	0.00289744	-0.00292073	0.00623036	0.00246455
1512	chr1	40838989	40840631		-0.00530661	0.00369841	0.00361926	0.00238627	-0.00114881	-0.000411837	0.00459293	0.00320782	0.00652511	-0.00316306
1513	chr1	40847211	40847586		-0.00646653	0.00329063	-0.00402453	0.00596083	-0.000904867	0.000346345	0.00545514	-0.00027334	0.00361774	-9.92379e-05
1514	chr1	40851111	40852058		-0.0055232	-0.000173943	-0.001319	0.00946039	-0.00351406	-0.00296487	0.00219551	0.00113723	-0.00247773	0.00469678
1515	chr1	40854184	40854456		-0.00601637	0.00352509	-0.00140808	0.00417789	-0.00122957	-0.00463908	-0.00175933	0.000221763	0.000783093	-0.00204477
1516	chr1	40857401	40857750		-0.0037415	0.00257636	-0.00229376	0.0018665	-0.00137905	0.00160716	0.00628358	-0.00557007	0.00228729	0.00355434
1517	chr1	40858757	40859363		-0.00220042	0.00228019	-0.004381	0.00721595	-0.00253224	-0.00384039	0.00651531	0.000949928	0.00636854	0.00506286
1518	chr1	40860331	40860904		-0.00114676	0.00161504	-0.00107036	0.00881693	-0.0035759	-0.00738881	0.00321875	0.00117665	-0.00293507	-0.00150258
1519	chr1	40861939	40862450		0.00269825	0.00412402	-0.00303808	0.00242374	-0.00289192	-0.00201748	0.000880114	0.00261259	0.00864266	0.0017026
1520	chr1	40870228	40871061		-0.00358949	0.00422267	0.000500844	0.00920834	0.00100286	-0.00172054	0.000119438	0.00281832	-0.00466861	0.000282912
1521	chr1	40888906	40889274		0.00484754	-0.00121973	-0.000504402	0.00340264	0.000663862	-0.00452601	0.00470166	0.00252545	0.000191072	0.00240299
1522	chr1	40915454	40916911		-0.00191313	0.00629569	0.00403386	-0.00159063	-0.00255642	-0.000676507	0.00197181	-0.00274957	-0.0056867	-0.00425694
1523	chr1	40942552	40943523		-0.00254042	0.00462173	0.00384744	-0.00266261	-0.00195652	0.00312547	0.00476432	0.00846186	0.000272083	-0.00169105
1524	chr1	40974094	40974954		-0.00260143	0.0055197	0.00323937	-0.0010732	-0.00301336	1.80929e-05	0.00283194	0.00307937	0.00833738	0.000397698
1525	chr1	40996805	40997769		-0.00044971	0.00048074	0.00204814	0.00691116	-0.00452906	-0.00190914	0.00164153	-0.00665745	-0.000140654	-0.00207089
1526	chr1	41078058	41078385		-0.000826842	0.00399881	0.000718379	0.00321776	-0.00486118	0.000100453	0.00619298	0.00350611	0.00508925	0.00312882
1527	chr1	41130994	41131838		-0.00276529	0.00293065	0.00659606	-0.00153675	0.00148872	0.00271083	0.00268197	-0.00287077	-0.00321047	-0.00127335
1528	chr1	41134505	41134807		-0.00159877	0.0025001	0.00269605	0.00667536	-0.00015408	-0.00101401	0.00205427	0.00234554	-0.00297421	0.00898032
1529	chr1	41156969	41158184		-0.000587444	-0.000351126	0.00926507	0.0081683	-0.00173519	-0.000856243	0.00407332	0.00128201	0.00295187	-0.000379225
1530	chr1	41164779	41165024		0.00274696	0.000993154	0.00287085	0.00553234	-0.00451363	-0.00327048	6.4863e-05	-0.00359578	-0.00667234	-0.00104257
1531	chr1	41174423	41175179		-0.00468265	0.00237564	0.000357113	0.00916913	-0.00577436	0.00176764	0.00197429	8.63634e-05	0.00219717	-0.00567214
1532	chr1	41178782	41178999		0.00356626	0.00203692	0.00161398	0.00487815	-0.00536235	0.00742246	0.00696173	0.00365073	-0.0047948	0.00184557
1533	chr1	41249237	41250043		8.72764e-05	0.00761997	0.00217525	-0.00264915	0.00333486	-0.00115531	0.000372281	0.00211327	0.00128899	-0.000508729
1534	chr1	41267798	41268608		-0.00347841	0.00298629	0.00644457	0.000900564	0.0025078	-0.0015993	0.000995978	0.00307365	-0.00300678	-0.00290317
1535	chr1	41283703	41284666		-0.00490177	0.0044021	0.00429186	0.00143502	0.00310869	-0.00718398	-0.00278202	0.00285316	0.00122947	0.00220505
1536	chr1	41310707	41311062		-0.000159126	0.00666938	-0.00108429	0.00156232	-0.00256337	-0.00276246	0.0015076	-0.00541419	0.00331383	0.00216041
1537	chr1	41315480	41315936		-0.00175729	0.00756026	0.00287574	0.00344069	-0.0027257	0.00520687	0.00203524	0.00347313	0.00353852	0.0012218
1538	chr1	41327103	41328656		-0.00385184	0.00188138	0.00728132	0.00450804	-0.000191824	-0.00250968	0.00179413	0.00721544	0.00144986	0.00132897
1539	chr1	41418128	41418391		-0.00104499	0.00509584	0.00197192	-0.00321053	-0.000550713	0.000943643	-0.00107997	0.00396259	-0.0018399	-1.14375e-05
1540	chr1	41444925	41446370		-0.00358437	0.00116128	0.0072407	0.00166527	-0.00667577	0.00263087	0.00260629	0.00335246	0.00157965	0.00207794
1541	chr1	41469239	41469973		-9.6984e-05	0.00167589	0.000888162	0.00502314	-0.0051535	-0.000926487	0.00399424	0.00185496	0.00495207	0.00148787
1542	chr1	41519033	41519237		0.00297479	0.00400068	-0.000882437	-0.001285	-0.00241359	-0.00334612	0.00441304	0.000896684	0.00199894	0.00277748
1543	chr1	41706708	41708464		-0.00189518	0.00617146	0.00462509	-0.00147083	0.00309872	0.00383179	0.00313968	0.00335158	7.80877e-05	-0.00432328
1544	chr1	41733936	41734230		0.000678003	0.00564705	0.00133178	-0.000114307	-0.00184657	0.00308724	0.0043669	0.00105393	0.00396103	-0.000120209
1545	chr1	41740477	41740998		0.00690031	-0.000205911	0.00024917	0.000575346	-0.00227589	0.00199035	0.00495333	-0.00254523	0.00172415	0.0014077
1546	chr1	41771576	41771772		0.00104698	0.00246997	-0.00164965	-0.00382195	-0.00474361	0.00227489	0.00133291	-0.00263717	0.00714496	-0.000753904
1547	chr1	41826491	41827781		0.000998204	-0.000370304	0.00933841	-7.38183e-05	-0.000131779	0.00141009	0.00541673	0.00442286	-0.00429832	0.00492112
1548	chr1	41831920	41832527		-0.00135573	0.00596688	0.00316651	-0.000158823	0.00553421	0.00244959	-0.000404215	0.000293977	-0.00854806	0.000184303
1549	chr1	41847425	41848626		0.000936287	0.00397895	0.00280109	-0.00596738	0.000365914	-0.00191197	0.00345926	0.00450816	-0.00318236	0.0067983
1550	chr1	41882744	41883023		0.00160526	0.00502252	0.00122766	-0.00172994	0.00134707	0.000316985	0.00517629	-0.000376183	0.000831487	-0.00258672
1551	chr1	41894114	41894520		0.00563547	0.00275442	-0.00337685	-0.00161079	0.000104021	-0.00165895	-0.000295365	-0.00331838	0.00511154	-0.00117784
1552	chr1	41898306	41898972		0.00560913	0.00492401	0.00026155	-0.00138665	-0.000881096	-0.000393548	0.00107657	0.00282289	0.00233899	0.00279228
1553	chr1	41961881	41962329		0.00126875	0.00546966	0.00310239	-0.00353892	0.00200816	-0.00442111	0.00199703	0.00261101	6.53267e-05	0.00891101
1554	chr1	41981712	41982637		0.00292385	0.00664744	0.00176824	-0.00293983	0.00304921	0.000652194	0.00232243	-0.00411047	-0.000473916	-0.000674241
1555	chr1	42039681	42040289		-0.00240493	0.00562677	-9.64869e-05	0.00296287	-0.00206577	-0.00107562	0.00192619	-0.00485854	0.00403105	0.004002
1556	chr1	42127324	42128631		-0.000360523	0.00239363	0.00970025	0.000863034	0.00116833	-0.00251151	0.000641983	0.0042741	-0.00348346	0.00074247
1557	chr1	42139123	42139807		-0.00459502	0.00538326	-0.000847319	0.00417595	-0.00359455	-0.00439706	-0.000115216	-0.00697475	0.00109964	-0.000786167
1558	chr1	42144233	42144523		0.0028751	0.00374068	-0.000184826	-0.00039863	0.00503232	-0.00386921	0.000565758	-0.00630539	0.00393157	-0.00166432
1559	chr1	42149441	42150100		0.00383576	0.0055748	0.00204434	-0.00186097	3.09093e-05	0.00411887	-0.0032215	-0.00370745	-0.00173033	0.00042896
1560	chr1	42181279	42181603		0.00492366	0.00404133	0.000518639	-0.00114783	0.0014075	-0.00251749	-0.00190658	-0.00265971	-0.00371372	-0.000121275
1561	chr1	42192632	42193542		0.0063565	-0.00230713	0.00287269	0.00349771	0.00309507	-0.000925735	0.000317682	-0.00304751	-0.00240107	0.00188766
1562	chr1	42194302	42194706		0.000372947	0.000767846	0.00569325	-0.000535571	-0.00422527	0.00555787	-0.000683333	-0.00556757	-0.00248783	0.0051396
1563	chr1	42204563	42205551		0.00664705	-0.000435363	0.00553307	0.00426065	0.00152584	0.000131547	-0.00214331	-0.000423685	-0.00409655	0.00236125
1564	chr1	42206453	42207169		0.00541922	0.00304393	0.00178047	0.00182098	0.000398356	-0.00415506	-0.000215405	-0.00419629	-0.00300415	0.00386964
1565	chr1	42216861	42218181		0.00585288	-0.000890925	0.00177082	0.00754579	0.000405127	-0.000398431	-0.00382342	-0.00369836	0.00206198	0.00355755
1566	chr1	42230370	42231138		0.00646998	0.00239369	0.00122255	0.00409971	-0.00184388	-0.00314418	0.0026913	0.000760542	0.00131025	-0.00236072
1567	chr1	42234057	42234648		0.00707327	-0.000935382	-0.00136732	0.00320541	0.000384888	-0.00106313	-0.000207938	0.000727365	-0.00291844	0.0063975
1568	chr1	42255381	42255609		0.0047435	0.00287309	0.000981359	0.00376418	-0.00167992	0.00093014	-0.00138532	-0.00384268	-0.00240754	0.00219843
1569	chr1	42268447	42269117		0.00614591	-0.00340592	-0.000258436	0.00232976	-0.00433767	-0.00407236	0.00441608	-0.00177536	0.00334461	0.00274446
1570	chr1	42277042	42277947		0.00377568	0.00335854	0.00392594	0.00140472	-0.00610542	0.000346286	0.00128458	0.00445415	-0.00243746	0.00392946
1571	chr1	42354396	42354836		0.000302682	0.00514205	0.00133052	-0.00663067	-0.00799251	0.00305248	0.00334584	0.0016828	0.00106654	0.00315142
1572	chr1	42356929	42358252		-0.00241107	0.00241814	-0.000937547	0.00104579	-0.00862427	-0.0043675	0.00351518	-0.00111675	0.00357967	0.000618555
1573	chr1	42363733	42364386		-0.00429103	0.00359686	-0.000803682	0.00351281	-0.00531393	-0.00827147	-0.00426636	0.00177843	0.00441174	0.0020378
1574	chr1	42380289	42380541		-0.00411418	0.00320527	-0.00143427	0.0025542	-0.00681309	-0.00481028	0.000937298	0.000900366	0.00170957	-0.00413144
1575	chr1	42381789	42382358		-0.0039092	0.00326105	-0.00157349	-0.00448184	-0.00992345	-0.00182564	0.00118729	-0.00128384	0.00039462	-0.000546347
1576	chr1	42383651	42384033		-0.0019289	0.00521923	0.00127706	-0.00127329	-0.00150368	-0.00284996	0.00117908	0.00676761	0.000969459	0.000226759
1577	chr1	42385434	42386042		-0.00427049	0.00262416	-0.000116596	0.000887319	-0.00677811	-0.00629552	-0.0028218	-0.00206682	-0.000526765	-0.00581519
1578	chr1	42500967	42502146		-0.0031543	0.000181694	0.00882728	-0.00133773	-0.000709957	-0.00193547	0.00142883	0.0030083	0.000700748	0.00306363
1579	chr1	42638842	42639405		-2.98173e-05	0.00735033	0.000335041	-0.000362009	0.000831086	-0.00125744	0.0070158	0.00206973	0.000673676	0.00298908
1580	chr1	42785817	42786017		-0.00379794	0.00494322	-0.00293102	0.00593768	-0.000632203	-0.00388495	0.00079731	0.00287619	0.00704585	-0.000395918
1581	chr1	42800118	42801508		-0.00344432	0.00259276	0.00664523	0.00241774	0.000938056	0.00139514	0.00259685	0.00846027	0.0027293	-0.00131641
1582	chr1	42845917	42846864		-0.00117225	0.00281036	0.0018865	-0.00238089	0.0034615	0.00356728	0.00211998	0.00711574	0.00395978	-0.0061227
1583	chr1	42921483	42922755		-0.00316764	0.00368117	0.00516513	0.00615728	-1.44524e-05	0.00240576	0.00279943	-0.00291572	-0.00400682	-3.36535e-05
1584	chr1	42928565	42929277		-0.00340539	-0.000200236	0.00323433	0.00965808	-0.00359027	-0.00167429	-0.000304064	-0.000573638	-0.0104164	0.0023426
1585	chr1	42995497	42995741		0.00193672	0.00407565	-0.000585055	-0.00147403	-0.00442941	-0.000545471	0.000538891	-0.00545471	0.00272317	-0.00109155
1586	chr1	43016944	43017202		0.00543533	-0.000493572	-0.00243553	0.000517811	-0.00152294	-0.00237395	0.00357685	-0.00045642	0.00925378	0.000763274
1587	chr1	43123644	43124487		-0.00266481	0.00174782	0.00205985	0.00782755	-0.00558393	-0.00179806	-0.00140317	0.00524036	0.00157168	0.000604351
1588	chr1	43147555	43149153		-0.00113019	-0.000163951	0.00620028	0.00859117	-0.00497886	0.00100706	0.00605319	-0.000526418	0.00148992	0.00265675
1589	chr1	43202896	43203291		0.00471319	0.00300153	-0.00298698	0.00137674	0.000829956	-0.000814067	0.000326373	-0.00414323	0.00187168	0.00209389
1590	chr1	43232205	43233380		-0.00115468	-0.00505082	0.0068088	0.00355937	-0.00358328	-0.000794693	0.000541398	0.00504567	0.00331806	0.00611858
1591	chr1	43250651	43251317		-0.00215534	0.00680868	0.00221579	-0.00148421	0.00260091	-0.00529286	0.000238304	0.0019166	0.00390254	0.00169481
1592	chr1	43282175	43283400		-0.00126851	0.000556766	0.00932875	-0.00119945	-0.000521399	0.00129586	0.00120554	0.000582404	0.00530903	0.00128027
1593	chr1	43311853	43312724		0.0012317	-0.00274226	0.00289068	0.00849249	-0.00926636	-0.000848942	-0.000921881	-0.00315538	0.00213152	-0.00645155
1594	chr1	43379123	43379457		0.00102719	0.00432653	-0.00214417	0.00402668	-0.00293358	0.0046735	0.000222311	0.00267192	-0.00253487	0.00127656
1595	chr1	43389761	43390573		-0.00154126	0.000766449	0.00617187	0.00745611	-0.00078219	0.00103302	0.00477006	-0.00410546	0.00268343	-0.00110634
1596	chr1	43396803	43398191		-0.00310715	0.00492012	0.00293571	0.00104531	-0.00885417	0.00224486	0.00246272	-0.00295706	0.00326008	0.00130223
1597	chr1	43400998	43401281		-0.000164239	0.00310399	0.000526822	0.00147746	0.00344056	0.00487275	0.00672327	-0.00495915	-0.00876007	0.00521783
1598	chr1	43402903	43403169		0.00281895	0.00318674	0.00162206	-0.00312851	-0.00264165	0.0106447	-0.00472531	0.00320295	0.00200749	0.00354083
1599	chr1	43404022	43404331		0.00171801	0.00221771	0.000944168	-0.00203551	-0.00661296	0.00112974	-0.00378235	-0.00394938	0.000331045	0.00368122
1600	chr1	43409968	43410391		0.00259557	0.00451432	-0.00225002	5.91333e-05	0.00283292	-0.00188298	0.00057754	-0.00985009	0.00112775	-0.0028471
1601	chr1	43418037	43418679		-0.0046089	0.00504505	-0.00104464	0.00132759	0.00397903	0.00534442	0.0077437	-0.000846779	0.00404114	0.00709671
1602	chr1	43423591	43424946		-0.006828	0.00339849	0.00435367	-0.00043375	-0.00307563	0.00157987	0.00278654	0.000671298	-0.000593541	0.00406695
1603	chr1	43446184	43446378		0.00369067	0.00212771	0.000270159	0.00521973	-6.20798e-05	0.00474021	0.000541909	0.00373942	-0.00119611	0.00442686
1604	chr1	43459491	43459763		0.00249909	0.0022212	0.000353561	0.00455553	0.00426379	0.00250443	0.00331504	-0.0061847	0.00658248	0.00583232
1605	chr1	43533861	43534252		0.000730714	0.0054859	0.00222543	-0.00521121	-0.0012352	-0.0022942	0.00314017	-0.00167668	0.00249757	-0.000232083
1606	chr1	43539268	43539735		0.000977131	0.00596941	0.00135962	0.000861044	-0.00252596	0.000697123	0.00608342	0.00710897	-0.00019939	0.00216345
1607	chr1	43637564	43638600		-0.00258669	0.00502933	0.00711854	0.00130906	0.000529446	0.000658328	-0.000856432	0.00193161	0.00144195	-0.00297042
1608	chr1	43686906	43687300		1.01209e-05	0.00450814	-0.00434625	0.00356519	0.00142993	0.00229964	0.0028033	-0.00528731	0.00750567	0.00360968
1609	chr1	43692894	43693200		0.000413354	0.00694868	-0.00073527	-0.000309103	-0.00240552	0.00141698	-0.000309231	-0.003916	0.00625021	0.00119785
1610	chr1	43705225	43705480		0.00180441	0.00538696	-0.00220909	0.00365842	0.00547673	0.00285821	0.00750489	-0.00353635	-0.000536454	0.0013345
1611	chr1	43740063	43740445		0.00102388	0.00587162	-0.000590331	0.0012527	-0.00158046	-0.00383777	0.000382506	0.00177674	0.00341924	0.00647093
1612	chr1	43795970	43796146		0.00377034	0.00187689	-0.000723465	0.000495237	-1.89112e-06	-0.00143143	-0.000358026	0.000910938	0.00381281	0.00177247
1613	chr1	43814522	43815468		-0.00365333	0.00387122	0.00114885	0.000459726	0.00142714	0.00152538	0.00491189	0.00575448	-0.00356914	0.00316651
1614	chr1	43823883	43824933		0.000140583	-0.00122498	0.0054674	0.00788563	-0.00339573	0.000245016	0.00519207	0.00373624	-0.00194805	-0.00143094
1615	chr1	43833014	43834338		0.0017393	0.000940952	0.00881108	-0.0051046	-0.000303037	0.00716529	0.00473611	0.00158802	0.00394101	-0.00132769
1616	chr1	43847264	43847636		0.00606326	0.000790013	-1.88784e-05	0.00521127	-0.00144629	-0.000313317	-0.00494735	0.00240353	0.00324461	0.00231815
1617	chr1	43855141	43855987		-0.000365703	0.00360084	0.00277787	0.00567999	-0.00326558	0.00282298	-0.000410019	-0.00178471	-0.00247691	-0.00240988
1618	chr1	43880245	43880590		0.000431994	0.00707138	0.00028952	0.00240515	-3.20118e-05	0.000161023	0.0044057	-0.0043571	0.00367848	0.00245535
1619	chr1	43919055	43920569		8.46584e-05	0.00583527	0.00425751	0.00429035	0.000817369	0.0035948	0.000524221	0.00106914	0.00671938	-0.00208116
1620	chr1	43926654	43926883		0.003511	0.00346931	0.000482754	0.00367245	-0.00397419	0.00264731	-0.000436137	8.85514e-05	0.00179885	0.00299152
1621	chr1	43994937	43995203		-0.000718718	0.00492845	-0.00136821	0.00274494	0.00182724	0.0049946	0.00453741	0.00179551	0.00156803	0.00634553
1622	chr1	43996426	43997179		-0.00251849	0.00601738	0.00295967	-0.00390187	0.00589158	0.00116493	0.000809881	0.00249968	-0.00366641	0.000533974
1623	chr1	44015768	44016032		0.00102806	0.00398208	0.00286777	-0.00436019	0.0052341	0.00123935	-0.00418667	6.82034e-05	0.00274836	0.00129895
1624	chr1	44031218	44031786		0.000683064	0.0062398	0.00308472	-0.00586458	0.000851471	8.91678e-05	-0.00442969	-0.00204342	-0.00141987	0.000285609
1625	chr1	44115362	44116387		-0.000207414	0.000899951	0.00582967	0.00272532	-0.00826817	-0.00049607	-0.00266774	-0.00352102	0.00794503	0.00069909
1626	chr1	44172617	44173664		-0.000889864	-0.000512985	0.00596529	9.26968e-05	-0.00131215	-0.000596471	0.0018792	-0.00142848	0.0074831	-0.00025617
1627	chr1	44229191	44229487		0.00244554	0.00371704	0.00108599	0.00276679	-1.1497e-05	0.000558278	0.00203531	-0.00013849	0.00405662	0.00342515
1628	chr1	44247191	44247584		0.00523329	-0.000209285	-0.00240637	0.0038242	-0.00201216	-0.00250068	-0.000474928	-0.00372963	-0.00447762	0.00187269
1629	chr1	44255565	44255887		-0.00333861	0.00499324	-0.0024522	0.0054589	0.00149867	-0.00542835	0.00318248	-0.00128151	0.00621603	0.00727678
1630	chr1	44299877	44300637		0.00429908	0.00397242	0.00281276	-0.00125477	0.000254676	-0.00296397	0.00160254	-0.00281861	-0.00120651	-0.00160095
1631	chr1	44302182	44302479		-0.00417086	0.00518741	0.000852905	0.00391281	0.00106051	-0.00396939	0.00177572	0.000108948	0.00301	0.000315529
1632	chr1	44318994	44319558		0.0036262	0.00256093	-0.0013315	0.000746789	-0.00734322	0.00558346	0.000337624	-0.0040725	0.00213465	0.00262916
1633	chr1	44333695	44334070		0.00578486	0.00280052	-0.000315475	0.00368843	-0.000693651	-0.00272526	0.00233366	-0.00476914	-0.00567931	0.002651
1634	chr1	44399454	44400764		0.00218889	0.00780765	0.0041843	-0.00146896	0.0039313	0.00306766	0.0017611	0.00216996	-0.00251701	-0.00329071
1635	chr1	44401825	44402601		0.00154269	0.00517204	0.00431061	-0.00310695	0.00376706	-0.00247814	-0.00278732	0.000472161	-0.000160121	0.0041056
1636	chr1	44411836	44412949		-0.00225955	-0.00219217	0.00668871	0.00212993	-0.006797	0.00357022	0.00374628	0.000405229	0.000189378	0.000416743
1637	chr1	44435298	44435898		-0.000199927	-0.00044173	0.00693768	0.00137688	-0.00458866	0.000719663	0.000275335	-0.00526597	0.00793395	0.00035142
1638	chr1	44440130	44441503		-0.000158686	0.00239159	0.006406	0.00619457	-0.00137963	0.00206049	0.00451929	0.00274169	0.00274387	-0.00759015
1639	chr1	44444773	44445207		0.000886478	0.002274	0.00556292	-0.00691059	0.00186297	-0.0015587	0.00156216	-0.000541591	0.000336461	-0.00555801
1640	chr1	44448442	44448791		0.00629719	0.00254987	0.00138015	-0.00181607	-0.000731497	-0.00133686	0.000127647	-0.00434954	-0.000152639	0.00104259
1641	chr1	44456930	44457813		0.00384321	0.00308094	0.00665422	-0.00334773	-0.000673177	-0.00112813	0.00295136	-0.000604549	-0.000215821	0.000268024
1642	chr1	44471287	44471880		0.00215878	0.00456636	0.00111265	0.00202147	-0.00323233	-0.000409637	-0.00124494	0.00191007	0.000949366	-0.00142483
1643	chr1	44495411	44496840		-0.00280136	0.00407116	0.00789681	0.00357379	0.00264054	0.00186783	0.00224202	0.00218412	-0.00243591	0.00206605
1644	chr1	44502220	44502516		0.000469749	0.00538451	0.00169279	0.000442225	-0.00117425	-0.00273382	0.00227829	0.00251022	0.00145344	0.0013468
1645	chr1	44513350	44513930		0.00100654	0.00764519	0.00132422	0.00241736	-0.000659108	0.00236775	0.00287962	-0.00459158	-0.00210121	-0.000842632
1646	chr1	44534193	44534605		0.00294655	0.00564312	-0.00129825	-0.00120984	-0.00242129	0.00155733	0.00170817	-0.00472862	0.00191495	0.00338711
1647	chr1	44678578	44679568		-0.00050281	0.00266563	0.00520828	0.00268374	-0.00287903	0.000406276	0.00603118	0.00610303	0.00371203	-0.00621631
1648	chr1	44692920	44693437		0.00495829	0.00380742	-0.00187838	-6.41399e-05	0.00140008	0.00403523	-0.00109196	-0.00428932	0.00316563	0.00153626
1649	chr1	44703751	44704233		0.00304147	0.00392973	0.00086487	-0.000337101	0.000673589	0.000865502	-0.00404174	0.00441863	0.00281157	0.00235177
1650	chr1	44727719	44727909		0.0052941	0.000201747	-0.00146211	0.00119753	-0.00255364	-0.000932897	0.00241755	-0.00261483	0.00493576	-0.00156221
1651	chr1	44729279	44729773		0.00656853	0.00178058	-0.00129239	0.000802418	0.000596381	-0.00173335	0.000967994	-0.00032937	0.00552021	0.000263645
1652	chr1	44771791	44772100		-0.0011206	0.0040611	-0.00235825	0.00596114	0.00344003	-0.00764544	-0.000289235	-0.000903869	0.00192896	0.000756977
1653	chr1	44820554	44821437		-0.000584837	-0.000742457	0.00436444	0.00398803	-0.00335707	-0.00266111	0.00147545	0.00711331	0.00232323	0.00411697
1654	chr1	44870776	44871146		-0.000301278	0.0053236	4.11312e-05	-0.00285429	0.00327686	0.00219151	-0.00130741	-0.00144954	0.00344639	-0.00705422
1655	chr1	44871643	44873644		0.00128919	0.00773209	0.00421006	-0.00154421	0.00236767	0.000706519	-0.00175543	0.00244324	0.000587164	-0.000705859
1656	chr1	44882984	44883913		0.00398593	0.00518688	0.000565162	-0.00217849	0.00456956	0.00219672	-0.00595041	-0.0018248	0.00264738	-0.00190496
1657	chr1	44926258	44926507		0.00497267	0.00243293	-0.0033983	-0.00219127	0.00102797	-0.00096806	0.00195946	-0.00181652	0.00012234	-0.000843542
1658	chr1	44951267	44951856		0.00676877	0.000163312	0.000497116	0.00507026	-0.00253302	0.00324779	-0.00222448	-0.00115406	0.00557119	0.00290548
1659	chr1	44964890	44965261		0.00627482	0.0014322	-0.000774408	0.00214745	-0.00247441	-0.0021014	0.00653034	0.000590393	0.00424791	-0.000574484
1660	chr1	44985036	44985270		0.00407293	0.00317367	0.000885672	0.00117182	-0.00457184	-0.0046037	0.0045771	-0.00419387	0.00498734	0.00400605
1661	chr1	45060716	45061211		0.000450695	0.00693011	0.0015057	0.000750979	-0.000332768	0.0021575	0.00192282	0.000518193	0.000223256	0.00205049
1662	chr1	45097137	45098337		-0.00372751	0.00384836	0.00653402	0.00119107	0.00019338	-0.000264291	0.00848537	0.00399744	0.00680124	-0.00432019
1663	chr1	45118348	45118914		0.000146202	0.00683017	0.00197803	0.00066471	0.000836485	0.00115525	0.00250428	-0.00400605	0.000378406	-0.00127459
1664	chr1	45139601	45140564		-0.000583583	-0.00527128	0.00692409	0.000278098	-0.0049057	-0.00103096	-0.000844202	-0.00732162	0.0106557	0.00420698
1665	chr1	45162441	45162835		-0.00173443	0.00341241	-0.000831432	0.000362033	-0.00689168	-0.000816569	0.0023457	0.00185839	0.00698636	-0.00767749
1666	chr1	45173694	45173993		2.15574e-05	0.00165041	-0.00219951	0.00576136	-0.00440629	0.00283196	0.00341818	0.003559	0.00231916	-8.52549e-05
1667	chr1	45180381	45181269		-0.00141419	0.00557751	-0.00116122	0.00633027	-0.00327039	0.00439833	0.00122699	0.00267297	0.000288099	-0.00364318
1668	chr1	45186995	45187951		0.00137072	-0.00147272	0.00209193	0.00976107	-0.00492017	0.00108741	0.00088823	-0.00385988	-0.00487377	-0.00181841
1669	chr1	45196086	45197268		0.00105598	-0.00252759	0.00234736	0.0102763	-0.00576293	0.00019952	0.00244748	-0.00305574	-0.00489921	-0.00245387
1670	chr1	45205035	45205832		-0.00161918	-0.000933009	0.00399857	0.00825563	-0.00768165	0.00135386	0.00462858	0.00253455	0.00350036	-0.00242388
1671	chr1	45240730	45242076		-0.00299862	0.00380986	0.00533528	0.00642238	-0.00429884	-0.000896957	0.00584387	0.00138537	0.00312275	-0.00512916
1672	chr1	45249630	45250518		-0.00121459	0.0078932	0.00361038	-0.00400862	-0.00107471	0.00329758	-0.00177754	-0.00101351	-0.00195255	-0.00276816
1673	chr1	45251722	45252527		-0.00283343	0.00477115	0.00466504	0.00114021	-0.00275928	0.00396982	0.00261509	0.00417222	-0.00825093	-0.00722817
1674	chr1	45259282	45259795		0.00357147	0.0018431	0.000592367	5.09467e-05	-0.00346149	0.00265014	-0.000521833	-0.00359579	-0.0018581	-0.000782213
1675	chr1	45265449	45266695		-0.00162711	-0.00186427	0.0102556	0.00275979	-0.0017793	-0.00555077	0.000584421	0.00225031	0.00316671	0.00270198
1676	chr1	45272851	45274041		0.00550893	-0.00302789	0.00618029	0.0049187	0.000670306	-0.00736222	-0.00438504	-0.00222146	-0.00178706	0.00120269
1677	chr1	45274911	45275575		0.00206498	-0.00237621	0.00486615	0.00818729	-0.0046481	-0.00955751	-0.00323035	-0.00153176	-0.00071524	-0.00132004
1678	chr1	45279242	45279792		0.00140108	0.00114199	0.00494117	0.00451289	0.000749384	-0.00491129	-0.00473649	-0.00300328	-0.00178945	-0.00367125
1679	chr1	45284897	45286295		0.00211508	0.000484091	0.00440037	0.00986351	-0.00276467	0.00228659	0.00131123	0.00013104	-0.00713439	-0.00196221
1680	chr1	45291957	45292823		0.00581032	-0.000183638	0.000542874	-0.000304531	-0.000797206	-0.00649313	0.000317223	0.00707176	0.00077296	0.001764
1681	chr1	45301504	45302014		-0.00138771	0.00667905	0.00220009	0.00296664	-0.00475299	0.000635823	0.00150202	0.00369064	0.00029663	0.00141637
1682	chr1	45308658	45309174		0.000406185	0.00326063	0.00235757	-0.00173401	0.00726708	-0.00702879	0.00235069	0.00325927	-0.00210621	-0.000423207
1683	chr1	45451858	45452646		0.00224998	-0.00167881	0.00391492	0.00512295	-0.00422392	-0.000565985	0.00661439	0.00991866	0.00188258	-2.33411e-05
1684	chr1	45466717	45467073		0.00218631	0.00145673	-0.00073345	-0.00265579	0.000242104	-0.000334418	0.00412021	0.00113913	0.00891947	0.00443738
1685	chr1	45476343	45478387		-0.0025217	0.00237517	0.00461242	0.00372598	-0.00142212	0.00158309	0.00477361	0.00753172	0.00705581	-0.00147736
1686	chr1	45484332	45484856		-0.00222668	0.00713071	0.00137297	0.000568803	0.00183174	0.000963012	0.0038967	-0.00256214	0.00147199	-0.00204549
1687	chr1	45516824	45517217		-0.00224228	0.00572834	-0.00279869	-0.00193384	0.00348657	-0.00377644	0.00124164	-0.00484502	-0.000264653	5.82561e-05
1688	chr1	45628370	45629203		-0.00210244	0.00660894	-0.00324703	0.000985025	0.00131238	-0.00448875	-0.00532019	0.0013863	0.00235245	0.00323019
1689	chr1	45671356	45672596		-0.00360475	0.00585097	0.00354994	-0.00370461	-0.00377024	-0.00309631	0.00678542	0.00245736	0.00205299	0.000942746
1690	chr1	45738749	45739086		0.00396847	0.00123053	0.00301341	0.00372669	-0.00114907	-0.00327082	-0.00303283	-5.68257e-05	-0.00860725	0.0023473
1691	chr1	45768975	45770027		-0.00322508	0.000119741	0.0092685	0.00213308	0.000695338	0.00336098	-0.00151879	0.00235242	0.00836385	0.00274246
1692	chr1	45792192	45793559		-0.00168358	0.00708707	0.00296593	-0.00115296	0.00273101	-0.000250718	0.00103589	0.00258074	-0.00312794	-0.00560098
1693	chr1	45805215	45806369		-0.0042152	-0.000872175	0.00476681	0.00347922	-0.00185527	-0.00850688	0.00195792	0.00254481	0.00674289	-0.00428232
1694	chr1	45825612	45825889		0.000242164	0.00572997	-0.00173282	0.00566537	-0.00165094	0.000451169	0.00245119	-5.83135e-05	0.00152025	-0.000729735
1695	chr1	45859321	45860655		0.00555741	0.000964036	-0.000568105	0.00530011	-0.00175173	0.0022919	0.00536344	-0.0054622	-0.00325782	-0.00078539
1696	chr1	45956411	45957298		-0.00516569	-0.0012296	0.00291065	0.00750367	-0.00520098	0.000820577	-0.000671176	-0.00274639	0.00153349	0.00167752
1697	chr1	45965361	45966197		-0.00278356	-0.00324575	-0.00148566	0.00518922	-0.00521546	0.00081836	0.00070434	-0.00325058	0.0069405	0.000926776
1698	chr1	45978411	45978690		0.00144919	0.00248814	0.00147308	0.00236975	-0.00172366	0.00311021	-0.000415563	-0.0048289	0.00013436	-0.00211444
1699	chr1	45986991	45988014		0.00122008	0.00139743	0.0069823	0.00615294	0.000610103	0.00223924	0.000883662	0.00632242	-0.00212127	-0.00234276
1700	chr1	46009278	46010012		0.00503393	-0.000340411	0.00490911	0.0034952	-0.00130936	-0.00295048	0.000853363	-0.00382792	-0.00489233	0.0015396
1701	chr1	46016151	46017094		-0.0012522	-0.00165809	0.00352915	0.0075884	-0.00282054	-0.00161935	-0.0041376	-0.00560187	0.00157195	-0.00201285
1702	chr1	46035694	46036113		0.00171068	0.00308827	0.000649466	0.00570186	-0.00143867	0.00323173	0.0049176	0.00598281	0.00204023	-0.000892239
1703	chr1	46048989	46050801		-0.00401674	0.000668956	0.00726292	0.00620578	-0.00199965	0.000593125	-0.000118061	0.00110852	-0.0042075	-0.00780841
1704	chr1	46113165	46113527		0.00270864	0.0024976	-0.000370336	0.00348095	0.00133386	-0.00177919	0.00291596	6.90351e-05	0.00804771	0.000376714
1705	chr1	46151778	46153304		-0.00274055	-0.00107787	0.00798495	0.00322069	-0.0017029	0.000147533	0.00362397	0.00205892	0.00781101	0.000742134
1706	chr1	46153688	46154079		-0.000892571	0.00232632	0.00515188	0.00413931	-0.00184399	0.00551282	-0.000291795	0.00524777	-0.00141493	-0.0065991
1707	chr1	46215854	46216781		0.0058537	-0.00529352	0.0039018	0.00410336	-0.00307788	-0.00107692	-0.00152235	-0.00112905	0.00172192	0.00131702
1708	chr1	46268376	46269824		0.00368684	-0.00204627	0.00855666	-0.00044704	0.000946416	0.000190621	0.0032615	0.00518327	0.000217665	0.00330575
1709	chr1	46468868	46469462		0.00502262	0.003134	-0.0013297	-0.00253571	-0.00349684	-0.00518928	0.000435043	-0.00656608	0.0034571	-0.00236114
1710	chr1	46502667	46503132		0.000775621	0.00628421	-0.00117166	0.0009402	0.000522277	-0.000776864	0.00208265	0.00268529	-0.00179185	0.00648679
1711	chr1	46509071	46509627		-0.000891582	0.00274764	-0.00275357	0.00584085	0.00565838	0.0056743	0.0112288	-0.00389445	0.00076175	0.00653657
1712	chr1	46531184	46531467		-0.00257106	0.00301495	-0.00470025	0.00467835	-0.00492124	0.00130918	-0.00207272	-0.00164562	0.0020749	-0.00103104
1713	chr1	46536070	46536504		0.00628645	0.00172607	-0.00266009	0.00291071	0.000471603	-0.00204287	0.000961565	0.000457128	0.00329179	-0.000219926
1714	chr1	46598159	46599211		0.00444188	-0.00388137	0.00221266	-0.0027885	-0.0048356	0.00299911	0.00150563	-0.000489257	0.000733813	0.000184427
1715	chr1	46632132	46633133		-0.00126165	0.00715652	0.00096288	0.00215483	0.00293758	-0.00254054	0.00118186	0.00377483	0.00342436	-0.000394054
1716	chr1	46645021	46645637		-0.000767649	0.00570586	0.000662496	-0.00216574	0.000176272	-0.000925903	-0.000322991	-0.00585708	0.00158934	0.000323442
1717	chr1	46663759	46664556		-0.00216957	0.00155913	0.00411918	-0.00466818	0.00059737	-0.00264133	0.00518763	0.00664483	0.00295561	0.00380749
1718	chr1	46668885	46669418		-0.000946317	0.00670074	0.000201812	-0.00119445	0.000960693	0.00209083	-0.000450991	0.00270738	0.00518929	-0.0026121
1719	chr1	46689092	46689547		-0.00126297	0.00280824	-0.00251789	-0.000284085	-0.0046324	0.0013843	0.00532574	0.00124862	-0.0033395	0.000682058
1720	chr1	46712643	46713577		-0.000930225	-0.000255207	0.00976712	0.00185279	-0.00177154	0.00321882	-0.000563552	0.00263429	0.0041314	0.00417897
1721	chr1	46767608	46769538		-0.00146063	0.000276979	0.0046947	0.00842304	-0.000566218	0.00518515	0.00282175	0.00297052	-0.00134003	0.00129554
1722	chr1	46799308	46799581		0.00648112	0.00179108	-0.00219292	0.00294913	-0.000167796	-0.00113632	0.00176981	-0.00363072	-5.17399e-05	0.00119131
1723	chr1	46805802	46806945		0.00320243	-0.00217854	0.00581118	0.00502923	-0.000800801	-0.00109367	-0.00431422	-0.00384403	-0.00328627	0.00494733
1724	chr1	46813677	46814203		0.00163702	0.000898312	-0.00061974	0.00514445	-0.00485819	0.00326782	5.2081e-05	-0.00109918	-0.00066933	-0.00235739
1725	chr1	46839237	46839917		0.00684461	-0.00015188	0.000551804	0.00228918	-0.00157599	-0.000549116	0.00365616	-0.00299299	-0.00157134	0.00174941
1726	chr1	46859723	46860306		0.00224552	0.00371884	0.000939114	-0.00271484	0.00529436	0.00200808	0.000346786	-0.00244622	0.00223643	0.0073174
1727	chr1	46867765	46868242		0.00597827	0.00171758	0.000205408	-0.000231581	-0.00337949	0.00213603	0.00248841	-0.000541695	0.000126849	-0.00371966
1728	chr1	46870524	46870749		0.00410503	0.000704279	-0.00177023	-0.00126821	-0.00104763	-0.00313219	0.00166699	-0.00538839	0.0009104	0.000686295
1729	chr1	46871835	46872361		0.000157194	0.00498173	-0.000671937	-0.00309149	-0.00612328	-7.58883e-05	-0.000824407	-0.002646	-0.00174432	0.00042125
1730	chr1	46879385	46879739		0.000879862	0.00399668	-0.000862591	-0.00510982	-0.00323245	-0.00111204	-0.00229022	3.06869e-05	5.52084e-05	-0.00201811
1731	chr1	46908061	46908881		0.00197332	0.00644852	-0.000588365	-0.000575708	-0.00111303	-0.00113772	0.00227634	0.00520284	-0.00529384	0.00252233
1732	chr1	46932151	46932810		0.000538445	0.00700669	0.000564803	-0.00217056	0.00180146	-0.00106326	-0.00246011	0.0103593	0.0023769	-0.00133106
1733	chr1	46942855	46943557		0.00380002	0.00463875	0.000598257	0.00198712	0.00234982	-0.000133677	0.00071596	0.00637174	0.00195621	0.00504867
1734	chr1	46955319	46955665		0.000203521	0.00668121	0.00201259	-0.00268598	0.00547206	-0.00250166	-0.00124153	-0.00444611	0.00408571	-0.00573382
1735	chr1	46993635	46993982		0.00251212	0.00675955	0.00116688	-0.00168881	-0.00189463	0.000995309	0.00387498	0.000893054	-0.00105967	0.00385764
1736	chr1	46998477	46999335		-0.00246522	0.00436405	0.00134886	-0.00364309	-0.00101175	-0.00102541	0.00507769	0.0101892	0.00493332	-0.000487533
1737	chr1	47015384	47015883		-0.000236053	0.00376924	0.00478345	-0.00482637	-0.00448196	0.000900317	0.0017899	-0.00119015	-0.00681947	0.00424291
1738	chr1	47047289	47047877		0.0047781	0.00146343	-0.00110381	-0.00114277	-0.00348151	0.0055049	-0.00352562	0.00186273	-0.00156893	0.000577369
1739	chr1	47052777	47053118		0.00576358	0.00151853	-0.000502607	-0.000632331	-0.00272318	-0.00473612	0.000341685	-0.00114704	0.000876665	0.000560837
1740	chr1	47059671	47059984		0.00291549	0.00235158	-0.00465312	0.00381106	0.00116383	0.000358483	-0.000989217	0.000665847	0.000307106	-2.68232e-05
1741	chr1	47060615	47061404		0.00738783	-0.00116939	-0.00213615	0.00276788	-0.00230989	-0.00314606	0.0025333	-0.000389304	0.00482179	-0.00177254
1742	chr1	47069542	47070254		-0.0032094	0.00178879	0.00321306	0.00521381	0.00028278	-0.00280814	0.00350681	0.00836446	-0.00282595	0.0039573
1743	chr1	47079463	47079965		0.00420913	0.000140863	-0.00133989	-0.000322349	0.000695216	-0.00759427	0.000635508	0.000171091	0.00526456	-0.00563911
1744	chr1	47081699	47082845		0.000697661	0.0015978	0.00483031	-0.00572981	0.00258915	-0.00623738	-0.00200432	-0.00418535	0.00690703	-0.00708074
1745	chr1	47133471	47134480		-2.40856e-06	0.00341542	0.00361551	-0.0019878	0.000304308	-5.79041e-05	0.00503142	0.00437514	0.00877202	0.00439887
1746	chr1	47165352	47165690		0.00590512	-0.0015638	-0.00154238	0.000804396	-0.00249373	-0.00220328	0.00245564	-0.000858994	-0.00199826	-0.000484323
1747	chr1	47184338	47185270		-0.00432007	4.76578e-06	0.00352172	0.00526589	0.000404895	0.00121065	0.00614898	0.00233312	0.00647649	-0.00393162
1748	chr1	47190822	47191169		-0.00316831	0.00276961	-0.0025806	0.00429121	0.000933498	0.00577235	0.00103238	-0.00129327	-0.00136379	-0.000948371
1749	chr1	47641017	47641265		0.00239968	0.00326953	-0.00260056	0.000670055	-0.00267576	-0.000934033	0.00231147	0.00231249	-0.00240394	0.0053799
1750	chr1	47644779	47645356		0.00350088	0.00496059	-0.00281487	-0.00189991	0.000299791	0.00393928	0.000688444	0.00305405	-0.000284456	-0.000346953
1751	chr1	47658371	47659026		0.00324261	0.00474167	-0.000224705	0.000438336	0.00295839	0.00308939	-0.00031965	0.00429674	0.00167117	0.00282214
1752	chr1	47677308	47678137		0.00407608	0.00468294	-0.000586075	-0.00454011	0.00216775	-0.00129496	0.00071199	-0.0003413	0.00264104	0.00265527
1753	chr1	47690591	47691708		0.00265648	0.00697745	0.00270107	-0.00366978	0.00459472	0.00634032	-0.00416317	8.17314e-05	-0.00120689	-0.00367091
1754	chr1	47697258	47698199		0.00470432	0.00309247	0.00141183	0.000227826	0.0052667	0.00862109	-0.00411114	0.00349411	-0.00166888	-0.000458677
1755	chr1	47704910	47705243		0.0027341	0.00325082	-0.000972466	-0.00152439	0.00439891	0.00857784	-0.00867783	-0.00392288	0.00494655	-0.000118304
1756	chr1	47779516	47780633		0.000565278	-0.00482794	-0.00030688	0.00596314	-0.00373003	-0.00250481	-0.000742585	0.000560969	-0.00253844	0.00305046
1757	chr1	47799165	47800509		0.000390723	-0.00536202	0.00546005	-0.00225951	-0.000468371	-0.00110161	0.000256181	8.00718e-05	0.00442009	-0.00526877
1758	chr1	47897887	47898529		0.00203853	0.00278681	-0.00376676	-0.000264145	0.00309925	-0.00626354	0.000435407	-0.000561347	0.00287713	0.00147844
1759	chr1	47902805	47904449		-0.00282953	0.000698775	0.00497444	-0.00447861	0.00323504	5.77705e-05	-0.00211789	0.00701012	-0.00141435	0.00266237
1760	chr1	47910261	47910965		0.00193028	0.00636616	0.000337125	0.00078851	0.00193751	-0.001848	0.00161492	0.00186948	-0.00298555	0.00622777
1761	chr1	47973664	47974519		0.00194095	0.00760411	-0.00239957	-0.00563155	0.000511104	-4.05729e-05	0.00190715	0.00345922	-7.62265e-05	0.00362081
1762	chr1	48175142	48175858		0.000922608	0.00680844	-2.70095e-05	-0.00598476	0.00393435	-0.00178859	0.00278151	-0.00150099	0.000776582	0.00153255
1763	chr1	48175961	48176596		0.00113448	0.00649653	-0.000988382	-0.00300611	0.00255516	0.00303556	0.00428811	0.00261603	-0.00222338	0.000850111
1764	chr1	48190847	48191463		0.00143344	0.00837333	-0.00234969	-0.00396444	0.00276994	3.28316e-05	-0.00151756	7.21414e-05	-0.0020055	0.00294442
1765	chr1	48191728	48192340		0.000228874	0.00625498	-0.00226888	-0.0015089	-7.92156e-05	0.00496134	-0.00178334	0.00286474	0.00178148	0.00925974
1766	chr1	48221060	48221476		0.00168841	0.00763852	5.08281e-05	-0.00424132	0.000295462	-0.000788897	-0.000412826	-0.00545241	-0.000569967	0.00288482
1767	chr1	48462606	48463696		0.000543813	0.00543666	0.00174726	-0.00245107	0.00660644	-0.000365969	0.00484276	0.0048447	0.00341698	-0.000395443
1768	chr1	48527583	48527916		0.00323244	0.00273781	-0.00330202	-0.00402727	0.00131759	-0.00224032	0.00580453	-0.00167551	0.00598571	-0.00163329
1769	chr1	48559459	48560026		-0.00327268	0.0036643	-0.00489294	0.000783693	0.00468755	-0.00525823	0.00329309	0.000339661	-0.00287856	0.000593301
1770	chr1	48661997	48662181		0.00485571	0.000465091	-0.000641267	8.83888e-05	-0.0022902	-0.00315729	0.000294409	-0.00162612	-3.28545e-05	0.00113587
1771	chr1	48667784	48668242		0.00393111	0.00234598	-0.00247655	0.00119443	0.000150778	0.000874754	-0.000954363	0.00521741	-0.00182005	0.00589069
1772	chr1	48692616	48693749		0.00262979	0.0025722	-0.00435483	-0.00272516	0.00383701	-0.00649789	0.00583692	-0.00125893	0.00694511	0.00671656
1773	chr1	48702468	48702946		0.00107866	0.00318713	-0.00571966	-0.000459338	0.00248382	-0.0017787	0.000650608	-0.000754747	0.00472169	2.84998e-05
1774	chr1	48710711	48711232		0.00648801	-0.00212817	-0.00375347	0.00161001	-0.000546353	-0.00116393	0.00326186	0.00474558	0.00259317	0.00375919
1775	chr1	48712493	48712799		0.00282631	0.000759879	-0.0023328	0.000754788	0.00118192	-0.00242995	0.00016831	-0.00261533	0.000823177	-0.00737653
1776	chr1	48759182	48759397		0.00485107	0.00010308	-0.00558798	0.00301081	0.00163837	-0.000654589	0.00301349	0.00296305	0.00316512	0.0026532
1777	chr1	48935776	48936215		0.00611585	-0.00475396	-0.00336255	0.00416129	0.000315747	-0.00357394	-0.000119222	-0.00206836	0.00261836	-9.24611e-05
1778	chr1	48937418	48938238		0.00120859	-0.00311343	0.00447948	-0.00236907	0.0106245	-0.00476006	-0.000824281	0.00233678	0.00157456	0.00239913
1779	chr1	48963877	48964453		0.00231039	0.00139291	-0.00516816	-0.00154712	0.00509316	-0.00172962	-0.00448812	-0.00233263	0.00390284	0.00106826
1780	chr1	49082867	49083376		0.00335352	0.00338236	-0.00330787	-0.00206882	0.00235596	0.00596735	-0.0108864	0.000733007	-7.974e-05	-0.00100003
1781	chr1	49127482	49128224		0.00356068	0.00575957	-0.00125799	0.000476058	0.000257549	0.0067287	-0.00207296	-0.00158449	0.00233175	-0.00353309
1782	chr1	49142947	49143444		0.00428009	0.00406201	-0.0031302	-0.00124445	0.00126198	-0.00213073	-0.0017202	0.000331569	-0.0023819	0.00171585
1783	chr1	49162730	49163179		0.00133933	0.00387941	-0.00317115	-0.00181382	-0.000987524	-0.000718195	0.00177494	-0.00112998	-0.00432335	-0.00267981
1784	chr1	49215584	49216282		0.00126179	0.00475903	-0.00186205	0.00143828	0.00540397	0.0056944	0.00872303	-0.00129047	0.00266791	0.00633746
1785	chr1	49233583	49233926		0.00483	0.00117573	-0.00495299	0.000793603	0.00164992	0.00104764	0.00283375	0.000603818	0.000636929	0.00352646
1786	chr1	49241788	49242975		-0.00490323	0.00331843	0.000323959	0.00161257	0.00760509	-0.000811673	0.000975979	-0.00103404	0.00415296	0.000323368
1787	chr1	49255466	49255960		0.00273571	0.00335628	-0.00279014	-0.00442298	0.00426471	0.00325843	0.00264529	-0.0035035	0.00311774	0.00453467
1788	chr1	49259552	49260008		-0.00212416	0.00272256	-0.00157879	0.00361138	0.00562704	0.00354332	0.0101291	-0.00986996	-0.00294457	0.00815304
1789	chr1	50445126	50445619		-0.0021841	0.00317389	-0.00242541	-0.00384152	-0.00599164	-8.29764e-05	0.00245947	-0.000675972	0.00130094	-0.00402242
1790	chr1	50489425	50489836		0.00174041	0.00473218	0.000736848	-0.00388912	0.00181732	-0.00179943	0.000962465	-0.0014253	0.00137552	-0.000515868
1791	chr1	50575390	50576394		0.0050538	0.00489285	-0.00469529	-0.00186877	0.00193129	-0.0038387	-0.000402861	-0.00168648	-0.00205146	0.0014487
1792	chr1	50731370	50731764		0.00461329	0.00478109	-0.00263406	-0.00230404	-0.000852094	-0.00112697	0.000482497	-0.000519038	0.000553389	-0.00041879
1793	chr1	50798611	50799655		0.00374543	0.00149804	0.00136507	-0.00764874	0.00360843	-0.00523912	0.000611317	0.00861759	0.00250456	0.00663403
1794	chr1	50814258	50814862		0.00184161	0.00455077	-0.00327776	-0.00383639	0.00285312	-0.00225808	0.00155384	0.00339896	0.00285022	0.00620021
1795	chr1	50834125	50834488		0.00115009	0.00538813	-0.00199092	-0.00219532	0.000515435	0.00352962	0.00344864	0.000762601	0.000708354	0.00467638
1796	chr1	50884361	50885026		0.00099085	0.00521265	-0.000305691	-0.00775813	0.0034227	0.00157465	0.000512699	0.000654488	-0.0018737	0.00036397
1797	chr1	50916702	50917105		4.94921e-05	0.00368364	-0.002747	-0.00141539	-0.000498267	-0.00149932	0.00601754	0.00698358	0.00139663	0.00841718
1798	chr1	50924300	50924673		0.00481622	0.00143244	-0.00444527	0.000981482	-0.000960112	0.000486833	0.00035627	0.00345702	0.00479591	0.00244641
1799	chr1	51190090	51190747		0.0024491	0.00286993	-0.00374667	-0.00249915	-0.00394978	-0.000421975	0.00805528	-0.00128858	0.00201382	0.00395312
1800	chr1	51338978	51339547		7.42936e-06	-0.000162085	-0.0034582	0.000729051	-0.00302215	0.00378741	0.00532616	0.00324636	0.00363493	0.0026231
1801	chr1	51425154	51426414		-0.00215627	-0.00423075	0.00176776	0.00390629	0.00436126	0.00131985	-0.000546108	0.0101489	0.00158996	0.00335694
1802	chr1	51433647	51436081		-0.000120374	-0.00214229	0.00363443	-0.00188509	0.00426795	-0.000422968	-0.00432695	0.000214871	0.00188396	-0.00857032
1803	chr1	51442598	51444264		0.00348863	0.00383766	0.00307577	-0.00136787	0.00562256	0.00253284	-0.000255384	0.00240399	-0.00142165	-0.0100449
1804	chr1	51635905	51636365		0.00630497	-0.0017396	0.000773804	0.00264851	-0.00124305	-0.0024953	0.00068876	-8.49992e-05	-0.00357348	0.00286677
1805	chr1	51640877	51641527		0.00690889	-0.00174103	-0.000773929	0.00173975	-0.0021928	-0.00300428	0.0022381	-0.00237208	-0.0024446	-0.00417782
1806	chr1	51655053	51655332		0.000836053	0.00207185	-0.00166584	0.00431548	0.00160534	-0.00543068	0.00459315	0.00508317	-0.00195473	0.00224229
1807	chr1	51680392	51680815		0.0021558	0.00442804	-0.00324474	0.000177981	-0.00123316	0.00532605	-0.00349148	-0.00402373	0.00548003	-0.00075869
1808	chr1	51700573	51700970		-0.000739856	0.00303146	-0.000526571	0.00521513	0.00367196	0.00769542	0.00657272	-0.00640531	-0.0031625	0.00342138
1809	chr1	51701460	51702890		-0.00314046	-0.000842485	0.0047476	0.000245253	-0.000575359	-0.00132511	-0.000329982	0.00421653	0.00372247	-0.00952672
1810	chr1	51733819	51734473		0.00585998	0.00262979	-0.00394116	0.00201305	-0.00129753	-0.000461162	-0.00204512	-0.00284404	-0.00226634	0.00344196
1811	chr1	51762227	51763004		0.00259352	0.00533223	0.000528624	-0.000898773	-0.00113957	-0.003391	-0.00129546	0.00388294	-0.00726962	-0.00277036
1812	chr1	51768926	51769865		0.00378778	0.00516093	0.00165383	-0.00324554	0.00236465	-0.000915977	-0.00321016	-0.00398199	0.000229112	-0.00302492
1813	chr1	51795833	51796615		0.000400515	0.00396576	0.00118855	-0.00408335	0.00218029	-0.00742245	0.00108221	0.00171984	0.00223889	-0.00369538
1814	chr1	51797034	51797399		0.00506204	0.00236152	0.00159583	-0.00168708	-0.00206536	0.000467916	-0.00324911	-0.00453681	-0.00430609	0.000776584
1815	chr1	51810090	51811009		0.00228703	0.00754573	0.00261484	-0.001954	0.00266856	0.00204412	-0.00322	-0.00302008	0.000457991	0.00301468
1816	chr1	51899388	51899670		0.00231464	0.00207812	-0.00132887	0.00226767	-0.00274355	0.00492117	0.0025986	2.64674e-05	0.00723108	0.00194433
1817	chr1	51967012	51967230		-0.00184176	0.00252654	0.000823404	0.000236453	-0.0071861	0.00620268	0.005476	-0.00657769	-0.00302599	-0.00491688
1818	chr1	51984330	51985375		-0.00114646	-0.0031135	0.00701074	-0.00269648	0.00562938	0.00450534	0.00472934	0.00301088	0.00586988	0.00579097
1819	chr1	51986499	51986789		-0.00329643	-0.0015109	-0.00301303	0.00081855	-0.00744316	0.0065021	-0.00522944	0.00459762	0.00155717	0.00180546
1820	chr1	52034786	52035632		-0.000897669	0.00336766	-0.00266784	0.00435229	0.00099292	-0.00389592	-0.000385005	0.00240877	0.00424294	-0.00512698
1821	chr1	52043171	52043511		0.000504781	0.00240553	-0.00124576	0.0005649	0.000871346	-0.000114229	-0.000495989	-0.0021356	0.00140258	-0.00803031
1822	chr1	52044067	52044607		0.00441007	0.000674997	-0.000229068	0.00332799	0.000937657	0.00280238	-0.00190445	0.0015207	0.00285896	0.00268354
1823	chr1	52071885	52072475		0.00579576	0.000307492	-0.0021449	0.000995844	-0.00233563	-7.66805e-05	-0.00285612	-0.00192783	0.00272869	0.00481301
1824	chr1	52073343	52073772		0.00419223	0.00377455	-0.000733	0.00218928	-0.00105134	0.000673016	0.00491828	0.00601722	0.000758978	-0.000346259
1825	chr1	52082472	52083365		-0.00302351	0.00139259	0.00786647	0.000837105	0.000518451	-0.000471748	-0.00365419	0.00432048	0.00069035	-0.00194126
1826	chr1	52088153	52088468		0.00482008	0.00295986	0.000450331	0.00182693	0.00244443	0.00162611	-0.00614209	-0.00627119	-0.000685192	0.00319272
1827	chr1	52113955	52114474		0.00635452	0.000887278	0.000213976	0.000134933	0.00131617	-0.00259777	-0.00157985	-0.00214922	0.000535416	-0.00100001
1828	chr1	52132064	52132719		0.0066454	-0.00225569	-0.00155655	0.00293633	2.27166e-05	0.000116292	-0.00389338	-0.00419472	-0.00125192	0.00492134
1829	chr1	52156083	52156839		0.00641064	0.000250231	0.00160287	0.00384352	-0.00269662	-0.000674611	-0.00177061	-0.00370599	-0.00275275	0.00615285
1830	chr1	52194917	52195858		-0.00680951	0.000519428	0.00306136	0.000138123	0.000257625	0.00571498	0.00174147	0.00049332	0.000662865	0.00456947
1831	chr1	52329047	52329509		-0.000930667	0.00282163	-0.00178573	0.00548876	-0.00383695	0.00534738	0.000365573	-0.00404494	-0.00550058	0.00202866
1832	chr1	52344030	52345259		-0.00187676	-0.00175799	0.00346564	0.00793146	-0.00390906	0.00199221	0.000498719	0.00379017	0.00252609	-0.00684902
1833	chr1	52456053	52456590		-0.00330216	0.00472649	-2.85114e-05	-0.0028875	0.00548837	0.000126588	-0.000696068	-0.000593117	-0.00161551	-0.00249446
1834	chr1	52467895	52468244		-0.00106534	0.00366385	-0.0022079	0.0055656	-0.00328993	0.000841464	0.00285117	0.00789877	-0.00223828	0.00455789
1835	chr1	52498496	52499725		-0.00271966	0.0021127	0.00120551	0.00608318	-0.00363769	0.000255562	0.000427448	0.000326537	-0.00332921	-0.00710582
1836	chr1	52520598	52521188		0.00386369	-0.000199264	0.000565348	0.00525816	-0.000235196	-0.00130347	-0.00083226	-0.00168876	4.43545e-05	-0.00467776
1837	chr1	52521617	52522672		-0.00474527	-0.00108355	0.000625631	0.00862691	0.00142015	-0.00231267	0.00335349	-0.00402351	0.00279271	-0.00363766
1838	chr1	52561954	52562190		0.0040729	0.00150114	-0.00329003	-0.000152977	-0.00284581	-0.0020668	0.00383537	0.000588448	0.0039457	-0.000843945
1839	chr1	52605563	52605763		0.00280566	-0.00106235	-0.00222763	0.00297231	-0.00452221	-0.00370932	-0.000967077	-0.00226908	-0.0024324	0.00382967
1840	chr1	52607312	52608592		-0.00140293	0.00550837	0.00359138	0.00233947	0.0046305	6.89958e-05	0.00257491	0.0069496	0.00126248	-0.00259658
1841	chr1	52705259	52705754		0.00410303	0.00166356	-0.00236151	0.00405467	0.00102069	0.00722164	-0.000186913	0.0036356	-0.00250825	-0.000405206
1842	chr1	52734154	52734350		0.0049205	0.00204312	-0.00251146	0.00074019	-0.00157275	-0.00190667	0.00576915	0.00619704	0.00440788	-0.00212351
1843	chr1	52831324	52832398		-0.00441948	-0.00371521	0.00626141	0.000461709	0.000216732	0.00435482	0.0027897	0.00740104	0.00266616	0.0049004
1844	chr1	52869266	52870756		-0.00185858	0.00065614	0.00247482	0.00874181	-0.00295439	0.00608083	-0.00135692	0.000720535	-0.00198565	-0.000641849
1845	chr1	52889450	52890505		-0.00569563	0.00320212	-0.00126724	0.00471907	-0.00427858	-0.0036152	-0.00488174	0.00217608	-0.0019095	0.0023652
1846	chr1	53017712	53019564		-0.00655974	0.0031087	0.005081	0.000596791	0.00331735	0.000816197	-0.0003314	0.00265519	0.00124062	-0.00269738
1847	chr1	53035092	53035572		0.00573172	0.00115457	-0.00201075	0.00220865	-0.00191704	-0.00254802	0.00391428	0.00288573	0.0022113	0.00259569
1848	chr1	53054269	53054478		0.00501846	0.00156007	-0.00455624	0.000456722	-0.00055763	-0.00128408	0.00096927	0.000517654	0.00297824	-0.00112342
1849	chr1	53067664	53068825		-0.0025415	0.00468774	0.000973733	-0.00118431	0.00259073	-0.00456719	0.00503727	0.00877631	-0.00437046	0.00629932
1850	chr1	53098549	53099350		-0.00496858	0.0036286	0.00266178	0.00209183	0.00343475	0.000160751	0.00412275	0.00253758	0.000677281	0.000771521
1851	chr1	53101255	53101431		-0.00161648	0.0013451	-0.000570052	-0.00367324	-0.011581	-0.00106453	0.000698144	-0.00228221	-0.00681563	0.000437328
1852	chr1	53102432	53103443		-0.00288966	0.00184062	0.00099843	0.00783261	0.000533319	-0.00358843	0.00407962	-0.00663485	-0.0064076	0.00636877
1853	chr1	53151764	53152327		-0.00366537	0.00193008	-0.00348949	0.00900603	-0.00164001	0.00173123	0.00569737	0.00309498	0.000560694	-0.00355184
1854	chr1	53163312	53164274		0.00297136	0.000317105	0.00552509	0.00149405	0.00379415	7.66081e-05	0.00101724	-0.00123176	-0.000921036	-0.0063235
1855	chr1	53168546	53169402		-0.000426982	-9.05362e-05	0.00150495	0.00330426	-0.00442528	-0.00235682	0.0041527	-0.00751071	0.00439676	-0.00835171
1856	chr1	53191803	53192681		-0.0012298	-0.00139848	0.00474633	0.00185349	0.00126103	-0.00229073	0.00397466	-0.000664515	0.00237832	0.0022424
1857	chr1	53308140	53309214		-0.00261132	0.00454617	0.00447804	-0.000719714	0.00229321	-3.86422e-05	-0.000457645	0.00779763	-0.000202566	-0.00166111
1858	chr1	53386872	53387715		-0.00526529	0.0021604	-0.000217723	0.00234636	0.000843002	-0.00539213	-0.00063736	-0.00102291	-0.0027899	-0.00027403
1859	chr1	53392651	53393938		-0.00130006	0.00495973	0.00148166	-0.00260585	0.00601483	-0.000688138	0.000235868	0.00307872	-0.000896241	-0.00482423
1860	chr1	53480318	53481009		-0.00265357	0.00104988	-0.00237026	0.00935227	-0.00329775	-0.000664383	0.00125912	0.000767563	0.003272	0.00163079
1861	chr1	53527751	53528316		-0.00130413	0.00781683	0.00187013	-0.00538722	0.00222249	-0.000105449	-0.00172312	-0.00214051	-0.000577135	0.00043259
1862	chr1	53550213	53550656		0.000352766	0.00457802	-0.000313482	-0.00932386	-0.00731966	0.000222916	0.00157043	-0.000692023	0.000362288	0.00424864
1863	chr1	53556322	53556787		0.0018471	0.0049391	-0.00146189	-0.00891271	-0.00697273	0.000576908	-0.000480406	0.00294085	-0.00267529	0.00623003
1864	chr1	53572236	53572435		0.0014882	0.00308799	0.00152456	-0.00324324	-0.0103628	0.00121957	0.00193043	-0.00117607	0.000401556	-0.00396355
1865	chr1	53576155	53576638		0.00258296	0.00491179	-0.000929557	-0.00249469	0.00133234	-0.00299827	0.00196131	-0.00227342	-0.00250691	0.00189203
1866	chr1	53593094	53593634		0.000983906	0.00467359	-1.68436e-05	-0.0103643	-0.00829443	0.0030038	0.00109106	-0.00118079	0.00366255	0.00109596
1867	chr1	53601242	53601803		-0.00169141	0.0039539	-0.000337747	-0.00645637	-0.0109042	0.00466373	0.000701714	0.000776765	0.00012577	-0.00299293
1868	chr1	53647620	53648117		-0.000782101	0.00607811	-0.00220739	0.00257884	-0.00792438	0.00498657	0.00320021	0.00201872	0.000203031	-0.000257559
1869	chr1	53651337	53651636		0.00323083	0.00201006	-0.00092211	-0.00149495	-0.00425237	0.00089343	-0.00339889	-0.00101618	0.00103146	-0.00247288
1870	chr1	53661991	53662936		-0.00122077	-0.00475347	0.00461315	-0.00120053	-0.00549337	-0.00319465	0.00102457	0.00177985	0.00566499	-0.00257503
1871	chr1	53685813	53686606		-0.0051247	-0.000912162	0.0040208	-0.000187557	-0.00271056	0.00322733	0.00393133	0.0030824	0.00308769	-0.0016794
1872	chr1	53703833	53704662		0.00277613	-0.00276809	0.00407051	0.00292451	-0.00510697	0.00114369	-0.00256545	0.00721475	-0.00277654	-0.00166771
1873	chr1	53743700	53744470		-0.000594949	0.00761439	-0.000696234	-0.000620894	-0.00156481	0.00458294	0.00304672	0.000665643	0.00101315	0.00241328
1874	chr1	53760271	53760576		-0.000140406	0.00443771	-0.00146358	-0.00462497	-0.0048649	0.000661881	-0.00370636	0.000128913	1.47042e-05	0.00607269
1875	chr1	53791543	53792485		0.0028793	-0.00574395	0.00573776	-0.00244581	0.00315148	0.000405554	0.00063731	-0.000567054	0.00243437	0.00368802
1876	chr1	53792904	53794120		-0.00217661	0.0040523	0.00604767	-0.00371713	0.00329125	-0.000190726	0.00692485	0.00319811	-2.88672e-05	0.000659157
1877	chr1	53831513	53831834		0.00333579	0.00387277	-0.00277966	0.00148808	-0.00244862	-0.00451438	-0.00072296	0.000125766	-7.72513e-05	-0.000397311
1878	chr1	53833307	53834174		-0.00216742	0.00692222	-0.00108552	-0.00132014	0.00103588	0.000591465	0.00578894	0.00185856	0.00560707	0.00208276
1879	chr1	53855807	53856413		0.00529732	0.0037157	-0.00359639	-0.00185759	0.000341521	-0.00333851	0.0028652	-0.000713244	0.000718409	0.000360906
1880	chr1	53858995	53859480		0.00076514	0.00640551	0.000626357	-0.00318049	0.0016806	0.000247065	-0.00424801	-0.00056983	0.00161995	-0.00383116
1881	chr1	53878757	53879585		-0.00568558	0.00531397	-0.00259136	-0.000785182	-0.00545915	-0.00226529	-8.55959e-05	0.00059121	0.00154716	-0.000666183
1882	chr1	53951238	53951796		0.000629198	0.00708862	0.000360661	-0.0041569	-0.000442851	-0.00395776	0.00218792	-0.00104737	-0.00252596	0.00311158
1883	chr1	53974920	53975395		0.000901229	0.00614496	0.000621535	-0.00711634	-0.00548336	1.83826e-05	-0.00264718	-0.00528074	-0.000603685	0.00337207
1884	chr1	54028052	54028272		-0.000111722	0.00400311	-0.00162614	-0.0042232	-0.00738297	0.000684135	-0.000685971	-0.00353463	0.000988867	-0.00271726
1885	chr1	54047843	54048321		-0.0007452	0.00186513	-0.000950872	-0.0102389	-0.0100173	0.000876677	0.00150989	0.00137537	-0.00176268	0.00239906
1886	chr1	54050916	54051127		-0.00119874	0.00228188	-2.34279e-05	-0.00488271	-0.012378	0.00139298	0.00408255	-0.00114309	-0.00278863	-0.00286684
1887	chr1	54065755	54066612		-0.000447526	0.00425428	0.000469417	-0.00850061	-0.00889816	-0.00105655	0.00361835	-0.00480551	-0.00148287	-0.00150186
1888	chr1	54069624	54070168		-0.00132421	0.00574325	-7.6016e-05	-0.00684352	-0.00571909	0.00144452	0.0010055	-0.00370198	-0.00200084	0.000256168
1889	chr1	54147787	54148031		-0.000437688	0.00678617	-7.90767e-05	-0.0030879	0.000147053	-0.00245199	-0.000592729	0.00425551	0.00238981	0.00526533
1890	chr1	54204279	54205372		0.00245081	0.00546223	0.00416465	-0.00473592	0.00549327	-0.00361198	0.00496158	0.00605321	-0.0022044	-0.00266566
1891	chr1	54231478	54231676		-0.000414675	0.000224741	-0.00252017	-0.00424242	-0.00754215	-0.00110637	0.00458671	-0.000363546	-0.00129667	0.000449429
1892	chr1	54303604	54304411		-0.00260107	-0.00515834	0.000964468	0.00535273	-0.00571846	0.00222559	0.00281317	0.00173749	0.00224832	0.0027917
1893	chr1	54326533	54326988		0.000226665	0.00651331	0.000361232	0.00339492	-0.000599017	0.00170356	0.00378096	0.00438592	0.0004783	0.00377128
1894	chr1	54355151	54355930		-5.1139e-05	-0.000295999	0.00376881	0.00386562	-0.00143428	0.000549063	-0.0025406	0.00240513	0.00383003	-0.00932683
1895	chr1	54358466	54358989		0.00658476	-0.00326906	-0.00328695	-0.000866576	-0.000731666	-0.0052374	0.000346842	0.000180655	0.00540652	0.00486142
1896	chr1	54411074	54412291		-0.00244694	-0.00455011	0.0082792	-0.00367303	0.00226298	3.88714e-05	0.00274762	0.00373171	0.00750613	0.00142513
1897	chr1	54425279	54425635		0.00166541	0.00183101	-0.00267745	0.00333146	-0.00429826	0.00164192	-0.00292133	9.36165e-05	0.00270616	0.00302335
1898	chr1	54447691	54448269		0.00493287	0.00249333	-0.00142072	-0.00301758	0.00307377	0.00118685	-0.00257791	-0.00500216	0.00244587	-3.18714e-05
1899	chr1	54452173	54452446		-0.00198786	0.0049197	-0.00246839	0.00597868	-0.00066268	-0.00261594	0.00165142	-0.000896016	-0.00304812	0.0065821
1900	chr1	54518409	54519544		-0.000246638	-0.00850093	0.000373148	0.00138662	-0.005103	-0.000465473	-0.00263471	-0.00269717	0.00367309	0.00580132
1901	chr1	54535667	54536043		-0.000142046	-0.000587566	-0.000660162	0.0056472	-0.00295984	0.00271402	0.00544396	0.00615077	-0.000978138	0.00910441
1902	chr1	54561628	54562176		0.00713119	0.00113221	-0.00345999	0.00102254	-0.000982658	-0.00354176	0.00150058	-0.000318742	0.00290882	-0.000136627
1903	chr1	54587267	54587751		0.000148867	0.0083139	0.00251088	0.000992387	0.00166522	-0.00119807	-3.62903e-05	-0.00271031	0.00109758	-0.00416969
1904	chr1	54665387	54666301		-0.00328456	0.00188447	-0.000596987	0.00614426	-0.00221472	-0.00159648	0.00314752	-0.00272529	-0.00360174	-0.000465811
1905	chr1	54686021	54686736		0.00412731	0.00176114	0.000472068	-0.00247921	0.00132611	-0.00219236	0.00190798	0.00204543	0.00174625	0.00214159
1906	chr1	54692855	54693269		0.00544106	-0.000269388	0.00174902	-0.00146759	0.000965206	-0.0036462	-0.00196697	-0.00151062	-0.00217407	8.58658e-05
1907	chr1	54696545	54697014		0.00504688	0.00112551	-0.000937801	0.000219485	0.000957617	0.00641432	-0.00751392	0.000654424	-0.00174848	0.00318826
1908	chr1	54703869	54704559		0.00544655	0.00232624	-0.000943991	-0.00358861	-0.0007482	-0.00383237	-0.00016537	-0.00352603	-7.83884e-05	0.00218393
1909	chr1	54748816	54749177		0.00425232	-1.31851e-05	-0.00350514	0.00456315	-0.0018084	-0.0014031	-0.00304701	-9.09213e-05	-0.000430533	-0.000718902
1910	chr1	54750926	54751119		-0.00403858	0.00363015	-0.00195504	0.00486327	0.00310231	-0.00522414	-0.00344454	-0.00323941	0.00375559	0.000442737
1911	chr1	54752975	54753271		-0.00148493	0.00504353	0.000660097	0.00128786	-0.00277182	-0.00765446	-0.00521508	0.00249562	-0.000996352	-0.000787835
1912	chr1	54821751	54822823		-0.000220389	0.00823342	-0.000192473	0.00193731	0.00332238	-0.000797019	-0.00669258	-0.0035261	0.00183068	-0.000963709
1913	chr1	54871579	54872779		-0.000447528	-0.00132639	0.00881892	-0.000972609	0.00512908	-0.00233579	0.00641252	0.00678928	-0.00174714	-0.00199507
1914	chr1	54873150	54873492		-0.000594211	-0.00115453	-0.00395575	0.0075641	-0.0032632	0.00263999	0.00222937	0.00705221	0.000915	0.000150942
1915	chr1	54882950	54883242		0.00468545	0.00441981	-0.00347468	-0.00411524	-0.000104158	0.00095645	-0.00317105	0.00137331	0.00106035	-0.00227168
1916	chr1	54926004	54926479		-0.00362881	0.00521337	-0.000420165	0.00277413	0.00351765	-0.00404122	-0.00114937	0.0076407	-0.000913256	0.00702403
1917	chr1	54930169	54930623		0.00275722	0.00708452	-0.0001336	-0.00161979	0.00102907	0.00211254	0.00281622	0.00375213	-0.00590206	0.00346744
1918	chr1	54940394	54941943		-0.00338611	0.00679245	0.0011341	-0.00626967	-0.00218367	-0.00101478	0.00254057	-0.00348112	9.85899e-05	0.0019456
1919	chr1	54946176	54946712		-0.00075203	0.0059658	-0.000421287	-0.00244253	0.000374	-0.00411801	-0.000190514	0.00333748	0.00515593	0.00342756
1920	chr1	54946811	54947571		-4.102e-05	0.00578779	-0.00238771	-0.00496546	-0.00422611	7.98965e-05	0.00436811	-0.00100965	0.00442096	0.000453057
1921	chr1	54953591	54954497		0.00293996	0.00476737	0.00349612	-0.00434325	0.000308044	0.00228749	0.000899601	0.00859603	0.00073677	-0.00158697
1922	chr1	54954804	54955513		5.90308e-05	0.00381033	0.00252558	-0.00163577	0.00560283	-0.00188041	0.00192339	0.00825293	-0.00333763	-0.00616124
1923	chr1	54964822	54965737		-0.000580745	0.00834048	0.00105361	-0.000218116	0.0035474	0.00260416	0.00132976	0.00519823	-0.000871118	-0.0054732
1924	chr1	55007478	55008686		0.00135864	0.00522496	0.00283057	-0.00420251	-0.000846237	-0.00169489	-0.00357293	0.00272496	0.00280897	0.00256532
1925	chr1	55012667	55012894		0.00543893	0.00284615	-0.00120074	7.81666e-05	0.000413727	0.00269535	0.00126635	0.00240828	0.0053926	-0.0030319
1926	chr1	55013156	55013877		0.0050692	0.00417082	0.00063936	-0.00461906	0.000520534	0.00087261	-0.00271189	-0.00126629	0.00299786	9.1315e-05
1927	chr1	55033691	55033969		0.00448764	0.00219684	-0.00163001	-0.0016304	0.000953437	-0.00115311	0.0013408	-0.00741759	0.00723106	0.00153854
1928	chr1	55070260	55070691		-0.00282118	0.00739468	-0.00295233	0.00242438	0.00114583	-0.00367376	-0.000587621	0.00089741	0.0012602	0.00461449
1929	chr1	55117714	55118290		0.00397288	0.00430671	-0.00302717	-0.00398105	-1.97377e-05	-0.00240101	0.00168018	0.000254479	0.00388242	0.00185007
1930	chr1	55137631	55138119		-0.00172491	0.00410976	-0.00251353	-0.00123351	-0.00719748	-0.000293861	0.00238532	0.00381312	-0.00251485	0.00325693
1931	chr1	55181145	55181978		-0.000826738	0.00119661	0.00422564	-0.00147652	0.00207199	-0.000131888	0.00498527	0.00238098	0.00518936	-0.00719248
1932	chr1	55229869	55230735		0.00120902	-0.00763055	0.00150722	0.00251191	-0.00342474	-0.00281971	0.00127039	-0.00209348	0.0019341	0.00319374
1933	chr1	55266449	55267506		-0.00420783	0.0059327	-0.00144268	0.000182945	-0.0028565	0.00441627	-0.00140738	-0.00490927	0.00424235	0.00357514
1934	chr1	55272836	55273598		-0.000325431	0.00199115	-0.000215106	-0.0101033	-0.0108742	9.6842e-05	0.00392289	-0.000784457	-0.00134606	0.00381693
1935	chr1	55276132	55276379		-0.000960108	0.00497773	1.44633e-05	-0.00265503	-0.00444451	0.00425525	-0.00115148	0.00111486	-0.0018254	-0.000696798
1936	chr1	55278777	55279157		-0.000335701	0.00409305	-0.00224461	-0.00184149	-0.00980559	-0.00100146	0.000277246	-0.000557788	-0.00187981	0.00223671
1937	chr1	55327154	55327449		0.00046003	0.00333876	-0.00112411	-0.00652886	-0.00405544	0.00155955	0.000625192	0.00644357	0.00307769	0.00958128
1938	chr1	55352469	55353567		0.00142929	0.000693317	0.00120965	-0.00413073	0.00171417	-0.00104144	0.000215055	-0.00226316	0.0024642	-0.00286389
1939	chr1	55410740	55411400		0.0020127	0.00478387	-0.000535525	-0.0015198	-0.000779697	-0.00124842	0.00251436	0.00643207	-0.000309082	-0.0026696
1940	chr1	55413925	55414317		0.00623646	0.000422112	-0.00125908	0.00172407	0.00254308	-0.000267389	2.23748e-05	-0.0031254	0.00184542	0.0030756
1941	chr1	55416140	55416705		0.00421312	0.00280736	-0.00326617	-0.00229971	-0.00206253	0.0027284	-0.000227888	0.00651791	0.00223517	0.000355726
1942	chr1	55431235	55432063		0.00769525	-0.00145752	0.000824562	-0.000280643	-0.000867463	-0.00139742	-0.000309307	-0.000719214	0.00119319	0.000224312
1943	chr1	55436990	55437341		0.00527186	0.00219274	-0.000429809	0.00104369	0.00272621	-0.000599417	0.000768228	-0.0010683	0.000924302	0.00404061
1944	chr1	55461497	55462871		-0.00122024	0.00607472	0.00294047	-0.00786713	-0.00648421	-0.00205134	-0.000900866	0.00165307	-0.000824566	-0.000427306
1945	chr1	55487566	55488306		0.00380064	0.00359842	0.000892954	-0.00472548	-0.00120588	0.0010837	-0.00255091	0.00368634	0.00273878	0.00872646
1946	chr1	55491544	55491886		0.00351724	0.00169257	-0.00376811	-0.00364518	-0.0025808	2.68578e-05	-0.00383843	0.00124025	0.00120556	0.00103489
1947	chr1	55501658	55501969		0.00381764	0.00560229	-0.0026165	-0.00133836	-0.00156777	2.58681e-05	5.01744e-05	0.000394996	0.000772369	0.000472678
1948	chr1	55505193	55505729		0.00299658	0.00598773	0.0022762	-0.00487605	0.00188095	-0.000561223	-0.00155841	-0.00108991	0.00100911	-0.00326568
1949	chr1	55518854	55519358		0.00434721	0.00419847	0.000577536	-0.00340176	0.00027423	-0.00230119	-0.00188835	0.00430428	0.00725488	-0.000442487
1950	chr1	55593557	55594085		-1.91003e-05	0.0023845	-0.00298205	-0.00546948	-0.00901363	0.00662615	0.00273057	-0.00157941	-0.00076299	-0.00260205
1951	chr1	55594171	55594458		8.41902e-05	0.00143335	-0.00114552	-0.00338211	-0.00685369	0.00573218	0.000997869	0.0015786	0.00476122	0.00299822
1952	chr1	55604462	55604876		-0.00113649	0.00223343	-0.00539617	-0.00444573	-0.00539325	0.00539804	0.00264106	0.00482728	0.00308537	0.00159184
1953	chr1	55606156	55606640		-0.00157357	0.000441831	-0.00456638	0.00905812	0.000231907	0.00481713	-0.00203982	0.00591311	0.00228139	-0.00295656
1954	chr1	55616718	55617397		0.0032729	-0.000918941	-0.00693014	0.00176791	-0.00208462	-0.00690164	0.00487641	0.00253474	0.00593335	-0.000824043
1955	chr1	55660542	55661555		0.00483225	0.00290356	-0.00171997	0.00149462	0.0016529	-0.00299439	0.00126635	0.00288107	0.00221986	-0.00305101
1956	chr1	55666377	55666716		-0.00283436	0.00328486	-0.00119233	0.00691351	0.00279344	-0.00334403	-0.00170788	-0.00262482	0.00423996	-0.000972337
1957	chr1	55680212	55681514		-0.00280816	-0.000571177	0.00340856	0.00301313	0.00626676	0.000806436	0.00446151	0.00203631	0.0047583	-0.00561383
1958	chr1	55683235	55683556		-0.000735967	-0.000396889	-0.00397957	0.00972785	0.000952792	-0.00617186	0.00227929	0.00266606	0.00374664	5.29108e-06
1959	chr1	55710111	55710968		0.00695321	0.000354212	-0.00142953	0.00150516	-0.000236685	0.00206774	-0.00346633	-0.00335709	0.00182062	-0.00237341
1960	chr1	55723617	55724080		-0.0032688	0.00156275	-0.00284336	0.00100267	-0.00518397	0.0036696	-0.000632771	0.00255518	-0.00204964	0.00690175
1961	chr1	55725779	55726251		-0.00185079	0.00320156	2.80066e-05	0.00405387	0.00529923	0.00309061	0.00991277	-0.00847408	-0.00261651	0.00618485
1962	chr1	55742990	55743629		-0.000133457	0.00495027	0.00237513	0.000667715	-0.000943767	0.00648596	0.000956622	-0.00378745	-0.00345336	0.000458161
1963	chr1	55841281	55841731		0.0038292	0.00262557	-0.00113886	-0.00176371	0.0017962	-0.00129339	-0.000458553	-0.00175754	0.0012185	0.00126749
1964	chr1	55939930	55940284		0.00387984	0.00114225	-0.00125745	-0.00255906	0.00137699	-0.00213372	0.00115523	0.000255625	0.00560629	8.81535e-05
1965	chr1	56106626	56107315		0.00382458	0.00275927	-0.00424936	-0.00205496	-0.000568997	0.000209842	0.00179785	0.00136153	0.00455755	0.00431269
1966	chr1	56688669	56688942		0.00420508	0.00307916	-0.00117587	0.000745666	-6.14966e-05	0.000553502	0.0025753	-0.000599423	0.00357569	0.00249761
1967	chr1	56714777	56715428		0.00668821	-0.00135684	-0.000761011	0.000526119	0.000695849	-0.00259372	0.000955302	0.00214154	0.00141227	0.00389435
1968	chr1	56721564	56721878		0.00366313	0.00376342	-0.000991798	-0.00127198	0.000276205	0.00170557	-0.00214581	0.000351947	0.000252979	0.002408
1969	chr1	56794643	56794859		0.00257382	0.00112647	-0.00123428	-0.00092975	0.00135994	-0.00367499	-0.00105398	-0.00230032	0.00226686	0.002391
1970	chr1	56795797	56796463		0.00559938	0.000802535	-0.00245034	-0.000305585	-0.00131482	-0.00273295	0.000123931	-0.00163162	0.00156767	-0.00361546
1971	chr1	56890298	56891346		0.00716617	-0.00128513	-0.00224067	0.000421873	0.0018226	-0.00126414	0.0061506	-0.000583715	-7.5426e-05	0.00465178
1972	chr1	56898732	56899110		-0.00227434	0.00365638	-0.00171449	0.00138298	0.00531494	0.00297131	0.00886924	-0.00493047	-0.00185178	0.0015024
1973	chr1	56907334	56907608		0.00444975	-0.000403971	-0.00329717	-0.00269443	0.00158469	-0.000814339	0.00179889	0.00376999	-7.77663e-05	0.00950307
1974	chr1	56938423	56938970		0.00265029	-0.000305222	-0.00399657	0.00190532	0.00284145	0.0036782	0.00816725	-0.00770428	0.000228043	0.00222555
1975	chr1	56943079	56943693		0.00478228	0.00362933	0.000198949	-0.00338873	0.00315695	-0.000627626	0.00243634	0.00298249	0.00053567	-0.00448189
1976	chr1	56968232	56968702		0.00632808	-0.00104236	-0.00142062	0.00128474	-0.00182153	-0.00192095	0.00311866	0.000115263	-0.000462761	-0.00149601
1977	chr1	56974176	56974496		0.00457863	-0.000166912	0.00088571	0.000272741	0.00322802	-0.00187823	-0.00195554	-0.00524277	0.0012059	-0.00481453
1978	chr1	56976902	56977420		0.00644177	0.000300078	-0.000603485	-0.000799032	-0.00081859	-9.45753e-05	-0.00193066	0.00055067	0.000228035	-0.000695036
1979	chr1	56982038	56982957		0.00765795	-0.000475213	0.000471541	2.00374e-05	0.00126624	-0.00122483	-0.00091464	-0.00432444	-0.00120508	-0.000471863
1980	chr1	56991071	56991666		0.00733168	-0.00239461	-0.00167011	-8.51092e-05	0.00192836	-0.00150315	-0.000478238	-0.00361825	-0.00130934	0.00446645
1981	chr1	56992531	56992739		0.000872089	0.00156768	0.000511725	0.00537861	0.00119679	0.00381897	0.00363768	-0.008869	-0.00184154	0.00666072
1982	chr1	57043975	57045210		0.00460727	0.00431877	0.000650799	-0.00154792	0.00684587	-0.000493919	0.00179054	-0.00458157	0.00366255	-0.00363393
1983	chr1	57110774	57111398		0.00174647	0.00510979	0.000597976	-0.0050065	0.00649751	0.0033793	0.00385616	0.000383707	-0.0020142	0.00100384
1984	chr1	57239784	57240420		0.00316106	0.00521319	-0.00530586	-0.00156778	-0.00137624	0.000908889	0.00326224	-0.000688654	0.000897955	0.00399643
1985	chr1	57286542	57287156		0.0026832	0.00494153	-0.00150529	-0.00422954	0.00248686	0.00546184	0.000717533	0.00398175	0.000131236	-0.0034951
1986	chr1	57297511	57297975		0.000620081	0.00190704	-0.00254077	-0.00156062	-3.15372e-05	-0.00195907	-0.000285286	0.00138959	0.00444252	-0.00192484
1987	chr1	57376360	57376680		0.00369265	0.00323396	-0.0031694	-0.00168458	-0.00283059	-0.00278182	0.000717564	-0.00423479	-0.00209809	0.00280677
1988	chr1	57439699	57440321		0.00187537	0.00321093	-0.00088713	-0.003012	0.000581165	0.000504454	-0.00120819	-0.000300146	-0.00222897	0.00183726
1989	chr1	57441023	57441365		0.00247349	0.00261491	-0.000902133	-0.00715908	-0.00583146	0.00370491	-0.00270282	0.000979185	0.00252298	0.005918
1990	chr1	57772992	57773639		-0.00434772	0.000363065	-0.00309514	-0.000975064	0.00251344	-0.00440114	-0.00210959	0.00339534	-0.00232166	0.00858638
1991	chr1	58452210	58452456		0.00411064	0.000798121	-0.00483282	0.00116928	0.00210762	0.00193519	0.00264644	0.00419635	0.00412097	0.00584544
1992	chr1	58715573	58716288		0.000607837	0.00713394	0.000233391	-0.00230242	0.0025882	-0.00255687	0.00295901	0.000269311	-0.00319076	0.000533781
1993	chr1	58790201	58790695		-0.00276849	0.00280723	-0.00336367	0.00454862	0.00158092	-0.00566018	-0.000773207	-0.00229041	0.00311342	-0.00127557
1994	chr1	58857713	58858313		-0.00212606	-0.000105977	-0.00286758	-0.00167322	-0.00293142	-0.00024435	0.00216144	-0.00488317	7.12796e-05	0.00163791
1995	chr1	58963255	58963475		0.0038659	-0.00170464	-0.00495732	0.00184667	0.00047786	0.00454076	-0.00617072	0.00236	0.00408185	0.000179652
1996	chr1	58981454	58981917		0.00136276	0.00169268	-0.0039	0.00340271	-0.00149531	0.00297118	0.000980282	0.00581422	-0.000397577	0.00398105
1997	chr1	59011605	59012767		-0.000291225	-0.00792347	0.000441882	-0.00271393	0.00339361	-0.00234603	-0.00185148	0.0013708	0.00455589	0.00202517
[truncated: 76,170 more rows]

## Sheet: RNA-seq Eigenvectors|values
		PC1	PC2	PC3	PC4	PC5	PC6	PC7	PC8	PC9	PC10
	Eigenvalue	2294.73	1087.13	945.714	638.547	591.183	434.465	350.339	301.437	265.022	243.44
EnsemblID	Prop variance	18.5808	8.80271	7.65761	5.17042	4.78691	3.51794	2.83675	2.44079	2.14593	1.97117
ENSG00000000419		-0.00337949	0.0156136	-0.0189857	-0.00247462	-0.00225035	0.0131253	-0.00307936	-0.00273913	-0.00141648	-0.00066449
ENSG00000000457		-0.015273	0.00347557	-0.000466615	-0.00106478	0.00329093	-0.00309806	-0.000292817	-0.00590658	-0.00284591	-0.0063994
ENSG00000000460		-0.00373981	-1.92661e-05	-0.0048153	0.0119182	0.000434543	0.00255323	-0.00314772	0.00546424	-0.0194727	0.0113249
ENSG00000000938		0.0182607	0.0016987	-0.000856286	0.00749967	-0.008642	-0.00508979	0.00180515	0.00795748	-0.00103435	-0.00486932
ENSG00000000971		-0.00239053	-0.00550816	-0.00422641	0.0178362	0.00192599	0.0152537	0.0175346	-0.0105704	0.0105673	0.0179724
ENSG00000001036		0.0176414	-0.00133484	-0.00180102	0.00336216	-0.00465572	-0.00569936	0.0112734	-0.00424372	-0.000394936	0.00806319
ENSG00000001084		0.00094084	-0.000179787	-0.0130003	0.0110351	0.00637773	0.0133261	0.00273036	0.0166267	-0.0126591	-0.00252993
ENSG00000001167		-0.0105894	-0.0087564	-0.0155199	-1.62963e-05	-0.00488329	0.00489751	-0.0120765	-0.00136516	0.00498532	-0.00151291
ENSG00000001460		-0.0138645	-0.000383686	0.00112744	-0.00490323	0.000900617	-0.00334363	-0.00444106	0.00787685	0.0145764	0.00932394
ENSG00000001461		-0.0176177	0.00201674	-0.00186285	-0.00893623	-0.000198157	-0.00269633	-0.0128483	-0.00175664	0.0019698	0.00257381
ENSG00000001561		-0.00285888	0.00474126	-0.00582296	0.0251785	0.0166902	0.0160449	0.00821364	0.00704777	0.00210641	-0.00798218
ENSG00000001629		-0.00755259	0.0033028	-0.0176839	0.00444909	0.0188299	4.61094e-05	-0.00362861	0.0130373	-0.00527385	0.0137837
ENSG00000001630		0.00788246	0.00641812	-0.0131895	0.00964204	0.00770989	-0.00921733	-0.00362657	0.00662719	-0.0148874	0.00798316
ENSG00000001631		-0.0147917	0.00727467	-0.0112877	0.0106927	-0.00579922	-0.0114258	0.00562672	-0.00053369	-0.00372571	0.00324815
ENSG00000002016		-0.0134807	0.00382376	-0.000661283	0.00855339	-0.00545643	-0.0137739	-0.00109776	0.00483548	-0.00310441	-0.00433394
ENSG00000002330		0.00464286	0.00411449	0.0175732	-0.00662775	0.00584143	0.00559437	-0.00599051	0.000668535	-0.000400251	0.000332859
ENSG00000002549		0.0134384	0.00699838	-0.00305909	-0.00658748	0.00399849	0.00666598	0.00471406	-0.00739692	-0.0170829	0.007236
ENSG00000002587		-0.00966182	0.00515117	0.00274671	-0.00504777	-0.00515756	0.00429192	-0.00809709	-0.00709741	0.00154846	-0.00276814
ENSG00000002745		-0.00890458	0.000667008	-0.00538247	-0.00742219	-0.00435874	-0.00397709	0.000600808	-0.00957988	0.00516828	-0.0193379
ENSG00000002822		-0.00288038	0.00591287	0.0176222	-0.0032415	0.00124016	-0.000427335	-0.00684116	0.00963505	0.00761429	-0.000523262
ENSG00000002834		0.00922589	0.00682312	-0.00139997	0.0200586	0.000206439	0.0141189	-0.0136247	0.00380136	-0.000383952	-0.00644531
ENSG00000002919		0.0106557	0.0142556	-0.0071733	0.00988375	-0.00531785	-0.00877601	0.00851125	-0.00452217	-0.00275624	-0.00252452
ENSG00000002933		-0.000141045	0.00193287	-0.00340166	0.00127115	0.00351047	0.00239003	0.00391429	-0.00447212	-0.00464729	0.00525501
ENSG00000003056		0.00490953	0.00992637	-0.00603698	0.00226986	-0.00453879	0.00993072	0.00553514	-0.00817395	0.00712101	0.00820078
ENSG00000003147		0.00431236	0.00343136	-0.00104218	0.00553793	-0.00344523	-0.000583386	-0.0141094	0.00118847	0.00770604	-0.00961718
ENSG00000003249		-0.0114252	0.00147225	0.00601698	-0.00646453	-0.014274	-0.00218504	-0.0029616	-0.00820894	0.00650888	0.0075259
ENSG00000003393		0.00283771	0.00953672	-0.00807017	0.0188514	0.00407661	-0.00896169	-0.00290929	0.000418	0.0129522	-0.00418654
ENSG00000003400		0.00548357	0.0125502	-0.0082044	0.0108061	-0.00427887	-0.0171836	-0.00419698	0.00613755	-0.0106957	-0.0101464
ENSG00000003402		0.00418402	-0.000173443	0.00203491	0.0225487	0.0178408	-0.0105731	-0.00278741	-0.0180865	0.00579353	-0.00451746
ENSG00000003436		-0.00829178	-0.0118141	-0.00113949	0.00441562	0.0196313	-0.00514417	-0.0176456	-0.0033244	0.00109492	0.0164291
ENSG00000003509		-0.013867	0.00286445	-0.00557845	0.0115513	-0.00855996	-0.00708065	0.00603862	-0.00718447	0.0108901	-0.0044091
ENSG00000003756		-0.0119956	0.00933906	-0.00570851	0.0152573	-0.0150777	-0.0163244	0.00796981	-0.00748287	0.00456414	-0.00425581
ENSG00000003987		-0.00342709	-0.0133444	-0.00582755	0.00824882	0.00125089	-0.0107686	0.00183722	0.00569746	-0.00630909	0.00234356
ENSG00000004059		0.0123236	0.00426434	0.0149393	-0.00246831	-0.0117228	0.000583163	-0.000712765	0.0082642	0.00517239	0.00544604
ENSG00000004139		-0.0153472	0.00239489	0.0105932	0.00876313	0.000643631	-0.000664184	-0.00710971	-0.000640995	0.0047913	0.0121835
ENSG00000004142		0.00290887	0.00117694	0.0106346	-0.00140999	-0.00258073	0.0144044	0.0162308	0.0199221	-0.000736389	-0.00770937
ENSG00000004399		0.0122117	-0.00222145	0.00644417	0.0129727	-0.00492816	0.00025064	0.00069775	0.00915181	0.00839397	0.017847
ENSG00000004455		0.00947822	-0.00388327	-0.00670839	0.00800226	-0.00558048	0.0104058	0.0232752	0.00662655	0.00489276	0.00252035
ENSG00000004468		0.00618806	0.00378944	-0.00180196	0.00593518	0.00386928	0.00516888	-0.0169756	0.00988392	-0.0344837	-0.0174179
ENSG00000004478		-0.00569321	0.00575714	0.00442582	-0.000152336	-0.00271592	0.00569181	0.00257912	-0.00465741	-0.000791592	0.0109374
ENSG00000004487		-0.011481	0.00674139	0.000596237	-0.00319104	-0.0105316	0.00665015	0.0171252	0.00918518	-0.00218985	-0.00351101
ENSG00000004534		-0.00563771	0.00100547	-0.00921673	0.0139149	-0.0104365	0.00180149	0.00758863	0.00618573	0.00635804	-0.00672273
ENSG00000004660		0.00501173	-0.00288585	0.00661925	0.0113869	-0.0041768	-0.01149	0.00133629	0.000283339	0.000285959	-0.00431181
ENSG00000004700		-0.00417972	0.014313	-0.0154607	0.015069	0.00380756	0.010195	-0.00195595	-0.0147253	-0.00254265	0.00534128
ENSG00000004766		-0.00747119	0.018355	-0.0135054	0.000673059	-0.00141138	-0.012816	0.00902998	0.000663612	0.00389069	-0.00712519
ENSG00000004777		-0.00689522	-0.00852785	0.000938803	0.0171634	-0.0181612	0.00168567	-0.0021564	0.00434946	-0.0104835	-0.0086148
ENSG00000004779		0.00251178	0.0144082	0.0063508	-0.00681135	-0.00242672	0.0141985	0.0236596	0.00656802	0.00521729	0.0160622
ENSG00000004799		7.35678e-06	0.00353249	-0.00508498	-0.00027838	-0.000201429	-0.0158896	-0.00460271	0.00302709	-0.000784302	-0.0113715
ENSG00000004809		0.00846216	0.00083479	0.00307594	0.00225293	-0.00188938	-0.00461188	-0.0152392	0.00894648	-0.00357471	0.000546549
ENSG00000004838		-0.000694691	0.00953428	0.00182665	0.0169185	0.00213648	-0.000180723	0.0101973	0.000788581	-0.00748549	-0.00951386
ENSG00000004864		0.0104234	-0.00261467	-0.00636571	0.00526558	0.000106218	-0.0110359	0.0156728	0.000925233	-0.0182531	-0.00633635
ENSG00000004866		0.00404406	0.00228378	-0.00750475	0.0104105	0.00174719	0.0147657	-0.0106835	-0.00957082	0.00488769	0.00793773
ENSG00000004897		-0.00622927	0.0149862	-0.0173702	0.00939066	0.00793963	0.0020714	0.00109932	-0.00775124	-0.00407634	0.012362
ENSG00000004939		-0.00153538	0.0103078	0.0036286	0.000459812	-0.0107875	0.00328745	-0.0159813	-0.0176926	0.0172015	0.000848939
ENSG00000004975		-0.0149795	-0.00110698	0.0130896	0.00253825	-0.0028637	0.00942163	0.00492076	0.00318192	-0.012742	-0.00448015
ENSG00000005007		-0.00149002	0.0222434	0.00726211	0.00863452	-0.00428923	-0.0104943	-0.00525335	0.00396404	-0.00424652	-0.00107956
ENSG00000005020		0.0153386	-0.00252223	-0.0134114	0.00408999	-0.00775677	0.000783046	-0.00509048	-0.00356548	0.00146367	0.000287246
ENSG00000005059		-0.00996464	-0.00840473	0.000517909	-0.0246	-0.00611919	-0.00177671	0.00853477	-0.00953212	-0.0149016	0.00253525
ENSG00000005075		0.00340785	-0.00106722	0.00835309	-0.00310593	0.00110395	0.00661213	0.00628885	-0.00750164	0.0155847	0.00123141
ENSG00000005100		-0.00115326	-0.00388946	-0.00781734	0.0125345	-0.0168702	0.000645957	-0.00474553	0.0137527	0.00646202	0.0138723
ENSG00000005102		-0.00662849	0.00771663	0.000141136	-0.00398497	0.000480565	-0.00552646	-0.0136517	-0.0160676	0.0110794	0.0044563
ENSG00000005156		-0.0069862	0.0115027	0.000250355	0.000277826	0.00797993	-0.0113449	-0.00351859	0.0210476	0.000779971	-0.000659327
ENSG00000005175		-0.00266673	0.00352209	-0.0161061	-0.00431634	-0.0119467	0.0145971	-0.00499388	0.00469105	-0.0250112	-0.00292197
ENSG00000005187		-0.0112996	-0.00245808	0.0010204	-0.0144863	0.00153933	-0.000731555	-0.000312078	0.00214459	-0.00941605	-0.00506702
ENSG00000005194		-0.00911914	0.00528825	-0.000791689	-0.00658812	-0.000326381	-0.0029806	0.0245014	0.00711843	-0.0023446	-0.0143043
ENSG00000005238		0.0148466	0.0135089	-0.00197907	0.00885425	-0.00948279	-0.00750947	-0.00587616	-0.00963873	-0.00610063	0.000545667
ENSG00000005249		-0.000978047	0.0067626	-0.00179987	-0.00197688	-0.00831956	-0.00240481	-0.032119	-0.0165171	-0.0158219	0.000448971
ENSG00000005339		-0.00146608	-0.0181502	-0.00500076	0.0037175	0.00640113	0.00244776	-0.0261493	0.0216698	0.00289406	0.00669084
ENSG00000005379		0.00366821	-0.00121575	0.00545004	0.027654	0.00861106	0.00890815	-0.00168697	0.0166001	-0.012808	-0.00517243
ENSG00000005381		0.00614934	0.00299602	0.00435842	0.016659	-0.00661593	-0.00361857	-0.00229711	0.00292653	0.00701362	-0.0174452
ENSG00000005436		-0.0121955	-0.0111077	-0.00911793	-0.00505941	0.00357333	0.00674582	0.0111626	0.0100146	-0.00968373	-0.00672084
ENSG00000005448		-0.013911	0.00548636	0.00775045	0.00339778	0.00312182	0.0049072	0.00420075	-0.0123113	0.0123661	0.00412009
ENSG00000005469		-0.00970736	0.00537312	-0.0078357	0.0170268	0.00183252	0.00703704	0.0110977	-0.012588	0.00821889	0.0124641
ENSG00000005471		-0.011319	0.00345128	-0.00185105	-0.00790132	-0.0115096	0.000754077	-0.00153925	-0.00630245	-0.00595077	-0.00290183
ENSG00000005483		-0.00927034	-0.015411	-0.0146713	0.00878025	-0.00207093	0.0053088	-0.0147885	0.0112832	-0.0012408	0.0065578
ENSG00000005486		-0.00176507	-0.00440443	0.0145285	0.00409562	0.000644699	0.00545461	-0.00778144	-0.00507071	0.00865486	-0.0117153
ENSG00000005513		-0.0102948	-0.000748914	0.0106662	-0.00571858	-0.0107175	-0.00436676	-0.00643016	-0.00494978	-0.0016225	0.0132275
ENSG00000005700		-0.00178974	9.98684e-05	-0.0171997	-0.00092719	0.00933483	-0.00667509	0.0134821	0.0153481	-0.00215521	0.00124434
ENSG00000005801		-0.0115575	-0.0013196	-0.0146162	0.00738517	0.00103785	-0.00552653	0.00562294	0.00278257	0.00150319	-0.0018658
ENSG00000005810		-0.00634891	-0.00720509	-0.00684239	-0.0153113	0.0212373	-0.00532997	-0.0148739	0.0186542	0.00414247	0.00918196
ENSG00000005812		-0.00842681	0.0211797	-0.0148344	0.00025128	0.000134691	-0.00674099	-0.000649648	-0.00418492	-0.000608735	0.00457632
ENSG00000005844		0.00552988	0.00450044	-0.0014874	0.0221484	0.00587361	0.0149098	0.00229442	0.0128414	-0.0133421	0.0106545
ENSG00000005882		-0.00575229	0.00794606	0.0100821	-2.12156e-05	-0.000381142	0.00361865	-0.0105067	0.0178397	0.00446191	-0.00344196
ENSG00000005884		-0.015176	0.00349017	0.00660427	0.00291871	0.000561008	-0.00499832	-0.00693482	-0.00826736	0.00829136	0.0148149
ENSG00000005955		-0.0108022	-0.00674943	-0.00976625	0.0105671	-0.00812791	-0.00646078	0.00875147	-0.00849672	0.00455905	-0.012307
ENSG00000005961		-0.00223779	0.0102846	0.00346879	-0.000296758	-0.00757579	-0.00387146	-0.0299949	-0.0156738	-0.0128179	0.00275911
ENSG00000006007		0.0180184	0.00426234	-0.00160469	0.00258911	-0.00127442	0.00273464	0.0112327	-0.00269517	0.00525342	0.00701365
ENSG00000006015		-0.00858613	0.00167347	0.0198043	-0.00153621	-0.0149753	-0.00431446	0.00422085	0.00270172	-0.0105154	0.00483238
ENSG00000006016		0.00116766	-0.0164853	0.00989489	0.0105039	0.00269962	-0.00626603	0.0101007	-0.0228444	-0.00454771	0.00404127
ENSG00000006025		-0.00825496	0.000758677	0.0145984	0.0231377	0.00411085	0.00786666	0.00873304	0.00398922	0.00334586	-0.00397715
ENSG00000006075		0.00761845	-0.00654094	0.0048113	0.00402058	0.0126043	0.00510923	0.00506813	-0.00518129	-0.0171581	0.0131474
ENSG00000006114		-0.0167809	-0.00158088	-0.00953957	-0.000625471	0.00349907	0.0119372	-0.0081009	0.0105998	0.00411165	0.00622675
ENSG00000006118		-0.000742249	-0.00261842	0.0087977	0.00918313	0.0109994	-0.0222757	0.0146008	-0.00375594	0.00292105	0.00229656
ENSG00000006125		-0.00517446	-0.00553041	-0.0121953	0.00706586	0.0105419	0.0217407	-0.0164199	0.00716711	0.0155939	0.00153825
ENSG00000006194		-0.015123	0.00922424	0.00540354	0.00118679	-0.00662309	-0.00171023	0.0082549	0.00969704	0.00319962	0.00638971
ENSG00000006282		0.00420553	0.00351037	0.00786576	0.00413008	-0.00863441	-0.00286515	0.00870724	-0.00887295	0.00292181	-0.00512978
ENSG00000006432		-0.0146658	-0.00285193	-2.99261e-05	-0.00304127	0.00409958	0.00595631	-0.00747493	-0.000696198	-0.00960665	0.00877457
ENSG00000006451		-0.0096339	0.00928584	-0.0169131	-0.00680052	-0.00738898	0.0081607	-0.00890116	0.0123911	-0.00758728	0.00656265
ENSG00000006453		-0.00224482	-0.00195491	-0.00387121	-0.00311389	0.00828985	-0.017107	-0.0077199	-0.0119975	-2.97641e-05	0.00775506
ENSG00000006459		0.00259658	-0.0134813	-0.017168	-2.25715e-05	0.000689751	-0.0137259	0.00691351	0.00604539	-0.00460987	0.0118765
ENSG00000006530		-0.0142985	-0.00220796	-0.000908938	0.0124824	0.0073352	0.00332683	-0.0010559	0.00111197	-0.00411722	-0.00607649
ENSG00000006534		0.0178553	0.00245346	0.00319941	0.00202508	-0.00984345	-0.010121	0.000317903	0.0132194	-0.00109079	0.00442271
ENSG00000006555		-0.00768646	0.00675196	0.00859269	0.0259722	0.0102014	0.0130995	0.00446737	0.00700728	0.0064136	0.003331
ENSG00000006576		-0.000399868	0.00325558	-0.0165569	0.00283745	0.00292118	-0.00776412	-0.00879964	-0.0086513	-0.0156287	0.0108504
ENSG00000006607		-0.00919716	-0.000815486	0.00190806	0.00821201	0.00604188	0.00458998	-0.00876466	0.00104217	-0.0181141	-0.00195944
ENSG00000006625		-0.000282946	-0.00622319	-0.00606654	-0.00668403	-0.0157616	0.00680953	0.0101916	0.0141497	-0.0078283	-0.01656
ENSG00000006634		-0.0109026	-0.00209482	-0.00641144	0.00790217	0.0103954	0.00514044	0.00333768	-0.0170168	-0.00748445	0.00870613
ENSG00000006638		-0.0115688	0.00661078	0.0119432	-0.000206499	-0.00511045	-0.00945764	-0.0150987	-0.00172391	-0.0130282	0.00499918
ENSG00000006652		-0.00180143	-0.00923963	0.00472149	0.00884834	0.00779432	-0.0109271	-0.00218782	-0.0227876	0.00741478	0.00115906
ENSG00000006695		-0.00516468	-0.00450125	0.00448911	-0.0059652	0.0010426	0.0134565	-0.00630614	0.0155857	0.0097283	0.00136334
ENSG00000006712		-0.0041768	0.00394577	-0.00324383	0.00378473	-0.00631151	0.0132074	-0.00188039	-0.0261224	0.0133749	-0.0015162
ENSG00000006715		0.00540652	0.0173213	-0.0167625	0.000727272	0.00813063	-0.00354531	0.00874044	0.00388774	0.00320413	-0.0055296
ENSG00000006740		-0.00748874	-0.00107124	5.3816e-05	-0.000249126	0.0119537	-0.0144408	-0.00468536	0.0105506	-0.00498528	0.00274871
ENSG00000006744		-0.00898685	0.0145457	0.0100849	0.0105189	-0.00112983	0.00408629	0.00132881	-0.0037772	0.00401094	0.00754726
ENSG00000006831		0.0100339	0.00193008	-0.0103371	0.0191715	0.00357322	0.00938357	-0.00108995	0.00424561	0.0103136	-0.0116668
ENSG00000006837		-0.00599431	-0.0134865	-0.00266681	0.00467575	0.0155863	-0.0125624	0.00321065	0.00298707	-0.00783147	0.0120168
ENSG00000007038		0.00335465	-0.00452604	0.000460028	-0.000672429	0.0035297	0.00186034	-0.00324551	-0.00202822	-0.0122246	-0.0151925
ENSG00000007047		0.0103707	-0.00267376	-0.000297416	0.015249	0.00384193	0.0126283	-0.00594818	-0.000881211	0.00370348	0.00878048
ENSG00000007080		0.010087	-0.00261404	0.00302554	0.00144405	-0.0129148	0.021403	-0.00145244	0.0056337	0.00184076	0.0148276
ENSG00000007129		-0.0150219	0.00246801	-0.000262581	-2.47068e-05	-0.000480443	0.00314376	-0.000525443	-0.005045	0.00315623	0.00480188
ENSG00000007168		-0.00832028	0.0163153	-0.0191558	0.00416586	0.0012534	-0.0018835	-0.00802509	0.00392035	0.0141614	-0.00294809
ENSG00000007202		0.00954216	0.00228025	-0.000204105	0.00334136	0.00773401	-0.0142178	2.11939e-05	0.0124889	0.0110067	0.0264421
ENSG00000007237		0.0157413	-0.00352171	-0.00369775	0.00502529	-0.00722512	-0.00698646	0.0014746	0.0108659	0.0150969	0.00533879
ENSG00000007255		-0.0095183	0.00387714	0.0208762	-0.00164325	-0.000680168	0.00818226	0.0073451	0.00920657	0.00641603	-0.00312049
ENSG00000007264		0.00203298	0.00467088	0.00968464	0.0229284	0.0124829	0.0174886	0.00387209	0.0182293	-0.00648672	-0.0105416
ENSG00000007312		-0.00792791	0.00913912	-9.62998e-05	-0.0087462	-0.00736114	0.00311047	-0.00567213	-0.00920629	-0.00980102	-0.0121615
ENSG00000007341		-0.00986973	0.000207281	0.0010091	-0.000419354	0.0106678	-0.00361578	0.0105092	-0.0206973	-0.0109677	0.00691738
ENSG00000007372		-0.00697527	-0.00883128	-0.0136476	-0.0046915	0.00841249	-0.00393611	-0.00563918	-0.0134459	0.00417326	-0.00215381
ENSG00000007376		0.0059503	0.0110171	0.0165936	-0.000514614	-0.00542247	-0.0020547	0.00570231	0.00144585	-0.00759276	0.00811899
ENSG00000007392		-0.0112074	-0.00741588	-0.00192372	0.0202256	-0.0178419	-0.0034977	0.00934242	-0.00827982	-0.00135031	-0.00156663
ENSG00000007402		0.00156038	-0.000755998	0.00359486	0.0286955	0.0151915	0.0172644	0.00696052	0.0107635	0.000485121	-0.00124995
ENSG00000007516		-0.00391163	-0.00187333	0.00384174	0.0126496	0.00115191	-0.00803481	-0.00292053	0.00326755	0.00358788	-0.00706214
ENSG00000007520		0.00107687	0.0105762	0.021074	-0.00177316	0.000502687	0.00193871	-0.00540425	0.014703	-0.00885324	0.00278256
ENSG00000007541		-0.0042621	0.00773381	0.0218272	0.00194396	-0.0111061	-0.00744735	0.000142065	0.00480648	-0.00908586	-0.000802556
ENSG00000007545		-0.00406824	-0.00417557	0.000451721	0.0224618	-0.00565672	-0.00481951	-0.0146418	0.0208411	-0.000902792	-0.00460696
ENSG00000007923		-0.00533669	0.00873256	0.00423744	0.00900202	-0.0152324	0.00210201	0.00931038	0.00831154	-0.000847834	-0.00471098
ENSG00000007944		-0.0027282	-0.0120174	0.00844565	0.0148782	0.0136908	0.00665664	0.0161441	-0.00490711	-0.010695	0.00499153
ENSG00000007968		0.00802525	0.0146146	0.000544408	0.00890051	-0.00292343	-0.00255562	-0.014406	-0.02078	-0.0104547	0.0128594
ENSG00000008018		0.00828825	0.0113024	0.00730493	-0.000708974	-0.00234992	0.00475718	0.0226182	-0.00502202	-0.0106969	0.000482752
ENSG00000008083		0.00575924	0.0153825	-0.0017778	0.00850195	0.00175622	-0.0157074	-0.0133197	0.00921223	-0.00784343	-0.0057534
ENSG00000008128		-0.00146366	-0.0049093	0.00389909	0.00947186	-0.0183072	0.00327869	-0.0020971	-0.0184925	-0.00617696	-0.0106126
ENSG00000008130		0.0162378	0.00812217	3.05706e-05	0.00156932	-0.0104076	-0.00818665	4.02037e-05	-0.00375532	-0.000757463	-0.0102346
ENSG00000008226		-0.0112395	-0.00320144	0.00651947	0.0164743	-0.00467878	-0.0126994	-0.00110451	-0.00438481	0.0145891	0.00663329
ENSG00000008256		0.000280505	-0.00619385	-0.00239822	0.015923	-0.00162906	0.0115215	0.00853479	0.00711124	0.0126335	0.00688259
ENSG00000008277		-0.0146071	0.000482259	-0.00402977	0.00543773	0.00514862	0.00399833	0.000931575	-0.00312168	0.00546386	0.00271908
ENSG00000008282		-0.00795252	-0.00424213	-0.0190073	-0.00631503	-0.0208357	0.000873523	-0.00311422	0.002803	0.0045207	-0.00148467
ENSG00000008283		-0.00436493	0.00431081	0.00675955	0.00887754	0.00857825	0.0125956	0.00511097	-0.0160691	0.00788803	0.0248344
ENSG00000008294		0.00229456	0.00223835	-0.00894449	0.0212766	0.0105813	-0.0220256	0.00131147	-0.00423019	0.0120634	5.78568e-05
ENSG00000008300		-0.00413532	-0.00238232	0.00692367	0.0101834	0.00555744	0.000863707	-0.00441003	0.0124987	0.00204923	-0.00358347
ENSG00000008311		-0.0126746	-0.00129632	0.00385741	0.00315392	-0.00166549	-0.0146318	0.00116472	-0.00500126	-0.00468414	-0.00298465
ENSG00000008324		-0.00751306	0.00162963	-0.000478896	-0.000566205	0.00852514	0.0219495	0.0139188	-0.00566929	0.0130786	0.00867772
ENSG00000008382		0.0104288	0.0076514	0.00869793	-0.00215545	-0.00573152	-0.00101965	0.00961555	0.0178962	-0.00740175	0.00599179
ENSG00000008394		0.0125071	-0.00377724	-0.00520699	0.00180921	-0.00876979	-0.00491769	0.00730335	0.00685725	0.0123866	0.0213659
ENSG00000008405		-0.0130639	-0.00192548	-0.00269448	0.0111898	0.00759776	0.0119486	0.000831472	-0.00758014	0.00373958	-0.00723106
ENSG00000008438		0.00445699	0.00643215	0.00997687	0.00851767	-0.0103289	-0.00426417	-0.0135443	-0.011719	0.0152554	-0.0187896
ENSG00000008441		0.00633075	-0.000134066	-0.000726435	-0.0105104	-0.0139441	0.0112736	-0.00254184	-0.0137696	-0.00279891	0.00396684
ENSG00000008513		-0.015747	-0.00574534	0.00288531	-0.00201412	0.00735368	-0.00198869	-0.00762494	0.00104536	0.000892947	0.00472812
ENSG00000008516		0.00305864	0.000763227	0.0101068	0.00788666	-0.0123932	-0.00549858	-0.0158635	-0.0130356	0.00695619	-0.0253827
ENSG00000008517		-0.0107064	0.00187609	0.00681917	-0.00158389	0.00312626	0.0205683	-0.00111226	-0.0130609	0.0197774	0.00719901
ENSG00000008710		-0.0111521	-0.00105071	0.0162775	0.00143361	0.000153689	-0.0129096	-0.00934359	0.0206887	-0.0113102	0.0105573
ENSG00000008838		-0.00424136	0.00640395	0.00500803	0.0178513	-0.01238	0.00596004	-0.0145694	0.0110434	-0.0113235	-0.00582249
ENSG00000008853		-0.00330647	0.00770194	-0.00440369	-0.00158089	-0.00994003	0.00795004	-0.00568069	0.00208479	-0.00248042	-0.0135041
ENSG00000008869		-0.0145648	0.00717701	-0.00727033	0.00635094	0.00913528	-0.0139632	-0.00113797	-0.00387182	0.013187	-0.00280605
ENSG00000008952		-0.010801	0.00190073	-0.0188945	-0.00595173	-0.0144698	0.00683651	0.00452258	-0.00399215	0.0101108	-0.0055419
ENSG00000008988		-0.0144432	-0.00591592	0.00897382	-0.0200522	-0.000818512	-0.000318276	0.0056955	0.00241833	-0.000965672	0.000471355
ENSG00000009307		-0.00773952	-0.0131759	-0.00976228	-0.0174862	-0.00205585	0.0070503	0.00894613	1.25264e-05	0.0120019	-0.00397023
ENSG00000009335		-0.00628673	0.00709512	-0.00513649	-0.00671705	0.00570731	-0.00333369	0.00740045	0.00116966	-1.62103e-05	0.0258459
ENSG00000009413		-0.00853094	-0.00402641	-0.0112772	-0.00495163	0.0211126	-0.0129186	-0.0144692	0.01787	-0.00284394	0.0072041
ENSG00000009724		-0.0116541	-0.0122918	0.00334625	0.0118138	-0.0103323	-0.0150073	-0.00094231	-0.0059168	0.00236825	-0.000284006
ENSG00000009765		-0.00429717	-0.00400148	0.005108	-0.00144561	0.00558856	-0.0199547	-0.0161457	-0.00331272	-0.00321706	0.00393576
ENSG00000009780		-0.00378355	0.000824956	-0.000934019	0.0180922	-0.00057418	-5.75342e-05	0.0110795	-0.0112747	-0.0040794	-0.0128018
ENSG00000009790		-0.0162474	0.00251299	-0.00401361	0.00102215	-0.0175759	0.00153155	0.00359917	-0.00925628	-0.00324996	-0.000276712
ENSG00000009830		-0.00592647	-0.00483259	0.00294483	0.0155075	-0.0153833	-0.00756733	-0.00675061	-0.0153383	0.00702157	0.00777376
ENSG00000009844		0.00182625	0.0167933	-0.020711	-0.00499884	-0.00312114	0.0023631	0.00574449	0.00339835	-0.00776067	-0.00174359
ENSG00000009950		-0.00748923	-0.000703401	0.0016062	0.00653524	0.0172112	-0.0148178	-0.00690896	0.00141203	-0.00495263	0.0151876
ENSG00000009954		-0.0143086	0.0144223	-0.00811206	0.00125484	0.0054019	0.00729702	-0.00459611	0.00710754	0.0045769	0.00308786
ENSG00000010017		-0.00651791	-0.0133581	-0.0137256	0.00143498	0.00881627	0.00353663	0.00093743	-0.0126299	-0.0135827	0.0127246
ENSG00000010030		0.00938692	0.00617099	-0.00667441	-0.00511661	0.00599279	0.0143539	0.00406532	-0.00557808	-0.0147894	0.00871664
ENSG00000010072		-0.00385685	0.0193635	-0.00913203	0.00434569	0.00757419	-0.0065832	0.00473504	-0.00295563	-0.00245149	0.00481324
ENSG00000010165		-0.00554286	0.0235382	-0.0067107	-0.00146519	-0.00389087	0.0068344	0.00393376	0.00620648	0.00572255	-0.00574716
ENSG00000010219		-0.00644449	0.00827376	0.00219409	-2.78974e-05	-0.000489657	0.00490973	0.015874	0.00319578	0.00186803	-0.0152683
ENSG00000010244		-0.00971963	-0.00628722	-0.0102869	0.0172232	-0.0104743	-0.00889118	0.00754015	-0.0124521	-0.00136646	-0.000600954
ENSG00000010256		0.0146014	0.00975613	0.0136702	-0.00232217	0.00267758	-0.00778307	0.011568	0.00527206	-0.00238572	0.00266931
ENSG00000010270		0.0125344	0.00534744	-0.00695859	0.0100341	-0.0017611	0.0078061	0.00314544	0.00609289	0.0017541	-0.00161155
ENSG00000010278		0.00137121	-0.000993728	-0.000124182	-0.00564742	-0.00364225	0.00127661	-0.0220028	-0.0125477	-0.00448407	-0.0149935
ENSG00000010292		-0.0060331	0.00698998	-0.00365296	0.00785362	-0.00465693	0.0119386	-0.0120058	0.0115295	0.00663839	-0.00640938
ENSG00000010295		0.00800182	0.00137367	0.00567361	0.0187568	-0.0242077	-0.00228152	0.0108268	-0.00282329	-0.00930793	0.0093795
ENSG00000010310		-0.00755112	-0.00361144	0.00421362	0.0245672	-0.00121993	0.005629	0.00555316	-0.00705147	7.99302e-05	0.00217892
ENSG00000010318		-0.00323506	-0.00555737	0.00176324	0.0182318	-0.00644509	-0.0140667	-0.00334968	-0.0140097	-0.00645251	-0.0160955
ENSG00000010319		-0.00192766	0.0107423	0.0017521	0.00749238	0.00309829	-0.00422532	-0.0200471	-0.0110518	0.00912853	-0.00259015
ENSG00000010322		-0.00949163	0.000813155	0.0127948	0.0124811	-0.0178316	-0.0123531	0.00111074	-0.00585828	0.00757688	0.010407
ENSG00000010327		0.00743194	0.00242562	0.00773711	0.0086878	-0.0106698	-0.010004	0.00876026	-0.00648552	-0.00502201	0.026742
ENSG00000010361		-0.0115931	0.000729972	0.0100181	0.00199899	-0.00380599	-0.00883982	-0.00892569	0.00786112	0.00748086	-0.00474658
ENSG00000010539		-0.00803395	0.0223729	-0.00863445	0.00178576	-0.00315155	-0.00176079	0.0040162	-0.00216889	0.00416403	-0.0104724
ENSG00000010610		0.00853137	-0.00724596	-0.00460301	-0.0137248	-0.0149273	-0.000977823	0.000476359	0.0135322	0.00870824	0.0179988
ENSG00000010626		-0.00733932	-0.00647095	0.00101253	-0.000583785	-0.000757782	-0.00213335	0.0104639	0.00453778	0.00651038	-0.0069995
ENSG00000010704		0.00566436	0.00288061	-0.00518197	0.0023633	-0.00920587	-0.00774543	0.0104407	0.000355935	0.00786254	0.0239961
ENSG00000010803		-0.0143902	-0.0112364	0.00631004	0.000119132	-0.00309207	-0.00252707	0.00269358	0.00500101	-0.00219609	0.00370874
ENSG00000010810		-0.00689082	-0.00244094	0.00073816	0.016874	0.0158525	0.0158243	-0.0019187	0.00614886	0.0105686	-0.0154984
ENSG00000010818		-0.0161419	-0.00549261	-0.00214129	-0.015276	0.00585706	-0.000889186	-0.0108204	-0.00331194	0.000655445	0.0151468
ENSG00000011007		0.00258985	0.0154213	-0.00777763	0.00497145	-0.00092203	-0.00500832	0.0137653	0.00944952	0.00649143	0.0082571
ENSG00000011009		-0.00111566	0.0126094	0.0230866	0.0036234	-0.00182346	0.00836452	0.00101644	0.00126362	0.00898893	0.0121408
ENSG00000011021		0.00411513	-0.00597864	-0.0108402	0.01953	-0.0154729	-0.00348709	0.00361016	0.00846973	-0.0123459	0.00984208
ENSG00000011028		-0.00458636	0.00568528	0.00497707	-0.000594933	-0.0127783	-0.00960891	-0.00349528	-0.0033714	0.0231222	0.00966475
ENSG00000011052		-0.000116632	0.00335273	0.00466332	-0.00253385	0.0115282	-0.00270674	0.00540757	0.00245524	0.00964862	0.0125529
ENSG00000011105		-0.00278645	0.00634465	0.00200398	-0.00154459	-0.00763723	0.00118366	-0.0331005	-0.0158697	-0.00709689	0.00592518
ENSG00000011114		-0.0030086	-0.0101367	-0.0174416	0.00827505	0.00590509	-0.00505115	-0.0113003	0.0152394	0.00902607	0.012268
ENSG00000011132		-0.0134296	0.00641457	0.0142466	0.0016501	-0.0119068	0.000626106	0.000263809	-0.00564473	-0.00957845	0.0046537
ENSG00000011143		-0.0117994	0.00177544	-0.00253404	0.000788491	-0.0134047	-0.00541987	0.00580795	0.00183042	0.0110009	-0.0125572
ENSG00000011198		0.0131614	-0.0033882	-0.00307377	0.00465962	0.00605104	-0.0125531	-0.00307098	-0.00977232	0.0147554	-0.0280035
ENSG00000011243		-0.0081473	-0.00699163	0.0155892	0.0175602	-0.0147865	-0.00210389	0.0143222	-0.0038932	-0.0074599	-0.00503981
ENSG00000011258		-0.00480411	-0.0120862	-0.0214569	0.00815935	-0.00763186	-0.00630245	-0.000381064	0.00937229	-0.00855914	-0.00793619
ENSG00000011260		-0.00815619	0.0105202	-0.00308183	-0.0072479	-0.0182482	0.0116974	0.0154825	0.00756456	-0.00940577	0.00238794
ENSG00000011275		-0.0156579	6.91869e-05	0.00727623	0.00449139	-0.0118966	-0.00664104	0.00873257	-0.00335522	0.000203222	0.00671084
ENSG00000011295		-0.00662709	-0.0139097	0.000659391	0.00528262	0.00903144	-0.00549919	0.00789635	0.0165407	-0.00514205	-0.00285618
ENSG00000011304		-0.000643332	0.00263427	0.00616122	0.00552097	-0.019839	0.0212905	-0.00679134	0.00219124	-0.0207008	0.00920423
ENSG00000011376		-0.00815451	0.0166835	-0.00088237	0.00300348	0.0121008	-0.00192573	-0.00303057	0.00513046	0.00774644	0.0028693
ENSG00000011405		-0.00493817	0.00504446	-0.0207736	0.00399955	0.0115182	-0.0174226	-0.00344738	0.0140298	-0.0107192	6.56662e-05
ENSG00000011422		0.0161793	-0.00527796	0.00559904	-0.00103853	0.00414885	-0.0107168	0.00411835	-0.00219716	0.00132765	-0.000361682
ENSG00000011426		0.00526035	0.0120025	0.000325986	0.0111212	-0.00261306	-0.0102868	0.00156293	-0.0034447	0.00242385	-0.019336
ENSG00000011451		-0.00226344	-0.00338114	0.00552123	0.0152979	-0.0197033	0.0109791	-0.0127875	0.0172757	-0.0110564	0.0157457
ENSG00000011454		-0.00728639	0.0112455	-0.0162173	-0.000268408	-0.005348	-0.00143913	-0.00314894	0.0230499	0.000278815	-0.00393756
ENSG00000011478		-0.00440979	-0.00358544	0.0167457	0.00830958	-0.00188728	-0.00797855	0.00443344	0.00941941	0.00492404	0.0124065
ENSG00000011485		-0.00134408	-0.00290799	0.000685811	0.00310466	-0.00923202	0.0127705	-0.000279909	-0.0020704	-0.00456948	-0.00264214
ENSG00000011523		-0.0178024	-0.00044765	-0.000865722	-0.0111673	0.00148903	-0.0100234	-0.00902809	0.000767868	0.000620441	0.0048297
ENSG00000011566		-0.00260601	0.00693186	-0.0126423	0.00668554	0.00890649	-0.0237725	0.00661094	0.00910735	-0.0123013	0.00893829
ENSG00000011590		-0.0055263	0.00834502	0.00360565	0.000675365	0.00488524	0.00445989	-0.00252108	-0.0072848	-0.00285146	-0.00765968
ENSG00000011600		0.019306	0.00175125	0.00461999	-0.00502213	-0.00335483	-0.00422536	0.00404882	0.00536994	0.00147321	-0.00431951
ENSG00000011638		-0.0043659	0.0102573	0.00454476	-0.00666096	0.00732126	-0.00842734	-0.00568984	0.00438865	0.00708663	-0.00709558
ENSG00000012048		0.00642818	0.0104475	-0.00735079	0.0115913	0.00172823	-0.00974656	-0.00870292	0.00985993	-0.00198857	-0.0113011
ENSG00000012061		0.00270045	-0.00827105	0.010333	0.0130375	-0.0229101	-0.000212373	0.0138661	0.00569875	-0.00730242	0.00371717
ENSG00000012124		-0.0116738	0.000531596	-0.00203973	-0.00600223	-0.0164308	0.00330459	-0.00626202	-0.00658844	-0.000416385	-0.00446985
ENSG00000012223		0.0030034	0.00570421	0.00817179	0.0085449	-0.00866772	-0.000978414	-0.0131541	-0.0104395	0.0158952	-0.0193024
ENSG00000012232		0.0108644	-0.00250799	0.000624797	0.0124103	0.0101147	-0.0058139	-0.00405547	0.017266	0.013874	-0.0239011
ENSG00000012660		-0.00328603	-0.00792505	-0.0133437	0.00217496	-0.00925299	-8.45742e-06	0.00104623	-0.0235177	0.0208992	-0.00562436
ENSG00000012779		0.0147989	-0.00193786	-0.000676761	-9.89148e-05	-0.0126643	-0.0148041	0.00350362	-0.00313586	-0.000333423	-0.000230628
ENSG00000012822		-0.00387946	-0.00129429	0.00148675	0.0282494	-0.0127173	-0.000160099	-0.00150365	-0.0171903	0.00898344	-0.0132682
ENSG00000012963		-0.00544598	0.0109897	-0.00748868	0.00259304	0.000105204	0.0170767	-0.00767808	0.00153123	0.000337127	-0.00505449
ENSG00000012983		-0.00543433	-0.0102963	-0.0086562	0.0228332	0.00410322	0.00335065	0.00542088	-0.00748143	-0.0178331	-0.00119575
ENSG00000013016		-0.00179126	0.00211036	0.00205841	0.00619445	-0.00576563	-7.95218e-05	-0.0309592	-0.0161355	-0.00967239	-0.0031738
ENSG00000013275		0.00537175	0.0147407	0.0100132	0.00911082	0.00391565	0.017803	0.00121126	0.0017297	-0.00240326	0.00250141
ENSG00000013288		0.00384436	0.0121085	0.00747203	0.00419667	-0.00334253	-0.010238	-0.0017361	-0.000313411	-0.00582685	-0.00322318
ENSG00000013297		-0.00344872	-0.0139945	-0.00299937	0.00744515	0.0157862	-0.012142	0.0089071	0.00144399	-0.00143842	0.00703162
ENSG00000013306		-0.0033945	0.0058644	0.0121367	0.0027213	-0.0114984	0.00688172	-0.00533033	-0.0105695	0.00989547	0.0091261
ENSG00000013364		0.0102033	0.0142545	0.00829067	-0.00583745	-0.00162636	-0.000317394	-0.00494461	-0.0103437	-0.0110679	0.0133218
ENSG00000013374		0.00132181	0.00887005	-0.00961044	0.00265338	0.010472	0.0208553	-0.00427457	-0.0119382	-0.0231116	-0.0108922
ENSG00000013375		-0.0149893	0.00288206	-0.00874064	0.0101835	-0.00379579	-0.0125008	0.00614268	-0.00677993	-0.00109795	0.00574324
ENSG00000013392		-0.0152434	-0.00321243	0.00151422	-0.00187889	0.00151443	-0.00345308	0.006302	0.00578581	-0.00617783	-0.00312655
ENSG00000013441		-0.00789596	-0.0143528	0.00196631	0.0113254	0.00470052	-0.00986228	0.0175567	-0.014096	-0.0166593	0.00645678
ENSG00000013503		-0.00715728	0.0174975	-0.0100991	-0.00294439	-0.00454091	-0.00403231	-0.000815404	0.0177246	0.00900051	-0.0076541
ENSG00000013523		-0.0114491	-0.00640641	0.00368774	-0.0017244	-0.00686045	-0.00535307	0.00465008	0.0192842	-0.0138904	-0.00429367
ENSG00000013561		-0.00269933	0.0213421	-0.00607901	0.000925542	0.00336253	-0.00358912	-0.00177162	0.00308684	-0.0019621	-0.0188478
ENSG00000013573		-0.00850653	-0.00188129	-0.000911163	0.00495767	-0.00473332	0.00136995	-0.00830562	0.0004343	0.00818279	-0.00413807
ENSG00000013583		0.0107403	-0.00668248	-0.0112289	-0.0050929	-0.0146444	0.0076085	-0.00625681	0.0136236	0.0050654	0.00421411
ENSG00000013725		-0.0161281	-0.00543229	0.00527205	-0.00319746	0.00614383	0.0049001	7.73593e-05	-0.0104542	0.00179046	0.017667
ENSG00000013810		-0.00182427	0.000729194	0.00168878	-0.0120028	-0.0304758	-0.00732423	-0.00642709	0.00195951	0.00882357	0.00406091
ENSG00000014123		-0.00862565	0.0134138	-0.017795	0.00327431	-0.00526186	0.00100563	0.000742572	0.00398633	0.0046716	-0.00167848
ENSG00000014138		-0.00672834	0.00706957	0.00514452	0.0135448	0.000827632	0.000634945	0.00231484	-0.00299229	0.00288484	-0.00643599
ENSG00000014164		0.00499445	0.00423037	0.00638498	0.0108452	-0.0126347	0.00441028	-0.0113919	0.00900081	-0.0108085	-0.00180686
ENSG00000014216		0.011289	0.0105148	0.0106272	0.00652274	-0.00805519	0.00896181	-0.0198174	-0.00454623	0.00267912	0.0148163
ENSG00000014257		0.0149492	-0.00221047	-0.00642962	-0.00697521	-0.00406233	-0.0119663	0.000113039	-0.00699245	0.0114264	0.0113874
ENSG00000014641		-0.00108122	0.0147591	-0.00348522	-0.00956582	0.0106733	0.0118573	0.0212859	-0.00337354	0.00163189	0.0110254
ENSG00000014824		1.87717e-05	-0.00340949	-0.016666	-0.00348433	0.00447143	-0.00801297	0.0170524	0.00481936	-0.0128501	-0.00563368
ENSG00000014914		0.0135563	-0.00206613	-0.00372544	-0.0044509	-0.0109695	-0.0111908	0.0037221	-0.00171877	-0.00237484	0.00784583
ENSG00000014919		-0.00127306	0.018508	-0.00548875	0.000375592	0.00144295	-0.0112977	0.000738265	0.01125	0.0046231	-0.0201657
ENSG00000015133		-0.00742008	0.00205996	0.00931066	0.0189625	0.0133989	0.00606858	0.00221943	0.017175	-0.0147489	0.0157752
ENSG00000015153		-0.00519079	-0.00786176	-0.00356141	0.0043387	0.0206485	-0.00499634	0.011251	-0.00952452	-0.0154118	-0.00121363
ENSG00000015171		-0.0133176	-0.0101831	-0.0101894	0.0119472	0.00960541	0.0106544	0.00222963	0.000143426	0.00224526	-0.00585289
ENSG00000015475		0.0155446	0.0069766	-0.00289389	-0.00771137	0.00340175	-0.00673459	0.000715511	0.00341516	-0.0221329	0.00826031
ENSG00000015479		-0.0139791	-0.00609858	-0.0116609	-0.00655291	0.00641746	0.0120707	0.00772998	-0.0116308	-0.0103983	0.00433804
ENSG00000015532		-0.0106538	0.0110841	0.0161824	0.00833378	-0.000922491	-0.00596073	-0.00466969	0.00401191	-0.00726107	0.00794796
ENSG00000015568		-0.00650898	-0.00119406	0.00866015	-0.00136695	0.0136523	-0.00406537	-0.00364708	0.00408457	-0.0222566	0.00603557
ENSG00000015676		-0.013889	0.0114541	0.00736426	-0.00836914	0.00621964	-0.00703452	-0.00203771	0.00666601	0.00817472	0.00096516
ENSG00000016864		-0.0103669	0.00712435	-0.00499863	0.00966346	0.000468062	0.000495291	0.0121883	0.00811974	-0.00199227	-0.00369382
ENSG00000017260		-0.005703	-0.00250054	-0.0194762	0.0106691	-0.00808545	-0.00211324	-0.00996214	-0.00415129	-0.00784622	-0.000565369
ENSG00000017797		0.00159257	0.00492799	-0.00261179	-0.00152153	0.000165426	0.00121156	-0.01419	-0.00234611	0.00932664	-0.0153683
ENSG00000018189		0.00700904	-0.0152441	-0.00725802	0.0104825	-0.0101011	-0.00867322	0.0098928	0.010816	-0.0149117	0.00991512
ENSG00000018280		0.0138429	-0.00365819	0.0044551	0.00537592	-0.00847967	-0.0218629	0.00475584	-0.00587664	0.0102543	-0.00765531
ENSG00000018510		0.0128635	0.00782522	-0.0184932	-0.000830116	-0.00151576	-0.00334039	0.00813063	0.0062095	0.00181734	0.00461222
ENSG00000018699		-0.0155117	-0.00396871	-0.000180539	-0.00534984	0.000390481	0.00404515	0.00450287	0.00211406	0.00245701	-0.00226016
ENSG00000018869		-0.00957841	0.0131446	-0.00523327	-0.00124718	-0.00179117	-0.00049563	-0.00284936	0.00721023	0.00322449	-0.0141574
ENSG00000019102		-1.69946e-05	0.00320295	0.00297902	-0.00230542	-0.00857678	-0.00170132	-0.0139549	-0.0164535	0.0112678	0.0139005
ENSG00000019144		-0.00652438	-0.00448683	0.00465422	0.00576957	0.00762441	-0.0208862	1.87754e-05	0.00418698	0.00403503	0.0158693
ENSG00000019169		0.00668804	0.00206063	-0.00434025	-0.00116568	0.00791169	-0.0091128	0.0093349	0.00322962	-0.00178656	0.00898867
ENSG00000019485		-0.0114948	0.00597768	0.00694893	0.00941032	0.0113725	0.00886512	-0.00546249	0.0100866	0.000611097	-0.00571063
ENSG00000019582		0.0145301	-0.00170454	-0.000855653	-0.00214208	-0.00670148	0.00668035	0.00783125	0.00644009	-0.00626954	-0.0110446
ENSG00000019991		0.0129083	0.00544299	-0.0152814	0.000768178	-0.00564987	-0.006381	-0.00467566	0.0029031	-0.00289045	0.00189015
ENSG00000019995		-0.00914536	-0.00702585	-0.00993961	0.0133688	0.0129591	-0.00143596	0.00539658	-0.00915495	-0.00780364	-0.0133343
ENSG00000020129		-0.0082651	0.00578391	0.00989462	-0.0114982	-0.0161051	-0.00103214	-0.00423805	-0.00426888	0.00502807	0.017068
ENSG00000020181		0.0108727	-0.00160145	-0.00361175	0.0015964	-0.00450564	-0.00754077	0.00117328	0.0143554	-0.0053704	0.0113815
ENSG00000020256		-0.00464376	0.012196	0.00314944	0.0163125	0.00692837	0.00744932	-0.00539817	0.0111824	-0.00710341	-0.000647882
ENSG00000020426		-0.00800298	-0.00121034	-0.00152522	0.00379299	0.0120217	-0.00266109	0.00258578	0.00229225	-0.00856049	-0.0157373
ENSG00000020577		0.00969847	0.00471003	-0.00308074	-0.00125942	0.000993908	-0.00114819	-0.00383653	-0.0148773	-0.0228912	-0.00074639
ENSG00000020633		0.00122627	-0.00792517	0.00404625	0.0261795	0.013547	0.0238605	-0.001099	0.0129685	0.000612796	-0.00687509
ENSG00000020922		-0.0063621	0.00148383	-0.0145426	0.0138729	-0.00715357	0.00227271	0.00601199	0.00675545	-0.00800101	-0.00951127
ENSG00000021300		-0.0157686	-0.00320475	0.00153908	-0.0109058	-0.0066547	-0.00818618	-0.00901643	-0.000221306	0.00406542	0.00674502
ENSG00000021355		0.0142392	0.000938868	-0.00123697	0.0043176	-0.0102691	-0.0114451	0.00132562	0.0039715	0.0177209	-0.0140776
ENSG00000021574		0.00475283	0.00617833	-0.0131914	0.00860333	0.0142923	-0.0092348	0.00814987	0.00116342	-0.00341548	-0.0135429
ENSG00000021762		0.010921	0.00641539	0.00581577	0.0238833	0.00595721	0.0061995	0.00108611	0.0081717	-0.00426348	-0.00505078
ENSG00000021776		-0.00620502	0.0112091	-0.0182177	0.00708959	0.00976605	-0.0108217	0.000463132	0.00275865	-0.00155689	0.00542423
ENSG00000021826		-0.00770687	-0.00776213	0.00502336	0.00401225	0.0117205	-0.0104206	0.0101805	0.000221685	0.00201523	0.00856842
ENSG00000022277		0.0116393	0.00358065	0.0069229	-0.00195757	-0.00105114	0.0015609	0.0118239	-0.0087039	0.0159757	-0.0119789
ENSG00000022556		-9.98878e-05	-0.00505345	-0.000946001	0.00289596	-0.00617747	0.00957497	-0.00315976	0.00891429	-0.00328007	0.00867188
ENSG00000022567		0.00413906	0.0104671	0.00831491	0.00802319	0.000405956	-0.00335368	-0.00837801	-0.0094502	0.00299742	-0.017335
ENSG00000022840		0.00257128	0.00589317	0.00532363	0.00917703	-0.0159139	0.0124405	-0.0126587	-0.00810194	0.0097942	0.00515066
ENSG00000022976		-0.0144917	-0.00669502	0.00747793	0.000735229	-0.0052069	-0.0088007	-0.0046702	-0.000610206	0.00051284	0.00373126
ENSG00000023041		-0.00838595	-0.00193963	-0.0117616	0.0114324	-0.0169339	0.00673869	0.0127115	-0.0165811	9.80111e-05	0.00350417
ENSG00000023171		0.0090611	-0.00245452	-0.00356504	0.00594408	0.00231792	-0.0100469	0.00106231	0.0100388	-0.00606726	-0.0104868
ENSG00000023191		0.0125448	0.00962228	0.0125429	-0.00266519	-0.00253102	-0.0139327	0.00272372	0.00457233	-0.0097706	0.00995498
ENSG00000023228		-0.00170716	0.0165443	-0.00968851	0.00157982	0.0138713	0.00346418	0.0118887	-0.00387505	0.00683399	-0.00788611
ENSG00000023287		-0.0052073	0.00944436	-0.0184701	-0.0039883	0.0105395	-0.00329765	-0.00221812	0.00905571	0.00237742	-0.00459752
ENSG00000023318		0.0165544	-0.00555808	-0.0117358	-0.0033458	-0.00318889	0.005394	0.00793157	-0.00136289	-0.00964804	0.00330828
ENSG00000023330		0.00486017	0.0215687	-0.00319353	0.00281666	-0.00758613	0.00428622	-0.00407228	-0.00566171	-0.00976402	0.0113033
ENSG00000023445		-0.0151847	0.00767318	-0.00576432	-0.0089329	-0.00451941	-0.00222798	-0.00480546	-0.0129614	0.00303759	0.0104114
ENSG00000023516		-0.00933547	-0.00997166	-0.019601	-0.00573762	0.00558425	-0.00125987	-0.0106413	0.0152625	-0.00521858	0.00689136
ENSG00000023572		-0.000239483	0.0150161	-0.00331853	0.0105337	-0.00384222	-0.00536615	0.00303451	0.00103422	-0.0134925	0.00387442
ENSG00000023608		-0.0045533	0.0110601	-0.00683842	-0.0101781	-0.00814659	-0.00333718	0.00257006	-0.00686192	-0.0103251	0.0041191
ENSG00000023697		0.0130453	0.00553475	-0.00842702	0.0024501	-0.00301219	-0.00025832	0.00642486	-0.00197154	-0.0124107	-0.00681632
ENSG00000023734		0.00284626	-0.0079871	-0.00544814	-0.00262063	-0.00120114	0.0211742	0.00676688	-0.00743766	0.00276048	0.00425355
ENSG00000023839		-0.00804927	-0.00861849	0.0018621	0.00885947	-0.00891212	0.000271413	-0.00211501	-0.0138011	-0.0177665	-0.00421352
ENSG00000023892		-0.0120753	0.0091502	0.0140824	0.00363955	-0.00969229	0.00218635	-0.00221381	0.000383303	-0.0146934	0.00798854
ENSG00000023902		0.0148483	0.0123731	0.0019005	-0.00861542	-0.00595028	-0.00167789	-0.00262442	-0.00560391	-0.0146636	0.00897795
ENSG00000023909		-0.00633413	0.0148794	-0.0126886	0.0147945	0.00859324	0.00463713	-0.00956564	-0.00521857	0.00666249	0.00148093
ENSG00000024048		-0.00118848	0.0147806	-0.00979631	0.00772085	0.0158218	-0.0188003	-0.00486115	-0.00622209	0.00705882	-0.00448177
ENSG00000024862		-0.00243352	0.0189659	-0.0104041	-0.00181316	0.000756966	-0.000871125	-0.00526963	0.000587788	0.00466956	-0.00798558
ENSG00000025039		0.0106495	0.00220687	-0.0018155	-0.00927618	-0.00711623	-0.00964198	-0.0119014	0.000255619	-0.00405217	0.00979032
ENSG00000025156		-0.0154752	-0.000518755	-0.000243758	-0.010598	-0.00398601	-0.00641486	0.0137808	-0.000863287	-0.00849322	-0.00409767
ENSG00000025293		-0.00761057	0.0016204	-0.0141379	-0.00349738	0.00460019	0.00343963	-0.0087713	0.015534	0.0136467	-0.0126038
ENSG00000025434		0.0096918	0.00828226	0.00791861	0.0139114	-0.000271878	-0.00134711	0.00172942	-0.000323481	-0.0237204	-0.00240257
ENSG00000025708		0.0161848	0.00775835	0.00216804	-0.00840059	-0.00249829	-0.00447588	-0.000384473	-0.00578212	-0.0210918	0.00826365
ENSG00000025770		-0.013703	0.00514609	0.0183954	0.00663175	0.00164679	-0.000398557	0.0024063	-0.00128022	-0.00947392	0.00239071
ENSG00000025772		-0.00464486	0.00987203	0.00187756	-0.00125037	-0.00140688	0.00341215	0.00818323	-0.00367239	-0.0133258	-0.0172228
ENSG00000025796		-0.000112687	-0.018222	-0.0142936	0.00642166	-0.011904	0.0121594	-0.00672188	0.0152668	-0.00181205	0.00951409
ENSG00000025800		-0.0113944	0.0149812	0.000530054	0.0130534	0.00675425	-0.00355363	-0.00171991	-0.0087357	0.00798573	0.0129262
ENSG00000026025		0.0125512	-0.00447651	0.0039928	-0.00328589	-0.000659798	-0.01199	-0.00648945	-0.00323969	0.0233335	0.0084305
ENSG00000026036		-0.0055382	-0.00523309	0.0121501	0.0123428	0.00481466	-0.00866825	0.000229814	0.00764264	-0.0121569	0.0149053
ENSG00000026103		0.00204317	0.00593404	-0.00645564	0.00990233	0.00926244	0.00864573	0.00296879	-0.03048	0.000561103	-0.0017662
ENSG00000026297		0.00820547	-0.00234958	-0.00466128	-0.00162677	-0.0117168	-0.00679746	0.00398206	-0.00167491	-0.0114937	-0.00493936
ENSG00000026508		0.00541398	-0.00992682	-0.0112863	-0.0116543	-0.00640927	-0.00227439	-0.00962626	0.00982607	0.0223377	0.0113187
ENSG00000026559		-0.00919567	0.00906466	0.000243688	-0.0128745	-0.00917763	-0.000731026	-0.00495908	-0.00727644	0.0107861	-0.00124395
ENSG00000026652		0.00572173	-0.00475143	0.000846305	0.0216323	0.0136664	-0.00815848	-0.00333427	-0.00270341	0.020281	-0.0131218
ENSG00000026751		0.00478233	0.00876031	-0.00405656	0.020069	0.0147487	0.02392	0.00205915	0.00685433	-0.0107675	-0.00776701
ENSG00000026950		-0.0101644	0.00441288	0.00301926	0.0155298	0.0113619	0.00936805	0.00152986	-0.00684695	-0.00614297	-0.0101896
ENSG00000027001		-0.00984357	0.00323197	-0.00423786	-0.00268112	0.00831911	0.00452339	0.00393686	0.00116564	0.00134827	-0.014891
ENSG00000027075		-0.0134244	0.00145039	0.0060439	0.0127798	0.0199013	0.0120002	0.00161112	0.00767726	-0.00289561	-0.00751521
ENSG00000027697		0.0127346	0.0136046	-0.0128344	0.00211125	-0.00863504	-0.00299511	0.00430208	-0.00566339	-0.00390869	0.00607671
ENSG00000027847		-0.00704011	0.00210352	0.0168225	-0.000294856	-0.00523377	-0.0112412	0.00319495	0.0143571	-0.00705306	0.00880125
ENSG00000027869		-0.000432824	0.00197225	0.00870624	0.022957	0.0187588	0.011858	-0.00555899	0.000645195	0.00663374	-0.0169109
ENSG00000028116		0.0120612	0.00399992	-0.0149214	0.00174967	0.00842842	0.00553942	0.00615607	-0.0104249	-0.0207513	-0.00553762
ENSG00000028137		0.0189966	0.0041199	0.00368517	0.000577305	0.000401487	-0.0071025	-0.00102253	0.00129099	-0.00568447	-0.000668513
ENSG00000028203		-0.0102649	0.0103541	-0.0151377	-0.00325126	0.00449152	-0.00163419	0.000581315	0.0102759	-0.00261329	0.00202388
ENSG00000028277		0.00897531	-0.00311348	-0.0104369	-0.00530093	-0.0191991	0.000608211	-0.0113302	0.0101596	-0.0200069	0.0198679
ENSG00000028310		-0.0124505	-0.011811	0.00676528	0.0170981	-0.00806514	-0.00333132	0.00509122	-0.00717195	0.00483201	0.00882207
ENSG00000028528		-0.00383169	0.00188339	-0.0161875	0.0064145	-0.0224562	0.000265923	-0.00225181	0.00571834	0.00949692	-0.00950795
ENSG00000028839		-0.0103558	0.0102474	-0.00138748	-0.000713405	0.0127954	0.00665251	-0.00414704	-0.0160423	0.00586711	-0.00808589
ENSG00000029153		0.00341289	0.00328867	-0.00412957	-0.00880412	0.00888564	0.00431254	-0.00771915	-0.0222357	-0.00271615	0.0186971
ENSG00000029363		-0.0132863	-0.0101164	-0.0157531	0.00685926	-0.00236051	-0.0044484	0.00788714	-0.00657171	-0.00216095	-0.00130727
ENSG00000029364		0.00716954	0.0178478	-0.0071585	-0.00731903	0.00800611	-0.00854071	0.0103063	0.0012507	0.00426426	0.00138361
ENSG00000029534		-0.00676994	0.00683117	0.00585424	-0.00423425	-0.010116	0.0040103	-0.025233	-0.0136996	0.00334636	0.00612721
ENSG00000029639		-0.011637	0.0107068	-0.00582135	-0.00718097	0.00308376	-0.00448235	-0.00143694	0.0084261	-0.00330946	-0.00123148
ENSG00000029725		-0.0119528	0.0127546	-0.014394	0.000377657	0.00446671	0.00135049	0.00382265	0.00792953	-0.0120856	-0.00370445
ENSG00000030066		-0.0142201	0.00995872	-0.0148841	-0.00131533	-0.0070279	-0.000777889	-0.00832843	0.00376771	0.000587572	0.00387852
ENSG00000030110		0.00563399	0.0165435	0.00256559	0.00259069	0.00607197	0.00884437	-0.00109315	-0.00117522	-0.000900816	0.00411113
ENSG00000030419		-0.00749354	-0.00463012	-0.00172751	0.00606322	0.0105985	0.00567728	-0.00895003	-0.00310018	-0.00206102	-0.00813948
ENSG00000030582		0.0176044	0.00744913	0.00202779	-0.0059959	-0.00671287	-0.00767071	0.0013088	-0.00136054	0.0048925	0.0135792
ENSG00000031003		-0.00752137	0.00413693	-0.0178256	0.0117465	0.0138329	0.00567133	-0.00323156	0.00388031	-0.00330758	0.00643681
ENSG00000031081		0.0127409	-0.00564043	-0.00845034	-0.000463499	-0.00412245	-0.0016731	-0.000688258	0.0152991	0.00703316	0.0222494
ENSG00000031691		-0.00506921	0.0120383	-0.0128343	0.00340429	-0.00216456	0.00231393	0.00102778	0.015431	0.00196787	-0.00302732
ENSG00000031698		-0.00827589	0.0139565	0.00361151	-0.006435	-0.000743169	0.00556386	0.0155596	-0.0116308	0.00652137	0.000729139
ENSG00000031823		-0.00923497	0.0180466	0.011399	0.00246653	-0.00619052	0.0038231	-0.00200561	0.00785358	-0.00404054	-0.00658057
ENSG00000032219		-0.00565943	-0.00227983	-0.0217271	0.000850005	-0.00637172	-0.00539595	0.00233016	0.000453151	-0.0124741	-0.004234
ENSG00000032389		-0.00720151	-0.00384549	0.0122369	0.00292274	0.0207949	0.00320545	0.000123293	0.00866311	0.00205336	-0.00604129
ENSG00000032444		0.0114619	0.011248	0.00868299	0.00477191	-0.00258715	-0.0029011	-0.00876707	-0.00801938	-0.00255541	0.00697398
ENSG00000032742		-0.0051891	0.00101739	-0.00525733	0.00360715	-0.00902958	-0.00714361	-0.0036952	0.00486641	-0.00490959	-0.000576296
ENSG00000033011		-0.00188997	0.0186631	0.00830017	0.0030805	0.00442057	0.00459833	0.00213421	6.85486e-05	0.00494425	0.00696842
ENSG00000033030		-0.0110498	0.00867294	-0.00897123	0.0135579	-0.00615714	-0.00785953	0.00531083	-0.00684522	-0.000375567	0.0090111
ENSG00000033050		-0.00854502	0.00842177	0.00321704	-0.000680349	-0.00624177	0.0142797	0.0122264	-0.00407351	0.0158914	0.0174236
ENSG00000033100		0.00527711	0.0114953	0.018288	0.00654718	-0.00328507	-0.00324738	0.0126702	-0.00840547	-0.00971806	0.016335
ENSG00000033170		-0.0141964	0.0107239	-0.000712328	-0.00667729	0.00125672	-0.00670178	-0.0108813	-0.00807545	-0.000543089	0.00543361
ENSG00000033178		-0.00419589	0.0167378	-0.0169116	-0.00286688	0.0106283	-0.00497236	-0.00215761	-0.00301109	-0.00198756	0.000885617
ENSG00000033327		0.0158986	-0.00725081	0.000223686	0.00417956	-0.000331981	-0.00929294	-3.97777e-05	-0.00648472	0.00754996	-0.0174064
ENSG00000033627		0.00787465	0.000105938	-0.0113351	0.00500183	-0.020336	-0.0143487	-0.00587808	-0.00255042	0.00320544	0.0114374
ENSG00000033800		0.000558798	0.0122626	-0.0179925	0.00510666	-0.00667707	-0.00220224	-0.00360266	0.00111393	0.0123473	-0.00500026
ENSG00000033867		-0.0142497	0.00313859	-0.0065164	0.00616915	0.0136946	-0.0042804	0.00411237	-0.0134467	0.00222833	0.010245
ENSG00000034053		-0.0133348	-0.00256598	0.0100122	0.00417748	0.000521516	-0.000653933	0.00696434	0.0140494	-0.00826253	-0.0167844
ENSG00000034152		0.0140374	-0.00165757	0.00204474	0.00402181	-0.0148966	0.004871	-0.0155166	0.00381828	0.00836519	-0.00371765
ENSG00000034510		0.00704449	0.00304082	0.00777893	-0.0125116	0.0182206	0.00433926	0.00830241	-0.00652368	-0.00678422	0.00613689
ENSG00000034533		-0.00841754	0.0234291	-0.00308803	-0.00130219	0.00327007	-0.00811833	0.00715603	0.00272034	0.00659908	0.000246219
ENSG00000034677		-0.00850293	0.00251537	-0.0014504	0.0216118	0.0180595	0.00257351	0.00371713	-0.0145596	0.000506715	-0.00239885
ENSG00000034693		-0.0170932	0.00766368	-0.00740251	-0.00772966	0.00390476	0.00139569	-0.000297185	-0.00244637	-0.00132572	-0.00210441
ENSG00000034713		-0.00376597	0.00563881	0.000219337	-0.00904253	-0.0122647	-0.000444415	-0.0054838	-0.0183544	-0.000537093	-0.00704245
ENSG00000035115		-0.0108925	-0.0117334	-0.0101132	-0.00822395	-0.00385996	-0.00318607	-0.00839815	0.00398929	-0.00147194	0.00739721
ENSG00000035141		-0.00405615	-0.0104595	-0.00109134	0.0167719	-0.01769	0.00543078	0.0165244	0.00348418	-0.00471944	-0.00887968
ENSG00000035403		0.00389735	0.00932608	-0.00115602	0.00944401	-0.00300408	-0.00171339	-0.0327243	-0.00540594	-0.00531553	0.00709541
ENSG00000035664		0.00104052	-2.07516e-05	0.00593121	0.0140012	0.00863586	0.00269749	-0.00384639	-0.0190468	0.0220094	-0.0226802
ENSG00000035681		-0.00720564	0.00577611	-0.00722837	0.00384836	-0.00990962	-0.00125543	0.0231929	0.00409703	0.00586251	0.00707743
ENSG00000035687		0.00263967	0.00781003	-0.00987663	-0.00191975	-0.00274541	0.000746044	-0.00188801	0.00243416	-0.00863336	-0.0138301
ENSG00000035720		-0.0118489	0.00103126	-0.00637152	-0.00509982	-0.0176222	-0.00131699	-0.00389686	-0.00385056	-0.00705863	-0.00748189
ENSG00000035862		0.0177634	-0.000496121	-0.00755508	8.83181e-05	-0.0115407	-0.00620788	0.000326634	0.00118746	0.00598614	0.00256683
ENSG00000035928		-0.0108876	0.0147523	-0.0136269	-0.000816462	0.00650218	-0.00109784	-0.00167964	0.00544678	-0.000520601	-0.00406292
ENSG00000036054		-0.00280774	0.0194891	-0.0189323	0.00125639	0.000181488	9.81063e-05	-0.00067833	-0.00443843	-0.00117774	-0.00843518
ENSG00000036257		-0.0076079	0.0149495	-0.0198123	-0.00445222	-0.00497898	-0.00199443	-0.00455457	0.00636213	-0.00194807	-0.0098741
ENSG00000036448		-0.0003061	-0.00226103	-0.000704547	0.00953221	-0.00386927	0.00489334	-0.000891642	0.00749872	0.00185988	-0.00152894
ENSG00000036530		-0.00458323	-0.0063139	0.00716268	0.00121222	0.0155758	-0.0185716	-0.00493383	0.00090009	0.00197023	0.00542598
ENSG00000036549		-0.0174961	-0.00172228	-0.00771327	-0.00710553	0.00554092	-0.00359234	0.0105653	-0.000645591	-0.00704033	0.00698661
ENSG00000037042		-0.0115831	-0.00394229	0.0057296	0.0134789	-0.00488321	-0.00552963	0.00189296	-0.00625543	-0.00370843	0.00111127
ENSG00000037241		0.00559505	0.00809278	-0.00125143	-0.0102749	-0.00811647	0.00701606	0.00992523	0.00860779	-0.0054729	0.00528098
ENSG00000037280		-0.00706604	-0.00371474	0.00940457	0.00612943	-0.00769472	-0.00359411	0.0067902	0.00136697	0.000195227	0.00912849
ENSG00000037474		-0.00602243	0.0120591	-0.00758525	0.00874625	-0.00567215	0.00803041	0.00706465	0.00258305	-0.000475078	0.00435108
ENSG00000037637		-0.000658362	-0.0013933	0.000172699	0.00670879	0.017471	-0.0123981	-0.000772851	-0.000524639	-0.000357073	0.0134713
ENSG00000037749		-0.00508703	0.0222596	-0.0126418	0.00375052	-0.000947464	-0.00982645	0.00867531	-0.00500103	0.000143235	0.00303706
ENSG00000037757		-0.0115001	-0.00101699	0.00934622	0.00973158	-0.0120097	-0.0032674	0.00361676	-7.4144e-05	0.000694154	0.0126102
ENSG00000037897		-0.0102685	-0.00102096	0.00026866	-0.00706342	-0.00694161	0.0128794	0.00889932	0.0146414	-0.00312672	0.00182845
ENSG00000038002		-0.00487754	-0.00176738	-0.00374051	-0.00480884	-0.00341139	0.00296013	0.0199047	0.00155676	-0.0153166	0.0101819
ENSG00000038210		-0.00575198	0.00806767	-0.0207103	0.00121417	0.0124684	-0.000647308	-0.00606137	-0.00747843	-0.0140526	0.00575515
ENSG00000038219		-0.00241393	-0.00400391	-0.0160434	-0.00732885	0.0104965	-0.00995712	-0.0118662	0.0141603	0.00844751	0.00125801
ENSG00000038274		-0.00811967	0.0209592	-0.0116254	-0.00259056	0.00257622	0.0122066	0.00170396	-0.00498612	-0.00462558	-0.00464039
ENSG00000038358		-0.00923466	0.0153859	0.0145559	0.00335436	-0.0103795	-0.00845886	-0.00346094	0.00204371	-0.0059456	0.0103572
ENSG00000038382		0.00990371	-0.00127352	-0.00617733	0.00321018	0.00605887	-0.0148014	-0.00467215	0.0164481	-0.000597383	0.000719309
ENSG00000038427		0.0141416	-0.00477355	-0.0111982	0.00111368	0.000138321	-0.0140062	-0.00744159	0.00630098	0.0150448	0.0168614
ENSG00000038532		-0.00741226	-0.00197538	0.000500321	0.00027675	0.00639174	0.00349478	-0.026875	0.0170829	0.00364821	0.0129144
ENSG00000038945		0.0107379	0.00757177	2.70988e-05	0.000456449	0.00672583	-0.00375839	0.000676004	-0.0101705	-0.00461135	-0.00856775
ENSG00000039068		-0.00601755	-0.000301593	0.00203074	0.000980821	0.000871874	-0.00384912	0.00288388	0.00442277	0.00275601	-0.00888358
ENSG00000039123		-0.0113393	0.0121172	-0.0146974	0.000259587	0.000564287	0.00425276	0.00630676	0.00242577	0.0107383	-0.00421909
ENSG00000039319		0.00897386	0.00565386	-0.019884	0.00250621	0.00413934	-0.0198768	-0.000299964	-0.000196624	0.00261643	-0.000973108
ENSG00000039523		0.00710328	-0.0058351	-0.0098963	0.0104124	-0.0231444	-0.00086293	-0.0108239	0.0108071	-0.0119263	0.0128196
ENSG00000039650		-0.0059001	-0.00646289	0.0135798	0.0176844	-0.0143257	0.00248943	0.00878392	-0.00249579	0.00099804	0.00531601
ENSG00000040199		-0.0105206	-0.00493713	-0.00236667	0.00673032	0.013224	0.000853504	-0.00222656	-0.00951511	-0.00520217	0.00959147
ENSG00000040275		-0.00840376	0.00349415	-0.0104629	0.00763309	-0.0144882	0.000937671	0.00673614	-0.00471691	-0.00635575	-0.0153075
ENSG00000040341		-0.00149467	0.00314031	-0.0156609	0.0143822	0.00819233	0.001126	-0.00821608	6.86466e-05	-0.00862391	0.0130558
ENSG00000040487		0.00927973	0.0101585	0.00784205	0.00663244	-0.00398979	-0.0183006	-0.000545434	0.00421217	-0.00430453	0.00458937
ENSG00000040531		0.00512903	0.0131267	0.00578115	0.00260602	-0.0161862	0.000650036	-0.00633931	-0.00283635	0.00152894	0.00469847
ENSG00000040608		-0.0060464	0.0103288	0.00372328	0.00324076	0.00522199	0.0174109	-0.000616689	0.00605396	-0.000428501	0.0199507
ENSG00000040633		-0.00197378	0.0250722	-0.00876968	0.00381303	-0.0031608	0.0047013	-0.000416805	-0.00518302	0.00124527	0.00112183
ENSG00000040933		-0.00750393	-0.000461206	0.00223554	0.0125729	0.0196679	-0.0018882	-0.00525679	0.0258335	-0.00658382	-0.00482965
ENSG00000041353		-0.000489175	0.0111474	-0.00399288	0.0067728	0.00498018	-0.00423668	-0.0271515	-0.00615977	-0.0164419	-0.00919612
ENSG00000041357		0.012575	0.0114634	-0.010635	-0.00216232	-0.000906338	0.00727457	0.0149565	-0.0108896	-0.0212986	0.00539394
ENSG00000041802		-0.00807882	0.000328742	-0.00284343	0.00642566	-0.00774075	0.00710743	0.00857226	-0.00881563	0.00875205	-0.00869488
ENSG00000041880		-0.000641282	0.00549169	0.00391439	0.0147256	0.0067272	0.00117159	-0.00328935	-0.00967079	-0.00670363	0.00374668
ENSG00000041988		-0.0065928	0.0139263	0.0101112	0.0058412	-0.00878754	0.00242714	0.00809155	-0.00611237	-0.00733668	-0.00407454
ENSG00000042062		-0.00715293	0.00374047	0.00157615	0.0082246	0.0127176	-0.0123979	-0.0169903	-0.000343212	-0.00178831	0.00913445
ENSG00000042088		-0.0174222	0.00800149	0.00205361	-0.00512525	0.00627295	-0.000132085	-0.00972661	-0.00478179	0.00149779	-0.00336534
ENSG00000042286		-0.0119812	-0.00170253	0.00170534	0.00610493	-0.00105942	0.00522048	-0.00889455	0.00702695	0.00371195	-0.000365604
ENSG00000042317		-0.0012979	-0.00557313	-0.0119693	-0.00476507	0.00707284	-0.00123424	0.0104769	-0.00763408	0.00702295	0.0100569
ENSG00000042429		-0.0106603	0.0184109	-0.00593243	0.00429606	-0.00053102	-0.0123734	0.0094199	6.10971e-05	-0.00401224	0.00618901
ENSG00000042445		-0.00751565	0.00345213	-0.000619694	0.0163425	-0.00172928	0.00224842	-0.000252153	-0.00842708	0.017218	0.00117229
ENSG00000042493		0.0158909	0.000647588	0.00247969	-0.00307827	-0.00220047	-0.0112348	-0.00182351	0.00568869	0.0101388	0.013129
ENSG00000042753		0.0157534	0.00746444	0.0101817	-0.00706012	-0.00191843	-0.00312128	0.00838362	0.00998685	0.000961374	0.00608173
ENSG00000042832		-0.00361548	-0.0062534	0.00809046	0.00807924	0.00913933	-0.00699316	0.0039719	-0.00315098	-0.00699108	-0.00442699
ENSG00000042980		-0.00855799	-0.0070892	-0.0106989	0.00350846	-0.0138265	-0.000390423	-0.000166363	-0.000692009	-0.000529792	-0.01468
ENSG00000043093		-0.0019252	0.00711101	-0.0183971	0.0070277	0.00742483	-0.00590971	0.0121858	-0.0139365	-0.00765016	0.00357121
ENSG00000043143		-0.0165902	-0.00457184	0.00598849	0.0011655	0.00806445	0.0157711	-0.00405767	-0.00159232	0.000563432	0.00034004
ENSG00000043462		-0.000740494	-0.0105505	-0.0156102	0.00856593	-0.00397043	0.0163201	0.000909864	-0.00539457	-0.00921896	0.00700903
ENSG00000043514		-0.00718012	0.00963412	-0.00517676	0.000839133	-0.0120225	-0.00512283	0.0195743	-0.00151793	-0.00619285	-0.00876097
ENSG00000043591		0.00460523	-0.00265457	0.00235266	-0.00452491	0.00447043	0.00777739	0.00570028	0.00577873	-0.017093	0.00548491
ENSG00000044090		-0.00538664	0.00428	0.00624897	0.0065644	-0.0122822	-0.0134243	-0.00250464	0.0147979	-0.00296184	-0.00224854
ENSG00000044115		0.0176134	0.00319512	-0.00851295	-9.23348e-05	-0.00349534	-0.0023481	6.79792e-05	-0.00144309	0.00122909	0.0116793
ENSG00000044459		0.015071	-0.00263702	-0.00794528	-4.65527e-06	-0.000910643	-0.0119432	0.00399538	0.00301542	-0.0025078	0.0138555
ENSG00000044574		0.00762108	-0.0167893	-0.00605712	0.00642174	-0.00264221	0.0185471	0.000145816	0.00482041	0.00342826	0.0153343
ENSG00000046604		-0.00773873	-0.00148541	0.00997321	0.00433337	0.00712656	-0.015579	0.00460584	-0.000869866	-0.00742542	-0.00462086
ENSG00000047056		-0.00963899	0.00763376	-0.00424463	0.0206655	0.00105158	-0.00270873	0.00307186	0.0117381	0.0013106	0.0104217
ENSG00000047188		-0.0126267	-0.00107719	-0.015385	0.00615151	-0.010913	-0.0115923	0.00468273	0.010745	-0.0108922	0.00566894
ENSG00000047249		0.00175551	0.0203696	0.00410248	-0.00602619	0.00450582	-0.00365727	0.00574446	0.00398141	-0.00724591	-0.00485275
ENSG00000047315		-0.0074205	0.0192872	-0.0151295	0.00753426	0.000508242	0.00508667	0.00715348	-0.00487002	0.0148942	-0.00184123
ENSG00000047346		-0.0107851	-0.0178211	-0.0114612	0.00863945	0.00172646	0.00213323	-0.00558851	0.00204549	-0.00115344	-0.00254751
ENSG00000047365		8.83121e-05	0.00270939	-0.00204795	0.0177368	0.0293367	0.00822161	0.00848524	0.0018111	-0.0134322	0.00149186
ENSG00000047410		-0.0132059	0.00261181	-0.0120374	-0.00589741	0.0108777	-0.00942626	-0.00746192	0.00215035	0.00351425	-0.0037372
ENSG00000047578		0.0058715	-0.00328234	-0.00287071	0.0161119	-0.00659217	-0.0164066	-0.0118798	0.00228774	0.0144866	0.0146658
ENSG00000047579		0.00540933	-0.00787273	-0.00606437	0.00738334	-0.00482782	0.0220158	-0.0118934	0.02093	-0.0141492	0.00507217
ENSG00000047621		-0.00110037	0.0146443	-0.0152006	-0.00819005	0.000529795	-0.00390665	-0.00122537	0.00799186	-0.0128933	-0.000667482
ENSG00000047662		-0.0103526	-0.00981114	-0.00585274	0.0108309	-0.0189223	-0.0131599	0.00492948	0.00057066	0.00419246	6.57316e-05
ENSG00000047849		-0.000252702	-0.00887549	-0.00741788	0.017021	0.00253087	0.0146012	-0.024824	0.00820105	0.0116175	0.0115255
ENSG00000047932		-0.0156166	0.00852677	-0.0137911	0.00698471	-0.00217405	-0.00588	0.00699829	0.000184949	-0.00476115	-0.00223518
ENSG00000048028		-0.000366489	0.0125797	-0.00150606	0.0250659	0.0164895	0.0154742	0.00135363	0.00809503	-0.00167352	-0.0114329
ENSG00000048052		0.00378741	0.00363304	-0.00894403	0.00919409	-0.00463285	0.00330598	0.0103899	0.0112172	-0.0141206	0.010022
ENSG00000048140		0.000425924	0.00866635	0.00735999	0.00489173	-0.00105429	0.00646116	0.0071367	-0.0110216	-0.00929773	0.0180854
ENSG00000048162		-0.0109796	0.00736987	0.00201814	0.00325755	-0.00518911	0.0156546	0.0090506	0.000190366	-0.0101099	0.0168288
ENSG00000048342		-0.00164543	-0.00927021	-0.00122314	0.000724076	0.0112085	-0.0190848	-0.00149779	0.0157912	0.00711177	0.00776671
ENSG00000048392		0.0020957	0.00909755	-0.0223695	0.00187266	-0.00620837	-0.00559137	0.00317237	-0.00570508	0.000573081	-0.0192415
ENSG00000048405		-0.0112631	-0.00394722	-0.0149989	0.00842115	0.00689177	0.00221678	0.00410977	0.00290898	-0.0203875	0.0137081
ENSG00000048462		-0.00318877	0.013305	0.00328771	0.000319259	-0.00722047	0.00305703	-0.0123714	-0.000391764	0.00214212	-0.00236685
ENSG00000048471		0.00269005	-0.00627066	-0.00852869	-0.00822442	-0.00838938	-0.0109482	-0.00211593	0.0178695	0.0107352	0.00612411
ENSG00000048544		-0.00647888	0.010308	-0.0109374	-0.0069774	-0.00311331	0.00745751	-0.00651754	-0.0116594	-0.000187638	0.00386084
ENSG00000048649		-0.012488	-0.00784076	-0.0185237	0.00428422	0.00755301	-0.000825533	-0.00105455	0.0093161	-0.00401107	0.00802315
ENSG00000048707		-0.00667159	-0.00900257	-0.00464899	-0.00563242	0.0240522	-0.00857556	-0.0110015	0.0217568	0.00487189	0.00684517
ENSG00000048740		-0.00512292	-0.00980811	-0.013226	0.0154588	-0.00171427	-0.0057597	-0.0105711	0.0152035	-0.00290535	-0.012464
ENSG00000048828		0.0161121	-0.00365266	-0.0092353	0.00637388	-0.000968468	-0.00737689	0.00100173	-0.000437263	0.0052606	0.00756756
ENSG00000048991		-0.00361588	-0.0179011	-0.0126276	0.00205327	-0.00297243	0.0098468	-0.014158	0.0199398	-0.00783961	0.00378442
ENSG00000049089		0.00465416	-0.00711985	0.00525738	0.0123039	-0.012709	-0.0119833	0.00583201	0.0127266	0.00195011	-0.0156947
ENSG00000049167		-0.00623435	-0.0104762	-0.00116872	-0.000914275	0.00569087	-0.0108261	0.00440792	0.00120036	-0.00820024	-0.0143667
ENSG00000049192		-0.0112422	-0.00141635	0.00114298	-0.00427506	0.00336208	0.000634583	0.00316806	-0.000296736	-0.0206692	-0.00614224
ENSG00000049239		0.00699294	0.00229414	0.00348823	0.0146386	0.00316683	-0.00290099	-0.0104588	0.0196989	0.00602811	-0.00411407
ENSG00000049245		0.0174438	-0.00324379	-0.0087631	0.00306215	-0.0028272	-0.00779043	0.0101148	0.000959898	0.00200902	0.00462714
ENSG00000049246		0.0011333	-0.00967428	-0.000309028	0.0107134	0.00102375	0.00417666	0.00805957	0.0116358	0.0017303	-0.00418522
ENSG00000049247		-0.00223328	-0.00138678	-0.00350603	0.00373003	0.00715434	0.00993626	-0.00210589	-0.0116817	0.00159808	-0.0123037
ENSG00000049249		-0.0034723	-0.000972323	-0.00101318	0.000633272	-0.010192	0.0140795	0.00073402	-0.00681876	0.0140073	-0.00222582
ENSG00000049323		-0.00157913	0.0115358	0.00209119	-0.00423018	-0.0021055	-0.00265915	-0.0286291	-0.0191105	-0.0104704	-0.00210728
ENSG00000049449		0.00995913	0.00485498	-0.00300657	0.0103365	0.00489049	0.00455736	0.00917724	0.00756262	-0.018585	0.0147968
ENSG00000049541		0.0110813	0.00557247	0.00398209	0.0101403	-0.0058275	-0.00432714	-0.000743239	0.00459444	-0.00888566	-0.0106975
ENSG00000049618		-0.00924987	-0.0146519	-0.00405993	-0.00170402	0.00624739	0.00904209	-0.0232917	0.0205198	0.000346571	0.00290511
ENSG00000049656		7.01575e-05	0.0117381	0.0122969	0.0109685	-0.000296346	0.00549348	-0.00398503	-0.0106167	0.00513756	0.0236012
ENSG00000049759		-0.0041673	-0.00174567	-0.00453344	0.00129479	-0.0106243	-0.00738827	-0.0154038	-0.00207989	0.00674684	0.00545876
ENSG00000049860		0.0166635	-0.00326317	-0.00614125	0.000605707	-0.0079269	-0.00702985	0.0134714	0.001686	0.00753154	0.00516236
ENSG00000049883		-0.0113413	0.00262429	-0.0100984	-0.000573961	-0.00556908	-0.00572489	0.00794373	-0.00062696	-0.00875481	-0.00170415
ENSG00000050130		0.00492159	0.0169579	-0.0113519	-0.000172368	0.00217579	-0.0148938	0.0095765	-0.00646907	-0.00646648	0.00405576
ENSG00000050327		-0.00627361	-0.00125076	0.00461806	-5.10502e-05	-0.00372515	0.00255384	-0.00240182	0.00405408	-0.00050514	0.0127312
ENSG00000050344		0.00216941	0.00372696	-0.00563661	-0.00676927	0.00573564	-0.0061627	0.00444124	-0.00159608	0.00740911	0.00549384
ENSG00000050393		-4.92205e-05	0.00707671	-0.000440719	-0.00170488	-0.00721497	0.00417573	-0.0186688	-0.00148984	-0.0148742	0.00480084
ENSG00000050405		-0.0138191	0.00406086	-0.00576774	0.00355897	0.00328369	0.0162205	0.00242424	-0.00823578	0.00433073	0.00255459
ENSG00000050426		-0.0140544	-0.00635643	0.0053981	0.00399347	-0.00892648	-0.0115555	1.07681e-05	-0.00163385	-0.00170383	-0.00723127
ENSG00000050438		0.00481887	0.000963508	-0.00186939	0.0187282	0.0123055	-0.0145319	-0.00367774	0.0134429	-0.0132368	0.007518
ENSG00000050628		0.0015392	0.00487295	0.00268469	0.00277443	-0.00312406	0.0113114	-0.0158716	-0.0068744	-0.00836166	-0.00883624
ENSG00000050730		-0.00327063	0.00490047	-0.000756959	0.0112598	0.0187409	0.0109104	0.00681458	-0.0164355	0.0114237	-0.0032994
ENSG00000050748		-0.00262048	-0.00887515	-0.0100722	0.00649629	0.00762096	0.00921569	0.0111931	0.00481899	-0.00519185	0.00258107
ENSG00000051009		0.00204505	0.0103997	0.00757998	0.0148402	-0.00981743	-0.0153387	0.00666188	0.00992646	0.0195228	0.00205339
ENSG00000051108		0.00891909	-0.0104435	0.0036879	0.0156904	0.0107871	-0.00647973	0.0226073	0.000602796	0.00374396	0.0083632
ENSG00000051128		0.014015	0.00584179	0.00317427	0.00157918	-0.0126053	-0.00959804	-0.00146447	0.00224667	0.00872659	0.0246712
ENSG00000051341		0.00181273	0.0131569	-0.00523398	0.0109022	0.0117457	-0.00358186	-0.013864	-0.0022983	-0.00556984	-0.00429445
ENSG00000051382		0.00373376	-0.00206169	-0.0191835	-0.00283475	-0.010271	0.00359612	-0.0190263	0.014165	-0.00406027	0.00934025
ENSG00000051523		0.0138412	0.00888977	0.0166817	0.00940086	-0.00274392	0.00204933	0.000468576	0.00294558	-0.00598887	-0.00322755
ENSG00000051596		-0.0079118	0.00564843	0.0024595	-0.00154562	0.00831572	-0.0067928	-0.00729408	-0.00620525	0.00569586	0.00345077
ENSG00000051620		0.00975521	-0.00424567	0.00566524	-0.00871438	-0.00476418	-0.00764931	0.0103484	4.48543e-05	0.00419103	0.000738926
ENSG00000051825		-0.0167832	-0.00456835	-0.00327497	0.00719519	0.00552085	-0.0124385	0.000205441	0.00627184	-0.0145692	-0.00700452
ENSG00000052126		-0.00302407	-0.00125617	0.00233592	0.0106218	0.020287	0.0133573	0.00675955	-0.0119733	0.0129397	0.0111252
ENSG00000052723		-0.0110013	0.00218887	-0.0148361	0.00691471	-0.00539106	-0.00625943	0.0163746	-0.0113717	-0.00928265	-0.00292233
ENSG00000052749		0.0113422	0.00950394	-0.001833	-0.0079837	-0.00171486	-0.0111281	0.00517663	-0.00090968	-0.00664534	0.00229011
ENSG00000052795		0.0118917	0.00315446	-0.0102254	0.00621327	0.00215526	-0.00225068	-0.00351202	0.0220627	-0.0161097	-0.00489813
ENSG00000052802		-0.00428104	0.0214963	-0.00938095	0.00501259	0.00203461	0.0024552	-0.00190914	0.00637447	-0.0103333	0.00492453
ENSG00000052841		-0.000493792	-0.0155409	-0.00961408	0.00636078	0.00853932	-0.0120808	0.0157882	0.0128074	-0.0101831	-0.000190984
ENSG00000053254		0.00470506	-0.0169661	-0.00778447	0.00401024	0.013767	0.00965264	-0.00328098	0.0219592	-0.00929122	-0.00453716
ENSG00000053371		0.00181953	0.00901458	0.0156966	-0.00535416	0.00149847	0.00147259	-0.00326205	0.0130894	0.0034483	-0.00539127
ENSG00000053372		-0.0103344	0.00570091	0.00336107	-0.0101253	-0.00939954	0.00456576	0.0106707	0.00685905	-0.00453502	0.00859083
ENSG00000053438		-0.00157851	-0.0109737	0.0052334	0.0117269	-0.00884433	-0.0133296	0.000738789	-0.00280927	-0.0140848	0.00336579
ENSG00000053501		-0.0130991	-0.00420955	0.00893729	-0.00651028	-0.00322452	-0.00354877	0.00268017	0.00991608	0.00407535	0.000108355
ENSG00000053524		-0.00741625	-0.00347051	0.0071133	0.00622727	0.00499103	-0.0120593	-0.00538601	-0.00144177	0.00386923	0.0294906
ENSG00000053702		-0.00991016	-0.0171927	0.00109107	0.00415035	0.0011837	-0.00574383	0.0105984	0.000443411	0.00570362	0.00325327
ENSG00000053770		-0.00824935	0.0203738	-0.0145807	0.00484463	0.00273835	-0.00396543	0.00207585	-0.00658957	0.0020598	0.00367362
ENSG00000053900		-0.00965096	-0.00815135	-0.0133768	0.0134234	-0.00590024	-0.00610719	0.0123214	-0.00792231	-0.00542884	-0.00159206
ENSG00000053918		0.0132933	-0.00712816	0.00608908	-0.0121361	-0.0115732	-0.00781368	0.00663055	0.0130301	0.00469839	0.0034806
ENSG00000054116		0.00186889	0.00543201	0.00139216	-0.0018084	-0.00256104	0.00476771	0.0220216	-0.0081096	0.00377453	0.00268946
ENSG00000054118		-0.00771378	0.0213998	-0.0081534	0.00236568	0.00541494	-0.000648172	-0.00853495	0.000170023	0.0150153	-0.0120484
ENSG00000054148		0.00860573	0.00864562	0.0170014	0.0168203	0.00621214	0.00356733	0.00166507	0.00630492	-0.00168412	-0.000861939
ENSG00000054219		-0.00733306	0.00244421	-0.00487013	0.00234119	0.00387332	0.0116074	0.00361531	0.00114745	-0.00306359	-0.0103915
ENSG00000054267		-0.0132156	0.00283342	-0.0147332	-0.000487594	0.00672838	0.00191534	-0.00491069	-0.00657979	-0.00799648	-0.00384576
ENSG00000054277		0.00608519	-0.00247123	-0.00556532	-0.00848438	-0.0110905	-0.00410884	0.000505675	-0.00239456	0.00812513	-0.014313
ENSG00000054282		0.0013282	-0.00833965	-0.00203429	-0.00717842	-0.00113714	-0.0188242	0.00722105	-0.00531628	0.00379997	-0.00425385
ENSG00000054392		-0.00786612	-0.00273457	0.00278856	0.00384564	0.00547603	-0.00570035	0.000227414	-0.0105309	0.0216186	0.013731
ENSG00000054523		0.00959008	0.00298908	-0.00608684	0.00107815	0.0118094	-0.00710446	-0.0160019	0.0183324	0.0150206	-0.00416939
ENSG00000054611		0.00396177	0.00304218	0.0110982	0.00436256	-0.00623066	0.00463263	-0.0039601	0.0178675	-0.0013229	-0.00973686
ENSG00000054654		-0.0045383	-0.00646655	0.00107566	0.00677818	0.029499	0.000515275	-0.0101832	0.01041	0.00171018	0.011843
ENSG00000054690		-0.00659001	-0.00534473	0.00563685	0.00632892	0.0154241	-0.017981	-0.00752429	0.000846919	0.000248722	0.00525257
ENSG00000054793		-0.000569499	0.00851622	0.00856121	0.0140413	-0.00271843	0.00736904	-0.0109202	0.00136081	-0.00432108	-0.00363575
ENSG00000054965		0.00357858	-0.00285389	-0.00427444	0.0125475	-0.00446684	-0.0130649	-0.015724	0.0189616	0.00265111	0.0152764
ENSG00000054967		0.0159863	-0.00455179	0.00729366	0.00237439	0.00156834	-0.0144284	-0.00294425	-0.00275625	-0.0127393	0.00522307
ENSG00000054983		0.0128322	-0.000403898	-0.0125822	0.0187481	0.00355512	0.00114052	0.00229404	-8.68261e-05	-0.00652016	0.00692209
ENSG00000055044		-0.0170718	-0.00765325	-0.00266588	-0.00455731	-0.00781216	0.00504781	0.0101965	-0.00774712	-0.00271567	-0.000453505
ENSG00000055070		0.0064515	-0.000319511	0.0037076	0.0041387	0.00635095	0.0286141	-0.00168388	0.00287745	-0.00336272	0.00985562
ENSG00000055118		-0.0143175	0.000427614	0.00629269	-0.00670616	-0.00400525	-0.0041847	-0.0164866	0.00118318	-0.00203917	-0.00254085
ENSG00000055130		0.00290868	0.00783049	-0.0139405	-0.0026799	-0.000513121	0.0148013	0.00485857	-0.00934717	-0.0244366	0.00878811
ENSG00000055147		-0.00486329	0.0177723	-0.013057	0.000517694	0.00250124	0.00349973	-4.36594e-05	0.00955465	-0.000449128	-0.00530868
ENSG00000055163		-0.0163637	-0.00495104	0.00372332	0.00377357	0.00553042	0.0171237	-0.0131223	0.00574014	-0.00289787	-0.00196307
ENSG00000055208		-0.00752407	-0.0155813	-0.0105343	-0.0114035	-0.00530771	0.00757343	-0.0174759	-0.0106196	-0.00444951	0.00915723
ENSG00000055211		0.00924992	-0.00707069	-0.00942975	-0.00167379	-0.00532113	-0.0097967	0.00470806	0.00149687	-0.00766037	-0.0137644
ENSG00000055332		0.00678328	-0.000417618	-0.0126921	-0.00495058	0.000582064	0.0083853	-0.00550699	-0.00942887	-0.02854	0.00544189
ENSG00000055483		-0.0159023	-0.0104264	0.00424683	0.00638193	-0.00106384	0.0032288	-0.00748673	-0.00414503	0.0025314	0.000697879
ENSG00000055609		-0.00224217	-0.00838174	-0.00798667	-0.00513728	0.0215084	-0.00669177	-0.0207973	0.0263846	0.00310082	0.0119838
ENSG00000055732		-0.0102269	0.000133094	-0.000656092	-0.00801186	-0.00513634	0.00274078	-0.0131422	-0.0148265	0.00160445	0.0152987
ENSG00000055917		-0.00730485	-0.00532997	-0.0218989	-0.000316801	-0.006	0.0142599	-0.0182349	0.0120839	0.00179678	-0.000551859
ENSG00000055950		-0.00506845	0.00949065	0.0211554	-0.00338716	-0.0041268	0.00806832	0.0109602	-0.000983326	-0.00273729	0.0040728
ENSG00000055955		-0.00053298	-0.00499856	0.00204419	0.00731855	-0.0106227	-0.0029094	-0.0062182	0.0027325	0.00788532	-0.010453
ENSG00000056050		-0.00417632	-0.00216414	-0.0116798	-0.0073081	0.00193289	0.0161517	0.00195789	0.00203156	0.00351581	0.00536699
ENSG00000056097		-0.00202292	0.0179498	-0.0149001	0.00136532	0.00955121	-0.00295301	-0.00408678	-0.000196747	-0.00553821	0.00586095
ENSG00000056558		-0.0179702	-0.00169939	0.00556431	0.00661181	-0.00105056	-0.00283032	0.00323214	-0.00924436	0.00333474	0.00988788
ENSG00000056586		-0.00767537	0.00157039	-0.0118431	5.66506e-05	0.0228452	-0.010636	0.0039335	0.00541825	-0.00911402	0.0068926
ENSG00000056736		-0.00509055	0.00853842	-0.00247405	0.0052731	0.00259016	-0.00112937	-0.00852382	-0.000648733	0.0163043	-0.00457894
ENSG00000056972		-0.0158433	-0.00130807	0.00412512	-0.0100645	-0.00438266	-0.00563155	-0.0120384	-0.00154272	0.00797351	-0.000422394
ENSG00000057019		-0.00646052	-0.00825647	-0.00797414	-0.000382267	-0.00625383	-0.0061389	0.0127193	-0.000767622	-0.00901622	0.00525537
ENSG00000057252		0.00338204	0.0157846	-0.0113335	0.00118719	0.00506777	-0.0166956	0.0131814	0.00258665	0.0107725	0.00456101
ENSG00000057294		0.00709101	-0.00592369	0.00680214	-0.000697653	-0.00331774	-0.0179627	-0.00868725	-0.00306819	0.0139936	-0.0166988
ENSG00000057608		0.0136513	-0.00218433	-0.00622019	-0.00935665	-0.00415918	0.00202959	0.00933952	-0.000229243	0.00233729	-0.0107854
ENSG00000057657		-0.00161137	-0.00860591	0.00357673	0.0250989	0.0109196	0.0136741	-0.000881287	-0.00483033	0.00503082	0.011695
ENSG00000057663		-0.00628618	0.00196798	-0.0082944	-0.00163076	0.019687	0.000909684	0.0137411	-0.00561931	-0.00565931	0.000578182
ENSG00000057704		0.00940263	-0.00214553	0.000866431	0.0167451	0.0117286	-0.00460426	-0.00542466	0.00652219	0.00754118	-0.028225
ENSG00000057757		-0.0139975	0.00276371	0.0140846	0.00218144	0.00281103	0.00949321	0.000705685	-0.00854674	0.000438828	0.00452607
ENSG00000057935		-0.0160339	-0.00857906	0.000113088	-0.00924812	-0.001351	0.00435464	0.00857354	0.00796734	-0.00816539	-0.0075293
ENSG00000058056		-0.0138818	-0.00709712	-0.00287417	-0.00495517	-0.000551316	-0.00369081	0.00592398	0.00875547	0.0101115	-0.0014973
ENSG00000058063		-0.0117652	-0.00916142	-0.0141731	0.00134441	0.0147144	0.00148523	-0.0103555	0.00281322	-0.00221401	0.00239173
ENSG00000058091		-0.00712422	0.00613612	-0.00682241	-0.00806491	-0.00463394	0.00102433	-0.0122503	-0.00830231	-0.00378785	-0.0129838
ENSG00000058262		0.00681674	0.00627043	0.00423405	0.0133839	-0.0126995	0.0122077	0.00191558	0.00622508	0.0199026	0.0207804
ENSG00000058272		-0.00468703	0.0152821	-0.0161729	0.0151431	0.0100093	-0.00640942	-0.00401095	-0.00470461	0.000500421	0.00735679
ENSG00000058453		-0.0122925	0.000736146	0.0113031	0.0109247	-0.0146895	-0.0102723	0.00112156	-0.00530043	-0.00847619	0.00120818
ENSG00000058600		-0.0180212	-0.00231072	0.00477364	0.00460503	-0.00791426	-0.0111191	0.00637758	-0.00373592	-0.000465936	0.00100737
ENSG00000058668		3.42717e-05	-0.000351283	-0.00499235	0.021861	0.0210894	0.0159651	-0.0155977	0.0118758	0.0127993	0.0121344
ENSG00000058673		-0.0145279	-0.00709213	-0.0140584	0.00570292	-0.00621237	-0.000936472	0.00227271	-0.0089091	-0.00431866	0.00781394
ENSG00000058729		-0.00946077	0.0169248	-0.0109794	-0.00211134	-0.00280685	-0.00101193	0.0114736	0.0012775	0.0110352	-0.00163213
ENSG00000058799		0.011986	0.00908888	-0.00587778	0.00159576	0.000620534	-0.00446666	0.0097654	-0.0151975	0.00639117	0.00327927
ENSG00000058804		-0.00966901	0.00706469	-0.0142663	-0.00282483	0.00245425	-0.00547744	0.0156801	0.0140635	-0.00729306	-0.00551034
ENSG00000058866		0.0131795	-0.000867496	-0.00243509	0.00758549	-0.00120883	-0.0146008	-0.00619387	0.00171345	-0.00749879	0.00437988
ENSG00000059122		-0.00276313	-0.00130338	0.0103869	-0.000568875	-0.00984388	-0.000479575	0.00123527	0.0107846	0.00328741	0.0120573
ENSG00000059145		-0.013309	0.00841677	0.0094095	0.00874993	-0.0106522	-0.0169271	-0.00121572	-0.000946389	0.00183832	-0.00729904
ENSG00000059377		0.0184907	0.00184191	-0.000369691	0.00262548	-0.00327571	-0.0104855	0.00498451	0.00102248	0.00575366	-0.0099707
ENSG00000059378		0.00317192	0.00537592	-0.00771063	0.000636056	-0.000465798	0.00503552	-0.00137331	-0.0189016	-0.0242533	0.000268609
ENSG00000059573		-0.0167154	0.00437974	0.00364541	-0.000762499	0.00140939	0.012567	-0.00194945	-0.00222521	0.0109024	0.00296047
ENSG00000059588		-0.0125193	-0.0133488	-0.00208872	0.002709	-0.0111847	-0.0114096	0.0149044	0.001224	-0.0083968	-8.905e-05
ENSG00000059691		0.000175389	0.00665279	-0.00386555	-0.00343214	-0.00816364	-0.00586793	-0.00467237	0.0167354	0.00428197	-0.00309003
ENSG00000059728		0.0105626	-0.0117978	0.00387817	0.00709532	0.00013238	-0.00966236	-0.00720948	-0.0232152	0.00082835	-0.0168883
ENSG00000059758		-0.0140671	0.00591431	-0.00899404	0.00913047	0.01585	0.0028222	0.00334264	-0.000190024	-0.010717	0.000135259
ENSG00000059769		-0.00124232	-0.0056651	-0.00354799	0.0021135	-0.0022782	-0.00188943	0.000187511	-0.0127744	-0.00957616	0.0102156
ENSG00000059804		0.00549987	-0.0158583	0.00291353	0.00296899	0.00809528	-0.0117092	-0.00341823	-0.0249405	0.00134737	0.00111997
ENSG00000059915		-0.0114384	-0.00164106	0.0171412	-0.00826865	-0.00883359	-0.00303089	0.00334154	0.00342457	-0.00677872	0.00734089
ENSG00000060069		0.00385494	0.018274	0.0150088	-0.000349052	0.00551088	-0.00179257	-0.00887079	-0.0013657	0.00147294	0.0046856
ENSG00000060138		0.00888028	-0.00353646	-0.00121832	0.00517483	-0.0151458	-0.00272731	0.00312108	-0.00776305	0.0056766	-0.00193507
ENSG00000060140		-0.00500908	0.00433572	0.00195072	0.0179888	0.0123685	0.00460846	0.013603	-0.010711	0.008354	0.000972959
ENSG00000060237		-0.00392376	-0.01053	-0.00944112	-0.00459013	0.00867534	0.00803828	-0.0278374	0.012284	0.0157312	0.015783
ENSG00000060339		-0.00996326	-0.00271034	-0.0158754	0.0133471	-0.0161652	-0.00195871	0.00981698	-0.00634563	-0.0139227	0.00829219
ENSG00000060491		0.0137171	0.0117199	0.00674357	0.00804533	-0.00852844	-0.00452202	0.00677305	-0.000166998	-0.0121281	0.00834112
ENSG00000060558		0.0147388	0.00604776	0.00669179	-0.00647198	-0.00509145	-0.0108745	0.00661669	-0.0138888	-0.00450848	0.0164315
ENSG00000060642		-0.0048665	0.0221772	0.00128182	0.00504764	0.00340453	-0.0050102	0.0120012	0.010669	0.00357023	-0.00853806
ENSG00000060688		-0.007305	0.024985	-0.00416756	-0.00174457	0.00246796	0.00329623	0.0035384	0.00353728	7.33256e-05	0.00661003
ENSG00000060749		0.00477689	0.00209432	-0.0149403	-0.00507677	0.00150436	-0.0122294	-0.00879904	0.0204372	-0.00824689	0.0257062
ENSG00000060762		0.0110827	-0.00727451	-0.00929966	0.00213935	-0.000465214	0.00438221	0.0071491	0.00116833	-0.00198387	-0.00357559
ENSG00000060971		0.0125961	0.0067988	-0.00153819	0.00529801	-0.0167222	-0.00852943	-0.00310273	-0.00186275	-0.0105279	-0.00495355
ENSG00000060982		0.0107393	-0.00155827	-0.000562558	0.00508557	0.00339611	-0.012744	-0.0038202	0.00247399	0.00616806	-0.0172604
ENSG00000061273		-0.00989701	0.00277089	0.0047241	-0.00412691	-0.0212231	-0.00487016	-0.00257759	0.000233977	-0.020633	0.0209037
ENSG00000061676		-0.00146405	0.00488447	-0.0019508	0.0173871	0.00690313	0.00676099	-0.0227702	-0.00410402	-0.00592936	0.00861577
ENSG00000061794		-0.000731637	0.0128909	-0.0110287	-0.0184302	-0.000315748	0.0112434	0.00740816	0.011772	-0.0153471	0.00186815
ENSG00000061918		0.0021878	0.0117863	-0.00260021	-0.00256583	-0.00502918	-0.00152587	-0.0300498	-0.00965724	-0.0203801	-0.0070793
ENSG00000061936		-0.0142034	-0.00704687	0.00106367	0.0165896	-0.0122195	-0.00784632	0.0115343	-0.00295189	-0.0059785	-0.00122716
ENSG00000061938		0.00412681	-0.00937417	0.0119231	0.00629965	-0.0197304	-0.00549135	-0.00395855	0.00337065	-0.025175	0.0149258
ENSG00000061987		-0.0102958	-0.00324459	-0.0160053	0.00433624	0.0102495	-0.0168154	0.000210161	0.0132028	0.00132748	-0.00724209
ENSG00000062194		-0.01488	0.00128593	-0.0140195	-0.00451321	0.00449828	-0.00206321	-0.000244314	-0.00911978	-0.00170646	-0.0133562
ENSG00000062282		0.0114399	0.0023026	0.00475777	-0.0033531	-0.00428909	-0.0121733	-0.00607676	-0.013009	0.0214162	-0.0162586
ENSG00000062485		0.000681702	-0.0106078	-0.00682261	0.0139827	-0.0180712	0.00542222	0.00368497	0.00820094	0.0164893	-0.00239734
ENSG00000062524		-0.00420346	-0.00601611	-0.00233507	0.000671573	-0.0135258	-0.000110146	0.00468529	0.0051663	0.00511792	0.00821405
ENSG00000062582		0.00106795	0.00392971	0.0244246	-0.00886621	0.00161637	0.00887126	0.00285429	0.000316277	-0.00724019	0.00924967
ENSG00000062598		0.00171299	0.0165125	-0.00939331	0.0148161	-0.000961867	0.00565091	-0.0125057	-0.000782657	-0.00914709	0.00678136
ENSG00000062650		-0.00660659	0.00724198	-0.0169801	-0.00671268	0.00787823	0.00114255	0.00448293	0.0048328	-0.000850424	0.00507394
ENSG00000062716		0.0109488	0.0129656	-0.00576871	-0.00108021	-0.00316648	-0.0171805	0.00544256	-0.0194145	0.0043235	0.000764418
ENSG00000062725		-0.0142467	0.00934142	-0.0148648	0.000682363	0.00225258	-0.00875378	0.0134733	-0.00626073	-0.000526422	-0.000328732
ENSG00000062822		-0.00528338	0.0110114	0.0183808	-0.00126757	-0.0128134	-0.00278031	0.000902882	0.00537014	-0.0179412	0.00638125
ENSG00000063046		-0.0143488	-0.00367628	0.00528543	-0.00941978	-0.00143731	0.00266778	0.00557449	0.00708153	0.0226226	-0.00381915
ENSG00000063127		-0.0114335	-0.00879918	-0.00206294	0.00597624	0.00279512	0.000683768	-0.000551128	0.00425047	-0.00307871	-0.0054697
ENSG00000063169		-0.00391954	-0.0158596	-0.000564209	0.0102617	-0.0174894	0.00554494	-0.0180245	0.0196612	-0.00250355	0.00459537
ENSG00000063176		0.0012187	0.0156672	0.0141566	-0.000812223	-0.00804859	-0.013751	0.00365888	0.0130131	-0.00805022	-0.00270896
ENSG00000063177		-0.0135668	-0.00282567	0.0150349	-0.018518	-0.00106148	0.00183801	0.00301646	0.00627665	0.00621085	-0.00583531
ENSG00000063180		-0.0140278	-0.00208126	0.00660435	-0.00419604	-0.00386225	0.00957177	0.00570132	0.000118289	0.0026652	-0.00212145
ENSG00000063241		0.00396696	0.0126798	0.015645	-0.000786682	0.00144978	0.0104449	0.010046	0.0131687	-0.0110628	0.00833423
ENSG00000063244		-0.00405519	-0.00282324	0.00480021	0.0135802	-0.0158455	0.0223443	0.00168348	0.00540822	0.00560324	0.0119409
ENSG00000063245		0.0150381	0.000152554	0.00911438	0.000846887	-0.0141379	0.00205391	-0.000670989	0.0137911	-0.00938334	0.00327907
ENSG00000063322		-0.00388117	0.00328537	0.00332466	0.00151705	-0.00599387	0.0210589	0.00426404	0.0130221	-0.000794282	-0.00263389
ENSG00000063438		-0.000735914	-0.000169224	-0.00642408	0.00434497	-0.00351048	-0.00963443	-0.0173737	0.0110122	0.00205761	0.012539
ENSG00000063761		0.00314419	-0.000636287	0.000223496	-0.00166607	-0.0102746	-0.00971289	0.00754095	0.0161784	-0.0111838	0.00349427
ENSG00000063854		-0.00659042	0.0101083	0.00901883	0.00359906	-0.006025	-0.00611773	-0.0085038	-0.00459621	-0.00369679	-0.00495286
ENSG00000063978		-0.00587148	0.0186034	-0.00353066	0.0116882	0.0140372	0.00632686	0.00420183	0.00166401	0.0102016	-0.00447692
ENSG00000064012		-0.00518372	-0.00369996	-0.00444387	0.0188752	0.000466422	0.00589498	0.0147663	-0.0180701	-0.0022741	-0.00251681
ENSG00000064102		-0.0109836	0.0182763	-0.00940803	0.00227821	-0.00494261	0.0057636	0.00746173	-0.00582122	-0.00405284	0.0091024
ENSG00000064115		0.0039144	0.00768191	-0.0080427	0.0131501	-0.00776018	0.00146194	-0.00109115	0.0154609	0.0134685	-0.00685322
ENSG00000064201		0.000317926	0.00375818	0.00819259	0.0190429	-0.00471273	0.00259271	0.0143446	0.00982471	-0.0158763	-0.00557576
ENSG00000064225		0.00812692	0.00239279	-0.00884006	0.00488597	-0.0184783	-0.00590426	0.00599336	-0.00980009	-0.00702486	0.0162786
ENSG00000064313		-0.00739462	0.0185714	-0.0131041	0.00592564	0.0044139	-0.00934866	0.00910964	-0.00546618	-0.00348484	0.00214926
ENSG00000064393		0.0040006	-0.00770915	-0.00478823	0.0145059	0.00814189	-0.00430698	-0.0220272	0.0292691	-0.00142117	-0.0102379
ENSG00000064419		-0.00692555	0.0168685	-0.00409799	0.00542966	0.00729511	-0.00341523	-0.00539595	-0.00501521	0.0173295	-0.00276899
ENSG00000064489		0.00135116	-0.0134449	0.00950403	-0.00143049	0.000565324	0.00954153	0.00179797	-0.00750715	-0.00271379	-0.0017669
ENSG00000064490		-0.00106322	0.00887683	0.0185291	-0.007034	0.00623455	0.00276975	0.000883165	-0.00451362	-0.00597109	-0.00242029
ENSG00000064545		-0.00869678	0.00745795	0.0181105	-0.000166413	-0.00904933	-0.00284422	0.00309359	0.00101586	0.00182773	-0.0092188
ENSG00000064547		0.0031566	-0.00614732	0.00615901	0.00739418	-0.0173405	-0.00332305	0.00310045	-0.0177288	-0.0051029	-0.00147212
ENSG00000064601		0.0110755	0.00954254	0.00222945	-0.00383804	-0.0109386	0.000122321	-0.0175658	-0.0136504	0.00679068	0.0200369
ENSG00000064607		-0.00492235	-0.0114242	-0.000845333	0.0290277	-0.0125441	-0.00366944	0.00182551	-0.00177526	0.00110135	0.0013932
ENSG00000064651		-0.0134966	0.0108792	-0.00622557	0.00734958	0.00641389	-0.00197013	-0.00446719	-0.000290852	0.00413007	-0.00113596
ENSG00000064652		0.00602804	0.00126967	-0.00344582	0.00995751	0.00710415	0.00922549	0.000945522	-0.0088579	-0.00517183	0.0206347
ENSG00000064666		-0.00529054	0.00250149	0.00947927	-0.00845271	-0.00591232	0.0111321	-0.011211	-0.0153069	0.00345681	-0.000980542
ENSG00000064687		-0.00826679	0.00134007	0.00960638	-0.000990694	-0.0128676	-0.002437	-0.0157622	-0.0113662	0.00288995	0.0013119
ENSG00000064703		-0.0115314	0.0131461	-0.00806248	0.00278726	-0.00364672	-0.00273344	0.0167776	-0.00452553	-0.000223508	0.00492998
ENSG00000064726		0.00424091	0.00447522	-0.0202151	0.00683281	0.00363212	0.00388701	0.01235	-0.00162353	-0.00607826	0.00405174
ENSG00000064763		0.0122894	0.0100534	-0.00555591	0.00670377	0.00158982	-0.00843529	-0.0050224	-0.00504369	0.0123179	-0.00218505
ENSG00000064886		-0.00898698	0.00495606	0.00109973	-0.00748703	-0.00122426	0.00392827	0.00923471	0.00443587	-0.00744943	0.00165647
ENSG00000064932		0.00594581	0.0144875	0.00982919	-0.00482866	-0.00483697	-0.00841471	-0.00395038	-0.0198152	-0.00762804	0.0124387
ENSG00000064933		-0.0101317	-0.00362845	-0.00899605	0.0114392	0.00252211	0.00619726	0.0179639	-0.00617838	-0.00176629	-0.0062082
ENSG00000064961		0.00613455	0.00151085	0.0163456	0.00900309	-0.0179829	-0.00380909	-0.00399189	-0.00239693	-0.0165685	0.00880391
ENSG00000064989		0.00568943	0.00780351	-0.0110016	-0.00403489	-0.00421139	-0.0173321	0.00405264	0.00167461	-0.00645575	-0.0049704
ENSG00000064995		-0.00718123	0.00548789	-0.0041349	0.0116026	-0.00637705	0.00437838	0.0160859	-0.00677439	-0.0150212	-0.010683
ENSG00000064999		0.00553908	0.0148289	-0.000135225	0.00718317	0.00122884	-0.0249327	0.00121044	0.00763848	0.0116602	-0.0110839
ENSG00000065000		0.00195342	-0.000523032	0.0122229	0.00880621	-0.0193671	0.00374942	-0.0010141	0.0211028	0.00604038	0.0140287
ENSG00000065029		-0.0141542	-0.00999749	0.00569435	0.011076	-0.0151837	0.00206782	0.000718868	-0.00863086	-0.0011062	-0.00192151
ENSG00000065054		0.000919245	-0.00135577	-0.00010778	0.0140031	-0.0118433	0.0125673	-0.0010828	0.00664287	0.00145814	0.0133722
ENSG00000065057		-0.00178284	0.0128848	0.0189563	0.00559026	-0.00147851	0.00979972	0.00584468	0.00630117	-0.00574136	0.00183679
ENSG00000065060		0.00469142	-0.00511782	-0.00295955	-0.00431767	0.0127446	0.000751814	-0.00466621	0.0164818	-8.67103e-05	-0.0105779
ENSG00000065135		0.00875906	0.0179655	-0.0116342	-0.00377274	0.0101474	0.00355382	0.00478407	-0.0112636	-0.00689455	-0.00335566
ENSG00000065150		-0.0126009	-0.00329332	-0.00501809	-0.00874725	-0.00331369	0.00888363	0.00505316	0.0161484	0.0120078	-0.0054183
ENSG00000065154		0.00306149	0.00137331	-0.00291298	-0.00386229	0.00139505	-0.00660651	0.00714426	0.00226776	-0.00829265	0.00469473
ENSG00000065183		-0.0101592	0.0204311	-0.00862848	-0.00809886	-0.00716079	-4.46537e-05	0.00207478	0.00402643	0.00435064	0.00308274
ENSG00000065243		-0.00267014	-0.00569967	-0.0184891	0.00651114	0.00528239	-0.0236198	0.0067294	5.17555e-05	-0.00475214	-0.0120724
ENSG00000065268		-0.00113753	0.014043	0.0167378	-0.00362067	-0.00585794	0.00722524	0.00417158	0.00104796	-0.0135383	0.00209432
ENSG00000065308		0.00306464	0.000115439	-0.00463645	0.0234588	-0.00578675	0.00572586	-0.010208	0.00351051	-0.000968902	0.0133792
ENSG00000065357		-0.0174294	-0.00676623	0.000355128	-0.00619808	-0.0120743	-0.00890156	-0.00366667	-0.0104335	-0.00176343	0.00563759
ENSG00000065413		-0.00754836	0.0130076	-0.00701085	0.00126492	0.0181818	-0.021184	-0.00100073	0.00423707	-0.0107914	-0.00407212
ENSG00000065427		-0.00172185	-0.00317211	0.00662001	-0.0150276	0.0109516	0.014884	0.0170951	0.00105528	-0.00130839	0.00224333
ENSG00000065457		-0.00987144	-0.00110241	0.00387954	-0.00366281	0.00681513	-0.0057493	0.00322994	-0.00962784	0.00539486	-0.00173438
ENSG00000065485		0.00630244	-0.00734276	0.0016069	0.00421253	-0.0134949	0.00077313	0.0080606	0.00311961	0.0111401	0.00575155
ENSG00000065491		-0.010263	-0.00186861	-0.00096343	0.00866452	-0.00145337	0.0184264	-0.00535581	0.00475544	0.00474593	0.00891424
ENSG00000065518		0.00124449	-0.0121038	-0.000538376	-0.00264195	-0.0136643	0.0197378	0.00663595	-0.00160562	-0.000532102	0.00283183
ENSG00000065526		0.000112305	-0.0205807	-0.0119998	0.00388243	0.00405588	-0.000412231	-0.0179118	0.0203249	-0.00637548	0.011791
ENSG00000065534		-0.000841384	0.00595491	0.00209735	0.00520305	-0.00563299	-0.00591237	-0.0324526	-0.0124752	-0.0109795	0.00350169
ENSG00000065548		-0.00152686	-0.0129831	-0.0133997	-0.00426994	-0.0056442	0.00903446	0.0141531	-0.00135847	-0.017652	0.00439655
ENSG00000065559		-0.00170727	0.0147378	-0.0109328	-0.00305039	0.0128628	-0.00885872	0.000305868	-0.00666724	0.00384042	-0.0148106
ENSG00000065600		0.00430347	0.0122606	0.000523526	0.00568458	-0.00138114	-0.00518644	0.0229066	0.000849466	-0.00949413	0.00276324
ENSG00000065613		-0.00348083	0.00100147	-0.0208754	0.00509311	0.0106647	-0.00535662	-0.00657403	-0.0023208	-0.00486786	-0.00688732
ENSG00000065615		0.0158219	-0.00748156	-0.0115066	-0.00477058	0.000601238	-0.00590309	0.0100391	-0.00675618	-0.00271099	-0.00636183
ENSG00000065618		0.00212418	0.0049328	0.00511335	0.0144158	-0.00604395	-0.0124787	-0.00781721	0.00125759	0.0148686	-0.0167539
ENSG00000065665		-0.0103085	-0.00899485	-0.0070862	0.0101399	-0.0089711	-0.00579904	0.00321515	-0.00127698	0.00202777	-0.0123518
ENSG00000065675		-0.0174416	0.00549702	0.00456088	0.00374712	0.011255	0.00407467	-0.0027619	-0.00594721	0.00261237	-0.000762436
ENSG00000065717		-0.0140624	-0.00727413	0.00588693	-0.012247	-0.0111065	-0.00318837	-0.006995	0.00214019	-0.00369244	0.00727441
ENSG00000065802		-0.014638	0.00343984	0.00138209	0.0177737	-0.00885204	0.00588322	0.00970431	-0.00792385	0.00219752	-0.0059522
ENSG00000065809		-0.0139353	-0.00218379	-0.00683364	-0.00263551	-0.00094723	0.014551	-0.0100635	-0.00463725	-0.00526484	0.00988744
ENSG00000065833		0.00364119	-0.0014122	-0.00762412	-0.00297043	-0.00315259	-0.00377237	0.0123056	0.0023101	0.00883819	0.0173439
ENSG00000065882		0.0122033	0.00587312	-0.00183122	-0.00229735	-0.0102315	0.000768883	0.000351332	0.0113352	-0.0119241	-0.00728814
ENSG00000065883		-0.0131386	0.0144942	-0.00255787	0.00361622	0.0139345	-0.00999123	-0.000852698	0.00495628	-0.00259441	0.00671215
ENSG00000065911		0.0136488	0.010958	-0.00784131	0.000285036	0.0112579	-0.00208942	-0.000617739	-0.00559619	-0.0115883	0.00150592
ENSG00000065970		-0.00478655	-0.0124881	-0.00929756	0.0135667	-0.0168894	0.0067853	-0.0146692	0.0116513	0.000200794	0.0120092
ENSG00000065978		0.012158	-0.00799074	0.000505588	-0.00803864	-0.00634202	0.0144603	0.00947603	0.0154059	-0.00283176	-0.00602897
ENSG00000065989		0.00966345	-0.00713111	-0.00357385	0.0195167	0.00325324	0.00270928	-0.0114921	0.00843626	0.000370404	-0.0125744
ENSG00000066027		0.00823383	-0.00104722	-0.00662757	0.0174367	0.00857965	0.00350103	0.00241927	0.00456285	-0.00654914	-0.011252
ENSG00000066044		-0.0051778	0.0142467	-0.00590674	-1.21131e-05	-0.013757	0.0142784	-0.015472	0.0149332	-0.00149045	0.0148886
ENSG00000066056		-0.00219	-0.00295356	0.000329788	0.0143143	0.00754615	-0.00872268	-0.0153862	0.00599109	-0.00692309	-0.0078669
ENSG00000066084		-0.00556107	0.00414598	-0.010478	-0.0117467	0.00377977	-0.0226359	-0.00740815	0.00237158	-0.00596492	0.000191158
ENSG00000066117		-0.0104809	-0.00918368	-0.00496849	0.0152549	-0.00344399	0.0229893	-0.00594975	-0.000836441	0.00592507	0.00511777
ENSG00000066135		-0.000440313	0.0261051	-0.00688199	0.0108577	0.00647174	-0.0013202	-0.00175331	0.00121128	-0.00115014	-0.00201497
ENSG00000066136		0.00579088	0.00603931	-0.000627773	-0.0006607	-0.0197415	-0.00887068	-0.00515147	-0.000399886	-0.00527785	-0.00317105
ENSG00000066279		0.0051881	0.0144367	-0.00524572	0.00864855	0.00229165	-0.00647845	-0.0175914	-0.00651488	-0.00922557	-0.0024119
ENSG00000066294		-0.00626253	-0.00381034	-0.00701515	0.0021085	0.00540087	0.00702097	-0.00964395	-0.0182441	0.00625474	0.0179591
ENSG00000066322		0.0141113	0.0142179	0.00261585	0.00788026	0.00164196	0.00129695	0.00458979	-0.00238521	0.00624592	0.00252686
ENSG00000066336		0.018512	-0.00213704	-0.00181833	-0.00163216	-0.0129679	-0.0014396	-0.00438965	0.00150952	-0.00509965	0.00657851
ENSG00000066379		-0.00636373	0.0165185	0.00345178	-0.00342474	-0.00440902	0.00515556	0.0105682	0.005197	0.00467234	-0.00469593
ENSG00000066422		-0.00816482	0.0178124	-0.0127576	0.00153085	0.00508843	-0.0143287	0.00253392	0.00966737	-0.00045376	0.00467729
ENSG00000066427		-0.00207873	0.00903273	-0.0133805	0.00895388	-0.000731633	-0.026822	0.00763237	-0.00587593	-0.0110215	0.014266
ENSG00000066455		0.000493348	0.000404858	-0.00749746	7.16242e-05	0.0067859	0.00860008	0.017697	-0.00235868	0.00885866	0.00627757
ENSG00000066468		-0.00407399	0.00680602	-0.00205124	-0.00166478	0.00650896	0.00638668	0.000276277	-0.00587973	-0.00735783	0.000746117
ENSG00000066557		-0.00488179	0.0150461	-0.0158159	0.0072041	-0.00276557	-0.00840313	0.0107093	-0.00296851	-0.0050908	-0.000634926
ENSG00000066583		-0.00914245	0.0105687	-0.00612085	0.00646655	0.00575151	0.0185643	-0.00236766	-0.00431367	0.00414935	-7.26662e-05
ENSG00000066651		-0.0146378	-0.00189696	-0.000268362	0.00133008	-0.00497546	-0.0026826	0.0108785	-0.0111414	-0.0108154	0.0095369
ENSG00000066654		-0.0139104	-0.000535555	-0.0104865	0.00362453	0.0118956	-5.13499e-05	0.00910584	-0.00774908	-0.00870141	0.013853
ENSG00000066697		-0.00956543	0.00249393	0.00336747	0.00791431	0.00535403	0.00835202	-0.00915752	-0.00863673	-0.0106921	0.00493012
ENSG00000066739		-0.0114147	-0.00542273	-0.010842	0.0052739	0.0146417	-0.00898089	-0.00818431	0.0201367	0.00181664	0.00219483
ENSG00000066777		-0.00742143	0.00784228	-0.0170658	-0.00546637	0.0143378	-0.00874174	-0.00950771	0.0194622	0.00531558	0.00617472
ENSG00000066827		-0.00214676	0.00871363	0.000750284	-0.0029577	0.00799931	-0.00242534	-0.00651606	0.00482166	-0.00275532	-0.020771
ENSG00000066855		-0.00628487	0.00335207	-0.00492875	0.00370682	-0.00720539	-0.0211668	-0.00203008	0.00270116	-0.00499947	0.00745148
ENSG00000066923		-0.0121933	0.000558573	0.0074411	0.0156123	-0.00301786	-0.00780659	0.00522106	-0.00413674	0.000930907	-0.00948598
ENSG00000066926		0.00164257	0.00747341	0.00618349	0.00960976	-0.00571707	0.01002	-0.000783427	-0.0030985	0.0163431	-0.000897688
ENSG00000066933		-0.00832819	-0.0013797	-0.00703871	-0.00340045	0.0229854	-0.00786968	-0.00814925	0.0243207	0.00302474	0.0114376
ENSG00000067057		-0.00825088	0.0079174	0.00178146	0.000701713	0.00744751	0.0124497	-0.00488455	-0.00949586	0.00506261	0.0156082
ENSG00000067064		0.0079101	-0.0099227	-0.00170455	0.0148503	0.00268797	0.00146575	0.0163001	-0.0191875	-0.0174502	0.00496503
ENSG00000067066		-0.00184911	-0.00990143	-0.0131012	0.00422207	-0.000437408	0.014124	-0.00104731	-0.0104358	-0.0115261	-0.00327794
ENSG00000067082		0.00338329	-0.0189127	0.00138101	0.00480676	0.0123127	0.00445652	-0.00492129	-0.0120539	-0.00498713	0.0052958
ENSG00000067113		-0.0115654	0.00312409	0.00604202	-0.0107235	-0.00461258	-0.0133022	-0.00848362	-0.00309973	-0.00357948	0.000323303
ENSG00000067141		-0.00850868	-0.00373299	3.1155e-05	0.0119705	-0.000656369	0.011396	-0.00308885	0.0145732	0.00779464	0.0147051
ENSG00000067167		6.85068e-05	-0.00277345	-0.0191575	-0.00244961	0.00675211	0.0105705	0.00732048	-0.0120518	0.00449321	0.0173349
ENSG00000067182		0.0130333	0.0205319	-0.00239359	0.0013355	-0.00457546	-0.00388383	0.00116726	-0.00282158	0.00932008	0.000383848
ENSG00000067191		-0.00578681	-0.00396581	0.00192586	0.0280776	-0.0098831	0.00492075	0.0127612	-0.00253946	-0.00337188	0.0105507
ENSG00000067208		0.0151967	0.00376468	-0.0129031	-0.00533664	0.00181528	-0.0175505	0.00219164	0.0099247	0.000532749	-0.00061673
ENSG00000067221		-0.00559501	0.00999152	0.0101689	-0.00714712	0.00391919	-0.00717686	-0.000186777	0.0103079	-0.0122222	-0.0113989
ENSG00000067225		0.0124946	0.00412667	0.000643337	-0.00117928	-0.0123854	-0.00391061	-0.00287638	-0.0132359	0.0204622	0.0221957
ENSG00000067248		-0.000578238	0.00219147	-0.0177333	-0.00589457	-0.00382224	-0.0113416	0.0132302	-0.00267634	0.00487328	0.00839252
ENSG00000067334		-0.00477279	-0.0155358	-0.0094595	0.000374391	0.012429	0.00215431	0.00856256	-0.00927716	-0.00470154	0.0194069
ENSG00000067365		-0.00206508	-0.00301943	0.013843	0.00710694	-0.00270187	-0.017797	0.00514385	-0.00156833	0.0190545	-0.00355433
ENSG00000067369		-0.017036	0.00248544	-0.00478855	-0.0046151	0.00274073	-0.00758335	-0.0125489	0.00269006	0.00866952	0.0014569
ENSG00000067533		-0.0150221	-0.00553469	-0.014267	0.000497169	-0.0101262	0.00700618	0.00586734	-0.00166966	-0.000254223	4.07378e-06
ENSG00000067560		0.0182238	-0.00419089	-0.00682557	0.000413708	-0.00234812	0.00697267	0.00252019	0.00299162	-0.00120362	-0.00114783
ENSG00000067596		0.0039685	0.0236075	-0.00833858	0.00305113	0.00300689	-0.00928518	0.00111836	-0.00647918	0.00744781	-0.00212706
ENSG00000067606		-0.0155099	0.00388074	0.0107567	0.00103451	-0.00167934	-0.00121417	-0.00208906	-0.000908468	0.00438153	-0.00442058
ENSG00000067704		-0.00347951	-0.00466592	-0.0077879	-0.00941522	-0.00125247	0.0125999	0.0157002	0.0148034	0.013819	0.0116916
ENSG00000067798		-0.00728761	-0.010853	-0.00111291	0.00152196	0.016727	-0.0154185	-0.00966658	0.005769	0.00645821	0.0201902
ENSG00000067836		0.0120956	9.63343e-05	0.00286759	0.00433265	-0.0115892	-0.00971253	0.00168785	0.00215039	0.00782182	-0.00537391
ENSG00000067900		0.00183677	0.0044557	-0.0250005	0.00789271	-0.000688614	-0.00576088	-0.00850426	0.00672757	-0.00206415	0.00991445
ENSG00000067955		-0.00319874	-0.000592697	-0.00792048	0.00361528	0.00475668	0.0170203	-0.000813316	-0.021038	-0.0177198	0.00668339
ENSG00000068001		0.0119763	0.0160496	0.00532994	0.000351665	-0.00111041	-0.0100737	0.00581669	-0.00163663	-0.00607002	0.0107731
ENSG00000068024		0.00178505	0.0160913	0.00110589	0.00910609	-0.00582285	-0.00903911	-0.00868782	0.0166484	-0.0066972	0.018227
ENSG00000068028		0.00187834	0.00629566	0.0120011	0.0280807	0.00167297	0.00794648	0.0115063	0.00677523	-0.0015198	-0.00384196
ENSG00000068079		0.0123159	0.0125197	0.00189749	-0.00404423	0.00621393	0.00653101	-0.00115286	-0.00827313	-0.0243637	0.00569389
ENSG00000068097		-0.00440464	0.00933487	-0.00489123	0.00414812	-0.00337096	-0.00195405	0.00151029	-0.00980661	-0.00027926	-0.0214264
ENSG00000068120		0.0026359	0.00664261	0.0100321	0.011914	-0.0180866	0.00101675	0.00795089	-0.00233639	-0.0084518	-0.00284339
ENSG00000068305		0.00896641	-0.00123149	-0.0197616	0.00206804	-0.012704	-0.00634799	0.00782239	0.00899707	-0.00779438	0.00386598
ENSG00000068383		0.00223723	0.00340942	0.00054144	0.000192983	-0.00356806	-0.0114787	-0.0220772	-0.00868959	-0.0128244	-0.00471109
ENSG00000068489		0.0148036	-0.0036735	-0.00846099	0.00524564	-0.00194946	-0.000953142	0.00112717	0.0113633	-0.00666894	-0.00295374
ENSG00000068650		0.0148678	-0.00796895	-0.00956822	-0.00136295	-0.00630888	-0.0107702	-0.0135105	0.0114033	0.00252601	0.0111672
ENSG00000068654		-0.00724383	0.00596393	-0.00292883	0.00663835	0.0113802	-0.00412144	-0.00664051	0.0233895	-0.00123206	0.0179341
ENSG00000068697		0.0153125	-0.00703728	-0.00976888	-0.00421625	-0.00686042	0.00190825	0.0113297	-0.000969606	0.00695953	0.00145394
ENSG00000068724		0.0157932	0.00343749	0.00459822	-0.000129481	-0.00310676	-0.0130978	0.0055105	0.00819407	0.00729894	0.00606331
ENSG00000068745		-0.00753492	0.0182311	0.00110842	0.00231693	-0.000978154	0.000659582	0.00708148	0.00146096	-0.000721257	-0.015511
ENSG00000068784		0.0063052	0.00352569	-0.00481032	-0.00629904	0.0182128	-0.00527252	0.0031942	-0.00613347	-0.0213396	-0.0194271
ENSG00000068793		0.0166299	0.00410439	-0.00622164	-0.00351169	-0.00898029	-0.00837628	0.0073906	0.00191064	0.0068562	0.0200179
ENSG00000068796		-0.0150832	-0.00143058	-0.00519279	-0.00510913	0.00398516	0.00826518	-0.0215504	-0.0119429	-0.00757457	0.00675985
ENSG00000068831		-0.016008	-0.00370256	0.0121361	0.000427906	-0.0145611	-0.00314735	-0.000629655	-0.00396727	-0.00664834	-0.00837697
ENSG00000068878		-0.00541239	-0.0050606	-0.0194377	0.0127909	-0.00171419	0.0105829	-0.00711315	0.0162217	-0.000737485	0.00704373
ENSG00000068885		-0.0144913	-0.00890419	-0.00930298	0.00465567	-0.0109916	-0.00445033	0.00521375	-0.0165785	-0.00637246	-0.000559684
ENSG00000068903		0.0106001	0.00521734	0.0116034	0.023693	-0.000314431	0.00718483	-0.00287923	-0.00167285	0.00106554	0.00177764
ENSG00000068912		-0.00586524	0.00891608	-0.0125655	0.00660158	0.013398	0.0176449	0.00632149	-0.00873959	0.0134987	0.00347377
ENSG00000068971		0.0101149	0.00824965	0.0117233	0.0134872	-0.00375825	-0.00203252	0.0028686	-0.0156083	1.10067e-05	0.00255438
ENSG00000068976		-0.0126117	-0.00996516	0.00732271	0.00837689	0.00239863	0.00751557	0.00282691	-0.00578672	-0.000978813	-0.00893623
ENSG00000069020		-0.0138119	0.0035845	0.00566859	-0.00475534	0.00827773	-0.000340521	-0.0236999	-0.00309001	0.00540681	0.00252263
ENSG00000069188		-0.00647961	-0.0064399	-0.001685	-0.00134699	-0.0115248	-0.000368585	-0.00113782	0.00912307	-0.000886547	-0.00758663
ENSG00000069248		-0.00603761	0.0240166	-0.00741323	0.00268013	-0.000523119	-0.00519442	0.00856028	-0.000911127	0.00545848	-0.011967
ENSG00000069275		-0.0129455	0.0055557	-0.0110307	0.00505589	0.00831469	0.0134364	0.00886969	0.00829939	-0.00687116	-0.0108384
ENSG00000069329		0.0087811	0.0112959	-0.0154527	-0.0099626	-0.0034969	-0.0117095	0.000897761	0.00503918	0.00531009	-0.00301901
ENSG00000069345		-0.00533403	0.0139251	-0.00987836	-0.00427631	0.00912146	-0.00220886	0.0172779	-0.0116353	0.0155929	0.00608316
ENSG00000069399		0.0122396	-0.0121435	0.00606596	-0.00408465	-0.0110048	0.00200818	-0.00471474	-0.00432605	0.00351893	0.00439295
ENSG00000069424		0.00229669	0.00325228	0.00977233	0.0260303	0.00106241	0.00952638	-0.00367862	0.00877947	0.00542307	-0.00803672
ENSG00000069431		-0.00539964	-0.0163384	-0.00812374	0.00292592	0.0157895	-0.013864	-0.00691509	0.00746535	-0.000734034	0.0175153
ENSG00000069493		-0.01728	-0.00122864	-0.00451126	0.00185014	0.00573394	0.00416422	0.00500484	-0.0169801	0.00289421	0.00496369
ENSG00000069667		-0.0103368	-0.0107367	-0.00397857	0.0103677	0.020993	0.00716821	0.00708854	-0.00094214	-0.00174229	0.0188531
ENSG00000069702		0.000871741	0.0014503	0.00408165	0.0237851	0.0236889	0.0198043	0.00400965	0.00563767	0.00359434	-0.00441462
ENSG00000069712		-0.0104946	-0.00703727	-0.00405804	0.00123327	0.00896831	-0.0178874	-0.00276589	-0.00166377	-0.00723881	-0.0108078
ENSG00000069849		0.0173235	0.000640128	-0.00701518	0.00404145	0.00649224	0.00332775	-0.00590308	0.000570754	-0.000191375	-0.00432292
ENSG00000069869		-0.00558195	-0.0128361	-0.00572877	0.00464802	0.0208998	-0.0163563	-0.00760609	0.00811799	-0.000244369	0.016533
ENSG00000069943		0.000334495	0.0112764	-0.00741158	0.00430095	0.00795612	-0.00991799	0.00453329	0.000898575	-0.00378982	-0.0216822
ENSG00000069956		-0.000212445	-6.10684e-05	-0.0134132	-0.0101718	0.0100922	-0.00589254	0.00279115	-0.00960278	-0.0131856	0.0180937
ENSG00000069966		-0.0160923	-0.000489087	0.00354086	-0.00799584	-0.00646471	0.00178309	-0.0157846	-0.0137574	-0.00199091	0.00454944
ENSG00000069974		0.0101222	-0.00301113	-0.013139	0.0167489	-0.00303573	0.012826	0.00390861	-0.00683286	0.0201817	-0.00267805
ENSG00000069998		0.00220199	0.00533333	0.0108081	-0.000184215	-0.0122304	0.000905191	0.0158676	0.0150423	0.00219095	0.00840009
ENSG00000070010		-0.00433175	-0.0164758	0.00564845	0.0185461	-0.00430984	-0.00178258	0.0028059	-0.0224997	-0.00268172	-0.00944111
ENSG00000070018		-0.0122423	-0.00364226	-0.00430397	-0.0144	-0.00075936	-0.0166382	-0.00386956	0.00420602	-0.0105575	0.00241133
ENSG00000070047		-0.00845226	0.0220185	0.00619009	0.00667224	0.000430532	-0.000269355	-0.00661172	0.0116455	-0.00539603	0.0029262
ENSG00000070061		-0.0175924	0.00539276	-0.0045712	0.00959122	-0.00459883	-0.00115554	-0.00131254	-0.00813122	0.0059034	-0.00341068
ENSG00000070081		-0.0103448	-0.0116483	-0.00131037	-0.012532	-0.00795133	0.00754735	0.00476885	0.0148116	-0.00830612	-0.00848068
ENSG00000070087		-0.0116998	-0.00564204	0.00336903	-0.00400133	-0.00419028	-0.00534904	-0.00227703	-0.00134366	0.00353683	0.00491089
ENSG00000070182		-0.00145114	0.0083	0.0109067	0.0184702	0.00146355	-0.00842007	-0.0161934	-0.00387155	0.00828357	0.000639568
ENSG00000070190		0.00552653	0.0157463	-0.0132922	-0.008674	-0.0077919	-0.00927607	-0.0111504	-0.0120993	-0.0109311	-0.00427602
ENSG00000070214		0.00472972	-0.000442643	-0.0110539	-0.0082841	-0.00543374	-0.00866691	-0.0134436	0.00834529	0.0109903	0.00269244
ENSG00000070269		-0.00785869	-0.00394543	-0.0184613	0.00444441	0.00434498	-0.00563623	-0.00198321	0.0111418	-0.00202899	-0.00858833
ENSG00000070366		-0.016355	-0.00355722	0.00339219	0.00139597	-0.000144644	-0.00402376	-0.0111661	0.0149541	0.00256073	0.00438887
ENSG00000070367		-0.00228058	0.0103139	-0.0236173	0.00259941	0.00728433	0.000698957	0.00366323	9.56884e-05	-0.00700675	0.00651372
ENSG00000070371		0.00864807	0.00416129	0.00529173	0.0114094	-0.0132468	-0.017683	0.00224689	0.00702892	0.0164263	0.000644875
ENSG00000070404		0.0101287	0.000907936	0.00163999	0.000317371	-0.0168327	-0.0169986	0.00348285	0.00321108	0.00876246	0.00295504
ENSG00000070413		0.000190049	0.0226999	0.0102614	-0.00473258	-0.00236242	-0.0134597	0.00029066	0.00159638	0.0148142	-0.00313113
ENSG00000070423		-0.00448021	0.00257285	0.0223205	0.0098046	-0.0100189	0.005523	0.000145708	-0.00121727	-0.0149447	0.0056401
ENSG00000070444		0.00478134	-0.00141257	-0.00302386	0.0161536	-0.0212055	-0.0072441	-0.0134396	0.00848679	-0.0016238	0.00335973
ENSG00000070476		-0.00278196	-0.0120283	0.0116248	0.00311531	0.00632523	-0.0200591	-0.00503468	0.0184644	3.44013e-05	0.00606682
ENSG00000070495		0.00129103	-0.00696943	0.00871847	0.00914928	0.012991	0.00213823	0.0138673	-0.0185891	-0.00581209	0.00817225
ENSG00000070501		0.00328965	0.00984642	-0.0074575	-0.000456935	0.00728548	-0.00729605	0.00396048	0.00122588	-0.0199649	-0.00582198
ENSG00000070526		-0.0069001	0.00197095	0.000828476	-0.00498834	-0.00261627	-0.010912	-0.0102967	-0.00487737	0.0152991	0.00946062
ENSG00000070540		0.0117237	0.00263276	0.00147812	0.0176336	0.00827753	-0.00493151	-0.00934979	-0.00698041	0.0124529	-0.00486756
ENSG00000070601		-0.00665733	-0.00156415	0.00911141	0.0111892	0.0150148	-0.0219486	-0.0104303	0.00215286	-0.00947069	0.00536866
ENSG00000070610		0.0072229	0.00551659	0.00114209	0.0251685	-0.0125502	-0.000765123	0.00673591	-0.00866109	0.000301899	-0.00549253
ENSG00000070614		0.0136943	-0.00032158	0.00162323	0.00949972	-0.00989935	-0.00843683	-0.00309717	0.0143543	0.00976574	0.00534674
ENSG00000070669		-0.0131247	-0.00600098	-0.0011151	0.00637218	-0.0115528	0.00366785	-0.000425931	-0.00326756	0.000725179	0.00130509
ENSG00000070718		-0.0125364	-0.000960349	0.00334503	-0.00259842	-0.000726022	-0.0129621	-0.0114374	-0.0158485	0.00677187	0.00873679
ENSG00000070731		0.00311867	-0.00365187	0.00203391	-0.0126538	0.00880385	-0.00454124	-0.00830228	-0.00305818	-0.00405959	-0.0116872
[truncated: 11,504 more rows]
