# Supplementary material for: Sexual-dimorphism in human immune system aging
Source: Nat Commun. 2020 Feb 6;11:751. doi: 10.1038/s41467-020-14396-9 (PMC7005316; doi:10.1038/s41467-020-14396-9)
Supplement: Supplementary file 4 — Supplementary Table 2 [file 41467_2020_14396_MOESM4_ESM.csv]

RandomID	ATACseq	ATAC.QC	N_called_peaks	Library_depth	Effective_library_size	FRiP	RNAseq	RNA.QC	RIN	RNA.content.ng.	Gene_count
225	Y	PASSED	19649	60257467	6419075	0.1065	Y	PASSED	9.5	3400	14721
203	Y	PASSED	28581	25604771	5003871	0.1954	N		9.7	89.5
181	Y	PASSED	26212	31788425	5871689	0.1847	N		9.9	915
119	Y	PASSED	27511	22790561	5227397	0.2294	N		9.8	1990
233	Y	PASSED	30954	28364906	5969813	0.2105	N		9.8	3380
149	Y	PASSED	21194	23909492	3507111	0.1467	N		10	1390
166	Y	PASSED	25464	23534636	4773362	0.2028	N		9.8	1980
214	Y	PASSED	26290	51486041	7258052	0.141	Y	PASSED	10	1930	14838
175	Y	PASSED	21902	45045904	5515594	0.1224	Y	PASSED	9.7	2040	14685
216	Y	PASSED	27183	31464779	5625190	0.1788	Y	PASSED	9.6	3290	14530
107	Y	PASSED	32515	36265193	7376945	0.2034	Y	PASSED	9.7	3130	14571
247	Y	PASSED	52447	127459833	39166304	0.3073	Y	PASSED			14954
222	Y	PASSED	57604	143486180	47499459	0.331	Y	PASSED			14539
215	Y	PASSED	44136	141896467	33075616	0.2331	Y	PASSED			15161
125	Y	PASSED	64650	153301464	49381525	0.3221	Y	PASSED			14319
165	Y	PASSED	48585	198527328	48014228	0.2419	Y	PASSED			14445
232	Y	PASSED	56193	176876595	58311559	0.3297	Y	PASSED			14481
161	Y	PASSED	48282	163738938	51307130	0.3133	Y	PASSED			14812
118	Y	PASSED	49324	200944581	42317054	0.2106	Y	PASSED			14224
246	Y	PASSED	51580	178046120	48546929	0.2727	Y	PASSED			14496
182	Y	PASSED	42957	188754253	38556944	0.2043	Y	PASSED			14646
109	Y	PASSED	20728	53721419	5810179	0.1082	Y	PASSED	9.8	3550	14698
170	Y	PASSED	20295	47174605	5556647	0.1178	Y	PASSED	9.5	3540	14734
220	Y	PASSED	23884	55625776	7197657	0.1294	Y	PASSED	9.5	3800	14673
193	Y	PASSED	22338	30433650	5012047	0.1647	Y	PASSED	9.8	2460	14555
131	Y	PASSED	21595	26345666	4453828	0.1691	N		9.6	1010
191	Y	FAILED					N		10	1030
136	Y	PASSED	18072	23794653	3247161	0.1365	N		9.8	660
187	Y	PASSED	23096	21637911	4372274	0.2021	N
440	Y	PASSED	29492	26574477	5528902	0.2081	N
402	Y	PASSED	22168	29691237	4020111	0.1354	Y	PASSED	10	4140	14680
358	Y	PASSED	29555	33006099	6813772	0.2064	N
397	Y	PASSED	56510	119367606	41805315	0.3502	Y	PASSED			14320
363	Y	PASSED	46966	137244997	38952558	0.2838	Y	PASSED			14458
406	Y	PASSED	57297	123737064	41341265	0.3341	Y	PASSED			14032
287	Y	PASSED	55579	118736438	36635232	0.3085	Y	PASSED			14111
335	Y	PASSED	50054	123737064	34235684	0.2767	Y	PASSED			14400
362	Y	PASSED	54692	118736438	34463018	0.2902	Y	PASSED			14198
369	Y	PASSED	44260	111756762	32933272	0.2947	Y	PASSED			14503
375	Y	PASSED	41430	104485133	33317594	0.3189	Y	PASSED			14400
320	Y	PASSED	57723	113039244	37724017	0.3337	Y	PASSED			14411
338	Y	PASSED	44897	107578128	35462068	0.3296	Y	PASSED			14702
139	Y	PASSED	13504	97316366	8899989	0.0915	Y	PASSED	8.9	2408	16894
160	Y	FAILED	9039	87454537	6745924	0.0771	N
238	Y	FAILED	8011	104331102	6640612	0.0636	Y	PASSED	9	2352	15408
110	Y	PASSED	13012	96398337	8545082	0.0886	Y	PASSED	9.1	1480	15563
248	Y	PASSED	11671	95770355	8270979	0.0864	Y	PASSED	9.2	640	15937
241	Y	FAILED	12066	95054649	8587820	0.0903	Y	PASSED	8.9	1828	15537
153	Y	PASSED	14847	96347880	8495460	0.0882	Y	PASSED	9	1660	15740
104	Y	FAILED					N
117	Y	PASSED	21934	95433978	11901731	0.1247	Y	PASSED	10	2560	15821
184	Y	FAILED	3101	69543237	4485254	0.0645	Y	PASSED	9.7	1112	15862
223	Y	FAILED					N
144	Y	PASSED	17170	38670400	4561670	0.118	Y	PASSED	10	2390	15353
213	Y	PASSED	27247	123225460	15748550	0.1278	Y	PASSED	9.5	861	14793
192	Y	PASSED	18364	28899920	4216629	0.1459	N
158	Y	PASSED	22409	37000878	5068310	0.137	Y	PASSED	9.8	3180	14667
240	Y	PASSED	16646	37557590	4230792	0.1126	N
122	Y	PASSED	37195	65184549	14340811	0.22	Y	PASSED	9.9	1950	14719
207	Y	PASSED	28946	45531683	7729122	0.1698	Y	PASSED	8.5	too low	14623
234	Y	PASSED	23659	32907407	5577051	0.1695	N
190	Y	PASSED	28057	137346188	12694909	0.0924	Y	PASSED	9.9	2310	14762
159	Y	PASSED	28639	36761480	4584826	0.1247	N
129	N		44697				Y	PASSED	9.5	2330	14657
102	Y	FAILED					N
417	Y	PASSED	44697	137368513	32282779	0.235	N
340	Y	PASSED	36659	159415317	36421294	0.2285	N
449	Y	PASSED	50568	145738068	46277998	0.3175	N
442	Y	INELIGIBLE					N
313	Y	PASSED	48525	106626754	33397635	0.3132	Y	PASSED			14253
294	Y	FAILED					Y	PASSED			14219
284	Y	PASSED	46109	122089121	35241813	0.2887	Y	PASSED			14326
318	Y	PASSED	57657	121001077	41707587	0.3447	Y	PASSED			14195
428	Y	PASSED	51721	143842707	37864941	0.2632	Y	PASSED			14013
324	Y	PASSED	56551	118970254	37682473	0.3167	Y	PASSED			14247
392	Y	PASSED	54073	150777228	38635898	0.2562	Y	PASSED			13885
432	Y	PASSED	49612	152974170	35760602	0.2338	Y	PASSED			14374
290	Y	PASSED	20692	94835704	14263867	0.1504	Y	PASSED			14310
448	Y	PASSED	39001	103032441	25044539	0.2431	Y	PASSED			14193
356	Y	PASSED	32038	108691824	24100314	0.2217	Y	PASSED			14340
162	Y	FAILED	10397	67942912	6239442	0.0918	Y	PASSED	10	2088	15820
169	Y	INELIGIBLE					N
134	Y	PASSED	13282	91811971	8580146	0.0935	Y	PASSED	8.6	596	15907
236	Y	PASSED	28624	76751942	13512696	0.1761	Y	PASSED	10	1936	15978
156	Y	PASSED	22176	63931810	9461658	0.148	Y	PASSED	9.9	2148	15733
128	Y	PASSED	22406	72027717	9793319	0.136	Y	PASSED	10	2872	15657
111	Y	PASSED	16793	67111518	8121699	0.121	Y	PASSED	10	2596	15611
141	Y	PASSED	17556	64796716	7870818	0.1215	Y	PASSED	10	1552	15487
137	Y	PASSED	22062	79134602	9911838	0.1253	Y	PASSED	10	1332	15864
173	Y	PASSED	16585	77191584	8714440	0.1129	Y	PASSED	8.9	1768	15441
155	Y	PASSED	20280	22553649	4159792	0.1844	N
189	Y	FAILED	12634	40947939	4012029	0.098	N
208	Y	FAILED	9137	58814764	4049687	0.0689	N
106	Y	PASSED	24274	56488779	5414536	0.0959	N
176	Y	PASSED	27908	34614198	6274229	0.1813	N
108	Y	PASSED	27363	32791975	6277412	0.1914	N
114	Y	PASSED	23899	49851294	6134949	0.1231	Y	PASSED	10	4150	14732
204	Y	PASSED	19935	42630838	6134254	0.1439	N
210	Y	INELIGIBLE					N
116	Y	PASSED	34517	110821912	18689177	0.1686	Y	PASSED	9.7	5500	14718
194	Y	INELIGIBLE					N
227	Y	PASSED	28285	84387674	12141937	0.1439	Y	PASSED	9.5	3160	14552
127	Y	INELIGIBLE					N
115	Y	INELIGIBLE					N
178	Y	PASSED	32363	84043319	13268909	0.1579	Y	PASSED	9.5	3760	14699
164	Y	PASSED	40796	158810661	25041074	0.1577	Y	PASSED	9.7	2670	14505
135	Y	PASSED	36708	121597123	20938444	0.1722	Y	PASSED	10	2840	14603
281	Y	PASSED	54263	163372360	54055500	0.3309	N
437	Y	PASSED	37277	141165804	28923149	0.2049	N
367	Y	PASSED	45026	141725977	41819926	0.2951	N
342	Y	PASSED	56070	135452277	43969386	0.3246	Y	PASSED			14337
211	Y	PASSED	29077	39891938	6932724	0.1738	Y	PASSED	9.8	3520	14583
212	Y	INELIGIBLE					Y	INELIGIBLE	9.7	3120
218	Y	PASSED	24286	31351891	5672872	0.1809	N
146	Y	PASSED	29436	25391686	5685917	0.2239	N
123	Y	INELIGIBLE					N
152	Y	FAILED	4346	111871200	5702389	0.051	N
221	Y	PASSED	24397	109245357	13406817	0.1227	N
151	Y	PASSED	17488	118258389	11183145	0.0946	N
196	Y	PASSED	15008	51340547	5221012	0.1017	N
201	Y	PASSED	21072	34739846	4266622	0.1228	Y	PASSED	9.8	1216	14507
205	Y	INELIGIBLE					N
200	Y	PASSED	18646	44033382	5378480	0.1221	N
