# Supplementary material for: Sexual-dimorphism in human immune system aging
Source: Nat Commun. 2020 Feb 6;11:751. doi: 10.1038/s41467-020-14396-9 (PMC7005316; doi:10.1038/s41467-020-14396-9)
Supplement: Supplementary file 5 — Supplementary Table 4 [file 41467_2020_14396_MOESM5_ESM.xlsx]

## Sheet: TableS4_Flow_cell_composition_f
subject_ID	sex	age	group	batchdate	CD4T	CD4TNAIVE	CD4TCENTRALMEMORY	CD4TEFFECTORMEMORY	CD4TEFFECTOR	CD8T	CD8TNAIVE	CD8TCENTRALMEMORY	CD8TEFFECTORMEMORY	CD8TEFFECTOR	CD14	CD19	OTHER
397	F	61	HM	NA	19.1	7.4	6.4	4.9	0.3	5.4	1.7	0.5	2.3	0.9	9.4	3	63.1
313	F	65	HO	NA	20.8	6.9	8.1	5.3	0.5	4.2	1.8	0.5	1	0.9	7.1	2.6	65.3
294	F	67	HO	NA	22.6	7.1	6.4	8.3	0.8	10.5	0.8	0.6	2.9	6.2	9.8	10.1	47
284	M	81	HO	NA	11.6	6.6	2.6	2.2	0.2	3	0.3	0.2	0.5	2.1	5.4	1.4	78.6
318	M	83	HO	NA	9.1	3.8	3.2	2	0.1	1.6	0.1	0.1	0.9	0.5	6	1.5	81.8
428	M	73	HO	NA	20.9	7.3	3.4	8.3	1.8	4.8	0.7	0.2	2.4	1.5	24.4	4.1	45.8
324	M	68	HO	NA	16.5	9.7	4.2	2.4	0.2	2.9	0.4	0.2	1.5	0.8	14.1	4.6	61.9
363	M	41	HM	NA	25.5	10.9	10.7	3.7	0.2	11.5	4.8	1.1	2	3.6	12.4	6.1	44.5
406	M	42	HM	NA	19.3	6.7	5.4	6.7	0.5	7.4	2.2	0.2	1.6	3.4	18.1	8.7	46.5
287	F	59	HM	NA	11.6	5.9	2.9	2.7	0.1	4.8	1.9	0.2	1.8	1	9.1	2.5	72
335	F	54	HM	NA	21.4	6.8	9.7	4.6	0.3	10.2	3.1	0.9	3.2	3	7.2	3.3	57.9
362	F	42	HM	NA	36.3	22.2	8.4	5.4	0.2	7.4	1.4	0.7	2.2	3	13.8	9.8	32.7
369	M	59	HM	NA	31.2	7.7	9.6	10.2	3.7	12.6	2.2	0.8	3.6	5.9	13	2.5	40.7
392	M	69	HO	NA	8.9	4.1	2.8	1.9	0.1	1.3	0.3	0.1	0.7	0.2	13.7	1	75.1
432	M	80	HO	NA	21	6.9	7.5	6.3	0.3	2.5	0.3	0.4	0.9	1	11.2	3.4	61.9
290	M	74	HO	NA	22.2	11.8	7.3	2.9	0.1	2	0.6	0.4	0.6	0.3	16	3	56.8
342	F	35	HY	NA	27.1	15.5	6.3	4.7	0.6	5.5	2.8	0.3	1.3	1	11.2	2.6	53.6
448	M	79	HO	NA	23.5	1.7	11.4	9.6	0.8	10.7	0.3	0.4	4.9	5.1	23	2.2	40.6
356	F	79	HO	NA	26.2	14.6	3.5	4.6	3.6	13.8	2.8	0.1	1.2	9.7	10.8	5.4	43.8
375	M	53	HM	NA	10.3	3.4	4.9	1.9	0	1.9	0.7	0.3	0.5	0.4	4.3	1.4	82.1
320	M	52	HM	NA	20	4.9	5.7	8.4	0.9	9.8	0.7	0.7	2.7	5.7	8	2.4	59.8
225	F	48	HM	SP15	32.4	NA	NA	NA	NA	13.3	NA	NA	NA	NA	12.9	6	35.4
181	F	49	HM	SP15	42.3	NA	NA	NA	NA	7.3	NA	NA	NA	NA	14.5	4.1	31.8
119	M	64	HM	SP15	27.3	NA	NA	NA	NA	8.2	NA	NA	NA	NA	22.5	3.1	38.9
132	F	50	HM	SP15	42	NA	NA	NA	NA	9.6	NA	NA	NA	NA	12.6	10.8	25
233	M	43	HM	SP15	19.7	NA	NA	NA	NA	7.5	NA	NA	NA	NA	25.4	8.3	39.1
149	F	45	HM	SP15	9.8	NA	NA	NA	NA	14.7	NA	NA	NA	NA	21.6	2.1	51.8
166	F	47	HM	SP15	33.3	NA	NA	NA	NA	11.3	NA	NA	NA	NA	16.5	5.9	33
214	M	54	HM	SP15	17.5	NA	NA	NA	NA	6.8	NA	NA	NA	NA	19.2	5	51.5
219	F	53	HM	SP15	35.5	NA	NA	NA	NA	6.4	NA	NA	NA	NA	23.4	7.5	27.2
206	M	44	HM	SU15	33.5	NA	NA	NA	NA	22	NA	NA	NA	NA	11.8	8.3	24.4
175	M	45	HM	SP15	34.6	NA	NA	NA	NA	10.1	NA	NA	NA	NA	22.3	4.8	28.2
216	F	52	HM	SP15	55.3	NA	NA	NA	NA	5.7	NA	NA	NA	NA	19.6	5.2	14.2
107	F	54	HM	SP15	29.9	NA	NA	NA	NA	14.3	NA	NA	NA	NA	10.4	11.2	34.2
150	F	50	HM	SP15	40.7	NA	NA	NA	NA	7.9	NA	NA	NA	NA	11	16.2	24.2
163	F	50	HM	SP15	37.2	NA	NA	NA	NA	21.9	NA	NA	NA	NA	8	8	24.9
180	M	53	HM	SU15	43.2	NA	NA	NA	NA	7.6	NA	NA	NA	NA	7.2	12.5	29.5
174	F	46	HM	SU15	32.1	NA	NA	NA	NA	16.9	NA	NA	NA	NA	16	2.7	32.3
217	M	48	HM	SU15	16.8	NA	NA	NA	NA	22.5	NA	NA	NA	NA	13.5	7.5	39.7
140	F	43	HM	SU15	27.7	NA	NA	NA	NA	17.1	NA	NA	NA	NA	11.8	5.3	38.1
239	M	52	HM	SU15	30.9	NA	NA	NA	NA	13.2	NA	NA	NA	NA	10.8	5.8	39.3
183	F	54	HM	SU15	40.9	NA	NA	NA	NA	12.6	NA	NA	NA	NA	10.8	3.6	32.1
229	M	50	HM	SU15	27.8	NA	NA	NA	NA	13.5	NA	NA	NA	NA	15	6.8	36.9
103	M	59	HM	SU15	29.3	NA	NA	NA	NA	8.4	NA	NA	NA	NA	23.3	10.2	28.8
148	M	57	HM	SU15	33.1	NA	NA	NA	NA	14.5	NA	NA	NA	NA	16	7.9	28.5
138	M	43	HM	SU15	37.2	NA	NA	NA	NA	21.1	NA	NA	NA	NA	3.5	7.4	30.8
198	M	60	HM	SU15	25.7	NA	NA	NA	NA	7	NA	NA	NA	NA	21.6	3.1	42.6
170	F	51	HM	WI15	45.7	NA	NA	NA	NA	9.5	NA	NA	NA	NA	13.5	9.6	21.7
220	M	51	HM	WI15	43.7	NA	NA	NA	NA	11.4	NA	NA	NA	NA	11.4	5.3	28.2
193	M	44	HM	WI15	28	NA	NA	NA	NA	8.8	NA	NA	NA	NA	20.4	6.5	36.3
131	F	64	HM	WI15	49.2	NA	NA	NA	NA	7.9	NA	NA	NA	NA	4.4	6	32.5
187	F	56	HM	SP15	28.4	NA	NA	NA	NA	6.7	NA	NA	NA	NA	13	2.7	49.2
440	F	43	HM	SP15	27.5	NA	NA	NA	NA	10.2	NA	NA	NA	NA	22.5	3.5	36.3
402	F	47	HM	SP15	28.6	NA	NA	NA	NA	15.6	NA	NA	NA	NA	10.1	7.2	38.5
358	F	57	HM	SP15	35.4	NA	NA	NA	NA	13.2	NA	NA	NA	NA	19.8	7.9	23.7
241	F	78	HO	SU14	26.3	6.3	3.4	13.3	3.3	5.5	0.9	0.5	2	2.1	22.8	4.3	41.1
153	F	82	HO	SU14	30.9	6.6	12.3	11.7	0.3	3.4	0.5	0.5	2.1	0.3	5.2	3.1	57.4
104	M	79	HO	SU14	8.1	2.3	2.4	3.1	0.3	5.5	0.9	0.5	2	2.1	5	74.7	6.7
117	F	78	HO	SU14	30.4	5.1	6.1	17	2.2	20.9	3.8	1.7	7	8.4	17.9	10.3	20.5
223	F	73	HO	WI15	11.4	6.6	2.8	1.9	0.1	8.9	4.4	2.6	1.3	0.6	19	8.7	52
144	F	70	HO	WI15	42.1	16.9	14.3	9.6	1.3	25.7	16.9	4.3	1.1	3.4	10.1	3.3	18.8
213	M	85	HO	WI15	41.9	8.2	10.9	17.5	5.3	3.5	0.7	0.8	1.3	0.7	16.7	4.3	33.6
192	M	89	HO	WI15	11.5	NA	NA	NA	NA	7.9	NA	NA	NA	NA	11.8	0.4	68.4
158	F	88	HO	WI15	13.6	NA	NA	NA	NA	3.7	NA	NA	NA	NA	5.1	3.9	73.7
240	F	73	HO	WI15	21.1	0.9	3.5	15.6	1.1	17.2	4.1	1	7.2	4.9	15.8	2.8	43.1
122	M	66	HO	WI15	24.1	1.1	3.9	18.6	0.5	4.4	1.2	0.4	2.4	0.4	24	2.7	44.8
207	F	93	HO	SP15	27.7	8.3	5.4	9.5	4.5	3.4	0.2	0.3	1.4	1.5	14.6	8	46.3
234	F	72	HO	SP15	38.6	13.2	5.4	13.9	6.1	20.7	2.4	0.5	2.5	15.3	14.5	4	22.2
190	F	86	HO	SP15	42.4	20	6.1	9.6	6.7	5.9	1.3	0.2	2.3	2.1	12.5	6	33.2
237	F	68	HO	SU15	41.1	NA	NA	NA	NA	4.6	NA	NA	NA	NA	13	10.5	30.8
197	M	65	HO	SU15	26.3	6.6	9.4	9.6	0.7	6.6	2.3	0.3	3.2	0.8	14.3	2.2	50.6
231	M	71	HO	SU15	39.6	12.3	18.3	6.9	2.1	11.2	0.6	0.5	1.8	8.3	15.4	3.6	30.2
162	F	25	HY	SU14	35.6	13	5	14.5	3.1	10.1	6	0.8	2.7	0.6	10.5	5.9	37.9
169	F	25	HY	SU14	34.5	12.1	8	13	1.4	9.6	6.4	0.6	1.6	1	2.2	9.7	44
128	F	24	HY	SU14	31.8	13.6	6.3	8	3.9	16.2	9.9	1.3	2.8	2.2	27.9	5	19.1
111	F	23	HY	SU14	24.4	6.2	5	11.8	1.4	20.9	12.7	1.8	4.8	1.6	25.3	4.1	25.3
155	F	31	HY	WI15	39.5	13.2	15.5	8.2	2.6	14.5	10.3	2.7	0.7	0.8	7.1	6.7	32.2
189	F	39	HY	WI15	50.2	32.6	12.5	3.5	1.6	13.7	11.4	1.6	0.3	0.4	9.7	8	18.4
208	F	28	HY	WI15	47.3	12.5	8.7	16.6	9.5	11.6	5.4	1.6	2.5	2.1	17	3.1	21
106	F	34	HY	WI15	36.6	24.6	3.2	4.7	4.1	12.1	9.9	0.3	0.2	1.7	5.8	8.2	37.3
176	M	29	HY	WI15	35.7	18.6	2.9	3.8	10.4	11.4	8.5	0	0	2.9	19.1	10	23.8
108	M	38	HY	WI15	16.8	0.8	2.1	12	1.9	20.3	4.1	1.3	7.2	7.7	21.6	10.3	31
114	M	35	HY	WI15	27.6	0.9	4.3	21.9	0.5	14.5	4.2	1.5	5.2	3.6	18.6	7.4	31.9
204	M	26	HY	WI15	35	7.8	8.9	15.6	2.7	14	9	1.3	2.2	1.5	8.1	12.6	30.3
116	M	22	HY	SP15	37.3	12.9	14.1	9.3	1	20.2	13.7	1.5	3.2	1.8	14.2	7.3	21
194	M	23	HY	SP15	37.2	8.1	8.5	16	4.6	11.9	3.4	1.2	4.3	3	19.2	11.1	20.6
209	F	32	HY	SP15	27.8	8.7	6.7	8.2	4.2	18.7	5.3	1.3	4.8	7.3	17	7.8	28.7
127	F	37	HY	SP15	30.9	10.1	10.7	9	1.1	19.1	10.6	1.5	2.9	4.1	11.1	13.4	25.5
115	F	40	HY	SP15	42.5	17.9	11.9	10.7	2	14.2	9.1	1.3	2.3	1.5	6.8	8.1	28.4
164	F	31	HY	SP15	27.7	9.6	11.4	6.2	0.5	18.9	10.5	0.9	3.7	3.8	25.9	6	21.5
135	M	22	HY	SP15	25.3	8.8	8	6	2.5	9.8	4	1.2	2.2	2.4	16.5	8.6	39.8
154	F	32	HY	SP15	35.2	19.6	10.5	4.7	0.4	14.2	7.5	1	2.8	2.9	16.2	5.7	28.7
143	F	39	HY	SP15	34.6	16.1	10.6	7.4	0.5	18.2	3.9	0.8	6.6	6.9	10.9	4.1	32.2
172	F	36	HY	SU15	32.3	11.3	14.7	5.7	0.6	13.5	6.7	0.6	1.3	4.9	19.3	10.2	24.7
126	F	35	HY	SP15	34	15.2	11.7	6.8	0.3	16.8	10.2	1.3	3.3	2	7.3	9.9	32
120	M	33	HY	SU15	26.1	2.1	1.1	16.4	6.5	11.1	2.4	0	0.8	7.9	14.6	8.1	40.1
101	M	33	HY	SU15	26.1	2.8	2	18.3	3	14.9	4.5	0	4.3	6.1	14.3	5	39.7
195	M	22	HY	SU15	14.3	6.6	3.6	3.7	0.4	17	3	0.3	3.8	9.9	19.2	3.2	46.3
185	F	30	HY	SU15	41.2	13.9	16.6	9	1.7	18.6	9.6	1.8	3.2	4	4.3	7.4	28.5
199	M	25	HY	SU15	23.5	9.9	6.3	6.9	0.4	21.6	11.7	0.7	4.1	5.1	11.2	1.8	41.9
242	M	22	HY	SU15	23	5.8	7.2	9.7	0.3	32	3.8	0.7	23.2	4.3	17.3	5.4	22.3
124	M	24	HY	SU15	25.6	17.2	5.4	2.6	0.4	9.8	4.3	0.2	1.7	3.6	22.3	8.2	34.1
244	M	24	HY	SU15	15.9	8.6	4.5	2.7	0.1	20.5	8.2	0.4	7.7	4.2	2.7	13.7	47.2
211	M	33	HY	WI15	31.2	5.8	13.4	8.4	3.6	13.1	5.1	0.5	0.4	7.1	19.4	11.8	24.5
212	M	25	HY	WI15	23.8	5.5	10.1	6.7	1.5	23.3	10.1	3.6	4	5.6	14.2	4.9	33.8
218	F	40	HY	SP15	27.1	12.1	7	6.3	1.7	8.8	3.2	0.8	1.7	3.1	35.6	4.2	24.3
146	F	66	HO	SP15	26	6	4.3	14.1	1.6	14.6	5	1.1	1.9	6.6	19.8	14.1	25.5
151	M	45	HM	FA14	23.7	3.2	5.4	13.7	1.4	8.9	3.1	1.3	3.3	1.2	27.7	12.1	27.6
196	M	28	HY	FA14	25.2	8	0.9	12.8	3.5	14.9	5.2	0	6	3.7	22.8	6.8	30.3
201	M	75	HO	WI15	27.3	3	8.1	13.6	2.6	16.8	5.7	3.5	2.8	4.8	21.5	5.3	29.1
205	M	32	HY	WI15	31.3	6.9	6.6	11.6	6.2	10.9	3.4	2.1	2.7	2.7	22.9	10.7	24.2
273	F	65	HO	Vac1	19.9	10.5	5.5	3.5	0.4	11	2.9	0.5	1.9	5.6	21.6	3.3	44.2
374	F	66	HO	Vac1	34.6	10.5	17.7	5.9	0.6	7	2.8	1.3	1.4	1.4	20.3	3.7	34.4
376	F	65	HO	Vac1	26.9	12	9.5	4.6	0.8	4.1	1.4	0.4	0.8	1.4	15.7	3.2	50.1
252	F	64	HM	Vac1	24.2	15.8	6.5	1.8	0.2	8.5	5	1.4	1.1	1	12.1	6.8	48.4
403	F	75	HO	Vac1	30	20.2	6.7	2.7	0.5	9.3	1.8	0.6	1.3	5.6	13.7	2.4	44.6
293	M	73	HO	Vac1	13	5.3	4.9	2.8	0.1	3.9	0.7	0.5	1.5	1.1	13	3.2	66.9
299	F	69	HO	Vac1	16	6.3	3.7	5.6	0.4	5.8	0.4	0.4	3.2	1.7	15.8	4.5	57.9
385	F	88	HO	Vac1	29.2	11.1	7.6	9.7	0.8	13.9	0.6	0.3	6	7.1	17.9	3	36
255	F	66	HO	Vac1	22	4.4	5.4	11.3	0.8	5.3	0.3	0.2	3	1.7	17.5	2.8	52.4
336	M	77	HO	Vac1	16.8	4.9	5	6.4	0.5	6.8	0.9	0.2	1.4	4.4	34.5	3.6	38.3
256	M	79	HO	Vac1	18.3	1.2	7.8	8.8	0.5	8.1	0.2	0.2	4	3.7	15.3	2.2	56.1
319	F	75	HO	Vac1	8.9	2.8	2.7	3.1	0.2	2.9	0.2	0.1	1	1.6	4	6	78.2
333	M	67	HO	Vac1	27.3	17.7	4.7	4.7	0.2	8.6	4.9	0.2	2.4	1	11.1	3.8	49.2
274	M	68	HO	Vac1	15	8.6	3	3	0.4	2.6	0.4	0.1	1.3	0.9	11.3	4.6	66.5
413	F	67	HO	Vac1	30.8	9.2	8.2	12.2	1.3	12.8	1.1	0.7	3.6	7.5	15.2	10.4	30.8
359	M	84	HO	Vac1	16.7	7.1	5.3	4.1	0.1	2.7	0.2	0.2	1.6	0.8	9.9	3.1	67.6
346	M	83	HO	Vac1	17	5.9	6.1	4.7	0.2	3.7	0.3	0.3	1.3	1.7	30.5	1	47.8
200	M	26	HY	WI15	29.7	14.5	7.1	6.6	1.5	17.3	11.3	3.7	1.2	1.1	18.8	2.7	31.5
