# Supplementary material for: Sexual-dimorphism in human immune system aging
Source: Nat Commun. 2020 Feb 6;11:751. doi: 10.1038/s41467-020-14396-9 (PMC7005316; doi:10.1038/s41467-020-14396-9)
Supplement: Supplementary file 6 — Supplementary Table 5 [file 41467_2020_14396_MOESM6_ESM.xlsx]

## Sheet: DA peaks (females)
peakco	logFC	logCPM	LR	PValue	FDR	Contrast	chr	start	end	Annotation	DistancetoTSS	GeneName	GeneType	chromHMMstate_CD14	chromHMMsimple_CD14	chromHMMstate_CD19	chromHMMsimple_CD19	chromHMMstate_CD3	chromHMMsimple_CD3	chromHMMstate_CD4_naive	chromHMMsimple_CD4_naive	chromHMMstate_CD4_memory	chromHMMsimple_CD4_memory	chromHMMstate_CD56	chromHMMsimple_CD56	chromHMMstate_CD8_naive	chromHMMsimple_CD8_naive	chromHMMstate_CD8_memory	chromHMMsimple_CD8_memory	chromHMMstate_PBMC	chromHMMsimple_PBMC	EnhA_specificity_fine	TssA_specificity_fine	RE_specificity_fine	EnhA_specificity_gross	TssA_specificity_gross	RE_specificity_gross	EnhA_specificity_state	TssA_specificity_state	RE_specificity_state	EnhA_specificity_sublineage	TssA_specificity_sublineage	RE_specificity_sublineage	EnhA_specificity_lineage	TssA_specificity_lineage	RE_specificity_lineage	EnhA_specificity_function	TssA_specificity_function	RE_specificity_function
chr1_101392792_101393466	-0.592373	4.14641	16.3712	5.20712e-05	0.00451748	Females_Age3xAge1	chr1	101392792	101393466	intron	31495	SLC30A7	protein-coding	Tx	Tx	EnhA1	Enh	EnhA1	Enh	TssA	Tss	EnhA1	Enh	EnhA1	Enh	TssFlnkU	Tss	EnhWk	Enh	EnhA1	Enh	NA	CD4_naive	NA	NA	NA	NA	NA	naive_T	NA	NA	NA	NA	Lymphoid	NA	Lymphoid	NA	NA	NA
chr1_103627898_103628362	0.63164	1.30004	10.6821	0.00108177	0.0283781	Females_Age3xAge1	chr1	103627898	103628362	Intergenic	-54078	COL11A1	protein-coding	Quies	Quies	Quies	Quies	Quies	Quies	Quies	Quies	Quies	Quies	Quies	Quies	Quies	Quies	Quies	Quies	Quies	Quies	NA	NA	NA	NA	NA	NA	NA	NA	NA	NA	NA	NA	NA	NA	NA	NA	NA	NA
chr1_104104197_104105065	0.413163	2.64078	9.32938	0.00225508	0.0434384	Females_Age3xAge1	chr1	104104197	104105065	intron	7365	AMY2B	protein-coding	EnhA1	Enh	TxWk	Tx	TxWk	Tx	TxWk	Tx	TxWk	Tx	TxWk	Tx	Quies	Quies	Quies	Quies	TxWk	Tx	CD14	NA	CD14	CD14	NA	CD14	CD14	NA	CD14	CD14	NA	CD14	Myeloid	NA	Myeloid	Innate	NA	Innate
chr1_104599509_104600576	0.563575	3.28342	8.99157	0.00271228	0.0483504	Females_Age3xAge1	chr1	104599509	104600576	Intergenic	-15602	LOC100129138	pseudo	ZNF_Rpts	Others	EnhA2	Enh	Quies	Quies	Quies	Quies	Quies	Quies	EnhA1	Enh	Quies	Quies	Quies	Quies	Quies	Quies	NA	NA	NA	NA	NA	NA	NA	NA	NA	NA	NA	NA	Lymphoid	NA	Lymphoid	NA	NA	NA
chr1_1051239_1052273	-0.206712	5.99662	10.5654	0.00115224	0.0294088	Females_Age3xAge1	chr1	1051239	1052273	promoter-TSS	-20	C1orf159	protein-coding	TssBiv	Tss	TssFlnk	Tss	TssBiv	Tss	TssA	Tss	TssA	Tss	TssA	Tss	TssA	Tss	TssA	Tss	TssFlnk	Tss	NA	NA	NA	NA	NA	NA	NA	NA	NA	NA	NA	NA	NA	Lymphoid	Lymphoid	NA	NA	NA
chr1_10532197_10532924	-0.333591	4.38052	17.3123	3.1713e-05	0.00338232	Females_Age3xAge1	chr1	10532197	10532924	promoter-TSS	52	DFFA	protein-coding	TssFlnk	Tss	TssA	Tss	TssA	Tss	TssA	Tss	TssA	Tss	TssA	Tss	TssA	Tss	TssA	Tss	TssFlnk	Tss	NA	NA	NA	NA	NA	NA	NA	NA	NA	NA	NA	NA	NA	Lymphoid	Lymphoid	NA	NA	NA
chr1_108620552_108621039	-0.611927	2.89462	12.1747	0.000484421	0.0173354	Females_Age3xAge1	chr1	108620552	108621039	Intergenic	-113251	VAV3	protein-coding	EnhWk	Enh	EnhA1	Enh	EnhA2	Enh	EnhA1	Enh	EnhA1	Enh	EnhA1	Enh	EnhA1	Enh	EnhA1	Enh	EnhA2	Enh	NA	NA	NA	NA	NA	NA	NA	NA	NA	NA	NA	NA	Lymphoid	NA	Lymphoid	NA	NA	NA
chr1_109203407_109204289	-0.225207	5.56251	8.97708	0.00273387	0.0485403	Females_Age3xAge1	chr1	109203407	109204289	promoter-TSS	-104	HENMT1	protein-coding	TssA	Tss	TssA	Tss	TssA	Tss	TssA	Tss	TssA	Tss	TssA	Tss	TssA	Tss	TssA	Tss	TssFlnkU	Tss	NA	NA	NA	NA	NA	NA	NA	NA	NA	NA	NA	NA	NA	NA	NA	NA	NA	NA
chr1_109727349_109727801	0.456525	2.10253	9.83311	0.00171398	0.0371745	Females_Age3xAge1	chr1	109727349	109727801	intron	-1596	KIAA1324	protein-coding	EnhA1	Enh	ReprPCWk	ReprPC	TxWk	Tx	TxWk	Tx	Quies	Quies	Quies	Quies	Quies	Quies	Quies	Quies	Quies	Quies	CD14	NA	CD14	CD14	NA	CD14	CD14	NA	CD14	CD14	NA	CD14	Myeloid	NA	Myeloid	Innate	NA	Innate
chr1_110044731_110045609	-0.405191	3.68245	9.70762	0.00183506	0.0387215	Females_Age3xAge1	chr1	110044731	110045609	Intergenic	7166	AMIGO1	protein-coding	EnhWk	Enh	EnhWk	Enh	EnhA1	Enh	TssA	Tss	EnhWk	Enh	EnhA1	Enh	EnhA1	Enh	TssFlnkU	Tss	EnhWk	Enh	NA	CD4_naive	NA	NA	CD4T	NA	NA	NA	NA	NA	NA	NA	Lymphoid	NA	Lymphoid	NA	NA	NA
chr1_110406784_110407370	0.527506	2.34247	9.21298	0.00240305	0.0449795	Females_Age3xAge1	chr1	110406784	110407370	Intergenic	-46156	CSF1	protein-coding	EnhWk	Enh	ReprPCWk	ReprPC	EnhWk	Enh	Quies	Quies	Quies	Quies	ReprPCWk	ReprPC	Quies	Quies	EnhWk	Enh	Quies	Quies	NA	NA	NA	NA	NA	NA	NA	NA	NA	NA	NA	NA	NA	NA	NA	NA	NA	NA
chr1_11072067_11073377	-0.203583	5.54945	9.97036	0.00159081	0.0356385	Females_Age3xAge1	chr1	11072067	11073377	promoter-TSS	43	TARDBP	protein-coding	TssA	Tss	TssA	Tss	TssA	Tss	TssA	Tss	TssA	Tss	TssA	Tss	TssA	Tss	TssA	Tss	TssFlnk	Tss	NA	NA	NA	NA	NA	NA	NA	NA	NA	NA	NA	NA	NA	NA	NA	NA	NA	NA
chr1_11097715_11098080	-0.341442	2.69045	10.6653	0.00109166	0.0285011	Females_Age3xAge1	chr1	11097715	11098080	intron	9398	MASP2	protein-coding	Quies	Quies	EnhWk	Enh	EnhBiv	Enh	EnhWk	Enh	EnhWk	Enh	EnhWk	Enh	EnhWk	Enh	EnhWk	Enh	TxWk	Tx	NA	NA	NA	NA	NA	NA	NA	NA	NA	NA	NA	NA	NA	NA	NA	NA	NA	NA
chr1_111214668_111216085	-0.342257	4.48835	11.7581	0.000605797	0.0199972	Females_Age3xAge1	chr1	111214668	111216085	promoter-TSS	699	KCNA3	protein-coding	EnhWk	Enh	TssA	Tss	TssA	Tss	TssA	Tss	TssA	Tss	TssA	Tss	TssA	Tss	TssA	Tss	TssA	Tss	NA	NA	NA	NA	NA	NA	NA	NA	NA	NA	NA	NA	NA	Lymphoid	Lymphoid	NA	NA	NA
chr1_111764241_111764815	-0.442822	2.86408	13.9113	0.00019164	0.00994678	Females_Age3xAge1	chr1	111764241	111764815	Intergenic	-5753	CHI3L2	protein-coding	EnhA1	Enh	EnhA1	Enh	TssFlnkU	Tss	TssFlnkU	Tss	TssFlnkU	Tss	EnhA1	Enh	TssFlnkU	Tss	TssFlnkU	Tss	EnhA2	Enh	NA	NA	NA	NA	NA	NA	NA	NA	NA	NA	NA	NA	NA	NA	NA	NA	NA	NA
chr1_111768371_111768869	-0.920052	2.34165	27.2956	1.74611e-07	0.000177258	Females_Age3xAge1	chr1	111768371	111768869	Intergenic	-1661	CHI3L2	protein-coding	TxWk	Tx	EnhA1	Enh	TssFlnkU	Tss	TssA	Tss	EnhA1	Enh	EnhA1	Enh	EnhA1	Enh	TssFlnk	Tss	EnhA1	Enh	NA	CD4_naive	NA	NA	NA	NA	NA	NA	NA	NA	NA	NA	Lymphoid	NA	Lymphoid	NA	NA	NA
chr1_112146528_112147083	-0.423687	3.90664	12.1538	0.000489883	0.0174693	Females_Age3xAge1	chr1	112146528	112147083	intron	4134	LINC01160	ncRNA	TxWk	Tx	EnhA1	Enh	EnhA1	Enh	EnhA1	Enh	EnhA1	Enh	EnhA1	Enh	EnhA1	Enh	EnhWk	Enh	EnhWk	Enh	NA	NA	NA	NA	NA	NA	NA	NA	NA	NA	NA	NA	Lymphoid	NA	Lymphoid	NA	NA	NA
chr1_113160627_113163036	-0.201587	6.65896	12.7221	0.000361357	0.0146126	Females_Age3xAge1	chr1	113160627	113163036	promoter-TSS	-71	ST7L	protein-coding	TssA	Tss	TssA	Tss	TssA	Tss	TssA	Tss	TssA	Tss	TssA	Tss	TssA	Tss	TssA	Tss	TssA	Tss	NA	NA	NA	NA	NA	NA	NA	NA	NA	NA	NA	NA	NA	NA	NA	NA	NA	NA
chr1_11322259_11322966	-0.197726	6.07508	11.798	0.000592933	0.0197477	Females_Age3xAge1	chr1	11322259	11322966	promoter-TSS	-5	MTOR	protein-coding	TssA	Tss	TssA	Tss	TssA	Tss	TssA	Tss	TssA	Tss	TssA	Tss	TssA	Tss	TssA	Tss	TssFlnk	Tss	NA	NA	NA	NA	NA	NA	NA	NA	NA	NA	NA	NA	NA	NA	NA	NA	NA	NA
chr1_11340978_11341436	-0.535952	1.77219	12.9086	0.000327068	0.0136497	Females_Age3xAge1	chr1	11340978	11341436	intron	7952	UBIAD1	protein-coding	EnhA1	Enh	EnhA1	Enh	EnhG2	Enh	EnhA1	Enh	EnhA1	Enh	EnhWk	Enh	EnhA1	Enh	EnhWk	Enh	EnhWk	Enh	NA	NA	NA	NA	NA	NA	NA	NA	NA	NA	NA	NA	NA	NA	NA	NA	NA	NA
chr1_114414123_114415440	-0.192242	5.52717	11.6521	0.000641296	0.0207227	Females_Age3xAge1	chr1	114414123	114415440	promoter-TSS	-401	PTPN22	protein-coding	EnhA1	Enh	EnhA1	Enh	TssA	Tss	TssA	Tss	TssA	Tss	TssA	Tss	TssA	Tss	TssA	Tss	EnhA1	Enh	NA	NA	NA	NA	NA	NA	NA	NA	NA	NA	NA	NA	NA	NA	NA	NA	NA	NA
chr1_114489847_114490507	-0.484171	2.09422	10.565	0.0011525	0.0294088	Females_Age3xAge1	chr1	114489847	114490507	intron	-3590	HIPK1	protein-coding	EnhWk	Enh	EnhA1	Enh	TssA	Tss	EnhA1	Enh	TssA	Tss	EnhA1	Enh	TssA	Tss	EnhWk	Enh	EnhA1	Enh	NA	NA	NA	NA	CD8T	NA	NA	memory_T	NA	NA	NA	NA	Lymphoid	NA	Lymphoid	NA	NA	NA
chr1_114630926_114631319	0.563305	1.95242	10.0651	0.00151106	0.0346238	Females_Age3xAge1	chr1	114630926	114631319	TTS	63939	SYT6	protein-coding	EnhWk	Enh	ReprPCWk	ReprPC	ReprPCWk	ReprPC	Quies	Quies	Quies	Quies	EnhWk	Enh	Quies	Quies	Quies	Quies	Quies	Quies	NA	NA	NA	NA	NA	NA	NA	NA	NA	NA	NA	NA	NA	NA	NA	NA	NA	NA
chr1_115915985_115916212	0.608834	1.13741	9.84609	0.00170193	0.037061	Females_Age3xAge1	chr1	115915985	115916212	Intergenic	-35242	NGF	protein-coding	EnhWk	Enh	Quies	Quies	Quies	Quies	Quies	Quies	Quies	Quies	Quies	Quies	ReprPCWk	ReprPC	Quies	Quies	Quies	Quies	NA	NA	NA	NA	NA	NA	NA	NA	NA	NA	NA	NA	NA	NA	NA	NA	NA	NA
chr1_116888374_116888876	-0.538125	2.29605	9.8116	0.00173415	0.0374974	Females_Age3xAge1	chr1	116888374	116888876	Intergenic	-27170	ATP1A1	protein-coding	Quies	Quies	ReprPCWk	ReprPC	EnhA1	Enh	EnhA1	Enh	EnhA1	Enh	Quies	Quies	EnhA1	Enh	EnhWk	Enh	Quies	Quies	NA	NA	NA	NA	NA	NA	NA	NA	NA	CD3	NA	CD3	Lymphoid	NA	Lymphoid	Adaptive	NA	Adaptive
chr1_117312088_117312786	-0.381377	4.06794	11.2554	0.000793934	0.0234807	Females_Age3xAge1	chr1	117312088	117312786	TTS	15385	CD2	protein-coding	EnhWk	Enh	EnhWk	Enh	EnhA1	Enh	EnhA1	Enh	EnhA1	Enh	EnhA1	Enh	EnhA1	Enh	EnhA1	Enh	EnhA1	Enh	NA	NA	NA	NA	NA	NA	NA	NA	NA	NA	NA	NA	Lymphoid	NA	Lymphoid	NA	NA	NA
chr1_117529228_117530277	-0.48867	3.40465	13.2149	0.000277735	0.0123421	Females_Age3xAge1	chr1	117529228	117530277	3'UTR	-14619	CD101	protein-coding	EnhWk	Enh	Quies	Quies	EnhA1	Enh	EnhA1	Enh	EnhWk	Enh	EnhWk	Enh	TssA	Tss	TssFlnkD	Tss	TssFlnkU	Tss	CD4_naive	CD8_naive	NA	CD4T	CD8T	NA	naive_T	NA	naive_T	CD3	NA	CD3	Lymphoid	NA	Lymphoid	Adaptive	NA	Adaptive
chr1_117549383_117550281	-0.582351	2.63714	18.8409	1.4209e-05	0.00210754	Females_Age3xAge1	chr1	117549383	117550281	intron	5460	CD101	protein-coding	EnhA1	Enh	Quies	Quies	EnhA2	Enh	EnhWk	Enh	TxWk	Tx	EnhWk	Enh	EnhA1	Enh	EnhWk	Enh	TxWk	Tx	NA	NA	NA	NA	NA	NA	NA	NA	NA	NA	NA	NA	NA	NA	NA	NA	NA	NA
chr1_117591622_117592723	-0.45016	3.3564	18.6528	1.56818e-05	0.00222474	Females_Age3xAge1	chr1	117591622	117592723	intron	9939	LOC101929099	ncRNA	EnhA1	Enh	EnhA1	Enh	EnhA1	Enh	EnhA1	Enh	EnhWk	Enh	EnhA1	Enh	EnhA1	Enh	EnhWk	Enh	EnhWk	Enh	NA	NA	NA	NA	NA	NA	NA	NA	NA	NA	NA	NA	NA	NA	NA	NA	NA	NA
chr1_11863253_11863795	-0.334516	3.45247	12.862	0.000335315	0.0138627	Females_Age3xAge1	chr1	11863253	11863795	exon	210	MTHFR	protein-coding	TssFlnkU	Tss	TssFlnkU	Tss	TssFlnkU	Tss	TssFlnkU	Tss	TssFlnkU	Tss	TssFlnkU	Tss	TssFlnkU	Tss	EnhWk	Enh	TssFlnkU	Tss	NA	NA	NA	NA	NA	NA	NA	NA	NA	NA	NA	NA	NA	NA	NA	NA	NA	NA
chr1_11967813_11970242	-0.254906	6.79691	12.414	0.000426128	0.0160217	Females_Age3xAge1	chr1	11967813	11970242	Intergenic	17457	KIAA2013	protein-coding	EnhA2	Enh	EnhA1	Enh	EnhA2	Enh	EnhA2	Enh	EnhA1	Enh	EnhA1	Enh	EnhA2	Enh	EnhA1	Enh	EnhA2	Enh	NA	NA	NA	NA	NA	NA	NA	NA	NA	NA	NA	NA	NA	NA	NA	NA	NA	NA
chr1_120125536_120125863	0.511933	1.9046	13.2793	0.000268354	0.0121267	Females_Age3xAge1	chr1	120125536	120125863	Intergenic	16214	LINC00622	ncRNA	EnhWk	Enh	Quies	Quies	Quies	Quies	Quies	Quies	Quies	Quies	Quies	Quies	Quies	Quies	Quies	Quies	Quies	Quies	NA	NA	NA	NA	NA	NA	NA	NA	NA	NA	NA	NA	NA	NA	NA	NA	NA	NA
chr1_12039860_12040880	-0.200713	5.71427	8.92503	0.00281289	0.0492048	Females_Age3xAge1	chr1	12039860	12040880	5'UTR	132	MFN2	protein-coding	TssA	Tss	TssA	Tss	TssA	Tss	TssA	Tss	TssA	Tss	TssA	Tss	TssA	Tss	TssA	Tss	TssFlnkU	Tss	NA	NA	NA	NA	NA	NA	NA	NA	NA	NA	NA	NA	NA	NA	NA	NA	NA	NA
chr1_12079112_12080096	-0.201384	5.7725	12.613	0.000383069	0.0150751	Females_Age3xAge1	chr1	12079112	12080096	5'UTR	305	MIIP	protein-coding	TssA	Tss	TssFlnk	Tss	TssA	Tss	TssA	Tss	TssA	Tss	TssA	Tss	TssA	Tss	TssA	Tss	TssFlnk	Tss	NA	NA	NA	NA	NA	NA	NA	NA	NA	NA	NA	NA	NA	NA	NA	NA	NA	NA
chr1_12210452_12211133	-0.308443	4.03732	8.92306	0.00281593	0.0492422	Females_Age3xAge1	chr1	12210452	12211133	Intergenic	-16207	MIR7846	ncRNA	EnhA1	Enh	EnhA1	Enh	EnhA1	Enh	EnhA1	Enh	EnhA1	Enh	EnhA1	Enh	EnhA1	Enh	TssFlnkU	Tss	EnhA1	Enh	NA	NA	NA	NA	NA	NA	NA	NA	NA	NA	NA	NA	NA	NA	NA	NA	NA	NA
chr1_12237831_12238586	-0.354263	4.23752	9.38258	0.00219057	0.0426053	Females_Age3xAge1	chr1	12237831	12238586	intron	11149	TNFRSF1B	protein-coding	EnhG2	Enh	EnhG1	Enh	TssFlnkU	Tss	TssFlnkU	Tss	EnhA1	Enh	EnhA1	Enh	TssFlnkU	Tss	TssFlnkU	Tss	EnhA1	Enh	NA	NA	NA	NA	NA	NA	NA	NA	NA	NA	NA	NA	NA	NA	NA	NA	NA	NA
chr1_12239068_12239581	-0.434656	3.57009	9.61672	0.00192814	0.0397355	Females_Age3xAge1	chr1	12239068	12239581	intron	12265	TNFRSF1B	protein-coding	EnhG2	Enh	EnhG1	Enh	TssFlnkU	Tss	TssFlnkU	Tss	EnhA1	Enh	EnhA1	Enh	EnhA1	Enh	EnhA1	Enh	TssFlnkU	Tss	NA	NA	NA	NA	NA	NA	NA	NA	NA	NA	NA	NA	NA	NA	NA	NA	NA	NA
chr1_12509486_12509970	-0.689011	2.61468	23.2891	1.39386e-06	0.000539375	Females_Age3xAge1	chr1	12509486	12509970	intron	-57572	SNORA59B	snoRNA	TxWk	Tx	EnhG1	Enh	EnhA1	Enh	EnhA1	Enh	EnhA1	Enh	EnhA1	Enh	EnhA1	Enh	EnhA1	Enh	TxWk	Tx	NA	NA	NA	NA	NA	NA	NA	NA	NA	NA	NA	NA	Lymphoid	NA	Lymphoid	NA	NA	NA
chr1_12570484_12571289	-0.407243	3.97354	14.1	0.000173346	0.0094135	Females_Age3xAge1	chr1	12570484	12571289	3'UTR	3587	SNORA59A	snoRNA	EnhA1	Enh	EnhWk	Enh	TssFlnkU	Tss	TssA	Tss	EnhA1	Enh	EnhA1	Enh	EnhA1	Enh	EnhA1	Enh	EnhA2	Enh	NA	CD4_naive	NA	NA	NA	NA	NA	NA	NA	NA	NA	NA	NA	NA	NA	NA	NA	NA
chr1_1342208_1343311	-0.256741	4.77757	11.437	0.000719959	0.0221041	Females_Age3xAge1	chr1	1342208	1343311	promoter-TSS	-67	MRPL20	protein-coding	TssA	Tss	TssA	Tss	TssA	Tss	TssA	Tss	TssA	Tss	TssA	Tss	TssA	Tss	TssA	Tss	TssA	Tss	NA	NA	NA	NA	NA	NA	NA	NA	NA	NA	NA	NA	NA	NA	NA	NA	NA	NA
chr1_14056932_14057910	-0.32805	4.91342	9.9237	0.00163164	0.0361817	Females_Age3xAge1	chr1	14056932	14057910	intron	-18455	PRDM2	protein-coding	EnhA1	Enh	EnhA1	Enh	TssA	Tss	EnhA1	Enh	EnhA1	Enh	TssA	Tss	EnhA1	Enh	EnhA1	Enh	TssA	Tss	NA	CD56	NA	NA	CD56	NA	NA	CD56	NA	NA	CD56	NA	NA	NA	NA	NA	NA	NA
chr1_1406608_1407738	-0.291577	4.31394	10.6517	0.00109972	0.0285493	Females_Age3xAge1	chr1	1406608	1407738	promoter-TSS	38	ATAD3B	protein-coding	TssFlnk	Tss	TssA	Tss	TssA	Tss	TssA	Tss	TssA	Tss	TssA	Tss	TssA	Tss	TssA	Tss	TssA	Tss	NA	NA	NA	NA	NA	NA	NA	NA	NA	NA	NA	NA	NA	Lymphoid	Lymphoid	NA	NA	NA
chr1_143742983_143744790	-0.283673	5.16195	9.11309	0.00253787	0.0464884	Females_Age3xAge1	chr1	143742983	143744790	intron	632	LINC01138	ncRNA	TssA	Tss	TssA	Tss	TssA	Tss	TssA	Tss	TssA	Tss	TssA	Tss	TssA	Tss	TssA	Tss	TssA	Tss	NA	NA	NA	NA	NA	NA	NA	NA	NA	NA	NA	NA	NA	NA	NA	NA	NA	NA
chr1_144012786_144013113	0.479819	1.35891	10.2379	0.00137583	0.0326784	Females_Age3xAge1	chr1	144012786	144013113	Intergenic	-98103	FAM72D	protein-coding	EnhWk	Enh	EnhG1	Enh	TxWk	Tx	TxWk	Tx	TxWk	Tx	TxWk	Tx	TxWk	Tx	TxWk	Tx	EnhWk	Enh	CD19	NA	CD19	CD19	NA	CD19	CD19	NA	CD19	CD19	NA	CD19	Lymphoid	NA	Lymphoid	Adaptive	NA	Adaptive
chr1_144339778_144340378	-4.5571	-0.942717	11.272	0.000786852	0.0233863	Females_Age3xAge1	chr1	144339778	144340378	intron	681	LINC00623	ncRNA	EnhA2	Enh	Quies	Quies	Quies	Quies	EnhA2	Enh	EnhA2	Enh	Quies	Quies	Quies	Quies	EnhA2	Enh	Quies	Quies	NA	NA	NA	NA	NA	NA	NA	NA	NA	NA	NA	NA	NA	NA	NA	NA	NA	NA
chr1_144536140_144536694	-0.28498	5.03313	10.0879	0.00149243	0.0343619	Females_Age3xAge1	chr1	144536140	144536694	intron	76302	PFN1P2	pseudo	EnhA1	Enh	EnhA1	Enh	EnhA1	Enh	EnhA1	Enh	EnhA1	Enh	EnhA1	Enh	EnhA1	Enh	EnhA1	Enh	EnhA2	Enh	NA	NA	NA	NA	NA	NA	NA	NA	NA	NA	NA	NA	NA	NA	NA	NA	NA	NA
chr1_1446731_1448122	-0.203292	5.21099	8.97258	0.00274061	0.0485881	Females_Age3xAge1	chr1	1446731	1448122	promoter-TSS	-96	ATAD3A	protein-coding	TssA	Tss	TssA	Tss	TssA	Tss	TssA	Tss	TssA	Tss	TssA	Tss	TssA	Tss	TssA	Tss	TssFlnk	Tss	NA	NA	NA	NA	NA	NA	NA	NA	NA	NA	NA	NA	NA	NA	NA	NA	NA	NA
chr1_144871445_144872108	0.429755	2.01583	10.5103	0.00118711	0.0298608	Females_Age3xAge1	chr1	144871445	144872108	exon	60588	PDE4DIP	protein-coding	TxWk	Tx	EnhWk	Enh	Tx	Tx	Tx	Tx	Tx	Tx	Tx	Tx	TxWk	Tx	TxWk	Tx	Tx	Tx	NA	NA	NA	NA	NA	NA	NA	NA	NA	NA	NA	NA	NA	NA	NA	NA	NA	NA
chr1_144935393_144935714	-0.515166	3.98476	12.1741	0.000484575	0.0173354	Females_Age3xAge1	chr1	144935393	144935714	intron	-3189	PDE4DIP	protein-coding	TxWk	Tx	EnhWk	Enh	EnhA1	Enh	EnhWk	Enh	EnhWk	Enh	Quies	Quies	EnhWk	Enh	EnhWk	Enh	TxWk	Tx	NA	NA	NA	NA	NA	NA	NA	NA	NA	NA	NA	NA	NA	NA	NA	NA	NA	NA
chr1_145398962_145399498	-0.423624	2.88252	11.565	0.000672035	0.0213021	Females_Age3xAge1	chr1	145398962	145399498	intron	-13961	HFE2	protein-coding	EnhWk	Enh	TssFlnkD	Tss	TssFlnkU	Tss	TssFlnk	Tss	TssFlnk	Tss	TssFlnkD	Tss	TssFlnk	Tss	TssA	Tss	ReprPCWk	ReprPC	NA	CD8_memory	CD8_memory	NA	CD8T	CD8T	NA	memory_T	memory_T	NA	CD3	CD3	NA	Lymphoid	Lymphoid	NA	Adaptive	Adaptive
chr1_145435074_145435314	-0.679403	2.84491	18.1395	2.05294e-05	0.00260507	Females_Age3xAge1	chr1	145435074	145435314	intron	-3244	TXNIP	protein-coding	EnhWk	Enh	EnhA1	Enh	TssFlnkU	Tss	TssFlnkU	Tss	TssFlnkU	Tss	EnhA1	Enh	TssFlnkU	Tss	TssFlnkD	Tss	EnhA1	Enh	NA	NA	NA	NA	NA	NA	NA	NA	NA	NA	NA	NA	Lymphoid	NA	Lymphoid	NA	NA	NA
chr1_145476691_145477702	-0.193419	5.699	11.6235	0.000651249	0.0209404	Females_Age3xAge1	chr1	145476691	145477702	exon	130	LIX1L	protein-coding	TssA	Tss	TssA	Tss	TssA	Tss	TssA	Tss	TssA	Tss	TssA	Tss	TssA	Tss	TssA	Tss	TssA	Tss	NA	NA	NA	NA	NA	NA	NA	NA	NA	NA	NA	NA	NA	NA	NA	NA	NA	NA
chr1_145507122_145508087	-0.222302	5.90426	14.059	0.000177165	0.00950252	Females_Age3xAge1	chr1	145507122	145508087	promoter-TSS	48	RBM8A	protein-coding	TssA	Tss	TssA	Tss	TssA	Tss	TssA	Tss	TssA	Tss	TssA	Tss	TssA	Tss	TssA	Tss	TssFlnkU	Tss	NA	NA	NA	NA	NA	NA	NA	NA	NA	NA	NA	NA	NA	NA	NA	NA	NA	NA
chr1_148193125_148193554	-0.622282	1.17909	10.6613	0.00109402	0.0285147	Females_Age3xAge1	chr1	148193125	148193554	intron	9196	PPIAL4F	protein-coding	ReprPCWk	ReprPC	Quies	Quies	TssFlnk	Tss	TssA	Tss	Quies	Quies	TssFlnkD	Tss	EnhA2	Enh	Quies	Quies	TssFlnk	Tss	CD8_naive	CD4_naive	NA	CD8T	CD4T	NA	naive_T	NA	naive_T	CD3	NA	CD3	Lymphoid	NA	Lymphoid	Adaptive	NA	Adaptive
chr1_148900187_148900601	0.657626	0.883353	9.56397	0.00198433	0.040372	Females_Age3xAge1	chr1	148900187	148900601	intron	-1451	DRD5P2	pseudo	ReprPC	ReprPC	ReprPCWk	ReprPC	ReprPC	ReprPC	ReprPCWk	ReprPC	ReprPCWk	ReprPC	ReprPCWk	ReprPC	ReprPCWk	ReprPC	ReprPCWk	ReprPC	ReprPCWk	ReprPC	NA	NA	NA	NA	NA	NA	NA	NA	NA	NA	NA	NA	NA	NA	NA	NA	NA	NA
chr1_149821299_149822045	-0.526589	1.85345	12.6096	0.000383767	0.0150751	Females_Age3xAge1	chr1	149821299	149822045	promoter-TSS	668	HIST2H2BC	pseudo	TssA	Tss	TssA	Tss	TssA	Tss	TssA	Tss	TssA	Tss	TssA	Tss	TssA	Tss	TssA	Tss	TssFlnkU	Tss	NA	NA	NA	NA	NA	NA	NA	NA	NA	NA	NA	NA	NA	NA	NA	NA	NA	NA
chr1_149857231_149857513	-0.337323	3.23782	10.5634	0.00115351	0.029418	Females_Age3xAge1	chr1	149857231	149857513	3'UTR	860	HIST2H2BE	protein-coding	TssFlnkU	Tss	TssFlnkU	Tss	TssA	Tss	TssA	Tss	TssA	Tss	TssA	Tss	TssA	Tss	TssA	Tss	TssA	Tss	NA	NA	NA	NA	NA	NA	NA	NA	NA	NA	NA	NA	NA	Lymphoid	Lymphoid	NA	NA	NA
chr1_149857743_149860181	-0.24661	7.00799	15.972	6.42862e-05	0.00514249	Females_Age3xAge1	chr1	149857743	149860181	promoter-TSS	437	HIST2H2AC	protein-coding	TssA	Tss	TssA	Tss	TssA	Tss	TssA	Tss	TssA	Tss	TssA	Tss	TssA	Tss	TssA	Tss	TssA	Tss	NA	NA	NA	NA	NA	NA	NA	NA	NA	NA	NA	NA	NA	NA	NA	NA	NA	NA
chr1_149870851_149871779	-0.238289	4.53177	10.6616	0.00109383	0.0285147	Females_Age3xAge1	chr1	149870851	149871779	intron	180	BOLA1	protein-coding	TssA	Tss	TssA	Tss	EnhWk	Enh	TssA	Tss	TssA	Tss	TssA	Tss	TssA	Tss	TssA	Tss	TssFlnk	Tss	NA	NA	NA	NA	NA	NA	NA	NA	NA	NA	NA	NA	NA	NA	NA	NA	NA	NA
chr1_150121673_150123094	-0.235862	4.46533	9.19704	0.00242407	0.0451793	Females_Age3xAge1	chr1	150121673	150123094	promoter-TSS	292	PLEKHO1	protein-coding	TssA	Tss	TssA	Tss	TssA	Tss	TssA	Tss	TssA	Tss	TssA	Tss	TssA	Tss	TssA	Tss	TssA	Tss	NA	NA	NA	NA	NA	NA	NA	NA	NA	NA	NA	NA	NA	NA	NA	NA	NA	NA
chr1_150123566_150124137	-0.459482	2.69733	13.2646	0.00027046	0.012157	Females_Age3xAge1	chr1	150123566	150124137	intron	1076	PLEKHO1	protein-coding	TssA	Tss	EnhG2	Enh	TssFlnkU	Tss	TssFlnkU	Tss	TssA	Tss	TssFlnkU	Tss	TssA	Tss	TssA	Tss	TssFlnkU	Tss	CD19	NA	NA	CD19	NA	NA	CD19	NA	NA	CD19	NA	NA	Lymphoid	Myeloid	NA	Adaptive	Innate	NA
chr1_150208072_150208915	-0.251004	5.97618	16.3321	5.31563e-05	0.00457607	Females_Age3xAge1	chr1	150208072	150208915	promoter-TSS	10	ANP32E	protein-coding	TssA	Tss	TssA	Tss	TssA	Tss	TssA	Tss	TssA	Tss	TssA	Tss	TssA	Tss	TssA	Tss	TssFlnk	Tss	NA	NA	NA	NA	NA	NA	NA	NA	NA	NA	NA	NA	NA	NA	NA	NA	NA	NA
chr1_150240717_150241784	-0.213885	4.84111	9.52915	0.00202234	0.0408054	Females_Age3xAge1	chr1	150240717	150241784	non-coding	358	APH1A	protein-coding	TssA	Tss	TssA	Tss	TssA	Tss	TssA	Tss	TssA	Tss	TssA	Tss	TssA	Tss	TssA	Tss	TssFlnkU	Tss	NA	NA	NA	NA	NA	NA	NA	NA	NA	NA	NA	NA	NA	NA	NA	NA	NA	NA
chr1_150253796_150255207	-0.273653	4.3956	9.97107	0.00159019	0.0356385	Females_Age3xAge1	chr1	150253796	150255207	promoter-TSS	-441	CIART	protein-coding	TssBiv	Tss	TssBiv	Tss	EnhWk	Enh	EnhWk	Enh	TssA	Tss	EnhWk	Enh	EnhWk	Enh	EnhWk	Enh	TssBiv	Tss	NA	CD4_memory	CD4_memory	NA	CD4T	CD4T	NA	memory_T	memory_T	NA	CD3	CD3	NA	Lymphoid	Lymphoid	NA	Adaptive	Adaptive
chr1_150293463_150294472	-0.321242	4.38291	16.0787	6.07623e-05	0.00496659	Females_Age3xAge1	chr1	150293463	150294472	promoter-TSS	40	PRPF3	protein-coding	TssA	Tss	TssA	Tss	TssA	Tss	TssA	Tss	TssA	Tss	TssA	Tss	TssA	Tss	TssA	Tss	TssA	Tss	NA	NA	NA	NA	NA	NA	NA	NA	NA	NA	NA	NA	NA	NA	NA	NA	NA	NA
chr1_150335822_150337398	-0.241179	5.92534	11.0316	0.00089571	0.0252579	Females_Age3xAge1	chr1	150335822	150337398	promoter-TSS	23	RPRD2	protein-coding	TssA	Tss	TssA	Tss	TssA	Tss	TssA	Tss	TssA	Tss	TssA	Tss	TssA	Tss	TssA	Tss	TssFlnk	Tss	NA	NA	NA	NA	NA	NA	NA	NA	NA	NA	NA	NA	NA	NA	NA	NA	NA	NA
chr1_150533487_150536309	-0.237911	6.1959	10.5313	0.0011737	0.0296907	Females_Age3xAge1	chr1	150533487	150536309	intron	10493	MIR4257	ncRNA	EnhA1	Enh	TssA	Tss	TssFlnkU	Tss	TssA	Tss	EnhA1	Enh	TssFlnkU	Tss	TssA	Tss	TssA	Tss	TssA	Tss	NA	NA	NA	NA	NA	NA	NA	NA	NA	NA	CD19	NA	NA	NA	NA	NA	NA	NA
chr1_150539778_150541027	-0.361907	4.64997	12.902	0.000328229	0.0136762	Females_Age3xAge1	chr1	150539778	150541027	intron	6625	ADAMTSL4-AS1	ncRNA	EnhA1	Enh	EnhA1	Enh	TssFlnkU	Tss	TssA	Tss	EnhA1	Enh	TssA	Tss	EnhA1	Enh	TssA	Tss	EnhWk	Enh	NA	NA	NA	NA	CD56	NA	NA	CD56	NA	NA	CD56	NA	NA	NA	NA	NA	NA	NA
chr1_150542428_150542863	-0.553087	2.37248	9.7658	0.00177788	0.038012	Females_Age3xAge1	chr1	150542428	150542863	intron	4382	ADAMTSL4-AS1	ncRNA	EnhA1	Enh	EnhG1	Enh	EnhG2	Enh	EnhA1	Enh	EnhA1	Enh	EnhG2	Enh	EnhWk	Enh	EnhG1	Enh	EnhG2	Enh	NA	NA	NA	NA	NA	NA	NA	NA	NA	NA	NA	NA	NA	NA	NA	NA	NA	NA
chr1_150546143_150546472	-0.50733	1.77928	9.39366	0.00217738	0.0425285	Females_Age3xAge1	chr1	150546143	150546472	TTS	720	ADAMTSL4-AS1	ncRNA	EnhG1	Enh	EnhG2	Enh	EnhG2	Enh	EnhG2	Enh	EnhG2	Enh	EnhG2	Enh	EnhG2	Enh	EnhG1	Enh	EnhG1	Enh	NA	NA	NA	NA	NA	NA	NA	NA	NA	NA	NA	NA	NA	NA	NA	NA	NA	NA
chr1_150601425_150602472	-0.208092	6.84852	11.2117	0.000812837	0.0237433	Females_Age3xAge1	chr1	150601425	150602472	promoter-TSS	149	ENSA	protein-coding	TssA	Tss	TssA	Tss	TssA	Tss	TssA	Tss	TssA	Tss	TssA	Tss	TssA	Tss	TssA	Tss	TssFlnk	Tss	NA	NA	NA	NA	NA	NA	NA	NA	NA	NA	NA	NA	NA	NA	NA	NA	NA	NA
chr1_150669468_150670156	-0.418484	4.92019	20.5345	5.85657e-06	0.00126093	Females_Age3xAge1	chr1	150669468	150670156	promoter-TSS	-140	GOLPH3L	protein-coding	TssFlnk	Tss	TssA	Tss	TssA	Tss	TssA	Tss	TssA	Tss	TssA	Tss	TssA	Tss	TssA	Tss	TssA	Tss	NA	NA	NA	NA	NA	NA	NA	NA	NA	NA	NA	NA	NA	Lymphoid	Lymphoid	NA	NA	NA
chr1_1509495_1510778	-0.265108	5.2327	12.9026	0.000328122	0.0136762	Females_Age3xAge1	chr1	1509495	1510778	5'UTR	125	SSU72	protein-coding	TssA	Tss	TssA	Tss	TssA	Tss	TssA	Tss	TssA	Tss	TssA	Tss	TssA	Tss	TssA	Tss	TssFlnkU	Tss	NA	NA	NA	NA	NA	NA	NA	NA	NA	NA	NA	NA	NA	NA	NA	NA	NA	NA
chr1_151028738_151029084	-0.505314	2.93721	16.5367	4.77184e-05	0.00427752	Females_Age3xAge1	chr1	151028738	151029084	intron	3214	CDC42SE1	protein-coding	EnhG2	Enh	EnhG2	Enh	EnhG2	Enh	TssA	Tss	EnhG2	Enh	EnhG2	Enh	TssA	Tss	TssA	Tss	TssFlnkU	Tss	NA	NA	NA	NA	CD8T	NA	NA	naive_T	NA	NA	NA	NA	NA	NA	NA	NA	NA	NA
chr1_151031680_151032284	-0.304276	4.63636	13.6571	0.000219415	0.01078	Females_Age3xAge1	chr1	151031680	151032284	promoter-TSS	143	CDC42SE1	protein-coding	TssA	Tss	TssA	Tss	TssA	Tss	TssA	Tss	TssA	Tss	TssA	Tss	TssA	Tss	TssA	Tss	TssA	Tss	NA	NA	NA	NA	NA	NA	NA	NA	NA	NA	NA	NA	NA	NA	NA	NA	NA	NA
chr1_151103506_151104179	-0.55506	3.46105	17.8544	2.38471e-05	0.00285023	Females_Age3xAge1	chr1	151103506	151104179	TTS	15297	SEMA6C	protein-coding	TssBiv	Tss	TssA	Tss	TssBiv	Tss	TssFlnkU	Tss	EnhBiv	Enh	TssFlnkU	Tss	TssFlnkD	Tss	TssFlnk	Tss	TssFlnkD	Tss	NA	CD19	CD19	NA	CD19	CD19	NA	CD19	CD19	NA	CD19	CD19	NA	Lymphoid	Lymphoid	NA	Adaptive	Adaptive
chr1_151118560_151119676	-0.202303	4.90446	9.21567	0.00239953	0.0449255	Females_Age3xAge1	chr1	151118560	151119676	promoter-TSS	22	SEMA6C	protein-coding	TssBiv	Tss	TssBiv	Tss	TssBiv	Tss	TssA	Tss	TssA	Tss	TssBiv	Tss	TssA	Tss	TssA	Tss	TssFlnk	Tss	NA	NA	NA	NA	NA	NA	NA	NA	NA	NA	CD3	CD3	NA	Lymphoid	Lymphoid	NA	Adaptive	Adaptive
chr1_151128540_151130086	-0.287967	4.58498	13.823	0.000200866	0.0101823	Females_Age3xAge1	chr1	151128540	151130086	intron	208	TNFAIP8L2-SCNM1	protein-coding	TssA	Tss	EnhWk	Enh	TssA	Tss	TssA	Tss	TssA	Tss	TssA	Tss	TssA	Tss	TssA	Tss	TssFlnkU	Tss	NA	NA	NA	NA	NA	NA	NA	NA	NA	NA	NA	NA	NA	NA	NA	NA	NA	NA
chr1_151138166_151139021	-0.2013	5.14533	10.5559	0.00115817	0.0294889	Females_Age3xAge1	chr1	151138166	151139021	promoter-TSS	96	SCNM1	protein-coding	TssA	Tss	TssA	Tss	TssA	Tss	TssA	Tss	TssA	Tss	TssA	Tss	TssA	Tss	TssA	Tss	TssFlnk	Tss	NA	NA	NA	NA	NA	NA	NA	NA	NA	NA	NA	NA	NA	NA	NA	NA	NA	NA
chr1_151162148_151162995	-0.270424	4.2858	9.3993	0.00217068	0.0424507	Females_Age3xAge1	chr1	151162148	151162995	exon	117	VPS72	protein-coding	TssA	Tss	TssA	Tss	TssA	Tss	TssA	Tss	TssA	Tss	TssA	Tss	TssA	Tss	TssA	Tss	TssFlnk	Tss	NA	NA	NA	NA	NA	NA	NA	NA	NA	NA	NA	NA	NA	NA	NA	NA	NA	NA
chr1_151170605_151171489	-0.23424	5.24271	12.9807	0.000314721	0.0133121	Females_Age3xAge1	chr1	151170605	151171489	promoter-TSS	26	PIP5K1A	protein-coding	TssA	Tss	TssA	Tss	TssA	Tss	TssA	Tss	TssA	Tss	TssA	Tss	TssA	Tss	TssA	Tss	TssFlnk	Tss	NA	NA	NA	NA	NA	NA	NA	NA	NA	NA	NA	NA	NA	NA	NA	NA	NA	NA
chr1_151226876_151227600	-0.24631	4.87973	12.9859	0.000313844	0.0133016	Females_Age3xAge1	chr1	151226876	151227600	promoter-TSS	41	PSMD4	protein-coding	TssA	Tss	TssA	Tss	TssA	Tss	TssA	Tss	TssA	Tss	TssA	Tss	TssA	Tss	TssA	Tss	TssFlnk	Tss	NA	NA	NA	NA	NA	NA	NA	NA	NA	NA	NA	NA	NA	NA	NA	NA	NA	NA
chr1_151253546_151255265	-0.161977	7.21204	9.88929	0.00166243	0.0365535	Females_Age3xAge1	chr1	151253546	151255265	promoter-TSS	-1	LOC100507670	ncRNA	TssA	Tss	TssA	Tss	TssA	Tss	TssA	Tss	TssA	Tss	TssA	Tss	TssA	Tss	TssA	Tss	TssA	Tss	NA	NA	NA	NA	NA	NA	NA	NA	NA	NA	NA	NA	NA	NA	NA	NA	NA	NA
chr1_151319270_151320257	-0.220744	5.96622	13.027	0.000307034	0.0131434	Females_Age3xAge1	chr1	151319270	151320257	promoter-TSS	5	RFX5	protein-coding	TssA	Tss	TssA	Tss	TssA	Tss	TssA	Tss	TssA	Tss	TssA	Tss	TssA	Tss	TssA	Tss	TssA	Tss	NA	NA	NA	NA	NA	NA	NA	NA	NA	NA	NA	NA	NA	NA	NA	NA	NA	NA
chr1_151371431_151372581	-0.248325	4.26776	9.52171	0.00203055	0.0409183	Females_Age3xAge1	chr1	151371431	151372581	promoter-TSS	-35	PSMB4	protein-coding	TssA	Tss	TssA	Tss	TssA	Tss	TssA	Tss	TssA	Tss	TssA	Tss	TssA	Tss	TssA	Tss	TssFlnk	Tss	NA	NA	NA	NA	NA	NA	NA	NA	NA	NA	NA	NA	NA	NA	NA	NA	NA	NA
chr1_151483265_151484446	-0.386387	4.33706	16.1711	5.78712e-05	0.00481236	Females_Age3xAge1	chr1	151483265	151484446	promoter-TSS	-6	CGN	protein-coding	TssBiv	Tss	TssFlnk	Tss	TssFlnk	Tss	TssA	Tss	TssA	Tss	TssFlnk	Tss	TssA	Tss	TssA	Tss	TssA	Tss	NA	NA	NA	NA	NA	NA	NA	NA	NA	NA	CD3	CD3	NA	Lymphoid	Lymphoid	NA	Adaptive	Adaptive
chr1_151762579_151763616	-0.224162	6.19464	14.2047	0.00016396	0.00903829	Females_Age3xAge1	chr1	151762579	151763616	promoter-TSS	-88	TDRKH	protein-coding	TssA	Tss	TssA	Tss	TssFlnk	Tss	TssA	Tss	TssA	Tss	TssA	Tss	TssA	Tss	TssA	Tss	TssFlnk	Tss	NA	NA	NA	NA	NA	NA	NA	NA	NA	NA	NA	NA	NA	NA	NA	NA	NA	NA
chr1_151870984_151871621	-0.704862	3.54995	20.2769	6.70036e-06	0.00134986	Females_Age3xAge1	chr1	151870984	151871621	intron	11058	THEM4	protein-coding	TxWk	Tx	TxWk	Tx	EnhA1	Enh	EnhA1	Enh	EnhA1	Enh	EnhA1	Enh	EnhA1	Enh	EnhWk	Enh	EnhA1	Enh	NA	NA	NA	NA	NA	NA	NA	NA	NA	NA	NA	NA	Lymphoid	NA	Lymphoid	NA	NA	NA
chr1_151877589_151878055	-0.649881	2.68761	15.5557	8.01089e-05	0.00588522	Females_Age3xAge1	chr1	151877589	151878055	intron	4539	THEM4	protein-coding	ZNF_Rpts	Others	EnhWk	Enh	EnhA1	Enh	EnhA1	Enh	EnhA1	Enh	EnhA1	Enh	EnhA1	Enh	EnhA1	Enh	EnhA2	Enh	NA	NA	NA	NA	NA	NA	NA	NA	NA	NA	NA	NA	Lymphoid	NA	Lymphoid	NA	NA	NA
chr1_153517427_153518552	-0.246046	4.82709	12.3905	0.000431531	0.0161782	Females_Age3xAge1	chr1	153517427	153518552	promoter-TSS	-228	LOC101928034	ncRNA	TssA	Tss	TssFlnkU	Tss	TssFlnkU	Tss	TssFlnkU	Tss	TssA	Tss	TssFlnkU	Tss	TssFlnkU	Tss	TssA	Tss	TssFlnkU	Tss	NA	NA	NA	NA	NA	NA	NA	NA	NA	NA	NA	NA	NA	NA	NA	NA	NA	NA
chr1_153643122_153644468	-0.222752	6.1397	11.2495	0.000796429	0.0234857	Females_Age3xAge1	chr1	153643122	153644468	promoter-TSS	-291	ILF2	protein-coding	TssA	Tss	TssA	Tss	TssA	Tss	TssA	Tss	TssA	Tss	TssA	Tss	TssA	Tss	TssA	Tss	TssFlnk	Tss	NA	NA	NA	NA	NA	NA	NA	NA	NA	NA	NA	NA	NA	NA	NA	NA	NA	NA
chr1_153699962_153700900	-0.181026	6.18162	9.3374	0.00224523	0.0433556	Females_Age3xAge1	chr1	153699962	153700900	promoter-TSS	-112	INTS3	protein-coding	TssA	Tss	TssA	Tss	TssFlnk	Tss	TssA	Tss	TssA	Tss	TssA	Tss	TssA	Tss	TssA	Tss	EnhWk	Enh	NA	NA	NA	NA	NA	NA	NA	NA	NA	NA	NA	NA	NA	NA	NA	NA	NA	NA
chr1_153894955_153896035	-0.215385	6.36772	10.3655	0.0012839	0.0313523	Females_Age3xAge1	chr1	153894955	153896035	promoter-TSS	-44	GATAD2B	protein-coding	TssA	Tss	TssA	Tss	TssA	Tss	TssA	Tss	TssA	Tss	TssA	Tss	TssA	Tss	TssA	Tss	TssA	Tss	NA	NA	NA	NA	NA	NA	NA	NA	NA	NA	NA	NA	NA	NA	NA	NA	NA	NA
chr1_153939668_153940586	-0.243548	5.21256	14.2668	0.000158638	0.00889562	Females_Age3xAge1	chr1	153939668	153940586	promoter-TSS	81	SLC39A1	protein-coding	TssA	Tss	TssA	Tss	TssA	Tss	TssA	Tss	TssA	Tss	TssA	Tss	TssA	Tss	TssA	Tss	TssFlnk	Tss	NA	NA	NA	NA	NA	NA	NA	NA	NA	NA	NA	NA	NA	NA	NA	NA	NA	NA
chr1_153962922_153963660	-0.257964	4.88387	10.3033	0.00132792	0.031965	Females_Age3xAge1	chr1	153962922	153963660	promoter-TSS	52	RPS27	protein-coding	TssA	Tss	TssA	Tss	TssA	Tss	TssA	Tss	TssA	Tss	TssA	Tss	TssA	Tss	TssA	Tss	EnhA2	Enh	NA	NA	NA	NA	NA	NA	NA	NA	NA	NA	NA	NA	NA	NA	NA	NA	NA	NA
chr1_154130090_154130882	-0.503294	3.73617	18.2343	1.9533e-05	0.00252488	Females_Age3xAge1	chr1	154130090	154130882	3'UTR	-2894	NUP210L	protein-coding	EnhG1	Enh	EnhG2	Enh	EnhA1	Enh	EnhA1	Enh	EnhA1	Enh	EnhA1	Enh	EnhA1	Enh	EnhA1	Enh	EnhA1	Enh	NA	NA	NA	NA	NA	NA	NA	NA	NA	NA	NA	NA	NA	NA	NA	NA	NA	NA
chr1_154154591_154155978	-0.254675	5.60089	16.2206	5.63777e-05	0.00473385	Females_Age3xAge1	chr1	154154591	154155978	intron	440	TPM3	protein-coding	TssA	Tss	TssA	Tss	TssA	Tss	TssA	Tss	TssA	Tss	TssA	Tss	TssA	Tss	TssA	Tss	TssA	Tss	NA	NA	NA	NA	NA	NA	NA	NA	NA	NA	NA	NA	NA	NA	NA	NA	NA	NA
chr1_154192642_154194378	-0.237801	6.42852	13.2482	0.000272845	0.0122011	Females_Age3xAge1	chr1	154192642	154194378	promoter-TSS	185	UBAP2L	protein-coding	TssA	Tss	TssA	Tss	TssA	Tss	TssA	Tss	TssA	Tss	TssA	Tss	TssA	Tss	TssA	Tss	TssA	Tss	NA	NA	NA	NA	NA	NA	NA	NA	NA	NA	NA	NA	NA	NA	NA	NA	NA	NA
chr1_154238055_154238339	-0.836296	1.86516	16.3146	5.36495e-05	0.00459922	Females_Age3xAge1	chr1	154238055	154238339	intron	-6842	HAX1	protein-coding	Tx	Tx	Tx	Tx	EnhG2	Enh	EnhA1	Enh	EnhA1	Enh	Tx	Tx	EnhA1	Enh	EnhWk	Enh	EnhA2	Enh	NA	NA	NA	NA	NA	NA	NA	NA	NA	CD3	NA	CD3	Lymphoid	NA	Lymphoid	Adaptive	NA	Adaptive
chr1_154297006_154298402	-0.342151	4.05749	11.6058	0.000657459	0.0210676	Females_Age3xAge1	chr1	154297006	154298402	promoter-TSS	-332	ATP8B2	protein-coding	TssBiv	Tss	TssA	Tss	TssA	Tss	TssA	Tss	TssA	Tss	TssA	Tss	TssA	Tss	TssA	Tss	TssA	Tss	NA	NA	NA	NA	NA	NA	NA	NA	NA	NA	NA	NA	NA	Lymphoid	Lymphoid	NA	NA	NA
chr1_154307552_154307988	-0.425898	3.06948	13.3116	0.000263773	0.0119874	Females_Age3xAge1	chr1	154307552	154307988	intron	7494	ATP8B2	protein-coding	EnhWk	Enh	EnhG1	Enh	EnhG2	Enh	EnhA1	Enh	EnhA1	Enh	EnhA1	Enh	EnhA1	Enh	EnhG1	Enh	EnhWk	Enh	NA	NA	NA	NA	NA	NA	NA	NA	NA	NA	NA	NA	Lymphoid	NA	Lymphoid	NA	NA	NA
chr1_154757243_154757867	-0.681171	2.47985	13.2339	0.000274931	0.0122593	Females_Age3xAge1	chr1	154757243	154757867	intron	74783	KCNN3	protein-coding	Quies	Quies	EnhWk	Enh	EnhA1	Enh	TssFlnkU	Tss	EnhA1	Enh	EnhWk	Enh	EnhA1	Enh	EnhWk	Enh	EnhA2	Enh	NA	NA	NA	NA	NA	NA	NA	NA	NA	CD3	NA	CD3	Lymphoid	NA	Lymphoid	Adaptive	NA	Adaptive
chr1_154763610_154764446	-0.556254	3.20061	18.1877	2.00164e-05	0.00256075	Females_Age3xAge1	chr1	154763610	154764446	intron	68310	KCNN3	protein-coding	EnhBiv	Enh	EnhWk	Enh	EnhA1	Enh	EnhA1	Enh	EnhA1	Enh	EnhA1	Enh	EnhA1	Enh	EnhA1	Enh	EnhWk	Enh	NA	NA	NA	NA	NA	NA	NA	NA	NA	NA	NA	NA	Lymphoid	NA	Lymphoid	NA	NA	NA
chr1_154908807_154910203	-0.308907	5.86774	19.3391	1.09441e-05	0.00183577	Females_Age3xAge1	chr1	154908807	154910203	promoter-TSS	-21	PMVK	protein-coding	TssA	Tss	TssA	Tss	TssA	Tss	TssA	Tss	TssA	Tss	TssA	Tss	TssA	Tss	TssA	Tss	TssFlnkU	Tss	NA	NA	NA	NA	NA	NA	NA	NA	NA	NA	NA	NA	NA	NA	NA	NA	NA	NA
chr1_154927600_154928923	-0.347455	5.22165	12.7601	0.000354088	0.0144081	Females_Age3xAge1	chr1	154927600	154928923	intron	377	PBXIP1	protein-coding	TssA	Tss	TssA	Tss	TssA	Tss	TssA	Tss	TssA	Tss	TssA	Tss	TssA	Tss	TssA	Tss	TssFlnkU	Tss	NA	NA	NA	NA	NA	NA	NA	NA	NA	NA	NA	NA	NA	NA	NA	NA	NA	NA
chr1_154946206_154947740	-0.223823	6.61919	15.7749	7.13439e-05	0.00551529	Females_Age3xAge1	chr1	154946206	154947740	promoter-TSS	-14	SHC1	protein-coding	TssA	Tss	TssA	Tss	TssA	Tss	TssA	Tss	TssA	Tss	TssA	Tss	TssA	Tss	TssA	Tss	TssFlnk	Tss	NA	NA	NA	NA	NA	NA	NA	NA	NA	NA	NA	NA	NA	NA	NA	NA	NA	NA
chr1_155043293_155043998	-0.37715	3.56756	16.5953	4.62658e-05	0.00422978	Females_Age3xAge1	chr1	155043293	155043998	Intergenic	-7179	DCST1-AS1	ncRNA	TssFlnkD	Tss	TssFlnkU	Tss	TssFlnkD	Tss	TssA	Tss	EnhWk	Enh	TssFlnkU	Tss	TssA	Tss	EnhA2	Enh	TssFlnkD	Tss	CD8_memory	NA	NA	CD8T	CD4T	NA	memory_T	naive_T	NA	CD3	NA	CD3	Lymphoid	NA	Lymphoid	Adaptive	NA	Adaptive
chr1_155107647_155109026	-0.244834	5.26847	9.74147	0.00180157	0.038273	Females_Age3xAge1	chr1	155107647	155109026	promoter-TSS	49	SLC50A1	protein-coding	TssA	Tss	TssA	Tss	TssA	Tss	TssA	Tss	TssA	Tss	TssA	Tss	TssA	Tss	TssA	Tss	TssA	Tss	NA	NA	NA	NA	NA	NA	NA	NA	NA	NA	NA	NA	NA	NA	NA	NA	NA	NA
chr1_155164163_155164955	-0.421182	4.1685	11.5782	0.000667288	0.0212466	Females_Age3xAge1	chr1	155164163	155164955	promoter-TSS	-409	MIR92B	ncRNA	TssBiv	Tss	TssFlnk	Tss	TssA	Tss	TssA	Tss	TssFlnkU	Tss	TssFlnkU	Tss	TssA	Tss	TssA	Tss	TssFlnkD	Tss	NA	NA	NA	NA	NA	NA	NA	NA	NA	NA	CD3	CD3	NA	Lymphoid	Lymphoid	NA	Adaptive	Adaptive
chr1_155213984_155214896	-0.222394	5.30895	9.67375	0.0018692	0.039106	Females_Age3xAge1	chr1	155213984	155214896	5'UTR	213	GBA	protein-coding	TssA	Tss	TssA	Tss	TssA	Tss	TssA	Tss	TssA	Tss	TssA	Tss	TssA	Tss	TssA	Tss	TssA	Tss	NA	NA	NA	NA	NA	NA	NA	NA	NA	NA	NA	NA	NA	NA	NA	NA	NA	NA
chr1_155231579_155232498	-0.195823	4.91671	9.06814	0.00260101	0.0471053	Females_Age3xAge1	chr1	155231579	155232498	TTS	137	SCAMP3	protein-coding	TssA	Tss	TssA	Tss	TssA	Tss	EnhG2	Enh	TssA	Tss	TssA	Tss	TssA	Tss	TssA	Tss	TssFlnkU	Tss	CD4_naive	NA	NA	CD4T	NA	NA	naive_T	NA	NA	CD3	NA	NA	Lymphoid	Myeloid	NA	Adaptive	Innate	NA
chr1_155278108_155279056	-0.235248	6.00555	17.218	3.33257e-05	0.00349192	Females_Age3xAge1	chr1	155278108	155279056	promoter-TSS	43	FDPS	protein-coding	TssA	Tss	TssA	Tss	TssA	Tss	TssA	Tss	TssA	Tss	TssA	Tss	TssA	Tss	TssA	Tss	EnhA1	Enh	NA	NA	NA	NA	NA	NA	NA	NA	NA	NA	NA	NA	NA	NA	NA	NA	NA	NA
chr1_155579376_155580130	-0.371106	4.78532	27.6311	1.46801e-07	0.000159374	Females_Age3xAge1	chr1	155579376	155580130	promoter-TSS	-208	MSTO1	protein-coding	TssA	Tss	TssA	Tss	TssA	Tss	TssA	Tss	TssA	Tss	TssA	Tss	TssA	Tss	TssA	Tss	TssFlnk	Tss	NA	NA	NA	NA	NA	NA	NA	NA	NA	NA	NA	NA	NA	NA	NA	NA	NA	NA
chr1_155990209_155991031	-0.357757	3.79767	16.9796	3.77836e-05	0.0037468	Females_Age3xAge1	chr1	155990209	155991031	intron	138	SSR2	protein-coding	TssA	Tss	TssA	Tss	TssA	Tss	TssA	Tss	TssA	Tss	TssA	Tss	TssA	Tss	TssA	Tss	TssA	Tss	NA	NA	NA	NA	NA	NA	NA	NA	NA	NA	NA	NA	NA	NA	NA	NA	NA	NA
chr1_156163390_156164204	-0.227877	5.85189	13.3976	0.000251942	0.0116648	Females_Age3xAge1	chr1	156163390	156164204	promoter-TSS	74	SLC25A44	protein-coding	TssA	Tss	TssA	Tss	TssA	Tss	TssA	Tss	TssA	Tss	TssA	Tss	TssA	Tss	TssA	Tss	TssFlnk	Tss	NA	NA	NA	NA	NA	NA	NA	NA	NA	NA	NA	NA	NA	NA	NA	NA	NA	NA
chr1_156182636_156183183	-0.267212	5.46812	15.2338	9.49897e-05	0.00649302	Females_Age3xAge1	chr1	156182636	156183183	TTS	131	PMF1	protein-coding	TssA	Tss	TssA	Tss	TssA	Tss	TssA	Tss	TssA	Tss	TssA	Tss	TssA	Tss	TssA	Tss	EnhWk	Enh	NA	NA	NA	NA	NA	NA	NA	NA	NA	NA	NA	NA	NA	NA	NA	NA	NA	NA
chr1_156307800_156308678	-0.20893	6.24568	12.9602	0.000318179	0.0134004	Females_Age3xAge1	chr1	156307800	156308678	promoter-TSS	8	TSACC	protein-coding	TssA	Tss	TssA	Tss	TssA	Tss	TssA	Tss	TssA	Tss	TssA	Tss	TssA	Tss	TssA	Tss	TssFlnk	Tss	NA	NA	NA	NA	NA	NA	NA	NA	NA	NA	NA	NA	NA	NA	NA	NA	NA	NA
chr1_156355390_156355727	-0.458618	1.85806	10.8499	0.000988008	0.026928	Females_Age3xAge1	chr1	156355390	156355727	TTS	16579	RHBG	protein-coding	ReprPC	ReprPC	EnhWk	Enh	EnhBiv	Enh	TssFlnkD	Tss	EnhWk	Enh	EnhWk	Enh	EnhWk	Enh	EnhWk	Enh	EnhWk	Enh	NA	NA	NA	NA	NA	NA	NA	NA	NA	NA	NA	NA	NA	NA	NA	NA	NA	NA
chr1_156426163_156427523	-0.2399	6.06943	13.5232	0.000235626	0.0111965	Females_Age3xAge1	chr1	156426163	156427523	Intergenic	-27503	C1orf61	protein-coding	TssA	Tss	TssA	Tss	EnhA1	Enh	TssA	Tss	TssA	Tss	TssA	Tss	TssA	Tss	TssA	Tss	EnhWk	Enh	NA	NA	NA	NA	NA	NA	NA	NA	NA	NA	NA	NA	NA	NA	NA	NA	NA	NA
chr1_156458436_156459303	-0.372353	2.76596	11.3842	0.000740708	0.02252	Females_Age3xAge1	chr1	156458436	156459303	intron	1521	MEF2D	protein-coding	EnhA1	Enh	EnhA1	Enh	EnhA1	Enh	EnhA1	Enh	EnhA1	Enh	EnhA1	Enh	EnhA1	Enh	EnhA1	Enh	EnhG1	Enh	NA	NA	NA	NA	NA	NA	NA	NA	NA	NA	NA	NA	NA	NA	NA	NA	NA	NA
chr1_156710502_156711381	-0.268996	5.79292	18.3866	1.80325e-05	0.00239719	Females_Age3xAge1	chr1	156710502	156711381	promoter-TSS	-19	MRPL24	protein-coding	TssA	Tss	TssA	Tss	TssA	Tss	TssA	Tss	TssA	Tss	TssA	Tss	TssA	Tss	TssA	Tss	TssA	Tss	NA	NA	NA	NA	NA	NA	NA	NA	NA	NA	NA	NA	NA	NA	NA	NA	NA	NA
chr1_156736692_156737730	-0.169525	6.40065	9.8388	0.00170869	0.0371335	Females_Age3xAge1	chr1	156736692	156737730	promoter-TSS	-63	PRCC	protein-coding	TssA	Tss	TssA	Tss	TssA	Tss	TssA	Tss	TssA	Tss	TssA	Tss	TssA	Tss	TssA	Tss	TssFlnk	Tss	NA	NA	NA	NA	NA	NA	NA	NA	NA	NA	NA	NA	NA	NA	NA	NA	NA	NA
chr1_156783503_156784188	-0.371121	3.92484	10.0892	0.00149137	0.0343478	Females_Age3xAge1	chr1	156783503	156784188	intron	-1696	NTRK1	protein-coding	TssBiv	Tss	TssFlnkD	Tss	TssFlnkU	Tss	TssA	Tss	EnhA2	Enh	TssFlnkU	Tss	TssFlnkU	Tss	TssA	Tss	TssFlnkU	Tss	CD4_memory	NA	NA	CD4T	CD8T	NA	memory_T	naive_T	NA	CD3	NA	CD3	Lymphoid	NA	Lymphoid	Adaptive	NA	Adaptive
chr1_157124695_157125177	0.612955	1.68414	11.8477	0.000577315	0.0194429	Females_Age3xAge1	chr1	157124695	157125177	Intergenic	-16553	ETV3	protein-coding	EnhA1	Enh	ReprPC	ReprPC	EnhBiv	Enh	EnhWk	Enh	EnhWk	Enh	EnhWk	Enh	TxWk	Tx	EnhWk	Enh	EnhWk	Enh	CD14	NA	CD14	CD14	NA	CD14	CD14	NA	CD14	CD14	NA	CD14	Myeloid	NA	Myeloid	Innate	NA	Innate
chr1_157346886_157347274	0.63906	1.28131	10.642	0.0011055	0.0286044	Females_Age3xAge1	chr1	157346886	157347274	Intergenic	175230	FCRL5	protein-coding	EnhWk	Enh	EnhWk	Enh	ReprPC	ReprPC	ReprPCWk	ReprPC	ReprPCWk	ReprPC	EnhWk	Enh	ReprPCWk	ReprPC	ReprPCWk	ReprPC	Quies	Quies	NA	NA	NA	NA	NA	NA	NA	NA	NA	NA	NA	NA	NA	NA	NA	NA	NA	NA
chr1_15852974_15853595	-0.249004	6.08452	20.9026	4.83236e-06	0.00114529	Females_Age3xAge1	chr1	15852974	15853595	promoter-TSS	-23	DNAJC16	protein-coding	TssA	Tss	TssA	Tss	TssA	Tss	TssA	Tss	TssA	Tss	TssA	Tss	TssA	Tss	TssA	Tss	TssFlnk	Tss	NA	NA	NA	NA	NA	NA	NA	NA	NA	NA	NA	NA	NA	NA	NA	NA	NA	NA
chr1_1590109_1591038	-0.525407	4.68333	19.7076	9.02414e-06	0.00162159	Females_Age3xAge1	chr1	1590109	1591038	intron	22415	MMP23A	pseudo	TssA	Tss	TssA	Tss	TssA	Tss	TssA	Tss	EnhA2	Enh	TssA	Tss	TssA	Tss	TssA	Tss	TssA	Tss	CD4_memory	NA	NA	CD4T	NA	NA	memory_T	NA	NA	CD3	NA	NA	Lymphoid	Myeloid	NA	Adaptive	Innate	NA
chr1_15905522_15906148	-0.734606	2.34007	20.0868	7.40063e-06	0.00142836	Females_Age3xAge1	chr1	15905522	15906148	intron	5770	AGMAT	protein-coding	EnhWk	Enh	EnhA1	Enh	EnhA1	Enh	TssFlnkU	Tss	EnhA1	Enh	EnhA1	Enh	EnhA1	Enh	EnhA1	Enh	EnhA1	Enh	NA	NA	NA	NA	NA	NA	NA	NA	NA	NA	NA	NA	Lymphoid	NA	Lymphoid	NA	NA	NA
chr1_15929703_15930561	-0.25912	4.4034	11.3886	0.000738961	0.0224844	Females_Age3xAge1	chr1	15929703	15930561	Intergenic	-13821	DDI2	protein-coding	TssA	Tss	TssA	Tss	TssFlnkU	Tss	TssA	Tss	TssFlnkU	Tss	TssFlnkU	Tss	TssA	Tss	TssA	Tss	EnhWk	Enh	NA	NA	NA	NA	NA	NA	NA	NA	NA	NA	NA	NA	NA	NA	NA	NA	NA	NA
chr1_159892827_159895658	-0.241539	6.69578	8.88855	0.00286964	0.0498026	Females_Age3xAge1	chr1	159892827	159895658	promoter-TSS	98	TAGLN2	protein-coding	TssA	Tss	TssA	Tss	TssA	Tss	TssA	Tss	TssA	Tss	TssA	Tss	TssA	Tss	TssA	Tss	TssA	Tss	NA	NA	NA	NA	NA	NA	NA	NA	NA	NA	NA	NA	NA	NA	NA	NA	NA	NA
chr1_160070916_160071153	-0.395589	3.04255	13.4912	0.000239684	0.0113273	Females_Age3xAge1	chr1	160070916	160071153	Intergenic	-2417	IGSF8	protein-coding	EnhWk	Enh	EnhA1	Enh	EnhA1	Enh	EnhA1	Enh	EnhA1	Enh	EnhWk	Enh	EnhA1	Enh	EnhWk	Enh	TssFlnkD	Tss	NA	NA	NA	NA	NA	NA	NA	NA	NA	NA	NA	NA	Lymphoid	NA	Lymphoid	Adaptive	NA	Adaptive
chr1_16023302_16024034	-0.327091	3.14478	10.0123	0.00155497	0.0351814	Females_Age3xAge1	chr1	16023302	16024034	intron	12841	PLEKHM2	protein-coding	EnhA1	Enh	EnhA1	Enh	EnhA1	Enh	TssFlnkU	Tss	EnhA1	Enh	EnhA1	Enh	TssFlnkU	Tss	TssA	Tss	EnhA1	Enh	NA	CD8_memory	NA	NA	CD8T	NA	NA	NA	NA	NA	NA	NA	NA	NA	NA	NA	NA	NA
chr1_160254405_160255254	-0.207527	4.67902	9.08999	0.00257013	0.046786	Females_Age3xAge1	chr1	160254405	160255254	intron	111	PEX19	protein-coding	TssA	Tss	TssA	Tss	TssA	Tss	TssA	Tss	TssA	Tss	TssA	Tss	TssA	Tss	TssA	Tss	EnhA2	Enh	NA	NA	NA	NA	NA	NA	NA	NA	NA	NA	NA	NA	NA	NA	NA	NA	NA	NA
chr1_160441109_160441339	-0.726688	0.99211	9.64649	0.00189714	0.0393352	Females_Age3xAge1	chr1	160441109	160441339	Intergenic	51828	SLAMF6	protein-coding	Quies	Quies	EnhWk	Enh	EnhA2	Enh	EnhWk	Enh	EnhWk	Enh	Quies	Quies	EnhWk	Enh	EnhWk	Enh	Quies	Quies	NA	NA	NA	NA	NA	NA	NA	NA	NA	NA	NA	NA	NA	NA	NA	NA	NA	NA
chr1_160492399_160493109	-0.397355	2.48068	8.89063	0.00286638	0.0497571	Females_Age3xAge1	chr1	160492399	160493109	intron	298	SLAMF6	protein-coding	Quies	Quies	TssA	Tss	TssA	Tss	TssA	Tss	TssA	Tss	TssA	Tss	TssA	Tss	TssA	Tss	TssFlnk	Tss	NA	NA	NA	NA	NA	NA	NA	NA	NA	NA	NA	NA	NA	Lymphoid	Lymphoid	NA	NA	NA
chr1_160530102_160530533	-0.776829	1.60441	16.8829	3.97572e-05	0.00383667	Females_Age3xAge1	chr1	160530102	160530533	intron	18988	CD84	protein-coding	EnhWk	Enh	TxWk	Tx	EnhA2	Enh	EnhA1	Enh	TssA	Tss	EnhA2	Enh	EnhA1	Enh	TssFlnkU	Tss	TxWk	Tx	NA	CD4_memory	NA	NA	NA	NA	NA	memory_T	NA	NA	NA	NA	Lymphoid	NA	Lymphoid	NA	NA	NA
chr1_160598647_160600013	-0.493145	3.66463	16.6513	4.49204e-05	0.00417018	Females_Age3xAge1	chr1	160598647	160600013	intron	17771	SLAMF1	protein-coding	EnhA1	Enh	EnhG1	Enh	EnhA1	Enh	EnhA1	Enh	EnhA1	Enh	EnhA1	Enh	EnhA1	Enh	EnhA1	Enh	EnhA1	Enh	NA	NA	NA	NA	NA	NA	NA	NA	NA	NA	NA	NA	NA	NA	NA	NA	NA	NA
chr1_160622004_160622346	-0.639169	1.27296	11.4653	0.000709095	0.0219256	Females_Age3xAge1	chr1	160622004	160622346	Intergenic	-5074	SLAMF1	protein-coding	Quies	Quies	EnhA1	Enh	EnhA1	Enh	EnhA1	Enh	TxWk	Tx	TxWk	Tx	EnhWk	Enh	EnhWk	Enh	TxWk	Tx	NA	NA	NA	NA	NA	NA	NA	NA	NA	NA	NA	NA	Lymphoid	NA	Lymphoid	Adaptive	NA	Adaptive
chr1_160681534_160682859	-0.390063	4.08996	18.8025	1.44974e-05	0.00213814	Females_Age3xAge1	chr1	160681534	160682859	promoter-TSS	-556	CD48	protein-coding	TssA	Tss	TssA	Tss	TssA	Tss	TssA	Tss	TssA	Tss	TssA	Tss	TssA	Tss	TssA	Tss	TssA	Tss	NA	NA	NA	NA	NA	NA	NA	NA	NA	NA	NA	NA	NA	NA	NA	NA	NA	NA
chr1_160737023_160738540	-0.265201	3.84132	9.45995	0.00210006	0.0416432	Females_Age3xAge1	chr1	160737023	160738540	Intergenic	-28082	LY9	protein-coding	EnhA1	Enh	EnhA1	Enh	EnhA1	Enh	EnhA1	Enh	EnhA1	Enh	EnhA1	Enh	EnhA1	Enh	EnhA2	Enh	EnhA1	Enh	NA	NA	NA	NA	NA	NA	NA	NA	NA	NA	NA	NA	NA	NA	NA	NA	NA	NA
chr1_160765520_160766227	-0.316301	5.19225	9.00522	0.0026921	0.0481468	Females_Age3xAge1	chr1	160765520	160766227	promoter-TSS	10	LY9	protein-coding	EnhA1	Enh	EnhA1	Enh	TssA	Tss	TssA	Tss	TssA	Tss	EnhA1	Enh	TssA	Tss	TssA	Tss	EnhA1	Enh	NA	NA	NA	NA	NA	NA	NA	NA	NA	NA	CD3	NA	NA	NA	NA	NA	NA	NA
chr1_160807192_160807970	-0.33508	4.3658	10.0537	0.00152039	0.0347397	Females_Age3xAge1	chr1	160807192	160807970	intron	25111	CD244	protein-coding	EnhA1	Enh	EnhA1	Enh	EnhA1	Enh	EnhA1	Enh	EnhA1	Enh	EnhG2	Enh	EnhWk	Enh	EnhA1	Enh	EnhA1	Enh	NA	NA	NA	NA	NA	NA	NA	NA	NA	NA	NA	NA	NA	NA	NA	NA	NA	NA
chr1_161014443_161016820	-0.188516	5.95621	10.2662	0.00135488	0.0323717	Females_Age3xAge1	chr1	161014443	161016820	promoter-TSS	137	USF1	protein-coding	TssA	Tss	TssA	Tss	TssA	Tss	TssA	Tss	TssA	Tss	TssA	Tss	TssA	Tss	TssA	Tss	EnhA1	Enh	NA	NA	NA	NA	NA	NA	NA	NA	NA	NA	NA	NA	NA	NA	NA	NA	NA	NA
chr1_161154850_161156036	-0.229005	5.371	13.5435	0.000233102	0.0111307	Females_Age3xAge1	chr1	161154850	161156036	Intergenic	-7685	B4GALT3	protein-coding	EnhA1	Enh	EnhA1	Enh	TssA	Tss	EnhA1	Enh	EnhA1	Enh	EnhA1	Enh	TssA	Tss	EnhA1	Enh	EnhA1	Enh	NA	CD8_naive	NA	NA	NA	NA	NA	NA	NA	NA	NA	NA	NA	NA	NA	NA	NA	NA
chr1_161195291_161196045	-0.183507	6.20274	9.10712	0.00254616	0.0465655	Females_Age3xAge1	chr1	161195291	161196045	promoter-TSS	-61	TOMM40L	protein-coding	EnhA1	Enh	EnhA1	Enh	EnhA1	Enh	TssA	Tss	TssA	Tss	EnhA1	Enh	TssA	Tss	TssA	Tss	EnhWk	Enh	NA	NA	NA	NA	NA	NA	NA	NA	NA	NA	CD3	NA	NA	NA	NA	NA	NA	NA
chr1_161275475_161276471	-0.25025	4.68648	9.87008	0.00167988	0.0367612	Females_Age3xAge1	chr1	161275475	161276471	intron	3789	MPZ	protein-coding	EnhA1	Enh	EnhA1	Enh	EnhA1	Enh	EnhA1	Enh	EnhA1	Enh	EnhA1	Enh	EnhA1	Enh	EnhA1	Enh	EnhA2	Enh	NA	NA	NA	NA	NA	NA	NA	NA	NA	NA	NA	NA	NA	NA	NA	NA	NA	NA
chr1_161283740_161284718	-0.254542	4.60416	12.9955	0.000312245	0.0132733	Females_Age3xAge1	chr1	161283740	161284718	promoter-TSS	63	SDHC	protein-coding	TssA	Tss	TssA	Tss	TssA	Tss	TssA	Tss	TssA	Tss	TssA	Tss	TssA	Tss	TssA	Tss	TssA	Tss	NA	NA	NA	NA	NA	NA	NA	NA	NA	NA	NA	NA	NA	NA	NA	NA	NA	NA
chr1_16160773_16162826	-0.288199	6.29989	21.8632	2.92802e-06	0.000841451	Females_Age3xAge1	chr1	16160773	16162826	non-coding	-12559	SPEN	protein-coding	TssA	Tss	TssA	Tss	TssA	Tss	TssA	Tss	TssA	Tss	TssA	Tss	TssA	Tss	TssA	Tss	TssA	Tss	NA	NA	NA	NA	NA	NA	NA	NA	NA	NA	NA	NA	NA	NA	NA	NA	NA	NA
chr1_164629378_164630298	0.463679	3.58528	14.8283	0.000117757	0.00744666	Females_Age3xAge1	chr1	164629378	164630298	intron	101241	PBX1	protein-coding	EnhBiv	Enh	EnhWk	Enh	EnhWk	Enh	Quies	Quies	Quies	Quies	EnhWk	Enh	EnhWk	Enh	Quies	Quies	ReprPCWk	ReprPC	NA	NA	NA	NA	NA	NA	NA	NA	NA	NA	NA	NA	NA	NA	NA	NA	NA	NA
chr1_164689901_164690267	0.480224	1.53339	9.91387	0.00164038	0.0362821	Females_Age3xAge1	chr1	164689901	164690267	intron	53794	LOC100505795	ncRNA	EnhBiv	Enh	Quies	Quies	Quies	Quies	Quies	Quies	Quies	Quies	EnhWk	Enh	Quies	Quies	Quies	Quies	ReprPCWk	ReprPC	NA	NA	NA	NA	NA	NA	NA	NA	NA	NA	NA	NA	NA	NA	NA	NA	NA	NA
chr1_164744366_164744856	0.600986	1.6855	9.29452	0.0022984	0.0439285	Females_Age3xAge1	chr1	164744366	164744856	promoter-TSS	-733	LOC100505795	ncRNA	ReprPCWk	ReprPC	Quies	Quies	Quies	Quies	Quies	Quies	Quies	Quies	EnhA1	Enh	Quies	Quies	Quies	Quies	Quies	Quies	CD56	NA	CD56	CD56	NA	CD56	CD56	NA	CD56	CD56	NA	CD56	Lymphoid	NA	Lymphoid	Innate	NA	Innate
chr1_16532793_16533880	-0.277081	5.8899	18.4468	1.74712e-05	0.00235868	Females_Age3xAge1	chr1	16532793	16533880	intron	5829	ARHGEF19	protein-coding	TssA	Tss	TssA	Tss	TssFlnkU	Tss	TssA	Tss	TssA	Tss	TssA	Tss	EnhA1	Enh	TssA	Tss	TssFlnk	Tss	CD8_naive	NA	NA	CD8T	NA	NA	naive_T	NA	NA	CD3	NA	NA	Lymphoid	Myeloid	NA	Adaptive	Innate	NA
chr1_1655511_1656328	-0.238802	5.24061	9.06199	0.00260978	0.0471917	Females_Age3xAge1	chr1	1655511	1656328	promoter-TSS	-61	CDK11B	protein-coding	TssA	Tss	TssA	Tss	TssA	Tss	TssA	Tss	TssA	Tss	TssA	Tss	TssA	Tss	TssA	Tss	TssA	Tss	NA	NA	NA	NA	NA	NA	NA	NA	NA	NA	NA	NA	NA	NA	NA	NA	NA	NA
chr1_16693363_16694449	-0.292513	6.13812	23.959	9.84115e-07	0.000434606	Females_Age3xAge1	chr1	16693363	16694449	intron	381	SZRD1	protein-coding	TssA	Tss	TssA	Tss	TssA	Tss	TssA	Tss	TssA	Tss	TssA	Tss	TssA	Tss	TssA	Tss	TssA	Tss	NA	NA	NA	NA	NA	NA	NA	NA	NA	NA	NA	NA	NA	NA	NA	NA	NA	NA
chr1_167059512_167060330	-0.345212	4.71422	10.2484	0.001368	0.0325616	Females_Age3xAge1	chr1	167059512	167060330	promoter-TSS	-53	GPA33	protein-coding	EnhA1	Enh	EnhA1	Enh	EnhA1	Enh	EnhA1	Enh	EnhWk	Enh	EnhA1	Enh	EnhA1	Enh	EnhA1	Enh	EnhA1	Enh	NA	NA	NA	NA	NA	NA	NA	NA	NA	NA	NA	NA	NA	NA	NA	NA	NA	NA
chr1_167430112_167430574	-0.560443	2.40063	10.0701	0.00150698	0.0345747	Females_Age3xAge1	chr1	167430112	167430574	intron	57504	CD247	protein-coding	Quies	Quies	Quies	Quies	EnhG2	Enh	EnhA1	Enh	EnhA1	Enh	EnhG2	Enh	EnhA1	Enh	EnhWk	Enh	EnhG1	Enh	NA	NA	NA	NA	NA	NA	NA	NA	NA	NA	NA	NA	Lymphoid	NA	Lymphoid	NA	NA	NA
chr1_167443118_167443844	-0.371072	2.6401	9.11507	0.00253512	0.0464829	Females_Age3xAge1	chr1	167443118	167443844	intron	44366	CD247	protein-coding	Quies	Quies	ReprPCWk	ReprPC	TssFlnkU	Tss	TssA	Tss	EnhA1	Enh	EnhA1	Enh	EnhA1	Enh	EnhWk	Enh	TssA	Tss	NA	CD4_naive	NA	NA	NA	NA	NA	NA	NA	NA	NA	NA	Lymphoid	NA	Lymphoid	NA	NA	NA
chr1_16766768_16767994	-0.321401	4.48977	16.6811	4.42203e-05	0.00412971	Females_Age3xAge1	chr1	16766768	16767994	intron	214	NECAP2	protein-coding	TssA	Tss	TssA	Tss	TssA	Tss	TssA	Tss	TssA	Tss	TssA	Tss	TssA	Tss	TssA	Tss	EnhWk	Enh	NA	NA	NA	NA	NA	NA	NA	NA	NA	NA	NA	NA	NA	NA	NA	NA	NA	NA
chr1_168413101_168413548	-0.602818	2.50182	12.1818	0.000482572	0.0173192	Females_Age3xAge1	chr1	168413101	168413548	Intergenic	-21431	LOC100505918	ncRNA	Quies	Quies	Quies	Quies	EnhA1	Enh	EnhA1	Enh	EnhWk	Enh	EnhA1	Enh	EnhA1	Enh	EnhWk	Enh	EnhWk	Enh	NA	NA	NA	NA	NA	NA	NA	NA	NA	NA	NA	NA	Lymphoid	NA	Lymphoid	NA	NA	NA
chr1_168414177_168414443	-0.798128	1.61348	15.7771	7.12604e-05	0.00551529	Females_Age3xAge1	chr1	168414177	168414443	Intergenic	-22416	LOC100505918	ncRNA	Quies	Quies	Quies	Quies	EnhA1	Enh	EnhWk	Enh	EnhWk	Enh	EnhA1	Enh	EnhA1	Enh	EnhWk	Enh	Quies	Quies	NA	NA	NA	NA	NA	NA	NA	NA	NA	NA	NA	NA	Lymphoid	NA	Lymphoid	NA	NA	NA
chr1_168595491_168596034	0.489341	2.30256	12.4726	0.000412964	0.0157081	Females_Age3xAge1	chr1	168595491	168596034	Intergenic	50052	XCL1	protein-coding	EnhWk	Enh	Quies	Quies	Quies	Quies	Quies	Quies	Quies	Quies	ReprPCWk	ReprPC	Quies	Quies	Quies	Quies	Quies	Quies	NA	NA	NA	NA	NA	NA	NA	NA	NA	NA	NA	NA	NA	NA	NA	NA	NA	NA
chr1_169278478_169279055	0.400639	3.39528	9.96383	0.00159645	0.0356951	Females_Age3xAge1	chr1	169278478	169279055	intron	-58350	BLZF1	protein-coding	TssFlnk	Tss	Quies	Quies	EnhWk	Enh	TssFlnk	Tss	TxWk	Tx	TssA	Tss	EnhWk	Enh	TssA	Tss	TssA	Tss	NA	NA	NA	NA	NA	NA	NA	NA	NA	NA	NA	NA	NA	Lymphoid	Lymphoid	NA	NA	NA
chr1_169670344_169670848	-0.579282	2.52505	11.7888	0.000595865	0.0198188	Females_Age3xAge1	chr1	169670344	169670848	intron	7401	SELL	protein-coding	EnhG1	Enh	EnhG2	Enh	EnhG2	Enh	EnhA1	Enh	EnhA1	Enh	EnhG1	Enh	EnhG1	Enh	EnhWk	Enh	EnhG1	Enh	NA	NA	NA	NA	NA	NA	NA	NA	NA	NA	NA	NA	NA	NA	NA	NA	NA	NA
chr1_170531932_170532524	0.532296	1.35287	13.0966	0.000295831	0.0129185	Females_Age3xAge1	chr1	170531932	170532524	Intergenic	-30478	LOC101928650	ncRNA	EnhWk	Enh	Quies	Quies	EnhWk	Enh	Quies	Quies	EnhWk	Enh	EnhWk	Enh	Quies	Quies	EnhWk	Enh	EnhWk	Enh	NA	NA	NA	NA	NA	NA	NA	NA	NA	NA	NA	NA	NA	NA	NA	NA	NA	NA
chr1_171774543_171775381	0.463529	2.56788	10.8736	0.000975423	0.0266687	Females_Age3xAge1	chr1	171774543	171775381	Intergenic	24201	METTL13	protein-coding	EnhWk	Enh	EnhWk	Enh	EnhWk	Enh	EnhA2	Enh	Quies	Quies	EnhA1	Enh	EnhWk	Enh	EnhWk	Enh	EnhWk	Enh	NA	NA	NA	NA	NA	NA	NA	NA	NA	NA	NA	NA	Lymphoid	NA	Lymphoid	NA	NA	NA
chr1_172733393_172733975	-0.773244	3.39845	14.8403	0.000117007	0.00741775	Females_Age3xAge1	chr1	172733393	172733975	Intergenic	105536	FASLG	protein-coding	Quies	Quies	EnhA1	Enh	EnhWk	Enh	EnhA1	Enh	Quies	Quies	Quies	Quies	EnhA1	Enh	EnhWk	Enh	Quies	Quies	NA	NA	NA	NA	NA	NA	NA	NA	NA	NA	NA	NA	Lymphoid	NA	Lymphoid	Adaptive	NA	Adaptive
chr1_17380300_17381121	-0.233528	5.73694	14.0975	0.000173579	0.00941576	Females_Age3xAge1	chr1	17380300	17381121	promoter-TSS	-46	SDHB	protein-coding	TssA	Tss	TssA	Tss	TssA	Tss	TssA	Tss	TssA	Tss	TssA	Tss	TssA	Tss	TssA	Tss	TssFlnk	Tss	NA	NA	NA	NA	NA	NA	NA	NA	NA	NA	NA	NA	NA	NA	NA	NA	NA	NA
chr1_174933509_174934970	-0.28398	4.8775	11.6142	0.000654487	0.0210013	Females_Age3xAge1	chr1	174933509	174934970	intron	335	RABGAP1L	protein-coding	TssA	Tss	EnhA1	Enh	TssA	Tss	EnhA1	Enh	TssA	Tss	TssA	Tss	EnhA1	Enh	TssA	Tss	EnhA1	Enh	NA	NA	NA	NA	NA	NA	NA	NA	NA	NA	NA	NA	Lymphoid	Myeloid	NA	Adaptive	Innate	NA
chr1_174937283_174938257	-0.556123	4.34579	18.8204	1.43624e-05	0.00212225	Females_Age3xAge1	chr1	174937283	174938257	intron	3865	RABGAP1L	protein-coding	EnhWk	Enh	EnhA1	Enh	EnhA2	Enh	EnhA2	Enh	EnhA1	Enh	EnhA1	Enh	EnhA1	Enh	TssA	Tss	EnhA1	Enh	NA	CD8_memory	NA	NA	NA	NA	NA	NA	NA	NA	NA	NA	Lymphoid	NA	Lymphoid	NA	NA	NA
chr1_175266481_175266889	-0.924344	2.07756	20.6002	5.65894e-06	0.00125698	Females_Age3xAge1	chr1	175266481	175266889	Intergenic	-104456	KIAA0040	protein-coding	Quies	Quies	Quies	Quies	Quies	Quies	EnhWk	Enh	EnhWk	Enh	Quies	Quies	EnhWk	Enh	EnhWk	Enh	Quies	Quies	NA	NA	NA	NA	NA	NA	NA	NA	NA	NA	NA	NA	NA	NA	NA	NA	NA	NA
chr1_175480738_175481103	0.563389	1.08056	9.12408	0.00252267	0.046343	Females_Age3xAge1	chr1	175480738	175481103	intron	231831	TNR	protein-coding	EnhWk	Enh	EnhWk	Enh	ReprPCWk	ReprPC	Quies	Quies	Quies	Quies	EnhWk	Enh	ReprPCWk	ReprPC	Quies	Quies	ReprPCWk	ReprPC	NA	NA	NA	NA	NA	NA	NA	NA	NA	NA	NA	NA	NA	NA	NA	NA	NA	NA
chr1_176866625_176867143	0.622065	1.22544	14.293	0.000156449	0.00883985	Females_Age3xAge1	chr1	176866625	176867143	intron	131697	MIR488	ncRNA	EnhWk	Enh	Quies	Quies	EnhBiv	Enh	EnhWk	Enh	Quies	Quies	EnhBiv	Enh	Quies	Quies	Quies	Quies	ReprPCWk	ReprPC	NA	NA	NA	NA	NA	NA	NA	NA	NA	NA	NA	NA	NA	NA	NA	NA	NA	NA
chr1_178025009_178025979	0.365237	2.87254	9.36026	0.0022174	0.0429774	Females_Age3xAge1	chr1	178025009	178025979	Intergenic	-18352	LOC730102	pseudo	EnhA1	Enh	EnhWk	Enh	Quies	Quies	Quies	Quies	Quies	Quies	Quies	Quies	Quies	Quies	Quies	Quies	Quies	Quies	CD14	NA	CD14	CD14	NA	CD14	CD14	NA	CD14	CD14	NA	CD14	Myeloid	NA	Myeloid	Innate	NA	Innate
chr1_181365188_181366087	-0.574807	4.25707	10.9467	0.000937693	0.0259659	Females_Age3xAge1	chr1	181365188	181366087	Intergenic	-87048	CACNA1E	protein-coding	Quies	Quies	Quies	Quies	EnhA1	Enh	EnhA1	Enh	EnhA1	Enh	Quies	Quies	TssA	Tss	EnhWk	Enh	EnhA1	Enh	NA	CD8_naive	NA	CD4T	CD8T	NA	NA	NA	NA	CD3	NA	CD3	Lymphoid	NA	Lymphoid	Adaptive	NA	Adaptive
chr1_181448253_181448707	0.39866	1.70597	9.81464	0.00173128	0.0374561	Females_Age3xAge1	chr1	181448253	181448707	Intergenic	-4206	CACNA1E	protein-coding	ReprPCWk	ReprPC	ReprPC	ReprPC	ReprPCWk	ReprPC	ReprPCWk	ReprPC	ReprPCWk	ReprPC	ReprPCWk	ReprPC	ReprPCWk	ReprPC	ReprPCWk	ReprPC	ReprPCWk	ReprPC	NA	NA	NA	NA	NA	NA	NA	NA	NA	NA	NA	NA	NA	NA	NA	NA	NA	NA
chr1_181451465_181452096	0.440964	1.8187	9.23248	0.0023776	0.0447518	Females_Age3xAge1	chr1	181451465	181452096	promoter-TSS	-905	CACNA1E	protein-coding	EnhBiv	Enh	EnhWk	Enh	EnhBiv	Enh	EnhBiv	Enh	ReprPCWk	ReprPC	ReprPC	ReprPC	EnhBiv	Enh	ReprPCWk	ReprPC	TssBiv	Tss	NA	NA	NA	NA	NA	NA	NA	NA	NA	NA	NA	NA	NA	NA	NA	NA	NA	NA
chr1_182462292_182462611	0.69618	1.82052	13.7212	0.000212045	0.010564	Females_Age3xAge1	chr1	182462292	182462611	intron	43196	RGSL1	protein-coding	EnhWk	Enh	EnhWk	Enh	Quies	Quies	Quies	Quies	Quies	Quies	Quies	Quies	ReprPCWk	ReprPC	Quies	Quies	Quies	Quies	NA	NA	NA	NA	NA	NA	NA	NA	NA	NA	NA	NA	NA	NA	NA	NA	NA	NA
chr1_183188037_183188693	-0.634184	3.13691	10.7481	0.00104388	0.0278868	Females_Age3xAge1	chr1	183188037	183188693	intron	33191	LAMC2	protein-coding	ReprPCWk	ReprPC	EnhWk	Enh	EnhWk	Enh	EnhWk	Enh	EnhWk	Enh	Quies	Quies	EnhWk	Enh	EnhWk	Enh	ReprPCWk	ReprPC	NA	NA	NA	NA	NA	NA	NA	NA	NA	NA	NA	NA	NA	NA	NA	NA	NA	NA
chr1_184129304_184129801	0.627757	2.70685	15.4743	8.36348e-05	0.00602533	Females_Age3xAge1	chr1	184129304	184129801	Intergenic	108768	TSEN15	protein-coding	EnhA1	Enh	Quies	Quies	ReprPCWk	ReprPC	Quies	Quies	EnhWk	Enh	Quies	Quies	Quies	Quies	Quies	Quies	Quies	Quies	CD14	NA	CD14	CD14	NA	CD14	CD14	NA	CD14	CD14	NA	CD14	Myeloid	NA	Myeloid	Innate	NA	Innate
chr1_1850363_1851368	-0.197335	6.42148	9.67234	0.00187063	0.0391176	Females_Age3xAge1	chr1	1850363	1851368	promoter-TSS	-126	TMEM52	protein-coding	EnhBiv	Enh	TssFlnk	Tss	TssFlnk	Tss	TssA	Tss	EnhWk	Enh	EnhWk	Enh	TssFlnk	Tss	TssA	Tss	TssFlnk	Tss	NA	NA	NA	NA	NA	NA	NA	NA	NA	NA	CD3	CD3	NA	Lymphoid	Lymphoid	NA	Adaptive	Adaptive
chr1_185250005_185250880	-0.504141	4.24501	8.99049	0.00271388	0.0483666	Females_Age3xAge1	chr1	185250005	185250880	intron	36018	IVNS1ABP	protein-coding	Het	Others	Quies	Quies	EnhA1	Enh	EnhA1	Enh	EnhA1	Enh	EnhA1	Enh	EnhA1	Enh	EnhWk	Enh	EnhA2	Enh	NA	NA	NA	NA	NA	NA	NA	NA	NA	NA	NA	NA	Lymphoid	NA	Lymphoid	NA	NA	NA
chr1_185408712_185409698	0.573416	3.71239	13.3196	0.000262645	0.0119477	Females_Age3xAge1	chr1	185408712	185409698	Intergenic	-105034	GS1-279B7	pseudo	EnhWk	Enh	EnhA1	Enh	EnhA1	Enh	EnhWk	Enh	EnhA1	Enh	EnhA1	Enh	EnhA1	Enh	EnhA1	Enh	EnhA2	Enh	NA	NA	NA	NA	NA	NA	NA	NA	NA	NA	NA	NA	Lymphoid	NA	Lymphoid	NA	NA	NA
chr1_185643252_185643769	-0.450468	2.89285	11.6893	0.000628602	0.0204563	Females_Age3xAge1	chr1	185643252	185643769	Intergenic	-45891	LINC01350	ncRNA	EnhWk	Enh	EnhA1	Enh	EnhA2	Enh	EnhWk	Enh	EnhWk	Enh	EnhA2	Enh	EnhWk	Enh	EnhWk	Enh	EnhA2	Enh	NA	NA	NA	NA	NA	NA	NA	NA	NA	NA	NA	NA	Lymphoid	NA	Lymphoid	NA	NA	NA
chr1_186273066_186273558	-0.818517	3.36479	15.3446	8.9577e-05	0.00628543	Females_Age3xAge1	chr1	186273066	186273558	exon	7907	PRG4	protein-coding	Quies	Quies	Quies	Quies	EnhA2	Enh	EnhA1	Enh	EnhWk	Enh	Quies	Quies	EnhWk	Enh	EnhWk	Enh	EnhWk	Enh	CD4_naive	NA	CD4_naive	CD4T	NA	CD4T	naive_T	NA	naive_T	CD3	NA	CD3	Lymphoid	NA	Lymphoid	Adaptive	NA	Adaptive
chr1_186411783_186412303	0.548476	2.12647	11.6191	0.000652784	0.0209744	Females_Age3xAge1	chr1	186411783	186412303	TTS	5813	PDC	protein-coding	EnhWk	Enh	Quies	Quies	Quies	Quies	Quies	Quies	TxWk	Tx	Quies	Quies	Quies	Quies	Quies	Quies	Quies	Quies	NA	NA	NA	NA	NA	NA	NA	NA	NA	NA	NA	NA	NA	NA	NA	NA	NA	NA
chr1_186480847_186481735	0.334108	3.76775	11.0107	0.000905898	0.025426	Females_Age3xAge1	chr1	186480847	186481735	Intergenic	-51051	PDC	protein-coding	EnhA1	Enh	EnhA1	Enh	ReprPCWk	ReprPC	Quies	Quies	Quies	Quies	EnhWk	Enh	Quies	Quies	Quies	Quies	Quies	Quies	NA	NA	NA	NA	NA	NA	NA	NA	NA	NA	NA	NA	NA	NA	NA	NA	NA	NA
chr1_191143316_191143805	0.45819	1.67625	8.92807	0.0028082	0.0491918	Females_Age3xAge1	chr1	191143316	191143805	Intergenic	549541	LINC01720	ncRNA	EnhWk	Enh	EnhWk	Enh	Quies	Quies	Quies	Quies	Quies	Quies	Quies	Quies	Quies	Quies	Quies	Quies	Quies	Quies	NA	NA	NA	NA	NA	NA	NA	NA	NA	NA	NA	NA	NA	NA	NA	NA	NA	NA
chr1_19228845_19229739	-0.207414	5.63315	11.9513	0.000546101	0.0187373	Females_Age3xAge1	chr1	19228845	19229739	promoter-TSS	1	ALDH4A1	protein-coding	TssA	Tss	TssA	Tss	TssA	Tss	TssA	Tss	TssA	Tss	TssA	Tss	TssA	Tss	TssA	Tss	TssFlnk	Tss	NA	NA	NA	NA	NA	NA	NA	NA	NA	NA	NA	NA	NA	NA	NA	NA	NA	NA
chr1_192574174_192574516	0.505172	3.20697	14.784	0.000120554	0.00758114	Females_Age3xAge1	chr1	192574174	192574516	Intergenic	29488	RGS1	protein-coding	Quies	Quies	EnhWk	Enh	Quies	Quies	Quies	Quies	Quies	Quies	TxWk	Tx	TxWk	Tx	Quies	Quies	Quies	Quies	NA	NA	NA	NA	NA	NA	NA	NA	NA	NA	NA	NA	NA	NA	NA	NA	NA	NA
chr1_192774980_192775363	0.248542	4.65988	9.13216	0.00251154	0.0462038	Females_Age3xAge1	chr1	192774980	192775363	Intergenic	-2997	RGS2	protein-coding	TxWk	Tx	EnhWk	Enh	EnhA2	Enh	Quies	Quies	EnhWk	Enh	EnhA2	Enh	EnhWk	Enh	EnhWk	Enh	Quies	Quies	CD56	NA	CD56	CD56	NA	CD56	CD56	NA	CD56	CD56	NA	CD56	Lymphoid	NA	Lymphoid	Innate	NA	Innate
chr1_19400873_19401731	-0.647252	3.35533	19.6079	9.50736e-06	0.00167435	Females_Age3xAge1	chr1	19400873	19401731	3'UTR	-118476	IFFO2	protein-coding	Tx	Tx	Tx	Tx	EnhA1	Enh	EnhA1	Enh	EnhA1	Enh	EnhG1	Enh	EnhA1	Enh	EnhWk	Enh	EnhG1	Enh	NA	NA	NA	NA	NA	NA	NA	NA	NA	NA	NA	NA	Lymphoid	NA	Lymphoid	NA	NA	NA
chr1_194025240_194025985	-0.649694	3.50391	13.0698	0.000300093	0.0130518	Females_Age3xAge1	chr1	194025240	194025985	Intergenic	751738	LINC01031	ncRNA	Het	Others	Quies	Quies	EnhA1	Enh	EnhA1	Enh	EnhWk	Enh	Quies	Quies	EnhWk	Enh	EnhWk	Enh	EnhWk	Enh	CD4_naive	NA	CD4_naive	CD4T	NA	CD4T	naive_T	NA	naive_T	CD3	NA	CD3	Lymphoid	NA	Lymphoid	Adaptive	NA	Adaptive
chr1_19536117_19537346	-0.278003	5.25077	14.009	0.000181937	0.00967177	Females_Age3xAge1	chr1	19536117	19537346	promoter-TSS	14	UBR4	protein-coding	TssA	Tss	TssA	Tss	TssA	Tss	TssA	Tss	TssA	Tss	TssA	Tss	TssA	Tss	TssA	Tss	TssA	Tss	NA	NA	NA	NA	NA	NA	NA	NA	NA	NA	NA	NA	NA	NA	NA	NA	NA	NA
chr1_19789523_19790249	-0.470172	3.73237	12.3092	0.00045073	0.0166582	Females_Age3xAge1	chr1	19789523	19790249	intron	21315	CAPZB	protein-coding	EnhWk	Enh	EnhA1	Enh	TssFlnkU	Tss	TssFlnkU	Tss	EnhA1	Enh	EnhA1	Enh	TssA	Tss	TssFlnkU	Tss	EnhA1	Enh	NA	CD8_naive	NA	NA	CD8T	NA	NA	naive_T	NA	NA	NA	NA	Lymphoid	NA	Lymphoid	NA	NA	NA
chr1_198625564_198627179	-0.308208	5.34987	13.0307	0.000306429	0.0131319	Females_Age3xAge1	chr1	198625564	198627179	intron	18274	PTPRC	protein-coding	EnhA1	Enh	EnhA1	Enh	EnhA1	Enh	EnhA1	Enh	EnhA1	Enh	EnhA1	Enh	EnhA1	Enh	EnhA2	Enh	EnhA1	Enh	NA	NA	NA	NA	NA	NA	NA	NA	NA	NA	NA	NA	NA	NA	NA	NA	NA	NA
chr1_198650536_198651683	-0.210743	6.2562	9.65707	0.00188624	0.0392613	Females_Age3xAge1	chr1	198650536	198651683	intron	43012	PTPRC	protein-coding	EnhA1	Enh	EnhA1	Enh	TssA	Tss	TssA	Tss	EnhA1	Enh	TssA	Tss	TssA	Tss	EnhA2	Enh	EnhA1	Enh	NA	NA	NA	NA	CD56	NA	NA	NA	NA	NA	CD56	NA	NA	NA	NA	NA	NA	NA
chr1_198898699_198899664	-0.359116	3.49922	11.5184	0.000689093	0.0215792	Females_Age3xAge1	chr1	198898699	198899664	intron	7376	MIR181A1HG	ncRNA	EnhWk	Enh	EnhWk	Enh	TssA	Tss	EnhWk	Enh	EnhWk	Enh	EnhA2	Enh	EnhWk	Enh	EnhWk	Enh	EnhWk	Enh	CD56	NA	CD56	CD56	NA	CD56	CD56	NA	CD56	CD56	NA	CD56	Lymphoid	NA	Lymphoid	Innate	NA	Innate
chr1_198906022_198906824	-0.252689	5.2888	10.4582	0.00122106	0.0303196	Females_Age3xAge1	chr1	198906022	198906824	non-coding	135	MIR181A1HG	ncRNA	TssA	Tss	TssA	Tss	TssA	Tss	TssA	Tss	TssA	Tss	TssA	Tss	TssA	Tss	TssA	Tss	TssFlnkU	Tss	NA	NA	NA	NA	NA	NA	NA	NA	NA	NA	NA	NA	NA	NA	NA	NA	NA	NA
chr1_19923060_19924303	-0.353173	5.30347	15.1685	9.83293e-05	0.00662828	Females_Age3xAge1	chr1	19923060	19924303	promoter-TSS	211	MINOS1	protein-coding	TssA	Tss	TssA	Tss	TssA	Tss	TssA	Tss	TssA	Tss	TssA	Tss	TssA	Tss	TssA	Tss	TssA	Tss	NA	NA	NA	NA	NA	NA	NA	NA	NA	NA	NA	NA	NA	NA	NA	NA	NA	NA
chr1_19926797_19927009	-0.715207	1.74123	10.447	0.00122852	0.0304469	Females_Age3xAge1	chr1	19926797	19927009	intron	3432	MINOS1	protein-coding	TxWk	Tx	EnhG1	Enh	EnhA1	Enh	EnhA1	Enh	EnhA1	Enh	EnhA1	Enh	EnhA1	Enh	EnhWk	Enh	EnhA1	Enh	NA	NA	NA	NA	NA	NA	NA	NA	NA	NA	NA	NA	Lymphoid	NA	Lymphoid	NA	NA	NA
chr1_20208537_20209474	-0.224433	5.19092	12.4844	0.000410357	0.0156776	Females_Age3xAge1	chr1	20208537	20209474	5'UTR	118	OTUD3	protein-coding	TssA	Tss	TssA	Tss	TssA	Tss	TssA	Tss	TssA	Tss	TssA	Tss	TssA	Tss	TssA	Tss	EnhA2	Enh	NA	NA	NA	NA	NA	NA	NA	NA	NA	NA	NA	NA	NA	NA	NA	NA	NA	NA
chr1_202926884_202928031	-0.207037	5.64619	8.93207	0.00280206	0.0491427	Females_Age3xAge1	chr1	202926884	202928031	promoter-TSS	66	ADIPOR1	protein-coding	TssA	Tss	TssA	Tss	TssA	Tss	TssA	Tss	TssA	Tss	TssA	Tss	TssA	Tss	TssA	Tss	EnhWk	Enh	NA	NA	NA	NA	NA	NA	NA	NA	NA	NA	NA	NA	NA	NA	NA	NA	NA	NA
chr1_203289759_203290547	-0.373664	4.33905	10.2437	0.00137154	0.0325964	Females_Age3xAge1	chr1	203289759	203290547	Intergenic	15489	BTG2	protein-coding	EnhA1	Enh	EnhA1	Enh	EnhA1	Enh	EnhA1	Enh	EnhA1	Enh	EnhA1	Enh	EnhA1	Enh	EnhA1	Enh	EnhA1	Enh	NA	NA	NA	NA	NA	NA	NA	NA	NA	NA	NA	NA	NA	NA	NA	NA	NA	NA
chr1_203293224_203293574	-0.793191	3.82825	24.1813	8.76781e-07	0.000410391	Females_Age3xAge1	chr1	203293224	203293574	Intergenic	18735	BTG2	protein-coding	EnhA1	Enh	EnhA1	Enh	EnhA1	Enh	TssFlnkU	Tss	EnhA1	Enh	EnhA1	Enh	EnhA1	Enh	TssFlnkD	Tss	EnhA2	Enh	NA	NA	NA	NA	NA	NA	NA	NA	NA	NA	NA	NA	NA	NA	NA	NA	NA	NA
chr1_203924181_203924469	0.633453	1.04991	11.1524	0.000839243	0.0241803	Females_Age3xAge1	chr1	203924181	203924469	Intergenic	86067	LINC00303	ncRNA	ZNF_Rpts	Others	ZNF_Rpts	Others	ReprPCWk	ReprPC	Het	Others	Quies	Quies	ZNF_Rpts	Others	Quies	Quies	Quies	Quies	ZNF_Rpts	Others	NA	NA	NA	NA	NA	NA	NA	NA	NA	NA	NA	NA	NA	NA	NA	NA	NA	NA
chr1_204525773_204526065	-0.882354	0.756231	11.6586	0.000639061	0.0206847	Females_Age3xAge1	chr1	204525773	204526065	3'UTR	40412	MDM4	protein-coding	TxWk	Tx	Tx	Tx	EnhA1	Enh	EnhA1	Enh	TxWk	Tx	TxWk	Tx	EnhA1	Enh	EnhWk	Enh	EnhG1	Enh	NA	NA	NA	NA	NA	NA	naive_T	NA	naive_T	CD3	NA	CD3	Lymphoid	NA	Lymphoid	Adaptive	NA	Adaptive
chr1_204692248_204692625	0.82135	1.22388	15.0696	0.000103618	0.00682926	Females_Age3xAge1	chr1	204692248	204692625	Intergenic	-37840	LRRN2	protein-coding	Quies	Quies	ReprPCWk	ReprPC	ReprPCWk	ReprPC	Quies	Quies	Quies	Quies	EnhWk	Enh	Quies	Quies	Quies	Quies	EnhWk	Enh	NA	NA	NA	NA	NA	NA	NA	NA	NA	NA	NA	NA	NA	NA	NA	NA	NA	NA
chr1_205180094_205181421	-0.160406	5.42507	9.48316	0.00207367	0.0414179	Females_Age3xAge1	chr1	205180094	205181421	promoter-TSS	-31	DSTYK	protein-coding	TssA	Tss	TssA	Tss	TssA	Tss	TssA	Tss	TssA	Tss	TssA	Tss	TssA	Tss	TssA	Tss	EnhWk	Enh	NA	NA	NA	NA	NA	NA	NA	NA	NA	NA	NA	NA	NA	NA	NA	NA	NA	NA
chr1_205196662_205197457	-0.297024	3.53832	8.89464	0.0028601	0.0496922	Females_Age3xAge1	chr1	205196662	205197457	promoter-TSS	22	TMCC2	protein-coding	TssBiv	Tss	TssBiv	Tss	TssBiv	Tss	TssFlnk	Tss	TssFlnk	Tss	TssBiv	Tss	TssFlnk	Tss	TssFlnk	Tss	TssBiv	Tss	NA	NA	NA	NA	NA	NA	NA	NA	NA	NA	NA	NA	NA	NA	NA	NA	NA	NA
chr1_205562644_205562951	-0.859875	1.54493	23.9059	1.01161e-06	0.000444238	Females_Age3xAge1	chr1	205562644	205562951	intron	24686	MFSD4A	protein-coding	TxWk	Tx	EnhA1	Enh	EnhA1	Enh	TssA	Tss	EnhWk	Enh	EnhA1	Enh	EnhA1	Enh	EnhWk	Enh	EnhWk	Enh	NA	CD4_naive	NA	NA	CD4T	NA	NA	NA	NA	NA	NA	NA	Lymphoid	NA	Lymphoid	NA	NA	NA
chr1_206930958_206931693	-0.649766	3.36859	15.9212	6.60353e-05	0.00522519	Females_Age3xAge1	chr1	206930958	206931693	Intergenic	14513	IL10	protein-coding	EnhWk	Enh	EnhWk	Enh	EnhA1	Enh	EnhA1	Enh	EnhA1	Enh	EnhA1	Enh	EnhA1	Enh	EnhWk	Enh	EnhA2	Enh	NA	NA	NA	NA	NA	NA	NA	NA	NA	NA	NA	NA	Lymphoid	NA	Lymphoid	NA	NA	NA
chr1_206964944_206965153	-0.610003	1.3066	10.581	0.00114259	0.0292636	Females_Age3xAge1	chr1	206964944	206965153	Intergenic	-7166	IL19	protein-coding	Quies	Quies	EnhWk	Enh	EnhWk	Enh	EnhWk	Enh	EnhWk	Enh	EnhWk	Enh	EnhWk	Enh	EnhWk	Enh	EnhWk	Enh	NA	NA	NA	NA	NA	NA	NA	NA	NA	NA	NA	NA	NA	NA	NA	NA	NA	NA
chr1_206976522_206977096	-0.535492	5.31441	16.1526	5.84392e-05	0.00484927	Females_Age3xAge1	chr1	206976522	206977096	intron	4594	IL19	protein-coding	Quies	Quies	EnhWk	Enh	EnhA1	Enh	EnhA1	Enh	EnhA1	Enh	EnhA1	Enh	EnhA1	Enh	EnhA1	Enh	EnhA1	Enh	NA	NA	NA	NA	NA	NA	NA	NA	NA	NA	NA	NA	Lymphoid	NA	Lymphoid	NA	NA	NA
chr1_207096270_207097009	-0.403266	4.81776	9.37883	0.00219506	0.0426395	Females_Age3xAge1	chr1	207096270	207097009	Intergenic	-1262	FCMR	protein-coding	EnhA1	Enh	TssFlnkU	Tss	TssFlnkU	Tss	TssFlnkU	Tss	EnhA1	Enh	EnhA1	Enh	TssFlnkU	Tss	TssA	Tss	EnhA1	Enh	NA	CD8_memory	NA	NA	CD8T	NA	NA	NA	NA	NA	NA	NA	NA	NA	NA	NA	NA	NA
chr1_207632262_207632747	-0.967607	2.16498	23.019	1.60412e-06	0.000593638	Females_Age3xAge1	chr1	207632262	207632747	intron	4860	CR2	protein-coding	ReprPCWk	ReprPC	EnhWk	Enh	EnhA2	Enh	EnhA1	Enh	EnhWk	Enh	ReprPCWk	ReprPC	EnhA1	Enh	EnhWk	Enh	ReprPCWk	ReprPC	NA	NA	NA	NA	NA	NA	naive_T	NA	naive_T	CD3	NA	CD3	Lymphoid	NA	Lymphoid	Adaptive	NA	Adaptive
chr1_207644326_207644560	-1.20073	1.42345	30.122	4.05692e-08	6.74718e-05	Females_Age3xAge1	chr1	207644326	207644560	intron	16798	CR2	protein-coding	Quies	Quies	Tx	Tx	EnhWk	Enh	EnhWk	Enh	Quies	Quies	Quies	Quies	EnhWk	Enh	EnhWk	Enh	Quies	Quies	NA	NA	NA	NA	NA	NA	NA	NA	NA	NA	NA	NA	NA	NA	NA	NA	NA	NA
chr1_2077781_2078239	-0.46863	1.82394	9.79611	0.00174881	0.0376687	Females_Age3xAge1	chr1	2077781	2078239	intron	41855	PRKCZ	protein-coding	EnhWk	Enh	Tx	Tx	EnhA1	Enh	EnhA1	Enh	EnhWk	Enh	EnhG1	Enh	EnhA1	Enh	EnhWk	Enh	EnhG1	Enh	NA	NA	NA	NA	NA	NA	NA	NA	NA	NA	NA	NA	Lymphoid	NA	Lymphoid	NA	NA	NA
chr1_20987566_20988466	-0.17957	5.72908	10.0642	0.00151177	0.0346238	Females_Age3xAge1	chr1	20987566	20988466	promoter-TSS	21	DDOST	protein-coding	TssA	Tss	TssA	Tss	TssA	Tss	TssA	Tss	TssA	Tss	TssA	Tss	TssA	Tss	TssA	Tss	TssA	Tss	NA	NA	NA	NA	NA	NA	NA	NA	NA	NA	NA	NA	NA	NA	NA	NA	NA	NA
chr1_211402085_211402974	-0.504386	3.70937	13.2354	0.000274714	0.0122593	Females_Age3xAge1	chr1	211402085	211402974	Intergenic	-30178	RCOR3	protein-coding	Het	Others	EnhWk	Enh	EnhA1	Enh	TssA	Tss	EnhWk	Enh	EnhWk	Enh	EnhA1	Enh	EnhWk	Enh	EnhWk	Enh	CD8_naive	CD4_naive	NA	CD8T	CD4T	NA	naive_T	NA	naive_T	CD3	NA	CD3	Lymphoid	NA	Lymphoid	Adaptive	NA	Adaptive
chr1_214813858_214815200	-0.771472	3.37352	14.0228	0.000180606	0.00961023	Females_Age3xAge1	chr1	214813858	214815200	exon	37997	CENPF	protein-coding	Tx	Tx	Quies	Quies	EnhA2	Enh	TssFlnkU	Tss	EnhWk	Enh	TxWk	Tx	EnhA1	Enh	TssFlnk	Tss	TxWk	Tx	CD8_naive	NA	CD8_naive	CD8T	NA	CD8T	naive_T	NA	naive_T	CD3	NA	CD3	Lymphoid	NA	Lymphoid	Adaptive	NA	Adaptive
chr1_21502475_21503895	-0.19475	5.5592	9.80647	0.00173899	0.037571	Females_Age3xAge1	chr1	21502475	21503895	intron	196	EIF4G3	protein-coding	TssA	Tss	TssA	Tss	TssA	Tss	TssA	Tss	TssA	Tss	TssA	Tss	TssA	Tss	TssA	Tss	TssA	Tss	NA	NA	NA	NA	NA	NA	NA	NA	NA	NA	NA	NA	NA	NA	NA	NA	NA	NA
chr1_215716413_215717092	0.532848	2.44565	15.2338	9.49868e-05	0.00649302	Females_Age3xAge1	chr1	215716413	215717092	Intergenic	-23969	KCTD3	protein-coding	EnhWk	Enh	Quies	Quies	Quies	Quies	Quies	Quies	Quies	Quies	Het	Others	Quies	Quies	Quies	Quies	Quies	Quies	NA	NA	NA	NA	NA	NA	NA	NA	NA	NA	NA	NA	NA	NA	NA	NA	NA	NA
chr1_21620133_21621713	-0.316413	5.89418	14.4124	0.000146832	0.00849098	Females_Age3xAge1	chr1	21620133	21621713	intron	1140	LOC100506801	ncRNA	EnhA1	Enh	TssA	Tss	TssFlnkU	Tss	EnhA1	Enh	TssA	Tss	EnhA1	Enh	TssFlnkU	Tss	EnhA2	Enh	EnhA1	Enh	NA	NA	NA	NA	CD19	NA	NA	CD19	NA	NA	CD19	NA	NA	NA	NA	NA	NA	NA
chr1_216704591_216705164	0.686933	1.57076	16.7355	4.29693e-05	0.00402436	Females_Age3xAge1	chr1	216704591	216705164	intron	-108140	USH2A	protein-coding	TssFlnk	Tss	TssA	Tss	Quies	Quies	Quies	Quies	Quies	Quies	Het	Others	Quies	Quies	Quies	Quies	EnhWk	Enh	NA	CD19	CD19	NA	CD19	CD19	NA	CD19	CD19	NA	CD19	CD19	NA	Lymphoid	Lymphoid	NA	Adaptive	Adaptive
chr1_2186762_2187878	-0.358735	5.76365	12.6658	0.000372412	0.0148048	Females_Age3xAge1	chr1	2186762	2187878	intron	27186	SKI	protein-coding	EnhA1	Enh	EnhA1	Enh	EnhA1	Enh	EnhA1	Enh	EnhA1	Enh	EnhA1	Enh	EnhA1	Enh	EnhA1	Enh	EnhA2	Enh	NA	NA	NA	NA	NA	NA	NA	NA	NA	NA	NA	NA	NA	NA	NA	NA	NA	NA
chr1_220863348_220864155	0.319931	4.79213	10.9234	0.000949589	0.0261914	Females_Age3xAge1	chr1	220863348	220864155	exon	124	C1orf115	protein-coding	TssBiv	Tss	TssBiv	Tss	TssBiv	Tss	TssFlnk	Tss	TssBiv	Tss	EnhBiv	Enh	TssBiv	Tss	EnhWk	Enh	TssBiv	Tss	NA	NA	NA	NA	NA	NA	NA	NA	NA	NA	NA	NA	NA	NA	NA	NA	NA	NA
chr1_220950114_220950588	0.327414	2.70832	9.54533	0.00200458	0.0405939	Females_Age3xAge1	chr1	220950114	220950588	intron	-9688	2019-03-01	protein-coding	EnhWk	Enh	EnhWk	Enh	ReprPCWk	ReprPC	ReprPCWk	ReprPC	ReprPCWk	ReprPC	ReprPCWk	ReprPC	ReprPCWk	ReprPC	Quies	Quies	Quies	Quies	NA	NA	NA	NA	NA	NA	NA	NA	NA	NA	NA	NA	NA	NA	NA	NA	NA	NA
chr1_221612811_221613622	0.439977	2.08476	10.8078	0.00101074	0.027319	Females_Age3xAge1	chr1	221612811	221613622	Intergenic	-103579	C1orf140	ncRNA	EnhWk	Enh	EnhWk	Enh	EnhWk	Enh	Quies	Quies	EnhWk	Enh	Quies	Quies	ReprPCWk	ReprPC	EnhWk	Enh	EnhWk	Enh	NA	NA	NA	NA	NA	NA	NA	NA	NA	NA	NA	NA	NA	NA	NA	NA	NA	NA
chr1_223207205_223207643	0.652578	1.12943	10.7245	0.00105724	0.0280424	Females_Age3xAge1	chr1	223207205	223207643	Intergenic	109200	TLR5	protein-coding	Quies	Quies	Quies	Quies	ReprPCWk	ReprPC	Quies	Quies	Quies	Quies	Quies	Quies	Quies	Quies	Quies	Quies	Quies	Quies	NA	NA	NA	NA	NA	NA	NA	NA	NA	NA	NA	NA	NA	NA	NA	NA	NA	NA
chr1_22350972_22352792	-0.367023	5.55749	20.662	5.4794e-06	0.00122724	Females_Age3xAge1	chr1	22350972	22352792	promoter-TSS	-115	LINC00339	ncRNA	TssA	Tss	TssA	Tss	TssA	Tss	TssA	Tss	TssA	Tss	TssA	Tss	TssA	Tss	TssA	Tss	TssFlnkU	Tss	NA	NA	NA	NA	NA	NA	NA	NA	NA	NA	NA	NA	NA	NA	NA	NA	NA	NA
chr1_22366046_22366920	-0.296102	5.60036	15.0393	0.000105295	0.00689909	Females_Age3xAge1	chr1	22366046	22366920	Intergenic	-12637	CDC42	protein-coding	EnhA1	Enh	EnhA1	Enh	EnhA1	Enh	EnhA1	Enh	EnhA1	Enh	TssFlnkU	Tss	EnhA1	Enh	TssA	Tss	EnhA1	Enh	NA	CD8_memory	NA	NA	NA	NA	NA	NA	NA	NA	NA	NA	NA	NA	NA	NA	NA	NA
chr1_224535897_224536184	-0.686175	1.18896	9.07121	0.00259665	0.0470497	Females_Age3xAge1	chr1	224535897	224536184	Intergenic	-8472	CNIH4	protein-coding	ReprPCWk	ReprPC	ReprPCWk	ReprPC	EnhWk	Enh	EnhWk	Enh	EnhWk	Enh	Quies	Quies	EnhWk	Enh	EnhWk	Enh	Quies	Quies	NA	NA	NA	NA	NA	NA	NA	NA	NA	NA	NA	NA	NA	NA	NA	NA	NA	NA
chr1_224685403_224686525	0.263448	3.65206	8.95592	0.00276572	0.048874	Females_Age3xAge1	chr1	224685403	224686525	intron	63367	CNIH3	protein-coding	EnhA1	Enh	EnhWk	Enh	EnhA1	Enh	EnhWk	Enh	EnhWk	Enh	EnhA1	Enh	EnhWk	Enh	EnhWk	Enh	EnhA2	Enh	NA	NA	NA	NA	NA	NA	NA	NA	NA	NA	NA	NA	NA	NA	NA	Innate	NA	Innate
chr1_224780467_224781116	0.406154	1.90447	9.0857	0.00257616	0.0468304	Females_Age3xAge1	chr1	224780467	224781116	intron	-23387	CNIH3	protein-coding	EnhWk	Enh	EnhWk	Enh	ReprPCWk	ReprPC	Quies	Quies	Quies	Quies	EnhWk	Enh	Quies	Quies	ReprPCWk	ReprPC	EnhWk	Enh	NA	NA	NA	NA	NA	NA	NA	NA	NA	NA	NA	NA	NA	NA	NA	NA	NA	NA
chr1_226084713_226086025	-0.379449	4.72082	11.5673	0.000671228	0.0212938	Females_Age3xAge1	chr1	226084713	226086025	Intergenic	-8523	LEFTY1	protein-coding	Quies	Quies	EnhA1	Enh	EnhA1	Enh	EnhA1	Enh	EnhA1	Enh	EnhA1	Enh	EnhA1	Enh	EnhA1	Enh	EnhA1	Enh	NA	NA	NA	NA	NA	NA	NA	NA	NA	NA	NA	NA	Lymphoid	NA	Lymphoid	NA	NA	NA
chr1_226632526_226633078	-0.410308	3.62678	9.07335	0.00259361	0.0470331	Females_Age3xAge1	chr1	226632526	226633078	Intergenic	-37001	PARP1	protein-coding	Quies	Quies	EnhA1	Enh	EnhA1	Enh	EnhWk	Enh	EnhWk	Enh	EnhWk	Enh	EnhWk	Enh	EnhWk	Enh	EnhWk	Enh	CD19	NA	CD19	CD19	NA	CD19	CD19	NA	CD19	CD19	NA	CD19	Lymphoid	NA	Lymphoid	Adaptive	NA	Adaptive
chr1_226878779_226879298	-0.580998	2.16212	13.9834	0.00018443	0.00969491	Females_Age3xAge1	chr1	226878779	226879298	intron	-16270	ITPKB-IT1	ncRNA	TxWk	Tx	EnhA1	Enh	EnhG2	Enh	EnhA1	Enh	EnhA1	Enh	EnhG2	Enh	EnhA1	Enh	EnhWk	Enh	EnhA1	Enh	NA	NA	NA	NA	NA	NA	NA	NA	NA	NA	NA	NA	Lymphoid	NA	Lymphoid	NA	NA	NA
chr1_226924698_226927671	-0.265249	5.72218	16.8366	4.07392e-05	0.00388349	Females_Age3xAge1	chr1	226924698	226927671	intron	691	ITPKB	protein-coding	TssA	Tss	TssA	Tss	TssA	Tss	TssA	Tss	TssA	Tss	TssA	Tss	TssA	Tss	TssA	Tss	EnhG2	Enh	NA	NA	NA	NA	NA	NA	NA	NA	NA	NA	NA	NA	NA	NA	NA	NA	NA	NA
chr1_227176986_227178270	0.365574	3.17011	11.9376	0.000550129	0.0188028	Females_Age3xAge1	chr1	227176986	227178270	TTS	49690	COQ8A	protein-coding	EnhA1	Enh	EnhA1	Enh	EnhA1	Enh	EnhWk	Enh	EnhWk	Enh	EnhA1	Enh	EnhWk	Enh	EnhA2	Enh	EnhWk	Enh	NA	NA	NA	NA	NA	NA	NA	NA	NA	NA	NA	NA	NA	NA	NA	NA	NA	NA
chr1_22778038_22779276	-0.264565	5.48653	16.4584	4.97284e-05	0.00441217	Females_Age3xAge1	chr1	22778038	22779276	intron	313	ZBTB40	protein-coding	TssA	Tss	TssA	Tss	TssA	Tss	TssA	Tss	TssA	Tss	TssA	Tss	TssA	Tss	TssA	Tss	TssA	Tss	NA	NA	NA	NA	NA	NA	NA	NA	NA	NA	NA	NA	NA	NA	NA	NA	NA	NA
chr1_227935852_227936762	0.499662	2.15864	11.4201	0.000726531	0.0222012	Females_Age3xAge1	chr1	227935852	227936762	intron	12911	SNAP47	protein-coding	Tx	Tx	Tx	Tx	EnhG1	Enh	Tx	Tx	EnhA1	Enh	EnhG1	Enh	TxWk	Tx	EnhA1	Enh	EnhG1	Enh	NA	NA	NA	NA	NA	NA	NA	NA	NA	NA	NA	NA	Lymphoid	NA	Lymphoid	NA	NA	NA
chr1_228666614_228667379	0.433614	2.99915	10.6919	0.00107603	0.0283008	Females_Age3xAge1	chr1	228666614	228667379	Intergenic	-8071	RNF187	protein-coding	EnhA1	Enh	EnhWk	Enh	EnhA1	Enh	Quies	Quies	EnhWk	Enh	EnhA1	Enh	EnhWk	Enh	EnhA1	Enh	EnhWk	Enh	NA	NA	NA	NA	NA	NA	NA	NA	NA	NA	NA	NA	NA	NA	NA	NA	NA	NA
chr1_229265079_229266292	-0.256014	4.1523	8.90054	0.00285087	0.0496311	Females_Age3xAge1	chr1	229265079	229266292	Intergenic	44862	MIR4454	ncRNA	EnhA1	Enh	EnhWk	Enh	EnhWk	Enh	TssFlnkD	Tss	EnhWk	Enh	EnhWk	Enh	EnhWk	Enh	EnhWk	Enh	EnhWk	Enh	CD14	NA	CD14	CD14	NA	CD14	CD14	NA	CD14	CD14	NA	CD14	Myeloid	NA	Myeloid	Innate	NA	Innate
chr1_230561292_230562665	0.33723	3.45277	10.5495	0.00116222	0.0295629	Females_Age3xAge1	chr1	230561292	230562665	promoter-TSS	-305	PGBD5	protein-coding	EnhBiv	Enh	EnhBiv	Enh	EnhBiv	Enh	EnhBiv	Enh	EnhBiv	Enh	EnhBiv	Enh	EnhBiv	Enh	ReprPC	ReprPC	TssBiv	Tss	NA	NA	NA	NA	NA	NA	NA	NA	NA	NA	NA	NA	NA	NA	NA	NA	NA	NA
chr1_230677854_230678144	1.05981	1.21786	14.5838	0.000134063	0.00809528	Females_Age3xAge1	chr1	230677854	230678144	Intergenic	-100203	COG2	protein-coding	Quies	Quies	Quies	Quies	ReprPCWk	ReprPC	Quies	Quies	Quies	Quies	EnhA2	Enh	Quies	Quies	Quies	Quies	ReprPCWk	ReprPC	CD56	NA	CD56	CD56	NA	CD56	CD56	NA	CD56	CD56	NA	CD56	Lymphoid	NA	Lymphoid	Innate	NA	Innate
chr1_233059500_233060185	-0.4091	4.06967	9.55482	0.00199425	0.0404789	Females_Age3xAge1	chr1	233059500	233060185	Intergenic	-26434	NTPCR	protein-coding	Het	Others	Quies	Quies	EnhA1	Enh	EnhA1	Enh	EnhA1	Enh	EnhA1	Enh	EnhA1	Enh	TssFlnkD	Tss	TssFlnkD	Tss	NA	NA	NA	NA	NA	NA	NA	NA	NA	NA	NA	NA	Lymphoid	NA	Lymphoid	NA	NA	NA
chr1_234737393_234737638	-0.327405	2.7941	9.49637	0.00205879	0.0412216	Females_Age3xAge1	chr1	234737393	234737638	Intergenic	7755	IRF2BP2	protein-coding	EnhWk	Enh	EnhA1	Enh	EnhA1	Enh	EnhA1	Enh	EnhA1	Enh	EnhA1	Enh	EnhA1	Enh	EnhA1	Enh	TxWk	Tx	NA	NA	NA	NA	NA	NA	NA	NA	NA	NA	NA	NA	Lymphoid	NA	Lymphoid	NA	NA	NA
chr1_234743875_234747616	-0.227358	7.18757	15.6076	7.79427e-05	0.00580822	Females_Age3xAge1	chr1	234743875	234747616	promoter-TSS	-475	IRF2BP2	protein-coding	TssA	Tss	TssA	Tss	TssA	Tss	TssA	Tss	TssA	Tss	TssA	Tss	TssA	Tss	TssA	Tss	TssA	Tss	NA	NA	NA	NA	NA	NA	NA	NA	NA	NA	NA	NA	NA	NA	NA	NA	NA	NA
chr1_234894522_234895111	-0.431409	3.3645	11.4869	0.000700881	0.0217787	Females_Age3xAge1	chr1	234894522	234895111	Intergenic	35028	LINC01132	ncRNA	EnhWk	Enh	Quies	Quies	EnhA1	Enh	EnhWk	Enh	EnhA1	Enh	EnhWk	Enh	EnhWk	Enh	EnhWk	Enh	EnhA2	Enh	CD4_memory	NA	CD4_memory	CD4T	NA	CD4T	memory_T	NA	memory_T	CD3	NA	CD3	Lymphoid	NA	Lymphoid	Adaptive	NA	Adaptive
chr1_234981103_234981449	-0.5214	2.119	9.42539	0.00214002	0.0421077	Females_Age3xAge1	chr1	234981103	234981449	Intergenic	118470	LOC101927851	ncRNA	EnhWk	Enh	EnhWk	Enh	EnhA1	Enh	EnhA1	Enh	EnhA1	Enh	EnhWk	Enh	EnhWk	Enh	EnhWk	Enh	EnhWk	Enh	NA	NA	NA	CD4T	NA	CD4T	NA	NA	NA	CD3	NA	CD3	Lymphoid	NA	Lymphoid	Adaptive	NA	Adaptive
chr1_236029297_236031719	-0.206315	6.83609	10.5116	0.0011863	0.0298608	Females_Age3xAge1	chr1	236029297	236031719	promoter-TSS	-281	LYST	protein-coding	TssA	Tss	TssA	Tss	TssA	Tss	TssA	Tss	TssA	Tss	TssA	Tss	TssA	Tss	TssA	Tss	TssA	Tss	NA	NA	NA	NA	NA	NA	NA	NA	NA	NA	NA	NA	NA	NA	NA	NA	NA	NA
chr1_236086859_236087299	-0.578469	1.47863	11.6529	0.000641017	0.0207222	Females_Age3xAge1	chr1	236086859	236087299	Intergenic	-40071	LYST	protein-coding	EnhWk	Enh	EnhA1	Enh	EnhA1	Enh	EnhWk	Enh	EnhWk	Enh	EnhA1	Enh	EnhWk	Enh	EnhA1	Enh	EnhWk	Enh	NA	NA	NA	NA	NA	NA	NA	NA	NA	NA	NA	NA	Lymphoid	NA	Lymphoid	NA	NA	NA
chr1_236134802_236135762	-0.224632	4.9884	14.7781	0.000120929	0.00759248	Females_Age3xAge1	chr1	236134802	236135762	Intergenic	-88274	LYST	protein-coding	EnhA1	Enh	EnhA1	Enh	EnhA1	Enh	EnhA2	Enh	EnhWk	Enh	EnhWk	Enh	EnhA2	Enh	EnhA1	Enh	EnhA1	Enh	NA	NA	NA	NA	NA	NA	NA	NA	NA	NA	NA	NA	NA	NA	NA	NA	NA	NA
chr1_23694512_23695758	-0.187989	6.41568	10.9319	0.000945243	0.0261084	Females_Age3xAge1	chr1	23694512	23695758	promoter-TSS	-256	ZNF436	protein-coding	TssA	Tss	TssA	Tss	TssA	Tss	TssA	Tss	TssA	Tss	TssA	Tss	TssA	Tss	TssA	Tss	TssFlnkU	Tss	NA	NA	NA	NA	NA	NA	NA	NA	NA	NA	NA	NA	NA	NA	NA	NA	NA	NA
chr1_237024933_237025133	-0.975681	0.871308	14.9999	0.000107518	0.00699779	Females_Age3xAge1	chr1	237024933	237025133	intron	66452	MTR	protein-coding	Tx	Tx	Tx	Tx	Tx	Tx	EnhG1	Enh	Tx	Tx	Tx	Tx	EnhWk	Enh	EnhG1	Enh	TxWk	Tx	NA	NA	NA	NA	NA	NA	NA	NA	NA	CD3	NA	CD3	Lymphoid	NA	Lymphoid	Adaptive	NA	Adaptive
chr1_23748672_23749364	-0.527081	2.51509	14.584	0.000134049	0.00809528	Females_Age3xAge1	chr1	23748672	23749364	intron	2254	TCEA3	protein-coding	EnhWk	Enh	EnhBiv	Enh	EnhA1	Enh	TssFlnkU	Tss	EnhWk	Enh	EnhWk	Enh	EnhA1	Enh	EnhA1	Enh	EnhWk	Enh	NA	NA	NA	CD8T	NA	CD8T	NA	NA	NA	CD3	NA	CD3	Lymphoid	NA	Lymphoid	Adaptive	NA	Adaptive
chr1_237899899_237900427	0.808518	2.69275	11.556	0.000675311	0.0213614	Females_Age3xAge1	chr1	237899899	237900427	intron	-125312	LOC100130331	pseudo	Quies	Quies	Quies	Quies	EnhA2	Enh	Quies	Quies	Quies	Quies	EnhA1	Enh	Quies	Quies	Quies	Quies	Quies	Quies	CD56	NA	CD56	CD56	NA	CD56	CD56	NA	CD56	CD56	NA	CD56	Lymphoid	NA	Lymphoid	Innate	NA	Innate
chr1_237963079_237963424	0.81234	2.08311	11.3752	0.000744297	0.0225764	Females_Age3xAge1	chr1	237963079	237963424	intron	-62223	LOC100130331	pseudo	Quies	Quies	Quies	Quies	Quies	Quies	Quies	Quies	Quies	Quies	EnhWk	Enh	Quies	Quies	Quies	Quies	Quies	Quies	NA	NA	NA	NA	NA	NA	NA	NA	NA	NA	NA	NA	NA	NA	NA	NA	NA	NA
chr1_240115877_240116669	0.478855	1.80053	10.6661	0.00109115	0.0285011	Females_Age3xAge1	chr1	240115877	240116669	Intergenic	-53101	CHRM3-AS1	ncRNA	Quies	Quies	Quies	Quies	ReprPCWk	ReprPC	Quies	Quies	Quies	Quies	Quies	Quies	Quies	Quies	Quies	Quies	Quies	Quies	NA	NA	NA	NA	NA	NA	NA	NA	NA	NA	NA	NA	NA	NA	NA	NA	NA	NA
chr1_240618588_240618988	0.528688	1.42944	9.96778	0.00159304	0.0356529	Females_Age3xAge1	chr1	240618588	240618988	intron	-21621	MIR1273E	ncRNA	Quies	Quies	Quies	Quies	Quies	Quies	Quies	Quies	Quies	Quies	Quies	Quies	Quies	Quies	Quies	Quies	Quies	Quies	NA	NA	NA	NA	NA	NA	NA	NA	NA	NA	NA	NA	NA	NA	NA	NA	NA	NA
chr1_24069448_24070627	-0.30188	4.10098	13.3575	0.000257392	0.0118207	Females_Age3xAge1	chr1	24069448	24070627	exon	182	ELOA	protein-coding	TssA	Tss	TssA	Tss	TssA	Tss	TssA	Tss	TssA	Tss	TssA	Tss	TssA	Tss	TssA	Tss	TssA	Tss	NA	NA	NA	NA	NA	NA	NA	NA	NA	NA	NA	NA	NA	NA	NA	NA	NA	NA
chr1_241587001_241588171	0.377689	2.87955	10.1985	0.00140551	0.033042	Females_Age3xAge1	chr1	241587001	241588171	Intergenic	-67056	RGS7	protein-coding	EnhBiv	Enh	TssBiv	Tss	EnhBiv	Enh	ReprPC	ReprPC	ReprPCWk	ReprPC	TssBiv	Tss	ReprPC	ReprPC	ReprPC	ReprPC	TssBiv	Tss	NA	NA	NA	NA	NA	NA	NA	NA	NA	NA	NA	NA	NA	NA	NA	NA	NA	NA
chr1_24194259_24195360	-0.252489	5.07628	13.1212	0.000291969	0.0128071	Females_Age3xAge1	chr1	24194259	24195360	promoter-TSS	49	FUCA1	protein-coding	TssFlnk	Tss	TssA	Tss	TssA	Tss	TssA	Tss	TssA	Tss	TssA	Tss	TssA	Tss	TssA	Tss	TssFlnkU	Tss	NA	NA	NA	NA	NA	NA	NA	NA	NA	NA	NA	NA	NA	Lymphoid	Lymphoid	NA	NA	NA
chr1_242081616_242082546	0.756066	2.19206	19.1354	1.21766e-05	0.00196133	Females_Age3xAge1	chr1	242081616	242082546	Intergenic	-38988	BECN2	protein-coding	Quies	Quies	Quies	Quies	Quies	Quies	Quies	Quies	Quies	Quies	EnhA1	Enh	Quies	Quies	Quies	Quies	Quies	Quies	CD56	NA	CD56	CD56	NA	CD56	CD56	NA	CD56	CD56	NA	CD56	Lymphoid	NA	Lymphoid	Innate	NA	Innate
chr1_24285277_24286780	-0.231157	6.29969	14.5371	0.000137425	0.0081932	Females_Age3xAge1	chr1	24285277	24286780	promoter-TSS	-272	PNRC2	protein-coding	TssA	Tss	TssA	Tss	TssA	Tss	TssA	Tss	TssA	Tss	TssA	Tss	TssA	Tss	TssA	Tss	TssA	Tss	NA	NA	NA	NA	NA	NA	NA	NA	NA	NA	NA	NA	NA	NA	NA	NA	NA	NA
chr1_24306364_24307442	-0.229614	5.4987	11.325	0.000764696	0.0230343	Females_Age3xAge1	chr1	24306364	24307442	promoter-TSS	50	SRSF10	protein-coding	TssA	Tss	TssA	Tss	TssA	Tss	TssA	Tss	TssA	Tss	TssA	Tss	TssA	Tss	TssA	Tss	TssA	Tss	NA	NA	NA	NA	NA	NA	NA	NA	NA	NA	NA	NA	NA	NA	NA	NA	NA	NA
chr1_244488214_244489362	0.505173	4.26859	14.117	0.000171786	0.00935098	Females_Age3xAge1	chr1	244488214	244489362	Intergenic	-27149	C1orf100	protein-coding	EnhWk	Enh	TssFlnk	Tss	TssA	Tss	Quies	Quies	EnhA2	Enh	TssA	Tss	EnhA2	Enh	EnhA1	Enh	EnhWk	Enh	NA	CD56	NA	NA	CD56	NA	NA	CD56	NA	CD3	CD56	NA	Lymphoid	NA	Lymphoid	Adaptive	Innate	NA
chr1_245214554_245215407	0.381156	2.98712	10.1221	0.001465	0.0339203	Females_Age3xAge1	chr1	245214554	245215407	intron	-80810	LOC101928068	ncRNA	EnhA1	Enh	EnhWk	Enh	EnhBiv	Enh	EnhWk	Enh	Quies	Quies	EnhWk	Enh	EnhWk	Enh	TssFlnk	Tss	EnhWk	Enh	CD14	NA	CD14	CD14	NA	CD14	CD14	NA	CD14	CD14	NA	CD14	Myeloid	NA	Myeloid	Innate	NA	Innate
chr1_2457354_2458473	-0.259702	5.53089	12.9459	0.000320616	0.0134307	Females_Age3xAge1	chr1	2457354	2458473	exon	153	PANK4	protein-coding	TssBiv	Tss	TssA	Tss	TssA	Tss	TssA	Tss	TssA	Tss	TssA	Tss	TssA	Tss	TssA	Tss	TssA	Tss	NA	NA	NA	NA	NA	NA	NA	NA	NA	NA	NA	NA	NA	Lymphoid	Lymphoid	NA	NA	NA
chr1_246106191_246106464	-0.855492	0.982189	14.4927	0.000140702	0.00831942	Females_Age3xAge1	chr1	246106191	246106464	intron	474386	SMYD3	protein-coding	Quies	Quies	Quies	Quies	Quies	Quies	Quies	Quies	EnhWk	Enh	Quies	Quies	EnhWk	Enh	Quies	Quies	Quies	Quies	NA	NA	NA	NA	NA	NA	NA	NA	NA	NA	NA	NA	NA	NA	NA	NA	NA	NA
chr1_247485779_247486810	-0.672932	2.41181	18.4	1.79057e-05	0.00239253	Females_Age3xAge1	chr1	247485779	247486810	intron	8947	ZNF496	protein-coding	EnhWk	Enh	Tx	Tx	EnhA1	Enh	EnhA1	Enh	Quies	Quies	Tx	Tx	EnhA1	Enh	EnhWk	Enh	EnhG1	Enh	NA	NA	NA	NA	NA	NA	naive_T	NA	naive_T	CD3	NA	CD3	Lymphoid	NA	Lymphoid	Adaptive	NA	Adaptive
chr1_247663959_247664800	0.378759	3.49098	10.0694	0.00150751	0.0345768	Females_Age3xAge1	chr1	247663959	247664800	Intergenic	-5980	GCSAML	protein-coding	EnhA1	Enh	Quies	Quies	ReprPCWk	ReprPC	Quies	Quies	Quies	Quies	Quies	Quies	ReprPCWk	ReprPC	Quies	Quies	Quies	Quies	CD14	NA	CD14	CD14	NA	CD14	CD14	NA	CD14	CD14	NA	CD14	Myeloid	NA	Myeloid	Innate	NA	Innate
chr1_247694045_247694437	0.615664	1.20783	8.87689	0.00288803	0.0499886	Females_Age3xAge1	chr1	247694045	247694437	promoter-TSS	-135	GCSAML-AS1	ncRNA	EnhWk	Enh	Quies	Quies	ReprPCWk	ReprPC	Quies	Quies	ReprPCWk	ReprPC	Quies	Quies	ReprPCWk	ReprPC	Quies	Quies	ReprPCWk	ReprPC	NA	NA	NA	NA	NA	NA	NA	NA	NA	NA	NA	NA	NA	NA	NA	NA	NA	NA
chr1_2477364_2478782	-0.2587	6.06973	13.1962	0.000280515	0.0124251	Females_Age3xAge1	chr1	2477364	2478782	Intergenic	-9731	TNFRSF14	protein-coding	TssA	Tss	TssA	Tss	TssA	Tss	TssA	Tss	TssA	Tss	TssA	Tss	TssA	Tss	TssA	Tss	TssA	Tss	NA	NA	NA	NA	NA	NA	NA	NA	NA	NA	NA	NA	NA	NA	NA	NA	NA	NA
chr1_2479557_2480605	-0.228534	5.44703	11.9378	0.000550075	0.0188028	Females_Age3xAge1	chr1	2479557	2480605	Intergenic	-7723	TNFRSF14	protein-coding	EnhA1	Enh	TssFlnkU	Tss	TssA	Tss	TssA	Tss	EnhA1	Enh	TssFlnkU	Tss	EnhA1	Enh	TssA	Tss	TssA	Tss	NA	NA	NA	NA	NA	NA	NA	NA	NA	NA	NA	NA	NA	NA	NA	NA	NA	NA
chr1_248020313_248021603	0.410741	3.81325	9.20603	0.0024122	0.0450767	Females_Age3xAge1	chr1	248020313	248021603	exon	457	TRIM58	protein-coding	TssBiv	Tss	TssBiv	Tss	EnhBiv	Enh	ReprPCWk	ReprPC	TssBiv	Tss	TssBiv	Tss	ReprPC	ReprPC	TssA	Tss	TssBiv	Tss	NA	CD8_memory	CD8_memory	NA	CD8T	CD8T	NA	memory_T	memory_T	NA	CD3	CD3	NA	Lymphoid	Lymphoid	NA	Adaptive	Adaptive
chr1_24807624_24808782	-0.377106	3.81696	14.5327	0.000137745	0.00820041	Females_Age3xAge1	chr1	24807624	24808782	Intergenic	-20638	RCAN3	protein-coding	EnhA1	Enh	EnhA1	Enh	EnhA1	Enh	EnhA1	Enh	EnhA1	Enh	EnhA1	Enh	EnhA1	Enh	EnhA1	Enh	EnhA1	Enh	NA	NA	NA	NA	NA	NA	NA	NA	NA	NA	NA	NA	NA	NA	NA	NA	NA	NA
chr1_24812842_24813403	-0.548681	1.74518	10.2637	0.00135671	0.0323922	Females_Age3xAge1	chr1	24812842	24813403	Intergenic	-15718	RCAN3	protein-coding	Quies	Quies	EnhWk	Enh	EnhA1	Enh	TssFlnkU	Tss	EnhA1	Enh	EnhWk	Enh	EnhA1	Enh	EnhWk	Enh	EnhWk	Enh	NA	NA	NA	NA	NA	NA	NA	NA	NA	CD3	NA	CD3	Lymphoid	NA	Lymphoid	Adaptive	NA	Adaptive
chr1_24828373_24829992	-0.429808	5.13045	18.9274	1.35788e-05	0.00206071	Females_Age3xAge1	chr1	24828373	24829992	promoter-TSS	-204	RCAN3	protein-coding	TssA	Tss	TssA	Tss	TssA	Tss	TssA	Tss	TssA	Tss	TssBiv	Tss	TssA	Tss	TssA	Tss	TssFlnk	Tss	NA	NA	NA	NA	NA	NA	NA	NA	NA	NA	NA	NA	NA	NA	NA	NA	NA	NA
chr1_24833153_24833519	-0.923992	1.68708	24.8645	6.15034e-07	0.000331554	Females_Age3xAge1	chr1	24833153	24833519	promoter-TSS	-748	RCAN3	protein-coding	TxWk	Tx	EnhWk	Enh	TssA	Tss	TssA	Tss	TssFlnkU	Tss	EnhA1	Enh	TssA	Tss	TssFlnk	Tss	EnhA2	Enh	CD56	NA	NA	CD56	NA	NA	CD56	naive_T	NA	CD56	CD3	NA	Lymphoid	NA	Lymphoid	Innate	Adaptive	NA
chr1_24862753_24863385	-0.388929	3.99265	9.28451	0.002311	0.0440594	Females_Age3xAge1	chr1	24862753	24863385	3'UTR	19446	LOC100506985	ncRNA	EnhWk	Enh	EnhA1	Enh	EnhG2	Enh	EnhA1	Enh	EnhA1	Enh	EnhA1	Enh	EnhA1	Enh	EnhA1	Enh	EnhA2	Enh	NA	NA	NA	NA	NA	NA	NA	NA	NA	NA	NA	NA	Lymphoid	NA	Lymphoid	NA	NA	NA
chr1_248902840_248903543	0.517002	1.48217	10.2571	0.00136163	0.0324495	Females_Age3xAge1	chr1	248902840	248903543	promoter-TSS	-41	LYPD8	protein-coding	EnhWk	Enh	Quies	Quies	ReprPCWk	ReprPC	Quies	Quies	Quies	Quies	Quies	Quies	Quies	Quies	Quies	Quies	ReprPCWk	ReprPC	NA	NA	NA	NA	NA	NA	NA	NA	NA	NA	NA	NA	NA	NA	NA	NA	NA	NA
chr1_24968785_24970191	-0.190693	6.85641	10.2506	0.0013664	0.0325433	Females_Age3xAge1	chr1	24968785	24970191	promoter-TSS	-106	SRRM1	protein-coding	TssA	Tss	TssA	Tss	TssA	Tss	TssA	Tss	TssA	Tss	TssA	Tss	TssA	Tss	TssA	Tss	TssA	Tss	NA	NA	NA	NA	NA	NA	NA	NA	NA	NA	NA	NA	NA	NA	NA	NA	NA	NA
chr1_25020892_25021104	0.680674	1.13515	10.1416	0.00144957	0.0337027	Females_Age3xAge1	chr1	25020892	25021104	Intergenic	-50762	CLIC4	protein-coding	EnhA1	Enh	EnhA1	Enh	EnhA2	Enh	Quies	Quies	Quies	Quies	EnhA1	Enh	Quies	Quies	Quies	Quies	EnhWk	Enh	NA	NA	NA	NA	NA	NA	NA	NA	NA	NA	NA	NA	NA	NA	NA	NA	NA	NA
chr1_25291393_25292193	-0.344393	4.34076	12.4639	0.000414894	0.0157585	Females_Age3xAge1	chr1	25291393	25292193	promoter-TSS	-292	RUNX3	protein-coding	EnhA1	Enh	EnhA1	Enh	TssFlnkU	Tss	EnhA1	Enh	EnhA1	Enh	EnhA1	Enh	TssA	Tss	EnhA1	Enh	EnhA1	Enh	NA	CD8_naive	NA	NA	NA	NA	NA	NA	NA	NA	NA	NA	NA	NA	NA	NA	NA	NA
chr1_25348679_25349709	-0.237791	6.01337	9.45496	0.00210579	0.0416928	Females_Age3xAge1	chr1	25348679	25349709	promoter-TSS	-800	MIR4425	ncRNA	EnhA1	Enh	EnhA1	Enh	TssFlnkU	Tss	EnhA1	Enh	EnhA1	Enh	EnhA1	Enh	EnhA1	Enh	EnhA1	Enh	EnhA1	Enh	NA	NA	NA	NA	NA	NA	NA	NA	NA	NA	NA	NA	NA	NA	NA	NA	NA	NA
chr1_25436143_25436644	-0.693772	1.79098	18.5688	1.63882e-05	0.00228305	Females_Age3xAge1	chr1	25436143	25436644	Intergenic	86400	MIR4425	ncRNA	EnhA1	Enh	ZNF_Rpts	Others	EnhA1	Enh	EnhA2	Enh	ZNF_Rpts	Others	EnhA1	Enh	EnhA2	Enh	ReprPCWk	ReprPC	ZNF_Rpts	Others	NA	NA	NA	NA	NA	NA	NA	NA	NA	NA	NA	NA	NA	NA	NA	NA	NA	NA
chr1_25558518_25559986	-0.31246	5.31386	26.6909	2.38747e-07	0.000210292	Females_Age3xAge1	chr1	25558518	25559986	promoter-TSS	-239	SYF2	protein-coding	TssA	Tss	TssA	Tss	TssA	Tss	TssA	Tss	TssA	Tss	TssA	Tss	TssA	Tss	TssA	Tss	TssA	Tss	NA	NA	NA	NA	NA	NA	NA	NA	NA	NA	NA	NA	NA	NA	NA	NA	NA	NA
chr1_25573075_25574523	-0.234252	5.92615	14.9644	0.000109556	0.0070931	Females_Age3xAge1	chr1	25573075	25574523	intron	211	RSRP1	protein-coding	TssA	Tss	TssA	Tss	TssA	Tss	TssA	Tss	TssA	Tss	TssA	Tss	TssA	Tss	TssA	Tss	TssA	Tss	NA	NA	NA	NA	NA	NA	NA	NA	NA	NA	NA	NA	NA	NA	NA	NA	NA	NA
chr1_25756427_25757878	-0.226069	6.43202	12.5212	0.000402367	0.0155164	Females_Age3xAge1	chr1	25756427	25757878	promoter-TSS	-196	TMEM57	protein-coding	TssA	Tss	TssA	Tss	TssA	Tss	TssA	Tss	TssA	Tss	TssA	Tss	TssA	Tss	TssA	Tss	TssA	Tss	NA	NA	NA	NA	NA	NA	NA	NA	NA	NA	NA	NA	NA	NA	NA	NA	NA	NA
chr1_25833355_25833876	-0.675584	1.89434	10.3265	0.00131135	0.0317675	Females_Age3xAge1	chr1	25833355	25833876	Intergenic	-36460	LDLRAP1	protein-coding	Quies	Quies	Quies	Quies	EnhWk	Enh	TxWk	Tx	EnhWk	Enh	Quies	Quies	TxWk	Tx	Quies	Quies	Quies	Quies	NA	NA	NA	NA	NA	NA	NA	NA	NA	NA	NA	NA	NA	NA	NA	NA	NA	NA
chr1_25888716_25889491	-0.689363	4.03429	27.9047	1.27439e-07	0.00014437	Females_Age3xAge1	chr1	25888716	25889491	intron	19028	LDLRAP1	protein-coding	EnhWk	Enh	EnhA1	Enh	EnhA1	Enh	TssA	Tss	EnhA1	Enh	EnhA1	Enh	EnhA1	Enh	EnhA1	Enh	EnhA1	Enh	NA	CD4_naive	NA	NA	NA	NA	NA	NA	NA	NA	NA	NA	Lymphoid	NA	Lymphoid	NA	NA	NA
chr1_25935011_25935349	-0.321047	3.20435	10.1021	0.00148101	0.0342098	Females_Age3xAge1	chr1	25935011	25935349	Intergenic	-8779	MAN1C1	protein-coding	EnhWk	Enh	EnhWk	Enh	EnhWk	Enh	EnhWk	Enh	EnhWk	Enh	EnhWk	Enh	EnhWk	Enh	EnhWk	Enh	ReprPCWk	ReprPC	NA	NA	NA	NA	NA	NA	NA	NA	NA	NA	NA	NA	NA	NA	NA	NA	NA	NA
chr1_25968852_25969609	-0.533745	3.28615	18.4973	1.70145e-05	0.002313	Females_Age3xAge1	chr1	25968852	25969609	intron	25272	MAN1C1	protein-coding	EnhWk	Enh	EnhWk	Enh	TssFlnkU	Tss	EnhA1	Enh	EnhA1	Enh	EnhA1	Enh	EnhA1	Enh	EnhWk	Enh	EnhA2	Enh	NA	NA	NA	NA	NA	NA	NA	NA	NA	NA	NA	NA	Lymphoid	NA	Lymphoid	NA	NA	NA
chr1_26002387_26002945	-0.443895	2.56278	10.4073	0.0012552	0.0308249	Females_Age3xAge1	chr1	26002387	26002945	intron	58707	MAN1C1	protein-coding	Quies	Quies	EnhWk	Enh	EnhA1	Enh	EnhA1	Enh	EnhWk	Enh	EnhA1	Enh	EnhA1	Enh	EnhWk	Enh	EnhA1	Enh	NA	NA	NA	NA	NA	NA	NA	NA	NA	NA	NA	NA	Lymphoid	NA	Lymphoid	NA	NA	NA
chr1_26030808_26031131	-0.530092	1.75289	10.9041	0.000959532	0.0263819	Females_Age3xAge1	chr1	26030808	26031131	intron	87011	MAN1C1	protein-coding	Quies	Quies	ReprPCWk	ReprPC	EnhA1	Enh	EnhA1	Enh	EnhWk	Enh	EnhBiv	Enh	EnhWk	Enh	EnhWk	Enh	EnhWk	Enh	CD4_naive	NA	CD4_naive	CD4T	NA	CD4T	naive_T	NA	naive_T	CD3	NA	CD3	Lymphoid	NA	Lymphoid	Adaptive	NA	Adaptive
chr1_26101268_26102308	-0.528544	4.33243	15.1352	0.000100078	0.00668413	Females_Age3xAge1	chr1	26101268	26102308	intron	-24879	SELENON	protein-coding	TxWk	Tx	EnhWk	Enh	EnhA1	Enh	EnhA1	Enh	EnhA1	Enh	EnhWk	Enh	EnhA1	Enh	EnhWk	Enh	EnhA1	Enh	NA	NA	NA	NA	NA	NA	NA	NA	NA	CD3	NA	CD3	Lymphoid	NA	Lymphoid	Adaptive	NA	Adaptive
chr1_26324338_26325073	-0.277466	5.90595	22.3763	2.24122e-06	0.000729956	Females_Age3xAge1	chr1	26324338	26325073	promoter-TSS	-58	PAFAH2	protein-coding	TssA	Tss	TssA	Tss	TssA	Tss	TssA	Tss	EnhA2	Enh	TssA	Tss	TssA	Tss	TssA	Tss	EnhWk	Enh	CD4_memory	NA	NA	CD4T	NA	NA	memory_T	NA	NA	CD3	NA	NA	Lymphoid	Myeloid	NA	Adaptive	Innate	NA
chr1_26361561_26362836	-0.216042	5.13976	9.39721	0.00217316	0.0424839	Females_Age3xAge1	chr1	26361561	26362836	3'UTR	10430	SLC30A2	protein-coding	EnhWk	Enh	EnhWk	Enh	EnhBiv	Enh	EnhWk	Enh	EnhWk	Enh	EnhWk	Enh	EnhWk	Enh	EnhA2	Enh	EnhBiv	Enh	CD8_memory	NA	CD8_memory	CD8T	NA	CD8T	memory_T	NA	memory_T	CD3	NA	CD3	Lymphoid	NA	Lymphoid	Adaptive	NA	Adaptive
chr1_26437380_26438845	-0.208384	5.97661	9.30229	0.00228868	0.0438386	Females_Age3xAge1	chr1	26437380	26438845	promoter-TSS	-155	PDIK1L	protein-coding	TssA	Tss	TssA	Tss	TssA	Tss	TssA	Tss	TssA	Tss	TssA	Tss	TssA	Tss	TssA	Tss	TssA	Tss	NA	NA	NA	NA	NA	NA	NA	NA	NA	NA	NA	NA	NA	NA	NA	NA	NA	NA
chr1_26452801_26453440	-0.329519	4.15621	11.5624	0.000672975	0.0213232	Females_Age3xAge1	chr1	26452801	26453440	Intergenic	14853	PDIK1L	protein-coding	EnhA1	Enh	EnhWk	Enh	EnhA1	Enh	EnhA1	Enh	EnhWk	Enh	EnhWk	Enh	EnhA1	Enh	EnhA1	Enh	EnhA2	Enh	NA	NA	NA	NA	NA	NA	NA	NA	NA	NA	NA	NA	NA	NA	NA	NA	NA	NA
chr1_26560231_26561227	-0.249838	6.14098	17.0058	3.72656e-05	0.00372587	Females_Age3xAge1	chr1	26560231	26561227	promoter-TSS	85	CEP85	protein-coding	TssA	Tss	TssA	Tss	TssA	Tss	TssA	Tss	TssA	Tss	TssA	Tss	TssA	Tss	TssA	Tss	TssFlnk	Tss	NA	NA	NA	NA	NA	NA	NA	NA	NA	NA	NA	NA	NA	NA	NA	NA	NA	NA
chr1_26613814_26614220	-0.468664	4.11139	12.5353	0.000399334	0.0154681	Females_Age3xAge1	chr1	26613814	26614220	intron	7804	SH3BGRL3	protein-coding	EnhA1	Enh	EnhA1	Enh	TssFlnkU	Tss	TssFlnkU	Tss	EnhA1	Enh	EnhA1	Enh	EnhA1	Enh	EnhA1	Enh	EnhA1	Enh	NA	NA	NA	NA	NA	NA	NA	NA	NA	NA	NA	NA	NA	NA	NA	NA	NA	NA
chr1_26632725_26634241	-0.272549	5.16723	16.1467	5.86205e-05	0.00485493	Females_Age3xAge1	chr1	26632725	26634241	promoter-TSS	-288	UBXN11	protein-coding	EnhA1	Enh	TssA	Tss	TssA	Tss	TssA	Tss	TssA	Tss	TssA	Tss	TssA	Tss	TssA	Tss	TssA	Tss	CD14	NA	NA	CD14	NA	NA	CD14	NA	NA	CD14	NA	NA	Myeloid	Lymphoid	NA	Innate	Adaptive	NA
chr1_26644286_26644645	-0.433491	2.74552	9.74541	0.00179771	0.0382685	Females_Age3xAge1	chr1	26644286	26644645	promoter-TSS	55	CD52	protein-coding	TssFlnkU	Tss	TssA	Tss	TssA	Tss	TssA	Tss	TssA	Tss	TssFlnkU	Tss	TssA	Tss	TssA	Tss	TssFlnkU	Tss	NA	NA	NA	NA	NA	NA	NA	NA	NA	NA	NA	NA	NA	Lymphoid	Lymphoid	NA	Adaptive	Adaptive
chr1_26647766_26648297	-0.309768	3.48587	12.5284	0.000400816	0.0155025	Females_Age3xAge1	chr1	26647766	26648297	TTS	-3276	UBXN11	protein-coding	EnhA1	Enh	EnhG2	Enh	EnhG2	Enh	EnhG2	Enh	EnhA1	Enh	EnhG2	Enh	EnhG2	Enh	EnhG1	Enh	EnhG1	Enh	NA	NA	NA	NA	NA	NA	NA	NA	NA	NA	NA	NA	NA	NA	NA	NA	NA	NA
chr1_26798255_26799988	-0.230139	5.93866	10.6658	0.00109132	0.0285011	Females_Age3xAge1	chr1	26798255	26799988	intron	220	HMGN2	protein-coding	TssA	Tss	TssA	Tss	TssA	Tss	TssA	Tss	TssA	Tss	TssA	Tss	TssA	Tss	TssA	Tss	TssA	Tss	NA	NA	NA	NA	NA	NA	NA	NA	NA	NA	NA	NA	NA	NA	NA	NA	NA	NA
chr1_26872033_26872586	-0.216672	4.73141	9.46567	0.00209353	0.0416001	Females_Age3xAge1	chr1	26872033	26872586	promoter-TSS	-33	RPS6KA1	protein-coding	TssA	Tss	TssFlnkU	Tss	TssA	Tss	TssA	Tss	EnhA1	Enh	TssFlnkU	Tss	TssA	Tss	TssA	Tss	TssFlnkU	Tss	CD4_memory	NA	NA	CD4T	NA	NA	memory_T	NA	NA	CD3	CD14	NA	Lymphoid	Myeloid	NA	Adaptive	Innate	NA
chr1_26946629_26948289	-0.240422	6.06647	13.0475	0.000303692	0.0130648	Females_Age3xAge1	chr1	26946629	26948289	Intergenic	66426	MIR1976	ncRNA	TssA	Tss	TssA	Tss	TssA	Tss	TssA	Tss	TssA	Tss	TssA	Tss	TssA	Tss	TssA	Tss	TssA	Tss	NA	NA	NA	NA	NA	NA	NA	NA	NA	NA	NA	NA	NA	NA	NA	NA	NA	NA
chr1_27018792_27019798	-0.303744	5.13215	19.4499	1.03271e-05	0.00177026	Females_Age3xAge1	chr1	27018792	27019798	non-coding	1327	LOC101928728	ncRNA	TssA	Tss	TssA	Tss	TssA	Tss	TssA	Tss	EnhA1	Enh	TssA	Tss	TssA	Tss	TssA	Tss	TssFlnk	Tss	CD4_memory	NA	NA	CD4T	NA	NA	memory_T	NA	NA	CD3	NA	NA	Lymphoid	Myeloid	NA	Adaptive	Innate	NA
chr1_27021832_27023972	-0.267903	6.02738	14.7824	0.000120659	0.00758163	Females_Age3xAge1	chr1	27021832	27023972	exon	380	ARID1A	protein-coding	TssA	Tss	TssA	Tss	TssA	Tss	TssA	Tss	TssA	Tss	TssA	Tss	TssA	Tss	TssA	Tss	TssA	Tss	NA	NA	NA	NA	NA	NA	NA	NA	NA	NA	NA	NA	NA	NA	NA	NA	NA	NA
chr1_27024614_27024878	-0.387092	2.852	13.0019	0.000311182	0.0132733	Females_Age3xAge1	chr1	27024614	27024878	intron	2224	ARID1A	protein-coding	TssA	Tss	TssA	Tss	TssA	Tss	TssA	Tss	TssA	Tss	TssA	Tss	TssA	Tss	TssA	Tss	TssFlnkD	Tss	NA	NA	NA	NA	NA	NA	NA	NA	NA	NA	NA	NA	NA	NA	NA	NA	NA	NA
chr1_27070332_27071222	-0.267547	4.47889	10.1808	0.00141914	0.0332324	Females_Age3xAge1	chr1	27070332	27071222	intron	-43677	PIGV	protein-coding	EnhA1	Enh	EnhA1	Enh	EnhA1	Enh	EnhA1	Enh	EnhA1	Enh	EnhA1	Enh	EnhA1	Enh	EnhA1	Enh	EnhA2	Enh	NA	NA	NA	NA	NA	NA	NA	NA	NA	NA	NA	NA	NA	NA	NA	NA	NA	NA
chr1_27113472_27114996	-0.225495	5.48587	9.42653	0.00213869	0.0420998	Females_Age3xAge1	chr1	27113472	27114996	promoter-TSS	-220	PIGV	protein-coding	TssA	Tss	TssA	Tss	TssA	Tss	TssA	Tss	TssA	Tss	TssA	Tss	TssA	Tss	TssA	Tss	TssA	Tss	NA	NA	NA	NA	NA	NA	NA	NA	NA	NA	NA	NA	NA	NA	NA	NA	NA	NA
chr1_27191158_27192565	-0.21616	5.51151	11.6643	0.00063712	0.0206475	Females_Age3xAge1	chr1	27191158	27192565	TTS	2229	SFN	protein-coding	TssA	Tss	TssA	Tss	TssA	Tss	TssA	Tss	TssA	Tss	TssA	Tss	TssA	Tss	TssA	Tss	TssFlnkD	Tss	NA	NA	NA	NA	NA	NA	NA	NA	NA	NA	NA	NA	NA	NA	NA	NA	NA	NA
chr1_27247806_27248613	-0.253464	5.51217	17.5659	2.77526e-05	0.00312585	Females_Age3xAge1	chr1	27247806	27248613	promoter-TSS	-3	NUDC	protein-coding	TssA	Tss	TssA	Tss	TssA	Tss	TssA	Tss	TssA	Tss	TssA	Tss	TssA	Tss	TssA	Tss	TssFlnk	Tss	NA	NA	NA	NA	NA	NA	NA	NA	NA	NA	NA	NA	NA	NA	NA	NA	NA	NA
chr1_27370977_27371571	-0.384736	2.75697	13.956	0.000187139	0.00980438	Females_Age3xAge1	chr1	27370977	27371571	Intergenic	-31941	FAM46B	protein-coding	EnhWk	Enh	TssBiv	Tss	TssBiv	Tss	EnhA1	Enh	EnhWk	Enh	EnhWk	Enh	EnhWk	Enh	TssFlnk	Tss	EnhWk	Enh	CD4_naive	NA	CD4_naive	CD4T	NA	CD4T	naive_T	NA	naive_T	CD3	NA	CD3	Lymphoid	NA	Lymphoid	Adaptive	NA	Adaptive
chr1_27463438_27464318	-0.268061	3.87724	9.09618	0.00256144	0.0467601	Females_Age3xAge1	chr1	27463438	27464318	intron	17743	SLC9A1	protein-coding	EnhA1	Enh	EnhA1	Enh	EnhA1	Enh	TssFlnkU	Tss	EnhA1	Enh	EnhA1	Enh	EnhA1	Enh	EnhA1	Enh	EnhA1	Enh	NA	NA	NA	NA	NA	NA	NA	NA	NA	NA	NA	NA	NA	NA	NA	NA	NA	NA
chr1_2756602_2757381	-0.561047	2.72827	12.4862	0.00040998	0.0156708	Females_Age3xAge1	chr1	2756602	2757381	Intergenic	-50762	TTC34	protein-coding	ReprPC	ReprPC	EnhWk	Enh	EnhA1	Enh	EnhA1	Enh	EnhA1	Enh	EnhA1	Enh	EnhWk	Enh	EnhWk	Enh	EnhWk	Enh	NA	NA	NA	NA	NA	NA	NA	NA	NA	NA	NA	NA	Lymphoid	NA	Lymphoid	NA	NA	NA
chr1_27748575_27749035	-0.616626	1.7974	15.5837	7.8932e-05	0.00585933	Females_Age3xAge1	chr1	27748575	27749035	intron	29657	GPR3	protein-coding	EnhWk	Enh	EnhG1	Enh	EnhA1	Enh	EnhWk	Enh	EnhWk	Enh	EnhA1	Enh	EnhWk	Enh	EnhWk	Enh	EnhWk	Enh	NA	NA	NA	NA	NA	NA	NA	NA	NA	NA	NA	NA	Lymphoid	NA	Lymphoid	NA	NA	NA
chr1_27816166_27817191	-0.233913	5.59201	13.1809	0.00028281	0.0124966	Females_Age3xAge1	chr1	27816166	27817191	promoter-TSS	19	WASF2	protein-coding	TssA	Tss	TssA	Tss	TssA	Tss	TssA	Tss	TssA	Tss	TssA	Tss	TssA	Tss	TssA	Tss	TssA	Tss	NA	NA	NA	NA	NA	NA	NA	NA	NA	NA	NA	NA	NA	NA	NA	NA	NA	NA
chr1_27894759_27895632	-0.32992	4.71901	14.7587	0.000122184	0.00764058	Females_Age3xAge1	chr1	27894759	27895632	intron	34809	AHDC1	protein-coding	EnhWk	Enh	EnhA1	Enh	EnhA1	Enh	EnhWk	Enh	EnhA2	Enh	EnhA1	Enh	EnhWk	Enh	EnhWk	Enh	TssFlnk	Tss	NA	NA	NA	NA	NA	NA	NA	NA	NA	NA	NA	NA	Lymphoid	NA	Lymphoid	NA	NA	NA
chr1_27998486_27999181	-0.271222	4.32868	13.849	0.000198105	0.0101337	Females_Age3xAge1	chr1	27998486	27999181	promoter-TSS	-110	IFI6	protein-coding	TssA	Tss	TssFlnkU	Tss	TssFlnkU	Tss	TssA	Tss	TssA	Tss	TssFlnkU	Tss	TssA	Tss	TssA	Tss	TssFlnkD	Tss	NA	NA	NA	NA	NA	NA	NA	NA	NA	NA	NA	NA	NA	NA	NA	NA	NA	NA
chr1_28099213_28100654	-0.29273	5.4674	19.6547	9.27748e-06	0.00165484	Females_Age3xAge1	chr1	28099213	28100654	exon	240	STX12	protein-coding	TssA	Tss	TssA	Tss	TssA	Tss	TssA	Tss	TssA	Tss	TssA	Tss	TssA	Tss	TssA	Tss	TssFlnkU	Tss	NA	NA	NA	NA	NA	NA	NA	NA	NA	NA	NA	NA	NA	NA	NA	NA	NA	NA
chr1_28195526_28196245	-0.297544	3.90255	10.7258	0.00105651	0.0280328	Females_Age3xAge1	chr1	28195526	28196245	Intergenic	-3168	THEMIS2	protein-coding	EnhA1	Enh	EnhA1	Enh	TssFlnkU	Tss	TssFlnkU	Tss	EnhA1	Enh	EnhA1	Enh	EnhA1	Enh	TssA	Tss	EnhA1	Enh	NA	CD8_memory	NA	NA	NA	NA	NA	NA	NA	NA	NA	NA	NA	NA	NA	NA	NA	NA
chr1_28240711_28241637	-0.291764	5.71461	21.2287	4.07613e-06	0.00105503	Females_Age3xAge1	chr1	28240711	28241637	5'UTR	134	RPA2	protein-coding	TssA	Tss	TssA	Tss	TssA	Tss	TssA	Tss	TssA	Tss	TssA	Tss	TssA	Tss	TssA	Tss	TssFlnkU	Tss	NA	NA	NA	NA	NA	NA	NA	NA	NA	NA	NA	NA	NA	NA	NA	NA	NA	NA
chr1_28414681_28415665	-0.218041	5.4126	9.49141	0.00206436	0.0413014	Females_Age3xAge1	chr1	28414681	28415665	promoter-TSS	-25	EYA3	protein-coding	TssA	Tss	TssA	Tss	TssA	Tss	TssA	Tss	TssA	Tss	TssA	Tss	TssA	Tss	TssA	Tss	TssFlnkU	Tss	NA	NA	NA	NA	NA	NA	NA	NA	NA	NA	NA	NA	NA	NA	NA	NA	NA	NA
chr1_28562290_28563002	-0.270721	5.28037	16.913	3.91321e-05	0.00381719	Females_Age3xAge1	chr1	28562290	28563002	promoter-TSS	44	ATPIF1	protein-coding	TssA	Tss	TssA	Tss	TssA	Tss	TssA	Tss	TssA	Tss	TssA	Tss	TssA	Tss	TssA	Tss	TssFlnkU	Tss	NA	NA	NA	NA	NA	NA	NA	NA	NA	NA	NA	NA	NA	NA	NA	NA	NA	NA
chr1_28572922_28574227	-0.31897	6.15798	22.2661	2.37356e-06	0.000748121	Females_Age3xAge1	chr1	28572922	28574227	Intergenic	10973	ATPIF1	protein-coding	TssA	Tss	EnhA1	Enh	TssA	Tss	TssA	Tss	TssA	Tss	TssA	Tss	EnhA1	Enh	EnhA2	Enh	TssA	Tss	NA	NA	NA	NA	NA	NA	NA	NA	NA	NA	NA	NA	Lymphoid	Myeloid	NA	Adaptive	Innate	NA
chr1_28585554_28586536	-0.253987	5.5933	16.299	5.40915e-05	0.004626	Females_Age3xAge1	chr1	28585554	28586536	promoter-TSS	82	SESN2	protein-coding	TssA	Tss	TssFlnk	Tss	TssFlnk	Tss	TssA	Tss	TssA	Tss	TssA	Tss	TssA	Tss	TssA	Tss	EnhWk	Enh	NA	NA	NA	NA	NA	NA	NA	NA	NA	NA	NA	NA	NA	NA	NA	NA	NA	NA
chr1_28655168_28656199	-0.320351	4.94	16.8567	4.03106e-05	0.00387571	Females_Age3xAge1	chr1	28655168	28656199	5'UTR	171	MED18	protein-coding	TssA	Tss	TssA	Tss	TssA	Tss	TssA	Tss	TssA	Tss	TssA	Tss	TssA	Tss	TssA	Tss	TssA	Tss	NA	NA	NA	NA	NA	NA	NA	NA	NA	NA	NA	NA	NA	NA	NA	NA	NA	NA
chr1_28878928_28880046	-0.251497	5.39871	12.2178	0.000473354	0.0171777	Females_Age3xAge1	chr1	28878928	28880046	promoter-TSS	-42	TRNAU1AP	protein-coding	TssA	Tss	TssA	Tss	TssA	Tss	TssA	Tss	TssA	Tss	TssA	Tss	TssA	Tss	TssA	Tss	TssA	Tss	NA	NA	NA	NA	NA	NA	NA	NA	NA	NA	NA	NA	NA	NA	NA	NA	NA	NA
chr1_28969117_28970639	-0.217237	5.49865	12.7819	0.000349982	0.0142992	Females_Age3xAge1	chr1	28969117	28970639	promoter-TSS	-274	TAF12	protein-coding	TssA	Tss	TssA	Tss	TssA	Tss	TssA	Tss	TssA	Tss	TssA	Tss	TssA	Tss	TssA	Tss	TssA	Tss	NA	NA	NA	NA	NA	NA	NA	NA	NA	NA	NA	NA	NA	NA	NA	NA	NA	NA
chr1_29240556_29242143	-0.369465	5.29321	30.5274	3.29188e-08	6.09552e-05	Females_Age3xAge1	chr1	29240556	29242143	intron	262	EPB41	protein-coding	TssA	Tss	TssA	Tss	TssA	Tss	TssA	Tss	TssA	Tss	TssA	Tss	TssA	Tss	TssA	Tss	TssFlnkU	Tss	NA	NA	NA	NA	NA	NA	NA	NA	NA	NA	NA	NA	NA	NA	NA	NA	NA	NA
chr1_29507608_29509013	-0.206861	6.03299	10	0.00156537	0.0352828	Females_Age3xAge1	chr1	29507608	29509013	5'UTR	326	SRSF4	protein-coding	TssA	Tss	TssA	Tss	TssA	Tss	TssA	Tss	TssA	Tss	TssA	Tss	TssA	Tss	TssA	Tss	TssA	Tss	NA	NA	NA	NA	NA	NA	NA	NA	NA	NA	NA	NA	NA	NA	NA	NA	NA	NA
chr1_31769328_31770245	-0.282054	6.11554	20.5169	5.9106e-06	0.00126093	Females_Age3xAge1	chr1	31769328	31770245	promoter-TSS	-42	ZCCHC17	protein-coding	TssA	Tss	TssA	Tss	TssA	Tss	TssA	Tss	TssA	Tss	TssA	Tss	TssA	Tss	TssA	Tss	TssFlnkU	Tss	NA	NA	NA	NA	NA	NA	NA	NA	NA	NA	NA	NA	NA	NA	NA	NA	NA	NA
chr1_32109949_32111020	-0.221686	5.77036	10.1938	0.00140912	0.0330816	Females_Age3xAge1	chr1	32109949	32111020	promoter-TSS	-267	PEF1	protein-coding	TssA	Tss	TssA	Tss	TssA	Tss	TssA	Tss	TssA	Tss	TssA	Tss	TssA	Tss	TssA	Tss	TssFlnkU	Tss	NA	NA	NA	NA	NA	NA	NA	NA	NA	NA	NA	NA	NA	NA	NA	NA	NA	NA
chr1_32292499_32293517	-0.390062	3.33684	14.4462	0.000144217	0.00843791	Females_Age3xAge1	chr1	32292499	32293517	Intergenic	-11356	SPOCD1	protein-coding	EnhWk	Enh	EnhA1	Enh	EnhA1	Enh	EnhA1	Enh	EnhA1	Enh	EnhA1	Enh	EnhA1	Enh	EnhWk	Enh	EnhA1	Enh	NA	NA	NA	NA	NA	NA	NA	NA	NA	NA	NA	NA	Lymphoid	NA	Lymphoid	NA	NA	NA
chr1_32392891_32393161	-0.757702	0.629182	9.87127	0.00167879	0.0367612	Females_Age3xAge1	chr1	32392891	32393161	intron	-7767	PTP4A2	protein-coding	EnhWk	Enh	EnhA1	Enh	TssFlnkU	Tss	TssFlnkU	Tss	TssFlnkU	Tss	EnhA2	Enh	EnhA1	Enh	TssFlnkU	Tss	EnhWk	Enh	NA	NA	NA	NA	NA	NA	NA	NA	NA	NA	NA	NA	Lymphoid	NA	Lymphoid	NA	NA	NA
chr1_32478961_32480017	-0.275426	5.91116	20.4645	6.0748e-06	0.00126365	Females_Age3xAge1	chr1	32478961	32480017	non-coding	194	KHDRBS1	protein-coding	TssA	Tss	TssA	Tss	TssA	Tss	TssA	Tss	TssA	Tss	TssA	Tss	TssA	Tss	TssA	Tss	TssFlnk	Tss	NA	NA	NA	NA	NA	NA	NA	NA	NA	NA	NA	NA	NA	NA	NA	NA	NA	NA
chr1_32573254_32574359	-0.244133	4.62814	11.4965	0.000697263	0.0217057	Females_Age3xAge1	chr1	32573254	32574359	intron	163	KPNA6	protein-coding	TssA	Tss	TssA	Tss	TssA	Tss	TssA	Tss	TssA	Tss	TssA	Tss	TssA	Tss	TssA	Tss	TssFlnk	Tss	NA	NA	NA	NA	NA	NA	NA	NA	NA	NA	NA	NA	NA	NA	NA	NA	NA	NA
chr1_32644952_32646154	-0.221779	5.18693	10.835	0.000995969	0.0270883	Females_Age3xAge1	chr1	32644952	32646154	intron	208	TXLNA	protein-coding	TssA	Tss	TssA	Tss	TssA	Tss	TssA	Tss	TssA	Tss	TssA	Tss	TssA	Tss	TssA	Tss	TssA	Tss	NA	NA	NA	NA	NA	NA	NA	NA	NA	NA	NA	NA	NA	NA	NA	NA	NA	NA
chr1_32687520_32688417	-0.29533	4.06576	11.0707	0.000877016	0.0249014	Females_Age3xAge1	chr1	32687520	32688417	promoter-TSS	3	TMEM234	protein-coding	TssA	Tss	TssA	Tss	TssA	Tss	TssA	Tss	TssA	Tss	TssA	Tss	TssA	Tss	TssA	Tss	TssFlnkU	Tss	NA	NA	NA	NA	NA	NA	NA	NA	NA	NA	NA	NA	NA	NA	NA	NA	NA	NA
chr1_32715418_32716143	-0.441627	3.97781	13.7048	0.000213912	0.0106231	Females_Age3xAge1	chr1	32715418	32716143	Intergenic	-1059	LCK	protein-coding	EnhBiv	Enh	EnhA1	Enh	TssFlnkU	Tss	EnhA1	Enh	TssFlnkU	Tss	EnhA1	Enh	TssA	Tss	TssFlnkU	Tss	EnhA1	Enh	NA	CD8_naive	NA	NA	CD8T	NA	NA	NA	NA	NA	NA	NA	Lymphoid	NA	Lymphoid	NA	NA	NA
chr1_32716722_32717054	-0.520169	2.07534	14.1354	0.00017011	0.00927912	Females_Age3xAge1	chr1	32716722	32717054	promoter-TSS	48	LCK	protein-coding	ReprPCWk	ReprPC	EnhA1	Enh	TssFlnkU	Tss	TssA	Tss	TssA	Tss	TssFlnkU	Tss	TssA	Tss	TssA	Tss	TssFlnkU	Tss	CD19	NA	NA	CD19	NA	NA	CD19	NA	NA	CD19	CD3	NA	Lymphoid	NA	Lymphoid	Adaptive	NA	Adaptive
chr1_32729404_32729783	-0.543008	1.80459	10.0952	0.00148653	0.034307	Females_Age3xAge1	chr1	32729404	32729783	intron	-10118	LCK	protein-coding	Quies	Quies	EnhA1	Enh	EnhG2	Enh	EnhG2	Enh	EnhA1	Enh	EnhG1	Enh	EnhA1	Enh	TssFlnkD	Tss	EnhWk	Enh	NA	NA	NA	NA	NA	NA	NA	NA	NA	NA	NA	NA	Lymphoid	NA	Lymphoid	NA	NA	NA
chr1_32739278_32739886	-0.689855	2.77988	21.649	3.27373e-06	0.000910668	Females_Age3xAge1	chr1	32739278	32739886	promoter-TSS	-130	LCK	protein-coding	ReprPC	ReprPC	EnhA1	Enh	EnhG2	Enh	TssFlnkU	Tss	EnhA1	Enh	EnhA1	Enh	TssFlnkU	Tss	TssFlnkU	Tss	EnhWk	Enh	NA	NA	NA	NA	NA	NA	NA	NA	NA	NA	NA	NA	Lymphoid	NA	Lymphoid	NA	NA	NA
chr1_32859624_32860583	-0.204493	6.16882	14.2312	0.000161665	0.00897505	Females_Age3xAge1	chr1	32859624	32860583	promoter-TSS	-42	BSDC1	protein-coding	TssA	Tss	TssA	Tss	TssA	Tss	TssA	Tss	TssA	Tss	TssA	Tss	TssA	Tss	TssA	Tss	TssA	Tss	NA	NA	NA	NA	NA	NA	NA	NA	NA	NA	NA	NA	NA	NA	NA	NA	NA	NA
chr1_33115912_33117300	-0.238685	6.49864	15.509	8.21145e-05	0.00597639	Females_Age3xAge1	chr1	33115912	33117300	promoter-TSS	-143	RBBP4	protein-coding	TssA	Tss	TssA	Tss	TssA	Tss	TssA	Tss	TssA	Tss	TssA	Tss	TssA	Tss	TssA	Tss	TssA	Tss	NA	NA	NA	NA	NA	NA	NA	NA	NA	NA	NA	NA	NA	NA	NA	NA	NA	NA
chr1_33502214_33502770	-0.227919	5.37408	13.401	0.000251489	0.0116648	Females_Age3xAge1	chr1	33502214	33502770	promoter-TSS	20	AK2	protein-coding	EnhA1	Enh	TssA	Tss	TssA	Tss	TssA	Tss	TssA	Tss	TssA	Tss	TssA	Tss	TssA	Tss	TssA	Tss	CD14	NA	NA	CD14	NA	NA	CD14	NA	NA	CD14	NA	NA	Myeloid	Lymphoid	NA	Innate	Adaptive	NA
chr1_33546414_33547132	-0.332336	4.37139	13.4285	0.000247827	0.0115722	Females_Age3xAge1	chr1	33546414	33547132	promoter-TSS	43	AZIN2	protein-coding	TssBiv	Tss	TssBiv	Tss	TssBiv	Tss	TssA	Tss	TssA	Tss	TssFlnkD	Tss	TssA	Tss	TssFlnk	Tss	TssFlnkD	Tss	NA	NA	NA	NA	NA	NA	NA	NA	NA	NA	CD3	CD3	NA	Lymphoid	Lymphoid	NA	Adaptive	Adaptive
chr1_33592621_33593453	-0.231978	6.0087	15.4762	8.35486e-05	0.00602467	Females_Age3xAge1	chr1	33592621	33593453	Intergenic	45258	AZIN2	protein-coding	TssA	Tss	TssA	Tss	TssA	Tss	TssA	Tss	EnhA2	Enh	TssA	Tss	TssA	Tss	TssA	Tss	TssFlnk	Tss	CD4_memory	NA	NA	CD4T	NA	NA	memory_T	NA	NA	CD3	NA	NA	Lymphoid	Myeloid	NA	Adaptive	Innate	NA
chr1_35318237_35318805	-0.258269	4.20139	10.2955	0.00133352	0.0320041	Females_Age3xAge1	chr1	35318237	35318805	3'UTR	6125	SMIM12	protein-coding	Tx	Tx	Tx	Tx	EnhG1	Enh	EnhG1	Enh	EnhA2	Enh	EnhG1	Enh	EnhWk	Enh	EnhG1	Enh	Tx	Tx	NA	NA	NA	NA	NA	NA	NA	NA	NA	NA	NA	NA	Lymphoid	NA	Lymphoid	NA	NA	NA
chr1_35657457_35659238	-0.225913	6.43485	14.7277	0.000124207	0.00772384	Females_Age3xAge1	chr1	35657457	35659238	non-coding	395	SFPQ	protein-coding	TssA	Tss	TssA	Tss	TssA	Tss	TssA	Tss	TssA	Tss	TssA	Tss	TssA	Tss	TssA	Tss	TssA	Tss	NA	NA	NA	NA	NA	NA	NA	NA	NA	NA	NA	NA	NA	NA	NA	NA	NA	NA
chr1_3566182_3567145	-0.309107	4.10179	16.2011	5.69625e-05	0.00476213	Females_Age3xAge1	chr1	3566182	3567145	promoter-TSS	7	WRAP73	protein-coding	TssBiv	Tss	EnhBiv	Enh	EnhBiv	Enh	TssA	Tss	TssA	Tss	EnhBiv	Enh	EnhWk	Enh	TssA	Tss	TssFlnk	Tss	NA	NA	NA	NA	NA	NA	NA	NA	NA	NA	CD3	CD3	NA	Lymphoid	Lymphoid	NA	Adaptive	Adaptive
chr1_35734019_35734983	-0.237036	4.48532	11.6852	0.000629998	0.0204846	Females_Age3xAge1	chr1	35734019	35734983	promoter-TSS	-67	ZMYM4	protein-coding	TssA	Tss	TssA	Tss	TssA	Tss	TssA	Tss	TssA	Tss	TssA	Tss	TssA	Tss	TssA	Tss	TssA	Tss	NA	NA	NA	NA	NA	NA	NA	NA	NA	NA	NA	NA	NA	NA	NA	NA	NA	NA
chr1_36004567_36005232	-0.711508	2.52782	20.4633	6.07843e-06	0.00126365	Females_Age3xAge1	chr1	36004567	36005232	intron	18137	KIAA0319L	protein-coding	EnhA1	Enh	EnhA1	Enh	EnhA1	Enh	EnhA1	Enh	EnhA1	Enh	EnhA1	Enh	EnhA1	Enh	EnhWk	Enh	EnhA1	Enh	NA	NA	NA	NA	NA	NA	NA	NA	NA	NA	NA	NA	NA	NA	NA	NA	NA	NA
chr1_36234856_36235838	-0.203704	5.29741	11.048	0.000887833	0.0251174	Females_Age3xAge1	chr1	36234856	36235838	intron	204	CLSPN	protein-coding	TssA	Tss	TssA	Tss	TssA	Tss	TssA	Tss	TssA	Tss	TssA	Tss	TssA	Tss	TssA	Tss	TssFlnk	Tss	NA	NA	NA	NA	NA	NA	NA	NA	NA	NA	NA	NA	NA	NA	NA	NA	NA	NA
chr1_36348309_36349372	-0.261009	4.80819	10.266	0.00135505	0.0323717	Females_Age3xAge1	chr1	36348309	36349372	promoter-TSS	45	AGO1	protein-coding	TssA	Tss	TssA	Tss	EnhWk	Enh	TssA	Tss	EnhWk	Enh	EnhWk	Enh	TssA	Tss	TssA	Tss	TssA	Tss	NA	NA	NA	NA	NA	NA	NA	NA	NA	NA	NA	NA	NA	NA	NA	NA	NA	NA
chr1_36554034_36555043	-0.199545	4.97741	9.22876	0.00238244	0.0447986	Females_Age3xAge1	chr1	36554034	36555043	promoter-TSS	86	ADPRHL2	protein-coding	TssA	Tss	TssA	Tss	TssA	Tss	TssA	Tss	TssA	Tss	TssA	Tss	TssA	Tss	TssA	Tss	TssFlnkU	Tss	NA	NA	NA	NA	NA	NA	NA	NA	NA	NA	NA	NA	NA	NA	NA	NA	NA	NA
chr1_36574706_36575050	-0.6333	1.79206	11.216	0.000810962	0.0237151	Females_Age3xAge1	chr1	36574706	36575050	intron	15807	COL8A2	protein-coding	TxWk	Tx	EnhWk	Enh	EnhA1	Enh	EnhA1	Enh	EnhWk	Enh	EnhWk	Enh	EnhA1	Enh	EnhWk	Enh	EnhWk	Enh	NA	NA	NA	NA	NA	NA	naive_T	NA	naive_T	CD3	NA	CD3	Lymphoid	NA	Lymphoid	Adaptive	NA	Adaptive
chr1_36614632_36615554	-0.198321	6.12571	10.0755	0.00150253	0.0345232	Females_Age3xAge1	chr1	36614632	36615554	promoter-TSS	22	TRAPPC3	protein-coding	TssA	Tss	TssA	Tss	TssA	Tss	TssA	Tss	TssA	Tss	TssA	Tss	TssA	Tss	TssA	Tss	EnhA2	Enh	NA	NA	NA	NA	NA	NA	NA	NA	NA	NA	NA	NA	NA	NA	NA	NA	NA	NA
chr1_36771872_36772925	-0.226073	5.13104	9.65767	0.00188562	0.0392613	Females_Age3xAge1	chr1	36771872	36772925	promoter-TSS	-309	SH3D21	protein-coding	TssBiv	Tss	TssFlnk	Tss	TssA	Tss	TssA	Tss	TssA	Tss	TssA	Tss	TssA	Tss	TssA	Tss	EnhWk	Enh	NA	NA	NA	NA	NA	NA	NA	NA	NA	NA	NA	NA	NA	Lymphoid	Lymphoid	NA	NA	NA
chr1_36831921_36832344	-0.497967	2.64588	19.0076	1.302e-05	0.00202498	Females_Age3xAge1	chr1	36831921	36832344	intron	19395	STK40	protein-coding	EnhA1	Enh	EnhA1	Enh	EnhA1	Enh	TssFlnkU	Tss	EnhA1	Enh	EnhG1	Enh	EnhA1	Enh	TssFlnkU	Tss	EnhA1	Enh	NA	NA	NA	NA	NA	NA	NA	NA	NA	NA	NA	NA	NA	NA	NA	NA	NA	NA
chr1_36862887_36863740	-0.303164	4.35402	15.4604	8.42516e-05	0.00604192	Females_Age3xAge1	chr1	36862887	36863740	intron	246	LSM10	protein-coding	TssA	Tss	TssA	Tss	TssA	Tss	TssA	Tss	TssA	Tss	TssA	Tss	TssA	Tss	TssA	Tss	TssFlnkU	Tss	NA	NA	NA	NA	NA	NA	NA	NA	NA	NA	NA	NA	NA	NA	NA	NA	NA	NA
chr1_36929563_36930418	-0.262422	4.84747	16.5539	4.72872e-05	0.00426957	Females_Age3xAge1	chr1	36929563	36930418	promoter-TSS	49	MRPS15	protein-coding	TssA	Tss	TssA	Tss	TssA	Tss	TssA	Tss	TssA	Tss	TssA	Tss	TssA	Tss	TssA	Tss	EnhWk	Enh	NA	NA	NA	NA	NA	NA	NA	NA	NA	NA	NA	NA	NA	NA	NA	NA	NA	NA
chr1_37169374_37169572	0.543769	1.66458	11.6126	0.000655052	0.0210108	Females_Age3xAge1	chr1	37169374	37169572	Intergenic	-220558	CSF3R	protein-coding	ReprPCWk	ReprPC	EnhWk	Enh	EnhBiv	Enh	ReprPCWk	ReprPC	ReprPCWk	ReprPC	EnhWk	Enh	Quies	Quies	EnhWk	Enh	ReprPCWk	ReprPC	NA	NA	NA	NA	NA	NA	NA	NA	NA	NA	NA	NA	NA	NA	NA	NA	NA	NA
chr1_37984569_37984835	-0.862546	1.09688	17.7138	2.56758e-05	0.00299552	Females_Age3xAge1	chr1	37984569	37984835	Intergenic	-4282	MEAF6	protein-coding	Quies	Quies	TxWk	Tx	TssFlnk	Tss	TssFlnk	Tss	Quies	Quies	TssFlnk	Tss	TssA	Tss	TssFlnk	Tss	TssFlnk	Tss	NA	CD8_naive	CD8_naive	NA	CD8T	CD8T	NA	naive_T	naive_T	NA	CD3	CD3	NA	Lymphoid	Lymphoid	NA	Adaptive	Adaptive
chr1_38061157_38061934	-0.243472	5.01507	10.6205	0.00111842	0.0288241	Females_Age3xAge1	chr1	38061157	38061934	promoter-TSS	40	GNL2	protein-coding	TssA	Tss	TssA	Tss	TssA	Tss	TssA	Tss	TssA	Tss	TssA	Tss	TssA	Tss	TssA	Tss	TssFlnkU	Tss	NA	NA	NA	NA	NA	NA	NA	NA	NA	NA	NA	NA	NA	NA	NA	NA	NA	NA
chr1_38397000_38397833	-0.229738	5.13	11.319	0.000767162	0.0230707	Females_Age3xAge1	chr1	38397000	38397833	promoter-TSS	46	INPP5B	protein-coding	TssFlnk	Tss	TssA	Tss	TssFlnk	Tss	TssA	Tss	TssA	Tss	TssFlnk	Tss	TssA	Tss	TssA	Tss	TssFlnk	Tss	NA	NA	NA	NA	NA	NA	NA	NA	NA	NA	NA	NA	NA	Lymphoid	Lymphoid	NA	Adaptive	Adaptive
chr1_39024845_39025742	-0.417062	4.01697	15.3896	8.74705e-05	0.00620445	Females_Age3xAge1	chr1	39024845	39025742	Intergenic	300201	RRAGC	protein-coding	ReprPCWk	ReprPC	EnhWk	Enh	EnhA1	Enh	EnhA1	Enh	EnhWk	Enh	EnhA1	Enh	EnhWk	Enh	EnhWk	Enh	ReprPCWk	ReprPC	NA	NA	NA	NA	NA	NA	NA	NA	NA	NA	NA	NA	Lymphoid	NA	Lymphoid	NA	NA	NA
chr1_39443199_39443904	-0.877989	2.96222	24.2764	8.34566e-07	0.000397777	Females_Age3xAge1	chr1	39443199	39443904	Intergenic	-13364	AKIRIN1	protein-coding	ZNF_Rpts	Others	ZNF_Rpts	Others	EnhA1	Enh	EnhWk	Enh	EnhWk	Enh	EnhWk	Enh	EnhA2	Enh	EnhWk	Enh	ZNF_Rpts	Others	CD8_naive	NA	CD8_naive	CD8T	NA	CD8T	naive_T	NA	naive_T	CD3	NA	CD3	Lymphoid	NA	Lymphoid	Adaptive	NA	Adaptive
chr1_39649411_39650089	-0.426565	3.46477	12.5494	0.000396342	0.0153904	Females_Age3xAge1	chr1	39649411	39650089	intron	99911	MACF1	protein-coding	Quies	Quies	EnhA1	Enh	EnhA1	Enh	EnhA1	Enh	EnhA1	Enh	EnhA1	Enh	EnhA1	Enh	EnhA1	Enh	EnhWk	Enh	NA	NA	NA	NA	NA	NA	NA	NA	NA	NA	NA	NA	Lymphoid	NA	Lymphoid	NA	NA	NA
chr1_40525047_40525978	-0.328798	2.70024	10.2235	0.00138659	0.0328007	Females_Age3xAge1	chr1	40525047	40525978	intron	19258	CAP1	protein-coding	EnhA1	Enh	EnhG2	Enh	EnhA1	Enh	TssFlnkU	Tss	EnhA1	Enh	EnhA1	Enh	EnhA1	Enh	TssA	Tss	EnhA1	Enh	NA	CD8_memory	NA	NA	NA	NA	NA	NA	NA	NA	NA	NA	NA	NA	NA	NA	NA	NA
chr1_40804330_40805048	-0.309864	3.13089	11.7624	0.000604395	0.0199762	Females_Age3xAge1	chr1	40804330	40805048	Intergenic	-21750	COL9A2	protein-coding	EnhA1	Enh	EnhWk	Enh	EnhWk	Enh	EnhWk	Enh	TssFlnkD	Tss	EnhWk	Enh	EnhWk	Enh	EnhWk	Enh	EnhA2	Enh	CD14	NA	CD14	CD14	NA	CD14	CD14	NA	CD14	CD14	NA	CD14	Myeloid	NA	Myeloid	Innate	NA	Innate
chr1_40838989_40840631	-0.286031	5.72537	12.0543	0.000516721	0.0180557	Females_Age3xAge1	chr1	40838989	40840631	promoter-TSS	432	SMAP2	protein-coding	TssA	Tss	TssA	Tss	TssA	Tss	TssA	Tss	TssA	Tss	TssA	Tss	TssA	Tss	TssA	Tss	EnhWk	Enh	NA	NA	NA	NA	NA	NA	NA	NA	NA	NA	NA	NA	NA	NA	NA	NA	NA	NA
chr1_40851111_40852058	-0.41432	5.98654	15.7151	7.3634e-05	0.00562085	Females_Age3xAge1	chr1	40851111	40852058	intron	-7432	SMAP2	protein-coding	EnhA1	Enh	EnhA1	Enh	EnhA1	Enh	EnhA1	Enh	EnhA1	Enh	TssA	Tss	EnhA1	Enh	TssA	Tss	EnhA1	Enh	NA	NA	NA	NA	CD56	NA	NA	CD56	NA	NA	CD56	NA	NA	NA	NA	NA	NA	NA
chr1_40854184_40854456	-0.594464	2.42416	12.2808	0.000457649	0.0168028	Females_Age3xAge1	chr1	40854184	40854456	intron	-4697	SMAP2	protein-coding	EnhA1	Enh	EnhA1	Enh	EnhA1	Enh	EnhA2	Enh	EnhWk	Enh	EnhA1	Enh	EnhA2	Enh	EnhWk	Enh	EnhWk	Enh	NA	NA	NA	NA	NA	NA	NA	NA	NA	NA	NA	NA	NA	NA	NA	NA	NA	NA
chr1_40858757_40859363	-0.389098	3.14926	9.63217	0.00191199	0.0395173	Females_Age3xAge1	chr1	40858757	40859363	promoter-TSS	43	SMAP2	protein-coding	EnhA1	Enh	EnhA1	Enh	EnhA1	Enh	EnhA1	Enh	EnhA1	Enh	EnhA1	Enh	EnhA1	Enh	EnhWk	Enh	EnhWk	Enh	NA	NA	NA	NA	NA	NA	NA	NA	NA	NA	NA	NA	NA	NA	NA	NA	NA	NA
chr1_40860331_40860904	-0.365745	3.57739	11.0625	0.000880905	0.0249705	Females_Age3xAge1	chr1	40860331	40860904	intron	1601	SMAP2	protein-coding	EnhA1	Enh	EnhG2	Enh	EnhA1	Enh	EnhA1	Enh	EnhA1	Enh	EnhA1	Enh	EnhA1	Enh	TssFlnkU	Tss	EnhA1	Enh	NA	NA	NA	NA	NA	NA	NA	NA	NA	NA	NA	NA	NA	NA	NA	NA	NA	NA
chr1_40870228_40871061	-0.452562	3.02845	9.91132	0.00164265	0.0363023	Females_Age3xAge1	chr1	40870228	40871061	intron	8173	SMAP2	protein-coding	EnhG1	Enh	EnhG1	Enh	EnhA1	Enh	EnhA1	Enh	EnhA1	Enh	EnhA1	Enh	EnhA1	Enh	EnhA1	Enh	EnhA2	Enh	NA	NA	NA	NA	NA	NA	NA	NA	NA	NA	NA	NA	NA	NA	NA	NA	NA	NA
chr1_41156969_41158184	-0.205	6.11969	12.6056	0.000384584	0.0150751	Females_Age3xAge1	chr1	41156969	41158184	promoter-TSS	-103	NFYC	protein-coding	TssA	Tss	TssA	Tss	TssA	Tss	TssA	Tss	TssA	Tss	TssA	Tss	TssA	Tss	TssA	Tss	TssFlnk	Tss	NA	NA	NA	NA	NA	NA	NA	NA	NA	NA	NA	NA	NA	NA	NA	NA	NA	NA
chr1_41174423_41175179	-0.373708	4.47523	15.2528	9.40376e-05	0.00647888	Females_Age3xAge1	chr1	41174423	41175179	promoter-TSS	-194	NFYC	protein-coding	EnhWk	Enh	TssA	Tss	TssA	Tss	TssA	Tss	TssA	Tss	TssA	Tss	TssA	Tss	TssA	Tss	EnhWk	Enh	NA	NA	NA	NA	NA	NA	NA	NA	NA	NA	NA	NA	NA	Lymphoid	Lymphoid	NA	NA	NA
chr1_41327103_41328656	-0.19392	5.8024	9.64698	0.00189663	0.0393352	Females_Age3xAge1	chr1	41327103	41328656	5'UTR	138	CITED4	protein-coding	EnhWk	Enh	TssA	Tss	TssA	Tss	TssA	Tss	TssA	Tss	TssBiv	Tss	TssA	Tss	TssA	Tss	EnhWk	Enh	NA	NA	NA	NA	NA	NA	NA	NA	NA	NA	NA	NA	NA	Lymphoid	Lymphoid	NA	Adaptive	Adaptive
chr1_42363733_42364386	-0.662196	3.4689	20.2705	6.72276e-06	0.00135089	Females_Age3xAge1	chr1	42363733	42364386	intron	20318	HIVEP3	protein-coding	EnhWk	Enh	EnhWk	Enh	EnhA1	Enh	EnhA1	Enh	TssFlnkU	Tss	EnhA1	Enh	EnhA1	Enh	TssFlnkU	Tss	EnhWk	Enh	NA	NA	NA	NA	NA	NA	NA	NA	NA	NA	NA	NA	Lymphoid	NA	Lymphoid	NA	NA	NA
chr1_42385434_42386042	-0.445251	3.90349	14.3452	0.00015217	0.00868223	Females_Age3xAge1	chr1	42385434	42386042	intron	-1242	HIVEP3	protein-coding	TssBiv	Tss	TssBiv	Tss	TssFlnkU	Tss	EnhA1	Enh	TssA	Tss	EnhA1	Enh	EnhA1	Enh	TssA	Tss	TssA	Tss	NA	NA	NA	NA	NA	NA	NA	memory_T	NA	NA	NA	NA	Lymphoid	NA	Lymphoid	NA	NA	NA
chr1_42785817_42786017	-0.841812	0.838578	17.6966	2.59091e-05	0.0030048	Females_Age3xAge1	chr1	42785817	42786017	intron	14719	FOXJ3	protein-coding	EnhA1	Enh	EnhWk	Enh	EnhA1	Enh	TssFlnkU	Tss	EnhA1	Enh	EnhA1	Enh	EnhA1	Enh	TssFlnkD	Tss	TssFlnkD	Tss	NA	NA	NA	NA	NA	NA	NA	NA	NA	NA	NA	NA	NA	NA	NA	NA	NA	NA
chr1_42928565_42929277	-0.332711	5.3428	16.8601	4.02391e-05	0.00387361	Females_Age3xAge1	chr1	42928565	42929277	intron	6756	PPCS	protein-coding	TssFlnkD	Tss	TssA	Tss	TssA	Tss	TssA	Tss	EnhA1	Enh	TssA	Tss	TssA	Tss	TssA	Tss	TssFlnk	Tss	CD4_memory	NA	NA	CD4T	NA	NA	memory_T	NA	NA	CD3	NA	NA	Lymphoid	NA	Lymphoid	Adaptive	Innate	NA
chr1_43123644_43124487	-0.231932	4.94294	13.9436	0.000188377	0.00982314	Females_Age3xAge1	chr1	43123644	43124487	promoter-TSS	18	PPIH	protein-coding	TssA	Tss	TssA	Tss	TssA	Tss	TssA	Tss	TssA	Tss	TssA	Tss	TssA	Tss	TssA	Tss	TssFlnkU	Tss	NA	NA	NA	NA	NA	NA	NA	NA	NA	NA	NA	NA	NA	NA	NA	NA	NA	NA
chr1_43311853_43312724	-0.200885	5.18946	10.4307	0.00123937	0.0305801	Females_Age3xAge1	chr1	43311853	43312724	promoter-TSS	45	ZNF691	protein-coding	TssA	Tss	TssA	Tss	TssA	Tss	TssA	Tss	TssA	Tss	TssA	Tss	TssA	Tss	TssA	Tss	TssA	Tss	NA	NA	NA	NA	NA	NA	NA	NA	NA	NA	NA	NA	NA	NA	NA	NA	NA	NA
chr1_43855141_43855987	-0.235966	4.35005	9.05583	0.00261859	0.0473047	Females_Age3xAge1	chr1	43855141	43855987	promoter-TSS	8	SZT2	protein-coding	TssA	Tss	TssA	Tss	TssA	Tss	EnhG2	Enh	TssA	Tss	TssA	Tss	TssA	Tss	TssA	Tss	TssA	Tss	CD4_naive	NA	NA	CD4T	NA	NA	naive_T	NA	NA	CD3	NA	NA	Lymphoid	Myeloid	NA	Adaptive	Innate	NA
chr1_44255565_44255887	-0.744747	0.984463	11.7485	0.000608917	0.0200748	Females_Age3xAge1	chr1	44255565	44255887	intron	-48568	MIR6079	ncRNA	TxWk	Tx	Quies	Quies	EnhWk	Enh	EnhWk	Enh	EnhWk	Enh	TxWk	Tx	EnhWk	Enh	EnhWk	Enh	TxWk	Tx	NA	NA	NA	NA	NA	NA	NA	NA	NA	NA	NA	NA	NA	NA	NA	NA	NA	NA
chr1_44771791_44772100	-1.0257	0.701912	20.385	6.33226e-06	0.00129641	Females_Age3xAge1	chr1	44771791	44772100	intron	49005	ERI3	protein-coding	Tx	Tx	Tx	Tx	EnhWk	Enh	EnhA1	Enh	TxWk	Tx	Tx	Tx	EnhWk	Enh	TxWk	Tx	Tx	Tx	CD4_naive	NA	CD4_naive	CD4T	NA	CD4T	naive_T	NA	naive_T	CD3	NA	CD3	Lymphoid	NA	Lymphoid	Adaptive	NA	Adaptive
chr1_45097137_45098337	-0.250506	5.15167	11.5327	0.000683833	0.0215017	Females_Age3xAge1	chr1	45097137	45098337	intron	42543	TMEM53	protein-coding	TssA	Tss	EnhG2	Enh	TssA	Tss	TssA	Tss	TssA	Tss	TssA	Tss	TssA	Tss	TssA	Tss	TssA	Tss	CD19	NA	NA	CD19	NA	NA	CD19	NA	NA	CD19	NA	NA	Lymphoid	Myeloid	NA	Adaptive	Innate	NA
chr1_45205035_45205832	-0.217339	4.92557	11.1984	0.000818698	0.023861	Females_Age3xAge1	chr1	45205035	45205832	promoter-TSS	-56	KIF2C	protein-coding	TssA	Tss	TssA	Tss	TssA	Tss	TssA	Tss	TssA	Tss	TssA	Tss	TssA	Tss	TssA	Tss	TssFlnkU	Tss	NA	NA	NA	NA	NA	NA	NA	NA	NA	NA	NA	NA	NA	NA	NA	NA	NA	NA
chr1_45240730_45242076	-0.306187	5.0559	21.5624	3.42494e-06	0.000936099	Females_Age3xAge1	chr1	45240730	45242076	promoter-TSS	-134	SNORD55	snoRNA	TssA	Tss	TssA	Tss	TssA	Tss	TssA	Tss	TssA	Tss	TssA	Tss	TssA	Tss	TssA	Tss	TssA	Tss	NA	NA	NA	NA	NA	NA	NA	NA	NA	NA	NA	NA	NA	NA	NA	NA	NA	NA
chr1_45274911_45275575	-0.360625	4.98091	22.0995	2.58871e-06	0.000796662	Females_Age3xAge1	chr1	45274911	45275575	intron	1089	BTBD19	protein-coding	EnhA1	Enh	EnhA1	Enh	EnhA1	Enh	EnhA1	Enh	EnhA1	Enh	EnhA1	Enh	EnhA1	Enh	EnhA1	Enh	EnhA1	Enh	NA	NA	NA	NA	NA	NA	NA	NA	NA	NA	NA	NA	NA	NA	NA	NA	NA	NA
chr1_45451858_45452646	-0.188857	5.01752	11.0316	0.000895702	0.0252579	Females_Age3xAge1	chr1	45451858	45452646	5'UTR	142	EIF2B3	protein-coding	TssA	Tss	TssA	Tss	TssFlnkD	Tss	TssA	Tss	TssA	Tss	TssA	Tss	TssA	Tss	TssA	Tss	TssFlnk	Tss	NA	NA	NA	NA	NA	NA	NA	NA	NA	NA	NA	NA	NA	NA	NA	NA	NA	NA
chr1_45805215_45806369	-0.289335	5.61978	22.0916	2.59941e-06	0.000796817	Females_Age3xAge1	chr1	45805215	45806369	promoter-TSS	-4	MUTYH	protein-coding	TssA	Tss	TssA	Tss	TssA	Tss	TssA	Tss	TssA	Tss	TssA	Tss	TssA	Tss	TssA	Tss	TssFlnkU	Tss	NA	NA	NA	NA	NA	NA	NA	NA	NA	NA	NA	NA	NA	NA	NA	NA	NA	NA
chr1_45956411_45957298	-0.190887	6.32534	9.46879	0.00208997	0.041561	Females_Age3xAge1	chr1	45956411	45957298	promoter-TSS	-15	TESK2	protein-coding	TssA	Tss	TssA	Tss	TssA	Tss	TssA	Tss	TssA	Tss	TssA	Tss	TssA	Tss	TssA	Tss	TssFlnk	Tss	NA	NA	NA	NA	NA	NA	NA	NA	NA	NA	NA	NA	NA	NA	NA	NA	NA	NA
chr1_46048989_46050801	-0.210362	6.33611	12.6212	0.000381407	0.0150497	Females_Age3xAge1	chr1	46048989	46050801	intron	235	NASP	protein-coding	TssA	Tss	TssA	Tss	TssA	Tss	EnhG2	Enh	TssA	Tss	TssA	Tss	TssA	Tss	TssA	Tss	TssA	Tss	CD4_naive	NA	NA	CD4T	NA	NA	naive_T	NA	NA	CD3	NA	NA	Lymphoid	Myeloid	NA	Adaptive	Innate	NA
chr1_46151778_46153304	-0.171851	6.82839	9.65037	0.00189313	0.0393005	Females_Age3xAge1	chr1	46151778	46153304	promoter-TSS	-239	GPBP1L1	protein-coding	TssA	Tss	TssA	Tss	TssA	Tss	TssA	Tss	TssA	Tss	TssA	Tss	TssA	Tss	TssA	Tss	TssFlnk	Tss	NA	NA	NA	NA	NA	NA	NA	NA	NA	NA	NA	NA	NA	NA	NA	NA	NA	NA
chr1_47973664_47974519	0.480172	1.7702	12.1453	0.000492123	0.0175092	Females_Age3xAge1	chr1	47973664	47974519	Intergenic	-71103	LINC01389	ncRNA	EnhBiv	Enh	EnhBiv	Enh	TssBiv	Tss	TssBiv	Tss	EnhBiv	Enh	EnhBiv	Enh	TssBiv	Tss	TssBiv	Tss	TssBiv	Tss	NA	NA	NA	NA	NA	NA	NA	NA	NA	NA	NA	NA	NA	NA	NA	NA	NA	NA
chr1_48175961_48176596	0.441164	2.14293	11.4041	0.000732822	0.0223498	Females_Age3xAge1	chr1	48175961	48176596	Intergenic	-273290	LINC01389	ncRNA	EnhBiv	Enh	EnhBiv	Enh	EnhBiv	Enh	TssBiv	Tss	EnhBiv	Enh	EnhBiv	Enh	EnhBiv	Enh	EnhBiv	Enh	EnhBiv	Enh	NA	NA	NA	NA	NA	NA	NA	NA	NA	NA	NA	NA	NA	NA	NA	NA	NA	NA
chr1_48191728_48192340	0.440204	2.41939	11.2899	0.00077929	0.0232588	Females_Age3xAge1	chr1	48191728	48192340	Intergenic	270528	TRABD2B	protein-coding	EnhBiv	Enh	EnhBiv	Enh	EnhBiv	Enh	EnhBiv	Enh	EnhBiv	Enh	EnhBiv	Enh	ReprPCWk	ReprPC	ReprPCWk	ReprPC	EnhBiv	Enh	NA	NA	NA	NA	NA	NA	NA	NA	NA	NA	NA	NA	NA	NA	NA	NA	NA	NA
chr1_49255466_49255960	0.740605	0.962285	14.6503	0.000129416	0.00792175	Females_Age3xAge1	chr1	49255466	49255960	intron	-13072	BEND5	protein-coding	EnhWk	Enh	EnhA1	Enh	Quies	Quies	Quies	Quies	Quies	Quies	EnhA2	Enh	ReprPCWk	ReprPC	Quies	Quies	Quies	Quies	NA	NA	NA	NA	NA	NA	NA	NA	NA	NA	NA	NA	Lymphoid	NA	Lymphoid	NA	NA	NA
chr1_52498496_52499725	-0.231425	4.81452	10.8202	0.001004	0.0272311	Females_Age3xAge1	chr1	52498496	52499725	non-coding	361	KTI12	protein-coding	TssA	Tss	TssA	Tss	TssA	Tss	TssA	Tss	TssA	Tss	TssA	Tss	TssA	Tss	TssA	Tss	TssA	Tss	NA	NA	NA	NA	NA	NA	NA	NA	NA	NA	NA	NA	NA	NA	NA	NA	NA	NA
chr1_52521617_52522672	-0.262432	5.28591	18.165	2.02567e-05	0.00257492	Females_Age3xAge1	chr1	52521617	52522672	promoter-TSS	288	BTF3L4	protein-coding	TssA	Tss	TssA	Tss	TssA	Tss	TssA	Tss	TssA	Tss	TssA	Tss	TssA	Tss	TssA	Tss	TssA	Tss	NA	NA	NA	NA	NA	NA	NA	NA	NA	NA	NA	NA	NA	NA	NA	NA	NA	NA
chr1_53168546_53169402	-0.184348	5.32318	9.56288	0.00198551	0.0403856	Females_Age3xAge1	chr1	53168546	53169402	Intergenic	-4936	COA7	protein-coding	TssA	Tss	EnhA1	Enh	EnhA1	Enh	EnhA1	Enh	EnhA1	Enh	EnhA1	Enh	EnhA2	Enh	TssA	Tss	TssA	Tss	NA	NA	NA	NA	CD14	NA	NA	CD14	NA	NA	CD14	NA	Lymphoid	Myeloid	NA	NA	NA	NA
chr1_53386872_53387715	-0.375203	3.81805	12.8397	0.000339347	0.0139462	Females_Age3xAge1	chr1	53386872	53387715	exon	152	ECHDC2	protein-coding	TssBiv	Tss	TssFlnkD	Tss	TssFlnkU	Tss	TssA	Tss	TssA	Tss	TssA	Tss	TssA	Tss	EnhWk	Enh	TssFlnkU	Tss	NA	NA	NA	NA	NA	NA	NA	NA	NA	NA	NA	NA	NA	Lymphoid	Lymphoid	NA	NA	NA
chr1_54665387_54666301	-0.205315	4.98457	12.2435	0.000466892	0.017024	Females_Age3xAge1	chr1	54665387	54666301	promoter-TSS	4	MRPL37	protein-coding	TssFlnk	Tss	TssA	Tss	TssA	Tss	TssA	Tss	TssA	Tss	TssA	Tss	TssA	Tss	TssA	Tss	TssA	Tss	NA	NA	NA	NA	NA	NA	NA	NA	NA	NA	NA	NA	NA	Lymphoid	Lymphoid	NA	NA	NA
chr1_54686021_54686736	0.524769	2.14553	9.78679	0.0017577	0.0377823	Females_Age3xAge1	chr1	54686021	54686736	intron	-15737	SSBP3-AS1	ncRNA	EnhA1	Enh	Tx	Tx	Tx	Tx	Tx	Tx	TxWk	Tx	TxWk	Tx	TxWk	Tx	TxWk	Tx	Tx	Tx	CD14	NA	CD14	CD14	NA	CD14	CD14	NA	CD14	CD14	NA	CD14	Myeloid	NA	Myeloid	Innate	NA	Innate
chr1_54696545_54697014	0.45053	2.20756	11.248	0.000797109	0.0234857	Females_Age3xAge1	chr1	54696545	54697014	intron	-5336	SSBP3-AS1	ncRNA	EnhWk	Enh	TxWk	Tx	TxWk	Tx	TxWk	Tx	EnhWk	Enh	EnhWk	Enh	TxWk	Tx	EnhWk	Enh	TxWk	Tx	NA	NA	NA	NA	NA	NA	NA	NA	NA	NA	NA	NA	NA	NA	NA	NA	NA	NA
chr1_55666377_55666716	-1.2708	0.511386	22.0483	2.6587e-06	0.000800333	Females_Age3xAge1	chr1	55666377	55666716	intron	14492	USP24	protein-coding	TxWk	Tx	Tx	Tx	TxWk	Tx	EnhWk	Enh	EnhWk	Enh	TxWk	Tx	EnhWk	Enh	EnhWk	Enh	EnhWk	Enh	NA	NA	NA	NA	NA	NA	NA	NA	NA	NA	NA	NA	NA	NA	NA	NA	NA	NA
chr1_55683235_55683556	-0.394015	3.19446	12.2342	0.000469222	0.0170673	Females_Age3xAge1	chr1	55683235	55683556	TTS	2315	LOC100507634	ncRNA	EnhWk	Enh	EnhA1	Enh	EnhA1	Enh	EnhA1	Enh	EnhA1	Enh	EnhA1	Enh	EnhA1	Enh	EnhWk	Enh	EnhA1	Enh	NA	NA	NA	NA	NA	NA	NA	NA	NA	NA	NA	NA	Lymphoid	NA	Lymphoid	NA	NA	NA
chr1_56907334_56907608	0.645418	1.21746	9.46171	0.00209805	0.041634	Females_Age3xAge1	chr1	56907334	56907608	Intergenic	137786	PLPP3	protein-coding	EnhWk	Enh	Quies	Quies	Quies	Quies	Quies	Quies	Quies	Quies	Quies	Quies	Quies	Quies	Quies	Quies	Quies	Quies	NA	NA	NA	NA	NA	NA	NA	NA	NA	NA	NA	NA	NA	NA	NA	NA	NA	NA
chr1_57286542_57287156	0.381979	2.00326	9.84906	0.00169918	0.0370489	Females_Age3xAge1	chr1	57286542	57287156	Intergenic	-1480	C1orf168	protein-coding	ReprPCWk	ReprPC	Quies	Quies	EnhBiv	Enh	Quies	Quies	Quies	Quies	Quies	Quies	ReprPCWk	ReprPC	ReprPCWk	ReprPC	ReprPCWk	ReprPC	NA	NA	NA	NA	NA	NA	NA	NA	NA	NA	NA	NA	NA	NA	NA	NA	NA	NA
chr1_57441023_57441365	0.74456	1.04067	12.9857	0.000313882	0.0133016	Females_Age3xAge1	chr1	57441023	57441365	Intergenic	-9381	C8B	protein-coding	Quies	Quies	Quies	Quies	ReprPCWk	ReprPC	Quies	Quies	Quies	Quies	EnhA1	Enh	Quies	Quies	Quies	Quies	Quies	Quies	CD56	NA	CD56	CD56	NA	CD56	CD56	NA	CD56	CD56	NA	CD56	Lymphoid	NA	Lymphoid	Innate	NA	Innate
chr1_58790201_58790695	-0.898211	1.6316	19.409	1.05507e-05	0.00179676	Females_Age3xAge1	chr1	58790201	58790695	Intergenic	-74237	DAB1	protein-coding	Quies	Quies	Quies	Quies	EnhA1	Enh	EnhA1	Enh	Quies	Quies	EnhWk	Enh	EnhWk	Enh	EnhWk	Enh	EnhWk	Enh	CD4_naive	NA	CD4_naive	CD4T	NA	CD4T	naive_T	NA	naive_T	CD3	NA	CD3	Lymphoid	NA	Lymphoid	Adaptive	NA	Adaptive
chr1_60442426_60442718	0.514925	1.34138	9.15955	0.00247423	0.0458052	Females_Age3xAge1	chr1	60442426	60442718	Intergenic	-50102	CYP2J2	protein-coding	ReprPCWk	ReprPC	Quies	Quies	EnhBiv	Enh	ReprPCWk	ReprPC	ReprPCWk	ReprPC	ReprPCWk	ReprPC	ReprPCWk	ReprPC	Quies	Quies	ReprPCWk	ReprPC	NA	NA	NA	NA	NA	NA	NA	NA	NA	NA	NA	NA	NA	NA	NA	NA	NA	NA
chr1_6051833_6052986	-0.196992	6.20684	12.3169	0.000448872	0.0166321	Females_Age3xAge1	chr1	6051833	6052986	promoter-TSS	52	KCNAB2	protein-coding	TssA	Tss	TssA	Tss	TssA	Tss	TssA	Tss	TssA	Tss	TssA	Tss	TssA	Tss	TssA	Tss	TssA	Tss	NA	NA	NA	NA	NA	NA	NA	NA	NA	NA	NA	NA	NA	NA	NA	NA	NA	NA
chr1_61387892_61388606	0.397735	2.24849	8.94636	0.00278023	0.0489616	Females_Age3xAge1	chr1	61387892	61388606	Intergenic	48199	NFIA-AS2	ncRNA	EnhA1	Enh	Quies	Quies	ReprPCWk	ReprPC	Quies	Quies	Quies	Quies	Quies	Quies	Quies	Quies	Quies	Quies	Quies	Quies	CD14	NA	CD14	CD14	NA	CD14	CD14	NA	CD14	CD14	NA	CD14	Myeloid	NA	Myeloid	Innate	NA	Innate
chr1_61604962_61605412	0.463283	2.14993	10.0427	0.00152953	0.0348465	Females_Age3xAge1	chr1	61604962	61605412	intron	57207	NFIA	protein-coding	EnhWk	Enh	Quies	Quies	Quies	Quies	Quies	Quies	Quies	Quies	ReprPC	ReprPC	Quies	Quies	Quies	Quies	Quies	Quies	NA	NA	NA	NA	NA	NA	NA	NA	NA	NA	NA	NA	NA	NA	NA	NA	NA	NA
chr1_62246696_62247174	0.57705	1.49372	12.7508	0.000355849	0.0144572	Females_Age3xAge1	chr1	62246696	62247174	intron	38786	PATJ	protein-coding	Quies	Quies	TxWk	Tx	EnhA1	Enh	EnhWk	Enh	EnhWk	Enh	EnhWk	Enh	EnhWk	Enh	EnhWk	Enh	TxWk	Tx	NA	NA	NA	NA	NA	NA	NA	NA	NA	NA	NA	NA	NA	NA	NA	NA	NA	NA
chr1_62248384_62248834	-0.528854	3.47722	10.2637	0.00135674	0.0323922	Females_Age3xAge1	chr1	62248384	62248834	intron	40460	PATJ	protein-coding	Quies	Quies	TxWk	Tx	EnhA1	Enh	EnhWk	Enh	EnhWk	Enh	EnhWk	Enh	EnhWk	Enh	EnhWk	Enh	TxWk	Tx	NA	NA	NA	NA	NA	NA	NA	NA	NA	NA	NA	NA	NA	NA	NA	NA	NA	NA
chr1_6259160_6260098	-0.241593	5.62394	15.7733	7.14045e-05	0.00551529	Females_Age3xAge1	chr1	6259160	6260098	promoter-TSS	50	RPL22	protein-coding	TssA	Tss	TssA	Tss	TssA	Tss	TssA	Tss	TssA	Tss	TssA	Tss	TssA	Tss	TssA	Tss	TssFlnkU	Tss	NA	NA	NA	NA	NA	NA	NA	NA	NA	NA	NA	NA	NA	NA	NA	NA	NA	NA
chr1_64239347_64240938	0.348289	3.30732	9.8352	0.00171204	0.0371529	Females_Age3xAge1	chr1	64239347	64240938	exon	453	ROR1	protein-coding	EnhBiv	Enh	TssBiv	Tss	TssBiv	Tss	TssBiv	Tss	EnhWk	Enh	TssBiv	Tss	EnhBiv	Enh	ReprPC	ReprPC	TssBiv	Tss	NA	NA	NA	NA	NA	NA	NA	NA	NA	NA	NA	NA	NA	NA	NA	NA	NA	NA
chr1_64637313_64637893	0.48064	2.26008	9.67007	0.00187295	0.0391366	Females_Age3xAge1	chr1	64637313	64637893	intron	-31698	UBE2U	protein-coding	EnhWk	Enh	Quies	Quies	ReprPCWk	ReprPC	Quies	Quies	ReprPCWk	ReprPC	Quies	Quies	Quies	Quies	Quies	Quies	Quies	Quies	NA	NA	NA	NA	NA	NA	NA	NA	NA	NA	NA	NA	NA	NA	NA	NA	NA	NA
chr1_64970926_64972246	-0.374689	3.26553	10.319	0.00131667	0.0318532	Females_Age3xAge1	chr1	64970926	64972246	promoter-TSS	-11	CACHD1	protein-coding	EnhWk	Enh	EnhWk	Enh	TssBiv	Tss	EnhWk	Enh	EnhBiv	Enh	EnhWk	Enh	TssFlnk	Tss	EnhWk	Enh	TssFlnk	Tss	NA	NA	NA	NA	NA	NA	NA	NA	NA	NA	NA	NA	NA	NA	NA	NA	NA	NA
chr1_65016217_65016536	-1.09255	1.61828	24.5513	7.23572e-07	0.000372102	Females_Age3xAge1	chr1	65016217	65016536	intron	-29153	MIR4794	ncRNA	Quies	Quies	Quies	Quies	TxWk	Tx	EnhA1	Enh	EnhWk	Enh	ReprPCWk	ReprPC	EnhWk	Enh	EnhWk	Enh	Quies	Quies	CD4_naive	NA	CD4_naive	CD4T	NA	CD4T	naive_T	NA	naive_T	CD3	NA	CD3	Lymphoid	NA	Lymphoid	Adaptive	NA	Adaptive
chr1_65342800_65343362	-0.557829	3.41785	12.9721	0.00031616	0.0133369	Females_Age3xAge1	chr1	65342800	65343362	intron	89171	JAK1	protein-coding	Tx	Tx	Tx	Tx	EnhA1	Enh	EnhA1	Enh	EnhA1	Enh	EnhA2	Enh	EnhWk	Enh	EnhWk	Enh	Tx	Tx	NA	NA	NA	NA	NA	NA	NA	NA	NA	NA	NA	NA	Lymphoid	NA	Lymphoid	NA	NA	NA
chr1_6639584_6640593	-0.212249	5.21747	11.0811	0.000872119	0.0248244	Females_Age3xAge1	chr1	6639584	6640593	promoter-TSS	38	ZBTB48	protein-coding	TssA	Tss	TssA	Tss	TssA	Tss	TssA	Tss	TssA	Tss	TssA	Tss	TssA	Tss	TssA	Tss	EnhWk	Enh	NA	NA	NA	NA	NA	NA	NA	NA	NA	NA	NA	NA	NA	NA	NA	NA	NA	NA
chr1_66478026_66478552	0.486598	1.74662	11.0608	0.000881706	0.0249802	Females_Age3xAge1	chr1	66478026	66478552	intron	19990	PDE4B	protein-coding	EnhWk	Enh	Quies	Quies	Quies	Quies	Quies	Quies	ReprPCWk	ReprPC	Quies	Quies	Quies	Quies	Quies	Quies	Quies	Quies	NA	NA	NA	NA	NA	NA	NA	NA	NA	NA	NA	NA	NA	NA	NA	NA	NA	NA
chr1_66796133_66796869	-0.377917	4.30566	12.6667	0.000372235	0.0148048	Females_Age3xAge1	chr1	66796133	66796869	intron	-1290	PDE4B	protein-coding	EnhWk	Enh	TssA	Tss	EnhA1	Enh	TssA	Tss	TssFlnkU	Tss	TssA	Tss	EnhA1	Enh	TssA	Tss	EnhA1	Enh	CD8_naive	NA	NA	CD8T	NA	NA	naive_T	NA	NA	CD3	NA	NA	Lymphoid	NA	Lymphoid	Adaptive	Innate	NA
chr1_67194782_67195139	-0.589569	1.63989	10.3482	0.00129604	0.0315699	Females_Age3xAge1	chr1	67194782	67195139	exon	-23179	TCTEX1D1	protein-coding	EnhWk	Enh	Quies	Quies	EnhWk	Enh	EnhWk	Enh	Quies	Quies	ReprPCWk	ReprPC	ReprPCWk	ReprPC	Quies	Quies	EnhWk	Enh	NA	NA	NA	NA	NA	NA	NA	NA	NA	NA	NA	NA	NA	NA	NA	NA	NA	NA
chr1_67608518_67608982	-0.879763	2.60588	21.0069	4.57637e-06	0.00110408	Females_Age3xAge1	chr1	67608518	67608982	Intergenic	-8096	C1orf141	protein-coding	Quies	Quies	Quies	Quies	EnhA1	Enh	EnhA1	Enh	ReprPCWk	ReprPC	EnhWk	Enh	EnhWk	Enh	EnhWk	Enh	EnhWk	Enh	CD4_naive	NA	CD4_naive	CD4T	NA	CD4T	naive_T	NA	naive_T	CD3	NA	CD3	Lymphoid	NA	Lymphoid	Adaptive	NA	Adaptive
chr1_67637531_67638052	-0.498208	2.13818	9.65241	0.00189103	0.0392989	Females_Age3xAge1	chr1	67637531	67638052	intron	5623	IL23R	protein-coding	ReprPCWk	ReprPC	Quies	Quies	EnhA1	Enh	EnhWk	Enh	EnhWk	Enh	EnhA1	Enh	EnhWk	Enh	EnhWk	Enh	EnhWk	Enh	CD56	NA	CD56	CD56	NA	CD56	CD56	NA	CD56	CD56	NA	CD56	Lymphoid	NA	Lymphoid	Innate	NA	Innate
chr1_67727357_67727638	-0.957315	1.30604	25.4544	4.52967e-07	0.000281009	Females_Age3xAge1	chr1	67727357	67727638	Intergenic	-45549	IL12RB2	protein-coding	Quies	Quies	Quies	Quies	EnhWk	Enh	EnhWk	Enh	EnhWk	Enh	EnhWk	Enh	EnhWk	Enh	EnhWk	Enh	Quies	Quies	NA	NA	NA	NA	NA	NA	NA	NA	NA	NA	NA	NA	NA	NA	NA	NA	NA	NA
chr1_67740367_67740651	-0.665704	1.42028	13.6636	0.000218655	0.010763	Females_Age3xAge1	chr1	67740367	67740651	Intergenic	-32538	IL12RB2	protein-coding	Het	Others	Quies	Quies	Quies	Quies	Quies	Quies	Quies	Quies	EnhA1	Enh	EnhWk	Enh	Quies	Quies	Quies	Quies	CD56	NA	CD56	CD56	NA	CD56	CD56	NA	CD56	CD56	NA	CD56	Lymphoid	NA	Lymphoid	Innate	NA	Innate
chr1_68139911_68140843	-0.50209	3.82408	10.0025	0.00156324	0.035255	Females_Age3xAge1	chr1	68139911	68140843	Intergenic	-10483	GADD45A	protein-coding	EnhWk	Enh	EnhWk	Enh	EnhWk	Enh	EnhWk	Enh	EnhWk	Enh	EnhWk	Enh	EnhA1	Enh	EnhWk	Enh	Quies	Quies	CD8_naive	NA	CD8_naive	CD8T	NA	CD8T	naive_T	NA	naive_T	CD3	NA	CD3	Lymphoid	NA	Lymphoid	Adaptive	NA	Adaptive
chr1_68355689_68355908	1.03322	0.665368	12.6784	0.000369904	0.0148011	Females_Age3xAge1	chr1	68355689	68355908	intron	-56644	GNG12	protein-coding	Quies	Quies	Quies	Quies	ReprPCWk	ReprPC	ReprPCWk	ReprPC	Quies	Quies	Quies	Quies	ReprPCWk	ReprPC	ReprPCWk	ReprPC	ReprPCWk	ReprPC	NA	NA	NA	NA	NA	NA	NA	NA	NA	NA	NA	NA	NA	NA	NA	NA	NA	NA
chr1_68582184_68582764	0.382946	1.96386	9.5746	0.00197288	0.0402647	Females_Age3xAge1	chr1	68582184	68582764	intron	-65160	DIRAS3	protein-coding	TssFlnkD	Tss	Quies	Quies	TssBiv	Tss	Quies	Quies	EnhWk	Enh	Quies	Quies	Quies	Quies	Quies	Quies	EnhWk	Enh	NA	NA	NA	NA	NA	NA	NA	NA	NA	NA	NA	NA	NA	NA	NA	NA	NA	NA
chr1_68961952_68963387	0.221785	5.1084	8.96331	0.00275456	0.0487691	Females_Age3xAge1	chr1	68961952	68963387	exon	234	DEPDC1	protein-coding	EnhWk	Enh	EnhWk	Enh	TssBiv	Tss	TssBiv	Tss	TssA	Tss	EnhWk	Enh	EnhWk	Enh	TssA	Tss	EnhWk	Enh	NA	NA	NA	NA	NA	NA	NA	memory_T	memory_T	NA	CD3	CD3	NA	Lymphoid	Lymphoid	NA	Adaptive	Adaptive
chr1_70376281_70377510	0.778504	4.36221	20.241	6.82731e-06	0.00136489	Females_Age3xAge1	chr1	70376281	70377510	intron	-8109	PIN1P1	pseudo	EnhA1	Enh	Quies	Quies	Quies	Quies	Quies	Quies	Quies	Quies	Het	Others	Quies	Quies	Quies	Quies	Quies	Quies	CD14	NA	CD14	CD14	NA	CD14	CD14	NA	CD14	CD14	NA	CD14	Myeloid	NA	Myeloid	Innate	NA	Innate
chr1_73101306_73102398	0.351034	3.3103	9.59549	0.00195056	0.0399973	Females_Age3xAge1	chr1	73101306	73102398	Intergenic	-353575	NEGR1	protein-coding	EnhA1	Enh	Quies	Quies	Quies	Quies	Quies	Quies	Quies	Quies	Quies	Quies	Quies	Quies	Quies	Quies	Quies	Quies	CD14	NA	CD14	CD14	NA	CD14	CD14	NA	CD14	CD14	NA	CD14	Myeloid	NA	Myeloid	Innate	NA	Innate
chr1_7843587_7844582	-0.256245	5.90701	11.5141	0.000690708	0.0216049	Females_Age3xAge1	chr1	7843587	7844582	promoter-TSS	-404	PER3	protein-coding	TssA	Tss	TssA	Tss	TssA	Tss	TssA	Tss	TssA	Tss	TssA	Tss	TssA	Tss	TssA	Tss	TssA	Tss	NA	NA	NA	NA	NA	NA	NA	NA	NA	NA	NA	NA	NA	NA	NA	NA	NA	NA
chr1_8212641_8213672	-0.545123	4.84394	14.9479	0.000110523	0.00712224	Females_Age3xAge1	chr1	8212641	8213672	Intergenic	-55575	LINC01714	ncRNA	ReprPC	ReprPC	ReprPCWk	ReprPC	EnhA1	Enh	EnhA1	Enh	EnhA1	Enh	EnhA1	Enh	EnhA1	Enh	EnhWk	Enh	EnhA2	Enh	NA	NA	NA	NA	NA	NA	NA	NA	NA	NA	NA	NA	Lymphoid	NA	Lymphoid	NA	NA	NA
chr1_84464176_84465367	0.313807	4.55135	11.1948	0.000820267	0.0238768	Females_Age3xAge1	chr1	84464176	84465367	promoter-TSS	61	TTLL7	protein-coding	TssBiv	Tss	TssBiv	Tss	TssBiv	Tss	TssBiv	Tss	TssBiv	Tss	TssBiv	Tss	TssBiv	Tss	TssBiv	Tss	TssBiv	Tss	NA	NA	NA	NA	NA	NA	NA	NA	NA	NA	NA	NA	NA	NA	NA	NA	NA	NA
chr1_84831311_84831959	0.481756	2.64336	10.6921	0.00107592	0.0283008	Females_Age3xAge1	chr1	84831311	84831959	intron	18849	UOX	pseudo	Het	Others	Quies	Quies	Quies	Quies	Quies	Quies	Quies	Quies	EnhA1	Enh	Quies	Quies	Quies	Quies	Quies	Quies	CD56	NA	CD56	CD56	NA	CD56	CD56	NA	CD56	CD56	NA	CD56	Lymphoid	NA	Lymphoid	Innate	NA	Innate
chr1_85048839_85049347	0.752909	1.58172	18.6527	1.56822e-05	0.00222474	Females_Age3xAge1	chr1	85048839	85049347	Intergenic	-8930	CTBS	protein-coding	TxWk	Tx	EnhA1	Enh	ReprPCWk	ReprPC	Quies	Quies	ReprPCWk	ReprPC	Quies	Quies	Quies	Quies	Quies	Quies	Quies	Quies	CD19	NA	CD19	CD19	NA	CD19	CD19	NA	CD19	CD19	NA	CD19	Lymphoid	NA	Lymphoid	Adaptive	NA	Adaptive
chr1_85424968_85425420	0.599475	1.21048	9.87438	0.00167596	0.0367612	Females_Age3xAge1	chr1	85424968	85425420	intron	37611	MCOLN2	protein-coding	ReprPCWk	ReprPC	TxWk	Tx	TxWk	Tx	Quies	Quies	Quies	Quies	Quies	Quies	Quies	Quies	Quies	Quies	EnhWk	Enh	NA	NA	NA	NA	NA	NA	NA	NA	NA	NA	NA	NA	NA	NA	NA	NA	NA	NA
chr1_85637598_85637932	-0.770135	0.438658	11.1103	0.000858478	0.0245804	Females_Age3xAge1	chr1	85637598	85637932	intron	28963	SYDE2	protein-coding	Quies	Quies	Quies	Quies	TxWk	Tx	EnhWk	Enh	EnhWk	Enh	Quies	Quies	EnhWk	Enh	EnhWk	Enh	Quies	Quies	NA	NA	NA	NA	NA	NA	NA	NA	NA	NA	NA	NA	NA	NA	NA	NA	NA	NA
chr1_8570223_8570756	-0.679848	1.74733	16.7346	4.29893e-05	0.00402436	Females_Age3xAge1	chr1	8570223	8570756	intron	-15517	SNORD128	snoRNA	EnhA1	Enh	EnhA1	Enh	EnhA1	Enh	EnhA2	Enh	EnhWk	Enh	EnhA2	Enh	EnhA1	Enh	EnhWk	Enh	EnhA1	Enh	NA	NA	NA	NA	NA	NA	NA	NA	NA	NA	NA	NA	NA	NA	NA	NA	NA	NA
chr1_8585363_8586332	-0.261508	4.90135	10.938	0.000942103	0.0260585	Females_Age3xAge1	chr1	8585363	8586332	intron	-30875	SNORD128	snoRNA	EnhA1	Enh	EnhA1	Enh	TssFlnkU	Tss	TssA	Tss	TssA	Tss	EnhA1	Enh	TssA	Tss	TssA	Tss	EnhA2	Enh	NA	NA	NA	NA	NA	NA	NA	NA	NA	NA	CD3	NA	NA	NA	NA	NA	NA	NA
chr1_86042311_86043205	0.370385	2.54202	8.95386	0.00276884	0.048874	Females_Age3xAge1	chr1	86042311	86043205	intron	1288	DDAH1	protein-coding	EnhBiv	Enh	EnhBiv	Enh	EnhBiv	Enh	EnhBiv	Enh	EnhBiv	Enh	EnhWk	Enh	TssBiv	Tss	ReprPCWk	ReprPC	TssBiv	Tss	NA	NA	NA	NA	NA	NA	NA	NA	NA	NA	NA	NA	NA	NA	NA	NA	NA	NA
chr1_86907305_86907603	-0.763054	1.86322	14.3716	0.000150046	0.008624	Females_Age3xAge1	chr1	86907305	86907603	intron	17888	CLCA2	protein-coding	EnhWk	Enh	Quies	Quies	EnhBiv	Enh	EnhWk	Enh	EnhWk	Enh	EnhWk	Enh	EnhWk	Enh	EnhWk	Enh	Quies	Quies	NA	NA	NA	NA	NA	NA	NA	NA	NA	NA	NA	NA	NA	NA	NA	NA	NA	NA
chr1_87510407_87511105	-0.490943	3.84907	9.63648	0.0019075	0.0394763	Females_Age3xAge1	chr1	87510407	87511105	intron	-84692	LINC01140	ncRNA	Quies	Quies	EnhWk	Enh	EnhWk	Enh	EnhA1	Enh	EnhWk	Enh	Quies	Quies	EnhA1	Enh	EnhWk	Enh	Quies	Quies	NA	NA	NA	NA	NA	NA	naive_T	NA	naive_T	CD3	NA	CD3	Lymphoid	NA	Lymphoid	Adaptive	NA	Adaptive
chr1_87783609_87784120	0.484224	2.38311	12.4	0.000429334	0.0161267	Females_Age3xAge1	chr1	87783609	87784120	Intergenic	-10286	LMO4	protein-coding	EnhWk	Enh	EnhWk	Enh	ReprPCWk	ReprPC	Quies	Quies	ReprPCWk	ReprPC	EnhA1	Enh	Quies	Quies	Quies	Quies	Quies	Quies	CD56	NA	CD56	CD56	NA	CD56	CD56	NA	CD56	CD56	NA	CD56	Lymphoid	NA	Lymphoid	Innate	NA	Innate
chr1_87901256_87901440	0.757188	0.825346	11.4245	0.0007248	0.022182	Females_Age3xAge1	chr1	87901256	87901440	Intergenic	-64010	LINC01364	ncRNA	Quies	Quies	Quies	Quies	Quies	Quies	Quies	Quies	Quies	Quies	Quies	Quies	Quies	Quies	Quies	Quies	Quies	Quies	NA	NA	NA	NA	NA	NA	NA	NA	NA	NA	NA	NA	NA	NA	NA	NA	NA	NA
chr1_8937924_8939536	-0.173234	6.29696	10.3953	0.00126336	0.0309668	Females_Age3xAge1	chr1	8937924	8939536	promoter-TSS	-164	ENO1-AS1	ncRNA	TssA	Tss	TssA	Tss	TssA	Tss	TssA	Tss	TssA	Tss	TssA	Tss	TssA	Tss	TssA	Tss	TssA	Tss	NA	NA	NA	NA	NA	NA	NA	NA	NA	NA	NA	NA	NA	NA	NA	NA	NA	NA
chr1_89467876_89468205	-0.774004	1.36039	12.9574	0.000318663	0.0134091	Females_Age3xAge1	chr1	89467876	89468205	Intergenic	-9398	RBMXL1	protein-coding	TxWk	Tx	TxWk	Tx	EnhA2	Enh	EnhWk	Enh	EnhWk	Enh	TxWk	Tx	TxWk	Tx	EnhWk	Enh	TxWk	Tx	NA	NA	NA	NA	NA	NA	NA	NA	NA	NA	NA	NA	NA	NA	NA	NA	NA	NA
chr1_8986811_8987767	-0.999315	2.28444	16.914	3.91118e-05	0.00381719	Females_Age3xAge1	chr1	8986811	8987767	Intergenic	-18604	CA6	protein-coding	Quies	Quies	Quies	Quies	TssA	Tss	EnhA1	Enh	EnhWk	Enh	Quies	Quies	TssA	Tss	EnhWk	Enh	EnhA2	Enh	CD4_naive	CD8_naive	NA	CD4T	CD8T	NA	naive_T	NA	naive_T	CD3	NA	CD3	Lymphoid	NA	Lymphoid	Adaptive	NA	Adaptive
chr1_90072295_90073134	-0.485597	4.04229	10.7565	0.00103913	0.0278074	Females_Age3xAge1	chr1	90072295	90073134	Intergenic	25738	FLJ27354	ncRNA	Quies	Quies	EnhA1	Enh	EnhA1	Enh	EnhA1	Enh	EnhA1	Enh	EnhA1	Enh	EnhA1	Enh	EnhA1	Enh	EnhA2	Enh	NA	NA	NA	NA	NA	NA	NA	NA	NA	NA	NA	NA	Lymphoid	NA	Lymphoid	NA	NA	NA
chr1_90073682_90074719	-0.433857	4.44488	10.2466	0.00136933	0.0325636	Females_Age3xAge1	chr1	90073682	90074719	Intergenic	24252	FLJ27354	ncRNA	Quies	Quies	EnhA1	Enh	EnhA1	Enh	EnhA1	Enh	EnhA1	Enh	EnhA1	Enh	TssFlnkU	Tss	TssFlnkU	Tss	EnhA1	Enh	NA	NA	NA	NA	NA	NA	NA	NA	NA	NA	NA	NA	Lymphoid	NA	Lymphoid	NA	NA	NA
chr1_9030070_9030342	-0.84183	0.733801	12.2505	0.00046514	0.0170183	Females_Age3xAge1	chr1	9030070	9030342	intron	24313	CA6	protein-coding	Quies	Quies	Quies	Quies	TssA	Tss	TssA	Tss	TssFlnk	Tss	Quies	Quies	TssA	Tss	TssFlnk	Tss	EnhWk	Enh	NA	NA	NA	NA	NA	NA	NA	naive_T	naive_T	NA	CD3	CD3	NA	Lymphoid	Lymphoid	NA	Adaptive	Adaptive
chr1_9030846_9031469	-0.537757	2.64621	15.2602	9.36674e-05	0.00647365	Females_Age3xAge1	chr1	9030846	9031469	intron	25265	CA6	protein-coding	EnhWk	Enh	EnhWk	Enh	EnhA1	Enh	TssA	Tss	EnhWk	Enh	EnhWk	Enh	TssA	Tss	TssFlnk	Tss	EnhWk	Enh	NA	NA	NA	NA	NA	NA	NA	naive_T	naive_T	NA	CD3	CD3	NA	Lymphoid	Lymphoid	NA	Adaptive	Adaptive
chr1_90336442_90336847	-0.586057	2.2472	9.9077	0.00164589	0.0363532	Females_Age3xAge1	chr1	90336442	90336847	intron	49165	LRRC8D	protein-coding	Tx	Tx	TxWk	Tx	EnhA2	Enh	EnhWk	Enh	EnhWk	Enh	TxWk	Tx	EnhWk	Enh	EnhWk	Enh	TxWk	Tx	NA	NA	NA	NA	NA	NA	NA	NA	NA	NA	NA	NA	NA	NA	NA	NA	NA	NA
chr1_92269368_92270890	-0.406098	5.93942	11.0838	0.000870867	0.024808	Females_Age3xAge1	chr1	92269368	92270890	intron	81707	TGFBR3	protein-coding	EnhWk	Enh	EnhA1	Enh	EnhA1	Enh	EnhA1	Enh	EnhA1	Enh	EnhA1	Enh	EnhA1	Enh	EnhA1	Enh	EnhA1	Enh	NA	NA	NA	NA	NA	NA	NA	NA	NA	NA	NA	NA	Lymphoid	NA	Lymphoid	NA	NA	NA
chr1_92941577_92942202	-0.374647	2.86845	8.9549	0.00276727	0.048874	Females_Age3xAge1	chr1	92941577	92942202	intron	7466	GFI1	protein-coding	EnhWk	Enh	EnhWk	Enh	EnhA1	Enh	EnhA1	Enh	EnhA1	Enh	EnhG1	Enh	EnhWk	Enh	EnhWk	Enh	EnhG1	Enh	NA	NA	NA	NA	NA	NA	NA	NA	NA	NA	NA	NA	Lymphoid	NA	Lymphoid	NA	NA	NA
chr1_93001971_93002946	-0.412036	3.42427	9.46778	0.00209113	0.041571	Females_Age3xAge1	chr1	93001971	93002946	intron	-50026	GFI1	protein-coding	EnhWk	Enh	EnhWk	Enh	EnhA2	Enh	EnhA2	Enh	EnhA1	Enh	EnhA2	Enh	EnhA1	Enh	EnhWk	Enh	TssFlnk	Tss	NA	NA	NA	NA	NA	NA	NA	NA	NA	NA	NA	NA	Lymphoid	NA	Lymphoid	NA	NA	NA
chr1_93430606_93430786	-0.63807	3.02738	14.2657	0.000158728	0.00889562	Females_Age3xAge1	chr1	93430606	93430786	Intergenic	-3617	FAM69A	protein-coding	ReprPC	ReprPC	EnhWk	Enh	EnhA1	Enh	EnhA1	Enh	EnhWk	Enh	EnhWk	Enh	EnhA1	Enh	EnhWk	Enh	EnhWk	Enh	NA	NA	NA	NA	NA	NA	naive_T	NA	naive_T	CD3	NA	CD3	Lymphoid	NA	Lymphoid	Adaptive	NA	Adaptive
chr1_93446414_93447303	-0.375664	5.04054	9.53055	0.0020208	0.0407913	Females_Age3xAge1	chr1	93446414	93447303	Intergenic	-19780	FAM69A	protein-coding	EnhWk	Enh	EnhA1	Enh	EnhA1	Enh	EnhA1	Enh	EnhA2	Enh	EnhA1	Enh	EnhA1	Enh	EnhA1	Enh	EnhA2	Enh	NA	NA	NA	NA	NA	NA	NA	NA	NA	NA	NA	NA	Lymphoid	NA	Lymphoid	NA	NA	NA
chr1_93494691_93495315	-0.476542	3.80289	9.25627	0.0023469	0.044475	Females_Age3xAge1	chr1	93494691	93495315	Intergenic	-49789	MTF2	protein-coding	EnhWk	Enh	EnhWk	Enh	EnhA1	Enh	EnhWk	Enh	EnhA1	Enh	EnhWk	Enh	EnhWk	Enh	EnhWk	Enh	Quies	Quies	CD4_memory	NA	CD4_memory	CD4T	NA	CD4T	memory_T	NA	memory_T	CD3	NA	CD3	Lymphoid	NA	Lymphoid	Adaptive	NA	Adaptive
chr1_94146225_94147806	0.314094	4.0764	10.7018	0.0010703	0.0282451	Females_Age3xAge1	chr1	94146225	94147806	promoter-TSS	-90	BCAR3	protein-coding	TssBiv	Tss	TssA	Tss	TssBiv	Tss	EnhWk	Enh	EnhWk	Enh	TssBiv	Tss	EnhBiv	Enh	ReprPC	ReprPC	TssBiv	Tss	NA	CD19	CD19	NA	CD19	CD19	NA	CD19	CD19	NA	CD19	CD19	NA	Lymphoid	Lymphoid	NA	Adaptive	Adaptive
chr1_94169379_94170051	0.373635	2.65442	11.4267	0.000723953	0.0221745	Females_Age3xAge1	chr1	94169379	94170051	intron	-22321	BCAR3	protein-coding	EnhWk	Enh	EnhA1	Enh	ReprPCWk	ReprPC	Quies	Quies	Quies	Quies	EnhA1	Enh	Quies	Quies	Quies	Quies	Quies	Quies	NA	NA	NA	NA	NA	NA	NA	NA	NA	NA	NA	NA	Lymphoid	NA	Lymphoid	NA	NA	NA
chr1_9599090_9600385	-0.213961	5.81841	9.92804	0.0016278	0.0361398	Females_Age3xAge1	chr1	9599090	9600385	5'UTR	210	SLC25A33	protein-coding	EnhA1	Enh	EnhA1	Enh	TssFlnk	Tss	TssA	Tss	TssA	Tss	TssA	Tss	TssA	Tss	TssA	Tss	TssFlnk	Tss	NA	NA	NA	NA	NA	NA	NA	NA	NA	NA	NA	NA	NA	NA	NA	NA	NA	NA
chr1_9619723_9620045	-0.912119	1.07249	18.8855	1.38804e-05	0.00207853	Females_Age3xAge1	chr1	9619723	9620045	intron	20356	SLC25A33	protein-coding	TxWk	Tx	TxWk	Tx	EnhA1	Enh	EnhA1	Enh	EnhWk	Enh	TxWk	Tx	EnhA1	Enh	EnhWk	Enh	EnhA2	Enh	NA	NA	NA	NA	NA	NA	naive_T	NA	naive_T	CD3	NA	CD3	Lymphoid	NA	Lymphoid	Adaptive	NA	Adaptive
chr1_9686923_9687646	-0.29259	4.44606	12.3214	0.000447787	0.0166045	Females_Age3xAge1	chr1	9686923	9687646	Intergenic	-24505	PIK3CD	protein-coding	EnhWk	Enh	TssFlnkU	Tss	TssFlnk	Tss	TssA	Tss	EnhA1	Enh	EnhA1	Enh	TssFlnk	Tss	TssFlnk	Tss	TssFlnk	Tss	NA	CD4_naive	NA	NA	NA	NA	NA	naive_T	NA	NA	NA	NA	Lymphoid	NA	Lymphoid	NA	NA	NA
chr1_9689197_9690362	-0.355814	4.36845	13.8731	0.000195578	0.0100445	Females_Age3xAge1	chr1	9689197	9690362	Intergenic	-22010	PIK3CD	protein-coding	EnhA1	Enh	TssA	Tss	TssA	Tss	TssA	Tss	TssA	Tss	TssA	Tss	TssA	Tss	TssA	Tss	TssA	Tss	CD14	NA	NA	CD14	NA	NA	CD14	NA	NA	CD14	NA	NA	Myeloid	Lymphoid	NA	Innate	Adaptive	NA
chr1_9711596_9712887	-0.261646	4.48676	10.2115	0.00139568	0.0328699	Females_Age3xAge1	chr1	9711596	9712887	TTS	452	PIK3CD	protein-coding	TssA	Tss	TssA	Tss	TssA	Tss	TssA	Tss	TssA	Tss	TssA	Tss	TssA	Tss	TssA	Tss	TssA	Tss	NA	NA	NA	NA	NA	NA	NA	NA	NA	NA	NA	NA	NA	NA	NA	NA	NA	NA
chr1_9775636_9775910	-0.594035	1.95038	13.5402	0.000233512	0.0111366	Females_Age3xAge1	chr1	9775636	9775910	exon	-28141	PIK3CD-AS2	ncRNA	Tx	Tx	EnhG1	Enh	EnhG2	Enh	EnhG2	Enh	EnhA1	Enh	EnhG2	Enh	EnhA1	Enh	EnhA1	Enh	EnhG1	Enh	NA	NA	NA	NA	NA	NA	NA	NA	NA	NA	NA	NA	Lymphoid	NA	Lymphoid	NA	NA	NA
chr1_9777344_9778160	-0.358655	4.79793	12.9961	0.000312149	0.0132733	Females_Age3xAge1	chr1	9777344	9778160	intron	-30120	PIK3CD-AS2	ncRNA	EnhG2	Enh	EnhG2	Enh	EnhG2	Enh	TssA	Tss	TssA	Tss	TssFlnkU	Tss	TssA	Tss	TssA	Tss	EnhG2	Enh	NA	NA	NA	NA	NA	NA	NA	NA	NA	NA	CD3	NA	NA	NA	NA	NA	NA	NA
chr1_9788647_9789231	-0.75321	3.18023	23.7135	1.11797e-06	0.000467317	Females_Age3xAge1	chr1	9788647	9789231	TTS	-41307	PIK3CD-AS2	ncRNA	EnhG1	Enh	Tx	Tx	EnhG2	Enh	TssA	Tss	EnhA1	Enh	EnhG2	Enh	EnhA1	Enh	EnhWk	Enh	EnhG1	Enh	NA	CD4_naive	NA	NA	NA	NA	NA	NA	NA	NA	NA	NA	NA	NA	NA	NA	NA	NA
chr1_99839761_99840173	0.541119	1.04028	9.57995	0.00196714	0.0401835	Females_Age3xAge1	chr1	99839761	99840173	Intergenic	110119	PLPPR4	protein-coding	EnhWk	Enh	Quies	Quies	Quies	Quies	Quies	Quies	Quies	Quies	Quies	Quies	Quies	Quies	Quies	Quies	Quies	Quies	NA	NA	NA	NA	NA	NA	NA	NA	NA	NA	NA	NA	NA	NA	NA	NA	NA	NA
chr10_100082810_100083444	0.348725	3.48147	9.15393	0.00248185	0.0458858	Females_Age3xAge1	chr10	100082810	100083444	Intergenic	-55120	LOXL4	protein-coding	EnhA1	Enh	Quies	Quies	ReprPCWk	ReprPC	Quies	Quies	Quies	Quies	Quies	Quies	Quies	Quies	Quies	Quies	ReprPCWk	ReprPC	CD14	NA	CD14	CD14	NA	CD14	CD14	NA	CD14	CD14	NA	CD14	Myeloid	NA	Myeloid	Innate	NA	Innate
chr10_100109246_100109810	0.412759	2.34592	10.4599	0.00121992	0.0303196	Females_Age3xAge1	chr10	100109246	100109810	Intergenic	45536	MIR1287	ncRNA	EnhA1	Enh	EnhA1	Enh	EnhBiv	Enh	ReprPCWk	ReprPC	ReprPCWk	ReprPC	EnhWk	Enh	ReprPCWk	ReprPC	EnhWk	Enh	ReprPCWk	ReprPC	NA	NA	NA	NA	NA	NA	NA	NA	NA	NA	NA	NA	NA	NA	NA	NA	NA	NA
chr10_101320292_101320676	0.733126	1.41674	26.847	2.20213e-07	0.000200301	Females_Age3xAge1	chr10	101320292	101320676	Intergenic	27794	NKX2-3	protein-coding	Quies	Quies	EnhWk	Enh	ReprPCWk	ReprPC	Quies	Quies	ReprPCWk	ReprPC	ReprPCWk	ReprPC	ReprPCWk	ReprPC	Quies	Quies	ReprPCWk	ReprPC	NA	NA	NA	NA	NA	NA	NA	NA	NA	NA	NA	NA	NA	NA	NA	NA	NA	NA
chr10_10180421_10180900	0.600477	1.14499	11.182	0.00082593	0.0239912	Females_Age3xAge1	chr10	10180421	10180900	Intergenic	79976	LOC101928298	ncRNA	TssFlnk	Tss	Quies	Quies	TssFlnk	Tss	TssFlnk	Tss	EnhWk	Enh	TssFlnk	Tss	TssFlnk	Tss	TssFlnk	Tss	TssA	Tss	NA	NA	NA	NA	NA	NA	NA	NA	NA	NA	NA	NA	NA	NA	NA	NA	NA	NA
chr10_102130397_102131267	-0.308793	3.67035	11.4708	0.000706972	0.0218859	Females_Age3xAge1	chr10	102130397	102131267	Intergenic	-2501	OLMALINC	ncRNA	EnhA1	Enh	EnhA1	Enh	EnhA1	Enh	EnhWk	Enh	EnhA1	Enh	EnhA1	Enh	EnhA1	Enh	TssFlnkU	Tss	EnhA1	Enh	NA	NA	NA	NA	NA	NA	NA	NA	NA	NA	NA	NA	NA	NA	NA	NA	NA	NA
chr10_102132873_102133889	-0.254936	4.57428	11.2337	0.000803274	0.0235873	Females_Age3xAge1	chr10	102132873	102133889	promoter-TSS	48	OLMALINC	ncRNA	EnhWk	Enh	TssA	Tss	TssFlnkU	Tss	TssA	Tss	TssA	Tss	TssA	Tss	TssA	Tss	TssA	Tss	TssA	Tss	NA	NA	NA	NA	NA	NA	NA	NA	NA	NA	NA	NA	NA	Lymphoid	Lymphoid	NA	NA	NA
chr10_102268570_102269167	-0.429284	2.73657	11.1735	0.00082975	0.0240456	Females_Age3xAge1	chr10	102268570	102269167	intron	10726	SEC31B	protein-coding	Tx	Tx	TxWk	Tx	EnhA1	Enh	EnhA1	Enh	EnhA1	Enh	EnhWk	Enh	EnhA1	Enh	EnhWk	Enh	EnhWk	Enh	NA	NA	NA	NA	NA	NA	NA	NA	NA	CD3	NA	CD3	Lymphoid	NA	Lymphoid	Adaptive	NA	Adaptive
chr10_102270505_102271155	-0.645098	4.26305	26.4327	2.72879e-07	0.000220591	Females_Age3xAge1	chr10	102270505	102271155	intron	8765	SEC31B	protein-coding	EnhWk	Enh	TxWk	Tx	EnhA1	Enh	TssFlnkU	Tss	EnhA1	Enh	EnhWk	Enh	EnhA1	Enh	EnhWk	Enh	EnhWk	Enh	NA	NA	NA	NA	NA	NA	NA	NA	NA	CD3	NA	CD3	Lymphoid	NA	Lymphoid	Adaptive	NA	Adaptive
chr10_103577680_103578825	-0.182076	6.56417	9.88717	0.00166435	0.0365749	Females_Age3xAge1	chr10	103577680	103578825	promoter-TSS	-31	MGEA5	protein-coding	TssA	Tss	TssA	Tss	TssA	Tss	TssA	Tss	TssA	Tss	TssA	Tss	TssA	Tss	TssA	Tss	EnhWk	Enh	NA	NA	NA	NA	NA	NA	NA	NA	NA	NA	NA	NA	NA	NA	NA	NA	NA	NA
chr10_103892287_103893382	-0.182806	6.23202	10.3603	0.00128756	0.0314024	Females_Age3xAge1	chr10	103892287	103893382	promoter-TSS	84	PPRC1	protein-coding	TssA	Tss	TssA	Tss	TssA	Tss	TssA	Tss	TssA	Tss	TssA	Tss	TssA	Tss	TssA	Tss	TssFlnkU	Tss	NA	NA	NA	NA	NA	NA	NA	NA	NA	NA	NA	NA	NA	NA	NA	NA	NA	NA
chr10_103911612_103912552	-0.183754	5.99312	9.3348	0.00224843	0.0433597	Females_Age3xAge1	chr10	103911612	103912552	5'UTR	149	NOLC1	protein-coding	TssA	Tss	TssA	Tss	TssA	Tss	TssA	Tss	TssA	Tss	TssA	Tss	TssA	Tss	TssA	Tss	TssA	Tss	NA	NA	NA	NA	NA	NA	NA	NA	NA	NA	NA	NA	NA	NA	NA	NA	NA	NA
chr10_104004858_104005556	-0.169913	6.30403	10.4007	0.00125967	0.0309152	Females_Age3xAge1	chr10	104004858	104005556	promoter-TSS	-48	GBF1	protein-coding	TssA	Tss	TssA	Tss	TssA	Tss	TssA	Tss	TssA	Tss	TssA	Tss	TssA	Tss	TssA	Tss	TssFlnk	Tss	NA	NA	NA	NA	NA	NA	NA	NA	NA	NA	NA	NA	NA	NA	NA	NA	NA	NA
chr10_104153733_104155693	-0.241387	6.99892	9.35548	0.0022232	0.0430435	Females_Age3xAge1	chr10	104153733	104155693	promoter-TSS	378	NFKB2	protein-coding	TssA	Tss	TssA	Tss	TssA	Tss	TssA	Tss	TssA	Tss	TssA	Tss	TssA	Tss	TssA	Tss	TssA	Tss	NA	NA	NA	NA	NA	NA	NA	NA	NA	NA	NA	NA	NA	NA	NA	NA	NA	NA
chr10_104261756_104262807	-0.2364	6.75648	16.9091	3.9213e-05	0.00381719	Females_Age3xAge1	chr10	104261756	104262807	intron	230	ACTR1A	protein-coding	TssA	Tss	TssA	Tss	TssA	Tss	TssA	Tss	TssA	Tss	TssA	Tss	TssA	Tss	TssA	Tss	TssFlnkD	Tss	NA	NA	NA	NA	NA	NA	NA	NA	NA	NA	NA	NA	NA	NA	NA	NA	NA	NA
chr10_104371981_104373308	-0.470393	3.04788	9.05624	0.00261799	0.0473047	Females_Age3xAge1	chr10	104371981	104373308	intron	-31607	TRIM8	protein-coding	Tx	Tx	EnhWk	Enh	EnhA1	Enh	EnhA1	Enh	EnhA1	Enh	EnhWk	Enh	EnhA1	Enh	EnhWk	Enh	EnhA2	Enh	NA	NA	NA	NA	NA	NA	NA	NA	NA	CD3	NA	CD3	Lymphoid	NA	Lymphoid	Adaptive	NA	Adaptive
chr10_104433652_104434599	-0.304735	4.34095	13.4512	0.000244845	0.0114935	Females_Age3xAge1	chr10	104433652	104434599	3'UTR	29874	TRIM8	protein-coding	TssFlnkU	Tss	EnhWk	Enh	TssFlnkU	Tss	TssA	Tss	TssA	Tss	EnhA1	Enh	TssA	Tss	TssA	Tss	EnhWk	Enh	CD56	NA	NA	CD56	NA	NA	CD56	NA	NA	CD56	CD3	NA	Lymphoid	NA	Lymphoid	Innate	Adaptive	NA
chr10_104503201_104504191	-0.172531	5.87031	10.5896	0.00113728	0.029166	Females_Age3xAge1	chr10	104503201	104504191	promoter-TSS	-31	WBP1L	protein-coding	TssA	Tss	TssA	Tss	TssA	Tss	TssA	Tss	TssA	Tss	TssA	Tss	TssA	Tss	TssA	Tss	TssFlnk	Tss	NA	NA	NA	NA	NA	NA	NA	NA	NA	NA	NA	NA	NA	NA	NA	NA	NA	NA
chr10_104885132_104885786	0.808791	1.13692	13.8822	0.000194631	0.0100156	Females_Age3xAge1	chr10	104885132	104885786	intron	67604	NT5C2	protein-coding	Tx	Tx	TxWk	Tx	Quies	Quies	EnhWk	Enh	Quies	Quies	TxWk	Tx	EnhWk	Enh	TxWk	Tx	TxWk	Tx	NA	NA	NA	NA	NA	NA	NA	NA	NA	NA	NA	NA	NA	NA	NA	NA	NA	NA
chr10_105428176_105428955	0.408351	2.21254	10.4254	0.00124291	0.0306192	Females_Age3xAge1	chr10	105428176	105428955	intron	-77971	SH3PXD2A-AS1	ncRNA	EnhBiv	Enh	EnhWk	Enh	EnhWk	Enh	EnhWk	Enh	EnhWk	Enh	EnhWk	Enh	EnhWk	Enh	EnhA1	Enh	EnhWk	Enh	CD8_memory	NA	CD8_memory	CD8T	NA	CD8T	memory_T	NA	memory_T	CD3	NA	CD3	Lymphoid	NA	Lymphoid	Adaptive	NA	Adaptive
chr10_105647986_105648670	-0.304139	2.81281	9.39293	0.00217824	0.0425347	Females_Age3xAge1	chr10	105647986	105648670	intron	29717	STN1	protein-coding	EnhWk	Enh	Tx	Tx	EnhG1	Enh	EnhG1	Enh	EnhG1	Enh	EnhG1	Enh	EnhG1	Enh	EnhG1	Enh	EnhG1	Enh	NA	NA	NA	NA	NA	NA	NA	NA	NA	NA	NA	NA	Lymphoid	NA	Lymphoid	NA	NA	NA
chr10_105670702_105671206	-0.41083	3.63929	13.6656	0.000218423	0.010763	Females_Age3xAge1	chr10	105670702	105671206	intron	7091	STN1	protein-coding	EnhA1	Enh	EnhA1	Enh	EnhA1	Enh	EnhA1	Enh	TssFlnkU	Tss	EnhA1	Enh	EnhA1	Enh	TssA	Tss	EnhA1	Enh	NA	CD8_memory	NA	NA	NA	NA	NA	memory_T	NA	NA	NA	NA	NA	NA	NA	NA	NA	NA
chr10_105991785_105992584	-0.232945	5.48694	14.5413	0.000137118	0.00818802	Females_Age3xAge1	chr10	105991785	105992584	promoter-TSS	-50	CFAP43	protein-coding	TssBiv	Tss	TssBiv	Tss	TssBiv	Tss	TssA	Tss	TssBiv	Tss	TssBiv	Tss	TssA	Tss	TssBiv	Tss	TssBiv	Tss	NA	NA	NA	NA	NA	NA	NA	naive_T	naive_T	NA	CD3	CD3	NA	Lymphoid	Lymphoid	NA	Adaptive	Adaptive
chr10_106028321_106029218	-0.174061	6.44639	9.66549	0.00187762	0.0391708	Females_Age3xAge1	chr10	106028321	106029218	promoter-TSS	139	GSTO2	protein-coding	TssA	Tss	TssA	Tss	TssA	Tss	TssA	Tss	TssA	Tss	TssA	Tss	TssA	Tss	TssA	Tss	TssA	Tss	NA	NA	NA	NA	NA	NA	NA	NA	NA	NA	NA	NA	NA	NA	NA	NA	NA	NA
chr10_106059923_106060236	-0.995366	0.572051	14.6186	0.000131608	0.00801202	Females_Age3xAge1	chr10	106059923	106060236	TTS	-23042	LOC101927472	ncRNA	Quies	Quies	ReprPCWk	ReprPC	EnhBiv	Enh	EnhWk	Enh	Quies	Quies	EnhWk	Enh	EnhWk	Enh	EnhWk	Enh	Quies	Quies	NA	NA	NA	NA	NA	NA	NA	NA	NA	NA	NA	NA	NA	NA	NA	NA	NA	NA
chr10_106093054_106093280	-0.745314	2.53179	24.1458	8.9311e-07	0.000413087	Females_Age3xAge1	chr10	106093054	106093280	5'UTR	496	ITPRIP	protein-coding	EnhG1	Enh	EnhG1	Enh	EnhA1	Enh	EnhA1	Enh	EnhWk	Enh	EnhA1	Enh	EnhA1	Enh	EnhA1	Enh	EnhG1	Enh	NA	NA	NA	NA	NA	NA	NA	NA	NA	NA	NA	NA	NA	NA	NA	NA	NA	NA
chr10_108596421_108597171	0.523318	2.46591	15.78	7.11523e-05	0.00551529	Females_Age3xAge1	chr10	108596421	108597171	intron	327670	SORCS1	protein-coding	EnhWk	Enh	EnhWk	Enh	Quies	Quies	Quies	Quies	Quies	Quies	EnhA1	Enh	Quies	Quies	Quies	Quies	Quies	Quies	CD56	NA	CD56	CD56	NA	CD56	CD56	NA	CD56	CD56	NA	CD56	Lymphoid	NA	Lymphoid	Innate	NA	Innate
chr10_111769903_111770238	-0.452018	4.29591	14.9166	0.000112368	0.0071819	Females_Age3xAge1	chr10	111769903	111770238	intron	-1932	ADD3-AS1	ncRNA	EnhWk	Enh	EnhA1	Enh	TssA	Tss	TssA	Tss	TssFlnkU	Tss	TssA	Tss	TssFlnkU	Tss	TssFlnk	Tss	TssFlnkU	Tss	CD19	NA	NA	CD19	NA	NA	CD19	NA	NA	CD19	NA	NA	Lymphoid	NA	Lymphoid	Adaptive	Innate	NA
chr10_11191306_11193112	-0.42229	4.65155	13.1938	0.000280876	0.0124251	Females_Age3xAge1	chr10	11191306	11193112	intron	-14635	CELF2	protein-coding	EnhA1	Enh	EnhA1	Enh	TssA	Tss	TssA	Tss	TssFlnkU	Tss	EnhA1	Enh	EnhA1	Enh	TssFlnkU	Tss	EnhA1	Enh	NA	CD4_naive	NA	NA	CD4T	NA	NA	NA	NA	NA	NA	NA	NA	NA	NA	NA	NA	NA
chr10_11199532_11199998	-0.508616	1.75018	10.5107	0.00118687	0.0298608	Females_Age3xAge1	chr10	11199532	11199998	intron	-7079	CELF2	protein-coding	EnhWk	Enh	EnhWk	Enh	EnhWk	Enh	TssFlnkD	Tss	EnhWk	Enh	EnhA1	Enh	EnhA1	Enh	EnhWk	Enh	TxWk	Tx	NA	NA	NA	NA	NA	NA	NA	NA	NA	NA	NA	NA	Lymphoid	NA	Lymphoid	NA	NA	NA
chr10_11206680_11208364	-0.218873	5.48078	12.1948	0.000479236	0.0172788	Females_Age3xAge1	chr10	11206680	11208364	exon	529	CELF2	protein-coding	TssA	Tss	TssA	Tss	TssA	Tss	TssA	Tss	TssA	Tss	TssA	Tss	TssA	Tss	TssA	Tss	TssA	Tss	NA	NA	NA	NA	NA	NA	NA	NA	NA	NA	NA	NA	NA	NA	NA	NA	NA	NA
chr10_112206897_112207375	0.562545	1.70131	9.5653	0.00198289	0.040372	Females_Age3xAge1	chr10	112206897	112207375	Intergenic	-50489	DUSP5	protein-coding	EnhWk	Enh	EnhWk	Enh	ReprPCWk	ReprPC	Quies	Quies	Quies	Quies	EnhWk	Enh	Quies	Quies	Quies	Quies	Quies	Quies	NA	NA	NA	NA	NA	NA	NA	NA	NA	NA	NA	NA	NA	NA	NA	NA	NA	NA
chr10_112533947_112534373	0.78998	0.723537	13.7516	0.000208644	0.0104411	Females_Age3xAge1	chr10	112533947	112534373	intron	96502	PDCD4-AS1	ncRNA	Quies	Quies	Quies	Quies	EnhWk	Enh	Quies	Quies	Quies	Quies	Quies	Quies	Quies	Quies	EnhA2	Enh	Quies	Quies	CD8_memory	NA	CD8_memory	CD8T	NA	CD8T	memory_T	NA	memory_T	CD3	NA	CD3	Lymphoid	NA	Lymphoid	Adaptive	NA	Adaptive
chr10_112543160_112543810	-0.659566	3.31084	17.4394	2.96616e-05	0.00324274	Females_Age3xAge1	chr10	112543160	112543810	intron	87177	PDCD4-AS1	ncRNA	Quies	Quies	ReprPCWk	ReprPC	EnhA1	Enh	EnhA1	Enh	EnhWk	Enh	Quies	Quies	EnhA1	Enh	EnhWk	Enh	EnhWk	Enh	NA	NA	NA	NA	NA	NA	naive_T	NA	naive_T	CD3	NA	CD3	Lymphoid	NA	Lymphoid	Adaptive	NA	Adaptive
chr10_112562421_112563121	-0.432342	2.84766	11.6412	0.000645077	0.020819	Females_Age3xAge1	chr10	112562421	112563121	intron	67891	PDCD4-AS1	ncRNA	EnhWk	Enh	EnhA1	Enh	EnhA1	Enh	EnhA1	Enh	EnhWk	Enh	TxWk	Tx	EnhWk	Enh	EnhWk	Enh	EnhWk	Enh	NA	NA	NA	NA	NA	NA	NA	NA	NA	NA	NA	NA	Lymphoid	NA	Lymphoid	Adaptive	NA	Adaptive
chr10_112594585_112595008	-0.625907	1.7022	13.3596	0.000257097	0.0118145	Females_Age3xAge1	chr10	112594585	112595008	intron	35865	PDCD4-AS1	ncRNA	Quies	Quies	EnhWk	Enh	EnhA1	Enh	EnhA1	Enh	EnhWk	Enh	EnhWk	Enh	EnhA1	Enh	EnhWk	Enh	EnhA2	Enh	NA	NA	NA	NA	NA	NA	naive_T	NA	naive_T	CD3	NA	CD3	Lymphoid	NA	Lymphoid	Adaptive	NA	Adaptive
chr10_112619486_112620978	-0.252061	4.8592	11.3517	0.000753795	0.0228026	Females_Age3xAge1	chr10	112619486	112620978	Intergenic	10430	PDCD4-AS1	ncRNA	EnhA1	Enh	EnhA1	Enh	EnhA1	Enh	EnhA1	Enh	EnhA1	Enh	EnhA1	Enh	EnhA1	Enh	EnhA1	Enh	EnhA1	Enh	NA	NA	NA	NA	NA	NA	NA	NA	NA	NA	NA	NA	NA	NA	NA	NA	NA	NA
chr10_112631286_112632928	-0.240866	6.10292	18.6787	1.54701e-05	0.00221473	Females_Age3xAge1	chr10	112631286	112632928	intron	554	PDCD4	protein-coding	TssA	Tss	TssA	Tss	TssA	Tss	TssA	Tss	TssA	Tss	TssA	Tss	TssA	Tss	TssA	Tss	TssA	Tss	NA	NA	NA	NA	NA	NA	NA	NA	NA	NA	NA	NA	NA	NA	NA	NA	NA	NA
chr10_114095063_114095801	0.558619	2.41772	11.5982	0.000660169	0.0211143	Females_Age3xAge1	chr10	114095063	114095801	intron	20921	GUCY2GP	pseudo	EnhWk	Enh	EnhWk	Enh	ReprPCWk	ReprPC	Quies	Quies	Quies	Quies	Quies	Quies	Quies	Quies	Quies	Quies	Quies	Quies	NA	NA	NA	NA	NA	NA	NA	NA	NA	NA	NA	NA	NA	NA	NA	NA	NA	NA
chr10_11445014_11445559	-0.507289	3.99646	14.6252	0.000131146	0.00799008	Females_Age3xAge1	chr10	11445014	11445559	Intergenic	-58614	CELF2-AS1	ncRNA	EnhWk	Enh	EnhWk	Enh	TssFlnkU	Tss	EnhWk	Enh	EnhA1	Enh	EnhA1	Enh	EnhA1	Enh	EnhA1	Enh	EnhA1	Enh	NA	NA	NA	NA	NA	NA	NA	NA	NA	NA	NA	NA	Lymphoid	NA	Lymphoid	NA	NA	NA
chr10_115784553_115785654	0.296899	3.61994	9.2675	0.00233256	0.0442978	Females_Age3xAge1	chr10	115784553	115785654	Intergenic	-18702	ADRB1	protein-coding	EnhA1	Enh	EnhWk	Enh	EnhWk	Enh	EnhWk	Enh	EnhWk	Enh	EnhA1	Enh	EnhWk	Enh	EnhWk	Enh	EnhWk	Enh	NA	NA	NA	NA	NA	NA	NA	NA	NA	NA	NA	NA	NA	NA	NA	Innate	NA	Innate
chr10_11916704_11917075	-0.547847	1.04882	9.22534	0.00238688	0.0448283	Females_Age3xAge1	chr10	11916704	11917075	intron	19819	PROSER2-AS1	ncRNA	EnhWk	Enh	EnhWk	Enh	EnhWk	Enh	EnhWk	Enh	EnhWk	Enh	EnhWk	Enh	EnhWk	Enh	EnhWk	Enh	EnhWk	Enh	NA	NA	NA	NA	NA	NA	NA	NA	NA	NA	NA	NA	NA	NA	NA	NA	NA	NA
chr10_121261577_121262336	-0.574904	4.18026	22.9632	1.65133e-06	0.000593638	Females_Age3xAge1	chr10	121261577	121262336	intron	34088	RGS10	protein-coding	TxWk	Tx	EnhWk	Enh	EnhA1	Enh	TssFlnkU	Tss	EnhA1	Enh	EnhA1	Enh	EnhA1	Enh	EnhA1	Enh	EnhA2	Enh	NA	NA	NA	NA	NA	NA	NA	NA	NA	NA	NA	NA	Lymphoid	NA	Lymphoid	NA	NA	NA
chr10_121275939_121276792	-0.313816	3.43556	10.0262	0.0015433	0.0350174	Females_Age3xAge1	chr10	121275939	121276792	intron	19679	RGS10	protein-coding	EnhA1	Enh	EnhA1	Enh	EnhA1	Enh	TssFlnkU	Tss	EnhA1	Enh	EnhA1	Enh	EnhA1	Enh	TssFlnkU	Tss	EnhA1	Enh	NA	NA	NA	NA	NA	NA	NA	NA	NA	NA	NA	NA	NA	NA	NA	NA	NA	NA
chr10_121301269_121303192	-0.228033	5.34174	9.33217	0.00225165	0.0433937	Females_Age3xAge1	chr10	121301269	121303192	promoter-TSS	-9	RGS10	protein-coding	TssA	Tss	TssFlnk	Tss	TssA	Tss	TssA	Tss	TssA	Tss	TssA	Tss	TssA	Tss	TssA	Tss	TssA	Tss	NA	NA	NA	NA	NA	NA	NA	NA	NA	NA	NA	NA	NA	NA	NA	NA	NA	NA
chr10_121610049_121610627	0.466258	2.42539	11.3959	0.000736069	0.0224313	Females_Age3xAge1	chr10	121610049	121610627	intron	22057	MCMBP	protein-coding	EnhA1	Enh	Tx	Tx	Tx	Tx	TxWk	Tx	TxWk	Tx	Tx	Tx	TxWk	Tx	TxWk	Tx	Tx	Tx	CD14	NA	CD14	CD14	NA	CD14	CD14	NA	CD14	CD14	NA	CD14	Myeloid	NA	Myeloid	Innate	NA	Innate
chr10_122548961_122549807	0.390472	2.77128	11.4407	0.000718541	0.0221041	Females_Age3xAge1	chr10	122548961	122549807	intron	-61303	WDR11	protein-coding	EnhA1	Enh	Quies	Quies	ReprPCWk	ReprPC	Quies	Quies	Quies	Quies	Quies	Quies	Quies	Quies	Quies	Quies	ReprPCWk	ReprPC	CD14	NA	CD14	CD14	NA	CD14	CD14	NA	CD14	CD14	NA	CD14	Myeloid	NA	Myeloid	Innate	NA	Innate
chr10_12285567_12286508	0.451866	3.48026	11.5526	0.000676557	0.0213847	Females_Age3xAge1	chr10	12285567	12286508	intron	-47895	NUDT5	protein-coding	EnhG1	Enh	EnhA1	Enh	Tx	Tx	Tx	Tx	TxWk	Tx	EnhA1	Enh	TxWk	Tx	TxWk	Tx	Tx	Tx	NA	NA	NA	NA	NA	NA	NA	NA	NA	NA	NA	NA	NA	NA	NA	NA	NA	NA
chr10_123273687_123274071	0.832375	0.969314	11.2019	0.000817136	0.0238421	Females_Age3xAge1	chr10	123273687	123274071	intron	16949	FGFR2	protein-coding	Quies	Quies	Quies	Quies	ReprPCWk	ReprPC	Quies	Quies	Quies	Quies	Quies	Quies	Quies	Quies	Quies	Quies	Quies	Quies	NA	NA	NA	NA	NA	NA	NA	NA	NA	NA	NA	NA	NA	NA	NA	NA	NA	NA
chr10_124920014_124920583	-0.528173	2.59255	12.0731	0.000511543	0.0179377	Females_Age3xAge1	chr10	124920014	124920583	intron	6539	BUB3	protein-coding	Tx	Tx	Tx	Tx	EnhA1	Enh	EnhA1	Enh	EnhWk	Enh	EnhG1	Enh	EnhA1	Enh	EnhWk	Enh	TxWk	Tx	NA	NA	NA	NA	NA	NA	NA	NA	NA	NA	NA	NA	Lymphoid	NA	Lymphoid	NA	NA	NA
chr10_12636153_12636969	-0.430125	2.69223	11.3109	0.000770523	0.023097	Females_Age3xAge1	chr10	12636153	12636969	intron	15809	MIR4480	ncRNA	EnhWk	Enh	EnhA1	Enh	EnhA1	Enh	EnhA1	Enh	EnhA1	Enh	EnhA1	Enh	EnhWk	Enh	EnhWk	Enh	EnhA2	Enh	NA	NA	NA	NA	NA	NA	NA	NA	NA	NA	NA	NA	Lymphoid	NA	Lymphoid	NA	NA	NA
chr10_126407731_126408306	-0.238745	4.27553	9.19342	0.00242886	0.0452328	Females_Age3xAge1	chr10	126407731	126408306	intron	15422	FAM53B-AS1	ncRNA	EnhA1	Enh	EnhA1	Enh	EnhA1	Enh	EnhA1	Enh	EnhA1	Enh	EnhA1	Enh	EnhA1	Enh	EnhA1	Enh	EnhA1	Enh	NA	NA	NA	NA	NA	NA	NA	NA	NA	NA	NA	NA	NA	NA	NA	NA	NA	NA
chr10_126664570_126665170	0.659718	1.90637	15.3837	8.77404e-05	0.00621368	Females_Age3xAge1	chr10	126664570	126665170	intron	34178	ZRANB1	protein-coding	Tx	Tx	TxWk	Tx	EnhG1	Enh	TxWk	Tx	TxWk	Tx	EnhWk	Enh	EnhWk	Enh	TxWk	Tx	Tx	Tx	NA	NA	NA	NA	NA	NA	NA	NA	NA	NA	NA	NA	NA	NA	NA	NA	NA	NA
chr10_126837845_126838077	0.580738	1.07366	11.0906	0.000867641	0.0247521	Females_Age3xAge1	chr10	126837845	126838077	intron	9726	CTBP2	protein-coding	EnhA1	Enh	ReprPC	ReprPC	ReprPC	ReprPC	ReprPCWk	ReprPC	Quies	Quies	EnhA1	Enh	ReprPCWk	ReprPC	Quies	Quies	TxWk	Tx	NA	NA	NA	NA	NA	NA	NA	NA	NA	NA	NA	NA	NA	NA	NA	Innate	NA	Innate
chr10_134826950_134827365	0.417552	2.79978	9.04555	0.00263334	0.0474725	Females_Age3xAge1	chr10	134826950	134827365	Intergenic	48120	LINC01168	ncRNA	EnhA1	Enh	Quies	Quies	ReprPC	ReprPC	Quies	Quies	Quies	Quies	EnhWk	Enh	Quies	Quies	Quies	Quies	EnhA2	Enh	CD14	NA	CD14	CD14	NA	CD14	CD14	NA	CD14	CD14	NA	CD14	Myeloid	NA	Myeloid	Innate	NA	Innate
chr10_13904648_13905033	-0.803503	0.976696	10.937	0.000942631	0.0260639	Females_Age3xAge1	chr10	13904648	13905033	intron	109528	FRMD4A	protein-coding	Quies	Quies	Quies	Quies	EnhWk	Enh	EnhA1	Enh	Quies	Quies	ReprPCWk	ReprPC	EnhWk	Enh	EnhWk	Enh	Quies	Quies	CD4_naive	NA	CD4_naive	CD4T	NA	CD4T	naive_T	NA	naive_T	CD3	NA	CD3	Lymphoid	NA	Lymphoid	Adaptive	NA	Adaptive
chr10_14613764_14614523	-0.529551	4.87357	20.5894	5.69116e-06	0.00125698	Females_Age3xAge1	chr10	14613764	14614523	promoter-TSS	44	FAM107B	protein-coding	EnhA1	Enh	EnhA1	Enh	TssA	Tss	TssA	Tss	TssFlnkU	Tss	TssA	Tss	TssA	Tss	TssA	Tss	EnhA1	Enh	NA	NA	NA	NA	NA	NA	NA	NA	NA	NA	NA	NA	NA	NA	NA	NA	NA	NA
chr10_14625136_14625716	-0.506783	4.08302	14.536	0.000137509	0.0081932	Females_Age3xAge1	chr10	14625136	14625716	intron	-11054	FAM107B	protein-coding	EnhA1	Enh	EnhG2	Enh	EnhA1	Enh	EnhA1	Enh	EnhA1	Enh	EnhA1	Enh	EnhA1	Enh	EnhA1	Enh	EnhA2	Enh	NA	NA	NA	NA	NA	NA	NA	NA	NA	NA	NA	NA	NA	NA	NA	NA	NA	NA
chr10_14628963_14630702	-0.420755	4.13882	14.1173	0.000171758	0.00935098	Females_Age3xAge1	chr10	14628963	14630702	intron	-15461	FAM107B	protein-coding	EnhA1	Enh	EnhG2	Enh	EnhA1	Enh	EnhA1	Enh	EnhA1	Enh	EnhA1	Enh	EnhA1	Enh	EnhA1	Enh	TssA	Tss	NA	NA	NA	NA	NA	NA	NA	NA	NA	NA	NA	NA	NA	NA	NA	NA	NA	NA
chr10_1467948_1468490	0.593377	1.81229	10.7491	0.00104328	0.0278803	Females_Age3xAge1	chr10	1467948	1468490	intron	-100606	ADARB2-AS1	ncRNA	ReprPCWk	ReprPC	EnhA1	Enh	ReprPCWk	ReprPC	Quies	Quies	Quies	Quies	Quies	Quies	ReprPCWk	ReprPC	Quies	Quies	EnhWk	Enh	CD19	NA	CD19	CD19	NA	CD19	CD19	NA	CD19	CD19	NA	CD19	Lymphoid	NA	Lymphoid	Adaptive	NA	Adaptive
chr10_16512704_16513032	0.568787	1.49459	11.9928	0.000534073	0.0184639	Females_Age3xAge1	chr10	16512704	16513032	intron	33926	PTER	protein-coding	EnhWk	Enh	EnhWk	Enh	EnhWk	Enh	Quies	Quies	Quies	Quies	EnhA1	Enh	Quies	Quies	Quies	Quies	TxWk	Tx	CD56	NA	CD56	CD56	NA	CD56	CD56	NA	CD56	CD56	NA	CD56	Lymphoid	NA	Lymphoid	Innate	NA	Innate
chr10_18916210_18917161	-0.420732	4.3236	12.225	0.000471534	0.0171275	Females_Age3xAge1	chr10	18916210	18917161	intron	23880	NSUN6	protein-coding	TssFlnk	Tss	TssA	Tss	TssA	Tss	EnhA2	Enh	EnhA2	Enh	TssA	Tss	TssA	Tss	EnhA2	Enh	TssFlnk	Tss	NA	NA	NA	NA	NA	NA	NA	NA	NA	CD3	NA	NA	Lymphoid	NA	Lymphoid	Adaptive	Innate	NA
chr10_1980549_1981646	-0.707913	4.1689	11.004	0.000909151	0.025499	Females_Age3xAge1	chr10	1980549	1981646	Intergenic	75444	LINC00700	ncRNA	EnhWk	Enh	EnhA1	Enh	EnhA1	Enh	EnhA1	Enh	EnhA1	Enh	EnhA1	Enh	EnhA1	Enh	EnhWk	Enh	EnhA1	Enh	NA	NA	NA	NA	NA	NA	NA	NA	NA	NA	NA	NA	Lymphoid	NA	Lymphoid	NA	NA	NA
chr10_20884917_20885684	0.530009	2.48425	8.89376	0.00286147	0.049696	Females_Age3xAge1	chr10	20884917	20885684	Intergenic	44402	MIR4675	ncRNA	Quies	Quies	Quies	Quies	Quies	Quies	Quies	Quies	Quies	Quies	Quies	Quies	Quies	Quies	Quies	Quies	Quies	Quies	NA	NA	NA	NA	NA	NA	NA	NA	NA	NA	NA	NA	NA	NA	NA	NA	NA	NA
chr10_21344310_21344573	-0.921125	0.780714	11.0295	0.000896728	0.0252684	Females_Age3xAge1	chr10	21344310	21344573	intron	91046	C10orf113	protein-coding	Het	Others	Quies	Quies	ReprPCWk	ReprPC	Quies	Quies	Quies	Quies	Het	Others	Quies	Quies	Quies	Quies	Quies	Quies	NA	NA	NA	NA	NA	NA	NA	NA	NA	NA	NA	NA	NA	NA	NA	NA	NA	NA
chr10_22053799_22054049	-0.906144	1.78411	14.928	0.000111691	0.00715032	Females_Age3xAge1	chr10	22053799	22054049	intron	230350	MLLT10	protein-coding	Quies	Quies	Quies	Quies	EnhWk	Enh	EnhA1	Enh	Quies	Quies	TxWk	Tx	Quies	Quies	EnhWk	Enh	TxWk	Tx	CD4_naive	NA	CD4_naive	CD4T	NA	CD4T	naive_T	NA	naive_T	CD3	NA	CD3	Lymphoid	NA	Lymphoid	Adaptive	NA	Adaptive
chr10_22900479_22901505	-0.339654	4.06154	9.56065	0.00198793	0.0404136	Females_Age3xAge1	chr10	22900479	22901505	intron	102045	PIP4K2A	protein-coding	EnhA1	Enh	EnhA1	Enh	TssA	Tss	TssA	Tss	EnhA1	Enh	EnhA1	Enh	TssA	Tss	TssA	Tss	EnhA2	Enh	NA	NA	NA	NA	CD8T	NA	NA	naive_T	NA	NA	NA	NA	NA	NA	NA	NA	NA	NA
chr10_22943971_22944859	-0.634029	3.67559	19.7694	8.73714e-06	0.00158919	Females_Age3xAge1	chr10	22943971	22944859	intron	58622	PIP4K2A	protein-coding	TxWk	Tx	EnhWk	Enh	TssA	Tss	EnhA1	Enh	EnhA1	Enh	EnhA1	Enh	EnhA1	Enh	EnhWk	Enh	EnhA1	Enh	NA	NA	NA	NA	NA	NA	NA	NA	NA	NA	NA	NA	Lymphoid	NA	Lymphoid	NA	NA	NA
chr10_22955343_22956337	-0.553591	3.57353	18.2894	1.89755e-05	0.0024776	Females_Age3xAge1	chr10	22955343	22956337	intron	47197	PIP4K2A	protein-coding	EnhWk	Enh	EnhWk	Enh	TssA	Tss	TssA	Tss	TssA	Tss	EnhA2	Enh	EnhA2	Enh	TssA	Tss	EnhWk	Enh	NA	NA	NA	NA	CD4T	NA	NA	memory_T	NA	NA	NA	NA	Lymphoid	NA	Lymphoid	NA	NA	NA
chr10_24911023_24912243	-0.846315	4.69972	24.0202	9.53306e-07	0.000428259	Females_Age3xAge1	chr10	24911023	24912243	intron	100964	ARHGAP21	protein-coding	TxWk	Tx	Quies	Quies	EnhA2	Enh	EnhA2	Enh	EnhWk	Enh	TxWk	Tx	EnhA1	Enh	TssA	Tss	EnhA1	Enh	NA	CD8_memory	NA	NA	NA	NA	naive_T	memory_T	NA	CD3	NA	CD3	Lymphoid	NA	Lymphoid	Adaptive	NA	Adaptive
chr10_26014780_26015269	0.377643	2.0035	9.2954	0.0022973	0.0439285	Females_Age3xAge1	chr10	26014780	26015269	intron	74384	LINC00836	ncRNA	Quies	Quies	Quies	Quies	ReprPCWk	ReprPC	Quies	Quies	EnhWk	Enh	Quies	Quies	ReprPCWk	ReprPC	Quies	Quies	ReprPCWk	ReprPC	NA	NA	NA	NA	NA	NA	NA	NA	NA	NA	NA	NA	NA	NA	NA	NA	NA	NA
chr10_26757498_26758304	-0.455135	2.99875	13.6527	0.000219922	0.0107914	Females_Age3xAge1	chr10	26757498	26758304	intron	30635	APBB1IP	protein-coding	Tx	Tx	EnhA1	Enh	EnhA1	Enh	EnhA1	Enh	EnhA1	Enh	EnhA1	Enh	EnhA1	Enh	EnhWk	Enh	EnhA1	Enh	NA	NA	NA	NA	NA	NA	NA	NA	NA	NA	NA	NA	Lymphoid	NA	Lymphoid	NA	NA	NA
chr10_26770975_26771545	-0.336464	4.46603	9.70244	0.00184023	0.0387541	Females_Age3xAge1	chr10	26770975	26771545	intron	43994	APBB1IP	protein-coding	EnhA1	Enh	EnhA1	Enh	EnhA1	Enh	EnhA1	Enh	EnhWk	Enh	EnhA2	Enh	EnhA1	Enh	EnhA1	Enh	EnhA2	Enh	NA	NA	NA	NA	NA	NA	NA	NA	NA	NA	NA	NA	NA	NA	NA	NA	NA	NA
chr10_26971820_26972322	-0.916591	3.05101	21.9303	2.82733e-06	0.000822501	Females_Age3xAge1	chr10	26971820	26972322	Intergenic	-14282	PDSS1	protein-coding	EnhWk	Enh	Quies	Quies	EnhA2	Enh	EnhA1	Enh	EnhWk	Enh	Quies	Quies	EnhA1	Enh	EnhWk	Enh	EnhA2	Enh	NA	NA	NA	NA	NA	NA	naive_T	NA	naive_T	CD3	NA	CD3	Lymphoid	NA	Lymphoid	Adaptive	NA	Adaptive
chr10_28883242_28883662	-0.738128	1.80595	17.2715	3.2401e-05	0.00343648	Females_Age3xAge1	chr10	28883242	28883662	intron	61031	WAC	protein-coding	Tx	Tx	Tx	Tx	TxWk	Tx	EnhWk	Enh	EnhWk	Enh	Tx	Tx	EnhWk	Enh	EnhWk	Enh	TxWk	Tx	NA	NA	NA	NA	NA	NA	NA	NA	NA	NA	NA	NA	NA	NA	NA	NA	NA	NA
chr10_30530063_30530279	0.545233	1.37701	8.91886	0.0028224	0.0493113	Females_Age3xAge1	chr10	30530063	30530279	Intergenic	29390	LOC101929279	ncRNA	Quies	Quies	ReprPCWk	ReprPC	ReprPCWk	ReprPC	Quies	Quies	Quies	Quies	ReprPCWk	ReprPC	Quies	Quies	Quies	Quies	Quies	Quies	NA	NA	NA	NA	NA	NA	NA	NA	NA	NA	NA	NA	NA	NA	NA	NA	NA	NA
chr10_31106789_31107536	0.494259	2.903	8.9123	0.00283257	0.0494195	Females_Age3xAge1	chr10	31106789	31107536	Intergenic	95015	LOC105376480	ncRNA	EnhWk	Enh	ReprPCWk	ReprPC	ReprPC	ReprPC	Quies	Quies	Quies	Quies	EnhA1	Enh	Quies	Quies	Quies	Quies	Quies	Quies	CD56	NA	CD56	CD56	NA	CD56	CD56	NA	CD56	CD56	NA	CD56	Lymphoid	NA	Lymphoid	Innate	NA	Innate
chr10_31218127_31218686	-0.556205	1.63362	11.9184	0.000555811	0.0189555	Females_Age3xAge1	chr10	31218127	31218686	intron	70039	ZNF438	protein-coding	Tx	Tx	Het	Others	EnhWk	Enh	TssA	Tss	Quies	Quies	EnhWk	Enh	EnhA2	Enh	Quies	Quies	TxWk	Tx	CD8_naive	CD4_naive	NA	CD8T	CD4T	NA	naive_T	NA	naive_T	CD3	NA	CD3	Lymphoid	NA	Lymphoid	Adaptive	NA	Adaptive
chr10_31610364_31610835	-0.706279	3.2353	18.5311	1.6715e-05	0.00230029	Females_Age3xAge1	chr10	31610364	31610835	promoter-TSS	50	ZEB1	protein-coding	EnhBiv	Enh	EnhWk	Enh	TssA	Tss	TssA	Tss	EnhA1	Enh	TssA	Tss	TssA	Tss	TssFlnkD	Tss	EnhA2	Enh	CD4_memory	NA	NA	CD4T	NA	NA	memory_T	NA	NA	CD3	CD56	NA	Lymphoid	NA	Lymphoid	Adaptive	Innate	NA
chr10_3228651_3228863	-0.698763	1.83424	10.95	0.000936027	0.025957	Females_Age3xAge1	chr10	3228651	3228863	Intergenic	-13724	PITRM1	protein-coding	Quies	Quies	ReprPCWk	ReprPC	ReprPCWk	ReprPC	EnhWk	Enh	EnhWk	Enh	ReprPCWk	ReprPC	Quies	Quies	Quies	Quies	Quies	Quies	NA	NA	NA	NA	NA	NA	NA	NA	NA	NA	NA	NA	NA	NA	NA	NA	NA	NA
chr10_32748120_32748777	-0.512226	3.70105	11.176	0.000828637	0.0240252	Females_Age3xAge1	chr10	32748120	32748777	intron	13439	CCDC7	protein-coding	TxWk	Tx	TxWk	Tx	EnhA2	Enh	EnhA1	Enh	EnhWk	Enh	EnhA2	Enh	EnhA1	Enh	EnhA1	Enh	TxWk	Tx	NA	NA	NA	NA	NA	NA	NA	NA	NA	NA	NA	NA	Lymphoid	NA	Lymphoid	NA	NA	NA
chr10_33427902_33428667	-0.456913	4.70686	12.9865	0.000313737	0.0133016	Females_Age3xAge1	chr10	33427902	33428667	Intergenic	-180992	ITGB1	protein-coding	Quies	Quies	EnhA1	Enh	EnhA1	Enh	TssA	Tss	EnhA1	Enh	EnhA1	Enh	EnhA1	Enh	EnhA1	Enh	EnhA1	Enh	NA	CD4_naive	NA	NA	NA	NA	NA	NA	NA	NA	NA	NA	Lymphoid	NA	Lymphoid	NA	NA	NA
chr10_3526538_3527914	0.357616	3.47484	9.89118	0.00166073	0.0365365	Females_Age3xAge1	chr10	3526538	3527914	intron	166339	LOC105376360	ncRNA	EnhWk	Enh	TssFlnkU	Tss	EnhA1	Enh	EnhWk	Enh	EnhWk	Enh	EnhA1	Enh	Quies	Quies	EnhWk	Enh	Quies	Quies	CD56	NA	CD56	CD56	NA	CD56	CD56	NA	CD56	CD56	NA	CD56	Lymphoid	NA	Lymphoid	Innate	NA	Innate
chr10_397986_398487	-0.709245	1.46725	12.419	0.000424989	0.0159879	Females_Age3xAge1	chr10	397986	398487	intron	-70211	MIR7641-2	ncRNA	Quies	Quies	Quies	Quies	EnhWk	Enh	EnhWk	Enh	Quies	Quies	Quies	Quies	EnhWk	Enh	Quies	Quies	TxWk	Tx	NA	NA	NA	NA	NA	NA	NA	NA	NA	NA	NA	NA	NA	NA	NA	NA	NA	NA
chr10_43857242_43858230	-0.219975	5.693	11.7136	0.000620443	0.020317	Females_Age3xAge1	chr10	43857242	43858230	Intergenic	-9356	FXYD4	protein-coding	TssA	Tss	TssA	Tss	TssA	Tss	TssA	Tss	TssA	Tss	TssFlnkU	Tss	TssA	Tss	TssA	Tss	TssFlnkU	Tss	NA	NA	NA	NA	NA	NA	NA	NA	NA	NA	NA	NA	NA	NA	NA	NA	NA	NA
chr10_45443989_45444519	0.529297	1.40119	11.4069	0.000731708	0.0223403	Females_Age3xAge1	chr10	45443989	45444519	intron	10883	TMEM72-AS1	ncRNA	EnhA1	Enh	EnhWk	Enh	ReprPCWk	ReprPC	Quies	Quies	ReprPCWk	ReprPC	EnhWk	Enh	Quies	Quies	Quies	Quies	EnhWk	Enh	CD14	NA	CD14	CD14	NA	CD14	CD14	NA	CD14	CD14	NA	CD14	Myeloid	NA	Myeloid	Innate	NA	Innate
chr10_4857149_4857810	0.298534	3.7758	10.7056	0.00106813	0.0282164	Females_Age3xAge1	chr10	4857149	4857810	Intergenic	-10889	AKR1E2	protein-coding	EnhA1	Enh	EnhWk	Enh	EnhWk	Enh	TssFlnk	Tss	EnhWk	Enh	EnhWk	Enh	Quies	Quies	EnhWk	Enh	Quies	Quies	CD14	NA	CD14	CD14	NA	CD14	CD14	NA	CD14	CD14	NA	CD14	Myeloid	NA	Myeloid	Innate	NA	Innate
chr10_50517767_50518778	0.310572	3.43319	10.433	0.0012378	0.0305607	Females_Age3xAge1	chr10	50517767	50518778	intron	11086	C10orf71	protein-coding	EnhA1	Enh	EnhA1	Enh	EnhA1	Enh	Quies	Quies	EnhWk	Enh	EnhA1	Enh	EnhWk	Enh	EnhA1	Enh	EnhA2	Enh	NA	NA	NA	NA	NA	NA	NA	NA	NA	NA	NA	NA	NA	NA	NA	NA	NA	NA
chr10_50801025_50801711	0.324924	2.52923	9.07313	0.00259393	0.0470331	Females_Age3xAge1	chr10	50801025	50801711	Intergenic	-15773	CHAT	protein-coding	Quies	Quies	EnhWk	Enh	ReprPC	ReprPC	Quies	Quies	ReprPCWk	ReprPC	ReprPCWk	ReprPC	ReprPCWk	ReprPC	Quies	Quies	ReprPCWk	ReprPC	NA	NA	NA	NA	NA	NA	NA	NA	NA	NA	NA	NA	NA	NA	NA	NA	NA	NA
chr10_51501583_51501859	-0.611382	2.03125	10.0903	0.0014905	0.0343478	Females_Age3xAge1	chr10	51501583	51501859	intron	-15394	AGAP7P	pseudo	TxWk	Tx	EnhWk	Enh	TssFlnkU	Tss	TssA	Tss	EnhWk	Enh	EnhWk	Enh	TssFlnkU	Tss	EnhWk	Enh	TssA	Tss	NA	CD4_naive	CD4_naive	NA	CD4T	CD4T	NA	naive_T	naive_T	NA	CD3	CD3	NA	Lymphoid	Lymphoid	NA	Adaptive	Adaptive
chr10_516260_516913	-0.48667	3.21485	11.1713	0.000830739	0.0240505	Females_Age3xAge1	chr10	516260	516913	intron	171131	MIR5699	ncRNA	Quies	Quies	Tx	Tx	EnhA1	Enh	EnhA1	Enh	EnhWk	Enh	Quies	Quies	EnhWk	Enh	EnhWk	Enh	Quies	Quies	CD4_naive	NA	CD4_naive	CD4T	NA	CD4T	naive_T	NA	naive_T	CD3	NA	CD3	Lymphoid	NA	Lymphoid	Adaptive	NA	Adaptive
chr10_52287146_52287664	0.529316	2.09603	10.3036	0.00132773	0.031965	Females_Age3xAge1	chr10	52287146	52287664	intron	96332	SGMS1	protein-coding	Quies	Quies	TxWk	Tx	EnhA1	Enh	EnhWk	Enh	TxWk	Tx	EnhA1	Enh	EnhWk	Enh	EnhWk	Enh	TxWk	Tx	CD56	NA	CD56	CD56	NA	CD56	CD56	NA	CD56	CD56	NA	CD56	Lymphoid	NA	Lymphoid	Innate	NA	Innate
chr10_58381838_58382734	0.462604	2.35208	11.508	0.000692968	0.0216496	Females_Age3xAge1	chr10	58381838	58382734	Intergenic	-261252	ZWINT	protein-coding	Quies	Quies	EnhA1	Enh	Quies	Quies	Quies	Quies	Quies	Quies	Het	Others	Quies	Quies	Quies	Quies	Quies	Quies	CD19	NA	CD19	CD19	NA	CD19	CD19	NA	CD19	CD19	NA	CD19	Lymphoid	NA	Lymphoid	Adaptive	NA	Adaptive
chr10_6056066_6056742	-0.401528	3.25868	9.74019	0.00180282	0.038273	Females_Age3xAge1	chr10	6056066	6056742	intron	-36254	IL15RA	protein-coding	Quies	Quies	EnhA1	Enh	EnhA1	Enh	EnhA1	Enh	EnhA1	Enh	EnhA1	Enh	EnhA1	Enh	EnhWk	Enh	Quies	Quies	NA	NA	NA	NA	NA	NA	NA	NA	NA	NA	NA	NA	Lymphoid	NA	Lymphoid	NA	NA	NA
chr10_61996546_61997443	0.292262	5.31059	12.6778	0.000370013	0.0148011	Females_Age3xAge1	chr10	61996546	61997443	intron	-96221	ANK3	protein-coding	EnhA1	Enh	TssA	Tss	TssA	Tss	EnhWk	Enh	EnhWk	Enh	TssA	Tss	TssA	Tss	EnhWk	Enh	TssA	Tss	CD14	NA	NA	CD14	NA	NA	CD14	NA	NA	CD14	NA	NA	Myeloid	Lymphoid	NA	Innate	Adaptive	NA
chr10_6215111_6215559	-0.640405	2.97844	14.6295	0.000130852	0.0079807	Females_Age3xAge1	chr10	6215111	6215559	intron	-21110	MIR3155B	ncRNA	EnhWk	Enh	EnhWk	Enh	EnhA1	Enh	EnhA1	Enh	EnhWk	Enh	EnhWk	Enh	EnhWk	Enh	EnhWk	Enh	EnhA2	Enh	CD4_naive	NA	CD4_naive	CD4T	NA	CD4T	naive_T	NA	naive_T	CD3	NA	CD3	Lymphoid	NA	Lymphoid	Adaptive	NA	Adaptive
chr10_6243089_6243904	-0.293331	4.02068	11.2323	0.000803875	0.0235961	Females_Age3xAge1	chr10	6243089	6243904	intron	-1343	PFKFB3	protein-coding	TssFlnk	Tss	TssFlnk	Tss	TssFlnk	Tss	TssA	Tss	TssFlnk	Tss	TssFlnk	Tss	TssA	Tss	TssFlnk	Tss	TssA	Tss	NA	NA	NA	NA	NA	NA	NA	naive_T	naive_T	NA	CD3	CD3	NA	Lymphoid	Lymphoid	NA	Adaptive	Adaptive
chr10_63751958_63753557	0.209466	5.69175	10.6714	0.00108807	0.0284642	Females_Age3xAge1	chr10	63751958	63753557	intron	-56212	ARID5B	protein-coding	EnhA1	Enh	EnhA1	Enh	TssA	Tss	EnhA1	Enh	EnhA1	Enh	TssA	Tss	EnhA1	Enh	EnhWk	Enh	EnhA1	Enh	NA	CD56	NA	NA	CD56	NA	NA	CD56	NA	NA	CD56	NA	NA	NA	NA	NA	NA	NA
chr10_6389662_6390673	-0.428573	5.00321	32.4078	1.24986e-08	3.2566e-05	Females_Age3xAge1	chr10	6389662	6390673	Intergenic	21661	LOC399715	ncRNA	EnhA1	Enh	EnhA1	Enh	EnhA1	Enh	EnhA1	Enh	EnhA1	Enh	EnhA1	Enh	EnhA1	Enh	EnhA1	Enh	EnhA1	Enh	NA	NA	NA	NA	NA	NA	NA	NA	NA	NA	NA	NA	NA	NA	NA	NA	NA	NA
chr10_63943044_63943754	-0.672512	5.23945	17.3581	3.09581e-05	0.00336098	Females_Age3xAge1	chr10	63943044	63943754	Intergenic	85223	RTKN2	protein-coding	Quies	Quies	EnhWk	Enh	EnhA2	Enh	EnhA1	Enh	EnhA1	Enh	EnhA2	Enh	EnhA1	Enh	EnhWk	Enh	EnhA2	Enh	NA	NA	NA	NA	NA	NA	NA	NA	NA	NA	NA	NA	Lymphoid	NA	Lymphoid	NA	NA	NA
chr10_65314367_65314973	-0.507579	2.84719	12.8413	0.000339051	0.0139462	Females_Age3xAge1	chr10	65314367	65314973	intron	-32835	JMJD1C	protein-coding	EnhWk	Enh	EnhA1	Enh	EnhWk	Enh	EnhWk	Enh	EnhWk	Enh	EnhWk	Enh	EnhWk	Enh	EnhWk	Enh	Quies	Quies	CD19	NA	CD19	CD19	NA	CD19	CD19	NA	CD19	CD19	NA	CD19	Lymphoid	NA	Lymphoid	Adaptive	NA	Adaptive
chr10_6633949_6634599	-0.779267	2.39602	20.3057	6.60022e-06	0.00133658	Females_Age3xAge1	chr10	6633949	6634599	Intergenic	-11666	PRKCQ	protein-coding	Quies	Quies	Quies	Quies	TssA	Tss	EnhA1	Enh	EnhA1	Enh	EnhA1	Enh	EnhA1	Enh	EnhWk	Enh	EnhA1	Enh	NA	NA	NA	NA	NA	NA	NA	NA	NA	NA	NA	NA	Lymphoid	NA	Lymphoid	NA	NA	NA
chr10_6637496_6637810	-0.918962	0.94323	11.9859	0.000536057	0.0185056	Females_Age3xAge1	chr10	6637496	6637810	Intergenic	-15045	PRKCQ	protein-coding	Quies	Quies	Quies	Quies	EnhA2	Enh	TssFlnkU	Tss	EnhWk	Enh	TxWk	Tx	EnhA1	Enh	EnhWk	Enh	EnhA1	Enh	CD8_naive	NA	CD8_naive	CD8T	NA	CD8T	naive_T	NA	naive_T	CD3	NA	CD3	Lymphoid	NA	Lymphoid	Adaptive	NA	Adaptive
chr10_67260956_67261325	0.692322	1.65371	11.1971	0.00081924	0.0238679	Females_Age3xAge1	chr10	67260956	67261325	Intergenic	-70042	LINC01515	ncRNA	Quies	Quies	Quies	Quies	Quies	Quies	Quies	Quies	Quies	Quies	Het	Others	Quies	Quies	Quies	Quies	Quies	Quies	NA	NA	NA	NA	NA	NA	NA	NA	NA	NA	NA	NA	NA	NA	NA	NA	NA	NA
chr10_70074180_70074439	-0.620756	1.22307	12.1323	0.000495571	0.0175899	Females_Age3xAge1	chr10	70074180	70074439	intron	-17140	HNRNPH3	protein-coding	Quies	Quies	Quies	Quies	EnhWk	Enh	EnhWk	Enh	Quies	Quies	Quies	Quies	EnhWk	Enh	EnhWk	Enh	EnhWk	Enh	NA	NA	NA	NA	NA	NA	NA	NA	NA	NA	NA	NA	NA	NA	NA	NA	NA	NA
chr10_7077194_7077601	1.92889	1.28474	9.58092	0.0019661	0.0401835	Females_Age3xAge1	chr10	7077194	7077601	Intergenic	151348	SNORD129	snoRNA	Quies	Quies	Quies	Quies	EnhWk	Enh	Quies	Quies	EnhWk	Enh	EnhA1	Enh	EnhWk	Enh	EnhWk	Enh	Quies	Quies	CD56	NA	CD56	CD56	NA	CD56	CD56	NA	CD56	CD56	NA	CD56	Lymphoid	NA	Lymphoid	Innate	NA	Innate
chr10_70847344_70849164	-0.243919	5.68255	13.5825	0.000228308	0.0110297	Females_Age3xAge1	chr10	70847344	70849164	intron	470	SRGN	protein-coding	TssA	Tss	TssA	Tss	TssA	Tss	TssA	Tss	TssA	Tss	TssA	Tss	TssA	Tss	TssA	Tss	TssA	Tss	NA	NA	NA	NA	NA	NA	NA	NA	NA	NA	NA	NA	NA	NA	NA	NA	NA	NA
chr10_70849547_70850317	-0.364028	4.95121	19.5924	9.58513e-06	0.00167435	Females_Age3xAge1	chr10	70849547	70850317	intron	2148	SRGN	protein-coding	TssA	Tss	EnhA1	Enh	TssA	Tss	TssA	Tss	TssFlnkU	Tss	TssFlnkU	Tss	TssA	Tss	TssA	Tss	TssA	Tss	CD19	NA	NA	CD19	NA	NA	CD19	NA	NA	CD19	NA	NA	Lymphoid	Myeloid	NA	Adaptive	Innate	NA
chr10_708733_708999	0.74635	0.735017	10.0728	0.00150475	0.0345441	Females_Age3xAge1	chr10	708733	708999	non-coding	12849	PRR26	ncRNA	Quies	Quies	Quies	Quies	ReprPC	ReprPC	Quies	Quies	Quies	Quies	EnhWk	Enh	Quies	Quies	Quies	Quies	ReprPCWk	ReprPC	NA	NA	NA	NA	NA	NA	NA	NA	NA	NA	NA	NA	NA	NA	NA	NA	NA	NA
chr10_7088050_7088871	0.369873	4.13944	13.5674	0.000230142	0.0110566	Females_Age3xAge1	chr10	7088050	7088871	Intergenic	140285	SNORD129	snoRNA	EnhWk	Enh	EnhWk	Enh	EnhA1	Enh	Quies	Quies	EnhWk	Enh	EnhA1	Enh	EnhWk	Enh	EnhWk	Enh	Quies	Quies	CD56	NA	CD56	CD56	NA	CD56	CD56	NA	CD56	CD56	NA	CD56	Lymphoid	NA	Lymphoid	Innate	NA	Innate
chr10_71118758_71119818	-0.364379	3.18283	12.1032	0.00050336	0.0177635	Females_Age3xAge1	chr10	71118758	71119818	intron	40685	HK1	protein-coding	EnhA1	Enh	EnhWk	Enh	EnhA1	Enh	EnhA1	Enh	EnhA1	Enh	EnhA1	Enh	EnhA1	Enh	EnhWk	Enh	EnhA2	Enh	NA	NA	NA	NA	NA	NA	NA	NA	NA	NA	NA	NA	NA	NA	NA	NA	NA	NA
chr10_7163088_7163641	-0.369036	3.13616	11.2503	0.000796081	0.0234857	Females_Age3xAge1	chr10	7163088	7163641	Intergenic	65381	SNORD129	snoRNA	EnhWk	Enh	EnhWk	Enh	EnhWk	Enh	EnhWk	Enh	EnhWk	Enh	EnhWk	Enh	EnhWk	Enh	Quies	Quies	Quies	Quies	NA	NA	NA	NA	NA	NA	NA	NA	NA	NA	NA	NA	NA	NA	NA	NA	NA	NA
chr10_72065898_72066270	0.488442	1.30975	9.58146	0.00196552	0.0401835	Females_Age3xAge1	chr10	72065898	72066270	intron	-22634	NPFFR1	protein-coding	EnhWk	Enh	EnhWk	Enh	Quies	Quies	Quies	Quies	Quies	Quies	Quies	Quies	Quies	Quies	Quies	Quies	EnhWk	Enh	NA	NA	NA	NA	NA	NA	NA	NA	NA	NA	NA	NA	NA	NA	NA	NA	NA	NA
chr10_72475720_72476295	0.4454	2.1017	9.42118	0.00214494	0.0421795	Females_Age3xAge1	chr10	72475720	72476295	intron	43746	ADAMTS14	protein-coding	EnhA1	Enh	Quies	Quies	ReprPCWk	ReprPC	Quies	Quies	Quies	Quies	EnhWk	Enh	Quies	Quies	Quies	Quies	Quies	Quies	CD14	NA	CD14	CD14	NA	CD14	CD14	NA	CD14	CD14	NA	CD14	Myeloid	NA	Myeloid	Innate	NA	Innate
chr10_7348052_7348778	0.650024	2.1935	12.179	0.000483308	0.0173297	Females_Age3xAge1	chr10	7348052	7348778	intron	102888	SFMBT2	protein-coding	EnhWk	Enh	EnhA1	Enh	TxWk	Tx	TxWk	Tx	TxWk	Tx	EnhA2	Enh	TxWk	Tx	Quies	Quies	TxWk	Tx	NA	NA	NA	NA	NA	NA	NA	NA	NA	NA	NA	NA	Lymphoid	NA	Lymphoid	NA	NA	NA
chr10_73495608_73496327	-0.368692	3.77672	9.73828	0.0018047	0.0382921	Females_Age3xAge1	chr10	73495608	73496327	intron	1613	C10orf105	protein-coding	EnhA1	Enh	EnhA1	Enh	EnhA1	Enh	EnhA1	Enh	EnhA1	Enh	EnhA1	Enh	EnhA1	Enh	EnhWk	Enh	EnhA1	Enh	NA	NA	NA	NA	NA	NA	NA	NA	NA	NA	NA	NA	NA	NA	NA	NA	NA	NA
chr10_73516510_73516999	-0.615823	3.00613	19.0454	1.27648e-05	0.00200761	Females_Age3xAge1	chr10	73516510	73516999	intron	16582	VSIR	protein-coding	EnhG2	Enh	EnhA1	Enh	EnhG2	Enh	TssFlnkU	Tss	EnhA1	Enh	EnhG2	Enh	EnhA1	Enh	TssFlnkD	Tss	EnhG1	Enh	NA	NA	NA	NA	NA	NA	NA	NA	NA	NA	NA	NA	NA	NA	NA	NA	NA	NA
chr10_73693447_73693752	-0.927625	1.40823	17.0147	3.70908e-05	0.0037218	Females_Age3xAge1	chr10	73693447	73693752	Intergenic	-30520	CHST3	protein-coding	Het	Others	ZNF_Rpts	Others	EnhA1	Enh	EnhA1	Enh	TssFlnkD	Tss	Quies	Quies	EnhA1	Enh	EnhWk	Enh	Quies	Quies	NA	NA	NA	NA	NA	NA	naive_T	NA	naive_T	CD3	NA	CD3	Lymphoid	NA	Lymphoid	Adaptive	NA	Adaptive
chr10_73846773_73848936	-0.297791	5.14043	10.4772	0.00120854	0.0301525	Females_Age3xAge1	chr10	73846773	73848936	intron	676	SPOCK2	protein-coding	TssBiv	Tss	TssA	Tss	TssA	Tss	TssA	Tss	TssA	Tss	TssA	Tss	TssA	Tss	TssA	Tss	TssA	Tss	NA	NA	NA	NA	NA	NA	NA	NA	NA	NA	NA	NA	NA	Lymphoid	Lymphoid	NA	NA	NA
chr10_73975247_73976231	-0.277605	5.38095	14.9532	0.000110211	0.00711385	Females_Age3xAge1	chr10	73975247	73976231	promoter-TSS	-19	ANAPC16	protein-coding	TssA	Tss	TssA	Tss	TssA	Tss	TssA	Tss	TssA	Tss	TssA	Tss	TssA	Tss	TssA	Tss	TssA	Tss	NA	NA	NA	NA	NA	NA	NA	NA	NA	NA	NA	NA	NA	NA	NA	NA	NA	NA
chr10_74007845_74009161	-0.433091	5.24138	10.4176	0.00124822	0.0307208	Females_Age3xAge1	chr10	74007845	74009161	Intergenic	-25174	DDIT4	protein-coding	EnhA1	Enh	EnhA1	Enh	TssFlnkU	Tss	TssFlnkU	Tss	EnhWk	Enh	EnhA1	Enh	EnhWk	Enh	TssA	Tss	EnhA2	Enh	NA	CD8_memory	NA	NA	CD8T	NA	NA	memory_T	NA	NA	CD3	NA	NA	NA	NA	NA	NA	NA
chr10_74397250_74397479	0.559469	1.92926	14.217	0.000162888	0.00901112	Females_Age3xAge1	chr10	74397250	74397479	Intergenic	-11416	MICU1	protein-coding	EnhWk	Enh	Quies	Quies	ReprPCWk	ReprPC	Quies	Quies	Quies	Quies	Quies	Quies	Quies	Quies	EnhA2	Enh	Quies	Quies	CD8_memory	NA	CD8_memory	CD8T	NA	CD8T	memory_T	NA	memory_T	CD3	NA	CD3	Lymphoid	NA	Lymphoid	Adaptive	NA	Adaptive
chr10_7525879_7527300	-0.35267	4.4332	9.9678	0.00159302	0.0356529	Females_Age3xAge1	chr10	7525879	7527300	Intergenic	-73142	SFMBT2	protein-coding	EnhA1	Enh	EnhA1	Enh	EnhA1	Enh	EnhA1	Enh	TssA	Tss	EnhA1	Enh	EnhA1	Enh	EnhA1	Enh	TssA	Tss	NA	CD4_memory	NA	NA	NA	NA	NA	NA	NA	NA	NA	NA	NA	NA	NA	NA	NA	NA
chr10_75541552_75542105	-0.267396	4.3381	15.3103	9.12155e-05	0.00633376	Females_Age3xAge1	chr10	75541552	75542105	promoter-TSS	21	CHCHD1	protein-coding	TssA	Tss	TssA	Tss	TssA	Tss	TssA	Tss	TssA	Tss	TssA	Tss	TssA	Tss	TssA	Tss	TssFlnkU	Tss	NA	NA	NA	NA	NA	NA	NA	NA	NA	NA	NA	NA	NA	NA	NA	NA	NA	NA
chr10_75954375_75954648	-0.806255	1.93188	17.5875	2.74385e-05	0.00310389	Females_Age3xAge1	chr10	75954375	75954648	intron	18265	ADK	protein-coding	TxWk	Tx	TxWk	Tx	TxWk	Tx	EnhWk	Enh	EnhWk	Enh	TxWk	Tx	EnhWk	Enh	EnhWk	Enh	TxWk	Tx	NA	NA	NA	NA	NA	NA	NA	NA	NA	NA	NA	NA	NA	NA	NA	NA	NA	NA
chr10_75987463_75988284	-0.378195	2.85886	9.40436	0.0021647	0.0423867	Females_Age3xAge1	chr10	75987463	75988284	intron	51627	ADK	protein-coding	EnhA1	Enh	EnhA1	Enh	EnhA1	Enh	EnhA1	Enh	EnhA1	Enh	EnhA1	Enh	EnhA1	Enh	EnhWk	Enh	EnhA2	Enh	NA	NA	NA	NA	NA	NA	NA	NA	NA	NA	NA	NA	NA	NA	NA	NA	NA	NA
chr10_76345194_76346178	-0.447387	3.91375	13.001	0.000311331	0.0132733	Females_Age3xAge1	chr10	76345194	76346178	intron	-56604	LOC102723439	ncRNA	EnhWk	Enh	EnhA1	Enh	TssA	Tss	EnhA2	Enh	EnhA1	Enh	EnhA1	Enh	EnhA1	Enh	EnhWk	Enh	TssA	Tss	NA	NA	NA	NA	NA	NA	NA	NA	NA	NA	NA	NA	Lymphoid	NA	Lymphoid	NA	NA	NA
chr10_76349002_76349411	-0.560393	4.23623	17.2657	3.25001e-05	0.0034407	Females_Age3xAge1	chr10	76349002	76349411	intron	-60125	LOC102723439	ncRNA	Tx	Tx	EnhG1	Enh	EnhA2	Enh	EnhA1	Enh	EnhA1	Enh	EnhG1	Enh	EnhA1	Enh	EnhA1	Enh	TxWk	Tx	NA	NA	NA	NA	NA	NA	NA	NA	NA	NA	NA	NA	Lymphoid	NA	Lymphoid	NA	NA	NA
chr10_79989982_79990298	0.766943	0.766144	11.89	0.000564356	0.0191306	Females_Age3xAge1	chr10	79989982	79990298	Intergenic	-18242	LINC00856	ncRNA	Quies	Quies	Quies	Quies	ReprPCWk	ReprPC	Quies	Quies	Quies	Quies	EnhWk	Enh	Quies	Quies	Quies	Quies	ReprPCWk	ReprPC	NA	NA	NA	NA	NA	NA	NA	NA	NA	NA	NA	NA	NA	NA	NA	NA	NA	NA
chr10_80009833_80010498	0.314389	3.18397	8.93594	0.00279613	0.0491157	Females_Age3xAge1	chr10	80009833	80010498	non-coding	1784	LINC00856	ncRNA	EnhWk	Enh	EnhWk	Enh	EnhBiv	Enh	Quies	Quies	Quies	Quies	EnhWk	Enh	EnhWk	Enh	Quies	Quies	Quies	Quies	NA	NA	NA	NA	NA	NA	NA	NA	NA	NA	NA	NA	NA	NA	NA	NA	NA	NA
chr10_8102131_8102372	-0.46335	2.34425	9.95262	0.00160621	0.035821	Females_Age3xAge1	chr10	8102131	8102372	intron	5585	GATA3	protein-coding	EnhBiv	Enh	EnhBiv	Enh	TssFlnkU	Tss	TssFlnkU	Tss	TssFlnkU	Tss	TssFlnkU	Tss	TssFlnkU	Tss	TssFlnkU	Tss	TssFlnk	Tss	NA	NA	NA	NA	NA	NA	NA	NA	NA	NA	NA	NA	NA	NA	NA	NA	NA	NA
chr10_81302522_81302940	0.571144	1.56509	14.5234	0.000138432	0.00821625	Females_Age3xAge1	chr10	81302522	81302940	Intergenic	16896	SFTPA2	protein-coding	EnhWk	Enh	Quies	Quies	EnhWk	Enh	Quies	Quies	Quies	Quies	Quies	Quies	Quies	Quies	Quies	Quies	Quies	Quies	NA	NA	NA	NA	NA	NA	NA	NA	NA	NA	NA	NA	NA	NA	NA	NA	NA	NA
chr10_82778672_82779131	0.61397	1.51894	15.3524	8.92061e-05	0.00628543	Females_Age3xAge1	chr10	82778672	82779131	Intergenic	478327	SH2D4B	protein-coding	Quies	Quies	Quies	Quies	ReprPCWk	ReprPC	Quies	Quies	Quies	Quies	Quies	Quies	Quies	Quies	Quies	Quies	Quies	Quies	NA	NA	NA	NA	NA	NA	NA	NA	NA	NA	NA	NA	NA	NA	NA	NA	NA	NA
chr10_8287038_8287625	-0.53576	2.06787	10.3797	0.00127411	0.0311522	Females_Age3xAge1	chr10	8287038	8287625	Intergenic	22936	LINC00708	ncRNA	Quies	Quies	EnhWk	Enh	EnhA1	Enh	TssFlnkU	Tss	EnhA1	Enh	EnhA1	Enh	EnhA1	Enh	EnhWk	Enh	EnhWk	Enh	NA	NA	NA	NA	NA	NA	NA	NA	NA	NA	NA	NA	Lymphoid	NA	Lymphoid	NA	NA	NA
chr10_8446549_8447065	-0.443949	3.16685	10.6597	0.00109495	0.0285147	Females_Age3xAge1	chr10	8446549	8447065	Intergenic	-136539	LINC00708	ncRNA	Quies	Quies	EnhWk	Enh	TssA	Tss	TssA	Tss	EnhA1	Enh	EnhA1	Enh	EnhA1	Enh	EnhA1	Enh	EnhA2	Enh	NA	CD4_naive	NA	NA	NA	NA	NA	NA	NA	NA	NA	NA	Lymphoid	NA	Lymphoid	NA	NA	NA
chr10_85950805_85951181	-0.506001	1.8548	11.1399	0.000844894	0.0243238	Females_Age3xAge1	chr10	85950805	85951181	Intergenic	-3398	CDHR1	protein-coding	ReprPCWk	ReprPC	ReprPCWk	ReprPC	EnhWk	Enh	EnhWk	Enh	Quies	Quies	EnhWk	Enh	EnhWk	Enh	EnhWk	Enh	ReprPCWk	ReprPC	NA	NA	NA	NA	NA	NA	NA	NA	NA	NA	NA	NA	NA	NA	NA	NA	NA	NA
chr10_88114592_88115806	0.429933	3.68236	13.0563	0.000302272	0.0130518	Females_Age3xAge1	chr10	88114592	88115806	intron	11051	GRID1	protein-coding	EnhA1	Enh	EnhWk	Enh	ReprPC	ReprPC	ReprPCWk	ReprPC	Quies	Quies	EnhWk	Enh	Quies	Quies	ReprPCWk	ReprPC	ReprPCWk	ReprPC	CD14	NA	CD14	CD14	NA	CD14	CD14	NA	CD14	CD14	NA	CD14	Myeloid	NA	Myeloid	Innate	NA	Innate
chr10_89824408_89825372	-0.470189	4.66309	17.6416	2.66686e-05	0.00306325	Females_Age3xAge1	chr10	89824408	89825372	Intergenic	201695	PTEN	protein-coding	EnhA1	Enh	EnhWk	Enh	EnhA1	Enh	EnhA1	Enh	EnhWk	Enh	EnhA1	Enh	EnhA1	Enh	EnhWk	Enh	EnhWk	Enh	NA	NA	NA	NA	NA	NA	NA	NA	NA	NA	NA	NA	NA	NA	NA	NA	NA	NA
chr10_89826599_89827041	-0.379163	3.2625	14.0778	0.000175404	0.0094492	Females_Age3xAge1	chr10	89826599	89827041	Intergenic	203625	PTEN	protein-coding	EnhA1	Enh	EnhA1	Enh	EnhA1	Enh	EnhA1	Enh	EnhWk	Enh	EnhA1	Enh	EnhA1	Enh	EnhWk	Enh	EnhWk	Enh	NA	NA	NA	NA	NA	NA	NA	NA	NA	NA	NA	NA	NA	NA	NA	NA	NA	NA
chr10_9052013_9052520	-0.75067	2.75817	14.3301	0.000153393	0.00870417	Females_Age3xAge1	chr10	9052013	9052520	Intergenic	112315	LOC105755953	ncRNA	Quies	Quies	Quies	Quies	TxWk	Tx	EnhWk	Enh	TxWk	Tx	ReprPCWk	ReprPC	EnhWk	Enh	EnhWk	Enh	Quies	Quies	NA	NA	NA	NA	NA	NA	NA	NA	NA	NA	NA	NA	NA	NA	NA	NA	NA	NA
chr10_9137952_9138562	-0.803031	3.40786	20.474	6.04455e-06	0.00126365	Females_Age3xAge1	chr10	9137952	9138562	Intergenic	-179319	LINC00709	ncRNA	Quies	Quies	Quies	Quies	EnhA1	Enh	EnhA1	Enh	EnhWk	Enh	Quies	Quies	EnhA1	Enh	EnhWk	Enh	Quies	Quies	NA	NA	NA	NA	NA	NA	naive_T	NA	naive_T	CD3	NA	CD3	Lymphoid	NA	Lymphoid	Adaptive	NA	Adaptive
chr10_9139306_9139960	-0.830925	2.98981	17.4926	2.88435e-05	0.00320713	Females_Age3xAge1	chr10	9139306	9139960	Intergenic	-177943	LINC00709	ncRNA	Quies	Quies	Quies	Quies	EnhA1	Enh	EnhWk	Enh	TssFlnkD	Tss	Quies	Quies	EnhA1	Enh	EnhWk	Enh	Quies	Quies	CD8_naive	NA	CD8_naive	CD8T	NA	CD8T	naive_T	NA	naive_T	CD3	NA	CD3	Lymphoid	NA	Lymphoid	Adaptive	NA	Adaptive
chr10_93395091_93395430	0.526681	1.26283	9.05423	0.00262087	0.0473131	Females_Age3xAge1	chr10	93395091	93395430	Intergenic	-2403	PPP1R3C	protein-coding	ReprPC	ReprPC	ReprPCWk	ReprPC	ReprPCWk	ReprPC	ReprPCWk	ReprPC	ReprPCWk	ReprPC	ReprPCWk	ReprPC	ReprPCWk	ReprPC	ReprPCWk	ReprPC	ReprPC	ReprPC	NA	NA	NA	NA	NA	NA	NA	NA	NA	NA	NA	NA	NA	NA	NA	NA	NA	NA
chr10_94590650_94591118	0.35311	2.02896	9.07013	0.00259819	0.0470667	Females_Age3xAge1	chr10	94590650	94591118	promoter-TSS	-51	EXOC6	protein-coding	EnhWk	Enh	EnhWk	Enh	EnhWk	Enh	EnhWk	Enh	EnhWk	Enh	EnhWk	Enh	EnhWk	Enh	EnhA2	Enh	TssFlnk	Tss	CD8_memory	NA	CD8_memory	CD8T	NA	CD8T	memory_T	NA	memory_T	CD3	NA	CD3	Lymphoid	NA	Lymphoid	Adaptive	NA	Adaptive
chr10_97601450_97601977	0.312312	2.79356	8.98319	0.00272474	0.0484836	Females_Age3xAge1	chr10	97601450	97601977	intron	-66008	C10orf131	protein-coding	EnhWk	Enh	EnhA1	Enh	ReprPCWk	ReprPC	Quies	Quies	EnhA1	Enh	EnhA2	Enh	Quies	Quies	EnhWk	Enh	EnhWk	Enh	NA	NA	NA	NA	NA	NA	NA	NA	NA	NA	NA	NA	Lymphoid	NA	Lymphoid	NA	NA	NA
chr10_98829890_98830094	0.847245	0.372302	11.0118	0.00090533	0.025426	Females_Age3xAge1	chr10	98829890	98830094	intron	-32521	SLIT1-AS1	ncRNA	ZNF_Rpts	Others	ReprPCWk	ReprPC	EnhWk	Enh	Quies	Quies	Quies	Quies	ReprPCWk	ReprPC	Quies	Quies	Quies	Quies	ReprPCWk	ReprPC	NA	NA	NA	NA	NA	NA	NA	NA	NA	NA	NA	NA	NA	NA	NA	NA	NA	NA
chr10_99093446_99095031	-0.169666	6.29164	11.3392	0.000758898	0.0229126	Females_Age3xAge1	chr10	99093446	99095031	exon	219	FRAT2	protein-coding	TssA	Tss	TssA	Tss	TssBiv	Tss	TssA	Tss	TssA	Tss	TssA	Tss	TssA	Tss	TssA	Tss	TssA	Tss	NA	NA	NA	NA	NA	NA	NA	NA	NA	NA	NA	NA	NA	NA	NA	NA	NA	NA
chr10_99205330_99206324	-0.18927	5.48819	9.78489	0.00175952	0.0377823	Females_Age3xAge1	chr10	99205330	99206324	promoter-TSS	-53	EXOSC1	protein-coding	TssA	Tss	TssA	Tss	TssA	Tss	TssA	Tss	TssA	Tss	TssA	Tss	TssA	Tss	TssA	Tss	TssFlnkU	Tss	NA	NA	NA	NA	NA	NA	NA	NA	NA	NA	NA	NA	NA	NA	NA	NA	NA	NA
chr10_99400032_99401041	-0.196396	6.42824	13.4718	0.000242182	0.0113971	Females_Age3xAge1	chr10	99400032	99401041	promoter-TSS	94	PI4K2A	protein-coding	TssA	Tss	TssA	Tss	TssFlnk	Tss	TssA	Tss	TssA	Tss	TssA	Tss	TssA	Tss	TssA	Tss	TssFlnkU	Tss	NA	NA	NA	NA	NA	NA	NA	NA	NA	NA	NA	NA	NA	NA	NA	NA	NA	NA
chr11_100551713_100552285	0.532222	3.64756	17.6319	2.68049e-05	0.00306325	Females_Age3xAge1	chr11	100551713	100552285	Intergenic	-6408	ARHGAP42	protein-coding	EnhWk	Enh	EnhA1	Enh	Quies	Quies	EnhWk	Enh	Quies	Quies	EnhA1	Enh	EnhWk	Enh	Het	Others	Quies	Quies	NA	NA	NA	NA	NA	NA	NA	NA	NA	NA	NA	NA	Lymphoid	NA	Lymphoid	NA	NA	NA
chr11_100557650_100558775	0.474052	3.98567	16.0951	6.02394e-05	0.00495135	Females_Age3xAge1	chr11	100557650	100558775	promoter-TSS	-194	ARHGAP42	protein-coding	TssBiv	Tss	TssA	Tss	ReprPC	ReprPC	ReprPC	ReprPC	Quies	Quies	TssA	Tss	Quies	Quies	Quies	Quies	TssBiv	Tss	NA	NA	NA	NA	NA	NA	NA	NA	NA	NA	NA	NA	NA	Lymphoid	Lymphoid	NA	NA	NA
chr11_100612137_100613044	0.457273	2.15005	11.7273	0.000615907	0.0201945	Females_Age3xAge1	chr11	100612137	100613044	intron	-53905	LOC100128386	ncRNA	EnhWk	Enh	EnhA1	Enh	Quies	Quies	Quies	Quies	Quies	Quies	EnhWk	Enh	Quies	Quies	Quies	Quies	Quies	Quies	CD19	NA	CD19	CD19	NA	CD19	CD19	NA	CD19	CD19	NA	CD19	Lymphoid	NA	Lymphoid	Adaptive	NA	Adaptive
chr11_100879863_100880609	0.463526	2.69391	9.6103	0.00193489	0.0398011	Females_Age3xAge1	chr11	100879863	100880609	Intergenic	17425	TMEM133	protein-coding	EnhWk	Enh	EnhA1	Enh	Quies	Quies	Quies	Quies	Quies	Quies	EnhA2	Enh	Quies	Quies	Quies	Quies	Quies	Quies	NA	NA	NA	NA	NA	NA	NA	NA	NA	NA	NA	NA	Lymphoid	NA	Lymphoid	NA	NA	NA
chr11_102925877_102926340	0.419766	1.95891	9.19855	0.00242206	0.0451571	Females_Age3xAge1	chr11	102925877	102926340	3'UTR	36835	DCUN1D5	protein-coding	TxWk	Tx	Quies	Quies	Quies	Quies	TxWk	Tx	TxWk	Tx	TxWk	Tx	Quies	Quies	Quies	Quies	TxWk	Tx	NA	NA	NA	NA	NA	NA	NA	NA	NA	NA	NA	NA	NA	NA	NA	NA	NA	NA
chr11_103196604_103197623	0.358316	3.77939	9.56196	0.00198651	0.0403952	Females_Age3xAge1	chr11	103196604	103197623	intron	216954	DYNC2H1	protein-coding	Quies	Quies	Quies	Quies	EnhWk	Enh	Quies	Quies	Quies	Quies	EnhWk	Enh	EnhWk	Enh	TssFlnkD	Tss	Quies	Quies	NA	NA	NA	NA	NA	NA	NA	NA	NA	NA	NA	NA	NA	NA	NA	NA	NA	NA
chr11_103533478_103534217	0.366154	2.84505	10.6422	0.00110536	0.0286044	Females_Age3xAge1	chr11	103533478	103534217	Intergenic	-186786	MIR4693	ncRNA	EnhWk	Enh	EnhWk	Enh	Quies	Quies	Quies	Quies	Quies	Quies	Quies	Quies	Quies	Quies	Quies	Quies	Quies	Quies	NA	NA	NA	NA	NA	NA	NA	NA	NA	NA	NA	NA	NA	NA	NA	NA	NA	NA
chr11_104034335_104035467	0.466475	4.42526	9.6542	0.0018892	0.0392907	Females_Age3xAge1	chr11	104034335	104035467	5'UTR	126	PDGFD	protein-coding	ReprPCWk	ReprPC	EnhWk	Enh	TssBiv	Tss	ReprPCWk	ReprPC	EnhWk	Enh	TssA	Tss	TssFlnk	Tss	Quies	Quies	TssBiv	Tss	NA	CD56	CD56	NA	CD56	CD56	NA	CD56	CD56	NA	CD56	CD56	NA	Lymphoid	Lymphoid	NA	Innate	Innate
chr11_104643371_104643886	-0.598342	2.05074	10.4153	0.00124978	0.0307444	Females_Age3xAge1	chr11	104643371	104643886	Intergenic	125768	CASP12	protein-coding	Quies	Quies	Quies	Quies	EnhA2	Enh	EnhWk	Enh	EnhWk	Enh	Quies	Quies	EnhWk	Enh	EnhWk	Enh	Quies	Quies	NA	NA	NA	NA	NA	NA	NA	NA	NA	NA	NA	NA	NA	NA	NA	NA	NA	NA
chr11_104978057_104978433	0.658321	1.29708	9.2199	0.00239398	0.0448754	Females_Age3xAge1	chr11	104978057	104978433	Intergenic	-6087	CARD17	protein-coding	TxWk	Tx	Quies	Quies	ReprPCWk	ReprPC	Quies	Quies	ReprPCWk	ReprPC	Quies	Quies	Quies	Quies	Quies	Quies	Quies	Quies	NA	NA	NA	NA	NA	NA	NA	NA	NA	NA	NA	NA	NA	NA	NA	NA	NA	NA
chr11_105084590_105085008	0.550184	1.44816	14.2805	0.000157491	0.00887456	Females_Age3xAge1	chr11	105084590	105085008	Intergenic	-74338	CARD18	protein-coding	EnhWk	Enh	Quies	Quies	Quies	Quies	Quies	Quies	Quies	Quies	ReprPCWk	ReprPC	ReprPCWk	ReprPC	Quies	Quies	Quies	Quies	NA	NA	NA	NA	NA	NA	NA	NA	NA	NA	NA	NA	NA	NA	NA	NA	NA	NA
chr11_108109959_108110151	-0.558346	1.50839	11.429	0.000723078	0.0221585	Females_Age3xAge1	chr11	108109959	108110151	intron	16496	ATM	protein-coding	EnhWk	Enh	EnhG1	Enh	EnhA1	Enh	EnhA1	Enh	EnhA1	Enh	EnhG2	Enh	EnhA1	Enh	TssFlnkD	Tss	EnhWk	Enh	NA	NA	NA	NA	NA	NA	NA	NA	NA	NA	NA	NA	Lymphoid	NA	Lymphoid	NA	NA	NA
chr11_10821971_10822138	-0.670084	0.632578	9.5496	0.00199993	0.0405416	Females_Age3xAge1	chr11	10821971	10822138	TTS	1100	SNORD97	snoRNA	EnhG1	Enh	Tx	Tx	EnhG1	Enh	EnhG1	Enh	EnhG1	Enh	Tx	Tx	EnhG1	Enh	EnhG1	Enh	Tx	Tx	NA	NA	NA	NA	NA	NA	NA	NA	NA	NA	NA	NA	NA	NA	NA	NA	NA	NA
chr11_110649038_110649417	0.572019	1.15737	9.66039	0.00188284	0.039226	Females_Age3xAge1	chr11	110649038	110649417	Intergenic	-65316	ARHGAP20	protein-coding	EnhWk	Enh	EnhWk	Enh	ReprPCWk	ReprPC	Quies	Quies	Quies	Quies	Quies	Quies	Quies	Quies	Quies	Quies	Quies	Quies	NA	NA	NA	NA	NA	NA	NA	NA	NA	NA	NA	NA	NA	NA	NA	NA	NA	NA
chr11_110843294_110843783	0.542907	2.32133	14.595	0.000133268	0.00806903	Females_Age3xAge1	chr11	110843294	110843783	Intergenic	-259627	ARHGAP20	protein-coding	EnhWk	Enh	Quies	Quies	Quies	Quies	Quies	Quies	Quies	Quies	Quies	Quies	Quies	Quies	Quies	Quies	Quies	Quies	NA	NA	NA	NA	NA	NA	NA	NA	NA	NA	NA	NA	NA	NA	NA	NA	NA	NA
chr11_111399427_111399803	-0.679415	1.67469	11.19	0.000822379	0.0239148	Females_Age3xAge1	chr11	111399427	111399803	intron	-11390	LAYN	protein-coding	Quies	Quies	ReprPCWk	ReprPC	Quies	Quies	EnhWk	Enh	ReprPCWk	ReprPC	ReprPCWk	ReprPC	EnhWk	Enh	EnhWk	Enh	Quies	Quies	NA	NA	NA	NA	NA	NA	NA	NA	NA	NA	NA	NA	NA	NA	NA	NA	NA	NA
chr11_111410091_111410516	-0.633975	1.71865	10.9002	0.000961561	0.0264098	Females_Age3xAge1	chr11	111410091	111410516	promoter-TSS	-701	LAYN	protein-coding	ReprPC	ReprPC	ReprPC	ReprPC	EnhBiv	Enh	EnhBiv	Enh	ReprPC	ReprPC	EnhBiv	Enh	EnhWk	Enh	ReprPC	ReprPC	ReprPC	ReprPC	NA	NA	NA	NA	NA	NA	NA	NA	NA	NA	NA	NA	NA	NA	NA	NA	NA	NA
chr11_11171138_11172128	-0.531676	4.20929	11.9664	0.000541689	0.0186612	Females_Age3xAge1	chr11	11171138	11172128	Intergenic	203271	CSNK2A3	protein-coding	Quies	Quies	ReprPCWk	ReprPC	EnhA1	Enh	EnhA1	Enh	EnhA1	Enh	EnhA1	Enh	EnhA1	Enh	TssFlnkU	Tss	EnhA2	Enh	NA	NA	NA	NA	NA	NA	NA	NA	NA	NA	NA	NA	Lymphoid	NA	Lymphoid	NA	NA	NA
chr11_113160082_113160726	0.341465	2.84565	9.42522	0.00214021	0.0421077	Females_Age3xAge1	chr11	113160082	113160726	Intergenic	-15781	NCAM1-AS1	ncRNA	Quies	Quies	EnhWk	Enh	ReprPCWk	ReprPC	Quies	Quies	Quies	Quies	ReprPCWk	ReprPC	ReprPCWk	ReprPC	Quies	Quies	Quies	Quies	NA	NA	NA	NA	NA	NA	NA	NA	NA	NA	NA	NA	NA	NA	NA	NA	NA	NA
chr11_113246796_113247343	0.483607	2.40735	9.31505	0.0022728	0.0436584	Females_Age3xAge1	chr11	113246796	113247343	Intergenic	-11443	ANKK1	protein-coding	ReprPCWk	ReprPC	EnhA1	Enh	ReprPCWk	ReprPC	TxWk	Tx	Quies	Quies	EnhA2	Enh	Quies	Quies	Quies	Quies	TxWk	Tx	NA	NA	NA	NA	NA	NA	NA	NA	NA	NA	NA	NA	Lymphoid	NA	Lymphoid	NA	NA	NA
chr11_113403417_113403864	0.475988	1.80479	14.0571	0.000177339	0.00950252	Females_Age3xAge1	chr11	113403417	113403864	Intergenic	-57640	DRD2	protein-coding	ReprPCWk	ReprPC	ReprPCWk	ReprPC	ReprPCWk	ReprPC	ReprPCWk	ReprPC	Quies	Quies	ReprPCWk	ReprPC	ReprPCWk	ReprPC	ReprPCWk	ReprPC	ReprPCWk	ReprPC	NA	NA	NA	NA	NA	NA	NA	NA	NA	NA	NA	NA	NA	NA	NA	NA	NA	NA
chr11_11591413_11591835	0.628348	0.687249	9.8762	0.0016743	0.0367612	Females_Age3xAge1	chr11	11591413	11591835	intron	51937	GALNT18	protein-coding	Quies	Quies	ReprPCWk	ReprPC	ReprPCWk	ReprPC	Quies	Quies	Quies	Quies	Quies	Quies	Quies	Quies	Quies	Quies	Quies	Quies	NA	NA	NA	NA	NA	NA	NA	NA	NA	NA	NA	NA	NA	NA	NA	NA	NA	NA
chr11_11598595_11599275	0.535682	2.07651	10.6504	0.00110045	0.0285493	Females_Age3xAge1	chr11	11598595	11599275	intron	44626	GALNT18	protein-coding	Quies	Quies	Quies	Quies	EnhWk	Enh	Quies	Quies	Quies	Quies	EnhA1	Enh	Quies	Quies	Quies	Quies	Quies	Quies	CD56	NA	CD56	CD56	NA	CD56	CD56	NA	CD56	CD56	NA	CD56	Lymphoid	NA	Lymphoid	Innate	NA	Innate
chr11_116967260_116967686	-0.374934	2.82414	11.9016	0.000560854	0.0190774	Females_Age3xAge1	chr11	116967260	116967686	intron	1658	SIK3	protein-coding	TssFlnkU	Tss	TssFlnkU	Tss	TssFlnkU	Tss	TssFlnkU	Tss	TssA	Tss	TssFlnkU	Tss	TssFlnkU	Tss	TssA	Tss	TssFlnkU	Tss	NA	NA	NA	NA	NA	NA	NA	memory_T	memory_T	NA	CD3	CD3	NA	Lymphoid	Lymphoid	NA	Adaptive	Adaptive
chr11_117406096_117406466	0.634307	1.58861	13.3957	0.000252198	0.0116648	Females_Age3xAge1	chr11	117406096	117406466	intron	207710	CEP164	protein-coding	EnhA1	Enh	Quies	Quies	ReprPC	ReprPC	Quies	Quies	ReprPCWk	ReprPC	Quies	Quies	Quies	Quies	ReprPCWk	ReprPC	Quies	Quies	CD14	NA	CD14	CD14	NA	CD14	CD14	NA	CD14	CD14	NA	CD14	Myeloid	NA	Myeloid	Innate	NA	Innate
chr11_117693999_117694494	-0.581119	2.5314	20.7519	5.22804e-06	0.00119143	Females_Age3xAge1	chr11	117693999	117694494	intron	1212	FXYD2	protein-coding	EnhA1	Enh	EnhWk	Enh	EnhA1	Enh	EnhA1	Enh	EnhWk	Enh	EnhA1	Enh	EnhA1	Enh	EnhWk	Enh	EnhA1	Enh	NA	NA	NA	NA	NA	NA	NA	NA	NA	NA	NA	NA	NA	NA	NA	NA	NA	NA
chr11_117821004_117822595	-0.360939	4.08771	13.8249	0.000200664	0.0101823	Females_Age3xAge1	chr11	117821004	117822595	Intergenic	-21632	TMPRSS13	protein-coding	EnhA1	Enh	EnhA1	Enh	EnhA1	Enh	TssFlnkU	Tss	TssFlnkU	Tss	EnhA1	Enh	EnhA1	Enh	TssFlnkU	Tss	EnhA1	Enh	NA	NA	NA	NA	NA	NA	NA	NA	NA	NA	NA	NA	NA	NA	NA	NA	NA	NA
chr11_117856564_117858211	-0.224716	5.72469	17.5147	2.85097e-05	0.00318815	Females_Age3xAge1	chr11	117856564	117858211	intron	282	IL10RA	protein-coding	TssA	Tss	TssA	Tss	TssA	Tss	TssA	Tss	TssA	Tss	TssA	Tss	TssA	Tss	TssA	Tss	TssA	Tss	NA	NA	NA	NA	NA	NA	NA	NA	NA	NA	NA	NA	NA	NA	NA	NA	NA	NA
chr11_117922090_117922839	-0.432692	3.96217	11.1847	0.00082476	0.0239751	Females_Age3xAge1	chr11	117922090	117922839	intron	-25262	TMPRSS4	protein-coding	EnhWk	Enh	EnhWk	Enh	EnhA1	Enh	EnhA1	Enh	EnhA1	Enh	EnhA1	Enh	EnhA1	Enh	EnhA1	Enh	EnhA1	Enh	NA	NA	NA	NA	NA	NA	NA	NA	NA	NA	NA	NA	Lymphoid	NA	Lymphoid	NA	NA	NA
chr11_118094973_118095958	-0.588022	3.91851	31.1952	2.33348e-08	4.92975e-05	Females_Age3xAge1	chr11	118094973	118095958	intron	343	JAML	protein-coding	TssA	Tss	EnhWk	Enh	TssA	Tss	TssA	Tss	TssFlnkU	Tss	EnhA1	Enh	TssA	Tss	TssA	Tss	TssFlnkU	Tss	CD56	NA	NA	CD56	NA	NA	CD56	NA	NA	CD56	NA	NA	Lymphoid	Myeloid	NA	Innate	Adaptive	NA
chr11_118100787_118101043	-0.646617	1.71569	11.8101	0.000589118	0.0196676	Females_Age3xAge1	chr11	118100787	118101043	intron	-5106	JAML	protein-coding	EnhA1	Enh	EnhWk	Enh	EnhA1	Enh	EnhA1	Enh	EnhA1	Enh	EnhA1	Enh	EnhA1	Enh	EnhA1	Enh	EnhA1	Enh	NA	NA	NA	NA	NA	NA	NA	NA	NA	NA	NA	NA	NA	NA	NA	NA	NA	NA
chr11_118176360_118176872	-0.518568	2.32645	10.3082	0.00132443	0.0319331	Females_Age3xAge1	chr11	118176360	118176872	intron	1321	CD3E	protein-coding	Quies	Quies	EnhWk	Enh	TssA	Tss	TssA	Tss	TssA	Tss	TssA	Tss	TssA	Tss	TssA	Tss	TssA	Tss	NA	NA	NA	NA	NA	NA	NA	NA	NA	NA	NA	NA	NA	Lymphoid	Lymphoid	NA	NA	NA
chr11_118187081_118187972	-0.332958	4.59132	13.0513	0.000303072	0.0130525	Females_Age3xAge1	chr11	118187081	118187972	TTS	12232	CD3E	protein-coding	EnhA1	Enh	EnhA1	Enh	TssFlnkU	Tss	EnhA1	Enh	EnhA1	Enh	EnhA1	Enh	EnhA1	Enh	EnhWk	Enh	EnhA1	Enh	NA	NA	NA	NA	NA	NA	NA	NA	NA	NA	NA	NA	NA	NA	NA	NA	NA	NA
chr11_118209289_118209944	-0.511379	3.47709	16.6404	4.51777e-05	0.00417918	Females_Age3xAge1	chr11	118209289	118209944	TTS	3842	CD3D	protein-coding	Quies	Quies	EnhWk	Enh	EnhG2	Enh	TssFlnkU	Tss	TssFlnkU	Tss	EnhA1	Enh	TssFlnkU	Tss	EnhG2	Enh	EnhG2	Enh	NA	NA	NA	NA	NA	NA	NA	NA	NA	NA	NA	NA	Lymphoid	NA	Lymphoid	NA	NA	NA
chr11_118309234_118309557	-0.4823	2.23157	9.84615	0.00170188	0.037061	Females_Age3xAge1	chr11	118309234	118309557	intron	2191	KMT2A	protein-coding	TssFlnkU	Tss	TssA	Tss	TssA	Tss	TssA	Tss	TssA	Tss	TssA	Tss	TssA	Tss	TssA	Tss	TssFlnkU	Tss	NA	NA	NA	NA	NA	NA	NA	NA	NA	NA	NA	NA	NA	Lymphoid	Lymphoid	NA	NA	NA
chr11_118570073_118571344	-0.390149	4.60827	19.6319	9.38867e-06	0.00166792	Females_Age3xAge1	chr11	118570073	118571344	Intergenic	-20328	TREH	protein-coding	EnhA1	Enh	EnhWk	Enh	EnhA1	Enh	EnhA1	Enh	EnhA1	Enh	EnhA1	Enh	EnhA1	Enh	EnhA1	Enh	EnhA2	Enh	NA	NA	NA	NA	NA	NA	NA	NA	NA	NA	NA	NA	NA	NA	NA	NA	NA	NA
chr11_118661127_118663774	-0.218717	6.28728	14.3391	0.000152659	0.00868268	Females_Age3xAge1	chr11	118661127	118663774	promoter-TSS	-479	DDX6	protein-coding	TssA	Tss	TssA	Tss	TssA	Tss	TssA	Tss	TssA	Tss	TssA	Tss	TssA	Tss	TssA	Tss	TssA	Tss	NA	NA	NA	NA	NA	NA	NA	NA	NA	NA	NA	NA	NA	NA	NA	NA	NA	NA
chr11_118747183_118748010	-0.405339	4.65423	19.0069	1.30247e-05	0.00202498	Females_Age3xAge1	chr11	118747183	118748010	Intergenic	-6878	CXCR5	protein-coding	EnhA1	Enh	EnhA1	Enh	EnhA1	Enh	EnhA1	Enh	EnhA1	Enh	EnhA1	Enh	EnhA1	Enh	EnhA1	Enh	EnhA1	Enh	NA	NA	NA	NA	NA	NA	NA	NA	NA	NA	NA	NA	NA	NA	NA	NA	NA	NA
chr11_118784898_118785530	-0.507723	3.26477	18.195	1.994e-05	0.00255943	Females_Age3xAge1	chr11	118784898	118785530	Intergenic	-3601	BCL9L	protein-coding	EnhA1	Enh	EnhA1	Enh	TssFlnkU	Tss	TssFlnkU	Tss	EnhA1	Enh	EnhA1	Enh	TssFlnkU	Tss	EnhA1	Enh	EnhA1	Enh	NA	NA	NA	NA	NA	NA	NA	NA	NA	NA	NA	NA	NA	NA	NA	NA	NA	NA
chr11_118790310_118790721	-0.457472	2.90093	10.9284	0.000947035	0.0261394	Females_Age3xAge1	chr11	118790310	118790721	Intergenic	-8903	BCL9L	protein-coding	EnhWk	Enh	EnhA1	Enh	EnhG2	Enh	TssFlnkU	Tss	TssFlnkU	Tss	EnhG2	Enh	TssFlnkU	Tss	TssFlnkU	Tss	EnhA1	Enh	NA	NA	NA	NA	NA	NA	NA	NA	NA	NA	NA	NA	Lymphoid	NA	Lymphoid	NA	NA	NA
chr11_118798783_118799819	-0.292047	5.32744	10.3381	0.00130314	0.0316442	Females_Age3xAge1	chr11	118798783	118799819	Intergenic	-17688	BCL9L	protein-coding	TssA	Tss	TssA	Tss	EnhA1	Enh	TssA	Tss	TssA	Tss	EnhA1	Enh	TssA	Tss	TssA	Tss	EnhA2	Enh	CD56	NA	NA	CD56	NA	NA	CD56	NA	NA	CD56	NA	NA	Lymphoid	Myeloid	NA	Innate	Adaptive	NA
chr11_118800049_118801328	-0.354522	4.54773	12.3139	0.000449595	0.0166321	Females_Age3xAge1	chr11	118800049	118801328	Intergenic	-19076	BCL9L	protein-coding	TssA	Tss	TssA	Tss	TssA	Tss	TssA	Tss	TssA	Tss	TssA	Tss	TssA	Tss	TssA	Tss	TssA	Tss	NA	NA	NA	NA	NA	NA	NA	NA	NA	NA	NA	NA	NA	NA	NA	NA	NA	NA
chr11_118868114_118869250	-0.19433	5.13226	10.4382	0.00123438	0.0305307	Females_Age3xAge1	chr11	118868114	118869250	promoter-TSS	-161	CCDC84	protein-coding	TssA	Tss	TssA	Tss	TssA	Tss	TssA	Tss	TssA	Tss	TssA	Tss	TssA	Tss	TssA	Tss	TssA	Tss	NA	NA	NA	NA	NA	NA	NA	NA	NA	NA	NA	NA	NA	NA	NA	NA	NA	NA
chr11_118888854_118889857	-0.207916	5.73014	9.67337	0.00186958	0.039106	Females_Age3xAge1	chr11	118888854	118889857	promoter-TSS	177	TRAPPC4	protein-coding	TssA	Tss	TssA	Tss	TssA	Tss	TssA	Tss	TssA	Tss	TssA	Tss	TssA	Tss	TssA	Tss	TssFlnkU	Tss	NA	NA	NA	NA	NA	NA	NA	NA	NA	NA	NA	NA	NA	NA	NA	NA	NA	NA
chr11_118937936_118938910	-0.273203	5.02917	14.3577	0.00015116	0.00867353	Females_Age3xAge1	chr11	118937936	118938910	promoter-TSS	-40	VPS11	protein-coding	TssA	Tss	TssA	Tss	TssA	Tss	TssA	Tss	TssA	Tss	TssA	Tss	TssA	Tss	TssA	Tss	TssFlnkU	Tss	NA	NA	NA	NA	NA	NA	NA	NA	NA	NA	NA	NA	NA	NA	NA	NA	NA	NA
chr11_118965126_118966506	-0.195481	6.57646	12.5551	0.000395116	0.0153657	Females_Age3xAge1	chr11	118965126	118966506	exon	361	H2AFX	protein-coding	TssA	Tss	TssA	Tss	TssA	Tss	TssA	Tss	TssA	Tss	TssA	Tss	TssA	Tss	TssA	Tss	TssA	Tss	NA	NA	NA	NA	NA	NA	NA	NA	NA	NA	NA	NA	NA	NA	NA	NA	NA	NA
chr11_118972185_118973358	-0.318296	5.08279	25.417	4.61819e-07	0.000283365	Females_Age3xAge1	chr11	118972185	118973358	promoter-TSS	13	DPAGT1	protein-coding	TssA	Tss	TssA	Tss	TssA	Tss	TssA	Tss	TssA	Tss	TssA	Tss	TssA	Tss	TssA	Tss	TssFlnkU	Tss	NA	NA	NA	NA	NA	NA	NA	NA	NA	NA	NA	NA	NA	NA	NA	NA	NA	NA
chr11_118977530_118978825	-0.21951	5.24653	9.47105	0.0020874	0.0415497	Females_Age3xAge1	chr11	118977530	118978825	5'UTR	118	C2CD2L	protein-coding	TssA	Tss	TssA	Tss	TssA	Tss	TssA	Tss	TssA	Tss	TssA	Tss	TssA	Tss	TssA	Tss	TssA	Tss	NA	NA	NA	NA	NA	NA	NA	NA	NA	NA	NA	NA	NA	NA	NA	NA	NA	NA
chr11_118986147_118987041	-0.37815	3.47232	10.7415	0.00104758	0.0279318	Females_Age3xAge1	chr11	118986147	118987041	intron	-5639	HINFP	protein-coding	TssA	Tss	EnhWk	Enh	EnhA1	Enh	TssA	Tss	TssA	Tss	EnhG1	Enh	TssA	Tss	EnhWk	Enh	EnhG2	Enh	CD56	NA	NA	CD56	NA	NA	CD56	NA	NA	CD56	NA	NA	Lymphoid	Myeloid	NA	Innate	Adaptive	NA
chr11_119176943_119177852	-1.01844	2.79621	29.0845	6.92905e-08	8.87907e-05	Females_Age3xAge1	chr11	119176943	119177852	3'UTR	6324	MIR6756	ncRNA	Tx	Tx	Tx	Tx	EnhA1	Enh	EnhA1	Enh	Quies	Quies	Tx	Tx	EnhA1	Enh	EnhWk	Enh	EnhG1	Enh	NA	NA	NA	NA	NA	NA	naive_T	NA	naive_T	CD3	NA	CD3	Lymphoid	NA	Lymphoid	Adaptive	NA	Adaptive
chr11_119204855_119205463	-0.215785	5.29738	12.3307	0.000445577	0.0165382	Females_Age3xAge1	chr11	119204855	119205463	promoter-TSS	-51	RNF26	protein-coding	TssA	Tss	TssA	Tss	TssA	Tss	TssA	Tss	TssA	Tss	TssA	Tss	TssA	Tss	TssA	Tss	TssA	Tss	NA	NA	NA	NA	NA	NA	NA	NA	NA	NA	NA	NA	NA	NA	NA	NA	NA	NA
chr11_120381713_120382722	0.385564	3.31505	10.197	0.00140666	0.0330591	Females_Age3xAge1	chr11	120381713	120382722	promoter-TSS	-237	GRIK4	protein-coding	ReprPC	ReprPC	ReprPCWk	ReprPC	EnhBiv	Enh	TssBiv	Tss	ReprPCWk	ReprPC	EnhBiv	Enh	ReprPCWk	ReprPC	ReprPCWk	ReprPC	TssBiv	Tss	NA	NA	NA	NA	NA	NA	NA	NA	NA	NA	NA	NA	NA	NA	NA	NA	NA	NA
chr11_121162736_121164010	-0.221914	5.76567	12.5098	0.000404814	0.0155647	Females_Age3xAge1	chr11	121162736	121164010	promoter-TSS	-15	SC5D	protein-coding	TssA	Tss	TssA	Tss	TssA	Tss	TssA	Tss	TssA	Tss	TssA	Tss	TssA	Tss	TssA	Tss	TssA	Tss	NA	NA	NA	NA	NA	NA	NA	NA	NA	NA	NA	NA	NA	NA	NA	NA	NA	NA
chr11_121322072_121323796	-0.417039	5.04264	22.4573	2.14869e-06	0.000711682	Females_Age3xAge1	chr11	121322072	121323796	promoter-TSS	22	SORL1	protein-coding	TssA	Tss	TssA	Tss	TssA	Tss	TssA	Tss	TssA	Tss	TssA	Tss	TssA	Tss	TssA	Tss	TssA	Tss	NA	NA	NA	NA	NA	NA	NA	NA	NA	NA	NA	NA	NA	NA	NA	NA	NA	NA
chr11_12155205_12155399	-0.730478	0.700096	9.56823	0.00197973	0.0403415	Females_Age3xAge1	chr11	12155205	12155399	intron	-4635	MICAL2	protein-coding	EnhA1	Enh	EnhWk	Enh	EnhWk	Enh	EnhWk	Enh	EnhWk	Enh	EnhWk	Enh	EnhWk	Enh	EnhWk	Enh	TxWk	Tx	CD14	NA	CD14	CD14	NA	CD14	CD14	NA	CD14	CD14	NA	CD14	Myeloid	NA	Myeloid	Innate	NA	Innate
chr11_12214393_12214732	-1.53649	1.8854	63.6657	1.47426e-15	1.15239e-10	Females_Age3xAge1	chr11	12214393	12214732	intron	29333	MIR6124	ncRNA	Tx	Tx	Quies	Quies	EnhWk	Enh	EnhA1	Enh	TxWk	Tx	TxWk	Tx	EnhA1	Enh	EnhWk	Enh	TxWk	Tx	NA	NA	NA	NA	NA	NA	naive_T	NA	naive_T	CD3	NA	CD3	Lymphoid	NA	Lymphoid	Adaptive	NA	Adaptive
chr11_122539292_122539613	-0.47939	1.85026	9.23543	0.00237377	0.0447109	Females_Age3xAge1	chr11	122539292	122539613	intron	13055	UBASH3B	protein-coding	EnhWk	Enh	EnhWk	Enh	EnhA1	Enh	EnhA1	Enh	EnhA1	Enh	EnhA1	Enh	EnhA1	Enh	TssFlnkD	Tss	EnhWk	Enh	NA	NA	NA	NA	NA	NA	NA	NA	NA	NA	NA	NA	Lymphoid	NA	Lymphoid	NA	NA	NA
chr11_122545863_122546468	-0.626565	3.23823	17.4542	2.94309e-05	0.00323107	Females_Age3xAge1	chr11	122545863	122546468	intron	19768	UBASH3B	protein-coding	EnhWk	Enh	EnhWk	Enh	EnhA1	Enh	TssFlnkU	Tss	EnhA1	Enh	EnhA1	Enh	EnhA1	Enh	EnhWk	Enh	EnhA1	Enh	NA	NA	NA	NA	NA	NA	NA	NA	NA	NA	NA	NA	Lymphoid	NA	Lymphoid	NA	NA	NA
chr11_122567314_122567780	-0.565219	3.2241	13.5313	0.000234612	0.0111686	Females_Age3xAge1	chr11	122567314	122567780	intron	41149	UBASH3B	protein-coding	EnhA1	Enh	EnhA1	Enh	TssFlnkU	Tss	EnhA1	Enh	TssFlnkU	Tss	EnhA1	Enh	EnhA1	Enh	EnhWk	Enh	EnhA1	Enh	NA	NA	NA	NA	NA	NA	NA	NA	NA	NA	NA	NA	NA	NA	NA	NA	NA	NA
chr11_122708945_122709537	-0.68923	2.70837	17.9997	2.20945e-05	0.00271978	Females_Age3xAge1	chr11	122708945	122709537	promoter-TSS	35	CRTAM	protein-coding	ReprPCWk	ReprPC	EnhWk	Enh	TssA	Tss	EnhWk	Enh	Quies	Quies	TssA	Tss	TssA	Tss	TssA	Tss	EnhWk	Enh	NA	NA	NA	NA	NA	NA	NA	NA	NA	NA	NA	NA	NA	Lymphoid	Lymphoid	NA	NA	NA
chr11_122714040_122714906	-0.5188	3.70579	16.4454	5.00712e-05	0.00443252	Females_Age3xAge1	chr11	122714040	122714906	intron	5267	CRTAM	protein-coding	EnhWk	Enh	EnhA1	Enh	EnhA1	Enh	EnhA1	Enh	EnhWk	Enh	EnhA1	Enh	TssA	Tss	EnhA1	Enh	EnhA2	Enh	NA	CD8_naive	NA	NA	NA	NA	NA	NA	NA	NA	NA	NA	Lymphoid	NA	Lymphoid	NA	NA	NA
chr11_122722335_122722702	-0.4002	2.44035	9.06679	0.00260293	0.0471053	Females_Age3xAge1	chr11	122722335	122722702	exon	-10500	CRTAM	protein-coding	EnhWk	Enh	EnhWk	Enh	TssFlnkU	Tss	TssFlnkU	Tss	EnhWk	Enh	EnhG2	Enh	EnhA1	Enh	TssFlnkU	Tss	EnhWk	Enh	NA	NA	NA	NA	NA	NA	NA	NA	NA	NA	NA	NA	Lymphoid	NA	Lymphoid	NA	NA	NA
chr11_123551559_123552185	-0.659327	3.54752	10.3185	0.00131705	0.0318532	Females_Age3xAge1	chr11	123551559	123552185	Intergenic	-26557	SCN3B	protein-coding	ReprPCWk	ReprPC	ReprPCWk	ReprPC	EnhWk	Enh	EnhWk	Enh	Quies	Quies	ReprPCWk	ReprPC	EnhA1	Enh	EnhWk	Enh	Quies	Quies	CD8_naive	NA	CD8_naive	CD8T	NA	CD8T	naive_T	NA	naive_T	CD3	NA	CD3	Lymphoid	NA	Lymphoid	Adaptive	NA	Adaptive
chr11_124095415_124096013	0.351684	3.49161	8.99824	0.0027024	0.04825	Females_Age3xAge1	chr11	124095415	124096013	exon	370	OR8G2	protein-coding	EnhA1	Enh	Quies	Quies	Quies	Quies	Quies	Quies	Quies	Quies	Quies	Quies	Quies	Quies	Quies	Quies	Quies	Quies	CD14	NA	CD14	CD14	NA	CD14	CD14	NA	CD14	CD14	NA	CD14	Myeloid	NA	Myeloid	Innate	NA	Innate
chr11_125224970_125225494	0.42905	2.03658	10.5417	0.00116711	0.0296008	Females_Age3xAge1	chr11	125224970	125225494	intron	-139878	LOC403312	protein-coding	Quies	Quies	ReprPCWk	ReprPC	ReprPCWk	ReprPC	Quies	Quies	Quies	Quies	Quies	Quies	Quies	Quies	Quies	Quies	ReprPCWk	ReprPC	NA	NA	NA	NA	NA	NA	NA	NA	NA	NA	NA	NA	NA	NA	NA	NA	NA	NA
chr11_126617891_126618708	0.899814	1.63811	9.60846	0.00193683	0.0398307	Females_Age3xAge1	chr11	126617891	126618708	intron	92319	LOC101929427	ncRNA	EnhWk	Enh	Quies	Quies	EnhWk	Enh	Quies	Quies	Quies	Quies	EnhA1	Enh	Quies	Quies	Quies	Quies	Quies	Quies	CD56	NA	CD56	CD56	NA	CD56	CD56	NA	CD56	CD56	NA	CD56	Lymphoid	NA	Lymphoid	Innate	NA	Innate
chr11_127922760_127923074	-0.535883	1.58926	14.7181	0.000124845	0.00773274	Females_Age3xAge1	chr11	127922760	127923074	Intergenic	469288	ETS1	protein-coding	EnhWk	Enh	EnhWk	Enh	EnhA1	Enh	EnhA1	Enh	EnhWk	Enh	EnhA1	Enh	EnhA1	Enh	EnhA1	Enh	EnhWk	Enh	NA	NA	NA	NA	NA	NA	NA	NA	NA	NA	NA	NA	Lymphoid	NA	Lymphoid	NA	NA	NA
chr11_128064897_128065517	-0.5037	3.27609	19.2362	1.155e-05	0.00190873	Females_Age3xAge1	chr11	128064897	128065517	Intergenic	326998	ETS1	protein-coding	EnhWk	Enh	EnhWk	Enh	EnhA1	Enh	EnhA1	Enh	EnhWk	Enh	EnhA1	Enh	EnhWk	Enh	EnhWk	Enh	EnhWk	Enh	NA	NA	NA	NA	NA	NA	NA	NA	NA	NA	NA	NA	Lymphoid	NA	Lymphoid	NA	NA	NA
chr11_128211262_128211825	-0.416287	3.09497	9.43088	0.00213362	0.0420315	Females_Age3xAge1	chr11	128211262	128211825	Intergenic	180661	ETS1	protein-coding	Quies	Quies	EnhWk	Enh	EnhA1	Enh	EnhA1	Enh	EnhA1	Enh	EnhA1	Enh	EnhA1	Enh	EnhWk	Enh	EnhA1	Enh	NA	NA	NA	NA	NA	NA	NA	NA	NA	NA	NA	NA	Lymphoid	NA	Lymphoid	NA	NA	NA
chr11_128335273_128335831	-0.64013	1.6257	11.8987	0.000561724	0.0190906	Females_Age3xAge1	chr11	128335273	128335831	intron	56653	ETS1	protein-coding	TxWk	Tx	EnhG2	Enh	EnhG2	Enh	EnhG2	Enh	EnhG2	Enh	EnhG2	Enh	TssFlnkU	Tss	EnhG2	Enh	EnhG2	Enh	NA	NA	NA	NA	NA	NA	NA	NA	NA	NA	NA	NA	Lymphoid	NA	Lymphoid	NA	NA	NA
chr11_128340020_128340305	-0.608189	2.2462	17.1992	3.3658e-05	0.00351731	Females_Age3xAge1	chr11	128340020	128340305	intron	52042	ETS1	protein-coding	TxWk	Tx	EnhG2	Enh	EnhG2	Enh	EnhA1	Enh	EnhG2	Enh	EnhG2	Enh	EnhA1	Enh	EnhG2	Enh	EnhA1	Enh	NA	NA	NA	NA	NA	NA	NA	NA	NA	NA	NA	NA	Lymphoid	NA	Lymphoid	NA	NA	NA
chr11_128346532_128347136	-0.447802	4.25824	15.4228	8.59436e-05	0.00614072	Females_Age3xAge1	chr11	128346532	128347136	intron	45371	ETS1	protein-coding	TxWk	Tx	EnhG2	Enh	EnhG2	Enh	EnhG2	Enh	EnhG2	Enh	EnhG2	Enh	EnhA1	Enh	EnhG2	Enh	EnhA1	Enh	NA	NA	NA	NA	NA	NA	NA	NA	NA	NA	NA	NA	Lymphoid	NA	Lymphoid	NA	NA	NA
chr11_128395360_128395985	-0.527046	3.8547	16.6178	4.57208e-05	0.00420949	Females_Age3xAge1	chr11	128395360	128395985	promoter-TSS	-364	LOC101929517	ncRNA	ReprPCWk	ReprPC	TxWk	Tx	TssA	Tss	EnhA1	Enh	EnhA1	Enh	EnhA1	Enh	EnhA1	Enh	EnhA1	Enh	EnhA2	Enh	NA	NA	NA	NA	NA	NA	NA	NA	NA	NA	NA	NA	Lymphoid	NA	Lymphoid	NA	NA	NA
chr11_128586689_128587149	-0.455436	2.55609	15.3718	8.8294e-05	0.00624208	Females_Age3xAge1	chr11	128586689	128587149	intron	-21001	SENCR	ncRNA	EnhA1	Enh	EnhA1	Enh	EnhA1	Enh	TssFlnkU	Tss	TssFlnkU	Tss	EnhA1	Enh	TssFlnkU	Tss	TssFlnkD	Tss	EnhWk	Enh	NA	NA	NA	NA	NA	NA	NA	NA	NA	NA	NA	NA	NA	NA	NA	NA	NA	NA
chr11_129758447_129758678	-0.600406	0.902377	9.49961	0.00205516	0.0412018	Females_Age3xAge1	chr11	129758447	129758678	exon	4341	NFRKB	protein-coding	Tx	Tx	Tx	Tx	EnhG2	Enh	EnhA1	Enh	EnhWk	Enh	Tx	Tx	EnhWk	Enh	EnhWk	Enh	Tx	Tx	CD4_naive	NA	CD4_naive	CD4T	NA	CD4T	naive_T	NA	naive_T	CD3	NA	CD3	Lymphoid	NA	Lymphoid	Adaptive	NA	Adaptive
chr11_131277884_131278474	0.548309	2.39047	11.9008	0.000561092	0.0190774	Females_Age3xAge1	chr11	131277884	131278474	intron	37808	NTM	protein-coding	EnhWk	Enh	Quies	Quies	ReprPCWk	ReprPC	Quies	Quies	Quies	Quies	Quies	Quies	Quies	Quies	Quies	Quies	Quies	Quies	NA	NA	NA	NA	NA	NA	NA	NA	NA	NA	NA	NA	NA	NA	NA	NA	NA	NA
chr11_131300515_131300960	0.632055	0.634553	8.9077	0.00283971	0.049492	Females_Age3xAge1	chr11	131300515	131300960	intron	60367	NTM	protein-coding	EnhWk	Enh	Quies	Quies	Quies	Quies	Quies	Quies	Quies	Quies	Quies	Quies	Quies	Quies	Quies	Quies	Quies	Quies	NA	NA	NA	NA	NA	NA	NA	NA	NA	NA	NA	NA	NA	NA	NA	NA	NA	NA
chr11_131538452_131539033	0.560058	2.41622	12.9786	0.000315077	0.0133128	Females_Age3xAge1	chr11	131538452	131539033	intron	-5293	NTM-AS1	ncRNA	EnhWk	Enh	Quies	Quies	ReprPCWk	ReprPC	Quies	Quies	Quies	Quies	Quies	Quies	Quies	Quies	Quies	Quies	Quies	Quies	NA	NA	NA	NA	NA	NA	NA	NA	NA	NA	NA	NA	NA	NA	NA	NA	NA	NA
chr11_134272431_134272638	0.765149	0.669158	9.66977	0.00187324	0.0391366	Females_Age3xAge1	chr11	134272431	134272638	intron	9277	B3GAT1	protein-coding	Quies	Quies	Quies	Quies	ReprPC	ReprPC	ReprPCWk	ReprPC	Quies	Quies	EnhA1	Enh	EnhWk	Enh	ReprPCWk	ReprPC	ReprPCWk	ReprPC	CD56	NA	CD56	CD56	NA	CD56	CD56	NA	CD56	CD56	NA	CD56	Lymphoid	NA	Lymphoid	Innate	NA	Innate
chr11_134453226_134453700	0.419688	2.46113	10.7292	0.00105458	0.0280006	Females_Age3xAge1	chr11	134453226	134453700	Intergenic	147087	LOC283177	ncRNA	EnhWk	Enh	EnhWk	Enh	EnhWk	Enh	Quies	Quies	ReprPCWk	ReprPC	EnhA1	Enh	EnhWk	Enh	Quies	Quies	ReprPCWk	ReprPC	CD56	NA	CD56	CD56	NA	CD56	CD56	NA	CD56	CD56	NA	CD56	Lymphoid	NA	Lymphoid	Innate	NA	Innate
chr11_1357051_1358870	-0.324717	4.12511	10.5002	0.00119363	0.0299491	Females_Age3xAge1	chr11	1357051	1358870	Intergenic	27023	TOLLIP-AS1	ncRNA	EnhA2	Enh	TssFlnk	Tss	TssA	Tss	TssA	Tss	TssFlnkD	Tss	TssFlnk	Tss	EnhWk	Enh	TssFlnk	Tss	TssFlnk	Tss	CD14	CD4_naive	NA	CD14	CD4T	NA	CD14	naive_T	NA	CD14	CD3	NA	Myeloid	Lymphoid	NA	Innate	Adaptive	NA
chr11_13890431_13891267	-0.634674	4.82488	18.924	1.36033e-05	0.00206071	Females_Age3xAge1	chr11	13890431	13891267	Intergenic	55561	LOC101928132	ncRNA	Quies	Quies	ReprPCWk	ReprPC	EnhA1	Enh	EnhA1	Enh	EnhA1	Enh	Quies	Quies	EnhA1	Enh	EnhA1	Enh	EnhA2	Enh	NA	NA	NA	NA	NA	NA	NA	NA	NA	CD3	NA	CD3	Lymphoid	NA	Lymphoid	Adaptive	NA	Adaptive
chr11_14096618_14097112	-0.533471	3.04571	13.2626	0.000270754	0.0121594	Females_Age3xAge1	chr11	14096618	14097112	intron	112681	SPON1	protein-coding	TxWk	Tx	Quies	Quies	EnhA2	Enh	EnhA1	Enh	EnhWk	Enh	EnhWk	Enh	EnhA2	Enh	EnhWk	Enh	EnhA2	Enh	NA	NA	NA	NA	NA	NA	naive_T	NA	naive_T	CD3	NA	CD3	Lymphoid	NA	Lymphoid	Adaptive	NA	Adaptive
chr11_1410515_1411559	-0.310748	5.68328	14.784	0.000120552	0.00758114	Females_Age3xAge1	chr11	1410515	1411559	promoter-TSS	-92	BRSK2	protein-coding	TssBiv	Tss	ReprPCWk	ReprPC	TssBiv	Tss	TssFlnk	Tss	TssA	Tss	TssBiv	Tss	ReprPCWk	ReprPC	TssA	Tss	ReprPCWk	ReprPC	NA	NA	NA	NA	NA	NA	NA	memory_T	memory_T	NA	CD3	CD3	NA	Lymphoid	Lymphoid	NA	Adaptive	Adaptive
chr11_14258826_14259651	0.361247	4.0745	10.2064	0.00139952	0.0329307	Females_Age3xAge1	chr11	14258826	14259651	intron	120792	RRAS2	protein-coding	EnhA1	Enh	EnhA1	Enh	ReprPCWk	ReprPC	Quies	Quies	Quies	Quies	EnhWk	Enh	Quies	Quies	Quies	Quies	ReprPCWk	ReprPC	NA	NA	NA	NA	NA	NA	NA	NA	NA	NA	NA	NA	NA	NA	NA	NA	NA	NA
chr11_14576336_14577206	-0.396825	4.24591	9.9274	0.00162836	0.0361398	Females_Age3xAge1	chr11	14576336	14577206	intron	-34780	PSMA1	protein-coding	EnhWk	Enh	Quies	Quies	EnhA1	Enh	EnhA1	Enh	EnhWk	Enh	EnhA2	Enh	EnhA1	Enh	EnhWk	Enh	EnhA2	Enh	NA	NA	NA	NA	NA	NA	NA	NA	NA	NA	NA	NA	Lymphoid	NA	Lymphoid	NA	NA	NA
chr11_14654928_14655533	-0.638671	2.91109	18.4558	1.7389e-05	0.00235164	Females_Age3xAge1	chr11	14654928	14655533	intron	9949	PSMA1	protein-coding	TxWk	Tx	Quies	Quies	EnhWk	Enh	Quies	Quies	Quies	Quies	EnhWk	Enh	Quies	Quies	Quies	Quies	Quies	Quies	NA	NA	NA	NA	NA	NA	NA	NA	NA	NA	NA	NA	NA	NA	NA	NA	NA	NA
chr11_14667643_14667986	-0.555184	2.03076	12.2886	0.000455727	0.0167627	Females_Age3xAge1	chr11	14667643	14667986	intron	2546	PDE3B	protein-coding	EnhWk	Enh	ReprPC	ReprPC	TssA	Tss	TssA	Tss	TssBiv	Tss	TssBiv	Tss	TssA	Tss	TssA	Tss	TssFlnkD	Tss	NA	NA	NA	NA	NA	NA	NA	NA	NA	NA	CD3	CD3	NA	Lymphoid	Lymphoid	NA	Adaptive	Adaptive
chr11_14735168_14735948	-0.506986	3.24932	17.4738	2.91294e-05	0.00321256	Females_Age3xAge1	chr11	14735168	14735948	intron	70289	PDE3B	protein-coding	EnhWk	Enh	Quies	Quies	EnhA1	Enh	EnhA1	Enh	EnhWk	Enh	EnhWk	Enh	EnhA1	Enh	EnhWk	Enh	EnhWk	Enh	NA	NA	NA	NA	NA	NA	naive_T	NA	naive_T	CD3	NA	CD3	Lymphoid	NA	Lymphoid	Adaptive	NA	Adaptive
chr11_15671389_15672403	0.33052	4.30029	12.8627	0.000335202	0.0138627	Females_Age3xAge1	chr11	15671389	15672403	intron	6465	LOC102724957	protein-coding	EnhBiv	Enh	EnhBiv	Enh	EnhBiv	Enh	EnhBiv	Enh	EnhWk	Enh	EnhWk	Enh	EnhBiv	Enh	EnhWk	Enh	ReprPC	ReprPC	NA	NA	NA	NA	NA	NA	NA	NA	NA	NA	NA	NA	NA	NA	NA	NA	NA	NA
chr11_17307010_17307906	-0.378267	3.88948	13.5265	0.000235216	0.0111906	Females_Age3xAge1	chr11	17307010	17307906	intron	9172	NUCB2	protein-coding	EnhWk	Enh	EnhWk	Enh	EnhA1	Enh	EnhA2	Enh	EnhA1	Enh	EnhA1	Enh	EnhA1	Enh	EnhWk	Enh	EnhG1	Enh	NA	NA	NA	NA	NA	NA	NA	NA	NA	NA	NA	NA	Lymphoid	NA	Lymphoid	NA	NA	NA
chr11_17355448_17355620	-0.894156	0.910928	17.0444	3.65166e-05	0.00369231	Females_Age3xAge1	chr11	17355448	17355620	non-coding	1945	LOC105376575	ncRNA	Tx	Tx	Quies	Quies	EnhWk	Enh	EnhA1	Enh	Quies	Quies	EnhA1	Enh	EnhWk	Enh	EnhWk	Enh	Tx	Tx	NA	NA	NA	NA	NA	NA	NA	NA	NA	NA	NA	NA	Lymphoid	NA	Lymphoid	NA	NA	NA
chr11_17620444_17621252	0.356987	2.80362	10.7209	0.00105935	0.0280793	Females_Age3xAge1	chr11	17620444	17621252	intron	51928	OTOG	protein-coding	Quies	Quies	Quies	Quies	EnhBiv	Enh	Quies	Quies	Quies	Quies	Quies	Quies	Quies	Quies	Quies	Quies	ReprPCWk	ReprPC	NA	NA	NA	NA	NA	NA	NA	NA	NA	NA	NA	NA	NA	NA	NA	NA	NA	NA
chr11_17975967_17976643	0.764615	1.33421	16.379	5.18574e-05	0.00450571	Females_Age3xAge1	chr11	17975967	17976643	intron	58404	SERGEF	protein-coding	EnhWk	Enh	Tx	Tx	Tx	Tx	Tx	Tx	Tx	Tx	Tx	Tx	Tx	Tx	TxWk	Tx	Tx	Tx	NA	NA	NA	NA	NA	NA	NA	NA	NA	NA	NA	NA	NA	NA	NA	NA	NA	NA
chr11_1873971_1874547	-0.282321	4.38961	13.9902	0.000183766	0.00969416	Females_Age3xAge1	chr11	1873971	1874547	promoter-TSS	59	LSP1	protein-coding	TssA	Tss	TssA	Tss	TssA	Tss	TssA	Tss	TssA	Tss	TssA	Tss	TssA	Tss	TssA	Tss	TssFlnkU	Tss	NA	NA	NA	NA	NA	NA	NA	NA	NA	NA	NA	NA	NA	NA	NA	NA	NA	NA
chr11_19991276_19991743	0.613178	1.14157	9.26975	0.0023297	0.0442862	Females_Age3xAge1	chr11	19991276	19991743	intron	-52592	NAV2	protein-coding	Quies	Quies	EnhWk	Enh	ReprPCWk	ReprPC	Quies	Quies	Quies	Quies	EnhWk	Enh	ReprPCWk	ReprPC	EnhWk	Enh	ReprPCWk	ReprPC	NA	NA	NA	NA	NA	NA	NA	NA	NA	NA	NA	NA	NA	NA	NA	NA	NA	NA
chr11_20132389_20132979	0.58566	2.28812	29.1268	6.77917e-08	8.87907e-05	Females_Age3xAge1	chr11	20132389	20132979	intron	49186	DBX1	protein-coding	Quies	Quies	ReprPCWk	ReprPC	EnhBiv	Enh	ReprPCWk	ReprPC	Quies	Quies	Quies	Quies	Quies	Quies	Quies	Quies	EnhWk	Enh	NA	NA	NA	NA	NA	NA	NA	NA	NA	NA	NA	NA	NA	NA	NA	NA	NA	NA
chr11_20378740_20379014	0.661626	1.45702	9.20426	0.00241452	0.0450767	Females_Age3xAge1	chr11	20378740	20379014	Intergenic	-6354	HTATIP2	protein-coding	ReprPCWk	ReprPC	Quies	Quies	Quies	Quies	Quies	Quies	Quies	Quies	ReprPCWk	ReprPC	Quies	Quies	Quies	Quies	Quies	Quies	NA	NA	NA	NA	NA	NA	NA	NA	NA	NA	NA	NA	NA	NA	NA	NA	NA	NA
chr11_206969_208948	-0.201178	6.78931	9.1147	0.00253564	0.0464829	Females_Age3xAge1	chr11	206969	208948	promoter-TSS	448	RIC8A	protein-coding	TssA	Tss	TssA	Tss	TssA	Tss	TssA	Tss	TssA	Tss	TssA	Tss	TssA	Tss	TssA	Tss	TssA	Tss	NA	NA	NA	NA	NA	NA	NA	NA	NA	NA	NA	NA	NA	NA	NA	NA	NA	NA
chr11_22712384_22712873	-0.716266	2.09668	9.48296	0.00207389	0.0414179	Females_Age3xAge1	chr11	22712384	22712873	intron	16310	GAS2	protein-coding	Quies	Quies	Quies	Quies	EnhA2	Enh	EnhA1	Enh	ReprPCWk	ReprPC	ReprPCWk	ReprPC	EnhA1	Enh	EnhWk	Enh	EnhWk	Enh	NA	NA	NA	NA	NA	NA	naive_T	NA	naive_T	CD3	NA	CD3	Lymphoid	NA	Lymphoid	Adaptive	NA	Adaptive
chr11_24333949_24334652	0.660133	2.72389	9.25386	0.00235	0.0444966	Females_Age3xAge1	chr11	24333949	24334652	Intergenic	-184215	LUZP2	protein-coding	Het	Others	Quies	Quies	Quies	Quies	Quies	Quies	Quies	Quies	EnhA1	Enh	Quies	Quies	Quies	Quies	Quies	Quies	CD56	NA	CD56	CD56	NA	CD56	CD56	NA	CD56	CD56	NA	CD56	Lymphoid	NA	Lymphoid	Innate	NA	Innate
chr11_267345_269872	-0.283198	5.85673	13.4034	0.00025117	0.0116612	Females_Age3xAge1	chr11	267345	269872	Intergenic	-9961	NLRP6	protein-coding	EnhA1	Enh	TssA	Tss	TssA	Tss	TssA	Tss	TssA	Tss	TssA	Tss	TssA	Tss	TssA	Tss	EnhA1	Enh	CD14	NA	NA	CD14	NA	NA	CD14	NA	NA	CD14	NA	NA	Myeloid	Lymphoid	NA	Innate	Adaptive	NA
chr11_2799854_2800523	0.413071	1.77255	11.539	0.000681505	0.0214851	Females_Age3xAge1	chr11	2799854	2800523	intron	-78961	KCNQ1OT1	ncRNA	EnhG1	Enh	EnhWk	Enh	ReprPCWk	ReprPC	Tx	Tx	Quies	Quies	EnhWk	Enh	Quies	Quies	EnhA2	Enh	Tx	Tx	NA	NA	NA	NA	NA	NA	NA	NA	NA	NA	NA	NA	NA	NA	NA	NA	NA	NA
chr11_3012917_3014172	-0.227947	5.82023	11.9347	0.000550978	0.0188126	Females_Age3xAge1	chr11	3012917	3014172	promoter-TSS	62	NAP1L4	protein-coding	TssA	Tss	TssA	Tss	TssA	Tss	TssA	Tss	TssA	Tss	TssA	Tss	TssA	Tss	TssA	Tss	TssFlnkU	Tss	NA	NA	NA	NA	NA	NA	NA	NA	NA	NA	NA	NA	NA	NA	NA	NA	NA	NA
chr11_3028023_3028543	-0.836606	1.1725	13.6153	0.00022435	0.0109022	Females_Age3xAge1	chr11	3028023	3028543	intron	-14676	NAP1L4	protein-coding	Tx	Tx	Tx	Tx	EnhG2	Enh	Tx	Tx	TxWk	Tx	Tx	Tx	TssA	Tss	TxWk	Tx	Tx	Tx	NA	CD8_naive	CD8_naive	NA	CD8T	CD8T	NA	naive_T	naive_T	NA	CD3	CD3	NA	Lymphoid	Lymphoid	NA	Adaptive	Adaptive
chr11_3035336_3036155	-0.654865	4.37196	22.9602	1.65393e-06	0.000593638	Females_Age3xAge1	chr11	3035336	3036155	intron	-22139	NAP1L4	protein-coding	Tx	Tx	EnhG1	Enh	EnhA1	Enh	EnhA1	Enh	EnhA1	Enh	EnhA1	Enh	EnhA2	Enh	EnhWk	Enh	EnhG1	Enh	NA	NA	NA	NA	NA	NA	NA	NA	NA	NA	NA	NA	Lymphoid	NA	Lymphoid	NA	NA	NA
chr11_305043_305339	-0.473686	1.73082	13.1089	0.000293895	0.0128699	Females_Age3xAge1	chr11	305043	305339	Intergenic	-2916	IFITM2	protein-coding	EnhWk	Enh	EnhWk	Enh	EnhWk	Enh	EnhA1	Enh	EnhWk	Enh	EnhWk	Enh	EnhWk	Enh	EnhWk	Enh	TxWk	Tx	CD4_naive	NA	CD4_naive	CD4T	NA	CD4T	naive_T	NA	naive_T	CD3	NA	CD3	Lymphoid	NA	Lymphoid	Adaptive	NA	Adaptive
chr11_30508615_30509383	0.371686	4.21544	8.88326	0.00287797	0.0498632	Females_Age3xAge1	chr11	30508615	30509383	intron	93041	MPPED2	protein-coding	EnhA1	Enh	Quies	Quies	ReprPCWk	ReprPC	Quies	Quies	Quies	Quies	Quies	Quies	Quies	Quies	Quies	Quies	Quies	Quies	CD14	NA	CD14	CD14	NA	CD14	CD14	NA	CD14	CD14	NA	CD14	Myeloid	NA	Myeloid	Innate	NA	Innate
chr11_313763_314858	-0.376373	3.99227	13.7744	0.000206125	0.0103583	Females_Age3xAge1	chr11	313763	314858	exon	320	IFITM1	protein-coding	EnhA1	Enh	TssFlnkU	Tss	TssA	Tss	TssA	Tss	TssA	Tss	TssA	Tss	TssA	Tss	TssA	Tss	TssA	Tss	CD14	NA	NA	CD14	NA	NA	CD14	NA	NA	CD14	NA	NA	Myeloid	Lymphoid	NA	Innate	Adaptive	NA
chr11_32442276_32442932	0.468575	2.34048	10.9152	0.00095376	0.0262667	Females_Age3xAge1	chr11	32442276	32442932	intron	9759	WT1	protein-coding	ReprPCWk	ReprPC	ReprPCWk	ReprPC	EnhWk	Enh	EnhWk	Enh	EnhWk	Enh	EnhWk	Enh	EnhWk	Enh	EnhA1	Enh	ReprPCWk	ReprPC	CD8_memory	NA	CD8_memory	CD8T	NA	CD8T	memory_T	NA	memory_T	CD3	NA	CD3	Lymphoid	NA	Lymphoid	Adaptive	NA	Adaptive
chr11_33037151_33038041	-0.245749	4.5217	9.87252	0.00167765	0.0367612	Females_Age3xAge1	chr11	33037151	33038041	promoter-TSS	-132	DEPDC7	protein-coding	TssBiv	Tss	TssBiv	Tss	TssBiv	Tss	TssA	Tss	EnhWk	Enh	TssBiv	Tss	EnhWk	Enh	TssFlnk	Tss	TssBiv	Tss	NA	CD4_naive	CD4_naive	NA	CD4T	CD4T	NA	naive_T	naive_T	NA	CD3	CD3	NA	Lymphoid	Lymphoid	NA	Adaptive	Adaptive
chr11_34472635_34473108	0.460041	1.94877	10.5421	0.00116685	0.0296008	Females_Age3xAge1	chr11	34472635	34473108	intron	12400	CAT	protein-coding	EnhWk	Enh	Tx	Tx	Tx	Tx	Tx	Tx	Tx	Tx	Tx	Tx	Tx	Tx	Tx	Tx	TxWk	Tx	NA	NA	NA	NA	NA	NA	NA	NA	NA	NA	NA	NA	NA	NA	NA	NA	NA	NA
chr11_35181778_35182169	-0.671174	2.83246	23.6834	1.13558e-06	0.000468941	Females_Age3xAge1	chr11	35181778	35182169	intron	21557	CD44	protein-coding	EnhG1	Enh	EnhG1	Enh	EnhG2	Enh	EnhA1	Enh	EnhA1	Enh	EnhG2	Enh	EnhA1	Enh	TssFlnkU	Tss	EnhG1	Enh	NA	NA	NA	NA	NA	NA	NA	NA	NA	NA	NA	NA	NA	NA	NA	NA	NA	NA
chr11_35198662_35199347	-0.771663	3.4676	25.4079	4.64017e-07	0.000283365	Females_Age3xAge1	chr11	35198662	35199347	intron	38588	CD44	protein-coding	EnhG1	Enh	EnhG1	Enh	EnhG2	Enh	EnhA1	Enh	EnhG1	Enh	EnhG1	Enh	EnhA1	Enh	EnhG1	Enh	EnhG1	Enh	NA	NA	NA	NA	NA	NA	NA	NA	NA	NA	NA	NA	NA	NA	NA	NA	NA	NA
chr11_35352343_35353118	-0.397707	3.45515	10.1364	0.00145369	0.0337483	Females_Age3xAge1	chr11	35352343	35353118	intron	88374	SLC1A2	protein-coding	EnhWk	Enh	EnhA1	Enh	EnhA1	Enh	EnhA1	Enh	EnhA1	Enh	EnhA1	Enh	EnhA1	Enh	EnhA1	Enh	EnhA1	Enh	NA	NA	NA	NA	NA	NA	NA	NA	NA	NA	NA	NA	Lymphoid	NA	Lymphoid	NA	NA	NA
chr11_36579980_36580825	0.501381	2.90551	12.9953	0.000312274	0.0132733	Females_Age3xAge1	chr11	36579980	36580825	Intergenic	-9160	RAG1	protein-coding	Het	Others	ReprPCWk	ReprPC	TssA	Tss	Quies	Quies	TssA	Tss	TssA	Tss	EnhA2	Enh	EnhA1	Enh	ReprPCWk	ReprPC	NA	NA	NA	CD8T	NA	NA	NA	CD56	NA	CD3	CD56	NA	Lymphoid	NA	Lymphoid	Adaptive	Innate	NA
chr11_36766238_36766548	0.404455	1.98045	9.51856	0.00203404	0.0409519	Females_Age3xAge1	chr11	36766238	36766548	Intergenic	-146564	RAG2	protein-coding	ReprPCWk	ReprPC	EnhWk	Enh	ReprPCWk	ReprPC	Quies	Quies	ReprPCWk	ReprPC	ReprPCWk	ReprPC	ReprPCWk	ReprPC	ReprPCWk	ReprPC	ReprPCWk	ReprPC	NA	NA	NA	NA	NA	NA	NA	NA	NA	NA	NA	NA	NA	NA	NA	NA	NA	NA
chr11_37472028_37472623	0.709558	2.66522	13.4403	0.000246273	0.0115284	Females_Age3xAge1	chr11	37472028	37472623	Intergenic	-487825	LOC105376633	ncRNA	EnhWk	Enh	Quies	Quies	Quies	Quies	Quies	Quies	Quies	Quies	EnhA2	Enh	Quies	Quies	Quies	Quies	Quies	Quies	CD56	NA	CD56	CD56	NA	CD56	CD56	NA	CD56	CD56	NA	CD56	Lymphoid	NA	Lymphoid	Innate	NA	Innate
chr11_38812925_38813270	0.585543	1.56764	9.02572	0.00266208	0.0477701	Females_Age3xAge1	chr11	38812925	38813270	Intergenic	142690	LINC01493	ncRNA	Quies	Quies	Quies	Quies	Quies	Quies	Quies	Quies	Quies	Quies	Quies	Quies	Quies	Quies	Quies	Quies	Quies	Quies	NA	NA	NA	NA	NA	NA	NA	NA	NA	NA	NA	NA	NA	NA	NA	NA	NA	NA
chr11_3926354_3927093	-0.293137	3.20935	8.96867	0.00274648	0.0486574	Females_Age3xAge1	chr11	3926354	3927093	intron	49432	MIR4687	ncRNA	EnhA1	Enh	EnhWk	Enh	EnhA1	Enh	EnhA1	Enh	EnhWk	Enh	EnhA1	Enh	EnhA1	Enh	EnhWk	Enh	EnhWk	Enh	NA	NA	NA	NA	NA	NA	NA	NA	NA	NA	NA	NA	NA	NA	NA	NA	NA	NA
chr11_4203289_4203865	0.511249	1.58224	10.6123	0.00112336	0.0289037	Females_Age3xAge1	chr11	4203289	4203865	Intergenic	-4805	LOC100506082	ncRNA	Quies	Quies	Quies	Quies	ReprPC	ReprPC	Quies	Quies	Quies	Quies	Quies	Quies	Quies	Quies	Quies	Quies	Quies	Quies	NA	NA	NA	NA	NA	NA	NA	NA	NA	NA	NA	NA	NA	NA	NA	NA	NA	NA
chr11_449957_451189	-0.339228	5.31191	25.1263	5.36949e-07	0.000309244	Females_Age3xAge1	chr11	449957	451189	exon	293	PTDSS2	protein-coding	TssFlnk	Tss	TssFlnk	Tss	TssFlnk	Tss	TssA	Tss	TssA	Tss	TssA	Tss	TssA	Tss	TssA	Tss	TssA	Tss	NA	NA	NA	NA	NA	NA	NA	NA	NA	NA	NA	NA	NA	Lymphoid	Lymphoid	NA	NA	NA
chr11_45254982_45255593	0.369868	2.30641	10.344	0.00129894	0.0316093	Females_Age3xAge1	chr11	45254982	45255593	3'UTR	52596	SYT13	protein-coding	Quies	Quies	EnhWk	Enh	EnhWk	Enh	Quies	Quies	Quies	Quies	EnhWk	Enh	EnhWk	Enh	Quies	Quies	EnhWk	Enh	NA	NA	NA	NA	NA	NA	NA	NA	NA	NA	NA	NA	NA	NA	NA	NA	NA	NA
chr11_46352764_46353256	-0.613818	2.66409	13.7722	0.000206373	0.0103583	Females_Age3xAge1	chr11	46352764	46353256	Intergenic	-1445	DGKZ	protein-coding	EnhBiv	Enh	ReprPC	ReprPC	TssFlnkU	Tss	TssFlnkU	Tss	EnhA1	Enh	EnhBiv	Enh	TssA	Tss	TssFlnkD	Tss	EnhBiv	Enh	CD4_memory	CD8_naive	NA	CD4T	CD8T	NA	memory_T	naive_T	NA	CD3	NA	CD3	Lymphoid	NA	Lymphoid	Adaptive	NA	Adaptive
chr11_46370583_46370987	-0.454967	3.15081	11.6974	0.000625876	0.0204015	Females_Age3xAge1	chr11	46370583	46370987	intron	1829	DGKZ	protein-coding	EnhG1	Enh	EnhWk	Enh	TssFlnkU	Tss	TssFlnkU	Tss	TssA	Tss	TssFlnkU	Tss	TssA	Tss	TssFlnkU	Tss	TssFlnk	Tss	CD14	NA	NA	CD14	NA	NA	CD14	NA	NA	CD14	CD3	NA	Myeloid	Lymphoid	NA	Innate	Adaptive	NA
chr11_48076895_48077910	-0.358924	3.76967	9.21259	0.00240356	0.0449795	Females_Age3xAge1	chr11	48076895	48077910	intron	-40931	MIR3161	ncRNA	EnhWk	Enh	EnhWk	Enh	TssA	Tss	TssA	Tss	EnhA1	Enh	EnhA1	Enh	EnhWk	Enh	TssA	Tss	EnhWk	Enh	NA	NA	NA	NA	CD8T	NA	NA	naive_T	NA	NA	NA	NA	Lymphoid	NA	Lymphoid	NA	NA	NA
chr11_49547675_49548091	0.535957	0.874683	9.24194	0.00236534	0.0446275	Females_Age3xAge1	chr11	49547675	49548091	Intergenic	-32197	LOC440040	pseudo	Quies	Quies	Quies	Quies	Quies	Quies	Quies	Quies	Quies	Quies	Quies	Quies	Quies	Quies	Quies	Quies	Quies	Quies	NA	NA	NA	NA	NA	NA	NA	NA	NA	NA	NA	NA	NA	NA	NA	NA	NA	NA
chr11_58494256_58495270	-0.797498	3.2621	17.8101	2.44089e-05	0.00289525	Females_Age3xAge1	chr11	58494256	58495270	intron	4684	GLYAT	protein-coding	EnhWk	Enh	EnhWk	Enh	EnhA1	Enh	EnhA1	Enh	EnhWk	Enh	ReprPCWk	ReprPC	EnhA1	Enh	EnhA1	Enh	EnhA1	Enh	NA	NA	NA	NA	NA	NA	NA	NA	NA	CD3	NA	CD3	Lymphoid	NA	Lymphoid	Adaptive	NA	Adaptive
chr11_587968_588458	-0.445019	3.3679	12.4287	0.000422789	0.0159499	Females_Age3xAge1	chr11	587968	588458	intron	11767	PHRF1	protein-coding	EnhA1	Enh	Tx	Tx	EnhG2	Enh	EnhA1	Enh	EnhA1	Enh	EnhG1	Enh	EnhA1	Enh	EnhA1	Enh	EnhG1	Enh	NA	NA	NA	NA	NA	NA	NA	NA	NA	NA	NA	NA	NA	NA	NA	NA	NA	NA
chr11_59317490_59318862	-0.261438	4.80868	9.92318	0.0016321	0.0361817	Females_Age3xAge1	chr11	59317490	59318862	Intergenic	35790	OR4D9	protein-coding	EnhWk	Enh	TssA	Tss	TssA	Tss	TssA	Tss	TssFlnk	Tss	TssA	Tss	TssA	Tss	TssA	Tss	TssFlnkD	Tss	NA	NA	NA	NA	NA	NA	NA	NA	NA	NA	NA	NA	NA	Lymphoid	Lymphoid	NA	NA	NA
chr11_59496362_59496738	0.662952	2.16269	16.4368	5.02997e-05	0.00444771	Females_Age3xAge1	chr11	59496362	59496738	Intergenic	-15232	OR10V1	protein-coding	EnhWk	Enh	Quies	Quies	EnhWk	Enh	Quies	Quies	ReprPCWk	ReprPC	EnhA1	Enh	ReprPCWk	ReprPC	Quies	Quies	EnhWk	Enh	CD56	NA	CD56	CD56	NA	CD56	CD56	NA	CD56	CD56	NA	CD56	Lymphoid	NA	Lymphoid	Innate	NA	Innate
chr11_60673597_60674461	-0.21946	5.79116	15.5156	8.18262e-05	0.00596238	Females_Age3xAge1	chr11	60673597	60674461	promoter-TSS	32	PRPF19	protein-coding	TssA	Tss	TssA	Tss	TssA	Tss	TssA	Tss	TssA	Tss	TssA	Tss	TssA	Tss	TssA	Tss	TssFlnk	Tss	NA	NA	NA	NA	NA	NA	NA	NA	NA	NA	NA	NA	NA	NA	NA	NA	NA	NA
chr11_60679739_60680164	-0.944448	3.29705	29.4713	5.6751e-08	8.29604e-05	Females_Age3xAge1	chr11	60679739	60680164	Intergenic	-1419	TMEM109	protein-coding	EnhWk	Enh	EnhWk	Enh	EnhA1	Enh	EnhA1	Enh	EnhWk	Enh	EnhA1	Enh	EnhA1	Enh	EnhWk	Enh	EnhA2	Enh	NA	NA	NA	NA	NA	NA	NA	NA	NA	NA	NA	NA	Lymphoid	NA	Lymphoid	NA	NA	NA
chr11_60681108_60682228	-0.217478	4.76444	10.5019	0.00119251	0.0299341	Females_Age3xAge1	chr11	60681108	60682228	5'UTR	297	TMEM109	protein-coding	TssA	Tss	TssA	Tss	TssA	Tss	TssA	Tss	TssA	Tss	TssA	Tss	TssA	Tss	TssA	Tss	TssA	Tss	NA	NA	NA	NA	NA	NA	NA	NA	NA	NA	NA	NA	NA	NA	NA	NA	NA	NA
chr11_60738766_60739571	-0.468309	2.88508	16.4817	4.91213e-05	0.00436822	Females_Age3xAge1	chr11	60738766	60739571	promoter-TSS	56	CD6	protein-coding	ReprPC	ReprPC	EnhA1	Enh	TssA	Tss	EnhG2	Enh	TssA	Tss	EnhA1	Enh	TssA	Tss	TssA	Tss	TssFlnkU	Tss	NA	NA	NA	NA	CD8T	NA	NA	memory_T	NA	NA	NA	NA	Lymphoid	NA	Lymphoid	NA	NA	NA
chr11_60753526_60754322	-0.737877	4.80885	29.7279	4.97146e-08	8.04907e-05	Females_Age3xAge1	chr11	60753526	60754322	intron	14811	CD6	protein-coding	EnhWk	Enh	EnhA1	Enh	TssFlnkU	Tss	EnhA1	Enh	EnhA1	Enh	EnhA1	Enh	EnhA1	Enh	EnhA1	Enh	EnhA1	Enh	NA	NA	NA	NA	NA	NA	NA	NA	NA	NA	NA	NA	Lymphoid	NA	Lymphoid	NA	NA	NA
chr11_60789051_60789660	-0.454732	3.66874	10.9027	0.000960229	0.0263825	Females_Age3xAge1	chr11	60789051	60789660	Intergenic	50243	CD6	protein-coding	EnhBiv	Enh	EnhA1	Enh	EnhA1	Enh	EnhA1	Enh	EnhA1	Enh	EnhA1	Enh	EnhA1	Enh	EnhA1	Enh	EnhA2	Enh	NA	NA	NA	NA	NA	NA	NA	NA	NA	NA	NA	NA	Lymphoid	NA	Lymphoid	NA	NA	NA
chr11_60793490_60794245	-0.40054	3.23818	9.21101	0.00240564	0.0450075	Females_Age3xAge1	chr11	60793490	60794245	Intergenic	54755	CD6	protein-coding	EnhA1	Enh	EnhWk	Enh	EnhA1	Enh	TssA	Tss	EnhA1	Enh	EnhWk	Enh	EnhA1	Enh	EnhWk	Enh	EnhA1	Enh	NA	CD4_naive	NA	NA	NA	NA	NA	NA	NA	NA	NA	NA	NA	NA	NA	NA	NA	NA
chr11_60809528_60810517	-0.546763	4.44726	16.9513	3.83515e-05	0.00378035	Females_Age3xAge1	chr11	60809528	60810517	Intergenic	-51412	CD5	protein-coding	EnhWk	Enh	TssFlnkU	Tss	TssFlnkU	Tss	EnhA1	Enh	EnhA1	Enh	EnhA1	Enh	EnhA1	Enh	EnhA1	Enh	EnhA1	Enh	NA	NA	NA	NA	NA	NA	NA	NA	NA	NA	NA	NA	Lymphoid	NA	Lymphoid	NA	NA	NA
chr11_60850539_60851557	-0.431318	3.14991	12.0599	0.000515182	0.0180185	Females_Age3xAge1	chr11	60850539	60851557	Intergenic	-10387	CD5	protein-coding	Quies	Quies	EnhWk	Enh	TssFlnkU	Tss	EnhA1	Enh	EnhA1	Enh	EnhA1	Enh	EnhA1	Enh	EnhA1	Enh	EnhA1	Enh	NA	NA	NA	NA	NA	NA	NA	NA	NA	NA	NA	NA	Lymphoid	NA	Lymphoid	NA	NA	NA
chr11_60888229_60888595	-0.562916	2.48028	12.4759	0.000412234	0.0157033	Females_Age3xAge1	chr11	60888229	60888595	intron	18482	CD5	protein-coding	TxWk	Tx	TxWk	Tx	EnhG2	Enh	EnhG2	Enh	EnhA1	Enh	EnhWk	Enh	EnhA1	Enh	EnhA1	Enh	EnhG1	Enh	NA	NA	NA	NA	NA	NA	NA	NA	NA	CD3	NA	CD3	Lymphoid	NA	Lymphoid	Adaptive	NA	Adaptive
chr11_60928414_60929386	-0.253539	6.08542	10.3524	0.0012931	0.0315079	Females_Age3xAge1	chr11	60928414	60929386	promoter-TSS	16	VPS37C	protein-coding	TssA	Tss	TssA	Tss	TssFlnk	Tss	TssA	Tss	TssA	Tss	TssA	Tss	TssA	Tss	TssA	Tss	TssA	Tss	NA	NA	NA	NA	NA	NA	NA	NA	NA	NA	NA	NA	NA	NA	NA	NA	NA	NA
chr11_61100079_61101102	-0.309318	4.72131	11.7085	0.000622156	0.0203481	Females_Age3xAge1	chr11	61100079	61101102	promoter-TSS	-63	TKFC	protein-coding	TssA	Tss	TssA	Tss	TssA	Tss	TssA	Tss	TssA	Tss	TssA	Tss	TssA	Tss	TssA	Tss	TssA	Tss	NA	NA	NA	NA	NA	NA	NA	NA	NA	NA	NA	NA	NA	NA	NA	NA	NA	NA
chr11_61439043_61439258	0.609431	0.970836	9.94039	0.00161691	0.0360083	Females_Age3xAge1	chr11	61439043	61439258	Intergenic	-8754	DAGLA	protein-coding	EnhWk	Enh	ReprPCWk	ReprPC	ReprPCWk	ReprPC	Quies	Quies	Quies	Quies	Quies	Quies	Quies	Quies	ReprPCWk	ReprPC	ReprPCWk	ReprPC	NA	NA	NA	NA	NA	NA	NA	NA	NA	NA	NA	NA	NA	NA	NA	NA	NA	NA
chr11_61559511_61560666	-0.216884	5.01181	10.4333	0.00123763	0.0305607	Females_Age3xAge1	chr11	61559511	61560666	promoter-TSS	-4	TMEM258	protein-coding	TssA	Tss	TssA	Tss	TssA	Tss	TssA	Tss	TssA	Tss	TssA	Tss	TssA	Tss	TssA	Tss	TssFlnkU	Tss	NA	NA	NA	NA	NA	NA	NA	NA	NA	NA	NA	NA	NA	NA	NA	NA	NA	NA
chr11_61891004_61891867	-0.237774	5.55837	12.5299	0.000400485	0.0154974	Females_Age3xAge1	chr11	61891004	61891867	promoter-TSS	-9	INCENP	protein-coding	EnhWk	Enh	ReprPCWk	ReprPC	TssA	Tss	EnhA2	Enh	TssA	Tss	TssA	Tss	TssA	Tss	TssA	Tss	TssFlnkU	Tss	CD4_naive	NA	NA	CD4T	NA	NA	naive_T	NA	NA	CD3	CD56	NA	Lymphoid	NA	Lymphoid	Adaptive	Innate	NA
chr11_62319174_62319715	-0.314435	4.78956	10.4887	0.00120104	0.0300421	Females_Age3xAge1	chr11	62319174	62319715	Intergenic	-5113	AHNAK	protein-coding	EnhA1	Enh	EnhA1	Enh	EnhA1	Enh	EnhA1	Enh	EnhA1	Enh	EnhA1	Enh	EnhA1	Enh	EnhA1	Enh	EnhWk	Enh	NA	NA	NA	NA	NA	NA	NA	NA	NA	NA	NA	NA	NA	NA	NA	NA	NA	NA
chr11_62341011_62342013	-0.212799	6.18019	14.5706	0.000135005	0.00810868	Females_Age3xAge1	chr11	62341011	62342013	promoter-TSS	-52	EEF1G	protein-coding	TssA	Tss	TssA	Tss	TssA	Tss	TssA	Tss	TssA	Tss	TssA	Tss	TssA	Tss	TssA	Tss	TssFlnk	Tss	NA	NA	NA	NA	NA	NA	NA	NA	NA	NA	NA	NA	NA	NA	NA	NA	NA	NA
chr11_62358610_62359798	-0.198809	6.0567	9.92044	0.00163453	0.0362047	Females_Age3xAge1	chr11	62358610	62359798	promoter-TSS	-95	TUT1	protein-coding	TssA	Tss	TssA	Tss	TssA	Tss	TssA	Tss	TssA	Tss	TssA	Tss	TssA	Tss	TssA	Tss	TssFlnk	Tss	NA	NA	NA	NA	NA	NA	NA	NA	NA	NA	NA	NA	NA	NA	NA	NA	NA	NA
chr11_62366648_62366961	-0.380075	5.20543	29.6936	5.06013e-08	8.04907e-05	Females_Age3xAge1	chr11	62366648	62366961	intron	1959	MTA2	protein-coding	EnhA1	Enh	EnhG2	Enh	TssA	Tss	TssA	Tss	TssA	Tss	EnhA1	Enh	TssFlnk	Tss	TssFlnk	Tss	EnhWk	Enh	NA	NA	NA	NA	CD4T	NA	NA	NA	NA	NA	CD3	NA	NA	NA	NA	NA	NA	NA
chr11_62408202_62408608	-0.816004	2.63689	19.6793	9.15861e-06	0.00164197	Females_Age3xAge1	chr11	62408202	62408608	promoter-TSS	-715	GANAB	protein-coding	TxWk	Tx	TxWk	Tx	EnhA1	Enh	EnhA1	Enh	EnhA1	Enh	EnhA1	Enh	EnhA1	Enh	EnhWk	Enh	EnhA2	Enh	NA	NA	NA	NA	NA	NA	NA	NA	NA	NA	NA	NA	Lymphoid	NA	Lymphoid	NA	NA	NA
chr11_62413543_62414507	-0.216462	5.2807	10.0455	0.00152722	0.0348289	Females_Age3xAge1	chr11	62413543	62414507	TTS	173	GANAB	protein-coding	TssA	Tss	TssA	Tss	TssA	Tss	TssA	Tss	TssA	Tss	TssA	Tss	TssA	Tss	TssA	Tss	EnhWk	Enh	NA	NA	NA	NA	NA	NA	NA	NA	NA	NA	NA	NA	NA	NA	NA	NA	NA	NA
chr11_62473368_62474116	-0.2426	4.65372	9.57003	0.0019778	0.0403193	Females_Age3xAge1	chr11	62473368	62474116	promoter-TSS	45	BSCL2	protein-coding	TssA	Tss	TssA	Tss	TssA	Tss	TssA	Tss	TssA	Tss	TssA	Tss	TssA	Tss	TssA	Tss	TssFlnk	Tss	NA	NA	NA	NA	NA	NA	NA	NA	NA	NA	NA	NA	NA	NA	NA	NA	NA	NA
chr11_62476547_62477596	-0.242096	5.76146	15.5171	8.17607e-05	0.00596238	Females_Age3xAge1	chr11	62476547	62477596	promoter-TSS	19	BSCL2	protein-coding	TssA	Tss	TssA	Tss	TssA	Tss	TssA	Tss	TssA	Tss	TssA	Tss	TssA	Tss	TssA	Tss	EnhWk	Enh	NA	NA	NA	NA	NA	NA	NA	NA	NA	NA	NA	NA	NA	NA	NA	NA	NA	NA
chr11_62494310_62496269	-0.227777	6.79747	15.2166	9.58555e-05	0.00653817	Females_Age3xAge1	chr11	62494310	62496269	promoter-TSS	-255	TTC9C	protein-coding	TssA	Tss	TssA	Tss	TssA	Tss	TssA	Tss	TssA	Tss	TssA	Tss	TssA	Tss	TssA	Tss	TssFlnk	Tss	NA	NA	NA	NA	NA	NA	NA	NA	NA	NA	NA	NA	NA	NA	NA	NA	NA	NA
chr11_62521138_62522059	-0.202394	6.4352	12.1091	0.000501756	0.0177185	Females_Age3xAge1	chr11	62521138	62522059	promoter-TSS	57	ZBTB3	protein-coding	TssA	Tss	TssA	Tss	TssA	Tss	TssA	Tss	TssA	Tss	TssA	Tss	TssA	Tss	TssA	Tss	TssFlnkD	Tss	NA	NA	NA	NA	NA	NA	NA	NA	NA	NA	NA	NA	NA	NA	NA	NA	NA	NA
chr11_62528669_62529450	-0.264274	4.85306	13.059	0.000301837	0.0130518	Females_Age3xAge1	chr11	62528669	62529450	promoter-TSS	49	POLR2G	protein-coding	TssA	Tss	TssA	Tss	TssA	Tss	TssA	Tss	TssA	Tss	TssA	Tss	TssA	Tss	TssA	Tss	TssFlnkU	Tss	NA	NA	NA	NA	NA	NA	NA	NA	NA	NA	NA	NA	NA	NA	NA	NA	NA	NA
chr11_62538354_62539364	-0.279005	5.00221	15.4395	8.51895e-05	0.006098	Females_Age3xAge1	chr11	62538354	62539364	promoter-TSS	84	TAF6L	protein-coding	TssA	Tss	TssA	Tss	TssA	Tss	TssA	Tss	TssA	Tss	TssA	Tss	TssA	Tss	TssA	Tss	TssA	Tss	NA	NA	NA	NA	NA	NA	NA	NA	NA	NA	NA	NA	NA	NA	NA	NA	NA	NA
chr11_62553903_62555282	-0.260936	5.77626	14.0569	0.000177366	0.00950252	Females_Age3xAge1	chr11	62553903	62555282	promoter-TSS	-281	TMEM179B	protein-coding	TssA	Tss	TssA	Tss	TssA	Tss	EnhG2	Enh	TssA	Tss	TssA	Tss	TssA	Tss	TssA	Tss	TssFlnkU	Tss	CD4_naive	NA	NA	CD4T	NA	NA	naive_T	NA	NA	CD3	NA	NA	Lymphoid	Myeloid	NA	Adaptive	Innate	NA
chr11_62572474_62573445	-0.257001	5.51436	12.8911	0.000330155	0.0137272	Females_Age3xAge1	chr11	62572474	62573445	promoter-TSS	4	NXF1	protein-coding	TssA	Tss	TssA	Tss	TssA	Tss	TssA	Tss	TssA	Tss	TssA	Tss	TssA	Tss	TssA	Tss	TssFlnkU	Tss	NA	NA	NA	NA	NA	NA	NA	NA	NA	NA	NA	NA	NA	NA	NA	NA	NA	NA
chr11_62598894_62600094	-0.217908	6.21937	11.1112	0.000858065	0.0245776	Females_Age3xAge1	chr11	62598894	62600094	promoter-TSS	69	STX5	protein-coding	TssA	Tss	TssA	Tss	TssA	Tss	TssA	Tss	TssA	Tss	TssA	Tss	TssA	Tss	TssA	Tss	TssA	Tss	NA	NA	NA	NA	NA	NA	NA	NA	NA	NA	NA	NA	NA	NA	NA	NA	NA	NA
chr11_62606834_62609839	-0.282785	8.04385	16.3016	5.40194e-05	0.0046249	Females_Age3xAge1	chr11	62606834	62609839	promoter-TSS	-709	WDR74	protein-coding	TssA	Tss	TssA	Tss	TssA	Tss	TssA	Tss	TssA	Tss	TssA	Tss	TssA	Tss	TssA	Tss	TssA	Tss	NA	NA	NA	NA	NA	NA	NA	NA	NA	NA	NA	NA	NA	NA	NA	NA	NA	NA
chr11_62622966_62623972	-0.223508	5.32552	9.11413	0.00253643	0.0464866	Females_Age3xAge1	chr11	62622966	62623972	promoter-TSS	-15	SLC3A2	protein-coding	TssA	Tss	TssA	Tss	TssA	Tss	TssA	Tss	TssA	Tss	TssA	Tss	TssA	Tss	TssA	Tss	TssFlnk	Tss	NA	NA	NA	NA	NA	NA	NA	NA	NA	NA	NA	NA	NA	NA	NA	NA	NA	NA
chr11_63438308_63439489	-0.205158	5.29718	9.91572	0.00163873	0.0362567	Females_Age3xAge1	chr11	63438308	63439489	5'UTR	303	ATL3	protein-coding	TssA	Tss	TssA	Tss	TssA	Tss	TssA	Tss	TssA	Tss	TssA	Tss	TssA	Tss	TssA	Tss	TssA	Tss	NA	NA	NA	NA	NA	NA	NA	NA	NA	NA	NA	NA	NA	NA	NA	NA	NA	NA
chr11_63741644_63742536	-0.272513	5.67296	20.9181	4.79334e-06	0.00114232	Females_Age3xAge1	chr11	63741644	63742536	promoter-TSS	11	COX8A	protein-coding	TssA	Tss	TssA	Tss	TssA	Tss	TssA	Tss	TssA	Tss	TssA	Tss	TssA	Tss	TssA	Tss	TssFlnk	Tss	NA	NA	NA	NA	NA	NA	NA	NA	NA	NA	NA	NA	NA	NA	NA	NA	NA	NA
chr11_63952752_63953852	-0.233585	7.12859	19.059	1.26742e-05	0.00200657	Females_Age3xAge1	chr11	63952752	63953852	promoter-TSS	-285	STIP1	protein-coding	TssA	Tss	TssA	Tss	TssA	Tss	TssA	Tss	TssA	Tss	TssA	Tss	TssA	Tss	TssA	Tss	TssFlnk	Tss	NA	NA	NA	NA	NA	NA	NA	NA	NA	NA	NA	NA	NA	NA	NA	NA	NA	NA
chr11_63997661_63998579	-0.290042	4.50141	14.4672	0.00014262	0.00838781	Females_Age3xAge1	chr11	63997661	63998579	TTS	216	DNAJC4	protein-coding	TssA	Tss	TssA	Tss	TssA	Tss	TssA	Tss	TssA	Tss	TssA	Tss	TssA	Tss	TssA	Tss	TssFlnkU	Tss	NA	NA	NA	NA	NA	NA	NA	NA	NA	NA	NA	NA	NA	NA	NA	NA	NA	NA
chr11_64051828_64053602	-0.213897	6.09844	9.02821	0.00265845	0.0477626	Females_Age3xAge1	chr11	64051828	64053602	promoter-TSS	430	GPR137	protein-coding	TssA	Tss	TssA	Tss	TssA	Tss	TssA	Tss	TssA	Tss	TssA	Tss	TssA	Tss	TssA	Tss	TssA	Tss	NA	NA	NA	NA	NA	NA	NA	NA	NA	NA	NA	NA	NA	NA	NA	NA	NA	NA
chr11_64084750_64086002	-0.263947	6.10107	13.7357	0.00021042	0.0105166	Females_Age3xAge1	chr11	64084750	64086002	promoter-TSS	180	TRMT112	protein-coding	TssA	Tss	TssA	Tss	TssA	Tss	TssA	Tss	TssA	Tss	TssA	Tss	TssA	Tss	TssA	Tss	TssA	Tss	NA	NA	NA	NA	NA	NA	NA	NA	NA	NA	NA	NA	NA	NA	NA	NA	NA	NA
chr11_6423383_6424389	-0.440925	4.58473	11.9141	0.000557115	0.0189752	Females_Age3xAge1	chr11	6423383	6424389	exon	2035	APBB1	protein-coding	EnhWk	Enh	EnhWk	Enh	EnhA1	Enh	EnhA1	Enh	EnhA1	Enh	EnhA1	Enh	EnhA1	Enh	EnhWk	Enh	EnhA1	Enh	NA	NA	NA	NA	NA	NA	NA	NA	NA	NA	NA	NA	Lymphoid	NA	Lymphoid	NA	NA	NA
chr11_6434832_6435413	-0.696099	3.3016	15.236	9.48772e-05	0.00649302	Females_Age3xAge1	chr11	6434832	6435413	intron	5218	APBB1	protein-coding	Quies	Quies	TxWk	Tx	TssFlnkU	Tss	EnhA1	Enh	EnhA1	Enh	TxWk	Tx	EnhA1	Enh	EnhWk	Enh	EnhA2	Enh	NA	NA	NA	NA	NA	NA	NA	NA	NA	CD3	NA	CD3	Lymphoid	NA	Lymphoid	Adaptive	NA	Adaptive
chr11_64510024_64513741	-0.247718	6.92898	11.0304	0.000896295	0.0252653	Females_Age3xAge1	chr11	64510024	64513741	promoter-TSS	-253	RASGRP2	protein-coding	TssA	Tss	TssA	Tss	TssA	Tss	TssA	Tss	TssA	Tss	TssA	Tss	TssA	Tss	TssA	Tss	TssA	Tss	NA	NA	NA	NA	NA	NA	NA	NA	NA	NA	NA	NA	NA	NA	NA	NA	NA	NA
chr11_64531706_64532176	-0.575847	3.23558	17.4952	2.8804e-05	0.00320713	Females_Age3xAge1	chr11	64531706	64532176	TTS	-3754	PYGM	protein-coding	Tx	Tx	EnhG2	Enh	EnhG2	Enh	TssFlnkU	Tss	TssFlnkU	Tss	EnhG2	Enh	EnhG2	Enh	TssFlnkD	Tss	EnhG2	Enh	NA	NA	NA	NA	NA	NA	NA	NA	NA	NA	NA	NA	Lymphoid	NA	Lymphoid	NA	NA	NA
chr11_64535118_64535612	-0.422277	2.49208	9.98169	0.00158104	0.0355281	Females_Age3xAge1	chr11	64535118	64535612	intron	-7178	PYGM	protein-coding	EnhG1	Enh	EnhG2	Enh	EnhG2	Enh	EnhG2	Enh	EnhG2	Enh	EnhG1	Enh	EnhG1	Enh	EnhG1	Enh	EnhG1	Enh	NA	NA	NA	NA	NA	NA	NA	NA	NA	NA	NA	NA	NA	NA	NA	NA	NA	NA
chr11_64545070_64546862	-0.244363	7.31699	13.8263	0.000200508	0.0101823	Females_Age3xAge1	chr11	64545070	64546862	promoter-TSS	-28	SF1	protein-coding	TssA	Tss	TssA	Tss	TssA	Tss	TssA	Tss	TssA	Tss	TssA	Tss	TssA	Tss	TssA	Tss	TssA	Tss	NA	NA	NA	NA	NA	NA	NA	NA	NA	NA	NA	NA	NA	NA	NA	NA	NA	NA
chr11_64577573_64578620	-0.280418	4.27357	13.9861	0.000184167	0.00969416	Females_Age3xAge1	chr11	64577573	64578620	promoter-TSS	-62	MEN1	protein-coding	TssA	Tss	TssA	Tss	TssA	Tss	TssA	Tss	TssA	Tss	TssA	Tss	TssA	Tss	TssA	Tss	TssFlnk	Tss	NA	NA	NA	NA	NA	NA	NA	NA	NA	NA	NA	NA	NA	NA	NA	NA	NA	NA
chr11_64626357_64627392	-0.341829	3.84773	13.3294	0.000261275	0.0119224	Females_Age3xAge1	chr11	64626357	64627392	intron	-14834	CDC42BPG	protein-coding	EnhA1	Enh	EnhG2	Enh	EnhG2	Enh	EnhA1	Enh	EnhA1	Enh	EnhG2	Enh	EnhA1	Enh	EnhA1	Enh	EnhG2	Enh	NA	NA	NA	NA	NA	NA	NA	NA	NA	NA	NA	NA	NA	NA	NA	NA	NA	NA
chr11_64683783_64685099	-0.194337	6.44693	9.96128	0.00159867	0.0357344	Females_Age3xAge1	chr11	64683783	64685099	exon	281	ATG2A	protein-coding	TssA	Tss	TssA	Tss	TssFlnk	Tss	TssA	Tss	TssA	Tss	TssFlnk	Tss	TssA	Tss	TssA	Tss	TssFlnk	Tss	NA	NA	NA	NA	NA	NA	NA	NA	NA	NA	NA	NA	NA	NA	NA	NA	NA	NA
chr11_64739176_64739842	-0.574587	2.30253	17.975	2.23826e-05	0.00272793	Females_Age3xAge1	chr11	64739176	64739842	promoter-TSS	54	MAJIN	protein-coding	TssBiv	Tss	TssFlnkU	Tss	TssBiv	Tss	TssA	Tss	EnhWk	Enh	TssBiv	Tss	EnhWk	Enh	EnhWk	Enh	TssFlnk	Tss	NA	CD4_naive	CD4_naive	NA	CD4T	CD4T	NA	naive_T	naive_T	NA	CD3	CD3	NA	Lymphoid	Lymphoid	NA	Adaptive	Adaptive
chr11_64845746_64845902	-0.450479	1.789	10.6646	0.00109207	0.0285011	Females_Age3xAge1	chr11	64845746	64845902	3'UTR	5791	CDCA5	protein-coding	TxWk	Tx	EnhWk	Enh	EnhA1	Enh	EnhWk	Enh	EnhWk	Enh	EnhWk	Enh	Quies	Quies	EnhWk	Enh	TxWk	Tx	NA	NA	NA	NA	NA	NA	NA	NA	NA	NA	NA	NA	NA	NA	NA	NA	NA	NA
chr11_64863359_64864317	-0.274817	4.84797	15.1055	0.000101666	0.00675757	Females_Age3xAge1	chr11	64863359	64864317	exon	251	VPS51	protein-coding	TssA	Tss	TssA	Tss	TssA	Tss	TssA	Tss	TssA	Tss	TssA	Tss	TssA	Tss	TssA	Tss	TssA	Tss	NA	NA	NA	NA	NA	NA	NA	NA	NA	NA	NA	NA	NA	NA	NA	NA	NA	NA
chr11_64884443_64885508	-0.288923	5.87753	15.6419	7.65409e-05	0.00579184	Females_Age3xAge1	chr11	64884443	64885508	exon	234	ZNHIT2	protein-coding	TssA	Tss	TssA	Tss	TssA	Tss	TssA	Tss	TssA	Tss	TssA	Tss	TssA	Tss	TssA	Tss	TssFlnkU	Tss	NA	NA	NA	NA	NA	NA	NA	NA	NA	NA	NA	NA	NA	NA	NA	NA	NA	NA
chr11_64889393_64890128	-0.296906	5.39791	18.4092	1.78199e-05	0.00238515	Females_Age3xAge1	chr11	64889393	64890128	promoter-TSS	45	MRPL49	protein-coding	TssA	Tss	TssA	Tss	TssA	Tss	TssA	Tss	TssA	Tss	TssA	Tss	TssA	Tss	TssA	Tss	TssA	Tss	NA	NA	NA	NA	NA	NA	NA	NA	NA	NA	NA	NA	NA	NA	NA	NA	NA	NA
chr11_64901683_64902879	-0.258772	5.76301	13.2104	0.000278398	0.0123505	Females_Age3xAge1	chr11	64901683	64902879	promoter-TSS	-278	SYVN1	protein-coding	TssA	Tss	TssA	Tss	TssA	Tss	TssA	Tss	TssA	Tss	TssA	Tss	TssA	Tss	TssA	Tss	TssFlnkU	Tss	NA	NA	NA	NA	NA	NA	NA	NA	NA	NA	NA	NA	NA	NA	NA	NA	NA	NA
chr11_65192490_65193000	-0.475688	4.65141	27.5477	1.53265e-07	0.000160743	Females_Age3xAge1	chr11	65192490	65193000	non-coding	2476	NEAT1	ncRNA	TssA	Tss	TssA	Tss	TssA	Tss	TssA	Tss	TssA	Tss	TssA	Tss	TssA	Tss	TssA	Tss	TssFlnkU	Tss	NA	NA	NA	NA	NA	NA	NA	NA	NA	NA	NA	NA	NA	NA	NA	NA	NA	NA
chr11_65198839_65199133	-0.571979	2.92706	23.8548	1.03882e-06	0.000449956	Females_Age3xAge1	chr11	65198839	65199133	non-coding	8717	NEAT1	ncRNA	TssFlnkD	Tss	EnhA1	Enh	EnhA1	Enh	EnhA1	Enh	EnhWk	Enh	EnhA1	Enh	EnhA1	Enh	EnhWk	Enh	EnhA2	Enh	NA	NA	NA	NA	NA	NA	NA	NA	NA	NA	NA	NA	Lymphoid	NA	Lymphoid	NA	NA	NA
chr11_65264623_65265638	-0.260821	5.97485	13.403	0.000251224	0.0116612	Females_Age3xAge1	chr11	65264623	65265638	promoter-TSS	-78	MALAT1	ncRNA	TssA	Tss	TssA	Tss	TssA	Tss	TssA	Tss	TssA	Tss	EnhWk	Enh	TssA	Tss	TssA	Tss	TssA	Tss	NA	NA	NA	NA	NA	NA	NA	NA	NA	NA	NA	NA	NA	NA	NA	NA	NA	NA
chr11_65278269_65278527	-0.388512	3.107	11.5371	0.000682199	0.0214851	Females_Age3xAge1	chr11	65278269	65278527	Intergenic	4810	MASCRNA	scRNA	EnhWk	Enh	EnhWk	Enh	EnhWk	Enh	EnhWk	Enh	Quies	Quies	EnhA1	Enh	EnhWk	Enh	EnhWk	Enh	Quies	Quies	CD56	NA	CD56	CD56	NA	CD56	CD56	NA	CD56	CD56	NA	CD56	Lymphoid	NA	Lymphoid	Innate	NA	Innate
chr11_65313698_65314531	-0.321258	4.94229	9.9703	0.00159085	0.0356385	Females_Age3xAge1	chr11	65313698	65314531	intron	11584	LTBP3	protein-coding	EnhBiv	Enh	EnhA1	Enh	EnhA1	Enh	EnhA1	Enh	EnhA1	Enh	EnhA1	Enh	EnhA1	Enh	TssA	Tss	EnhA2	Enh	NA	CD8_memory	NA	NA	NA	NA	NA	NA	NA	NA	NA	NA	Lymphoid	NA	Lymphoid	NA	NA	NA
chr11_65320750_65321284	-0.454783	2.74802	10.0363	0.00153483	0.0349165	Females_Age3xAge1	chr11	65320750	65321284	intron	4682	LTBP3	protein-coding	EnhWk	Enh	EnhWk	Enh	EnhA1	Enh	TssA	Tss	EnhWk	Enh	EnhA1	Enh	EnhWk	Enh	EnhWk	Enh	TssFlnk	Tss	CD56	CD4_naive	NA	CD56	CD4T	NA	CD56	naive_T	NA	CD56	CD3	NA	Lymphoid	NA	Lymphoid	Innate	Adaptive	NA
chr11_65337104_65338233	-0.230058	5.91951	10.9618	0.000930108	0.0258824	Females_Age3xAge1	chr11	65337104	65338233	promoter-TSS	215	SSSCA1-AS1	ncRNA	TssA	Tss	TssA	Tss	TssA	Tss	TssA	Tss	TssA	Tss	TssA	Tss	TssA	Tss	TssA	Tss	TssA	Tss	NA	NA	NA	NA	NA	NA	NA	NA	NA	NA	NA	NA	NA	NA	NA	NA	NA	NA
chr11_65339907_65340220	-0.346808	3.45115	13.9901	0.000183772	0.00969416	Females_Age3xAge1	chr11	65339907	65340220	TTS	244	FAM89B	protein-coding	TssFlnk	Tss	EnhWk	Enh	TssFlnk	Tss	TssA	Tss	EnhA1	Enh	EnhA1	Enh	TssA	Tss	EnhA2	Enh	TssFlnk	Tss	NA	NA	NA	NA	NA	NA	NA	naive_T	NA	NA	NA	NA	Lymphoid	NA	Lymphoid	NA	NA	NA
chr11_65381480_65381995	-0.271274	4.44127	9.99325	0.00157115	0.0353609	Females_Age3xAge1	chr11	65381480	65381995	promoter-TSS	-18	MAP3K11	protein-coding	TssA	Tss	TssA	Tss	TssA	Tss	TssA	Tss	TssA	Tss	TssA	Tss	TssA	Tss	TssA	Tss	TssFlnkU	Tss	NA	NA	NA	NA	NA	NA	NA	NA	NA	NA	NA	NA	NA	NA	NA	NA	NA	NA
chr11_65382534_65383483	-0.203177	6.92955	10.8143	0.00100718	0.0272795	Females_Age3xAge1	chr11	65382534	65383483	promoter-TSS	-774	PCNX3	protein-coding	TssA	Tss	TssA	Tss	TssA	Tss	TssA	Tss	TssA	Tss	TssA	Tss	TssA	Tss	TssA	Tss	TssA	Tss	NA	NA	NA	NA	NA	NA	NA	NA	NA	NA	NA	NA	NA	NA	NA	NA	NA	NA
chr11_65419735_65420794	-0.337143	5.81818	23.1419	1.50475e-06	0.000568299	Females_Age3xAge1	chr11	65419735	65420794	TTS	3602	MIR4489	ncRNA	TssA	Tss	TssA	Tss	TssA	Tss	TssA	Tss	TssA	Tss	TssA	Tss	TssA	Tss	TssA	Tss	TssA	Tss	NA	NA	NA	NA	NA	NA	NA	NA	NA	NA	NA	NA	NA	NA	NA	NA	NA	NA
chr11_65478981_65480250	-0.241072	5.48952	9.70133	0.00184135	0.0387541	Females_Age3xAge1	chr11	65478981	65480250	5'UTR	143	KAT5	protein-coding	TssA	Tss	TssA	Tss	TssA	Tss	TssA	Tss	TssA	Tss	TssA	Tss	TssA	Tss	TssA	Tss	TssA	Tss	NA	NA	NA	NA	NA	NA	NA	NA	NA	NA	NA	NA	NA	NA	NA	NA	NA	NA
chr11_65600797_65601706	-0.301962	4.41375	13.6612	0.000218928	0.0107657	Females_Age3xAge1	chr11	65600797	65601706	promoter-TSS	-158	SNX32	protein-coding	TssFlnkD	Tss	TssA	Tss	TssFlnkU	Tss	TssA	Tss	TssA	Tss	TssA	Tss	TssA	Tss	TssFlnk	Tss	TssFlnk	Tss	NA	NA	NA	NA	NA	NA	NA	NA	NA	NA	NA	NA	NA	Lymphoid	Lymphoid	NA	NA	NA
chr11_65626721_65628422	-0.26641	5.89265	14.3407	0.000152529	0.00868268	Females_Age3xAge1	chr11	65626721	65628422	promoter-TSS	-300	MUS81	protein-coding	TssA	Tss	TssA	Tss	TssA	Tss	TssA	Tss	TssA	Tss	TssA	Tss	TssA	Tss	TssA	Tss	TssA	Tss	NA	NA	NA	NA	NA	NA	NA	NA	NA	NA	NA	NA	NA	NA	NA	NA	NA	NA
chr11_65640672_65641582	-0.322174	4.8931	14.5816	0.000134219	0.00809528	Females_Age3xAge1	chr11	65640672	65641582	promoter-TSS	-722	EFEMP2	protein-coding	TssFlnkD	Tss	TssA	Tss	TssFlnkU	Tss	TssA	Tss	TssA	Tss	TssA	Tss	TssA	Tss	TssA	Tss	TssFlnk	Tss	NA	NA	NA	NA	NA	NA	NA	NA	NA	NA	NA	NA	NA	Lymphoid	Lymphoid	NA	NA	NA
chr11_65657856_65658714	-0.316423	5.53179	18.0166	2.18992e-05	0.00269999	Females_Age3xAge1	chr11	65657856	65658714	exon	410	CCDC85B	protein-coding	TssA	Tss	TssA	Tss	TssA	Tss	TssA	Tss	TssA	Tss	TssA	Tss	TssA	Tss	TssA	Tss	TssFlnk	Tss	NA	NA	NA	NA	NA	NA	NA	NA	NA	NA	NA	NA	NA	NA	NA	NA	NA	NA
chr11_65695306_65696004	-0.329068	3.54269	12.024	0.000525189	0.0182537	Females_Age3xAge1	chr11	65695306	65696004	Intergenic	8927	DRAP1	protein-coding	EnhWk	Enh	EnhA1	Enh	EnhA1	Enh	TssFlnkU	Tss	EnhA1	Enh	EnhA1	Enh	EnhA1	Enh	TssA	Tss	EnhA2	Enh	NA	CD8_memory	NA	NA	NA	NA	NA	NA	NA	NA	NA	NA	Lymphoid	NA	Lymphoid	NA	NA	NA
chr11_65728656_65729730	-0.273786	5.01382	14.2895	0.000156733	0.00884576	Females_Age3xAge1	chr11	65728656	65729730	promoter-TSS	33	SART1	protein-coding	TssA	Tss	TssA	Tss	TssA	Tss	TssA	Tss	TssA	Tss	TssA	Tss	TssA	Tss	TssA	Tss	TssFlnkU	Tss	NA	NA	NA	NA	NA	NA	NA	NA	NA	NA	NA	NA	NA	NA	NA	NA	NA	NA
chr11_65756347_65757015	-0.253225	4.3916	10.2333	0.00137927	0.0327303	Females_Age3xAge1	chr11	65756347	65757015	Intergenic	-12869	BANF1	protein-coding	EnhA1	Enh	EnhWk	Enh	EnhA1	Enh	EnhWk	Enh	EnhWk	Enh	EnhA2	Enh	EnhWk	Enh	EnhWk	Enh	TxWk	Tx	NA	NA	NA	NA	NA	NA	NA	NA	NA	NA	NA	NA	NA	NA	NA	Innate	NA	Innate
chr11_65848755_65849438	-0.402104	3.39374	13.6246	0.00022324	0.0108784	Females_Age3xAge1	chr11	65848755	65849438	intron	11273	PACS1	protein-coding	EnhA1	Enh	EnhA1	Enh	EnhA1	Enh	TssFlnkU	Tss	EnhA1	Enh	EnhA1	Enh	TssA	Tss	EnhA1	Enh	EnhA1	Enh	NA	CD8_naive	NA	NA	NA	NA	NA	naive_T	NA	NA	NA	NA	NA	NA	NA	NA	NA	NA
chr11_65867944_65868796	-0.471125	3.30234	24.0382	9.44441e-07	0.000426905	Females_Age3xAge1	chr11	65867944	65868796	intron	30546	PACS1	protein-coding	EnhA1	Enh	EnhA1	Enh	TssA	Tss	TssA	Tss	EnhA1	Enh	EnhA1	Enh	EnhA1	Enh	TssFlnk	Tss	EnhA2	Enh	NA	CD4_naive	NA	NA	NA	NA	NA	NA	NA	NA	NA	NA	NA	NA	NA	NA	NA	NA
chr11_66024455_66026142	-0.336716	5.30655	12.159	0.000488524	0.0174447	Females_Age3xAge1	chr11	66024455	66026142	5'UTR	125	KLC2	protein-coding	TssBiv	Tss	TssA	Tss	TssA	Tss	TssA	Tss	TssA	Tss	TssA	Tss	TssA	Tss	TssA	Tss	TssA	Tss	NA	NA	NA	NA	NA	NA	NA	NA	NA	NA	NA	NA	NA	Lymphoid	Lymphoid	NA	NA	NA
chr11_66034855_66036362	-0.226563	6.1075	10.5604	0.00115537	0.0294559	Females_Age3xAge1	chr11	66034855	66036362	promoter-TSS	-447	RAB1B	protein-coding	TssA	Tss	TssA	Tss	TssA	Tss	TssA	Tss	TssA	Tss	TssA	Tss	TssA	Tss	TssA	Tss	TssA	Tss	NA	NA	NA	NA	NA	NA	NA	NA	NA	NA	NA	NA	NA	NA	NA	NA	NA	NA
chr11_66056209_66057193	-0.208881	5.99276	9.66948	0.00187354	0.0391366	Females_Age3xAge1	chr11	66056209	66057193	promoter-TSS	-63	YIF1A	protein-coding	TssA	Tss	TssA	Tss	TssA	Tss	TssA	Tss	TssA	Tss	TssA	Tss	TssA	Tss	TssA	Tss	TssFlnkU	Tss	NA	NA	NA	NA	NA	NA	NA	NA	NA	NA	NA	NA	NA	NA	NA	NA	NA	NA
chr11_66079389_66080694	-0.307814	6.74336	15.4155	8.62775e-05	0.00615305	Females_Age3xAge1	chr11	66079389	66080694	Intergenic	4473	CD248	protein-coding	EnhWk	Enh	TssA	Tss	TssA	Tss	EnhA1	Enh	EnhA1	Enh	EnhA1	Enh	EnhA2	Enh	EnhWk	Enh	EnhWk	Enh	NA	CD19	NA	NA	CD19	NA	NA	CD19	NA	NA	CD19	NA	Lymphoid	NA	Lymphoid	NA	NA	NA
chr11_66085027_66086194	-0.663594	4.27131	44.9503	2.02097e-11	3.15946e-07	Females_Age3xAge1	chr11	66085027	66086194	Intergenic	-1096	CD248	protein-coding	EnhA1	Enh	EnhA1	Enh	EnhA1	Enh	TssFlnkU	Tss	EnhA1	Enh	EnhA1	Enh	EnhA1	Enh	EnhA1	Enh	EnhA1	Enh	NA	NA	NA	NA	NA	NA	NA	NA	NA	NA	NA	NA	NA	NA	NA	NA	NA	NA
chr11_66138624_66140050	-0.291233	4.2332	8.95788	0.00276275	0.0488545	Females_Age3xAge1	chr11	66138624	66140050	promoter-TSS	-46	SLC29A2	protein-coding	TssBiv	Tss	TssA	Tss	TssA	Tss	TssA	Tss	TssA	Tss	TssA	Tss	TssA	Tss	TssA	Tss	TssA	Tss	NA	NA	NA	NA	NA	NA	NA	NA	NA	NA	NA	NA	NA	Lymphoid	Lymphoid	NA	NA	NA
chr11_66383658_66384975	-0.203054	6.29944	10.0543	0.00151994	0.0347397	Females_Age3xAge1	chr11	66383658	66384975	exon	264	RBM14	protein-coding	TssA	Tss	TssA	Tss	TssA	Tss	TssA	Tss	TssA	Tss	TssA	Tss	TssA	Tss	TssA	Tss	TssA	Tss	NA	NA	NA	NA	NA	NA	NA	NA	NA	NA	NA	NA	NA	NA	NA	NA	NA	NA
chr11_66386644_66387105	-0.483704	3.72305	18.0286	2.17616e-05	0.00269578	Females_Age3xAge1	chr11	66386644	66387105	intron	2822	RBM14	protein-coding	EnhA1	Enh	EnhG1	Enh	TssA	Tss	EnhA2	Enh	EnhA2	Enh	EnhA2	Enh	EnhA2	Enh	EnhWk	Enh	EnhWk	Enh	NA	NA	NA	NA	NA	NA	NA	NA	NA	NA	NA	NA	NA	NA	NA	NA	NA	NA
chr11_66405678_66406592	-0.223223	6.16999	15.7176	7.35374e-05	0.00561896	Females_Age3xAge1	chr11	66405678	66406592	promoter-TSS	47	RBM4	protein-coding	TssA	Tss	TssA	Tss	TssA	Tss	TssA	Tss	TssA	Tss	TssA	Tss	TssA	Tss	TssA	Tss	TssFlnkU	Tss	NA	NA	NA	NA	NA	NA	NA	NA	NA	NA	NA	NA	NA	NA	NA	NA	NA	NA
chr11_66444957_66446251	-0.26457	5.61308	9.86693	0.00168276	0.0368128	Females_Age3xAge1	chr11	66444957	66446251	promoter-TSS	-212	RBM4B	protein-coding	TssA	Tss	TssA	Tss	TssA	Tss	TssA	Tss	TssA	Tss	TssA	Tss	TssA	Tss	TssA	Tss	TssA	Tss	NA	NA	NA	NA	NA	NA	NA	NA	NA	NA	NA	NA	NA	NA	NA	NA	NA	NA
chr11_66725550_66726414	-0.232107	6.05628	12.8491	0.000337642	0.0139127	Females_Age3xAge1	chr11	66725550	66726414	promoter-TSS	-135	PC	protein-coding	EnhWk	Enh	TssFlnk	Tss	TssFlnk	Tss	TssA	Tss	TssA	Tss	TssA	Tss	TssA	Tss	TssFlnk	Tss	TssFlnk	Tss	NA	NA	NA	NA	NA	NA	NA	NA	NA	NA	NA	NA	NA	Lymphoid	Lymphoid	NA	NA	NA
chr11_67007053_67007906	-0.271738	5.76077	16.7904	4.17434e-05	0.00393601	Females_Age3xAge1	chr11	67007053	67007906	promoter-TSS	-26	KDM2A	protein-coding	TssA	Tss	TssA	Tss	TssA	Tss	TssA	Tss	TssA	Tss	TssA	Tss	TssA	Tss	TssA	Tss	EnhA2	Enh	NA	NA	NA	NA	NA	NA	NA	NA	NA	NA	NA	NA	NA	NA	NA	NA	NA	NA
chr11_67008453_67008855	-0.370951	3.44295	9.10488	0.00254929	0.0465912	Females_Age3xAge1	chr11	67008453	67008855	intron	1148	KDM2A	protein-coding	TssFlnkU	Tss	TssFlnkU	Tss	TssA	Tss	TssA	Tss	TssA	Tss	TssA	Tss	TssA	Tss	TssA	Tss	TssFlnkU	Tss	NA	NA	NA	NA	NA	NA	NA	NA	NA	NA	NA	NA	NA	Lymphoid	Lymphoid	NA	NA	NA
chr11_67149952_67150411	-0.339021	2.7725	9.12575	0.00252037	0.0463312	Females_Age3xAge1	chr11	67149952	67150411	intron	-8534	CLCF1	protein-coding	EnhWk	Enh	EnhWk	Enh	EnhBiv	Enh	EnhWk	Enh	EnhWk	Enh	EnhWk	Enh	EnhWk	Enh	EnhWk	Enh	Quies	Quies	NA	NA	NA	NA	NA	NA	NA	NA	NA	NA	NA	NA	NA	NA	NA	NA	NA	NA
chr11_67171132_67171555	-0.328939	4.29629	14.1685	0.000167144	0.0091814	Females_Age3xAge1	chr11	67171132	67171555	promoter-TSS	-40	TBC1D10C	protein-coding	TssA	Tss	TssA	Tss	TssA	Tss	TssFlnkU	Tss	TssA	Tss	TssA	Tss	TssA	Tss	TssA	Tss	TssFlnk	Tss	NA	NA	NA	NA	NA	NA	NA	NA	NA	NA	NA	NA	NA	NA	NA	NA	NA	NA
chr11_67184404_67184700	-0.692246	3.09589	18.9914	1.31312e-05	0.00202498	Females_Age3xAge1	chr11	67184404	67184700	intron	1403	CARNS1	protein-coding	EnhBiv	Enh	EnhA1	Enh	TssFlnkU	Tss	TssFlnkU	Tss	EnhA1	Enh	EnhA1	Enh	TssFlnkU	Tss	TssFlnkU	Tss	EnhWk	Enh	NA	NA	NA	NA	NA	NA	NA	NA	NA	NA	NA	NA	Lymphoid	NA	Lymphoid	NA	NA	NA
chr11_67195431_67196338	-0.279991	4.92226	17.3084	3.17781e-05	0.0033842	Females_Age3xAge1	chr11	67195431	67196338	promoter-TSS	-50	RPS6KB2	protein-coding	TssA	Tss	TssA	Tss	TssA	Tss	TssA	Tss	TssA	Tss	TssA	Tss	TssA	Tss	TssA	Tss	TssFlnkU	Tss	NA	NA	NA	NA	NA	NA	NA	NA	NA	NA	NA	NA	NA	NA	NA	NA	NA	NA
chr11_67250034_67251024	-0.233272	5.66091	11.5047	0.000694214	0.0216625	Females_Age3xAge1	chr11	67250034	67251024	promoter-TSS	29	AIP	protein-coding	TssA	Tss	TssA	Tss	TssA	Tss	TssA	Tss	TssA	Tss	TssA	Tss	TssA	Tss	TssA	Tss	TssA	Tss	NA	NA	NA	NA	NA	NA	NA	NA	NA	NA	NA	NA	NA	NA	NA	NA	NA	NA
chr11_67251540_67252001	-0.918065	3.33383	37.2807	1.02292e-09	5.71315e-06	Females_Age3xAge1	chr11	67251540	67252001	intron	784	AIP	protein-coding	EnhWk	Enh	TssFlnkU	Tss	TssFlnkU	Tss	TssA	Tss	TssFlnkU	Tss	TssFlnkU	Tss	TssA	Tss	TssFlnkU	Tss	TssFlnkU	Tss	NA	NA	NA	NA	NA	NA	NA	naive_T	naive_T	NA	CD3	CD3	NA	Lymphoid	Lymphoid	NA	Adaptive	Adaptive
chr11_67275336_67276295	-0.203724	6.21172	10.3677	0.00128242	0.031326	Females_Age3xAge1	chr11	67275336	67276295	promoter-TSS	-158	CDK2AP2	protein-coding	TssA	Tss	TssA	Tss	TssA	Tss	TssA	Tss	TssA	Tss	TssA	Tss	TssA	Tss	TssA	Tss	TssA	Tss	NA	NA	NA	NA	NA	NA	NA	NA	NA	NA	NA	NA	NA	NA	NA	NA	NA	NA
chr11_67797678_67798571	-0.296142	5.75309	24.406	7.80238e-07	0.00038661	Females_Age3xAge1	chr11	67797678	67798571	promoter-TSS	41	NDUFS8	protein-coding	TssA	Tss	TssA	Tss	TssA	Tss	TssA	Tss	TssA	Tss	TssA	Tss	TssA	Tss	TssA	Tss	TssFlnk	Tss	NA	NA	NA	NA	NA	NA	NA	NA	NA	NA	NA	NA	NA	NA	NA	NA	NA	NA
chr11_68227513_68228748	-0.219343	5.88188	11.1776	0.000827915	0.0240221	Females_Age3xAge1	chr11	68227513	68228748	promoter-TSS	-55	PPP6R3	protein-coding	TssA	Tss	TssA	Tss	TssA	Tss	TssA	Tss	TssA	Tss	TssA	Tss	TssA	Tss	TssA	Tss	TssA	Tss	NA	NA	NA	NA	NA	NA	NA	NA	NA	NA	NA	NA	NA	NA	NA	NA	NA	NA
chr11_68458237_68458423	-0.697028	0.815021	10.0896	0.0014911	0.0343478	Females_Age3xAge1	chr11	68458237	68458423	intron	6387	GAL	protein-coding	ReprPC	ReprPC	ReprPCWk	ReprPC	EnhWk	Enh	TssFlnkD	Tss	EnhWk	Enh	EnhWk	Enh	EnhWk	Enh	EnhWk	Enh	ReprPCWk	ReprPC	NA	NA	NA	NA	NA	NA	NA	NA	NA	NA	NA	NA	NA	NA	NA	NA	NA	NA
chr11_68606340_68607350	-0.218413	4.86123	9.72218	0.00182057	0.0385139	Females_Age3xAge1	chr11	68606340	68607350	intron	2554	CPT1A	protein-coding	TssA	Tss	TssA	Tss	TssA	Tss	TssA	Tss	EnhA1	Enh	TssA	Tss	TssA	Tss	TssA	Tss	TssA	Tss	CD4_memory	NA	NA	CD4T	NA	NA	memory_T	NA	NA	CD3	NA	NA	Lymphoid	Myeloid	NA	Adaptive	Innate	NA
chr11_69373420_69373767	-0.758284	1.73523	9.93614	0.00162065	0.0360642	Females_Age3xAge1	chr11	69373420	69373767	Intergenic	73265	LINC01488	ncRNA	Quies	Quies	Quies	Quies	EnhBiv	Enh	EnhWk	Enh	EnhWk	Enh	EnhWk	Enh	EnhWk	Enh	EnhWk	Enh	EnhWk	Enh	NA	NA	NA	NA	NA	NA	NA	NA	NA	NA	NA	NA	NA	NA	NA	NA	NA	NA
chr11_694757_696291	-0.215018	7.32515	13.7011	0.00021433	0.0106371	Females_Age3xAge1	chr11	694757	696291	promoter-TSS	-67	TMEM80	protein-coding	TssA	Tss	TssA	Tss	TssA	Tss	TssA	Tss	TssA	Tss	TssA	Tss	TssA	Tss	TssA	Tss	TssA	Tss	NA	NA	NA	NA	NA	NA	NA	NA	NA	NA	NA	NA	NA	NA	NA	NA	NA	NA
chr11_70049005_70050473	-0.219747	4.81996	11.7256	0.000616455	0.0201955	Females_Age3xAge1	chr11	70049005	70050473	exon	470	FADD	protein-coding	TssA	Tss	TssA	Tss	TssA	Tss	TssA	Tss	TssA	Tss	TssA	Tss	TssA	Tss	TssA	Tss	TssA	Tss	NA	NA	NA	NA	NA	NA	NA	NA	NA	NA	NA	NA	NA	NA	NA	NA	NA	NA
chr11_70414308_70414793	0.562897	1.24508	9.76069	0.00178283	0.0380681	Females_Age3xAge1	chr11	70414308	70414793	intron	-62648	SHANK2-AS1	ncRNA	EnhWk	Enh	EnhWk	Enh	EnhBiv	Enh	EnhBiv	Enh	Quies	Quies	EnhBiv	Enh	ReprPCWk	ReprPC	ReprPCWk	ReprPC	EnhBiv	Enh	NA	NA	NA	NA	NA	NA	NA	NA	NA	NA	NA	NA	NA	NA	NA	NA	NA	NA
chr11_71524476_71525218	-0.266779	4.1037	10.9466	0.000937758	0.0259659	Females_Age3xAge1	chr11	71524476	71525218	promoter-TSS	58	ALG1L9P	pseudo	TssFlnk	Tss	TssA	Tss	TssA	Tss	TssA	Tss	TssA	Tss	TssA	Tss	TssA	Tss	TssA	Tss	TssFlnk	Tss	NA	NA	NA	NA	NA	NA	NA	NA	NA	NA	NA	NA	NA	Lymphoid	Lymphoid	NA	NA	NA
chr11_71639108_71640320	-0.241638	5.44682	10.4389	0.00123391	0.0305307	Females_Age3xAge1	chr11	71639108	71640320	promoter-TSS	-54	RNF121	protein-coding	TssA	Tss	TssA	Tss	TssA	Tss	TssA	Tss	TssA	Tss	TssA	Tss	TssA	Tss	TssA	Tss	TssFlnkU	Tss	NA	NA	NA	NA	NA	NA	NA	NA	NA	NA	NA	NA	NA	NA	NA	NA	NA	NA
chr11_71736235_71736791	-0.312413	2.77766	9.74917	0.00179403	0.0382318	Females_Age3xAge1	chr11	71736235	71736791	intron	11176	LOC100128494	ncRNA	Tx	Tx	EnhG1	Enh	EnhG1	Enh	EnhG1	Enh	EnhG1	Enh	Tx	Tx	EnhG1	Enh	EnhG1	Enh	EnhG1	Enh	NA	NA	NA	NA	NA	NA	NA	NA	NA	NA	NA	NA	Lymphoid	NA	Lymphoid	Adaptive	NA	Adaptive
chr11_71751471_71753250	-0.305141	4.55211	12.3544	0.000439939	0.0163916	Females_Age3xAge1	chr11	71751471	71753250	intron	27024	LOC100128494	ncRNA	TssA	Tss	TssA	Tss	TssA	Tss	TssA	Tss	TssA	Tss	TssA	Tss	TssA	Tss	TssA	Tss	TssFlnkU	Tss	NA	NA	NA	NA	NA	NA	NA	NA	NA	NA	NA	NA	NA	NA	NA	NA	NA	NA
chr11_71813936_71814793	-0.221934	5.4925	11.7615	0.000604677	0.0199771	Females_Age3xAge1	chr11	71813936	71814793	promoter-TSS	68	LAMTOR1	protein-coding	TssA	Tss	TssA	Tss	TssA	Tss	TssA	Tss	TssA	Tss	TssA	Tss	TssA	Tss	TssA	Tss	EnhA1	Enh	NA	NA	NA	NA	NA	NA	NA	NA	NA	NA	NA	NA	NA	NA	NA	NA	NA	NA
chr11_71823131_71824149	-0.208014	6.35091	12.5567	0.000394792	0.0153607	Females_Age3xAge1	chr11	71823131	71824149	promoter-TSS	182	ANAPC15	protein-coding	TssA	Tss	TssA	Tss	TssA	Tss	TssA	Tss	TssA	Tss	TssA	Tss	TssA	Tss	TssA	Tss	TssA	Tss	NA	NA	NA	NA	NA	NA	NA	NA	NA	NA	NA	NA	NA	NA	NA	NA	NA	NA
chr11_72504404_72505434	-0.255651	5.21681	13.8947	0.000193341	0.00998867	Females_Age3xAge1	chr11	72504404	72505434	promoter-TSS	-169	STARD10	protein-coding	TssA	Tss	TssA	Tss	TssA	Tss	TssA	Tss	TssA	Tss	EnhA1	Enh	TssA	Tss	TssA	Tss	EnhA1	Enh	CD56	NA	NA	CD56	NA	NA	CD56	NA	NA	CD56	NA	NA	Lymphoid	Myeloid	NA	Innate	Adaptive	NA
chr11_73077097_73077744	-0.425814	2.81433	10.2215	0.00138812	0.0328007	Females_Age3xAge1	chr11	73077097	73077744	intron	-9984	RELT	protein-coding	EnhA1	Enh	EnhA1	Enh	EnhA1	Enh	EnhA1	Enh	EnhA1	Enh	EnhA1	Enh	EnhA1	Enh	EnhA1	Enh	EnhA1	Enh	NA	NA	NA	NA	NA	NA	NA	NA	NA	NA	NA	NA	NA	NA	NA	NA	NA	NA
chr11_73358399_73358945	-0.413623	4.11348	18.9274	1.35791e-05	0.00206071	Females_Age3xAge1	chr11	73358399	73358945	promoter-TSS	78	PLEKHB1	protein-coding	EnhWk	Enh	EnhWk	Enh	EnhA1	Enh	TssA	Tss	EnhWk	Enh	EnhWk	Enh	TssA	Tss	EnhWk	Enh	TssFlnk	Tss	NA	NA	NA	NA	NA	NA	NA	naive_T	naive_T	NA	CD3	CD3	NA	Lymphoid	Lymphoid	NA	Adaptive	Adaptive
chr11_73371890_73372598	-0.311347	3.09623	11.3185	0.000767382	0.0230707	Females_Age3xAge1	chr11	73371890	73372598	intron	12509	PLEKHB1	protein-coding	TssBiv	Tss	EnhBiv	Enh	EnhBiv	Enh	EnhWk	Enh	EnhWk	Enh	EnhWk	Enh	EnhWk	Enh	EnhWk	Enh	EnhWk	Enh	NA	NA	NA	NA	NA	NA	NA	NA	NA	NA	NA	NA	NA	NA	NA	NA	NA	NA
chr11_73587485_73588514	-0.260582	5.23132	16.2798	5.46425e-05	0.00464771	Females_Age3xAge1	chr11	73587485	73588514	promoter-TSS	-14	PAAF1	protein-coding	TssA	Tss	TssA	Tss	TssA	Tss	TssA	Tss	TssA	Tss	TssA	Tss	TssA	Tss	TssA	Tss	TssFlnkU	Tss	NA	NA	NA	NA	NA	NA	NA	NA	NA	NA	NA	NA	NA	NA	NA	NA	NA	NA
chr11_73691005_73691697	-0.424257	4.86619	23.0283	1.59638e-06	0.000593638	Females_Age3xAge1	chr11	73691005	73691697	intron	2538	UCP2	protein-coding	EnhG2	Enh	EnhG2	Enh	EnhG2	Enh	EnhG2	Enh	TssFlnkU	Tss	EnhG2	Enh	TssFlnkU	Tss	EnhG2	Enh	EnhG2	Enh	NA	NA	NA	NA	NA	NA	NA	NA	NA	NA	NA	NA	NA	NA	NA	NA	NA	NA
chr11_73693509_73694828	-0.20288	6.3741	9.54074	0.00200961	0.0406325	Females_Age3xAge1	chr11	73693509	73694828	promoter-TSS	-280	UCP2	protein-coding	TssA	Tss	TssA	Tss	TssA	Tss	TssA	Tss	TssA	Tss	TssA	Tss	TssA	Tss	TssA	Tss	TssA	Tss	NA	NA	NA	NA	NA	NA	NA	NA	NA	NA	NA	NA	NA	NA	NA	NA	NA	NA
chr11_73705983_73707453	-0.483243	4.8641	31.2583	2.25874e-08	4.90442e-05	Females_Age3xAge1	chr11	73705983	73707453	Intergenic	-12829	UCP2	protein-coding	EnhA1	Enh	EnhA1	Enh	TssA	Tss	EnhA1	Enh	EnhA1	Enh	TssA	Tss	EnhA1	Enh	EnhA1	Enh	EnhA1	Enh	NA	CD56	NA	NA	CD56	NA	NA	CD56	NA	NA	CD56	NA	NA	NA	NA	NA	NA	NA
chr11_73716005_73716731	-0.391949	3.97065	11.5327	0.000683829	0.0215017	Females_Age3xAge1	chr11	73716005	73716731	intron	3914	UCP3	protein-coding	TxWk	Tx	EnhA1	Enh	EnhA1	Enh	EnhA1	Enh	EnhA1	Enh	EnhA1	Enh	EnhA1	Enh	TssFlnkU	Tss	EnhA1	Enh	NA	NA	NA	NA	NA	NA	NA	NA	NA	NA	NA	NA	Lymphoid	NA	Lymphoid	NA	NA	NA
chr11_73943279_73943858	-0.610922	2.06635	12.1437	0.000492537	0.017516	Females_Age3xAge1	chr11	73943279	73943858	intron	61461	PPME1	protein-coding	TxWk	Tx	TxWk	Tx	EnhA1	Enh	EnhA1	Enh	EnhA1	Enh	EnhWk	Enh	EnhA1	Enh	EnhWk	Enh	TxWk	Tx	NA	NA	NA	NA	NA	NA	NA	NA	NA	CD3	NA	CD3	Lymphoid	NA	Lymphoid	Adaptive	NA	Adaptive
chr11_74108607_74110147	-0.217386	5.61427	9.25504	0.00234849	0.0444813	Females_Age3xAge1	chr11	74108607	74110147	promoter-TSS	133	PGM2L1	protein-coding	TssA	Tss	TssA	Tss	TssA	Tss	TssA	Tss	TssA	Tss	TssA	Tss	TssA	Tss	TssA	Tss	TssFlnk	Tss	NA	NA	NA	NA	NA	NA	NA	NA	NA	NA	NA	NA	NA	NA	NA	NA	NA	NA
chr11_75039726_75040454	-0.332788	3.30263	10.1911	0.00141124	0.0331168	Females_Age3xAge1	chr11	75039726	75040454	intron	6140	MIR326	ncRNA	EnhA1	Enh	EnhWk	Enh	EnhA1	Enh	EnhA1	Enh	EnhA1	Enh	EnhA1	Enh	EnhA1	Enh	EnhA1	Enh	EnhA1	Enh	NA	NA	NA	NA	NA	NA	NA	NA	NA	NA	NA	NA	NA	NA	NA	NA	NA	NA
chr11_75110273_75111489	-0.185895	4.74731	9.27411	0.00232415	0.0442132	Females_Age3xAge1	chr11	75110273	75111489	promoter-TSS	346	RPS3	protein-coding	TssA	Tss	TssA	Tss	TssA	Tss	TssA	Tss	TssA	Tss	TssA	Tss	TssA	Tss	TssA	Tss	TssFlnk	Tss	NA	NA	NA	NA	NA	NA	NA	NA	NA	NA	NA	NA	NA	NA	NA	NA	NA	NA
chr11_75943264_75943520	-0.658606	2.0091	19.1691	1.19632e-05	0.00194373	Females_Age3xAge1	chr11	75943264	75943520	Intergenic	-25818	WNT11	protein-coding	TxWk	Tx	EnhWk	Enh	TssFlnkD	Tss	TssFlnkD	Tss	EnhWk	Enh	EnhWk	Enh	EnhWk	Enh	EnhWk	Enh	EnhWk	Enh	NA	NA	NA	NA	NA	NA	NA	NA	NA	NA	NA	NA	NA	NA	NA	NA	NA	NA
chr11_76155318_76156786	-0.164208	6.03858	9.73744	0.00180552	0.0382991	Females_Age3xAge1	chr11	76155318	76156786	promoter-TSS	-17	EMSY	protein-coding	TssA	Tss	TssA	Tss	TssA	Tss	TssA	Tss	TssA	Tss	TssA	Tss	TssA	Tss	TssA	Tss	TssFlnkU	Tss	NA	NA	NA	NA	NA	NA	NA	NA	NA	NA	NA	NA	NA	NA	NA	NA	NA	NA
chr11_77913751_77914750	-0.448741	4.06169	11.3899	0.00073845	0.0224776	Females_Age3xAge1	chr11	77913751	77914750	intron	14393	USP35	protein-coding	EnhWk	Enh	EnhWk	Enh	EnhA1	Enh	EnhA2	Enh	EnhWk	Enh	EnhA1	Enh	EnhA2	Enh	EnhWk	Enh	EnhA1	Enh	NA	NA	NA	NA	NA	NA	NA	NA	NA	NA	NA	NA	Lymphoid	NA	Lymphoid	NA	NA	NA
chr11_78159743_78160234	0.60097	1.40841	10.137	0.00145319	0.0337467	Females_Age3xAge1	chr11	78159743	78160234	intron	-19107	LOC101928865	ncRNA	TxWk	Tx	TxWk	Tx	TxWk	Tx	TxWk	Tx	Quies	Quies	TxWk	Tx	TxWk	Tx	TxWk	Tx	TxWk	Tx	NA	NA	NA	NA	NA	NA	NA	NA	NA	NA	NA	NA	NA	NA	NA	NA	NA	NA
chr11_809113_810393	-0.198867	6.16691	10.7297	0.0010543	0.0280006	Females_Age3xAge1	chr11	809113	810393	promoter-TSS	-183	RPLP2	protein-coding	TssA	Tss	TssA	Tss	TssA	Tss	TssA	Tss	TssA	Tss	TssA	Tss	TssA	Tss	TssA	Tss	TssA	Tss	NA	NA	NA	NA	NA	NA	NA	NA	NA	NA	NA	NA	NA	NA	NA	NA	NA	NA
chr11_8227822_8228875	0.324744	3.66889	10.5349	0.00117144	0.0296624	Females_Age3xAge1	chr11	8227822	8228875	Intergenic	-37708	RIC3	protein-coding	EnhA1	Enh	EnhA1	Enh	EnhBiv	Enh	ReprPC	ReprPC	Quies	Quies	EnhA1	Enh	ReprPC	ReprPC	ReprPCWk	ReprPC	EnhWk	Enh	NA	NA	NA	NA	NA	NA	NA	NA	NA	NA	NA	NA	NA	NA	NA	NA	NA	NA
chr11_8240755_8241223	0.522999	1.21276	12.4988	0.000407206	0.0156072	Females_Age3xAge1	chr11	8240755	8241223	Intergenic	44436	LMO1	protein-coding	Quies	Quies	Quies	Quies	ReprPC	ReprPC	Quies	Quies	Quies	Quies	ReprPCWk	ReprPC	Quies	Quies	Quies	Quies	ReprPCWk	ReprPC	NA	NA	NA	NA	NA	NA	NA	NA	NA	NA	NA	NA	NA	NA	NA	NA	NA	NA
chr11_8289408_8290315	0.487134	2.47645	13.6851	0.000216165	0.0106875	Females_Age3xAge1	chr11	8289408	8290315	intron	320	LMO1	protein-coding	EnhBiv	Enh	TssBiv	Tss	TssBiv	Tss	TssBiv	Tss	TssBiv	Tss	EnhBiv	Enh	TssBiv	Tss	ReprPCWk	ReprPC	TssBiv	Tss	NA	NA	NA	NA	NA	NA	NA	NA	NA	NA	NA	NA	NA	NA	NA	NA	NA	NA
chr11_8350199_8350807	0.48198	2.91309	16.495	4.87777e-05	0.0043426	Females_Age3xAge1	chr11	8350199	8350807	Intergenic	-60321	LMO1	protein-coding	EnhA1	Enh	EnhWk	Enh	EnhBiv	Enh	Quies	Quies	Quies	Quies	EnhWk	Enh	Quies	Quies	Quies	Quies	Quies	Quies	CD14	NA	CD14	CD14	NA	CD14	CD14	NA	CD14	CD14	NA	CD14	Myeloid	NA	Myeloid	Innate	NA	Innate
chr11_86303889_86304449	0.714072	2.97316	12.1126	0.000500831	0.0177041	Females_Age3xAge1	chr11	86303889	86304449	intron	79071	ME3	protein-coding	EnhA1	Enh	EnhWk	Enh	EnhWk	Enh	EnhWk	Enh	Quies	Quies	EnhWk	Enh	Quies	Quies	EnhWk	Enh	Quies	Quies	CD14	NA	CD14	CD14	NA	CD14	CD14	NA	CD14	CD14	NA	CD14	Myeloid	NA	Myeloid	Innate	NA	Innate
chr11_86516943_86517540	0.67621	2.85093	16.7824	4.19212e-05	0.00394802	Females_Age3xAge1	chr11	86516943	86517540	intron	5960	PRSS23	protein-coding	EnhWk	Enh	ReprPCWk	ReprPC	EnhA1	Enh	EnhWk	Enh	EnhWk	Enh	EnhA1	Enh	EnhA1	Enh	EnhWk	Enh	Quies	Quies	NA	NA	NA	NA	NA	NA	NA	NA	NA	NA	NA	NA	Lymphoid	NA	Lymphoid	NA	NA	NA
chr11_87108255_87108862	0.569205	1.62514	10.7839	0.00102387	0.0275501	Females_Age3xAge1	chr11	87108255	87108862	Intergenic	321744	LOC105369423	ncRNA	EnhWk	Enh	Quies	Quies	Quies	Quies	Quies	Quies	ReprPCWk	ReprPC	Quies	Quies	Quies	Quies	Quies	Quies	ReprPCWk	ReprPC	NA	NA	NA	NA	NA	NA	NA	NA	NA	NA	NA	NA	NA	NA	NA	NA	NA	NA
chr11_8834115_8834297	0.682959	1.33572	13.26	0.000271135	0.0121594	Females_Age3xAge1	chr11	8834115	8834297	intron	-1324	ST5	protein-coding	EnhWk	Enh	ReprPCWk	ReprPC	ReprPCWk	ReprPC	Quies	Quies	ReprPCWk	ReprPC	TxWk	Tx	Quies	Quies	ReprPCWk	ReprPC	ReprPCWk	ReprPC	NA	NA	NA	NA	NA	NA	NA	NA	NA	NA	NA	NA	NA	NA	NA	NA	NA	NA
chr11_88422608_88423186	-0.701764	2.04145	12.3799	0.000433984	0.016239	Females_Age3xAge1	chr11	88422608	88423186	intron	185153	GRM5-AS1	ncRNA	Quies	Quies	Quies	Quies	Quies	Quies	EnhWk	Enh	Quies	Quies	Quies	Quies	Quies	Quies	Quies	Quies	Quies	Quies	NA	NA	NA	NA	NA	NA	NA	NA	NA	NA	NA	NA	NA	NA	NA	NA	NA	NA
chr11_88576724_88577633	-0.6474	4.5203	13.374	0.000255133	0.0117588	Females_Age3xAge1	chr11	88576724	88577633	intron	204061	GRM5	protein-coding	Quies	Quies	Quies	Quies	EnhA2	Enh	EnhA1	Enh	EnhWk	Enh	EnhWk	Enh	EnhA1	Enh	EnhWk	Enh	Quies	Quies	NA	NA	NA	NA	NA	NA	naive_T	NA	naive_T	CD3	NA	CD3	Lymphoid	NA	Lymphoid	Adaptive	NA	Adaptive
chr11_9271673_9272164	-0.727254	2.63781	16.1648	5.80626e-05	0.00482315	Females_Age3xAge1	chr11	9271673	9272164	intron	14954	DENND5A	protein-coding	EnhWk	Enh	EnhWk	Enh	EnhA1	Enh	EnhWk	Enh	EnhWk	Enh	EnhA1	Enh	TssA	Tss	EnhWk	Enh	EnhWk	Enh	CD56	CD8_naive	NA	CD56	CD8T	NA	CD56	naive_T	NA	CD56	CD3	NA	Lymphoid	NA	Lymphoid	Innate	Adaptive	NA
chr11_93230502_93231193	0.539668	2.37735	13.1563	0.000286557	0.012655	Females_Age3xAge1	chr11	93230502	93231193	intron	45698	SMCO4	protein-coding	EnhA1	Enh	Quies	Quies	Quies	Quies	Quies	Quies	Quies	Quies	Quies	Quies	Quies	Quies	Quies	Quies	TxWk	Tx	CD14	NA	CD14	CD14	NA	CD14	CD14	NA	CD14	CD14	NA	CD14	Myeloid	NA	Myeloid	Innate	NA	Innate
chr11_93451218_93451886	0.453486	3.34697	11.9159	0.000556561	0.0189726	Females_Age3xAge1	chr11	93451218	93451886	intron	-3128	SCARNA9	ncRNA	EnhWk	Enh	EnhA1	Enh	EnhA1	Enh	EnhWk	Enh	EnhWk	Enh	EnhA1	Enh	EnhA1	Enh	EnhA1	Enh	EnhWk	Enh	NA	NA	NA	NA	NA	NA	NA	NA	NA	NA	NA	NA	Lymphoid	NA	Lymphoid	NA	NA	NA
chr11_94473538_94474940	0.421079	2.78834	11.8356	0.0005811	0.0195199	Females_Age3xAge1	chr11	94473538	94474940	promoter-TSS	-718	LOC105369438	ncRNA	TssBiv	Tss	EnhBiv	Enh	EnhBiv	Enh	TssBiv	Tss	EnhWk	Enh	EnhBiv	Enh	EnhBiv	Enh	ReprPCWk	ReprPC	TssBiv	Tss	NA	NA	NA	NA	NA	NA	NA	NA	NA	NA	NA	NA	NA	NA	NA	NA	NA	NA
chr11_94501114_94502592	0.367724	4.03102	13.6533	0.000219855	0.0107914	Females_Age3xAge1	chr11	94501114	94502592	intron	345	AMOTL1	protein-coding	TssBiv	Tss	EnhWk	Enh	TssBiv	Tss	ReprPCWk	ReprPC	ReprPCWk	ReprPC	TssA	Tss	EnhBiv	Enh	EnhA2	Enh	TssBiv	Tss	CD8_memory	CD56	NA	CD8T	CD56	NA	memory_T	CD56	NA	CD3	CD56	NA	Lymphoid	NA	Lymphoid	Adaptive	Innate	NA
chr11_95838487_95839135	-0.587766	2.66615	9.57975	0.00196736	0.0401835	Females_Age3xAge1	chr11	95838487	95839135	intron	-181440	MTMR2	protein-coding	Quies	Quies	TxWk	Tx	EnhA2	Enh	EnhA2	Enh	EnhWk	Enh	TxWk	Tx	EnhA1	Enh	EnhWk	Enh	TxWk	Tx	NA	NA	NA	NA	NA	NA	naive_T	NA	naive_T	CD3	NA	CD3	Lymphoid	NA	Lymphoid	Adaptive	NA	Adaptive
chr11_95940511_95941370	-0.420972	3.59478	13.5408	0.000233431	0.0111366	Females_Age3xAge1	chr11	95940511	95941370	intron	-133661	MIR1260B	ncRNA	EnhA1	Enh	EnhA1	Enh	EnhA1	Enh	EnhA1	Enh	EnhA1	Enh	EnhA1	Enh	EnhA1	Enh	EnhA1	Enh	TssA	Tss	NA	NA	NA	NA	NA	NA	NA	NA	NA	NA	NA	NA	NA	NA	NA	NA	NA	NA
chr12_100967075_100968155	0.26304	5.01891	10.3013	0.0013294	0.031965	Females_Age3xAge1	chr12	100967075	100968155	intron	176	GAS2L3	protein-coding	TssA	Tss	TssBiv	Tss	TssBiv	Tss	EnhWk	Enh	TssFlnk	Tss	TssFlnkD	Tss	EnhWk	Enh	TssFlnk	Tss	TssBiv	Tss	NA	CD14	CD14	NA	CD14	CD14	NA	CD14	CD14	NA	CD14	CD14	NA	Myeloid	Myeloid	NA	Innate	Innate
chr12_102329919_102330357	0.496001	2.6317	11.488	0.000700487	0.0217787	Females_Age3xAge1	chr12	102329919	102330357	Intergenic	59033	DRAM1	protein-coding	Quies	Quies	EnhA1	Enh	ReprPCWk	ReprPC	Quies	Quies	Quies	Quies	ReprPCWk	ReprPC	Quies	Quies	Quies	Quies	Quies	Quies	CD19	NA	CD19	CD19	NA	CD19	CD19	NA	CD19	CD19	NA	CD19	Lymphoid	NA	Lymphoid	Adaptive	NA	Adaptive
chr12_104295354_104295975	-0.527009	3.19313	9.80002	0.0017451	0.0376404	Females_Age3xAge1	chr12	104295354	104295975	intron	28324	TTC41P	pseudo	Quies	Quies	Quies	Quies	EnhA1	Enh	EnhA1	Enh	EnhA1	Enh	Quies	Quies	EnhA1	Enh	EnhWk	Enh	EnhWk	Enh	NA	NA	NA	NA	NA	NA	NA	NA	NA	CD3	NA	CD3	Lymphoid	NA	Lymphoid	Adaptive	NA	Adaptive
chr12_10445981_10446584	-0.576887	2.15757	12.672	0.000371168	0.0148048	Females_Age3xAge1	chr12	10445981	10446584	Intergenic	-10767	KLRD1	protein-coding	Quies	Quies	Quies	Quies	EnhA1	Enh	EnhWk	Enh	EnhWk	Enh	EnhA2	Enh	EnhA1	Enh	EnhWk	Enh	EnhWk	Enh	NA	NA	NA	NA	NA	NA	NA	NA	NA	NA	NA	NA	Lymphoid	NA	Lymphoid	NA	NA	NA
chr12_106177808_106178507	0.373898	1.91972	9.62591	0.00191852	0.0395998	Females_Age3xAge1	chr12	106177808	106178507	Intergenic	77606	CASC18	ncRNA	EnhA1	Enh	EnhWk	Enh	Quies	Quies	Quies	Quies	Quies	Quies	Quies	Quies	Quies	Quies	Quies	Quies	Quies	Quies	CD14	NA	CD14	CD14	NA	CD14	CD14	NA	CD14	CD14	NA	CD14	Myeloid	NA	Myeloid	Innate	NA	Innate
chr12_106661338_106661719	0.563995	1.59088	10.0874	0.00149287	0.0343619	Females_Age3xAge1	chr12	106661338	106661719	Intergenic	-19816	CKAP4	protein-coding	TxWk	Tx	ReprPCWk	ReprPC	EnhWk	Enh	Quies	Quies	EnhWk	Enh	Quies	Quies	Quies	Quies	Quies	Quies	ReprPCWk	ReprPC	NA	NA	NA	NA	NA	NA	NA	NA	NA	NA	NA	NA	NA	NA	NA	NA	NA	NA
chr12_106695514_106697469	-0.237522	6.93973	11.5057	0.000693846	0.0216607	Females_Age3xAge1	chr12	106695514	106697469	promoter-TSS	-77	TCP11L2	protein-coding	TssA	Tss	TssA	Tss	TssA	Tss	TssA	Tss	TssA	Tss	TssA	Tss	TssA	Tss	TssA	Tss	EnhA1	Enh	NA	NA	NA	NA	NA	NA	NA	NA	NA	NA	NA	NA	NA	NA	NA	NA	NA	NA
chr12_10705754_10705977	-1.06722	0.997307	20.8429	4.98537e-06	0.00115636	Females_Age3xAge1	chr12	10705754	10705977	Intergenic	46568	KLRA1P	pseudo	Het	Others	Quies	Quies	TxWk	Tx	Quies	Quies	ReprPCWk	ReprPC	EnhA2	Enh	TssFlnkU	Tss	EnhA2	Enh	Het	Others	NA	NA	NA	NA	NA	NA	NA	NA	NA	NA	NA	NA	Lymphoid	NA	Lymphoid	NA	NA	NA
chr12_10706770_10708023	-0.924098	3.40652	52.1831	5.05586e-13	1.97601e-08	Females_Age3xAge1	chr12	10706770	10708023	Intergenic	45037	KLRA1P	pseudo	Quies	Quies	Quies	Quies	EnhA2	Enh	EnhWk	Enh	ReprPCWk	ReprPC	EnhA2	Enh	TssA	Tss	EnhA1	Enh	EnhA1	Enh	NA	CD8_naive	NA	NA	NA	NA	NA	naive_T	NA	NA	NA	NA	Lymphoid	NA	Lymphoid	NA	NA	NA
chr12_10711839_10712247	-0.794039	2.1581	21.6949	3.19645e-06	0.000896828	Females_Age3xAge1	chr12	10711839	10712247	Intergenic	40391	KLRA1P	pseudo	Quies	Quies	EnhWk	Enh	EnhA1	Enh	Quies	Quies	ReprPCWk	ReprPC	EnhA1	Enh	TssA	Tss	EnhA2	Enh	Quies	Quies	NA	CD8_naive	NA	NA	NA	NA	NA	naive_T	NA	NA	NA	NA	Lymphoid	NA	Lymphoid	NA	NA	NA
chr12_107141349_107142170	-0.437557	3.71462	10.0681	0.00150855	0.0345904	Females_Age3xAge1	chr12	107141349	107142170	intron	-26574	RIC8B	protein-coding	ReprPCWk	ReprPC	EnhWk	Enh	EnhA1	Enh	EnhA1	Enh	EnhA1	Enh	EnhA1	Enh	EnhA1	Enh	EnhWk	Enh	EnhA2	Enh	NA	NA	NA	NA	NA	NA	NA	NA	NA	NA	NA	NA	Lymphoid	NA	Lymphoid	NA	NA	NA
chr12_107713112_107715189	-0.493975	5.27618	19.3152	1.1082e-05	0.00184314	Females_Age3xAge1	chr12	107713112	107715189	promoter-TSS	-214	BTBD11	protein-coding	TssBiv	Tss	TssBiv	Tss	TssBiv	Tss	TssA	Tss	TssA	Tss	TssBiv	Tss	TssA	Tss	TssA	Tss	TssA	Tss	NA	NA	NA	NA	NA	NA	NA	NA	NA	NA	CD3	CD3	NA	Lymphoid	Lymphoid	NA	Adaptive	Adaptive
chr12_107715862_107716098	-0.477174	2.65745	14.084	0.000174825	0.00943753	Females_Age3xAge1	chr12	107715862	107716098	intron	1615	BTBD11	protein-coding	EnhWk	Enh	EnhBiv	Enh	EnhA1	Enh	EnhA1	Enh	EnhWk	Enh	EnhWk	Enh	TssFlnkU	Tss	EnhWk	Enh	TxWk	Tx	CD4_naive	NA	CD4_naive	CD4T	NA	CD4T	naive_T	NA	naive_T	CD3	NA	CD3	Lymphoid	NA	Lymphoid	Adaptive	NA	Adaptive
chr12_107763466_107763762	-0.569283	2.28414	12.8933	0.000329763	0.0137225	Females_Age3xAge1	chr12	107763466	107763762	intron	49249	BTBD11	protein-coding	EnhWk	Enh	Quies	Quies	EnhA1	Enh	TssFlnkU	Tss	EnhWk	Enh	EnhA1	Enh	EnhA1	Enh	EnhWk	Enh	EnhWk	Enh	NA	NA	NA	NA	NA	NA	NA	NA	NA	NA	NA	NA	Lymphoid	NA	Lymphoid	NA	NA	NA
chr12_107765979_107766448	-0.413028	2.9875	12.5186	0.000402928	0.0155304	Females_Age3xAge1	chr12	107765979	107766448	intron	51849	BTBD11	protein-coding	EnhA1	Enh	EnhWk	Enh	EnhA1	Enh	TssFlnkU	Tss	EnhA1	Enh	EnhA1	Enh	EnhA1	Enh	TssFlnkD	Tss	EnhWk	Enh	NA	NA	NA	NA	NA	NA	NA	NA	NA	NA	NA	NA	NA	NA	NA	NA	NA	NA
chr12_108522966_108523667	0.554967	2.16016	14.7396	0.000123424	0.00768742	Females_Age3xAge1	chr12	108522966	108523667	promoter-TSS	69	WSCD2	protein-coding	EnhBiv	Enh	TssBiv	Tss	EnhBiv	Enh	EnhWk	Enh	EnhBiv	Enh	TssBiv	Tss	ReprPC	ReprPC	EnhA2	Enh	TssBiv	Tss	CD8_memory	NA	CD8_memory	CD8T	NA	CD8T	memory_T	NA	memory_T	CD3	NA	CD3	Lymphoid	NA	Lymphoid	Adaptive	NA	Adaptive
chr12_108962433_108963027	-0.620858	3.67945	13.5486	0.000232471	0.0111141	Females_Age3xAge1	chr12	108962433	108963027	non-coding	7491	ISCU	protein-coding	Tx	Tx	EnhG2	Enh	EnhA1	Enh	EnhA1	Enh	EnhA1	Enh	EnhG1	Enh	EnhA2	Enh	EnhG1	Enh	EnhG1	Enh	NA	NA	NA	NA	NA	NA	NA	NA	NA	NA	NA	NA	Lymphoid	NA	Lymphoid	NA	NA	NA
chr12_110704874_110705217	0.669067	1.18385	11.4457	0.000716596	0.0220876	Females_Age3xAge1	chr12	110704874	110705217	Intergenic	-13986	ATP2A2	protein-coding	EnhWk	Enh	ReprPCWk	ReprPC	ReprPCWk	ReprPC	Quies	Quies	Quies	Quies	Quies	Quies	Quies	Quies	EnhA2	Enh	EnhWk	Enh	CD8_memory	NA	CD8_memory	CD8T	NA	CD8T	memory_T	NA	memory_T	CD3	NA	CD3	Lymphoid	NA	Lymphoid	Adaptive	NA	Adaptive
chr12_111051474_111052327	-0.260177	4.98987	19.2064	1.17322e-05	0.00192258	Females_Age3xAge1	chr12	111051474	111052327	promoter-TSS	69	TCTN1	protein-coding	TssFlnkD	Tss	TssA	Tss	TssA	Tss	TssA	Tss	TssA	Tss	TssA	Tss	TssA	Tss	TssA	Tss	TssFlnk	Tss	NA	NA	NA	NA	NA	NA	NA	NA	NA	NA	NA	NA	NA	Lymphoid	Lymphoid	NA	NA	NA
chr12_111494450_111495307	-0.315904	4.24431	9.24573	0.00236045	0.0445809	Females_Age3xAge1	chr12	111494450	111495307	intron	23051	CUX2	protein-coding	EnhA1	Enh	EnhA1	Enh	EnhA1	Enh	EnhA1	Enh	EnhA1	Enh	EnhA1	Enh	EnhA1	Enh	EnhA1	Enh	EnhA2	Enh	NA	NA	NA	NA	NA	NA	NA	NA	NA	NA	NA	NA	NA	NA	NA	NA	NA	NA
chr12_112279363_112280615	-0.265118	5.52723	15.8232	6.95447e-05	0.00542303	Females_Age3xAge1	chr12	112279363	112280615	promoter-TSS	-43	MAPKAPK5	protein-coding	TssA	Tss	TssA	Tss	TssA	Tss	TssA	Tss	TssA	Tss	TssA	Tss	TssA	Tss	TssA	Tss	TssA	Tss	NA	NA	NA	NA	NA	NA	NA	NA	NA	NA	NA	NA	NA	NA	NA	NA	NA	NA
chr12_112431188_112432869	-0.336536	3.8538	10.04	0.00153175	0.0348768	Females_Age3xAge1	chr12	112431188	112432869	intron	18994	TMEM116	protein-coding	EnhWk	Enh	EnhWk	Enh	EnhA1	Enh	TssA	Tss	EnhWk	Enh	EnhA1	Enh	EnhA1	Enh	EnhWk	Enh	EnhWk	Enh	NA	CD4_naive	NA	NA	CD4T	NA	NA	NA	NA	NA	NA	NA	Lymphoid	NA	Lymphoid	NA	NA	NA
chr12_112546068_112547478	-0.21354	4.34195	11.6595	0.000638763	0.0206836	Females_Age3xAge1	chr12	112546068	112547478	promoter-TSS	-138	NAA25	protein-coding	TssA	Tss	TssA	Tss	TssA	Tss	TssA	Tss	TssA	Tss	TssA	Tss	TssA	Tss	TssA	Tss	TssFlnk	Tss	NA	NA	NA	NA	NA	NA	NA	NA	NA	NA	NA	NA	NA	NA	NA	NA	NA	NA
chr12_113622447_113623755	-0.170945	5.92013	9.64889	0.00189466	0.039315	Females_Age3xAge1	chr12	113622447	113623755	promoter-TSS	183	DDX54	protein-coding	TssA	Tss	TssA	Tss	TssA	Tss	TssA	Tss	TssA	Tss	TssA	Tss	TssA	Tss	TssA	Tss	TssFlnkU	Tss	NA	NA	NA	NA	NA	NA	NA	NA	NA	NA	NA	NA	NA	NA	NA	NA	NA	NA
chr12_11698382_11699390	-0.485604	4.46637	11.1603	0.000835666	0.0241217	Females_Age3xAge1	chr12	11698382	11699390	Intergenic	-2078	LINC01252	ncRNA	EnhWk	Enh	EnhA1	Enh	EnhA1	Enh	EnhA1	Enh	EnhA1	Enh	EnhA1	Enh	EnhA1	Enh	TssA	Tss	EnhWk	Enh	NA	CD8_memory	NA	NA	NA	NA	NA	NA	NA	NA	NA	NA	Lymphoid	NA	Lymphoid	NA	NA	NA
chr12_117627542_117628662	-0.251482	5.40247	11.0114	0.000905531	0.025426	Females_Age3xAge1	chr12	117627542	117628662	exon	198	FBXO21	protein-coding	TssBiv	Tss	TssA	Tss	TssA	Tss	TssA	Tss	TssA	Tss	TssA	Tss	TssA	Tss	TssA	Tss	TssA	Tss	NA	NA	NA	NA	NA	NA	NA	NA	NA	NA	NA	NA	NA	Lymphoid	Lymphoid	NA	NA	NA
chr12_11880093_11880615	-0.473886	2.52097	9.46868	0.00209009	0.041561	Females_Age3xAge1	chr12	11880093	11880615	intron	77566	ETV6	protein-coding	EnhG1	Enh	EnhWk	Enh	EnhA1	Enh	EnhA1	Enh	EnhWk	Enh	EnhWk	Enh	EnhWk	Enh	EnhWk	Enh	EnhWk	Enh	NA	NA	NA	NA	NA	NA	NA	NA	NA	NA	NA	NA	NA	NA	NA	NA	NA	NA
chr12_120426354_120427933	-0.30943	6.20049	9.25618	0.00234702	0.044475	Females_Age3xAge1	chr12	120426354	120427933	promoter-TSS	-504	BICDL1	protein-coding	EnhBiv	Enh	TssFlnk	Tss	TssA	Tss	TssA	Tss	TssA	Tss	TssA	Tss	TssA	Tss	TssA	Tss	TssA	Tss	NA	NA	NA	NA	NA	NA	NA	NA	NA	NA	NA	NA	NA	Lymphoid	Lymphoid	NA	NA	NA
chr12_120444835_120445507	-0.52518	2.76494	12.038	0.000521264	0.0181738	Females_Age3xAge1	chr12	120444835	120445507	intron	17523	BICDL1	protein-coding	ReprPCWk	ReprPC	EnhWk	Enh	EnhA1	Enh	EnhA1	Enh	EnhA1	Enh	EnhA1	Enh	EnhA1	Enh	EnhA1	Enh	EnhA2	Enh	NA	NA	NA	NA	NA	NA	NA	NA	NA	NA	NA	NA	Lymphoid	NA	Lymphoid	NA	NA	NA
chr12_120451524_120452132	-0.634689	3.06551	20.5086	5.93629e-06	0.00126093	Females_Age3xAge1	chr12	120451524	120452132	intron	24180	BICDL1	protein-coding	ReprPCWk	ReprPC	EnhWk	Enh	EnhA1	Enh	EnhA1	Enh	EnhA1	Enh	EnhA1	Enh	EnhA1	Enh	EnhA1	Enh	EnhA2	Enh	NA	NA	NA	NA	NA	NA	NA	NA	NA	NA	NA	NA	Lymphoid	NA	Lymphoid	NA	NA	NA
chr12_120689796_120690504	-0.296443	4.86369	11.3011	0.0007746	0.0231623	Females_Age3xAge1	chr12	120689796	120690504	intron	-2186	PXN	protein-coding	EnhA1	Enh	EnhWk	Enh	EnhA1	Enh	EnhA1	Enh	EnhA1	Enh	EnhA1	Enh	EnhA1	Enh	TssFlnkU	Tss	TssA	Tss	NA	NA	NA	NA	NA	NA	NA	NA	NA	NA	NA	NA	NA	NA	NA	NA	NA	NA
chr12_120729082_120731286	-0.285268	6.5574	15.7032	7.41004e-05	0.00564542	Females_Age3xAge1	chr12	120729082	120731286	Intergenic	-9940	SIRT4	protein-coding	EnhA1	Enh	TssA	Tss	TssA	Tss	TssA	Tss	TssA	Tss	TssA	Tss	TssA	Tss	TssA	Tss	TssA	Tss	CD14	NA	NA	CD14	NA	NA	CD14	NA	NA	CD14	NA	NA	Myeloid	Lymphoid	NA	Innate	Adaptive	NA
chr12_120755072_120755792	-0.324125	5.77728	22.0255	2.69056e-06	0.000805798	Females_Age3xAge1	chr12	120755072	120755792	Intergenic	10160	PLA2G1B	protein-coding	TssA	Tss	TssA	Tss	EnhA1	Enh	EnhA1	Enh	EnhA2	Enh	EnhA2	Enh	EnhA2	Enh	EnhWk	Enh	TssFlnkU	Tss	NA	NA	NA	NA	NA	NA	NA	NA	NA	NA	NA	NA	Lymphoid	Myeloid	NA	NA	NA	NA
chr12_120875413_120876302	-0.249029	5.18719	11.4466	0.000716242	0.0220876	Females_Age3xAge1	chr12	120875413	120876302	promoter-TSS	-35	COX6A1	protein-coding	TssA	Tss	TssA	Tss	TssA	Tss	TssA	Tss	TssA	Tss	TssA	Tss	TssA	Tss	TssA	Tss	TssA	Tss	NA	NA	NA	NA	NA	NA	NA	NA	NA	NA	NA	NA	NA	NA	NA	NA	NA	NA
chr12_121341201_121342594	-0.235339	5.07422	9.53522	0.00201566	0.0407127	Females_Age3xAge1	chr12	121341201	121342594	promoter-TSS	257	SPPL3	protein-coding	TssFlnk	Tss	TssA	Tss	TssA	Tss	TssA	Tss	TssA	Tss	TssA	Tss	TssA	Tss	TssA	Tss	TssA	Tss	NA	NA	NA	NA	NA	NA	NA	NA	NA	NA	NA	NA	NA	Lymphoid	Lymphoid	NA	NA	NA
chr12_121678131_121679049	-0.463363	4.4487	18.6264	1.59003e-05	0.00224347	Females_Age3xAge1	chr12	121678131	121679049	exon	30926	P2RX4	protein-coding	EnhA1	Enh	EnhA1	Enh	TssA	Tss	EnhA1	Enh	EnhA1	Enh	EnhA1	Enh	EnhA1	Enh	EnhA1	Enh	TssA	Tss	NA	NA	NA	NA	NA	NA	NA	NA	NA	NA	NA	NA	NA	NA	NA	NA	NA	NA
chr12_121789774_121790631	-0.356104	5.5708	33.8519	5.9472e-09	1.90206e-05	Females_Age3xAge1	chr12	121789774	121790631	promoter-TSS	62	ANAPC5	protein-coding	TssA	Tss	TssA	Tss	TssA	Tss	TssA	Tss	TssA	Tss	TssA	Tss	TssA	Tss	TssA	Tss	TssFlnk	Tss	NA	NA	NA	NA	NA	NA	NA	NA	NA	NA	NA	NA	NA	NA	NA	NA	NA	NA
chr12_121837435_121838662	-0.185441	5.99683	10.0343	0.00153655	0.03494	Females_Age3xAge1	chr12	121837435	121838662	intron	128	RNF34	protein-coding	TssA	Tss	TssA	Tss	TssA	Tss	TssA	Tss	TssA	Tss	TssA	Tss	TssA	Tss	TssA	Tss	TssA	Tss	NA	NA	NA	NA	NA	NA	NA	NA	NA	NA	NA	NA	NA	NA	NA	NA	NA	NA
chr12_122063922_122065602	-0.214384	6.03355	9.70541	0.00183727	0.0387381	Females_Age3xAge1	chr12	122063922	122065602	exon	307	ORAI1	protein-coding	TssA	Tss	TssA	Tss	TssA	Tss	TssA	Tss	TssA	Tss	TssA	Tss	TssA	Tss	TssA	Tss	TssFlnkU	Tss	NA	NA	NA	NA	NA	NA	NA	NA	NA	NA	NA	NA	NA	NA	NA	NA	NA	NA
chr12_122124744_122125386	-0.277893	5.84375	18.5233	1.67836e-05	0.00230567	Females_Age3xAge1	chr12	122124744	122125386	Intergenic	-17505	MORN3	protein-coding	EnhWk	Enh	EnhA1	Enh	EnhWk	Enh	TssA	Tss	EnhWk	Enh	EnhWk	Enh	EnhWk	Enh	EnhWk	Enh	Quies	Quies	CD19	CD4_naive	NA	CD19	CD4T	NA	CD19	naive_T	NA	CD19	CD3	NA	Lymphoid	NA	Lymphoid	Adaptive	NA	Adaptive
chr12_122231423_122233143	-0.24473	5.91319	10.9029	0.000960125	0.0263825	Females_Age3xAge1	chr12	122231423	122233143	promoter-TSS	-689	RHOF	protein-coding	EnhA1	Enh	TssA	Tss	TssA	Tss	TssA	Tss	TssA	Tss	TssA	Tss	TssA	Tss	TssA	Tss	TssA	Tss	CD14	NA	NA	CD14	NA	NA	CD14	NA	NA	CD14	NA	NA	Myeloid	Lymphoid	NA	Innate	Adaptive	NA
chr12_122237500_122239059	-0.189201	5.50323	8.89986	0.00285192	0.049633	Females_Age3xAge1	chr12	122237500	122239059	intron	3110	LINC01089	ncRNA	TssA	Tss	EnhA1	Enh	EnhG2	Enh	TssA	Tss	TssA	Tss	EnhA1	Enh	TssA	Tss	TssA	Tss	TssA	Tss	NA	NA	NA	NA	NA	NA	NA	NA	NA	NA	NA	NA	Lymphoid	Myeloid	NA	NA	NA	NA
chr12_122239705_122240089	-0.813005	3.51252	31.6235	1.8715e-08	4.30262e-05	Females_Age3xAge1	chr12	122239705	122240089	intron	1493	LINC01089	ncRNA	TssA	Tss	TssA	Tss	TssA	Tss	TssA	Tss	TssA	Tss	TssA	Tss	TssA	Tss	TssA	Tss	TssFlnkU	Tss	NA	NA	NA	NA	NA	NA	NA	NA	NA	NA	NA	NA	NA	NA	NA	NA	NA	NA
chr12_122240619_122241527	-0.351538	5.20395	24.3249	8.13808e-07	0.000393747	Females_Age3xAge1	chr12	122240619	122241527	non-coding	317	LINC01089	ncRNA	TssA	Tss	TssA	Tss	TssA	Tss	TssA	Tss	TssA	Tss	TssA	Tss	TssA	Tss	TssA	Tss	TssA	Tss	NA	NA	NA	NA	NA	NA	NA	NA	NA	NA	NA	NA	NA	NA	NA	NA	NA	NA
chr12_122356019_122356857	-0.367407	4.16353	15.3482	8.94073e-05	0.00628543	Females_Age3xAge1	chr12	122356019	122356857	promoter-TSS	-25	WDR66	protein-coding	EnhWk	Enh	EnhWk	Enh	EnhWk	Enh	TssA	Tss	EnhA1	Enh	EnhA1	Enh	TssA	Tss	TssA	Tss	TssFlnkU	Tss	NA	NA	NA	NA	CD8T	NA	NA	naive_T	NA	NA	NA	NA	Lymphoid	NA	Lymphoid	NA	NA	NA
chr12_122878266_122878821	-0.657781	1.91357	13.3917	0.000252734	0.0116758	Females_Age3xAge1	chr12	122878266	122878821	intron	-1545	CLIP1-AS1	ncRNA	TxWk	Tx	EnhWk	Enh	EnhA1	Enh	EnhA1	Enh	TxWk	Tx	TxWk	Tx	EnhWk	Enh	EnhWk	Enh	EnhWk	Enh	CD4_naive	NA	CD4_naive	CD4T	NA	CD4T	naive_T	NA	naive_T	CD3	NA	CD3	Lymphoid	NA	Lymphoid	Adaptive	NA	Adaptive
chr12_123011127_123012245	-0.225345	6.32099	13.2609	0.000271001	0.0121594	Females_Age3xAge1	chr12	123011127	123012245	promoter-TSS	-123	KNTC1	protein-coding	TssA	Tss	TssA	Tss	TssA	Tss	TssA	Tss	TssA	Tss	TssA	Tss	TssA	Tss	TssA	Tss	TssFlnk	Tss	NA	NA	NA	NA	NA	NA	NA	NA	NA	NA	NA	NA	NA	NA	NA	NA	NA	NA
chr12_123258571_123259947	-0.338444	4.38068	14.6333	0.000130587	0.0079807	Females_Age3xAge1	chr12	123258571	123259947	intron	203	CCDC62	protein-coding	EnhWk	Enh	TssA	Tss	TssA	Tss	TssA	Tss	TssA	Tss	TssA	Tss	TssA	Tss	TssFlnk	Tss	TssA	Tss	NA	NA	NA	NA	NA	NA	NA	NA	NA	NA	NA	NA	NA	Lymphoid	Lymphoid	NA	NA	NA
chr12_123383086_123383499	-0.467401	3.4794	12.7683	0.000352538	0.0143655	Females_Age3xAge1	chr12	123383086	123383499	Intergenic	-2581	VPS37B	protein-coding	EnhWk	Enh	EnhA1	Enh	TssA	Tss	EnhA1	Enh	TssFlnkU	Tss	EnhA1	Enh	EnhA1	Enh	TssFlnk	Tss	EnhA1	Enh	NA	NA	NA	NA	NA	NA	NA	NA	NA	NA	NA	NA	Lymphoid	NA	Lymphoid	NA	NA	NA
chr12_123528028_123528660	-0.398761	3.09737	12.6067	0.000384367	0.0150751	Females_Age3xAge1	chr12	123528028	123528660	intron	-33069	MIR4304	ncRNA	EnhWk	Enh	EnhWk	Enh	EnhA1	Enh	EnhA1	Enh	EnhWk	Enh	EnhA1	Enh	EnhA1	Enh	EnhWk	Enh	EnhWk	Enh	NA	NA	NA	NA	NA	NA	NA	NA	NA	NA	NA	NA	Lymphoid	NA	Lymphoid	NA	NA	NA
chr12_123600051_123600542	-0.601111	1.97412	15.7759	7.13041e-05	0.00551529	Females_Age3xAge1	chr12	123600051	123600542	Intergenic	-5261	PITPNM2	protein-coding	EnhWk	Enh	EnhA1	Enh	EnhA1	Enh	EnhA1	Enh	EnhWk	Enh	EnhA1	Enh	EnhA1	Enh	EnhWk	Enh	EnhWk	Enh	NA	NA	NA	NA	NA	NA	NA	NA	NA	NA	NA	NA	Lymphoid	NA	Lymphoid	NA	NA	NA
chr12_123605019_123605755	-0.47889	2.45845	10.0317	0.00153868	0.0349735	Females_Age3xAge1	chr12	123605019	123605755	Intergenic	-10351	PITPNM2	protein-coding	Quies	Quies	EnhA1	Enh	EnhA1	Enh	TssFlnkU	Tss	EnhA1	Enh	EnhA1	Enh	EnhA1	Enh	EnhWk	Enh	EnhA1	Enh	NA	NA	NA	NA	NA	NA	NA	NA	NA	NA	NA	NA	Lymphoid	NA	Lymphoid	NA	NA	NA
chr12_123707799_123708216	-0.434176	2.6547	11.3093	0.0007712	0.023097	Females_Age3xAge1	chr12	123707799	123708216	intron	9777	MPHOSPH9	protein-coding	Tx	Tx	EnhG1	Enh	EnhA1	Enh	EnhA2	Enh	EnhWk	Enh	EnhA1	Enh	EnhA1	Enh	EnhA1	Enh	EnhG1	Enh	NA	NA	NA	NA	NA	NA	NA	NA	NA	NA	NA	NA	Lymphoid	NA	Lymphoid	NA	NA	NA
chr12_123717243_123718279	-0.179288	6.47833	11.89	0.000564371	0.0191306	Females_Age3xAge1	chr12	123717243	123718279	promoter-TSS	24	MPHOSPH9	protein-coding	TssA	Tss	TssA	Tss	TssA	Tss	TssA	Tss	TssA	Tss	TssA	Tss	TssA	Tss	TssA	Tss	TssA	Tss	NA	NA	NA	NA	NA	NA	NA	NA	NA	NA	NA	NA	NA	NA	NA	NA	NA	NA
chr12_123868126_123869030	-0.227436	5.87659	12.2184	0.000473208	0.0171777	Females_Age3xAge1	chr12	123868126	123869030	promoter-TSS	-85	KMT5A	protein-coding	TssA	Tss	TssFlnk	Tss	TssA	Tss	TssA	Tss	TssA	Tss	TssA	Tss	TssA	Tss	TssA	Tss	TssFlnk	Tss	NA	NA	NA	NA	NA	NA	NA	NA	NA	NA	NA	NA	NA	NA	NA	NA	NA	NA
chr12_123942344_123943550	-0.288822	4.28655	12.5698	0.000392025	0.0152895	Females_Age3xAge1	chr12	123942344	123943550	intron	296	SNRNP35	protein-coding	TssA	Tss	TssA	Tss	TssA	Tss	TssA	Tss	TssA	Tss	TssA	Tss	TssA	Tss	TssA	Tss	TssA	Tss	NA	NA	NA	NA	NA	NA	NA	NA	NA	NA	NA	NA	NA	NA	NA	NA	NA	NA
chr12_125002714_125003324	0.681972	1.48838	15.5304	8.11875e-05	0.00595327	Females_Age3xAge1	chr12	125002714	125003324	intron	48991	NCOR2	protein-coding	EnhA1	Enh	EnhWk	Enh	EnhWk	Enh	TxWk	Tx	Quies	Quies	EnhWk	Enh	TxWk	Tx	Quies	Quies	EnhWk	Enh	CD14	NA	CD14	CD14	NA	CD14	CD14	NA	CD14	CD14	NA	CD14	Myeloid	NA	Myeloid	Innate	NA	Innate
chr12_125398543_125399825	-0.205827	5.83313	9.98634	0.00157706	0.035454	Females_Age3xAge1	chr12	125398543	125399825	promoter-TSS	403	UBC	protein-coding	TssA	Tss	TssA	Tss	TssA	Tss	TssA	Tss	TssA	Tss	TssA	Tss	TssA	Tss	TssA	Tss	TssA	Tss	NA	NA	NA	NA	NA	NA	NA	NA	NA	NA	NA	NA	NA	NA	NA	NA	NA	NA
chr12_125423683_125425599	-0.296373	5.20684	20.1107	7.30867e-06	0.00142114	Females_Age3xAge1	chr12	125423683	125425599	Intergenic	24548	MIR5188	ncRNA	EnhA1	Enh	TssA	Tss	TssA	Tss	TssA	Tss	TssA	Tss	TssFlnkU	Tss	TssA	Tss	TssA	Tss	EnhWk	Enh	CD14	NA	NA	CD14	NA	NA	CD14	NA	NA	CD14	NA	NA	Myeloid	Lymphoid	NA	Innate	Adaptive	NA
chr12_12634599_12635875	-0.757539	5.05345	26.0256	3.36914e-07	0.000236948	Females_Age3xAge1	chr12	12634599	12635875	intron	80211	DUSP16	protein-coding	EnhWk	Enh	EnhWk	Enh	EnhA1	Enh	EnhA1	Enh	EnhA1	Enh	EnhA1	Enh	EnhA1	Enh	EnhA1	Enh	EnhA1	Enh	NA	NA	NA	NA	NA	NA	NA	NA	NA	NA	NA	NA	Lymphoid	NA	Lymphoid	NA	NA	NA
chr12_12713833_12716149	-0.30909	5.94691	17.6425	2.66559e-05	0.00306325	Females_Age3xAge1	chr12	12713833	12716149	intron	457	DUSP16	protein-coding	EnhWk	Enh	TssBiv	Tss	TssA	Tss	TssA	Tss	TssA	Tss	TssA	Tss	TssA	Tss	TssA	Tss	TssA	Tss	NA	NA	NA	NA	NA	NA	NA	NA	NA	NA	NA	NA	NA	Lymphoid	Lymphoid	NA	NA	NA
chr12_12775285_12775940	-0.765424	3.31273	19.5104	1.00053e-05	0.00172646	Females_Age3xAge1	chr12	12775285	12775940	intron	10846	CREBL2	protein-coding	TxWk	Tx	TxWk	Tx	EnhA2	Enh	EnhA1	Enh	EnhA1	Enh	EnhA2	Enh	EnhA1	Enh	TssFlnkD	Tss	EnhA1	Enh	NA	NA	NA	NA	NA	NA	NA	NA	NA	NA	NA	NA	Lymphoid	NA	Lymphoid	NA	NA	NA
chr12_12877656_12879047	-0.182583	6.88812	9.7915	0.0017532	0.0377424	Females_Age3xAge1	chr12	12877656	12879047	promoter-TSS	-499	APOLD1	protein-coding	TssA	Tss	TssA	Tss	TssA	Tss	TssA	Tss	TssA	Tss	TssA	Tss	TssA	Tss	TssA	Tss	TssA	Tss	NA	NA	NA	NA	NA	NA	NA	NA	NA	NA	NA	NA	NA	NA	NA	NA	NA	NA
chr12_12960889_12961948	-0.475309	4.98769	14.7736	0.000121218	0.00759279	Females_Age3xAge1	chr12	12960889	12961948	Intergenic	-4861	DDX47	protein-coding	EnhA1	Enh	EnhA1	Enh	EnhA1	Enh	EnhA1	Enh	EnhA1	Enh	EnhA1	Enh	EnhA1	Enh	EnhA1	Enh	EnhA1	Enh	NA	NA	NA	NA	NA	NA	NA	NA	NA	NA	NA	NA	NA	NA	NA	NA	NA	NA
chr12_130570881_130571081	-0.787023	0.603695	10.4192	0.00124709	0.0307123	Females_Age3xAge1	chr12	130570881	130571081	Intergenic	-44094	LOC100190940	ncRNA	ReprPC	ReprPC	Quies	Quies	EnhWk	Enh	TssA	Tss	Quies	Quies	Quies	Quies	EnhWk	Enh	EnhWk	Enh	Quies	Quies	NA	CD4_naive	CD4_naive	NA	CD4T	CD4T	NA	naive_T	naive_T	NA	CD3	CD3	NA	Lymphoid	Lymphoid	NA	Adaptive	Adaptive
chr12_131352944_131353354	-0.707591	2.87211	14.4792	0.000141715	0.00835401	Females_Age3xAge1	chr12	131352944	131353354	Intergenic	-3390	RAN	protein-coding	Quies	Quies	Quies	Quies	EnhA1	Enh	EnhA1	Enh	EnhA1	Enh	Quies	Quies	EnhA1	Enh	EnhA1	Enh	EnhA2	Enh	NA	NA	NA	NA	NA	NA	NA	NA	NA	CD3	NA	CD3	Lymphoid	NA	Lymphoid	Adaptive	NA	Adaptive
chr12_132670384_132670668	-0.73024	2.49924	13.5724	0.000229534	0.0110496	Females_Age3xAge1	chr12	132670384	132670668	Intergenic	20047	GALNT9	protein-coding	EnhBiv	Enh	EnhWk	Enh	TssFlnkU	Tss	EnhA1	Enh	TssA	Tss	EnhA1	Enh	EnhA1	Enh	TssA	Tss	EnhA2	Enh	NA	NA	NA	NA	NA	NA	NA	memory_T	NA	NA	NA	NA	Lymphoid	NA	Lymphoid	NA	NA	NA
chr12_133410760_133411259	-0.655369	1.45546	10.7344	0.0010516	0.0279595	Females_Age3xAge1	chr12	133410760	133411259	Intergenic	-5584	GOLGA3	protein-coding	Tx	Tx	EnhG1	Enh	EnhA1	Enh	EnhA1	Enh	EnhA1	Enh	EnhA1	Enh	EnhA1	Enh	EnhWk	Enh	EnhG1	Enh	NA	NA	NA	NA	NA	NA	NA	NA	NA	NA	NA	NA	Lymphoid	NA	Lymphoid	NA	NA	NA
chr12_133443638_133443848	-0.867913	1.2747	17.5476	2.80203e-05	0.00314241	Females_Age3xAge1	chr12	133443638	133443848	intron	20461	CHFR	protein-coding	ZNF_Rpts	Others	Tx	Tx	EnhG1	Enh	EnhA1	Enh	EnhWk	Enh	Tx	Tx	EnhA1	Enh	EnhWk	Enh	Tx	Tx	NA	NA	NA	NA	NA	NA	naive_T	NA	naive_T	CD3	NA	CD3	Lymphoid	NA	Lymphoid	Adaptive	NA	Adaptive
chr12_1386889_1387494	-0.839605	2.3311	39.0463	4.13879e-10	3.04797e-06	Females_Age3xAge1	chr12	1386889	1387494	intron	-222465	LINC00942	ncRNA	EnhWk	Enh	TxWk	Tx	EnhWk	Enh	EnhWk	Enh	EnhWk	Enh	TxWk	Tx	EnhA1	Enh	EnhWk	Enh	Quies	Quies	CD8_naive	NA	CD8_naive	CD8T	NA	CD8T	naive_T	NA	naive_T	CD3	NA	CD3	Lymphoid	NA	Lymphoid	Adaptive	NA	Adaptive
chr12_14569543_14569921	-0.435867	3.44352	10.5721	0.00114805	0.0293452	Females_Age3xAge1	chr12	14569543	14569921	intron	31734	ATF7IP	protein-coding	EnhWk	Enh	EnhA1	Enh	EnhA2	Enh	EnhA1	Enh	EnhA1	Enh	EnhA2	Enh	EnhWk	Enh	EnhWk	Enh	TxWk	Tx	NA	NA	NA	NA	NA	NA	NA	NA	NA	NA	NA	NA	Lymphoid	NA	Lymphoid	NA	NA	NA
chr12_15432001_15432676	0.573665	2.27704	15.2712	9.31239e-05	0.00644749	Females_Age3xAge1	chr12	15432001	15432676	Intergenic	-42852	PTPRO	protein-coding	ReprPC	ReprPC	EnhWk	Enh	ReprPCWk	ReprPC	Quies	Quies	ReprPCWk	ReprPC	EnhWk	Enh	ReprPCWk	ReprPC	Quies	Quies	ReprPCWk	ReprPC	NA	NA	NA	NA	NA	NA	NA	NA	NA	NA	NA	NA	NA	NA	NA	NA	NA	NA
chr12_1598056_1598538	-0.554272	1.63325	10.0082	0.00155847	0.0352491	Females_Age3xAge1	chr12	1598056	1598538	intron	-11360	LINC00942	ncRNA	TxWk	Tx	TxWk	Tx	EnhA1	Enh	EnhA1	Enh	EnhWk	Enh	EnhWk	Enh	EnhA1	Enh	EnhWk	Enh	EnhA2	Enh	NA	NA	NA	NA	NA	NA	naive_T	NA	naive_T	CD3	NA	CD3	Lymphoid	NA	Lymphoid	Adaptive	NA	Adaptive
chr12_21829579_21830180	-0.707722	3.31673	13.1915	0.000281216	0.0124331	Females_Age3xAge1	chr12	21829579	21830180	Intergenic	-19091	LDHB	protein-coding	Quies	Quies	Quies	Quies	TssA	Tss	EnhA1	Enh	EnhA1	Enh	Quies	Quies	EnhA1	Enh	EnhWk	Enh	EnhWk	Enh	NA	NA	NA	NA	NA	NA	NA	NA	NA	CD3	NA	CD3	Lymphoid	NA	Lymphoid	Adaptive	NA	Adaptive
chr12_21843252_21844169	-0.574378	3.04398	10.9152	0.000953794	0.0262667	Females_Age3xAge1	chr12	21843252	21844169	Intergenic	-32922	LDHB	protein-coding	Quies	Quies	Quies	Quies	EnhA1	Enh	EnhWk	Enh	EnhWk	Enh	Quies	Quies	EnhWk	Enh	EnhWk	Enh	Quies	Quies	NA	NA	NA	NA	NA	NA	NA	NA	NA	NA	NA	NA	NA	NA	NA	NA	NA	NA
chr12_22440618_22441707	0.388095	2.73163	10.1048	0.0014788	0.034179	Females_Age3xAge1	chr12	22440618	22441707	intron	46485	ST8SIA1	protein-coding	EnhBiv	Enh	ReprPCWk	ReprPC	EnhA1	Enh	TssFlnkD	Tss	EnhWk	Enh	EnhWk	Enh	EnhWk	Enh	EnhWk	Enh	EnhWk	Enh	NA	NA	NA	NA	NA	NA	NA	NA	NA	NA	NA	NA	NA	NA	NA	NA	NA	NA
chr12_22474297_22475067	0.340363	3.02329	12.4302	0.000422445	0.0159471	Females_Age3xAge1	chr12	22474297	22475067	intron	12966	ST8SIA1	protein-coding	EnhA1	Enh	Quies	Quies	EnhWk	Enh	Quies	Quies	EnhWk	Enh	Quies	Quies	Quies	Quies	EnhWk	Enh	Quies	Quies	CD14	NA	CD14	CD14	NA	CD14	CD14	NA	CD14	CD14	NA	CD14	Myeloid	NA	Myeloid	Innate	NA	Innate
chr12_24714674_24716305	0.391679	3.38464	14.1452	0.000169226	0.00925026	Females_Age3xAge1	chr12	24714674	24716305	promoter-TSS	34	SOX5	protein-coding	TssBiv	Tss	TssBiv	Tss	TssBiv	Tss	TssBiv	Tss	EnhBiv	Enh	TssBiv	Tss	TssBiv	Tss	ReprPCWk	ReprPC	TssBiv	Tss	NA	NA	NA	NA	NA	NA	NA	NA	NA	NA	NA	NA	NA	NA	NA	NA	NA	NA
chr12_24814259_24815195	0.339346	3.53896	9.44414	0.00211825	0.0418125	Females_Age3xAge1	chr12	24814259	24815195	Intergenic	-77625	LINC00477	ncRNA	EnhA1	Enh	Quies	Quies	ReprPCWk	ReprPC	Quies	Quies	Quies	Quies	EnhWk	Enh	Quies	Quies	Quies	Quies	Quies	Quies	CD14	NA	CD14	CD14	NA	CD14	CD14	NA	CD14	CD14	NA	CD14	Myeloid	NA	Myeloid	Innate	NA	Innate
chr12_25486595_25487414	0.412028	3.91344	9.91213	0.00164193	0.0362966	Females_Age3xAge1	chr12	25486595	25487414	Intergenic	-83140	KRAS	protein-coding	TssA	Tss	EnhWk	Enh	ReprPCWk	ReprPC	Quies	Quies	ReprPCWk	ReprPC	EnhWk	Enh	Quies	Quies	Quies	Quies	Quies	Quies	NA	CD14	CD14	NA	CD14	CD14	NA	CD14	CD14	NA	CD14	CD14	NA	Myeloid	Myeloid	NA	Innate	Innate
chr12_25671542_25671910	0.783193	1.88378	14.3556	0.000151326	0.00867353	Females_Age3xAge1	chr12	25671542	25671910	intron	34491	LMNTD1	protein-coding	Quies	Quies	Quies	Quies	Quies	Quies	Quies	Quies	Quies	Quies	EnhWk	Enh	Quies	Quies	Quies	Quies	Quies	Quies	NA	NA	NA	NA	NA	NA	NA	NA	NA	NA	NA	NA	NA	NA	NA	NA	NA	NA
chr12_26451714_26452574	0.28544	3.90157	12.6655	0.000372456	0.0148048	Females_Age3xAge1	chr12	26451714	26452574	Intergenic	103638	SSPN	protein-coding	EnhWk	Enh	EnhA1	Enh	Quies	Quies	Quies	Quies	EnhWk	Enh	EnhA2	Enh	EnhWk	Enh	EnhWk	Enh	Quies	Quies	NA	NA	NA	NA	NA	NA	NA	NA	NA	NA	NA	NA	Lymphoid	NA	Lymphoid	NA	NA	NA
chr12_26676561_26677242	0.431959	2.97369	10.9925	0.000914793	0.0256204	Females_Age3xAge1	chr12	26676561	26677242	intron	309229	ITPR2	protein-coding	EnhWk	Enh	TxWk	Tx	Quies	Quies	Quies	Quies	TxWk	Tx	Het	Others	Quies	Quies	Quies	Quies	Quies	Quies	NA	NA	NA	NA	NA	NA	NA	NA	NA	NA	NA	NA	NA	NA	NA	NA	NA	NA
chr12_27025662_27025876	0.647159	1.36025	8.96675	0.00274937	0.0486882	Females_Age3xAge1	chr12	27025662	27025876	Intergenic	-39638	ITPR2	protein-coding	EnhWk	Enh	TxWk	Tx	ReprPCWk	ReprPC	Quies	Quies	Quies	Quies	Quies	Quies	Quies	Quies	Quies	Quies	Quies	Quies	NA	NA	NA	NA	NA	NA	NA	NA	NA	NA	NA	NA	NA	NA	NA	NA	NA	NA
chr12_28755573_28756436	0.619892	2.10823	8.98303	0.00272499	0.0484836	Females_Age3xAge1	chr12	28755573	28756436	Intergenic	412645	CCDC91	protein-coding	Quies	Quies	Quies	Quies	Quies	Quies	Quies	Quies	Quies	Quies	Quies	Quies	Het	Others	Quies	Quies	Quies	Quies	NA	NA	NA	NA	NA	NA	NA	NA	NA	NA	NA	NA	NA	NA	NA	NA	NA	NA
chr12_31889378_31889864	-0.715594	2.9528	16.2424	5.57324e-05	0.00470966	Females_Age3xAge1	chr12	31889378	31889864	Intergenic	-7513	AMN1	protein-coding	TxWk	Tx	EnhWk	Enh	EnhA1	Enh	EnhA1	Enh	EnhA1	Enh	TxWk	Tx	EnhA1	Enh	EnhA1	Enh	TxWk	Tx	NA	NA	NA	NA	NA	NA	NA	NA	NA	CD3	NA	CD3	Lymphoid	NA	Lymphoid	Adaptive	NA	Adaptive
chr12_32178423_32179386	-0.538547	3.30358	12.2307	0.000470104	0.0170835	Females_Age3xAge1	chr12	32178423	32179386	Intergenic	66552	KIAA1551	protein-coding	Quies	Quies	EnhWk	Enh	EnhA1	Enh	EnhA1	Enh	EnhWk	Enh	EnhWk	Enh	EnhA1	Enh	EnhWk	Enh	TxWk	Tx	NA	NA	NA	NA	NA	NA	naive_T	NA	naive_T	CD3	NA	CD3	Lymphoid	NA	Lymphoid	Adaptive	NA	Adaptive
chr12_33070308_33070548	-0.749256	0.446574	9.49738	0.00205765	0.0412188	Females_Age3xAge1	chr12	33070308	33070548	Intergenic	-20648	PKP2	protein-coding	EnhWk	Enh	Quies	Quies	ReprPCWk	ReprPC	Quies	Quies	Quies	Quies	Quies	Quies	Quies	Quies	Quies	Quies	Quies	Quies	NA	NA	NA	NA	NA	NA	NA	NA	NA	NA	NA	NA	NA	NA	NA	NA	NA	NA
chr12_39056610_39056943	0.644976	0.968103	12.3837	0.000433108	0.016214	Females_Age3xAge1	chr12	39056610	39056943	intron	242643	CPNE8	protein-coding	EnhWk	Enh	Quies	Quies	Het	Others	Quies	Quies	Het	Others	TxWk	Tx	Quies	Quies	Quies	Quies	Quies	Quies	NA	NA	NA	NA	NA	NA	NA	NA	NA	NA	NA	NA	NA	NA	NA	NA	NA	NA
chr12_4056602_4057506	-0.419875	3.5461	9.35586	0.00222273	0.0430435	Females_Age3xAge1	chr12	4056602	4057506	Intergenic	-74440	PARP11	protein-coding	EnhA1	Enh	EnhA1	Enh	EnhA1	Enh	EnhA1	Enh	EnhA1	Enh	EnhA1	Enh	EnhA1	Enh	EnhA1	Enh	EnhA2	Enh	NA	NA	NA	NA	NA	NA	NA	NA	NA	NA	NA	NA	NA	NA	NA	NA	NA	NA
chr12_40602390_40603154	0.436632	3.00007	14.9956	0.000107763	0.00700791	Females_Age3xAge1	chr12	40602390	40603154	Intergenic	-16041	LRRK2	protein-coding	EnhA1	Enh	EnhA1	Enh	Quies	Quies	Quies	Quies	Quies	Quies	EnhA2	Enh	Quies	Quies	Quies	Quies	TxWk	Tx	NA	NA	NA	NA	NA	NA	NA	NA	NA	NA	NA	NA	NA	NA	NA	NA	NA	NA
chr12_4081827_4082072	-0.578497	1.27211	10.0277	0.001542	0.0349982	Females_Age3xAge1	chr12	4081827	4082072	Intergenic	-99336	PARP11	protein-coding	Quies	Quies	EnhWk	Enh	EnhA1	Enh	EnhA1	Enh	EnhWk	Enh	EnhWk	Enh	EnhWk	Enh	EnhWk	Enh	Quies	Quies	CD4_naive	NA	CD4_naive	CD4T	NA	CD4T	naive_T	NA	naive_T	CD3	NA	CD3	Lymphoid	NA	Lymphoid	Adaptive	NA	Adaptive
chr12_4378101_4379094	-0.261363	4.9679	9.9006	0.00165225	0.0364114	Females_Age3xAge1	chr12	4378101	4379094	intron	-4304	CCND2	protein-coding	TssBiv	Tss	TssA	Tss	TssA	Tss	TssA	Tss	TssA	Tss	TssA	Tss	TssA	Tss	TssA	Tss	TssA	Tss	NA	NA	NA	NA	NA	NA	NA	NA	NA	NA	NA	NA	NA	Lymphoid	Lymphoid	NA	NA	NA
chr12_45221506_45222300	-0.742875	3.76438	21.0645	4.44075e-06	0.0011003	Females_Age3xAge1	chr12	45221506	45222300	intron	47541	NELL2	protein-coding	Quies	Quies	Quies	Quies	EnhA2	Enh	EnhA1	Enh	EnhA1	Enh	EnhA2	Enh	EnhA1	Enh	TssFlnk	Tss	EnhA2	Enh	NA	NA	NA	NA	NA	NA	NA	NA	NA	NA	NA	NA	Lymphoid	NA	Lymphoid	NA	NA	NA
chr12_45257451_45258134	-0.671339	2.78235	13.4401	0.0002463	0.0115284	Females_Age3xAge1	chr12	45257451	45258134	intron	11651	NELL2	protein-coding	Quies	Quies	ZNF_Rpts	Others	EnhA2	Enh	TxWk	Tx	EnhWk	Enh	Het	Others	EnhWk	Enh	TxWk	Tx	Quies	Quies	NA	NA	NA	NA	NA	NA	NA	NA	NA	NA	NA	NA	NA	NA	NA	NA	NA	NA
chr12_4615990_4616551	-0.629317	3.70177	11.5282	0.000685474	0.0215273	Females_Age3xAge1	chr12	4615990	4616551	intron	31403	C12orf4	protein-coding	Tx	Tx	Tx	Tx	EnhA2	Enh	EnhA1	Enh	EnhA1	Enh	TxWk	Tx	EnhA1	Enh	EnhWk	Enh	EnhA1	Enh	NA	NA	NA	NA	NA	NA	NA	NA	NA	CD3	NA	CD3	Lymphoid	NA	Lymphoid	Adaptive	NA	Adaptive
chr12_46640187_46640407	-0.851387	0.581724	9.38444	0.00218835	0.0425988	Females_Age3xAge1	chr12	46640187	46640407	intron	19981	SLC38A1	protein-coding	ZNF_Rpts	Others	EnhG1	Enh	EnhA1	Enh	EnhWk	Enh	EnhWk	Enh	EnhA1	Enh	EnhWk	Enh	EnhWk	Enh	TxWk	Tx	NA	NA	NA	NA	NA	NA	NA	NA	NA	NA	NA	NA	Lymphoid	NA	Lymphoid	NA	NA	NA
chr12_46917603_46918286	-0.462175	2.72367	9.15743	0.0024771	0.045829	Females_Age3xAge1	chr12	46917603	46918286	intron	140055	LOC100288798	ncRNA	Quies	Quies	TxWk	Tx	EnhA1	Enh	EnhA1	Enh	EnhA1	Enh	EnhA1	Enh	EnhWk	Enh	TssFlnkD	Tss	EnhWk	Enh	NA	NA	NA	NA	NA	NA	NA	NA	NA	NA	NA	NA	Lymphoid	NA	Lymphoid	NA	NA	NA
chr12_46979431_46980082	-0.547361	3.38883	12.6916	0.000367306	0.0147615	Females_Age3xAge1	chr12	46979431	46980082	intron	201867	LOC100288798	ncRNA	EnhWk	Enh	EnhWk	Enh	EnhA1	Enh	EnhA1	Enh	EnhWk	Enh	EnhA1	Enh	EnhWk	Enh	EnhWk	Enh	EnhA2	Enh	NA	NA	NA	NA	NA	NA	NA	NA	NA	NA	NA	NA	Lymphoid	NA	Lymphoid	NA	NA	NA
chr12_48218060_48218267	-0.54107	1.70737	11.0936	0.000866285	0.0247406	Females_Age3xAge1	chr12	48218060	48218267	Intergenic	-4401	HDAC7	protein-coding	EnhWk	Enh	EnhWk	Enh	EnhA1	Enh	TssFlnkU	Tss	EnhA1	Enh	EnhA1	Enh	EnhA1	Enh	TssFlnkU	Tss	EnhWk	Enh	NA	NA	NA	NA	NA	NA	NA	NA	NA	NA	NA	NA	Lymphoid	NA	Lymphoid	NA	NA	NA
chr12_49110191_49111178	-0.185178	6.69174	10.546	0.00116442	0.0295697	Females_Age3xAge1	chr12	49110191	49111178	promoter-TSS	96	CCNT1	protein-coding	TssA	Tss	TssA	Tss	TssA	Tss	TssA	Tss	TssA	Tss	TssA	Tss	TssA	Tss	TssA	Tss	TssA	Tss	NA	NA	NA	NA	NA	NA	NA	NA	NA	NA	NA	NA	NA	NA	NA	NA	NA	NA
chr12_4916751_4917187	0.521865	1.02966	9.77583	0.00176821	0.0379156	Females_Age3xAge1	chr12	4916751	4917187	Intergenic	-1373	KCNA6	protein-coding	ReprPC	ReprPC	EnhWk	Enh	EnhWk	Enh	EnhWk	Enh	EnhWk	Enh	EnhWk	Enh	EnhWk	Enh	EnhWk	Enh	ReprPCWk	ReprPC	NA	NA	NA	NA	NA	NA	NA	NA	NA	NA	NA	NA	NA	NA	NA	NA	NA	NA
chr12_49259075_49260035	-0.269403	4.40772	12.1952	0.000479139	0.0172788	Females_Age3xAge1	chr12	49259075	49260035	promoter-TSS	98	RND1	protein-coding	TssBiv	Tss	TssA	Tss	TssBiv	Tss	TssA	Tss	TssA	Tss	TssFlnkU	Tss	TssA	Tss	TssA	Tss	TssFlnk	Tss	NA	NA	NA	NA	NA	NA	NA	NA	NA	NA	NA	NA	NA	Lymphoid	Lymphoid	NA	Adaptive	Adaptive
chr12_49318430_49319707	-0.375127	4.85987	9.21772	0.00239684	0.0449073	Females_Age3xAge1	chr12	49318430	49319707	promoter-TSS	261	FKBP11	protein-coding	EnhWk	Enh	TssA	Tss	TssA	Tss	TssA	Tss	TssA	Tss	TssA	Tss	TssA	Tss	TssA	Tss	TssFlnkU	Tss	NA	NA	NA	NA	NA	NA	NA	NA	NA	NA	NA	NA	NA	Lymphoid	Lymphoid	NA	NA	NA
chr12_49523934_49525650	-0.233486	6.42004	14.2793	0.000157584	0.00887456	Females_Age3xAge1	chr12	49523934	49525650	intron	512	TUBA1B	protein-coding	TssA	Tss	TssA	Tss	TssA	Tss	TssA	Tss	TssA	Tss	TssA	Tss	TssA	Tss	TssA	Tss	TssA	Tss	NA	NA	NA	NA	NA	NA	NA	NA	NA	NA	NA	NA	NA	NA	NA	NA	NA	NA
chr12_49581918_49583151	-0.240754	6.33955	15.4858	8.31253e-05	0.00601635	Females_Age3xAge1	chr12	49581918	49583151	5'UTR	572	TUBA1A	protein-coding	TssA	Tss	TssA	Tss	TssA	Tss	TssA	Tss	TssA	Tss	TssA	Tss	TssA	Tss	TssA	Tss	TssA	Tss	NA	NA	NA	NA	NA	NA	NA	NA	NA	NA	NA	NA	NA	NA	NA	NA	NA	NA
chr12_49716410_49717231	-0.165291	6.14209	9.55078	0.00199865	0.0405367	Females_Age3xAge1	chr12	49716410	49717231	promoter-TSS	-150	TROAP	protein-coding	TssA	Tss	TssA	Tss	TssA	Tss	TssA	Tss	TssA	Tss	TssA	Tss	TssA	Tss	TssA	Tss	TssFlnk	Tss	NA	NA	NA	NA	NA	NA	NA	NA	NA	NA	NA	NA	NA	NA	NA	NA	NA	NA
chr12_50038195_50038750	-0.375856	2.83582	13.2367	0.000274524	0.0122593	Females_Age3xAge1	chr12	50038195	50038750	TTS	21070	PRPF40B	protein-coding	EnhWk	Enh	EnhG1	Enh	EnhG1	Enh	EnhG1	Enh	EnhWk	Enh	EnhG1	Enh	EnhWk	Enh	EnhWk	Enh	EnhG1	Enh	NA	NA	NA	NA	NA	NA	NA	NA	NA	NA	NA	NA	Lymphoid	NA	Lymphoid	NA	NA	NA
chr12_50898316_50899494	-0.221343	5.08289	9.95576	0.00160347	0.0357733	Females_Age3xAge1	chr12	50898316	50899494	5'UTR	137	DIP2B	protein-coding	TssA	Tss	TssA	Tss	TssA	Tss	TssA	Tss	TssA	Tss	TssA	Tss	TssA	Tss	TssA	Tss	TssFlnkU	Tss	NA	NA	NA	NA	NA	NA	NA	NA	NA	NA	NA	NA	NA	NA	NA	NA	NA	NA
chr12_51157292_51159265	-0.246279	5.80286	10.9543	0.000933857	0.025957	Females_Age3xAge1	chr12	51157292	51159265	intron	490	ATF1	protein-coding	TssA	Tss	TssA	Tss	TssA	Tss	TssA	Tss	TssA	Tss	TssA	Tss	TssA	Tss	TssA	Tss	TssA	Tss	NA	NA	NA	NA	NA	NA	NA	NA	NA	NA	NA	NA	NA	NA	NA	NA	NA	NA
chr12_51402870_51403319	-0.334208	2.95251	9.28291	0.00231302	0.0440872	Females_Age3xAge1	chr12	51402870	51403319	promoter-TSS	-42	SLC11A2	protein-coding	EnhA1	Enh	EnhWk	Enh	EnhA1	Enh	TssFlnkU	Tss	EnhWk	Enh	EnhWk	Enh	TssFlnkU	Tss	EnhWk	Enh	EnhWk	Enh	CD14	NA	CD14	CD14	NA	CD14	CD14	NA	CD14	CD14	NA	CD14	Myeloid	NA	Myeloid	Innate	NA	Innate
chr12_51419546_51420561	-0.225457	5.10238	11.3968	0.000735714	0.0224292	Females_Age3xAge1	chr12	51419546	51420561	promoter-TSS	-130	SLC11A2	protein-coding	TssA	Tss	TssA	Tss	TssA	Tss	TssA	Tss	TssA	Tss	TssA	Tss	TssA	Tss	TssA	Tss	TssA	Tss	NA	NA	NA	NA	NA	NA	NA	NA	NA	NA	NA	NA	NA	NA	NA	NA	NA	NA
chr12_5161018_5161641	0.512495	1.47636	11.7872	0.000596398	0.0198188	Females_Age3xAge1	chr12	5161018	5161641	Intergenic	8245	KCNA5	protein-coding	EnhWk	Enh	EnhWk	Enh	ReprPCWk	ReprPC	Quies	Quies	Quies	Quies	EnhWk	Enh	Quies	Quies	Quies	Quies	ReprPCWk	ReprPC	NA	NA	NA	NA	NA	NA	NA	NA	NA	NA	NA	NA	NA	NA	NA	NA	NA	NA
chr12_51712619_51713175	-0.344312	3.6553	9.02596	0.00266172	0.0477701	Females_Age3xAge1	chr12	51712619	51713175	intron	5085	BIN2	protein-coding	EnhA1	Enh	EnhA1	Enh	TssFlnkU	Tss	TssFlnkU	Tss	TssFlnkU	Tss	TssFlnkU	Tss	TssFlnkU	Tss	TssFlnkU	Tss	EnhA1	Enh	NA	NA	NA	NA	NA	NA	NA	NA	NA	NA	NA	NA	NA	NA	NA	NA	NA	NA
chr12_52979726_52980307	-0.479698	3.82409	8.89966	0.00285224	0.049633	Females_Age3xAge1	chr12	52979726	52980307	intron	-12408	KRT74	protein-coding	Quies	Quies	Quies	Quies	EnhA1	Enh	EnhA1	Enh	EnhWk	Enh	EnhWk	Enh	EnhA1	Enh	EnhWk	Enh	EnhA1	Enh	NA	NA	NA	NA	NA	NA	naive_T	NA	naive_T	CD3	NA	CD3	Lymphoid	NA	Lymphoid	Adaptive	NA	Adaptive
chr12_53004015_53004724	-0.849197	3.32595	25.5807	4.24272e-07	0.000267452	Females_Age3xAge1	chr12	53004015	53004724	non-coding	735	KRT73-AS1	ncRNA	ReprPCWk	ReprPC	Quies	Quies	EnhA1	Enh	EnhA1	Enh	EnhWk	Enh	EnhWk	Enh	EnhWk	Enh	EnhWk	Enh	EnhA1	Enh	CD4_naive	NA	CD4_naive	CD4T	NA	CD4T	naive_T	NA	naive_T	CD3	NA	CD3	Lymphoid	NA	Lymphoid	Adaptive	NA	Adaptive
chr12_53009011_53009616	-0.547116	2.15941	11.4046	0.000732622	0.0223498	Females_Age3xAge1	chr12	53009011	53009616	TTS	3029	KRT73	protein-coding	EnhWk	Enh	Quies	Quies	EnhA1	Enh	TssFlnkU	Tss	EnhWk	Enh	EnhWk	Enh	EnhA1	Enh	EnhWk	Enh	EnhA1	Enh	CD8_naive	NA	CD8_naive	CD8T	NA	CD8T	naive_T	NA	naive_T	CD3	NA	CD3	Lymphoid	NA	Lymphoid	Adaptive	NA	Adaptive
chr12_53039032_53039782	-0.512498	5.2757	19.746	8.84483e-06	0.00159671	Females_Age3xAge1	chr12	53039032	53039782	intron	6552	KRT2	protein-coding	Quies	Quies	Quies	Quies	EnhA1	Enh	EnhA1	Enh	EnhWk	Enh	EnhA1	Enh	EnhA1	Enh	EnhA1	Enh	EnhA2	Enh	NA	NA	NA	NA	NA	NA	NA	NA	NA	NA	NA	NA	Lymphoid	NA	Lymphoid	NA	NA	NA
chr12_53496765_53497037	-0.575666	1.69224	12.2986	0.000453304	0.016706	Females_Age3xAge1	chr12	53496765	53497037	promoter-TSS	-373	SOAT2	protein-coding	EnhWk	Enh	EnhWk	Enh	EnhA1	Enh	EnhA1	Enh	EnhA1	Enh	EnhA1	Enh	EnhA1	Enh	EnhWk	Enh	EnhWk	Enh	NA	NA	NA	NA	NA	NA	NA	NA	NA	NA	NA	NA	Lymphoid	NA	Lymphoid	NA	NA	NA
chr12_53573887_53575100	-0.193492	6.01951	9.13696	0.00250497	0.046159	Females_Age3xAge1	chr12	53573887	53575100	promoter-TSS	-41	ZNF740	protein-coding	TssA	Tss	TssA	Tss	TssA	Tss	TssA	Tss	TssA	Tss	TssA	Tss	TssA	Tss	TssA	Tss	TssA	Tss	NA	NA	NA	NA	NA	NA	NA	NA	NA	NA	NA	NA	NA	NA	NA	NA	NA	NA
chr12_53717996_53719089	-0.236121	4.71964	10.6401	0.00110662	0.0286196	Females_Age3xAge1	chr12	53717996	53719089	Intergenic	-3131	AAAS	protein-coding	TssA	Tss	TssA	Tss	TssA	Tss	TssA	Tss	TssA	Tss	TssA	Tss	TssA	Tss	TssA	Tss	TssA	Tss	NA	NA	NA	NA	NA	NA	NA	NA	NA	NA	NA	NA	NA	NA	NA	NA	NA	NA
chr12_53834880_53835944	-0.187288	6.01352	12.2502	0.000465201	0.0170183	Females_Age3xAge1	chr12	53834880	53835944	promoter-TSS	-21	PRR13	protein-coding	TssA	Tss	TssA	Tss	TssA	Tss	TssA	Tss	TssA	Tss	TssA	Tss	TssA	Tss	TssA	Tss	TssFlnk	Tss	NA	NA	NA	NA	NA	NA	NA	NA	NA	NA	NA	NA	NA	NA	NA	NA	NA	NA
chr12_53894080_53895418	-0.175472	7.18727	9.7755	0.00176852	0.0379156	Females_Age3xAge1	chr12	53894080	53895418	promoter-TSS	44	TARBP2	protein-coding	TssA	Tss	TssA	Tss	TssA	Tss	TssA	Tss	TssA	Tss	TssA	Tss	TssA	Tss	TssA	Tss	TssA	Tss	NA	NA	NA	NA	NA	NA	NA	NA	NA	NA	NA	NA	NA	NA	NA	NA	NA	NA
chr12_54069582_54070560	-0.21402	5.85542	15.9005	6.67628e-05	0.00526604	Females_Age3xAge1	chr12	54069582	54070560	promoter-TSS	38	ATP5G2	protein-coding	TssA	Tss	TssA	Tss	TssA	Tss	TssA	Tss	TssA	Tss	TssA	Tss	TssA	Tss	TssA	Tss	TssFlnkU	Tss	NA	NA	NA	NA	NA	NA	NA	NA	NA	NA	NA	NA	NA	NA	NA	NA	NA	NA
chr12_54673335_54674979	-0.223873	7.24057	16.2889	5.43808e-05	0.00463671	Females_Age3xAge1	chr12	54673335	54674979	promoter-TSS	-242	CBX5	protein-coding	TssA	Tss	TssA	Tss	TssA	Tss	TssA	Tss	TssA	Tss	TssA	Tss	TssA	Tss	TssA	Tss	TssA	Tss	NA	NA	NA	NA	NA	NA	NA	NA	NA	NA	NA	NA	NA	NA	NA	NA	NA	NA
chr12_54752746_54753550	-0.245546	5.60717	18.6991	1.53055e-05	0.00221114	Females_Age3xAge1	chr12	54752746	54753550	intron	5122	GPR84	protein-coding	TssA	Tss	TssA	Tss	TssA	Tss	TssA	Tss	TssA	Tss	TssA	Tss	TssA	Tss	TssA	Tss	TssFlnkU	Tss	NA	NA	NA	NA	NA	NA	NA	NA	NA	NA	NA	NA	NA	NA	NA	NA	NA	NA
chr12_55361969_55362580	-0.829923	2.30034	18.3381	1.8497e-05	0.00243409	Females_Age3xAge1	chr12	55361969	55362580	intron	5241	TESPA1	protein-coding	Quies	Quies	Tx	Tx	EnhA2	Enh	TssA	Tss	EnhA1	Enh	EnhG1	Enh	EnhA1	Enh	EnhWk	Enh	EnhA2	Enh	NA	CD4_naive	NA	NA	NA	NA	NA	NA	NA	NA	NA	NA	Lymphoid	NA	Lymphoid	NA	NA	NA
chr12_55378188_55379228	-0.328133	4.99241	10.6923	0.00107585	0.0283008	Females_Age3xAge1	chr12	55378188	55379228	promoter-TSS	-178	TESPA1	protein-coding	EnhWk	Enh	TssA	Tss	TssA	Tss	TssA	Tss	TssA	Tss	TssA	Tss	TssA	Tss	TssA	Tss	EnhA2	Enh	NA	NA	NA	NA	NA	NA	NA	NA	NA	NA	NA	NA	NA	Lymphoid	Lymphoid	NA	NA	NA
chr12_56222996_56223989	-0.198277	5.89448	15.2296	9.51992e-05	0.00649907	Females_Age3xAge1	chr12	56222996	56223989	promoter-TSS	-73	DNAJC14	protein-coding	TssA	Tss	TssA	Tss	TssA	Tss	TssA	Tss	TssA	Tss	TssA	Tss	TssA	Tss	TssA	Tss	TssA	Tss	NA	NA	NA	NA	NA	NA	NA	NA	NA	NA	NA	NA	NA	NA	NA	NA	NA	NA
chr12_56323050_56324965	-0.590966	5.15673	24.9084	6.01205e-07	0.000329751	Females_Age3xAge1	chr12	56323050	56324965	promoter-TSS	-938	DGKA	protein-coding	EnhA1	Enh	EnhA1	Enh	TssA	Tss	TssA	Tss	TssFlnkU	Tss	EnhA1	Enh	TssA	Tss	TssA	Tss	EnhA1	Enh	NA	NA	NA	NA	NA	NA	NA	NA	NA	NA	CD3	NA	NA	NA	NA	NA	NA	NA
chr12_56435207_56436238	-0.268905	5.67608	14.4595	0.000143207	0.00839766	Females_Age3xAge1	chr12	56435207	56436238	promoter-TSS	37	RPS26	protein-coding	TssA	Tss	TssA	Tss	TssA	Tss	TssA	Tss	TssA	Tss	TssA	Tss	TssA	Tss	TssA	Tss	EnhWk	Enh	NA	NA	NA	NA	NA	NA	NA	NA	NA	NA	NA	NA	NA	NA	NA	NA	NA	NA
chr12_56440860_56441452	-0.317316	3.2771	9.51576	0.00203715	0.0409878	Females_Age3xAge1	chr12	56440860	56441452	Intergenic	5470	RPS26	protein-coding	Quies	Quies	EnhWk	Enh	EnhA1	Enh	EnhA1	Enh	EnhWk	Enh	EnhWk	Enh	EnhWk	Enh	EnhWk	Enh	TxWk	Tx	CD4_naive	NA	CD4_naive	CD4T	NA	CD4T	naive_T	NA	naive_T	CD3	NA	CD3	Lymphoid	NA	Lymphoid	Adaptive	NA	Adaptive
chr12_56497782_56498768	-0.203501	6.13119	14.0705	0.000176089	0.00947303	Females_Age3xAge1	chr12	56497782	56498768	TTS	172	PA2G4	protein-coding	TssA	Tss	TssA	Tss	TssA	Tss	TssA	Tss	TssA	Tss	TssA	Tss	TssA	Tss	TssA	Tss	TssA	Tss	NA	NA	NA	NA	NA	NA	NA	NA	NA	NA	NA	NA	NA	NA	NA	NA	NA	NA
chr12_56509848_56510682	-0.24403	5.09634	11.0349	0.00089413	0.0252316	Females_Age3xAge1	chr12	56509848	56510682	promoter-TSS	-109	RPL41	protein-coding	TssA	Tss	TssA	Tss	TssA	Tss	TssA	Tss	TssA	Tss	TssA	Tss	TssA	Tss	TssA	Tss	TssFlnkU	Tss	NA	NA	NA	NA	NA	NA	NA	NA	NA	NA	NA	NA	NA	NA	NA	NA	NA	NA
chr12_56545519_56546487	-0.244958	4.6328	9.11103	0.00254072	0.0465107	Females_Age3xAge1	chr12	56545519	56546487	promoter-TSS	-201	MYL6B	protein-coding	TssA	Tss	TssA	Tss	TssA	Tss	TssA	Tss	TssA	Tss	TssA	Tss	TssA	Tss	TssA	Tss	TssFlnk	Tss	NA	NA	NA	NA	NA	NA	NA	NA	NA	NA	NA	NA	NA	NA	NA	NA	NA	NA
chr12_56709368_56710420	-0.191634	5.87751	11.2998	0.000775168	0.0231623	Females_Age3xAge1	chr12	56709368	56710420	TTS	234	CNPY2	protein-coding	TssA	Tss	TssA	Tss	TssA	Tss	TssA	Tss	TssA	Tss	TssA	Tss	TssA	Tss	TssA	Tss	TssFlnk	Tss	NA	NA	NA	NA	NA	NA	NA	NA	NA	NA	NA	NA	NA	NA	NA	NA	NA	NA
chr12_56732464_56732994	-0.499136	3.14055	11.7013	0.000624563	0.0203927	Females_Age3xAge1	chr12	56732464	56732994	promoter-TSS	66	IL23A	protein-coding	EnhA1	Enh	EnhA1	Enh	TssFlnkU	Tss	TssA	Tss	TssA	Tss	EnhA1	Enh	EnhA1	Enh	EnhWk	Enh	EnhWk	Enh	NA	NA	NA	NA	CD4T	NA	NA	memory_T	NA	NA	NA	NA	NA	NA	NA	NA	NA	NA
chr12_56915190_56915652	-0.555075	2.07289	17.8187	2.42978e-05	0.00289085	Females_Age3xAge1	chr12	56915190	56915652	promoter-TSS	-188	RBMS2	protein-coding	TssA	Tss	EnhWk	Enh	TssA	Tss	TssA	Tss	EnhWk	Enh	TssA	Tss	TssA	Tss	TssA	Tss	TssA	Tss	NA	NA	NA	NA	NA	NA	NA	NA	NA	NA	NA	NA	NA	NA	NA	NA	NA	NA
chr12_57039530_57040262	-0.170306	6.50932	9.14599	0.00249264	0.0460076	Females_Age3xAge1	chr12	57039530	57040262	promoter-TSS	-44	ATP5B	protein-coding	TssA	Tss	TssA	Tss	TssA	Tss	TssA	Tss	TssA	Tss	TssA	Tss	TssA	Tss	TssA	Tss	EnhA1	Enh	NA	NA	NA	NA	NA	NA	NA	NA	NA	NA	NA	NA	NA	NA	NA	NA	NA	NA
chr12_57081082_57082768	-0.255683	6.00837	17.0856	3.57317e-05	0.00365104	Females_Age3xAge1	chr12	57081082	57082768	promoter-TSS	-144	PTGES3	protein-coding	TssA	Tss	TssA	Tss	TssA	Tss	TssA	Tss	TssA	Tss	TssA	Tss	TssA	Tss	TssA	Tss	TssA	Tss	NA	NA	NA	NA	NA	NA	NA	NA	NA	NA	NA	NA	NA	NA	NA	NA	NA	NA
chr12_57457800_57458296	-0.646643	3.00669	25.6454	4.10262e-07	0.00026286	Females_Age3xAge1	chr12	57457800	57458296	intron	-13499	MYO1A	protein-coding	EnhWk	Enh	EnhA1	Enh	TssA	Tss	EnhA1	Enh	EnhA1	Enh	EnhA2	Enh	EnhA1	Enh	EnhA1	Enh	EnhA1	Enh	NA	NA	NA	NA	NA	NA	NA	NA	NA	NA	NA	NA	Lymphoid	NA	Lymphoid	NA	NA	NA
chr12_57852765_57853534	-0.261137	4.85313	13.0563	0.000302273	0.0130518	Females_Age3xAge1	chr12	57852765	57853534	promoter-TSS	-768	GLI1	protein-coding	TssA	Tss	TssA	Tss	TssA	Tss	TssA	Tss	TssA	Tss	TssA	Tss	TssA	Tss	TssA	Tss	TssFlnk	Tss	NA	NA	NA	NA	NA	NA	NA	NA	NA	NA	NA	NA	NA	NA	NA	NA	NA	NA
chr12_59972127_59972761	-0.483705	2.18763	10.6526	0.00109915	0.0285493	Females_Age3xAge1	chr12	59972127	59972761	Intergenic	-17377	SLC16A7	protein-coding	TxWk	Tx	Quies	Quies	EnhA1	Enh	EnhWk	Enh	EnhWk	Enh	ReprPCWk	ReprPC	EnhWk	Enh	EnhWk	Enh	Quies	Quies	NA	NA	NA	NA	NA	NA	NA	NA	NA	NA	NA	NA	NA	NA	NA	NA	NA	NA
chr12_6165518_6166223	-0.495498	1.90724	10.4947	0.0011972	0.029994	Females_Age3xAge1	chr12	6165518	6166223	intron	67970	VWF	protein-coding	EnhBiv	Enh	EnhWk	Enh	EnhBiv	Enh	TssA	Tss	EnhWk	Enh	EnhWk	Enh	EnhWk	Enh	ReprPCWk	ReprPC	EnhBiv	Enh	NA	CD4_naive	CD4_naive	NA	CD4T	CD4T	NA	naive_T	naive_T	NA	CD3	CD3	NA	Lymphoid	Lymphoid	NA	Adaptive	Adaptive
chr12_6444805_6446745	-0.23882	5.1688	12.0334	0.000522561	0.0182028	Females_Age3xAge1	chr12	6444805	6446745	intron	5508	TNFRSF1A	protein-coding	TssFlnkU	Tss	EnhBiv	Enh	TssFlnkU	Tss	TssFlnkU	Tss	EnhA1	Enh	TssFlnkU	Tss	TssA	Tss	TssA	Tss	TssA	Tss	CD4_memory	NA	NA	CD4T	CD8T	NA	memory_T	naive_T	NA	CD3	NA	CD3	Lymphoid	NA	Lymphoid	Adaptive	NA	Adaptive
chr12_648257_648915	-0.487796	3.85592	12.0783	0.000510133	0.0179106	Females_Age3xAge1	chr12	648257	648915	intron	47066	LOC105369595	ncRNA	ReprPCWk	ReprPC	ReprPCWk	ReprPC	EnhA1	Enh	EnhWk	Enh	EnhWk	Enh	EnhA1	Enh	EnhWk	Enh	EnhWk	Enh	EnhWk	Enh	CD56	NA	CD56	CD56	NA	CD56	CD56	NA	CD56	CD56	NA	CD56	Lymphoid	NA	Lymphoid	Innate	NA	Innate
chr12_65068258_65068753	-0.776347	4.40859	24.403	7.8146e-07	0.00038661	Females_Age3xAge1	chr12	65068258	65068753	intron	-52121	MIR548Z	ncRNA	EnhG1	Enh	EnhA1	Enh	TssFlnkU	Tss	EnhA1	Enh	EnhA1	Enh	EnhA1	Enh	EnhA2	Enh	EnhWk	Enh	EnhA1	Enh	NA	NA	NA	NA	NA	NA	NA	NA	NA	NA	NA	NA	NA	NA	NA	NA	NA	NA
chr12_65078247_65079087	-0.41531	4.36683	9.41899	0.0021475	0.0421873	Females_Age3xAge1	chr12	65078247	65079087	exon	-62282	MIR548Z	ncRNA	EnhA1	Enh	Tx	Tx	EnhA1	Enh	EnhA1	Enh	EnhA1	Enh	EnhA1	Enh	EnhA1	Enh	EnhWk	Enh	EnhA2	Enh	NA	NA	NA	NA	NA	NA	NA	NA	NA	NA	NA	NA	NA	NA	NA	NA	NA	NA
chr12_6536018_6536787	-0.447908	3.00747	9.80335	0.00174194	0.0376139	Females_Age3xAge1	chr12	6536018	6536787	Intergenic	-17648	CD27	protein-coding	EnhWk	Enh	EnhA1	Enh	EnhA1	Enh	EnhA1	Enh	EnhA1	Enh	EnhA1	Enh	EnhA1	Enh	EnhA1	Enh	EnhA2	Enh	NA	NA	NA	NA	NA	NA	NA	NA	NA	NA	NA	NA	Lymphoid	NA	Lymphoid	NA	NA	NA
chr12_6570737_6571601	-0.328766	4.44481	14.14	0.000169692	0.00926929	Females_Age3xAge1	chr12	6570737	6571601	TTS	8896	VAMP1	protein-coding	EnhA1	Enh	EnhG2	Enh	EnhG2	Enh	TssFlnkU	Tss	TssFlnkU	Tss	EnhG2	Enh	EnhA1	Enh	TssFlnkU	Tss	EnhA1	Enh	NA	NA	NA	NA	NA	NA	NA	NA	NA	NA	NA	NA	NA	NA	NA	NA	NA	NA
chr12_66319210_66320662	0.370533	3.38538	14.9233	0.000111974	0.0071626	Females_Age3xAge1	chr12	66319210	66320662	intron	-43989	LOC100129940	protein-coding	EnhWk	Enh	EnhWk	Enh	Quies	Quies	Quies	Quies	ReprPCWk	ReprPC	EnhA1	Enh	Quies	Quies	Quies	Quies	Quies	Quies	CD56	NA	CD56	CD56	NA	CD56	CD56	NA	CD56	CD56	NA	CD56	Lymphoid	NA	Lymphoid	Innate	NA	Innate
chr12_6643106_6644784	-0.205001	5.71001	10.3813	0.00127296	0.0311339	Females_Age3xAge1	chr12	6643106	6644784	promoter-TSS	120	GAPDH	protein-coding	TssA	Tss	TssA	Tss	TssA	Tss	TssA	Tss	TssA	Tss	TssA	Tss	TssA	Tss	TssA	Tss	TssA	Tss	NA	NA	NA	NA	NA	NA	NA	NA	NA	NA	NA	NA	NA	NA	NA	NA	NA	NA
chr12_67102590_67103432	-0.617892	2.96168	10.8254	0.00100116	0.027166	Females_Age3xAge1	chr12	67102590	67103432	Intergenic	-30086	GRIP1	protein-coding	Quies	Quies	Quies	Quies	EnhA2	Enh	TssA	Tss	EnhWk	Enh	ReprPCWk	ReprPC	EnhA1	Enh	EnhWk	Enh	Quies	Quies	CD8_naive	CD4_naive	NA	CD8T	CD4T	NA	naive_T	NA	naive_T	CD3	NA	CD3	Lymphoid	NA	Lymphoid	Adaptive	NA	Adaptive
chr12_672480_673267	-0.420656	3.75098	9.8525	0.00169601	0.0369899	Females_Age3xAge1	chr12	672480	673267	TTS	22778	LOC105369595	ncRNA	EnhA1	Enh	EnhWk	Enh	TssFlnkU	Tss	TssFlnkU	Tss	TssFlnkU	Tss	EnhA1	Enh	TssA	Tss	TssA	Tss	TssFlnkU	Tss	NA	NA	NA	NA	CD8T	NA	NA	NA	NA	NA	CD3	NA	NA	NA	NA	Innate	Adaptive	NA
chr12_6772017_6772795	-0.194581	5.60049	9.07368	0.00259314	0.0470331	Females_Age3xAge1	chr12	6772017	6772795	promoter-TSS	-98	ING4	protein-coding	TssA	Tss	TssA	Tss	TssA	Tss	TssA	Tss	TssA	Tss	TssA	Tss	TssA	Tss	TssA	Tss	TssA	Tss	NA	NA	NA	NA	NA	NA	NA	NA	NA	NA	NA	NA	NA	NA	NA	NA	NA	NA
chr12_67984071_67984696	-0.533897	2.38765	12.6119	0.000383308	0.0150751	Females_Age3xAge1	chr12	67984071	67984696	Intergenic	-58128	DYRK2	protein-coding	EnhWk	Enh	EnhWk	Enh	EnhA1	Enh	EnhA1	Enh	EnhWk	Enh	EnhWk	Enh	EnhA1	Enh	EnhWk	Enh	EnhWk	Enh	NA	NA	NA	NA	NA	NA	naive_T	NA	naive_T	CD3	NA	CD3	Lymphoid	NA	Lymphoid	Adaptive	NA	Adaptive
chr12_68569187_68570044	-0.596762	4.42866	17.3351	3.13353e-05	0.0033722	Females_Age3xAge1	chr12	68569187	68570044	Intergenic	-16095	IFNG	protein-coding	Quies	Quies	EnhA1	Enh	TssA	Tss	EnhA1	Enh	EnhA1	Enh	EnhA1	Enh	EnhA1	Enh	TssA	Tss	EnhWk	Enh	NA	CD8_memory	NA	NA	NA	NA	NA	NA	NA	NA	NA	NA	Lymphoid	NA	Lymphoid	NA	NA	NA
chr12_6895722_6896269	-0.796405	2.71516	17.7268	2.5501e-05	0.00297957	Females_Age3xAge1	chr12	6895722	6896269	Intergenic	-2642	CD4	protein-coding	EnhWk	Enh	ReprPCWk	ReprPC	EnhA1	Enh	TssFlnkU	Tss	TssFlnkU	Tss	EnhA2	Enh	EnhA1	Enh	EnhWk	Enh	EnhA1	Enh	NA	NA	NA	NA	NA	NA	NA	NA	NA	NA	NA	NA	Lymphoid	NA	Lymphoid	NA	NA	NA
chr12_6901434_6902381	-0.355934	3.50375	13.3523	0.000258112	0.0118264	Females_Age3xAge1	chr12	6901434	6902381	intron	3270	CD4	protein-coding	TssA	Tss	EnhWk	Enh	TssFlnkU	Tss	TssA	Tss	TssFlnkU	Tss	EnhWk	Enh	EnhWk	Enh	TssFlnk	Tss	TssFlnkU	Tss	NA	NA	NA	NA	NA	NA	NA	NA	NA	NA	NA	NA	NA	NA	NA	NA	NA	NA
chr12_69069017_69069582	-0.652413	3.58102	19.4567	1.02908e-05	0.00176791	Females_Age3xAge1	chr12	69069017	69069582	non-coding	11339	LOC100507250	ncRNA	EnhWk	Enh	EnhWk	Enh	EnhA1	Enh	TssA	Tss	EnhWk	Enh	EnhA1	Enh	EnhWk	Enh	EnhWk	Enh	TxWk	Tx	CD56	CD4_naive	NA	CD56	CD4T	NA	CD56	naive_T	NA	CD56	CD3	NA	Lymphoid	NA	Lymphoid	Innate	Adaptive	NA
chr12_70443537_70444257	0.535139	4.41221	11.5108	0.000691927	0.0216344	Females_Age3xAge1	chr12	70443537	70444257	Intergenic	-192877	CNOT2	protein-coding	EnhA1	Enh	EnhWk	Enh	EnhWk	Enh	Quies	Quies	EnhWk	Enh	EnhA1	Enh	EnhWk	Enh	Quies	Quies	Quies	Quies	NA	NA	NA	NA	NA	NA	NA	NA	NA	NA	NA	NA	NA	NA	NA	Innate	NA	Innate
chr12_7079462_7080463	-0.199695	5.64851	9.86217	0.00168712	0.0368475	Females_Age3xAge1	chr12	7079462	7080463	promoter-TSS	19	EMG1	protein-coding	TssA	Tss	TssA	Tss	TssA	Tss	TssA	Tss	TssA	Tss	TssA	Tss	TssA	Tss	TssA	Tss	TssFlnk	Tss	NA	NA	NA	NA	NA	NA	NA	NA	NA	NA	NA	NA	NA	NA	NA	NA	NA	NA
chr12_71003406_71004167	0.47227	2.43687	12.0798	0.000509704	0.0179106	Females_Age3xAge1	chr12	71003406	71004167	promoter-TSS	17	PTPRB	protein-coding	EnhBiv	Enh	EnhBiv	Enh	EnhBiv	Enh	ReprPC	ReprPC	EnhBiv	Enh	TssFlnk	Tss	ReprPCWk	ReprPC	ReprPCWk	ReprPC	TssBiv	Tss	NA	NA	NA	NA	NA	NA	NA	NA	NA	NA	NA	NA	NA	NA	NA	NA	NA	NA
chr12_7125354_7126431	-0.205034	6.23284	10.5525	0.00116032	0.0295339	Females_Age3xAge1	chr12	7125354	7126431	promoter-TSS	-51	LPCAT3	protein-coding	TssA	Tss	TssA	Tss	TssA	Tss	TssA	Tss	TssA	Tss	TssA	Tss	TssA	Tss	TssA	Tss	TssA	Tss	NA	NA	NA	NA	NA	NA	NA	NA	NA	NA	NA	NA	NA	NA	NA	NA	NA	NA
chr12_72665500_72667476	0.394998	3.20397	9.87237	0.0016778	0.0367612	Females_Age3xAge1	chr12	72665500	72667476	promoter-TSS	-41	TRHDE	protein-coding	TssBiv	Tss	EnhBiv	Enh	EnhBiv	Enh	ReprPCWk	ReprPC	EnhBiv	Enh	EnhBiv	Enh	ReprPCWk	ReprPC	Quies	Quies	TssBiv	Tss	NA	NA	NA	NA	NA	NA	NA	NA	NA	NA	NA	NA	NA	NA	NA	NA	NA	NA
chr12_75723660_75724414	0.241691	4.58019	8.93013	0.00280504	0.0491838	Females_Age3xAge1	chr12	75723660	75724414	promoter-TSS	-201	CAPS2	protein-coding	EnhWk	Enh	TssBiv	Tss	TssBiv	Tss	TssBiv	Tss	EnhWk	Enh	TssFlnkD	Tss	EnhBiv	Enh	TssBiv	Tss	TssFlnk	Tss	NA	NA	NA	NA	NA	NA	NA	NA	NA	NA	NA	NA	NA	NA	NA	NA	NA	NA
chr12_76029534_76030069	0.641256	1.53666	9.24675	0.00235914	0.0445751	Females_Age3xAge1	chr12	76029534	76030069	Intergenic	-124384	KRR1	protein-coding	Quies	Quies	Quies	Quies	Quies	Quies	Quies	Quies	Quies	Quies	Quies	Quies	Quies	Quies	Quies	Quies	Quies	Quies	NA	NA	NA	NA	NA	NA	NA	NA	NA	NA	NA	NA	NA	NA	NA	NA	NA	NA
chr12_77171193_77171849	0.540919	2.66362	17.226	3.31864e-05	0.00348199	Females_Age3xAge1	chr12	77171193	77171849	intron	13667	ZDHHC17	protein-coding	EnhWk	Enh	EnhA1	Enh	EnhWk	Enh	EnhWk	Enh	EnhWk	Enh	EnhWk	Enh	EnhWk	Enh	EnhWk	Enh	TxWk	Tx	CD19	NA	CD19	CD19	NA	CD19	CD19	NA	CD19	CD19	NA	CD19	Lymphoid	NA	Lymphoid	Adaptive	NA	Adaptive
chr12_7792289_7793588	-0.409259	4.32127	9.3592	0.00221869	0.0429916	Females_Age3xAge1	chr12	7792289	7793588	Intergenic	25560	APOBEC1	protein-coding	EnhWk	Enh	EnhWk	Enh	TssFlnk	Tss	TssA	Tss	EnhA2	Enh	EnhA1	Enh	EnhA2	Enh	TssFlnk	Tss	TssFlnk	Tss	NA	CD4_naive	NA	NA	NA	NA	NA	NA	NA	NA	NA	NA	Lymphoid	NA	Lymphoid	NA	NA	NA
chr12_794441_795296	-0.435525	4.20847	22.589	2.00634e-06	0.000684925	Females_Age3xAge1	chr12	794441	795296	Intergenic	-21962	NINJ2	protein-coding	EnhA1	Enh	EnhA1	Enh	EnhA1	Enh	EnhA1	Enh	EnhA1	Enh	EnhA1	Enh	EnhA1	Enh	EnhA1	Enh	EnhA1	Enh	NA	NA	NA	NA	NA	NA	NA	NA	NA	NA	NA	NA	NA	NA	NA	NA	NA	NA
chr12_8088359_8089271	-0.359043	4.89434	16.1726	5.78239e-05	0.00481236	Females_Age3xAge1	chr12	8088359	8089271	promoter-TSS	77	SLC2A3	protein-coding	EnhWk	Enh	TssA	Tss	TssA	Tss	TssA	Tss	TssA	Tss	TssA	Tss	TssA	Tss	TssA	Tss	TssFlnkU	Tss	NA	NA	NA	NA	NA	NA	NA	NA	NA	NA	NA	NA	NA	Lymphoid	Lymphoid	NA	NA	NA
chr12_8122960_8124348	-0.400435	4.84034	21.4682	3.59742e-06	0.000969655	Females_Age3xAge1	chr12	8122960	8124348	Intergenic	-34762	SLC2A3	protein-coding	TssA	Tss	TssA	Tss	TssA	Tss	TssA	Tss	TssA	Tss	TssA	Tss	TssA	Tss	TssA	Tss	EnhA1	Enh	NA	NA	NA	NA	NA	NA	NA	NA	NA	NA	NA	NA	NA	NA	NA	NA	NA	NA
chr12_81333200_81333939	0.37742	3.24862	10.2992	0.00133084	0.031965	Females_Age3xAge1	chr12	81333200	81333939	Intergenic	-1876	LIN7A	protein-coding	TssFlnkU	Tss	ReprPCWk	ReprPC	ReprPCWk	ReprPC	ReprPCWk	ReprPC	Quies	Quies	ReprPCWk	ReprPC	ReprPCWk	ReprPC	Quies	Quies	ReprPCWk	ReprPC	NA	NA	NA	NA	NA	NA	NA	NA	NA	NA	NA	NA	NA	NA	NA	NA	NA	NA
chr12_8178794_8180209	-0.207391	6.2383	12.474	0.000412662	0.0157043	Females_Age3xAge1	chr12	8178794	8180209	Intergenic	-5857	FOXJ2	protein-coding	TssA	Tss	TssA	Tss	TssA	Tss	TssA	Tss	TssA	Tss	TssA	Tss	TssA	Tss	TssA	Tss	TssA	Tss	NA	NA	NA	NA	NA	NA	NA	NA	NA	NA	NA	NA	NA	NA	NA	NA	NA	NA
chr12_8234351_8235272	-0.239277	5.54022	10.8965	0.000963485	0.0264441	Females_Age3xAge1	chr12	8234351	8235272	promoter-TSS	5	NECAP1	protein-coding	TssA	Tss	TssA	Tss	TssA	Tss	TssA	Tss	TssA	Tss	TssA	Tss	TssA	Tss	TssA	Tss	TssFlnkU	Tss	NA	NA	NA	NA	NA	NA	NA	NA	NA	NA	NA	NA	NA	NA	NA	NA	NA	NA
chr12_83398547_83398795	0.639273	1.22863	12.5905	0.000387713	0.0151532	Females_Age3xAge1	chr12	83398547	83398795	intron	317737	TMTC2	protein-coding	TxWk	Tx	Quies	Quies	Quies	Quies	Quies	Quies	Quies	Quies	Quies	Quies	Quies	Quies	Quies	Quies	TxWk	Tx	NA	NA	NA	NA	NA	NA	NA	NA	NA	NA	NA	NA	NA	NA	NA	NA	NA	NA
chr12_835436_835763	-0.54309	1.54103	12.9821	0.000314483	0.0133092	Females_Age3xAge1	chr12	835436	835763	Intergenic	-26489	WNK1	protein-coding	EnhWk	Enh	Quies	Quies	EnhA1	Enh	EnhA1	Enh	TxWk	Tx	TxWk	Tx	EnhWk	Enh	EnhWk	Enh	TxWk	Tx	CD4_naive	NA	CD4_naive	CD4T	NA	CD4T	naive_T	NA	naive_T	CD3	NA	CD3	Lymphoid	NA	Lymphoid	Adaptive	NA	Adaptive
chr12_837956_838380	-0.761904	2.05817	18.9951	1.31057e-05	0.00202498	Females_Age3xAge1	chr12	837956	838380	Intergenic	-23921	WNK1	protein-coding	Quies	Quies	Quies	Quies	EnhA2	Enh	EnhA1	Enh	EnhWk	Enh	EnhA2	Enh	EnhA1	Enh	EnhWk	Enh	TxWk	Tx	NA	NA	NA	NA	NA	NA	NA	NA	NA	NA	NA	NA	Lymphoid	NA	Lymphoid	NA	NA	NA
chr12_85388274_85388583	-0.925061	0.825994	20.3817	6.34323e-06	0.00129641	Females_Age3xAge1	chr12	85388274	85388583	Intergenic	41626	TSPAN19	protein-coding	Quies	Quies	Quies	Quies	Het	Others	Quies	Quies	Quies	Quies	Quies	Quies	Quies	Quies	Quies	Quies	Quies	Quies	NA	NA	NA	NA	NA	NA	NA	NA	NA	NA	NA	NA	NA	NA	NA	NA	NA	NA
chr12_85452122_85452616	0.434831	1.41013	9.51899	0.00203357	0.0409519	Females_Age3xAge1	chr12	85452122	85452616	intron	22270	LRRIQ1	protein-coding	Quies	Quies	EnhWk	Enh	Quies	Quies	Quies	Quies	Quies	Quies	Quies	Quies	Quies	Quies	Quies	Quies	Quies	Quies	NA	NA	NA	NA	NA	NA	NA	NA	NA	NA	NA	NA	NA	NA	NA	NA	NA	NA
chr12_861163_863200	-0.190738	6.33426	8.93943	0.0027908	0.0490717	Females_Age3xAge1	chr12	861163	863200	promoter-TSS	93	WNK1	protein-coding	TssA	Tss	TssA	Tss	TssA	Tss	TssA	Tss	TssA	Tss	TssA	Tss	TssA	Tss	TssA	Tss	TssA	Tss	NA	NA	NA	NA	NA	NA	NA	NA	NA	NA	NA	NA	NA	NA	NA	NA	NA	NA
chr12_9055236_9055699	0.391602	2.20942	8.97882	0.00273127	0.0485216	Females_Age3xAge1	chr12	9055236	9055699	Intergenic	-11848	PHC1	protein-coding	EnhA1	Enh	EnhA1	Enh	ReprPCWk	ReprPC	Quies	Quies	Quies	Quies	Quies	Quies	ReprPCWk	ReprPC	Quies	Quies	Quies	Quies	NA	NA	NA	NA	NA	NA	NA	NA	NA	NA	NA	NA	NA	NA	NA	NA	NA	NA
chr12_92428618_92429218	-0.443083	3.87979	10.6564	0.00109693	0.0285147	Females_Age3xAge1	chr12	92428618	92429218	intron	106571	LINC01619	ncRNA	EnhWk	Enh	TssA	Tss	TssA	Tss	TssA	Tss	TssFlnkU	Tss	TssA	Tss	TssA	Tss	TssA	Tss	TssFlnkU	Tss	NA	NA	NA	NA	NA	NA	NA	NA	NA	NA	NA	NA	NA	Lymphoid	Lymphoid	NA	NA	NA
chr12_92526186_92526387	-0.42259	1.88161	10.6066	0.00112687	0.028975	Females_Age3xAge1	chr12	92526186	92526387	intron	9202	LINC01619	ncRNA	EnhWk	Enh	EnhWk	Enh	EnhA2	Enh	TssFlnkU	Tss	TssFlnkU	Tss	EnhA2	Enh	TssFlnkU	Tss	EnhWk	Enh	EnhWk	Enh	CD56	NA	CD56	CD56	NA	CD56	CD56	NA	CD56	CD56	NA	CD56	Lymphoid	NA	Lymphoid	Innate	NA	Innate
chr12_92628347_92628747	-0.715976	2.30796	20.261	6.7565e-06	0.00135419	Females_Age3xAge1	chr12	92628347	92628747	Intergenic	88686	LOC101928617	ncRNA	EnhA1	Enh	EnhWk	Enh	Quies	Quies	EnhWk	Enh	EnhWk	Enh	EnhA2	Enh	EnhWk	Enh	EnhWk	Enh	EnhWk	Enh	NA	NA	NA	NA	NA	NA	NA	NA	NA	NA	NA	NA	NA	NA	NA	Innate	NA	Innate
chr12_92772652_92773187	-0.682483	2.64192	13.6153	0.000224355	0.0109022	Females_Age3xAge1	chr12	92772652	92773187	Intergenic	-42387	CLLU1	protein-coding	Quies	Quies	Quies	Quies	EnhA1	Enh	EnhA1	Enh	EnhWk	Enh	Quies	Quies	EnhA1	Enh	EnhWk	Enh	EnhWk	Enh	NA	NA	NA	NA	NA	NA	naive_T	NA	naive_T	CD3	NA	CD3	Lymphoid	NA	Lymphoid	Adaptive	NA	Adaptive
chr12_93301846_93302295	-0.626565	2.22376	16.3986	5.13223e-05	0.00448737	Females_Age3xAge1	chr12	93301846	93302295	intron	21036	EEA1	protein-coding	Het	Others	EnhWk	Enh	TxWk	Tx	EnhWk	Enh	EnhWk	Enh	TxWk	Tx	EnhWk	Enh	EnhWk	Enh	Quies	Quies	NA	NA	NA	NA	NA	NA	NA	NA	NA	NA	NA	NA	NA	NA	NA	NA	NA	NA
chr12_94247413_94248273	0.517682	3.58174	12.0423	0.000520055	0.0181412	Females_Age3xAge1	chr12	94247413	94248273	intron	89539	LOC105369911	ncRNA	EnhA1	Enh	Quies	Quies	EnhWk	Enh	Quies	Quies	Quies	Quies	EnhA1	Enh	Quies	Quies	Quies	Quies	Quies	Quies	NA	NA	NA	NA	NA	NA	NA	NA	NA	NA	NA	NA	NA	NA	NA	Innate	NA	Innate
chr12_95098106_95098567	0.895181	1.5795	9.10873	0.00254392	0.0465366	Females_Age3xAge1	chr12	95098106	95098567	Intergenic	-53999	TMCC3	protein-coding	Quies	Quies	EnhWk	Enh	ReprPCWk	ReprPC	Quies	Quies	ReprPCWk	ReprPC	Quies	Quies	Quies	Quies	Quies	Quies	Quies	Quies	NA	NA	NA	NA	NA	NA	NA	NA	NA	NA	NA	NA	NA	NA	NA	NA	NA	NA
chr12_96514543_96515477	0.374228	4.42435	11.7321	0.000614297	0.020167	Females_Age3xAge1	chr12	96514543	96515477	Intergenic	-73150	ELK3	protein-coding	EnhA1	Enh	EnhWk	Enh	EnhWk	Enh	Quies	Quies	Quies	Quies	EnhA1	Enh	Quies	Quies	Quies	Quies	EnhA2	Enh	NA	NA	NA	NA	NA	NA	NA	NA	NA	NA	NA	NA	NA	NA	NA	Innate	NA	Innate
chr12_96771317_96772189	-0.401989	3.78073	9.38331	0.0021897	0.0426053	Females_Age3xAge1	chr12	96771317	96772189	intron	22613	CDK17	protein-coding	Quies	Quies	EnhWk	Enh	TssA	Tss	EnhA1	Enh	TssA	Tss	EnhA1	Enh	EnhA1	Enh	EnhA1	Enh	TssFlnkD	Tss	NA	CD4_memory	NA	NA	NA	NA	NA	NA	NA	NA	NA	NA	Lymphoid	NA	Lymphoid	NA	NA	NA
chr12_9803224_9803870	-0.350039	5.28024	14.5614	0.000135668	0.00812004	Females_Age3xAge1	chr12	9803224	9803870	intron	2904	LOC374443	pseudo	EnhA1	Enh	EnhA1	Enh	TssA	Tss	TssA	Tss	TssA	Tss	TssA	Tss	TssA	Tss	TssA	Tss	EnhA2	Enh	NA	NA	NA	NA	NA	NA	NA	NA	NA	NA	NA	NA	NA	NA	NA	NA	NA	NA
chr12_98354746_98355233	0.458342	1.59963	9.08339	0.00257941	0.0468568	Females_Age3xAge1	chr12	98354746	98355233	Intergenic	-22091	MIR4495	ncRNA	Quies	Quies	Quies	Quies	Quies	Quies	Quies	Quies	Quies	Quies	Quies	Quies	Quies	Quies	Quies	Quies	Quies	Quies	NA	NA	NA	NA	NA	NA	NA	NA	NA	NA	NA	NA	NA	NA	NA	NA	NA	NA
chr12_9894182_9895989	-0.413805	5.82818	13.2167	0.000277461	0.0123421	Females_Age3xAge1	chr12	9894182	9895989	Intergenic	-9191	CLECL1	protein-coding	EnhWk	Enh	EnhA1	Enh	TssA	Tss	EnhA1	Enh	EnhA1	Enh	EnhA1	Enh	EnhA1	Enh	EnhWk	Enh	EnhA1	Enh	NA	NA	NA	NA	NA	NA	NA	NA	NA	NA	NA	NA	Lymphoid	NA	Lymphoid	NA	NA	NA
chr12_9913218_9914364	-0.384947	5.41162	15.1403	9.98101e-05	0.00668413	Females_Age3xAge1	chr12	9913218	9914364	promoter-TSS	-294	CD69	protein-coding	EnhWk	Enh	TssA	Tss	TssA	Tss	TssA	Tss	TssA	Tss	TssA	Tss	TssA	Tss	TssA	Tss	EnhA1	Enh	NA	NA	NA	NA	NA	NA	NA	NA	NA	NA	NA	NA	NA	Lymphoid	Lymphoid	NA	NA	NA
chr13_100008246_100009812	-0.251613	5.44981	14.8593	0.000115838	0.00737352	Females_Age3xAge1	chr13	100008246	100009812	TTS	644	MIR623	ncRNA	EnhA1	Enh	EnhA1	Enh	EnhA1	Enh	EnhA1	Enh	EnhA1	Enh	EnhA1	Enh	EnhA1	Enh	EnhA1	Enh	EnhA1	Enh	NA	NA	NA	NA	NA	NA	NA	NA	NA	NA	NA	NA	NA	NA	NA	NA	NA	NA
chr13_100013370_100013908	-0.873128	3.40734	26.8456	2.20373e-07	0.000200301	Females_Age3xAge1	chr13	100013370	100013908	intron	5254	MIR623	ncRNA	Tx	Tx	EnhG1	Enh	EnhA1	Enh	EnhA1	Enh	EnhWk	Enh	EnhA1	Enh	EnhA1	Enh	EnhA1	Enh	EnhA1	Enh	NA	NA	NA	NA	NA	NA	NA	NA	NA	NA	NA	NA	Lymphoid	NA	Lymphoid	NA	NA	NA
chr13_100036371_100037048	-0.634389	2.88833	16.0868	6.05053e-05	0.00496276	Females_Age3xAge1	chr13	100036371	100037048	intron	28325	MIR623	ncRNA	TxWk	Tx	EnhWk	Enh	EnhA1	Enh	EnhA1	Enh	EnhA1	Enh	EnhA1	Enh	EnhA1	Enh	EnhWk	Enh	EnhA1	Enh	NA	NA	NA	NA	NA	NA	NA	NA	NA	NA	NA	NA	Lymphoid	NA	Lymphoid	NA	NA	NA
chr13_100065643_100066098	-0.899026	1.75412	19.3996	1.0603e-05	0.00180175	Females_Age3xAge1	chr13	100065643	100066098	Intergenic	57486	MIR623	ncRNA	Quies	Quies	Quies	Quies	EnhWk	Enh	TssFlnkU	Tss	Quies	Quies	EnhWk	Enh	EnhA1	Enh	TssFlnk	Tss	TssA	Tss	CD8_naive	NA	CD8_naive	CD8T	NA	CD8T	naive_T	NA	naive_T	CD3	NA	CD3	Lymphoid	NA	Lymphoid	Adaptive	NA	Adaptive
chr13_100068908_100069240	-0.686853	1.60049	9.15387	0.00248193	0.0458858	Females_Age3xAge1	chr13	100068908	100069240	Intergenic	60689	MIR623	ncRNA	ReprPCWk	ReprPC	EnhWk	Enh	TssFlnkU	Tss	TssA	Tss	EnhWk	Enh	EnhWk	Enh	TssFlnkU	Tss	TssFlnk	Tss	TssA	Tss	NA	CD4_naive	CD4_naive	NA	CD4T	CD4T	NA	naive_T	naive_T	NA	CD3	CD3	NA	Lymphoid	Lymphoid	NA	Adaptive	Adaptive
chr13_100086516_100087094	-0.372252	4.66805	12.439	0.000420463	0.0158928	Females_Age3xAge1	chr13	100086516	100087094	Intergenic	64755	LINC01232	ncRNA	EnhA1	Enh	EnhA1	Enh	EnhA1	Enh	EnhA1	Enh	EnhA1	Enh	EnhA1	Enh	EnhA1	Enh	EnhA1	Enh	EnhA1	Enh	NA	NA	NA	NA	NA	NA	NA	NA	NA	NA	NA	NA	NA	NA	NA	NA	NA	NA
chr13_101262615_101263106	0.446705	1.68489	9.13996	0.00250086	0.0461134	Females_Age3xAge1	chr13	101262615	101263106	intron	-21815	GGACT	protein-coding	EnhA1	Enh	EnhA1	Enh	TxWk	Tx	TxWk	Tx	TxWk	Tx	EnhA1	Enh	Quies	Quies	Quies	Quies	EnhWk	Enh	NA	NA	NA	NA	NA	NA	NA	NA	NA	NA	NA	NA	NA	NA	NA	NA	NA	NA
chr13_102279245_102280115	0.417668	3.65417	11.5756	0.000668215	0.0212504	Females_Age3xAge1	chr13	102279245	102280115	intron	137377	ITGBL1	protein-coding	EnhWk	Enh	EnhA1	Enh	EnhA1	Enh	EnhWk	Enh	TssA	Tss	EnhA1	Enh	EnhA1	Enh	TssFlnk	Tss	EnhWk	Enh	NA	CD4_memory	NA	NA	CD4T	NA	NA	memory_T	NA	NA	NA	NA	Lymphoid	NA	Lymphoid	NA	NA	NA
chr13_102358695_102359570	0.443067	2.9167	9.33127	0.00225276	0.0434044	Females_Age3xAge1	chr13	102358695	102359570	exon	209862	FGF14	protein-coding	EnhWk	Enh	Quies	Quies	EnhWk	Enh	EnhWk	Enh	EnhWk	Enh	EnhWk	Enh	Quies	Quies	Quies	Quies	EnhWk	Enh	NA	NA	NA	NA	NA	NA	NA	NA	NA	NA	NA	NA	NA	NA	NA	NA	NA	NA
chr13_103109630_103109983	0.528574	1.83381	11.285	0.000781359	0.0232983	Females_Age3xAge1	chr13	103109630	103109983	Intergenic	-55029	FGF14	protein-coding	Quies	Quies	Quies	Quies	ReprPCWk	ReprPC	ReprPCWk	ReprPC	Quies	Quies	Quies	Quies	ReprPCWk	ReprPC	EnhWk	Enh	Quies	Quies	NA	NA	NA	NA	NA	NA	NA	NA	NA	NA	NA	NA	NA	NA	NA	NA	NA	NA
chr13_105521916_105522419	0.608495	2.72479	9.03617	0.0026469	0.047651	Females_Age3xAge1	chr13	105521916	105522419	Intergenic	-596048	DAOA	protein-coding	Quies	Quies	Quies	Quies	Quies	Quies	Het	Others	Quies	Quies	EnhA1	Enh	Quies	Quies	Quies	Quies	Quies	Quies	CD56	NA	CD56	CD56	NA	CD56	CD56	NA	CD56	CD56	NA	CD56	Lymphoid	NA	Lymphoid	Innate	NA	Innate
chr13_111835527_111835916	-0.901076	1.53424	22.6218	1.97231e-06	0.000683704	Females_Age3xAge1	chr13	111835527	111835916	intron	-3451	ARHGEF7	protein-coding	TxWk	Tx	EnhWk	Enh	EnhWk	Enh	EnhWk	Enh	EnhWk	Enh	EnhWk	Enh	EnhWk	Enh	EnhWk	Enh	EnhA2	Enh	NA	NA	NA	NA	NA	NA	NA	NA	NA	NA	NA	NA	NA	NA	NA	NA	NA	NA
chr13_111934207_111934479	0.656404	0.695893	9.29645	0.00229598	0.0439232	Females_Age3xAge1	chr13	111934207	111934479	intron	-34189	TEX29	protein-coding	EnhWk	Enh	Tx	Tx	Tx	Tx	Tx	Tx	Tx	Tx	Tx	Tx	Tx	Tx	Tx	Tx	Tx	Tx	NA	NA	NA	NA	NA	NA	NA	NA	NA	NA	NA	NA	NA	NA	NA	NA	NA	NA
chr13_114103304_114103967	1.0712	2.74852	9.95936	0.00160034	0.0357513	Females_Age3xAge1	chr13	114103304	114103967	promoter-TSS	-179	ADPRHL1	protein-coding	TxWk	Tx	TxWk	Tx	TssFlnk	Tss	TxWk	Tx	Quies	Quies	TxWk	Tx	Quies	Quies	EnhA2	Enh	Quies	Quies	CD8_memory	NA	CD8_memory	CD8T	NA	CD8T	memory_T	NA	memory_T	CD3	NA	CD3	Lymphoid	NA	Lymphoid	Adaptive	NA	Adaptive
chr13_114288694_114288953	-1.33024	1.3946	25.0456	5.59889e-07	0.000317137	Females_Age3xAge1	chr13	114288694	114288953	intron	23689	ATP4B	protein-coding	Tx	Tx	Tx	Tx	EnhG1	Enh	EnhA2	Enh	TxWk	Tx	Tx	Tx	EnhWk	Enh	EnhWk	Enh	EnhG1	Enh	CD4_naive	NA	CD4_naive	CD4T	NA	CD4T	naive_T	NA	naive_T	CD3	NA	CD3	Lymphoid	NA	Lymphoid	Adaptive	NA	Adaptive
chr13_114890396_114890827	-0.56301	2.98429	17.4937	2.88265e-05	0.00320713	Females_Age3xAge1	chr13	114890396	114890827	intron	7486	RASA3	protein-coding	EnhWk	Enh	EnhG1	Enh	EnhG2	Enh	EnhA1	Enh	EnhA1	Enh	EnhG2	Enh	EnhA1	Enh	EnhG1	Enh	EnhG1	Enh	NA	NA	NA	NA	NA	NA	NA	NA	NA	NA	NA	NA	Lymphoid	NA	Lymphoid	NA	NA	NA
chr13_114905702_114906547	-0.360806	3.45473	9.69643	0.00184627	0.038823	Females_Age3xAge1	chr13	114905702	114906547	Intergenic	-8027	RASA3	protein-coding	EnhBiv	Enh	EnhA1	Enh	TssFlnkU	Tss	TssFlnkU	Tss	EnhA1	Enh	EnhA1	Enh	EnhA1	Enh	EnhA1	Enh	EnhA1	Enh	NA	NA	NA	NA	NA	NA	NA	NA	NA	NA	NA	NA	Lymphoid	NA	Lymphoid	NA	NA	NA
chr13_114913684_114914487	-0.419547	5.26536	17.6666	2.63207e-05	0.0030435	Females_Age3xAge1	chr13	114913684	114914487	Intergenic	-15988	RASA3	protein-coding	EnhWk	Enh	EnhA1	Enh	EnhA1	Enh	EnhA1	Enh	EnhA1	Enh	EnhA1	Enh	EnhA1	Enh	EnhA1	Enh	EnhA1	Enh	NA	NA	NA	NA	NA	NA	NA	NA	NA	NA	NA	NA	Lymphoid	NA	Lymphoid	NA	NA	NA
chr13_115000159_115000911	-0.298005	4.30341	10.7791	0.00102654	0.0276123	Females_Age3xAge1	chr13	115000159	115000911	5'UTR	215	CDC16	protein-coding	TssFlnkU	Tss	TssA	Tss	TssA	Tss	TssA	Tss	TssA	Tss	TssA	Tss	TssA	Tss	TssA	Tss	TssA	Tss	NA	NA	NA	NA	NA	NA	NA	NA	NA	NA	NA	NA	NA	Lymphoid	Lymphoid	NA	NA	NA
chr13_19572507_19572974	0.556424	1.74823	9.28102	0.00231541	0.0440897	Females_Age3xAge1	chr13	19572507	19572974	Intergenic	-9658	LINC00442	ncRNA	ZNF_Rpts	Others	Quies	Quies	Quies	Quies	Quies	Quies	EnhWk	Enh	Het	Others	Quies	Quies	EnhWk	Enh	Het	Others	NA	NA	NA	NA	NA	NA	NA	NA	NA	NA	NA	NA	NA	NA	NA	NA	NA	NA
chr13_20647940_20648355	0.536671	1.7762	12.3421	0.00044285	0.0164682	Females_Age3xAge1	chr13	20647940	20648355	intron	-28692	LINC01072	ncRNA	EnhA1	Enh	EnhWk	Enh	Tx	Tx	Tx	Tx	TxWk	Tx	Tx	Tx	TxWk	Tx	TxWk	Tx	EnhG1	Enh	CD14	NA	CD14	CD14	NA	CD14	CD14	NA	CD14	CD14	NA	CD14	Myeloid	NA	Myeloid	Innate	NA	Innate
chr13_21049773_21050977	-0.511159	5.20291	14.831	0.000117584	0.00744227	Females_Age3xAge1	chr13	21049773	21050977	intron	-42390	MIR4499	ncRNA	EnhWk	Enh	EnhA1	Enh	EnhA1	Enh	TssA	Tss	EnhA1	Enh	EnhA1	Enh	EnhA1	Enh	EnhWk	Enh	EnhA1	Enh	NA	CD4_naive	NA	NA	NA	NA	NA	NA	NA	NA	NA	NA	Lymphoid	NA	Lymphoid	NA	NA	NA
chr13_23500202_23501632	0.624178	2.75869	13.7316	0.000210872	0.0105324	Females_Age3xAge1	chr13	23500202	23501632	Intergenic	-10409	LINC00621	ncRNA	TssBiv	Tss	ReprPCWk	ReprPC	EnhBiv	Enh	ReprPC	ReprPC	EnhWk	Enh	EnhWk	Enh	ReprPCWk	ReprPC	EnhA2	Enh	TssBiv	Tss	CD8_memory	NA	CD8_memory	CD8T	NA	CD8T	memory_T	NA	memory_T	CD3	NA	CD3	Lymphoid	NA	Lymphoid	Adaptive	NA	Adaptive
chr13_26327056_26327770	0.650976	1.93859	13.3002	0.000265381	0.0120161	Females_Age3xAge1	chr13	26327056	26327770	intron	284501	ATP8A2	protein-coding	EnhWk	Enh	Quies	Quies	EnhWk	Enh	Quies	Quies	Quies	Quies	EnhWk	Enh	EnhWk	Enh	Quies	Quies	Quies	Quies	NA	NA	NA	NA	NA	NA	NA	NA	NA	NA	NA	NA	NA	NA	NA	NA	NA	NA
chr13_27867991_27868613	-0.672748	2.31003	17.934	2.28702e-05	0.00275879	Females_Age3xAge1	chr13	27867991	27868613	Intergenic	22988	RASL11A	protein-coding	Quies	Quies	EnhA1	Enh	EnhA1	Enh	TssFlnkU	Tss	EnhWk	Enh	Quies	Quies	EnhA1	Enh	EnhWk	Enh	EnhA2	Enh	NA	NA	NA	NA	NA	NA	NA	NA	NA	NA	NA	NA	Lymphoid	NA	Lymphoid	Adaptive	NA	Adaptive
chr13_27877033_27877312	-0.793022	1.15899	13.3381	0.000260063	0.0118893	Females_Age3xAge1	chr13	27877033	27877312	Intergenic	31859	RASL11A	protein-coding	Quies	Quies	Quies	Quies	EnhWk	Enh	EnhA1	Enh	ReprPCWk	ReprPC	ReprPCWk	ReprPC	EnhWk	Enh	ReprPCWk	ReprPC	Quies	Quies	CD4_naive	NA	CD4_naive	CD4T	NA	CD4T	naive_T	NA	naive_T	CD3	NA	CD3	Lymphoid	NA	Lymphoid	Adaptive	NA	Adaptive
chr13_28534564_28535322	0.645882	1.84125	16.5801	4.66374e-05	0.00423896	Females_Age3xAge1	chr13	28534564	28535322	Intergenic	7280	LINC00543	ncRNA	EnhBiv	Enh	EnhBiv	Enh	EnhBiv	Enh	EnhBiv	Enh	EnhBiv	Enh	EnhBiv	Enh	EnhBiv	Enh	EnhBiv	Enh	EnhBiv	Enh	NA	NA	NA	NA	NA	NA	NA	NA	NA	NA	NA	NA	NA	NA	NA	NA	NA	NA
chr13_29066734_29067007	-1.10989	1.97022	27.8482	1.31216e-07	0.000146525	Females_Age3xAge1	chr13	29066734	29067007	intron	2394	FLT1	protein-coding	ReprPC	ReprPC	ReprPC	ReprPC	ReprPCWk	ReprPC	EnhWk	Enh	EnhBiv	Enh	ReprPC	ReprPC	EnhWk	Enh	EnhWk	Enh	ReprPCWk	ReprPC	NA	NA	NA	NA	NA	NA	NA	NA	NA	NA	NA	NA	NA	NA	NA	NA	NA	NA
chr13_29164677_29164993	0.799487	0.806025	11.9505	0.000546333	0.0187373	Females_Age3xAge1	chr13	29164677	29164993	Intergenic	-68306	POMP	protein-coding	EnhWk	Enh	ReprPCWk	ReprPC	ReprPC	ReprPC	Quies	Quies	Quies	Quies	Quies	Quies	Quies	Quies	Quies	Quies	Quies	Quies	NA	NA	NA	NA	NA	NA	NA	NA	NA	NA	NA	NA	NA	NA	NA	NA	NA	NA
chr13_31419489_31420318	0.410383	3.1872	10.9777	0.000922173	0.0257689	Females_Age3xAge1	chr13	31419489	31420318	Intergenic	-36795	LINC00545	ncRNA	EnhA1	Enh	EnhWk	Enh	EnhA1	Enh	Quies	Quies	EnhWk	Enh	EnhWk	Enh	Quies	Quies	Quies	Quies	Quies	Quies	CD14	NA	CD14	CD14	NA	CD14	CD14	NA	CD14	CD14	NA	CD14	Myeloid	NA	Myeloid	Innate	NA	Innate
chr13_31618292_31619051	0.30198	3.59231	12.0724	0.000511737	0.0179377	Females_Age3xAge1	chr13	31618292	31619051	Intergenic	111838	TEX26	protein-coding	EnhWk	Enh	EnhBiv	Enh	EnhWk	Enh	EnhWk	Enh	EnhWk	Enh	EnhWk	Enh	EnhWk	Enh	EnhWk	Enh	TxWk	Tx	NA	NA	NA	NA	NA	NA	NA	NA	NA	NA	NA	NA	NA	NA	NA	NA	NA	NA
chr13_32005765_32006223	0.52583	2.25443	13.7242	0.000211708	0.0105539	Females_Age3xAge1	chr13	32005765	32006223	Intergenic	231882	B3GLCT	protein-coding	Quies	Quies	Quies	Quies	ReprPCWk	ReprPC	Quies	Quies	ReprPCWk	ReprPC	Quies	Quies	ReprPCWk	ReprPC	Quies	Quies	ReprPCWk	ReprPC	NA	NA	NA	NA	NA	NA	NA	NA	NA	NA	NA	NA	NA	NA	NA	NA	NA	NA
chr13_32380578_32381786	0.437467	4.39162	9.56774	0.00198026	0.0403417	Females_Age3xAge1	chr13	32380578	32381786	Intergenic	-39738	EEF1DP3	pseudo	EnhA1	Enh	Quies	Quies	EnhA1	Enh	Quies	Quies	EnhA1	Enh	EnhA1	Enh	EnhWk	Enh	Quies	Quies	EnhA2	Enh	NA	NA	NA	NA	NA	NA	NA	NA	NA	NA	NA	NA	NA	NA	NA	NA	NA	NA
chr13_33778318_33778791	0.678652	1.16696	13.6669	0.000218263	0.010763	Females_Age3xAge1	chr13	33778318	33778791	intron	1632	STARD13	protein-coding	EnhWk	Enh	EnhWk	Enh	ReprPCWk	ReprPC	Quies	Quies	Quies	Quies	ReprPCWk	ReprPC	Quies	Quies	Quies	Quies	ReprPCWk	ReprPC	NA	NA	NA	NA	NA	NA	NA	NA	NA	NA	NA	NA	NA	NA	NA	NA	NA	NA
chr13_33942093_33942435	0.616483	2.07865	17.6362	2.67445e-05	0.00306325	Females_Age3xAge1	chr13	33942093	33942435	intron	-82363	STARD13	protein-coding	EnhWk	Enh	EnhWk	Enh	Quies	Quies	Quies	Quies	Quies	Quies	Quies	Quies	Quies	Quies	Quies	Quies	Quies	Quies	NA	NA	NA	NA	NA	NA	NA	NA	NA	NA	NA	NA	NA	NA	NA	NA	NA	NA
chr13_35718499_35719046	0.48958	1.56993	10.211	0.00139609	0.0328699	Females_Age3xAge1	chr13	35718499	35719046	intron	202349	NBEA	protein-coding	EnhWk	Enh	Quies	Quies	Quies	Quies	Quies	Quies	Quies	Quies	Quies	Quies	Quies	Quies	Quies	Quies	Quies	Quies	NA	NA	NA	NA	NA	NA	NA	NA	NA	NA	NA	NA	NA	NA	NA	NA	NA	NA
chr13_36140540_36140999	0.717322	2.08315	9.70506	0.00183761	0.0387381	Females_Age3xAge1	chr13	36140540	36140999	intron	89884	NBEA	protein-coding	Quies	Quies	Quies	Quies	Quies	Quies	Quies	Quies	Quies	Quies	EnhA1	Enh	Quies	Quies	Quies	Quies	Quies	Quies	CD56	NA	CD56	CD56	NA	CD56	CD56	NA	CD56	CD56	NA	CD56	Lymphoid	NA	Lymphoid	Innate	NA	Innate
chr13_40761153_40762372	-0.540331	4.62896	16.2358	5.5927e-05	0.004721	Females_Age3xAge1	chr13	40761153	40762372	intron	5817	LINC00332	ncRNA	Quies	Quies	EnhWk	Enh	EnhA1	Enh	EnhA1	Enh	EnhA1	Enh	EnhWk	Enh	EnhA1	Enh	EnhWk	Enh	EnhA2	Enh	NA	NA	NA	NA	NA	NA	NA	NA	NA	CD3	NA	CD3	Lymphoid	NA	Lymphoid	Adaptive	NA	Adaptive
chr13_41059753_41060379	-0.402968	4.86655	9.59471	0.00195139	0.0400038	Females_Age3xAge1	chr13	41059753	41060379	Intergenic	-4923	LINC00598	ncRNA	Quies	Quies	EnhWk	Enh	EnhA1	Enh	EnhA1	Enh	EnhA1	Enh	EnhA1	Enh	EnhA1	Enh	EnhA1	Enh	EnhA2	Enh	NA	NA	NA	NA	NA	NA	NA	NA	NA	NA	NA	NA	Lymphoid	NA	Lymphoid	NA	NA	NA
chr13_41309205_41309683	-0.586068	1.34024	10.4531	0.00122443	0.0303746	Females_Age3xAge1	chr13	41309205	41309683	intron	-7433	MIR320D1	ncRNA	TxWk	Tx	TxWk	Tx	EnhWk	Enh	TxWk	Tx	TxWk	Tx	TxWk	Tx	TxWk	Tx	TxWk	Tx	TxWk	Tx	NA	NA	NA	NA	NA	NA	NA	NA	NA	NA	NA	NA	NA	NA	NA	NA	NA	NA
chr13_41387755_41388739	0.390687	2.47241	10.4917	0.00119915	0.0300155	Females_Age3xAge1	chr13	41387755	41388739	intron	3345	MIR621	ncRNA	EnhWk	Enh	TxWk	Tx	EnhG1	Enh	Tx	Tx	TxWk	Tx	Tx	Tx	TxWk	Tx	Quies	Quies	TxWk	Tx	NA	NA	NA	NA	NA	NA	NA	NA	NA	NA	NA	NA	NA	NA	NA	NA	NA	NA
chr13_41554669_41554889	-0.525278	2.57474	11.4601	0.000711084	0.0219765	Females_Age3xAge1	chr13	41554669	41554889	intron	1639	ELF1	protein-coding	TssFlnkD	Tss	EnhG2	Enh	TssA	Tss	TssA	Tss	TssA	Tss	TssA	Tss	TssA	Tss	TssA	Tss	TssA	Tss	CD19	NA	NA	CD19	NA	NA	CD19	NA	NA	CD19	NA	NA	Lymphoid	NA	Lymphoid	Adaptive	Innate	NA
chr13_41845624_41846452	-1.13754	2.57947	43.158	5.04927e-11	5.63838e-07	Females_Age3xAge1	chr13	41845624	41846452	Intergenic	-8325	MTRF1	protein-coding	Het	Others	EnhWk	Enh	EnhA1	Enh	EnhA1	Enh	Quies	Quies	EnhA2	Enh	EnhA1	Enh	EnhWk	Enh	EnhWk	Enh	NA	NA	NA	NA	NA	NA	NA	NA	NA	NA	NA	NA	Lymphoid	NA	Lymphoid	NA	NA	NA
chr13_41860534_41860988	-0.856759	1.49683	14.9634	0.000109617	0.0070931	Females_Age3xAge1	chr13	41860534	41860988	Intergenic	-23048	MTRF1	protein-coding	Quies	Quies	Quies	Quies	EnhWk	Enh	EnhA1	Enh	EnhWk	Enh	Quies	Quies	EnhA1	Enh	TssFlnk	Tss	Quies	Quies	NA	NA	NA	NA	NA	NA	naive_T	NA	naive_T	CD3	NA	CD3	Lymphoid	NA	Lymphoid	Adaptive	NA	Adaptive
chr13_43122688_43123868	0.549334	4.13265	16.2642	5.50954e-05	0.00466592	Females_Age3xAge1	chr13	43122688	43123868	Intergenic	-13594	TNFSF11	protein-coding	EnhWk	Enh	EnhWk	Enh	Quies	Quies	Quies	Quies	Quies	Quies	EnhA1	Enh	Quies	Quies	Quies	Quies	Quies	Quies	CD56	NA	CD56	CD56	NA	CD56	CD56	NA	CD56	CD56	NA	CD56	Lymphoid	NA	Lymphoid	Innate	NA	Innate
chr13_43662220_43662710	0.446522	2.05668	12.6776	0.000370064	0.0148011	Females_Age3xAge1	chr13	43662220	43662710	intron	-24836	LINC00400	ncRNA	EnhWk	Enh	TssA	Tss	TssA	Tss	TxWk	Tx	TssFlnk	Tss	TssA	Tss	TssA	Tss	TssA	Tss	TssA	Tss	NA	NA	NA	NA	NA	NA	NA	NA	NA	NA	NA	NA	NA	Lymphoid	Lymphoid	NA	NA	NA
chr13_43881851_43882527	0.360066	3.03252	11.3242	0.00076505	0.0230361	Females_Age3xAge1	chr13	43881851	43882527	intron	-140799	ENOX1-AS2	ncRNA	EnhA1	Enh	EnhWk	Enh	ReprPCWk	ReprPC	Quies	Quies	Quies	Quies	EnhWk	Enh	ReprPCWk	ReprPC	Quies	Quies	Quies	Quies	CD14	NA	CD14	CD14	NA	CD14	CD14	NA	CD14	CD14	NA	CD14	Myeloid	NA	Myeloid	Innate	NA	Innate
chr13_44537842_44538132	0.850145	1.49101	12.8658	0.000334634	0.0138627	Females_Age3xAge1	chr13	44537842	44538132	Intergenic	-58484	LINC00284	ncRNA	Quies	Quies	Quies	Quies	Quies	Quies	Quies	Quies	Quies	Quies	EnhWk	Enh	Quies	Quies	Quies	Quies	Quies	Quies	NA	NA	NA	NA	NA	NA	NA	NA	NA	NA	NA	NA	NA	NA	NA	NA	NA	NA
chr13_44765542_44766241	-0.355685	3.29676	10.8124	0.00100824	0.0272886	Females_Age3xAge1	chr13	44765542	44766241	Intergenic	4444	MIR8079	ncRNA	Quies	Quies	Quies	Quies	EnhA1	Enh	EnhWk	Enh	Quies	Quies	Quies	Quies	EnhA2	Enh	TssFlnk	Tss	Quies	Quies	CD8_naive	NA	CD8_naive	CD8T	NA	CD8T	naive_T	NA	naive_T	CD3	NA	CD3	Lymphoid	NA	Lymphoid	Adaptive	NA	Adaptive
chr13_44832926_44834139	0.301257	4.80344	11.2564	0.000793506	0.0234781	Females_Age3xAge1	chr13	44832926	44834139	Intergenic	-63197	MIR8079	ncRNA	EnhA1	Enh	EnhA1	Enh	EnhA1	Enh	EnhWk	Enh	EnhWk	Enh	EnhA1	Enh	EnhWk	Enh	EnhA1	Enh	EnhWk	Enh	NA	NA	NA	NA	NA	NA	NA	NA	NA	NA	NA	NA	NA	NA	NA	NA	NA	NA
chr13_48700960_48701528	-0.360606	3.07305	10.5771	0.00114499	0.0292869	Females_Age3xAge1	chr13	48700960	48701528	Intergenic	-31967	MED4	protein-coding	EnhWk	Enh	EnhWk	Enh	EnhA1	Enh	EnhWk	Enh	EnhA1	Enh	EnhA2	Enh	EnhA1	Enh	EnhWk	Enh	EnhA2	Enh	NA	NA	NA	NA	NA	NA	NA	NA	NA	NA	NA	NA	Lymphoid	NA	Lymphoid	NA	NA	NA
chr13_48759990_48760888	-0.617212	3.72815	17.7053	2.57911e-05	0.0030045	Females_Age3xAge1	chr13	48759990	48760888	Intergenic	-46835	ITM2B	protein-coding	EnhWk	Enh	EnhA1	Enh	TssA	Tss	TssA	Tss	EnhWk	Enh	EnhA1	Enh	EnhA1	Enh	EnhA1	Enh	EnhA1	Enh	NA	CD4_naive	NA	NA	CD4T	NA	NA	NA	NA	NA	NA	NA	Lymphoid	NA	Lymphoid	NA	NA	NA
chr13_73217438_73217931	0.466038	1.81026	9.66764	0.00187542	0.039155	Females_Age3xAge1	chr13	73217438	73217931	Intergenic	-84202	BORA	protein-coding	Quies	Quies	Quies	Quies	ReprPCWk	ReprPC	Quies	Quies	ReprPCWk	ReprPC	Quies	Quies	Quies	Quies	Quies	Quies	Quies	Quies	NA	NA	NA	NA	NA	NA	NA	NA	NA	NA	NA	NA	NA	NA	NA	NA	NA	NA
chr13_73613372_73613689	0.732585	1.39884	12.9837	0.000314212	0.013305	Females_Age3xAge1	chr13	73613372	73613689	Intergenic	-15583	KLF5	protein-coding	EnhWk	Enh	Quies	Quies	Quies	Quies	Quies	Quies	Quies	Quies	Quies	Quies	Quies	Quies	Quies	Quies	Quies	Quies	NA	NA	NA	NA	NA	NA	NA	NA	NA	NA	NA	NA	NA	NA	NA	NA	NA	NA
chr13_74559050_74559690	-0.697845	3.89628	16.8889	3.96319e-05	0.0038293	Females_Age3xAge1	chr13	74559050	74559690	intron	148696	KLF12	protein-coding	ZNF_Rpts	Others	Tx	Tx	EnhA1	Enh	EnhA1	Enh	EnhA1	Enh	EnhWk	Enh	EnhA1	Enh	EnhWk	Enh	EnhA2	Enh	NA	NA	NA	NA	NA	NA	NA	NA	NA	CD3	NA	CD3	Lymphoid	NA	Lymphoid	Adaptive	NA	Adaptive
chr13_74644145_74644816	-0.543749	3.03064	14.4618	0.000143029	0.00839352	Females_Age3xAge1	chr13	74644145	74644816	intron	63585	KLF12	protein-coding	Het	Others	EnhWk	Enh	EnhA1	Enh	EnhA1	Enh	EnhWk	Enh	EnhA1	Enh	EnhA1	Enh	TssFlnkU	Tss	EnhWk	Enh	NA	NA	NA	NA	NA	NA	NA	NA	NA	NA	NA	NA	Lymphoid	NA	Lymphoid	NA	NA	NA
chr13_75495094_75495410	0.62461	1.19743	9.27005	0.00232931	0.0442862	Females_Age3xAge1	chr13	75495094	75495410	Intergenic	319265	CTAGE11P	pseudo	Het	Others	Quies	Quies	Quies	Quies	Quies	Quies	Quies	Quies	EnhWk	Enh	Quies	Quies	EnhA2	Enh	Quies	Quies	CD8_memory	NA	CD8_memory	CD8T	NA	CD8T	memory_T	NA	memory_T	CD3	NA	CD3	Lymphoid	NA	Lymphoid	Adaptive	NA	Adaptive
chr13_75940000_75940375	0.778751	1.57169	21.0712	4.4254e-06	0.0011003	Females_Age3xAge1	chr13	75940000	75940375	intron	116116	TBC1D4	protein-coding	EnhWk	Enh	Quies	Quies	Quies	Quies	Quies	Quies	Quies	Quies	EnhA2	Enh	Quies	Quies	Quies	Quies	Quies	Quies	CD56	NA	CD56	CD56	NA	CD56	CD56	NA	CD56	CD56	NA	CD56	Lymphoid	NA	Lymphoid	Innate	NA	Innate
chr13_76055090_76056916	0.23837	5.15243	9.03024	0.0026555	0.0477398	Females_Age3xAge1	chr13	76055090	76056916	5'UTR	301	TBC1D4	protein-coding	TssA	Tss	TssBiv	Tss	TssBiv	Tss	TssFlnk	Tss	TssBiv	Tss	EnhWk	Enh	TssBiv	Tss	TssBiv	Tss	TssBiv	Tss	NA	CD14	CD14	NA	CD14	CD14	NA	CD14	CD14	NA	CD14	CD14	NA	Myeloid	Myeloid	NA	Innate	Innate
chr13_76063608_76064403	0.446201	3.05141	16.9984	3.7412e-05	0.00373008	Females_Age3xAge1	chr13	76063608	76064403	Intergenic	-7702	TBC1D4	protein-coding	EnhWk	Enh	ReprPCWk	ReprPC	ReprPCWk	ReprPC	Quies	Quies	ReprPCWk	ReprPC	EnhA1	Enh	ReprPCWk	ReprPC	EnhWk	Enh	ReprPCWk	ReprPC	CD56	NA	CD56	CD56	NA	CD56	CD56	NA	CD56	CD56	NA	CD56	Lymphoid	NA	Lymphoid	Innate	NA	Innate
chr13_76340707_76341145	-0.658211	2.20897	10.1123	0.00147287	0.0340822	Females_Age3xAge1	chr13	76340707	76341145	intron	6129	LMO7	protein-coding	Quies	Quies	Quies	Quies	EnhA2	Enh	EnhA1	Enh	EnhWk	Enh	Quies	Quies	EnhA1	Enh	EnhWk	Enh	Quies	Quies	NA	NA	NA	NA	NA	NA	naive_T	NA	naive_T	CD3	NA	CD3	Lymphoid	NA	Lymphoid	Adaptive	NA	Adaptive
chr13_76377026_76377683	-0.52862	3.1349	9.19628	0.00242507	0.0451873	Females_Age3xAge1	chr13	76377026	76377683	intron	42558	LMO7	protein-coding	Quies	Quies	EnhWk	Enh	EnhA1	Enh	EnhA1	Enh	EnhWk	Enh	EnhWk	Enh	EnhA1	Enh	EnhWk	Enh	EnhWk	Enh	NA	NA	NA	NA	NA	NA	naive_T	NA	naive_T	CD3	NA	CD3	Lymphoid	NA	Lymphoid	Adaptive	NA	Adaptive
chr13_80099193_80099995	0.496577	2.40063	10.7887	0.00102121	0.0275069	Females_Age3xAge1	chr13	80099193	80099995	intron	-41268	LINC01068	ncRNA	ReprPCWk	ReprPC	Quies	Quies	TxWk	Tx	TxWk	Tx	Quies	Quies	EnhWk	Enh	EnhWk	Enh	TxWk	Tx	Quies	Quies	NA	NA	NA	NA	NA	NA	NA	NA	NA	NA	NA	NA	NA	NA	NA	NA	NA	NA
chr13_80454867_80455513	0.399235	2.76542	9.02664	0.00266074	0.0477701	Females_Age3xAge1	chr13	80454867	80455513	intron	8469	LINC00382	ncRNA	EnhWk	Enh	Quies	Quies	Quies	Quies	Quies	Quies	Quies	Quies	Quies	Quies	Quies	Quies	Quies	Quies	Quies	Quies	NA	NA	NA	NA	NA	NA	NA	NA	NA	NA	NA	NA	NA	NA	NA	NA	NA	NA
chr13_81028219_81028940	0.327117	4.04342	11.2267	0.000806305	0.023632	Females_Age3xAge1	chr13	81028219	81028940	Intergenic	-113330	SPRY2	protein-coding	EnhWk	Enh	EnhA1	Enh	ReprPCWk	ReprPC	Quies	Quies	Quies	Quies	Quies	Quies	Quies	Quies	Quies	Quies	Quies	Quies	CD19	NA	CD19	CD19	NA	CD19	CD19	NA	CD19	CD19	NA	CD19	Lymphoid	NA	Lymphoid	Adaptive	NA	Adaptive
chr13_92027311_92027938	0.360329	2.72079	13.3277	0.00026152	0.0119266	Females_Age3xAge1	chr13	92027311	92027938	Intergenic	-23248	GPC5	protein-coding	Quies	Quies	Quies	Quies	ReprPCWk	ReprPC	Quies	Quies	ReprPCWk	ReprPC	ReprPCWk	ReprPC	ReprPCWk	ReprPC	ReprPCWk	ReprPC	Quies	Quies	NA	NA	NA	NA	NA	NA	NA	NA	NA	NA	NA	NA	NA	NA	NA	NA	NA	NA
chr13_94834267_94835235	0.421916	3.02803	11.5731	0.000669135	0.0212705	Females_Age3xAge1	chr13	94834267	94835235	intron	5494	GPC6-AS1	ncRNA	EnhA1	Enh	Quies	Quies	Quies	Quies	Quies	Quies	Quies	Quies	Quies	Quies	Quies	Quies	ReprPCWk	ReprPC	Quies	Quies	CD14	NA	CD14	CD14	NA	CD14	CD14	NA	CD14	CD14	NA	CD14	Myeloid	NA	Myeloid	Innate	NA	Innate
chr13_95512904_95513742	0.380802	2.32815	10.774	0.00102936	0.0276406	Females_Age3xAge1	chr13	95512904	95513742	intron	-98972	LINC00557	ncRNA	EnhWk	Enh	TssFlnk	Tss	TssFlnk	Tss	TssA	Tss	EnhWk	Enh	EnhWk	Enh	TssFlnk	Tss	TssFlnk	Tss	TssFlnk	Tss	NA	CD4_naive	CD4_naive	NA	CD4T	CD4T	NA	naive_T	naive_T	NA	CD3	CD3	NA	Lymphoid	Lymphoid	NA	Adaptive	Adaptive
chr13_95841437_95842042	0.402892	3.61158	14.1589	0.000168	0.00920481	Females_Age3xAge1	chr13	95841437	95842042	intron	111960	ABCC4	protein-coding	TxWk	Tx	Quies	Quies	TxWk	Tx	EnhA2	Enh	TxWk	Tx	Quies	Quies	Quies	Quies	Quies	Quies	TxWk	Tx	CD4_naive	NA	CD4_naive	CD4T	NA	CD4T	naive_T	NA	naive_T	CD3	NA	CD3	Lymphoid	NA	Lymphoid	Adaptive	NA	Adaptive
chr13_95923689_95924135	0.547632	1.32194	9.20628	0.00241186	0.0450767	Females_Age3xAge1	chr13	95923689	95924135	intron	29788	ABCC4	protein-coding	EnhWk	Enh	TxWk	Tx	Quies	Quies	Quies	Quies	Quies	Quies	Quies	Quies	Quies	Quies	EnhA2	Enh	Quies	Quies	CD8_memory	NA	CD8_memory	CD8T	NA	CD8T	memory_T	NA	memory_T	CD3	NA	CD3	Lymphoid	NA	Lymphoid	Adaptive	NA	Adaptive
chr13_99325249_99325854	0.431807	2.91991	14.271	0.000158289	0.00889501	Females_Age3xAge1	chr13	99325249	99325854	Intergenic	79377	SLC15A1	protein-coding	EnhWk	Enh	EnhWk	Enh	EnhWk	Enh	EnhWk	Enh	EnhWk	Enh	EnhWk	Enh	EnhWk	Enh	Quies	Quies	Quies	Quies	NA	NA	NA	NA	NA	NA	NA	NA	NA	NA	NA	NA	NA	NA	NA	NA	NA	NA
chr13_99647187_99647790	-0.698115	2.64395	13.5971	0.000226536	0.0109729	Females_Age3xAge1	chr13	99647187	99647790	intron	-17151	DOCK9	protein-coding	ReprPCWk	ReprPC	Quies	Quies	EnhA1	Enh	EnhA1	Enh	EnhWk	Enh	Quies	Quies	EnhA1	Enh	EnhWk	Enh	EnhA2	Enh	NA	NA	NA	NA	NA	NA	naive_T	NA	naive_T	CD3	NA	CD3	Lymphoid	NA	Lymphoid	Adaptive	NA	Adaptive
chr13_99651080_99651562	-0.558577	2.28162	9.98059	0.00158199	0.0355343	Females_Age3xAge1	chr13	99651080	99651562	intron	-20983	DOCK9	protein-coding	ReprPC	ReprPC	EnhWk	Enh	EnhA1	Enh	EnhA1	Enh	EnhWk	Enh	EnhWk	Enh	EnhWk	Enh	EnhWk	Enh	TxWk	Tx	CD4_naive	NA	CD4_naive	CD4T	NA	CD4T	naive_T	NA	naive_T	CD3	NA	CD3	Lymphoid	NA	Lymphoid	Adaptive	NA	Adaptive
chr13_99668435_99668760	-0.616786	0.970429	10.0802	0.00149872	0.0344662	Females_Age3xAge1	chr13	99668435	99668760	intron	-38260	DOCK9	protein-coding	ReprPC	ReprPC	Quies	Quies	EnhWk	Enh	EnhWk	Enh	EnhWk	Enh	EnhWk	Enh	EnhWk	Enh	EnhWk	Enh	EnhBiv	Enh	NA	NA	NA	NA	NA	NA	NA	NA	NA	NA	NA	NA	NA	NA	NA	NA	NA	NA
chr13_99704006_99704467	-0.52567	1.80326	9.21786	0.00239665	0.0449073	Females_Age3xAge1	chr13	99704006	99704467	intron	34423	DOCK9	protein-coding	ReprPC	ReprPC	EnhWk	Enh	EnhA1	Enh	TssA	Tss	EnhA1	Enh	EnhWk	Enh	EnhA1	Enh	TssFlnkD	Tss	EnhBiv	Enh	NA	CD4_naive	NA	NA	NA	NA	NA	NA	NA	CD3	NA	CD3	Lymphoid	NA	Lymphoid	Adaptive	NA	Adaptive
chr13_99867677_99868083	-0.545221	2.99359	12.5245	0.000401655	0.0155119	Females_Age3xAge1	chr13	99867677	99868083	intron	14717	UBAC2	protein-coding	Tx	Tx	EnhWk	Enh	TssFlnkU	Tss	TssFlnkU	Tss	TssFlnkU	Tss	TssA	Tss	TssFlnkU	Tss	TssFlnkU	Tss	EnhA1	Enh	NA	CD56	CD56	NA	CD56	CD56	NA	CD56	CD56	NA	CD56	CD56	NA	Lymphoid	Lymphoid	NA	Innate	Innate
chr13_99871197_99871594	-0.437643	3.72368	11.7647	0.000603644	0.0199651	Females_Age3xAge1	chr13	99871197	99871594	intron	18233	UBAC2	protein-coding	EnhWk	Enh	EnhWk	Enh	EnhA1	Enh	TssA	Tss	TssFlnkU	Tss	EnhA1	Enh	EnhA1	Enh	TssFlnkD	Tss	EnhA1	Enh	NA	CD4_naive	NA	NA	CD4T	NA	NA	NA	NA	NA	NA	NA	Lymphoid	NA	Lymphoid	NA	NA	NA
chr13_99872884_99873047	-0.777683	1.8777	17.4295	2.98156e-05	0.00325503	Females_Age3xAge1	chr13	99872884	99873047	intron	19803	UBAC2	protein-coding	EnhWk	Enh	EnhWk	Enh	EnhA2	Enh	EnhA1	Enh	EnhWk	Enh	EnhA1	Enh	EnhA2	Enh	EnhWk	Enh	EnhA2	Enh	NA	NA	NA	NA	NA	NA	NA	NA	NA	NA	NA	NA	Lymphoid	NA	Lymphoid	NA	NA	NA
chr13_99910275_99911631	-0.341757	4.03307	11.706	0.000622985	0.0203667	Females_Age3xAge1	chr13	99910275	99911631	promoter-TSS	-271	GPR18	protein-coding	EnhA1	Enh	TssA	Tss	TssA	Tss	TssA	Tss	TssA	Tss	TssA	Tss	TssA	Tss	TssA	Tss	EnhWk	Enh	CD14	NA	NA	CD14	NA	NA	CD14	NA	NA	CD14	NA	NA	Myeloid	Lymphoid	NA	Innate	Adaptive	NA
chr13_99966657_99967468	-0.570853	3.64149	16.2186	5.64365e-05	0.00473385	Females_Age3xAge1	chr13	99966657	99967468	intron	-7314	GPR183	protein-coding	TxWk	Tx	Tx	Tx	EnhA1	Enh	TssA	Tss	TssFlnkU	Tss	EnhA1	Enh	TssFlnkU	Tss	TssA	Tss	TssA	Tss	CD56	NA	NA	CD56	NA	NA	CD56	NA	NA	CD56	CD3	NA	Lymphoid	NA	Lymphoid	Innate	Adaptive	NA
chr14_100531330_100531947	-0.298128	3.94582	9.56972	0.00197813	0.0403193	Females_Age3xAge1	chr14	100531330	100531947	promoter-TSS	-112	EVL	protein-coding	EnhA1	Enh	TssA	Tss	TssA	Tss	TssA	Tss	TssA	Tss	TssA	Tss	TssA	Tss	TssA	Tss	EnhA1	Enh	CD14	NA	NA	CD14	NA	NA	CD14	NA	NA	CD14	NA	NA	Myeloid	Lymphoid	NA	Innate	Adaptive	NA
chr14_100534328_100535384	-0.32554	4.87024	12.957	0.000318729	0.0134091	Females_Age3xAge1	chr14	100534328	100535384	intron	3105	EVL	protein-coding	EnhA1	Enh	TssFlnkU	Tss	TssA	Tss	TssA	Tss	TssA	Tss	TssA	Tss	TssA	Tss	TssA	Tss	EnhA1	Enh	CD14	NA	NA	CD14	NA	NA	CD14	NA	NA	CD14	NA	NA	Myeloid	Lymphoid	NA	Innate	Adaptive	NA
chr14_100545181_100545854	-0.359051	3.39589	9.93872	0.00161838	0.0360307	Females_Age3xAge1	chr14	100545181	100545854	intron	13767	EVL	protein-coding	EnhWk	Enh	EnhG1	Enh	EnhG2	Enh	EnhG2	Enh	EnhA1	Enh	EnhG2	Enh	EnhA1	Enh	EnhWk	Enh	EnhG1	Enh	NA	NA	NA	NA	NA	NA	NA	NA	NA	NA	NA	NA	Lymphoid	NA	Lymphoid	NA	NA	NA
chr14_100547803_100548279	-0.530717	2.27139	15.7245	7.32691e-05	0.00560394	Females_Age3xAge1	chr14	100547803	100548279	intron	16290	EVL	protein-coding	EnhWk	Enh	EnhG1	Enh	EnhA1	Enh	TssA	Tss	TssFlnkU	Tss	EnhA1	Enh	EnhA1	Enh	EnhWk	Enh	EnhA1	Enh	NA	CD4_naive	NA	NA	CD4T	NA	NA	NA	NA	NA	NA	NA	Lymphoid	NA	Lymphoid	NA	NA	NA
chr14_102001339_102002441	0.406101	3.84314	15.0484	0.000104786	0.00687195	Females_Age3xAge1	chr14	102001339	102002441	Intergenic	20123	DIO3OS	ncRNA	EnhA1	Enh	EnhWk	Enh	EnhBiv	Enh	EnhWk	Enh	EnhWk	Enh	EnhA1	Enh	EnhWk	Enh	EnhWk	Enh	EnhA1	Enh	NA	NA	NA	NA	NA	NA	NA	NA	NA	NA	NA	NA	NA	NA	NA	Innate	NA	Innate
chr14_102275878_102277010	-0.290666	5.45486	16.0612	6.13286e-05	0.00498842	Females_Age3xAge1	chr14	102275878	102277010	intron	304	PPP2R5C	protein-coding	TssA	Tss	TssA	Tss	TssA	Tss	TssA	Tss	TssA	Tss	TssA	Tss	TssA	Tss	TssA	Tss	TssA	Tss	NA	NA	NA	NA	NA	NA	NA	NA	NA	NA	NA	NA	NA	NA	NA	NA	NA	NA
chr14_102287952_102288156	-0.568281	3.1003	15.6855	7.47938e-05	0.00568717	Females_Age3xAge1	chr14	102287952	102288156	intron	11914	PPP2R5C	protein-coding	EnhWk	Enh	EnhG1	Enh	EnhA1	Enh	EnhA2	Enh	TssFlnkU	Tss	EnhA1	Enh	EnhA2	Enh	EnhA1	Enh	EnhA2	Enh	NA	NA	NA	NA	NA	NA	NA	NA	NA	NA	NA	NA	Lymphoid	NA	Lymphoid	NA	NA	NA
chr14_102289627_102290405	-0.432007	4.20217	10.7383	0.00104942	0.0279318	Females_Age3xAge1	chr14	102289627	102290405	intron	13876	PPP2R5C	protein-coding	EnhA1	Enh	EnhA1	Enh	TssA	Tss	TssFlnkU	Tss	TssA	Tss	TssFlnkU	Tss	TssA	Tss	TssA	Tss	TssFlnkU	Tss	NA	NA	NA	NA	NA	NA	NA	NA	NA	NA	CD3	NA	NA	NA	NA	NA	NA	NA
chr14_102290449_102291590	-0.214028	4.93141	9.5418	0.00200845	0.04063	Females_Age3xAge1	chr14	102290449	102291590	intron	14880	PPP2R5C	protein-coding	EnhA1	Enh	EnhA1	Enh	TssA	Tss	TssA	Tss	TssA	Tss	TssA	Tss	TssA	Tss	TssA	Tss	EnhWk	Enh	NA	NA	NA	NA	NA	NA	NA	NA	NA	NA	NA	NA	NA	NA	NA	NA	NA	NA
chr14_102486642_102486912	-0.827295	1.13932	14.5669	0.000135271	0.00810868	Females_Age3xAge1	chr14	102486642	102486912	intron	55912	DYNC1H1	protein-coding	Tx	Tx	Tx	Tx	EnhG2	Enh	EnhG2	Enh	EnhWk	Enh	Tx	Tx	EnhA1	Enh	EnhG1	Enh	Tx	Tx	NA	NA	NA	NA	NA	NA	NA	NA	NA	CD3	NA	CD3	Lymphoid	NA	Lymphoid	Adaptive	NA	Adaptive
chr14_103415087_103416081	-0.415662	3.43978	13.2571	0.000271554	0.0121694	Females_Age3xAge1	chr14	103415087	103416081	intron	26591	AMN	protein-coding	EnhWk	Enh	EnhA1	Enh	EnhA1	Enh	EnhA1	Enh	EnhWk	Enh	EnhA1	Enh	EnhA1	Enh	EnhWk	Enh	EnhWk	Enh	NA	NA	NA	NA	NA	NA	NA	NA	NA	NA	NA	NA	Lymphoid	NA	Lymphoid	NA	NA	NA
chr14_103799767_103801575	-0.164318	6.86535	10.9949	0.000913628	0.025597	Females_Age3xAge1	chr14	103799767	103801575	promoter-TSS	332	EIF5	protein-coding	TssA	Tss	TssA	Tss	TssA	Tss	TssA	Tss	TssA	Tss	TssA	Tss	TssA	Tss	TssA	Tss	TssA	Tss	NA	NA	NA	NA	NA	NA	NA	NA	NA	NA	NA	NA	NA	NA	NA	NA	NA	NA
chr14_104375016_104375198	-0.792252	0.763922	12.9894	0.000313252	0.0133004	Females_Age3xAge1	chr14	104375016	104375198	Intergenic	12796	C14orf2	protein-coding	TxWk	Tx	TxWk	Tx	EnhA1	Enh	EnhWk	Enh	Quies	Quies	EnhWk	Enh	TxWk	Tx	TxWk	Tx	TxWk	Tx	NA	NA	NA	NA	NA	NA	NA	NA	NA	NA	NA	NA	NA	NA	NA	NA	NA	NA
chr14_105525698_105526323	-0.826652	2.82939	21.0373	4.50428e-06	0.00110206	Females_Age3xAge1	chr14	105525698	105526323	intron	5876	GPR132	protein-coding	EnhA1	Enh	EnhG2	Enh	EnhA1	Enh	EnhA1	Enh	EnhA1	Enh	EnhA1	Enh	EnhA1	Enh	EnhA1	Enh	EnhA1	Enh	NA	NA	NA	NA	NA	NA	NA	NA	NA	NA	NA	NA	NA	NA	NA	NA	NA	NA
chr14_105628603_105629185	0.884385	2.29602	11.2563	0.000793546	0.0234781	Females_Age3xAge1	chr14	105628603	105629185	intron	6267	JAG2	protein-coding	Quies	Quies	ReprPCWk	ReprPC	ReprPC	ReprPC	Quies	Quies	Quies	Quies	EnhWk	Enh	Quies	Quies	Quies	Quies	TssBiv	Tss	NA	NA	NA	NA	NA	NA	NA	NA	NA	NA	NA	NA	NA	NA	NA	NA	NA	NA
chr14_105881290_105881690	-0.290105	3.40768	10.1515	0.00144184	0.0336205	Females_Age3xAge1	chr14	105881290	105881690	Intergenic	4586	LOC100507437	ncRNA	TssBiv	Tss	EnhBiv	Enh	TssBiv	Tss	TssFlnkD	Tss	EnhWk	Enh	EnhWk	Enh	EnhWk	Enh	EnhWk	Enh	TssFlnk	Tss	NA	NA	NA	NA	NA	NA	NA	NA	NA	NA	NA	NA	NA	NA	NA	NA	NA	NA
chr14_106042702_106044887	0.411951	2.86785	9.38426	0.00218856	0.0425988	Females_Age3xAge1	chr14	106042702	106044887	Intergenic	-43658	MIR8071-2	ncRNA	Quies	Quies	EnhA1	Enh	ReprPCWk	ReprPC	Quies	Quies	Quies	Quies	EnhA2	Enh	Quies	Quies	Quies	Quies	Quies	Quies	NA	NA	NA	NA	NA	NA	NA	NA	NA	NA	NA	NA	Lymphoid	NA	Lymphoid	NA	NA	NA
chr14_106447567_106448071	-0.526718	2.63432	14.7601	0.000122093	0.00764058	Females_Age3xAge1	chr14	106447567	106448071	Intergenic	-9461	ADAM6	pseudo	Quies	Quies	EnhWk	Enh	EnhA1	Enh	EnhA1	Enh	EnhWk	Enh	EnhWk	Enh	EnhWk	Enh	EnhWk	Enh	EnhWk	Enh	CD4_naive	NA	CD4_naive	CD4T	NA	CD4T	naive_T	NA	naive_T	CD3	NA	CD3	Lymphoid	NA	Lymphoid	Adaptive	NA	Adaptive
chr14_106933503_106933905	-0.726628	1.39971	16.009	6.30424e-05	0.00505938	Females_Age3xAge1	chr14	106933503	106933905	Intergenic	-4741	LINC00221	ncRNA	Quies	Quies	EnhWk	Enh	EnhWk	Enh	EnhWk	Enh	EnhWk	Enh	EnhWk	Enh	EnhWk	Enh	EnhWk	Enh	Quies	Quies	NA	NA	NA	NA	NA	NA	NA	NA	NA	NA	NA	NA	NA	NA	NA	NA	NA	NA
chr14_107117637_107118057	-0.434524	1.78225	9.50254	0.00205187	0.0411624	Females_Age3xAge1	chr14	107117637	107118057	Intergenic	25131	MIR7641-2	ncRNA	Quies	Quies	TxWk	Tx	EnhWk	Enh	EnhWk	Enh	Quies	Quies	Quies	Quies	Quies	Quies	TxWk	Tx	Quies	Quies	NA	NA	NA	NA	NA	NA	NA	NA	NA	NA	NA	NA	NA	NA	NA	NA	NA	NA
chr14_19789102_19789607	0.750812	0.818296	9.67775	0.00186512	0.039054	Females_Age3xAge1	chr14	19789102	19789607	Intergenic	-100031	BMS1P22	pseudo	ZNF_Rpts	Others	Quies	Quies	ReprPCWk	ReprPC	Quies	Quies	Quies	Quies	Het	Others	Quies	Quies	Quies	Quies	Quies	Quies	NA	NA	NA	NA	NA	NA	NA	NA	NA	NA	NA	NA	NA	NA	NA	NA	NA	NA
chr14_19819031_19820353	0.633919	2.93271	9.83987	0.0017077	0.0371335	Females_Age3xAge1	chr14	19819031	19820353	Intergenic	-69694	BMS1P22	pseudo	ZNF_Rpts	Others	Quies	Quies	Quies	Quies	Quies	Quies	Quies	Quies	Het	Others	Het	Others	Quies	Quies	Het	Others	NA	NA	NA	NA	NA	NA	NA	NA	NA	NA	NA	NA	NA	NA	NA	NA	NA	NA
chr14_20136410_20136882	0.913601	0.894726	12.3225	0.000447541	0.0166032	Females_Age3xAge1	chr14	20136410	20136882	Intergenic	45845	OR11H2	protein-coding	Het	Others	Quies	Quies	ReprPCWk	ReprPC	Het	Others	Quies	Quies	Het	Others	Quies	Quies	Quies	Quies	ZNF_Rpts	Others	NA	NA	NA	NA	NA	NA	NA	NA	NA	NA	NA	NA	NA	NA	NA	NA	NA	NA
chr14_20137306_20137900	0.711958	1.36074	8.93641	0.00279542	0.0491157	Females_Age3xAge1	chr14	20137306	20137900	Intergenic	44888	OR11H2	protein-coding	ZNF_Rpts	Others	Quies	Quies	ReprPCWk	ReprPC	ZNF_Rpts	Others	Quies	Quies	ZNF_Rpts	Others	Quies	Quies	Quies	Quies	ZNF_Rpts	Others	NA	NA	NA	NA	NA	NA	NA	NA	NA	NA	NA	NA	NA	NA	NA	NA	NA	NA
chr14_20909002_20909567	-0.56328	2.56618	12.7148	0.000362769	0.0146568	Females_Age3xAge1	chr14	20909002	20909567	Intergenic	-5484	KLHL33	protein-coding	EnhA1	Enh	EnhA1	Enh	EnhA1	Enh	EnhA1	Enh	EnhWk	Enh	EnhWk	Enh	TssFlnkU	Tss	TssFlnkD	Tss	EnhWk	Enh	NA	NA	NA	NA	NA	NA	NA	NA	NA	NA	NA	NA	NA	NA	NA	NA	NA	NA
chr14_22520470_22520707	-0.694877	0.787944	10.6957	0.00107383	0.0282811	Females_Age3xAge1	chr14	22520470	22520707	Intergenic	-381357	OR4E1	protein-coding	Quies	Quies	ReprPC	ReprPC	EnhWk	Enh	TssA	Tss	EnhWk	Enh	Quies	Quies	TxWk	Tx	TxWk	Tx	Quies	Quies	NA	CD4_naive	CD4_naive	NA	CD4T	CD4T	NA	naive_T	naive_T	NA	CD3	CD3	NA	Lymphoid	Lymphoid	NA	Adaptive	Adaptive
chr14_22896557_22897180	0.522151	2.51734	11.1809	0.000826449	0.0239953	Females_Age3xAge1	chr14	22896557	22897180	Intergenic	161274	DAD1	protein-coding	TssFlnkU	Tss	EnhBiv	Enh	Quies	Quies	Quies	Quies	Quies	Quies	EnhA1	Enh	Quies	Quies	Quies	Quies	Quies	Quies	CD56	NA	CD56	CD56	NA	CD56	CD56	NA	CD56	CD56	NA	CD56	Lymphoid	NA	Lymphoid	Innate	NA	Innate
chr14_23030530_23031390	-0.56011	4.75051	24.9318	5.93953e-07	0.000329751	Females_Age3xAge1	chr14	23030530	23031390	Intergenic	27183	DAD1	protein-coding	TxWk	Tx	EnhA1	Enh	TssFlnkU	Tss	EnhA1	Enh	EnhA1	Enh	EnhA1	Enh	EnhA1	Enh	EnhA1	Enh	EnhA2	Enh	NA	NA	NA	NA	NA	NA	NA	NA	NA	NA	NA	NA	Lymphoid	NA	Lymphoid	NA	NA	NA
chr14_23038981_23039758	-0.338577	4.83618	12.5792	0.000390074	0.0152378	Females_Age3xAge1	chr14	23038981	23039758	intron	18773	DAD1	protein-coding	Tx	Tx	EnhA1	Enh	EnhA1	Enh	EnhA1	Enh	EnhA1	Enh	EnhA2	Enh	TssA	Tss	EnhA2	Enh	EnhG1	Enh	NA	CD8_naive	NA	NA	NA	NA	NA	NA	NA	NA	NA	NA	Lymphoid	NA	Lymphoid	NA	NA	NA
chr14_23057859_23058814	-0.184666	6.28691	8.93882	0.00279174	0.0490717	Females_Age3xAge1	chr14	23057859	23058814	promoter-TSS	-194	DAD1	protein-coding	TssA	Tss	TssA	Tss	TssA	Tss	TssA	Tss	TssA	Tss	TssA	Tss	TssA	Tss	TssA	Tss	TssA	Tss	NA	NA	NA	NA	NA	NA	NA	NA	NA	NA	NA	NA	NA	NA	NA	NA	NA	NA
chr14_23327931_23328246	-0.565679	1.21435	10.8787	0.000972741	0.0266327	Females_Age3xAge1	chr14	23327931	23328246	Intergenic	-12837	LRP10	protein-coding	ReprPCWk	ReprPC	Quies	Quies	EnhBiv	Enh	EnhWk	Enh	EnhWk	Enh	EnhBiv	Enh	EnhWk	Enh	EnhWk	Enh	ReprPCWk	ReprPC	NA	NA	NA	NA	NA	NA	NA	NA	NA	NA	NA	NA	NA	NA	NA	NA	NA	NA
chr14_24640706_24641530	-0.28058	4.59464	10.9605	0.000930756	0.0258913	Females_Age3xAge1	chr14	24640706	24641530	promoter-TSS	-116	REC8	protein-coding	EnhBiv	Enh	TssFlnkD	Tss	TssFlnkU	Tss	TssA	Tss	EnhWk	Enh	TssFlnkU	Tss	TssFlnkD	Tss	TssFlnk	Tss	TssFlnk	Tss	NA	CD4_naive	CD4_naive	NA	CD4T	CD4T	NA	naive_T	naive_T	NA	CD3	CD3	NA	Lymphoid	Lymphoid	NA	Adaptive	Adaptive
chr14_24682096_24682945	-0.2129	5.86211	20.2228	6.8926e-06	0.00137093	Females_Age3xAge1	chr14	24682096	24682945	TTS	515	CHMP4A	protein-coding	TssA	Tss	TssA	Tss	TssA	Tss	TssA	Tss	TssA	Tss	TssA	Tss	TssA	Tss	TssA	Tss	TssA	Tss	NA	NA	NA	NA	NA	NA	NA	NA	NA	NA	NA	NA	NA	NA	NA	NA	NA	NA
chr14_31330392_31330890	0.486094	1.81514	8.98196	0.00272658	0.0484836	Females_Age3xAge1	chr14	31330392	31330890	Intergenic	-13100	COCH	protein-coding	EnhA1	Enh	Quies	Quies	ReprPCWk	ReprPC	Quies	Quies	ReprPCWk	ReprPC	ReprPCWk	ReprPC	Quies	Quies	ReprPCWk	ReprPC	Quies	Quies	CD14	NA	CD14	CD14	NA	CD14	CD14	NA	CD14	CD14	NA	CD14	Myeloid	NA	Myeloid	Innate	NA	Innate
chr14_32542888_32543060	0.317045	3.21345	9.58273	0.00196416	0.0401805	Females_Age3xAge1	chr14	32542888	32543060	Intergenic	2931	ARHGAP5-AS1	ncRNA	ReprPCWk	ReprPC	Quies	Quies	Quies	Quies	Quies	Quies	EnhWk	Enh	Quies	Quies	Quies	Quies	Quies	Quies	Quies	Quies	NA	NA	NA	NA	NA	NA	NA	NA	NA	NA	NA	NA	NA	NA	NA	NA	NA	NA
chr14_34482327_34483292	0.359433	3.23798	13.3344	0.000260575	0.0119037	Females_Age3xAge1	chr14	34482327	34483292	Intergenic	-62526	EGLN3	protein-coding	EnhA1	Enh	EnhWk	Enh	EnhWk	Enh	Quies	Quies	EnhWk	Enh	EnhA1	Enh	EnhWk	Enh	EnhWk	Enh	Quies	Quies	NA	NA	NA	NA	NA	NA	NA	NA	NA	NA	NA	NA	NA	NA	NA	Innate	NA	Innate
chr14_35399530_35400893	-0.580135	4.55878	21.4135	3.70146e-06	0.000987481	Females_Age3xAge1	chr14	35399530	35400893	Intergenic	-8916	IGBP1P1	pseudo	EnhWk	Enh	EnhA1	Enh	EnhA1	Enh	EnhA1	Enh	EnhA1	Enh	EnhA1	Enh	EnhA1	Enh	EnhA1	Enh	EnhA2	Enh	NA	NA	NA	NA	NA	NA	NA	NA	NA	NA	NA	NA	Lymphoid	NA	Lymphoid	NA	NA	NA
chr14_42075798_42076565	0.473933	1.76009	8.95768	0.00276305	0.0488545	Females_Age3xAge1	chr14	42075798	42076565	non-coding	123	LRFN5	protein-coding	EnhBiv	Enh	EnhBiv	Enh	EnhBiv	Enh	TssBiv	Tss	EnhWk	Enh	EnhBiv	Enh	TssBiv	Tss	ReprPC	ReprPC	TssBiv	Tss	NA	NA	NA	NA	NA	NA	NA	NA	NA	NA	NA	NA	NA	NA	NA	NA	NA	NA
chr14_45518240_45518545	0.705706	1.42276	20.0747	7.44755e-06	0.00143387	Females_Age3xAge1	chr14	45518240	45518545	intron	-34909	PRPF39	protein-coding	TxWk	Tx	EnhWk	Enh	TxWk	Tx	TxWk	Tx	Quies	Quies	TxWk	Tx	TxWk	Tx	Quies	Quies	TxWk	Tx	NA	NA	NA	NA	NA	NA	NA	NA	NA	NA	NA	NA	NA	NA	NA	NA	NA	NA
chr14_50437708_50438801	-0.413613	4.9117	16.9754	3.78672e-05	0.0037468	Females_Age3xAge1	chr14	50437708	50438801	Intergenic	5138	MIR6076	ncRNA	EnhA1	Enh	EnhA1	Enh	EnhA1	Enh	TssFlnkU	Tss	EnhA1	Enh	EnhA1	Enh	TssFlnkU	Tss	EnhA1	Enh	EnhA1	Enh	NA	NA	NA	NA	NA	NA	NA	NA	NA	NA	NA	NA	NA	NA	NA	NA	NA	NA
chr14_51251995_51252663	-0.458675	2.24687	10.7769	0.00102776	0.0276261	Females_Age3xAge1	chr14	51251995	51252663	intron	-36186	LOC105370489	ncRNA	EnhG1	Enh	EnhA1	Enh	EnhA1	Enh	TssFlnkU	Tss	EnhA1	Enh	EnhA1	Enh	EnhA1	Enh	EnhWk	Enh	EnhG1	Enh	NA	NA	NA	NA	NA	NA	NA	NA	NA	NA	NA	NA	NA	NA	NA	NA	NA	NA
chr14_53526713_53527166	0.545942	0.943106	8.98192	0.00272665	0.0484836	Females_Age3xAge1	chr14	53526713	53527166	intron	93106	DDHD1	protein-coding	TxWk	Tx	Tx	Tx	Tx	Tx	Tx	Tx	TxWk	Tx	Tx	Tx	TxWk	Tx	TxWk	Tx	TxWk	Tx	NA	NA	NA	NA	NA	NA	NA	NA	NA	NA	NA	NA	NA	NA	NA	NA	NA	NA
chr14_55272284_55272991	0.287566	3.09967	12.6561	0.000374334	0.0148606	Females_Age3xAge1	chr14	55272284	55272991	Intergenic	51132	SAMD4A	protein-coding	EnhBiv	Enh	EnhWk	Enh	EnhBiv	Enh	Quies	Quies	EnhWk	Enh	EnhBiv	Enh	EnhWk	Enh	Quies	Quies	EnhWk	Enh	NA	NA	NA	NA	NA	NA	NA	NA	NA	NA	NA	NA	NA	NA	NA	NA	NA	NA
chr14_56598511_56599106	0.480889	1.42191	12.763	0.000353537	0.0143932	Females_Age3xAge1	chr14	56598511	56599106	intron	13716	PELI2	protein-coding	EnhWk	Enh	EnhWk	Enh	ReprPCWk	ReprPC	Quies	Quies	ReprPCWk	ReprPC	Quies	Quies	ReprPCWk	ReprPC	ReprPCWk	ReprPC	TxWk	Tx	NA	NA	NA	NA	NA	NA	NA	NA	NA	NA	NA	NA	NA	NA	NA	NA	NA	NA
chr14_56672306_56672906	0.513682	1.54521	12.0319	0.00052297	0.0182089	Females_Age3xAge1	chr14	56672306	56672906	intron	87513	PELI2	protein-coding	EnhWk	Enh	Quies	Quies	Quies	Quies	Quies	Quies	Quies	Quies	Quies	Quies	Quies	Quies	Quies	Quies	EnhWk	Enh	NA	NA	NA	NA	NA	NA	NA	NA	NA	NA	NA	NA	NA	NA	NA	NA	NA	NA
chr14_58797527_58798254	-0.381672	4.09646	17.8632	2.37362e-05	0.00284133	Females_Age3xAge1	chr14	58797527	58798254	intron	32669	ARID4A	protein-coding	EnhG1	Enh	EnhA1	Enh	EnhA2	Enh	EnhA1	Enh	EnhA1	Enh	EnhA1	Enh	EnhA1	Enh	EnhA1	Enh	TxWk	Tx	NA	NA	NA	NA	NA	NA	NA	NA	NA	NA	NA	NA	NA	NA	NA	NA	NA	NA
chr14_60693094_60693414	0.485906	1.39161	8.99724	0.00270388	0.0482653	Females_Age3xAge1	chr14	60693094	60693414	Intergenic	-19216	PPM1A	protein-coding	EnhWk	Enh	Quies	Quies	Quies	Quies	Quies	Quies	Quies	Quies	Quies	Quies	Quies	Quies	Quies	Quies	Quies	Quies	NA	NA	NA	NA	NA	NA	NA	NA	NA	NA	NA	NA	NA	NA	NA	NA	NA	NA
chr14_61123472_61124430	0.318316	2.63868	11.4691	0.000707637	0.0218978	Females_Age3xAge1	chr14	61123472	61124430	Intergenic	-7796	SIX1	protein-coding	TssBiv	Tss	TssBiv	Tss	TssBiv	Tss	TssBiv	Tss	EnhBiv	Enh	TssBiv	Tss	TssBiv	Tss	EnhBiv	Enh	TssBiv	Tss	NA	NA	NA	NA	NA	NA	NA	NA	NA	NA	NA	NA	NA	NA	NA	NA	NA	NA
chr14_61802624_61802967	-0.461352	3.74798	12.887	0.000330864	0.0137421	Females_Age3xAge1	chr14	61802624	61802967	intron	14635	PRKCH	protein-coding	Quies	Quies	Quies	Quies	EnhA1	Enh	TssFlnkU	Tss	TssFlnkU	Tss	EnhA1	Enh	EnhA1	Enh	TssFlnkU	Tss	EnhA1	Enh	NA	NA	NA	NA	NA	NA	NA	NA	NA	NA	NA	NA	Lymphoid	NA	Lymphoid	NA	NA	NA
chr14_61804333_61804917	-0.52596	4.12221	17.8814	2.35103e-05	0.00282008	Females_Age3xAge1	chr14	61804333	61804917	intron	16464	PRKCH	protein-coding	Quies	Quies	Quies	Quies	EnhA1	Enh	EnhA1	Enh	EnhA1	Enh	EnhA1	Enh	EnhA1	Enh	EnhWk	Enh	EnhA1	Enh	NA	NA	NA	NA	NA	NA	NA	NA	NA	NA	NA	NA	Lymphoid	NA	Lymphoid	NA	NA	NA
chr14_62045215_62045765	0.710518	1.14561	10.2999	0.00133036	0.031965	Females_Age3xAge1	chr14	62045215	62045765	intron	-8119	LOC101927780	ncRNA	Quies	Quies	Quies	Quies	Quies	Quies	TssFlnkD	Tss	EnhWk	Enh	Quies	Quies	TxWk	Tx	EnhWk	Enh	Quies	Quies	NA	NA	NA	NA	NA	NA	NA	NA	NA	NA	NA	NA	NA	NA	NA	NA	NA	NA
chr14_62137656_62138329	-0.555987	3.60983	19.7655	8.75501e-06	0.00158919	Females_Age3xAge1	chr14	62137656	62138329	Intergenic	-24126	HIF1A	protein-coding	EnhWk	Enh	EnhA1	Enh	EnhA1	Enh	EnhA1	Enh	EnhA1	Enh	EnhA1	Enh	EnhA1	Enh	TssA	Tss	EnhA2	Enh	NA	CD8_memory	NA	NA	NA	NA	NA	NA	NA	NA	NA	NA	Lymphoid	NA	Lymphoid	NA	NA	NA
chr14_62547810_62548062	0.65608	1.44138	11.8726	0.000569649	0.0192761	Females_Age3xAge1	chr14	62547810	62548062	exon	-36139	LINC00643	ncRNA	Quies	Quies	EnhA1	Enh	TxWk	Tx	TxWk	Tx	ReprPCWk	ReprPC	EnhA1	Enh	Quies	Quies	Quies	Quies	Quies	Quies	NA	NA	NA	NA	NA	NA	NA	NA	NA	NA	NA	NA	Lymphoid	NA	Lymphoid	NA	NA	NA
chr14_63937969_63938441	0.453105	1.44506	9.74343	0.00179965	0.038273	Females_Age3xAge1	chr14	63937969	63938441	intron	36751	PPP2R5E	protein-coding	EnhWk	Enh	EnhWk	Enh	EnhWk	Enh	EnhWk	Enh	EnhWk	Enh	EnhA2	Enh	EnhWk	Enh	EnhWk	Enh	EnhWk	Enh	CD56	NA	CD56	CD56	NA	CD56	CD56	NA	CD56	CD56	NA	CD56	Lymphoid	NA	Lymphoid	Innate	NA	Innate
chr14_64116945_64117676	-0.52873	3.96172	10.7369	0.00105019	0.0279318	Females_Age3xAge1	chr14	64116945	64117676	Intergenic	-8670	WDR89	protein-coding	Quies	Quies	EnhWk	Enh	EnhA1	Enh	EnhA1	Enh	EnhA1	Enh	EnhA1	Enh	TssA	Tss	EnhA1	Enh	EnhA1	Enh	NA	CD8_naive	NA	NA	NA	NA	NA	NA	NA	NA	NA	NA	Lymphoid	NA	Lymphoid	NA	NA	NA
chr14_65395119_65395870	-0.613803	2.74332	16.8003	4.15277e-05	0.00393302	Females_Age3xAge1	chr14	65395119	65395870	intron	14128	GPX2	protein-coding	Tx	Tx	EnhG1	Enh	EnhG2	Enh	EnhA1	Enh	EnhA1	Enh	EnhG2	Enh	EnhA1	Enh	TssFlnkU	Tss	EnhG1	Enh	NA	NA	NA	NA	NA	NA	NA	NA	NA	NA	NA	NA	Lymphoid	NA	Lymphoid	NA	NA	NA
chr14_66313294_66314732	-0.430401	4.64385	12.909	0.000327007	0.0136497	Females_Age3xAge1	chr14	66313294	66314732	Intergenic	376193	MIR625	ncRNA	Quies	Quies	EnhA1	Enh	EnhA1	Enh	EnhA1	Enh	EnhWk	Enh	EnhA1	Enh	EnhA1	Enh	EnhA1	Enh	EnhA2	Enh	NA	NA	NA	NA	NA	NA	NA	NA	NA	NA	NA	NA	Lymphoid	NA	Lymphoid	NA	NA	NA
chr14_67930776_67931563	-0.704611	2.46745	15.6967	7.43532e-05	0.00565917	Females_Age3xAge1	chr14	67930776	67931563	Intergenic	-22523	MIR5694	ncRNA	Quies	Quies	Quies	Quies	EnhWk	Enh	EnhWk	Enh	EnhWk	Enh	EnhWk	Enh	EnhA1	Enh	EnhWk	Enh	EnhWk	Enh	CD8_naive	NA	CD8_naive	CD8T	NA	CD8T	naive_T	NA	naive_T	CD3	NA	CD3	Lymphoid	NA	Lymphoid	Adaptive	NA	Adaptive
chr14_68394006_68394341	0.758177	0.772363	9.1946	0.0024273	0.0452181	Females_Age3xAge1	chr14	68394006	68394341	intron	103865	RAD51B	protein-coding	Het	Others	Het	Others	Het	Others	Het	Others	Quies	Quies	Het	Others	Quies	Quies	Quies	Quies	Quies	Quies	NA	NA	NA	NA	NA	NA	NA	NA	NA	NA	NA	NA	NA	NA	NA	NA	NA	NA
chr14_68950543_68951132	-0.502526	2.95952	11.4474	0.000715932	0.0220876	Females_Age3xAge1	chr14	68950543	68951132	intron	144666	LOC100996664	ncRNA	Quies	Quies	EnhWk	Enh	EnhA1	Enh	EnhA1	Enh	EnhWk	Enh	EnhA1	Enh	EnhA1	Enh	EnhWk	Enh	EnhA2	Enh	NA	NA	NA	NA	NA	NA	NA	NA	NA	NA	NA	NA	Lymphoid	NA	Lymphoid	NA	NA	NA
chr14_69262193_69263154	-0.260979	5.29197	11.5773	0.000667617	0.0212482	Females_Age3xAge1	chr14	69262193	69263154	intron	286	ZFP36L1	protein-coding	TssA	Tss	TssA	Tss	TssA	Tss	TssA	Tss	TssA	Tss	TssA	Tss	TssA	Tss	TssA	Tss	TssA	Tss	NA	NA	NA	NA	NA	NA	NA	NA	NA	NA	NA	NA	NA	NA	NA	NA	NA	NA
chr14_69378333_69378765	-0.290019	2.77331	9.60221	0.00194343	0.0399037	Females_Age3xAge1	chr14	69378333	69378765	intron	67534	ACTN1	protein-coding	EnhWk	Enh	Quies	Quies	EnhG1	Enh	EnhG1	Enh	EnhWk	Enh	EnhWk	Enh	EnhG1	Enh	EnhWk	Enh	Tx	Tx	NA	NA	NA	NA	NA	NA	naive_T	NA	naive_T	CD3	NA	CD3	Lymphoid	NA	Lymphoid	Adaptive	NA	Adaptive
chr14_69434787_69435180	-0.707857	3.12691	16.3614	5.234e-05	0.00453576	Females_Age3xAge1	chr14	69434787	69435180	intron	11099	ACTN1	protein-coding	TxWk	Tx	Quies	Quies	EnhA1	Enh	TssFlnkU	Tss	EnhA1	Enh	EnhWk	Enh	TssFlnkU	Tss	TssFlnkD	Tss	EnhA1	Enh	CD4_memory	NA	CD4_memory	CD4T	NA	CD4T	memory_T	NA	memory_T	CD3	NA	CD3	Lymphoid	NA	Lymphoid	Adaptive	NA	Adaptive
chr14_69436898_69437349	-1.04058	2.75485	25.1225	5.38009e-07	0.000309244	Females_Age3xAge1	chr14	69436898	69437349	intron	8959	ACTN1	protein-coding	EnhWk	Enh	Quies	Quies	EnhA1	Enh	TssFlnkU	Tss	EnhA1	Enh	EnhWk	Enh	TssFlnkU	Tss	EnhWk	Enh	EnhA2	Enh	CD4_memory	NA	CD4_memory	CD4T	NA	CD4T	memory_T	NA	memory_T	CD3	NA	CD3	Lymphoid	NA	Lymphoid	Adaptive	NA	Adaptive
chr14_69584058_69584388	-0.914332	0.985314	19.9906	7.78256e-06	0.00146868	Females_Age3xAge1	chr14	69584058	69584388	intron	35093	DCAF5	protein-coding	Tx	Tx	EnhG1	Enh	EnhG1	Enh	EnhWk	Enh	EnhG1	Enh	Tx	Tx	EnhWk	Enh	EnhG1	Enh	Tx	Tx	NA	NA	NA	NA	NA	NA	NA	NA	NA	NA	NA	NA	Lymphoid	NA	Lymphoid	Adaptive	NA	Adaptive
chr14_70233258_70234827	-0.168145	6.49607	11.76	0.00060517	0.0199849	Females_Age3xAge1	chr14	70233258	70234827	non-coding	214	SRSF5	protein-coding	TssA	Tss	TssA	Tss	TssA	Tss	TssA	Tss	TssA	Tss	TssA	Tss	TssA	Tss	TssA	Tss	TssA	Tss	NA	NA	NA	NA	NA	NA	NA	NA	NA	NA	NA	NA	NA	NA	NA	NA	NA	NA
chr14_71121891_71122658	-0.468194	3.97516	17.2596	3.26048e-05	0.00344277	Females_Age3xAge1	chr14	71121891	71122658	intron	13771	TTC9	protein-coding	EnhA1	Enh	EnhA1	Enh	TssFlnkU	Tss	TssA	Tss	EnhA1	Enh	EnhA1	Enh	TssFlnkU	Tss	EnhA1	Enh	EnhA2	Enh	NA	CD4_naive	NA	NA	NA	NA	NA	naive_T	NA	NA	NA	NA	NA	NA	NA	NA	NA	NA
chr14_73924890_73925753	-0.19438	6.22031	12.6076	0.000384184	0.0150751	Females_Age3xAge1	chr14	73924890	73925753	promoter-TSS	-36	NUMB	protein-coding	TssA	Tss	TssA	Tss	TssA	Tss	TssA	Tss	TssA	Tss	TssA	Tss	TssA	Tss	TssA	Tss	TssA	Tss	NA	NA	NA	NA	NA	NA	NA	NA	NA	NA	NA	NA	NA	NA	NA	NA	NA	NA
chr14_75469076_75469953	-0.215078	5.91852	10.469	0.00121394	0.0302233	Females_Age3xAge1	chr14	75469076	75469953	promoter-TSS	-97	EIF2B2	protein-coding	TssA	Tss	TssA	Tss	TssA	Tss	TssA	Tss	TssA	Tss	TssA	Tss	TssA	Tss	TssA	Tss	TssA	Tss	NA	NA	NA	NA	NA	NA	NA	NA	NA	NA	NA	NA	NA	NA	NA	NA	NA	NA
chr14_75642617_75643918	-0.244955	6.09402	13.4198	0.000248979	0.0116121	Females_Age3xAge1	chr14	75642617	75643918	promoter-TSS	81	TMED10	protein-coding	TssA	Tss	TssA	Tss	TssA	Tss	TssA	Tss	TssA	Tss	TssA	Tss	TssA	Tss	TssA	Tss	TssFlnk	Tss	NA	NA	NA	NA	NA	NA	NA	NA	NA	NA	NA	NA	NA	NA	NA	NA	NA	NA
chr14_75690505_75690693	-0.572343	0.928234	10.4585	0.00122089	0.0303196	Females_Age3xAge1	chr14	75690505	75690693	Intergenic	-47250	TMED10	protein-coding	EnhWk	Enh	EnhWk	Enh	EnhWk	Enh	Quies	Quies	EnhWk	Enh	EnhWk	Enh	Quies	Quies	TxWk	Tx	EnhWk	Enh	NA	NA	NA	NA	NA	NA	NA	NA	NA	NA	NA	NA	NA	NA	NA	NA	NA	NA
chr14_75699411_75699635	-0.635865	2.08652	13.6273	0.00022292	0.0108703	Females_Age3xAge1	chr14	75699411	75699635	Intergenic	-45958	FOS	protein-coding	EnhWk	Enh	Quies	Quies	EnhA1	Enh	EnhA1	Enh	EnhWk	Enh	EnhA1	Enh	EnhA1	Enh	EnhA1	Enh	Quies	Quies	NA	NA	NA	NA	NA	NA	NA	NA	NA	NA	NA	NA	Lymphoid	NA	Lymphoid	NA	NA	NA
chr14_75716082_75716902	-0.464434	4.752	13.5792	0.000228708	0.0110355	Females_Age3xAge1	chr14	75716082	75716902	Intergenic	-28989	FOS	protein-coding	TxWk	Tx	EnhA1	Enh	EnhA1	Enh	EnhA1	Enh	EnhA1	Enh	EnhA1	Enh	EnhA1	Enh	EnhA1	Enh	EnhA1	Enh	NA	NA	NA	NA	NA	NA	NA	NA	NA	NA	NA	NA	Lymphoid	NA	Lymphoid	NA	NA	NA
chr14_75744953_75746058	-0.228656	6.37176	9.22781	0.00238367	0.0448003	Females_Age3xAge1	chr14	75744953	75746058	promoter-TSS	25	FOS	protein-coding	TssA	Tss	TssA	Tss	TssBiv	Tss	TssA	Tss	TssA	Tss	TssA	Tss	TssA	Tss	TssA	Tss	TssA	Tss	NA	NA	NA	NA	NA	NA	NA	NA	NA	NA	NA	NA	NA	NA	NA	NA	NA	NA
chr14_77506260_77507390	-0.251446	5.44156	14.9702	0.000109224	0.00707959	Females_Age3xAge1	chr14	77506260	77507390	promoter-TSS	-567	LOC283575	ncRNA	EnhA1	Enh	TssA	Tss	TssA	Tss	TssA	Tss	EnhA1	Enh	TssFlnkU	Tss	TssA	Tss	TssA	Tss	TssA	Tss	NA	NA	NA	NA	NA	NA	NA	NA	NA	NA	CD19	NA	NA	NA	NA	NA	NA	NA
chr14_79494570_79495118	0.431295	2.78104	11.3484	0.000755111	0.0228247	Females_Age3xAge1	chr14	79494570	79495118	intron	-171481	LOC105370586	ncRNA	EnhWk	Enh	Quies	Quies	Quies	Quies	Quies	Quies	Quies	Quies	Het	Others	Quies	Quies	Quies	Quies	Quies	Quies	NA	NA	NA	NA	NA	NA	NA	NA	NA	NA	NA	NA	NA	NA	NA	NA	NA	NA
chr14_81462593_81463121	0.384954	2.67937	11.862	0.000572902	0.0193443	Females_Age3xAge1	chr14	81462593	81463121	intron	40988	TSHR	protein-coding	EnhWk	Enh	EnhBiv	Enh	EnhWk	Enh	ReprPCWk	ReprPC	ReprPCWk	ReprPC	ReprPC	ReprPC	Quies	Quies	Quies	Quies	EnhWk	Enh	NA	NA	NA	NA	NA	NA	NA	NA	NA	NA	NA	NA	NA	NA	NA	NA	NA	NA
chr14_81762704_81763496	0.408373	2.36053	9.18529	0.00243968	0.0453406	Females_Age3xAge1	chr14	81762704	81763496	intron	-75525	GTF2A1	protein-coding	EnhWk	Enh	ReprPCWk	ReprPC	Quies	Quies	Quies	Quies	Quies	Quies	Quies	Quies	Quies	Quies	Quies	Quies	Quies	Quies	NA	NA	NA	NA	NA	NA	NA	NA	NA	NA	NA	NA	NA	NA	NA	NA	NA	NA
chr14_84503137_84503626	0.594723	2.8583	11.386	0.000740004	0.0225073	Females_Age3xAge1	chr14	84503137	84503626	Intergenic	-1350237	LOC105370605	ncRNA	EnhWk	Enh	Het	Others	Quies	Quies	Quies	Quies	Quies	Quies	EnhA1	Enh	Quies	Quies	Quies	Quies	Quies	Quies	CD56	NA	CD56	CD56	NA	CD56	CD56	NA	CD56	CD56	NA	CD56	Lymphoid	NA	Lymphoid	Innate	NA	Innate
chr14_89023638_89024243	-0.432221	2.07974	9.01287	0.00268085	0.0480188	Females_Age3xAge1	chr14	89023638	89024243	Intergenic	-2818	PTPN21	protein-coding	ReprPC	ReprPC	ReprPCWk	ReprPC	EnhBiv	Enh	EnhWk	Enh	EnhWk	Enh	EnhWk	Enh	EnhWk	Enh	EnhWk	Enh	ReprPCWk	ReprPC	NA	NA	NA	NA	NA	NA	NA	NA	NA	NA	NA	NA	NA	NA	NA	NA	NA	NA
chr14_91533476_91533956	-0.533991	1.91163	10.0027	0.00156308	0.035255	Females_Age3xAge1	chr14	91533476	91533956	Intergenic	-6723	RPS6KA5	protein-coding	TxWk	Tx	EnhWk	Enh	EnhA1	Enh	EnhA1	Enh	EnhWk	Enh	EnhA1	Enh	EnhA1	Enh	EnhA1	Enh	EnhWk	Enh	NA	NA	NA	NA	NA	NA	NA	NA	NA	NA	NA	NA	Lymphoid	NA	Lymphoid	NA	NA	NA
chr14_91544801_91545135	-0.771604	2.63466	24.2039	8.66559e-07	0.00040805	Females_Age3xAge1	chr14	91544801	91545135	Intergenic	-17975	RPS6KA5	protein-coding	Quies	Quies	EnhWk	Enh	EnhA1	Enh	EnhWk	Enh	EnhWk	Enh	EnhA1	Enh	EnhWk	Enh	EnhWk	Enh	Quies	Quies	CD56	NA	CD56	CD56	NA	CD56	CD56	NA	CD56	CD56	NA	CD56	Lymphoid	NA	Lymphoid	Innate	NA	Innate
chr14_91711401_91711671	-0.552936	2.67701	14.005	0.00018233	0.00967177	Females_Age3xAge1	chr14	91711401	91711671	promoter-TSS	-684	GPR68	protein-coding	EnhWk	Enh	EnhWk	Enh	TssFlnkU	Tss	TssFlnkU	Tss	TssFlnkU	Tss	EnhA1	Enh	EnhA1	Enh	EnhA1	Enh	EnhA1	Enh	NA	NA	NA	NA	NA	NA	NA	NA	NA	NA	NA	NA	Lymphoid	NA	Lymphoid	NA	NA	NA
chr14_91712353_91712685	-0.429073	3.60374	9.45341	0.00210756	0.0417174	Females_Age3xAge1	chr14	91712353	91712685	intron	-1667	GPR68	protein-coding	TxWk	Tx	EnhWk	Enh	EnhA1	Enh	EnhA1	Enh	EnhA1	Enh	EnhA1	Enh	EnhA1	Enh	EnhA1	Enh	EnhA2	Enh	NA	NA	NA	NA	NA	NA	NA	NA	NA	NA	NA	NA	Lymphoid	NA	Lymphoid	NA	NA	NA
chr14_91782141_91782600	-0.37717	4.11803	14.82	0.000118276	0.00746188	Females_Age3xAge1	chr14	91782141	91782600	intron	-62147	GPR68	protein-coding	EnhG1	Enh	EnhA1	Enh	EnhG2	Enh	EnhA1	Enh	EnhA1	Enh	EnhG2	Enh	EnhA1	Enh	EnhA1	Enh	EnhG1	Enh	NA	NA	NA	NA	NA	NA	NA	NA	NA	NA	NA	NA	NA	NA	NA	NA	NA	NA
chr14_91783793_91784506	-0.313101	3.78486	10.7783	0.00102696	0.0276141	Females_Age3xAge1	chr14	91783793	91784506	intron	-63926	GPR68	protein-coding	EnhA1	Enh	EnhG2	Enh	EnhG2	Enh	TssFlnkU	Tss	EnhA1	Enh	EnhG2	Enh	EnhA1	Enh	EnhA1	Enh	EnhG1	Enh	NA	NA	NA	NA	NA	NA	NA	NA	NA	NA	NA	NA	NA	NA	NA	NA	NA	NA
chr14_91789930_91790936	-0.28296	4.75293	13.6889	0.000215727	0.0106794	Females_Age3xAge1	chr14	91789930	91790936	intron	-70209	GPR68	protein-coding	EnhA1	Enh	EnhA1	Enh	EnhG2	Enh	EnhA1	Enh	EnhA1	Enh	EnhG2	Enh	EnhG2	Enh	EnhG2	Enh	TssA	Tss	NA	NA	NA	NA	NA	NA	NA	NA	NA	NA	NA	NA	NA	NA	NA	NA	NA	NA
chr14_91882289_91882857	-0.441087	4.19662	17.4732	2.9139e-05	0.00321256	Females_Age3xAge1	chr14	91882289	91882857	intron	1615	CCDC88C	protein-coding	TssA	Tss	EnhG2	Enh	TssA	Tss	TssA	Tss	TssA	Tss	TssA	Tss	TssA	Tss	TssA	Tss	TssA	Tss	CD19	NA	NA	CD19	NA	NA	CD19	NA	NA	CD19	NA	NA	Lymphoid	Myeloid	NA	Adaptive	Innate	NA
chr14_92332455_92332905	-0.970643	1.8362	21.0163	4.55392e-06	0.00110206	Females_Age3xAge1	chr14	92332455	92332905	intron	1200	TC2N	protein-coding	Quies	Quies	TxWk	Tx	TssA	Tss	TssA	Tss	TssA	Tss	TssA	Tss	TssFlnkU	Tss	TssA	Tss	TssFlnkU	Tss	NA	NA	NA	NA	NA	NA	NA	NA	NA	NA	NA	NA	NA	Lymphoid	Lymphoid	NA	NA	NA
chr14_92336324_92336703	-0.642903	3.561	18.695	1.53383e-05	0.00221114	Females_Age3xAge1	chr14	92336324	92336703	3'UTR	-2634	TC2N	protein-coding	TxWk	Tx	EnhWk	Enh	TssFlnkU	Tss	TssFlnkU	Tss	EnhA1	Enh	EnhA1	Enh	TssFlnkU	Tss	TssFlnkU	Tss	EnhA2	Enh	NA	NA	NA	NA	NA	NA	NA	NA	NA	NA	NA	NA	Lymphoid	NA	Lymphoid	NA	NA	NA
chr14_92338454_92340441	-0.488783	5.26613	20.8882	4.86886e-06	0.0011498	Females_Age3xAge1	chr14	92338454	92340441	intron	-5568	TC2N	protein-coding	EnhA1	Enh	EnhA1	Enh	EnhA1	Enh	TssFlnkU	Tss	EnhA1	Enh	EnhA1	Enh	EnhA1	Enh	TssA	Tss	EnhA1	Enh	NA	CD8_memory	NA	NA	NA	NA	NA	NA	NA	NA	NA	NA	NA	NA	NA	NA	NA	NA
chr14_92347170_92347739	-0.908622	2.70364	28.019	1.20127e-07	0.000140149	Females_Age3xAge1	chr14	92347170	92347739	intron	-13575	TC2N	protein-coding	Quies	Quies	Quies	Quies	EnhA1	Enh	EnhA1	Enh	EnhWk	Enh	EnhWk	Enh	EnhA1	Enh	EnhWk	Enh	EnhA2	Enh	NA	NA	NA	NA	NA	NA	naive_T	NA	naive_T	CD3	NA	CD3	Lymphoid	NA	Lymphoid	Adaptive	NA	Adaptive
chr14_92587612_92588995	-0.193537	4.97204	9.10674	0.00254669	0.0465655	Females_Age3xAge1	chr14	92587612	92588995	promoter-TSS	6	CPSF2	protein-coding	TssA	Tss	TssA	Tss	TssA	Tss	TssA	Tss	TssA	Tss	TssA	Tss	TssA	Tss	TssA	Tss	TssFlnkU	Tss	NA	NA	NA	NA	NA	NA	NA	NA	NA	NA	NA	NA	NA	NA	NA	NA	NA	NA
chr14_93502612_93502986	0.767887	1.88242	10.9108	0.000956037	0.0263043	Females_Age3xAge1	chr14	93502612	93502986	intron	-30998	ITPK1-AS1	ncRNA	TxWk	Tx	EnhA1	Enh	EnhWk	Enh	Quies	Quies	Quies	Quies	EnhA1	Enh	EnhWk	Enh	TxWk	Tx	EnhA2	Enh	NA	NA	NA	NA	NA	NA	NA	NA	NA	NA	NA	NA	Lymphoid	NA	Lymphoid	NA	NA	NA
chr14_94581377_94581819	0.612212	0.918651	13.6105	0.000224928	0.0109137	Females_Age3xAge1	chr14	94581377	94581819	intron	4437	IFI27	protein-coding	EnhWk	Enh	Quies	Quies	ReprPC	ReprPC	Quies	Quies	Quies	Quies	Quies	Quies	Quies	Quies	Quies	Quies	ReprPCWk	ReprPC	NA	NA	NA	NA	NA	NA	NA	NA	NA	NA	NA	NA	NA	NA	NA	NA	NA	NA
chr14_98068820_98069812	-0.509158	4.02493	17.7311	2.54437e-05	0.00297734	Females_Age3xAge1	chr14	98068820	98069812	Intergenic	83679	LOC100129345	ncRNA	ReprPC	ReprPC	Quies	Quies	TssFlnkU	Tss	EnhA1	Enh	EnhA1	Enh	EnhA1	Enh	EnhA1	Enh	EnhA1	Enh	EnhA1	Enh	NA	NA	NA	NA	NA	NA	NA	NA	NA	NA	NA	NA	Lymphoid	NA	Lymphoid	NA	NA	NA
chr14_98086813_98087374	-0.49249	1.29321	8.98027	0.00272911	0.0484943	Females_Age3xAge1	chr14	98086813	98087374	Intergenic	65901	LOC100129345	ncRNA	Quies	Quies	Quies	Quies	EnhA1	Enh	TssA	Tss	EnhA1	Enh	EnhA2	Enh	EnhA1	Enh	EnhWk	Enh	EnhA2	Enh	NA	CD4_naive	NA	NA	NA	NA	NA	NA	NA	NA	NA	NA	Lymphoid	NA	Lymphoid	NA	NA	NA
chr14_98186363_98186542	-0.780635	1.02035	15.1738	9.80533e-05	0.00661877	Females_Age3xAge1	chr14	98186363	98186542	Intergenic	-33458	LOC100129345	ncRNA	Quies	Quies	Het	Others	EnhA2	Enh	EnhWk	Enh	EnhWk	Enh	Quies	Quies	EnhWk	Enh	EnhWk	Enh	TxWk	Tx	NA	NA	NA	NA	NA	NA	NA	NA	NA	NA	NA	NA	NA	NA	NA	NA	NA	NA
chr14_98345286_98345471	-1.14973	0.731264	18.723	1.51151e-05	0.00220019	Females_Age3xAge1	chr14	98345286	98345471	Intergenic	99082	LINC01550	ncRNA	Het	Others	Quies	Quies	EnhA1	Enh	EnhA1	Enh	EnhWk	Enh	Quies	Quies	EnhA1	Enh	EnhWk	Enh	EnhA2	Enh	NA	NA	NA	NA	NA	NA	naive_T	NA	naive_T	CD3	NA	CD3	Lymphoid	NA	Lymphoid	Adaptive	NA	Adaptive
chr14_98444124_98445202	-0.447324	3.03759	9.89633	0.00165609	0.0364652	Females_Age3xAge1	chr14	98444124	98445202	promoter-TSS	-202	LINC01550	ncRNA	Quies	Quies	Quies	Quies	TssA	Tss	TssA	Tss	TssA	Tss	TssA	Tss	TssA	Tss	TssA	Tss	TssA	Tss	NA	NA	NA	NA	NA	NA	NA	NA	NA	NA	NA	NA	NA	Lymphoid	Lymphoid	NA	NA	NA
chr14_98460255_98461083	-0.677232	3.04861	16.8653	4.01294e-05	0.00386781	Females_Age3xAge1	chr14	98460255	98461083	Intergenic	-16208	LINC01550	ncRNA	Het	Others	Het	Others	EnhA1	Enh	EnhA1	Enh	EnhA1	Enh	EnhA1	Enh	EnhA1	Enh	EnhA1	Enh	EnhA2	Enh	NA	NA	NA	NA	NA	NA	NA	NA	NA	NA	NA	NA	Lymphoid	NA	Lymphoid	NA	NA	NA
[truncated: 3,234 more rows]
[truncated: 3 more columns]

## Sheet: DA peaks (male)
peakco	logFC	logCPM	LR	PValue	FDR	Contrast	chr	start	end	Annotation	DistancetoTSS	GeneName	GeneType	chromHMMstate_CD14	chromHMMsimple_CD14	chromHMMstate_CD19	chromHMMsimple_CD19	chromHMMstate_CD3	chromHMMsimple_CD3	chromHMMstate_CD4_naive	chromHMMsimple_CD4_naive	chromHMMstate_CD4_memory	chromHMMsimple_CD4_memory	chromHMMstate_CD56	chromHMMsimple_CD56	chromHMMstate_CD8_naive	chromHMMsimple_CD8_naive	chromHMMstate_CD8_memory	chromHMMsimple_CD8_memory	chromHMMstate_PBMC	chromHMMsimple_PBMC	EnhA_specificity_fine	TssA_specificity_fine	RE_specificity_fine	EnhA_specificity_gross	TssA_specificity_gross	RE_specificity_gross	EnhA_specificity_state	TssA_specificity_state	RE_specificity_state	EnhA_specificity_sublineage	TssA_specificity_sublineage	RE_specificity_sublineage	EnhA_specificity_lineage	TssA_specificity_lineage	RE_specificity_lineage	EnhA_specificity_function	TssA_specificity_function	RE_specificity_function
[truncated: 10,196 more rows]
[truncated: 3 more columns]

[truncated: 2 more sheets: Shared closing peak genes, Shared opening peak genes]
