# Supplementary material for: Sexual-dimorphism in human immune system aging
Source: Nat Commun. 2020 Feb 6;11:751. doi: 10.1038/s41467-020-14396-9 (PMC7005316; doi:10.1038/s41467-020-14396-9)
Supplement: Supplementary file 7 — Supplementary Table 6 [file 41467_2020_14396_MOESM7_ESM.xlsx]

## Sheet: Peak annotations
chr	start	end	Annotation	DistancetoTSS	GeneName	GeneType	Included_in_DA	chromHMMstate_CD14	chromHMMstate_CD19	chromHMMstate_B_naive	chromHMMstate_B_memory	chromHMMstate_Plasma_cells	chromHMMstate_CD4_naive	chromHMMstate_CD4_memory	chromHMMstate_CD56	chromHMMsimple_CD56	chromHMMstate_CD8_naive	chromHMMstate_CD8_memory	chromHMMstate_Erythroblasts	chromHMMstate_Megakaryocytes	chromHMMstate_PBMC	RegElement_Specificity(fine)	RegElement_Specificity(gross)
chr1	16216	16573	TTS	1041	MIR6859-2	ncRNA	FALSE	Tx	TxWk	TxWk	TxWk	TxWk	Quies	Quies	TxWk	Tx	Quies	Quies	Tx	TxWk	TxWk
chr1	28917	29412	intron	205	WASH7P	pseudo	TRUE	Quies	Quies	Quies	Quies	Quies	Quies	Quies	Quies	Quies	Quies	Quies	Quies	Quies	Quies
chr1	96491	96656	Intergenic	27483	OR4F5	protein-coding	FALSE	Quies	Quies	Quies	Quies	Quies	Quies	Quies	Quies	Quies	Quies	Quies	Quies	Quies	Quies
chr1	240785	241278	Intergenic	-82860	LOC100132062	ncRNA	TRUE	EnhA1	Quies	Quies	Quies	Quies	Quies	Quies	Quies	Quies	Quies	Quies	Quies	Quies	Quies	CD14	CD14
chr1	713582	714737	promoter-TSS	-92	LOC100288069	ncRNA	TRUE	TssA	TssA	TssA	TssA	TssA	TssA	TssA	TssA	Tss	TssA	TssA	TssA1	TssA1	TssFlnk
chr1	752463	752920	promoter-TSS	-59	FAM87B	ncRNA	TRUE	EnhWk	TxWk	TssWk	TxWk	TxWk	EnhWk	EnhA1	EnhA2	Enh	EnhWk	EnhWk	TxWk	EnhWk	TxWk
chr1	755387	758837	Intergenic	4361	FAM87B	ncRNA	TRUE	TxWk	TxWk	TxElong	TxElong	TxWk	EnhWk	TxWk	TxWk	Tx	TxWk	TxWk	TxWk	TxWk	EnhWk		CD3
chr1	762281	763362	promoter-TSS	80	LINC00115	ncRNA	TRUE	TssA	TssA	TssA	TssA	TssA	TssA	TssA	TssA	Tss	TssA	TssA	TssA1	TssA1	TssA
chr1	805059	805595	intron	6855	FAM41C	ncRNA	TRUE	EnhWk	EnhWk	TssWk	TssWk	EnhWk	EnhWk	EnhWk	EnhWk	Enh	Quies	EnhWk	EnhWk	EnhWk	ReprPCWk
chr1	815192	815622	Intergenic	-3225	FAM41C	ncRNA	TRUE	ReprPCWk	ReprPCWk	Quies	Quies	Quies	ReprPCWk	Quies	Quies	Quies	Quies	Quies	Het	ReprPC	ReprPCWk
chr1	817704	818091	Intergenic	-5716	FAM41C	ncRNA	TRUE	ReprPCWk	Het	Repr2	Quies	Quies	Het	Quies	Quies	Quies	Quies	Quies	Het	ReprPCWk	Het
chr1	821132	821399	Intergenic	-9084	FAM41C	ncRNA	FALSE	ZNF_Rpts	ReprPCWk	Repr2	Repr2	Repr2	Het	Het	Het	Others	ReprPC	Quies	Het	ReprPCWk	ZNF_Rpts
chr1	823415	823593	Intergenic	-11322	FAM41C	ncRNA	FALSE	Het	Het	Repr2	Repr2	Repr2	Het	Het	Het	Others	Het	Quies	Het	ReprPC	Het
chr1	824064	824235	Intergenic	-11968	FAM41C	ncRNA	FALSE	ZNF_Rpts	ZNF_Rpts	Repr2	Repr2	Repr2	Het	Het	ZNF_Rpts	Others	Het	Quies	Het	Het	ZNF_Rpts
chr1	825688	826295	Intergenic	-13810	FAM41C	ncRNA	TRUE	ZNF_Rpts	ReprPCWk	Repr2	Repr2	Repr2	ReprPCWk	Het	ZNF_Rpts	Others	ReprPCWk	ReprPCWk	Het	Het	ReprPCWk
chr1	839768	840722	Intergenic	14827	LOC100130417	ncRNA	TRUE	EnhBiv	EnhBiv	EnhA1	TssWk	TssWk	TssBiv	TssFlnkD	TssBiv	Tss	EnhWk	ReprPCWk	ReprPC	EnhWk	TssBiv	B_naive	CD19
chr1	842187	842470	Intergenic	12743	LOC100130417	ncRNA	TRUE	EnhWk	EnhBiv	TssWk	TssBiv	Repr2	ReprPCWk	Quies	EnhBiv	Enh	ReprPC	ReprPCWk	ReprPC	ReprPCWk	EnhBiv
chr1	856365	856693	Intergenic	-1457	LOC100130417	ncRNA	TRUE	EnhBiv	EnhBiv	TssBiv	TssBiv	TssBiv	EnhBiv	EnhBiv	EnhBiv	Enh	EnhBiv	EnhBiv	ReprPC	EnhWk	EnhBiv
chr1	859036	859843	Intergenic	-1681	SAMD11	protein-coding	TRUE	TssBiv	EnhBiv	TssBiv	TssBiv	TssBiv	TssBiv	ReprPCWk	EnhBiv	Enh	TssBiv	TssBiv	ReprPC	ReprPC	TssBiv
chr1	875608	876320	intron	14843	SAMD11	protein-coding	TRUE	ReprPC	EnhBiv	TssBiv	TssBiv	TssBiv	EnhBiv	TssBiv	EnhBiv	Enh	EnhBiv	TssBiv	ReprPC	ReprPC	EnhBiv
chr1	876907	878056	intron	16361	SAMD11	protein-coding	TRUE	EnhBiv	EnhBiv	TssBiv	TssBiv	TssBiv	EnhWk	EnhWk	EnhBiv	Enh	EnhBiv	EnhBiv	ReprPC	ReprPC	EnhBiv
chr1	894219	895238	promoter-TSS	-50	NOC2L	protein-coding	TRUE	TssA	TssA	TssA	TssA	TssA	TssA	TssA	TssFlnk	Tss	TssA	TssA	TssA1	TssA2	TssFlnkU		CD3
chr1	895867	896483	exon	208	KLHL17	protein-coding	TRUE	TssFlnk	TssFlnk	TssA	TssA	TssA	TssFlnk	TssA	EnhWk	Enh	TssFlnk	TssFlnk	TssA1	TssA1	TssFlnk
chr1	901389	902701	TTS	168	PLEKHN1	protein-coding	TRUE	TssBiv	EnhWk	TssWk	TssA	TssA	TssA	TssA	TssA	Tss	EnhWk	TssA	ReprPC	TssA1	TssA
chr1	911363	912006	intron	5812	PERM1	protein-coding	TRUE	EnhBiv	EnhBiv	TssBiv	TssBiv	EnhWk	EnhBiv	EnhWk	EnhWk	Enh	EnhBiv	ReprPCWk	ReprPCWk	EnhWk	EnhBiv
chr1	919569	919934	Intergenic	-2255	PERM1	protein-coding	TRUE	ReprPC	EnhBiv	TssBiv	TssWk	Repr2	Quies	ReprPCWk	ReprPCWk	ReprPC	ReprPCWk	ReprPCWk	ReprPCWk	ReprPCWk	ReprPCWk
chr1	934219	934796	exon	1044	HES4	protein-coding	TRUE	ReprPC	EnhBiv	TssBiv	TssBiv	TssBiv	EnhBiv	ReprPCWk	EnhBiv	Enh	EnhBiv	ReprPCWk	ReprPC	EnhA1	TssBiv	Megakaryocytes	Megakaryocytes
chr1	935100	936396	promoter-TSS	-196	HES4	protein-coding	TRUE	TssBiv	TssBiv	TssBiv	TssBiv	TssBiv	TssBiv	TssA	TssBiv	Tss	TssBiv	TssBiv	ReprPC	EnhA1	TssBiv	Megakaryocytes	Megakaryocytes
chr1	937020	937601	Intergenic	-1759	HES4	protein-coding	TRUE	ReprPC	EnhBiv	TssBiv	TssBiv	TssBiv	EnhBiv	EnhBiv	EnhBiv	Enh	EnhBiv	EnhBiv	ReprPC	EnhWk	TssBiv
chr1	948378	949310	promoter-TSS	-3	ISG15	protein-coding	TRUE	TssA	TssA	TssA	TssA	TssA	TssA	TssA	TssA	Tss	TssA	TssA	EnhA1	EnhA1	TssA
chr1	954572	956102	promoter-TSS	-166	AGRN	protein-coding	TRUE	EnhWk	EnhWk	TssA	TssA	TssA	EnhWk	TssA	EnhWk	Enh	EnhWk	EnhA2	TssA1	TssA1	TssBiv	CD8_memory	CD3
chr1	967949	968963	intron	12953	AGRN	protein-coding	TRUE	EnhBiv	EnhBiv	EnhA1	EnhA1	EnhA1	EnhBiv	EnhBiv	EnhBiv	Enh	EnhBiv	EnhBiv	EnhWk	EnhWk	TssBiv		CD19
chr1	975703	976822	intron	20760	AGRN	protein-coding	TRUE	EnhBiv	TssBiv	EnhWk	TssWk	TssBiv	TssFlnk	TssFlnk	EnhBiv	Enh	TssFlnk	TssFlnkD	EnhWk	ReprPC	TssBiv
chr1	994426	995458	Intergenic	14745	RNF223	protein-coding	TRUE	EnhBiv	EnhBiv	EnhA1	TssBiv	TssBiv	EnhWk	EnhBiv	EnhBiv	Enh	TssBiv	EnhBiv	ReprPC	EnhWk	TssBiv	B_naive	CD19
chr1	999172	999853	Intergenic	10174	RNF223	protein-coding	TRUE	EnhBiv	EnhBiv	EnhA1	EnhA1	TssBiv	EnhWk	EnhWk	EnhBiv	Enh	EnhWk	EnhA1	EnhWk	EnhWk	EnhWk
chr1	1003920	1005322	Intergenic	5066	RNF223	protein-coding	TRUE	EnhBiv	EnhA1	EnhA1	EnhA1	EnhA1	EnhWk	TssA	EnhA1	Enh	EnhWk	EnhWk	EnhWk	EnhWk	EnhBiv	CD4_memory	CD3
chr1	1014796	1015711	Intergenic	-5567	RNF223	protein-coding	TRUE	EnhBiv	TssBiv	TssWk	TssWk	TssBiv	EnhWk	EnhWk	EnhBiv	Enh	EnhWk	EnhA1	EnhWk	EnhWk	EnhWk	CD8_memory	CD3
chr1	1034287	1035290	intron	16947	C1orf159	protein-coding	TRUE	ReprPC	ReprPCWk	Quies	Quies	Quies	EnhWk	EnhWk	Quies	Quies	EnhA1	EnhWk	Quies	Quies	Quies	CD8_naive	CD3
chr1	1051239	1052273	promoter-TSS	-20	C1orf159	protein-coding	TRUE	TssBiv	TssFlnk	TssA	TssA	TssA	TssA	TssA	TssA	Tss	TssA	TssA	TssA1	TssA1	TssFlnk
chr1	1057266	1058089	Intergenic	-5942	C1orf159	protein-coding	TRUE	TssBiv	EnhWk	EnhA1	TssWk	TssWk	EnhWk	EnhWk	EnhWk	Enh	EnhWk	EnhWk	EnhWk	Quies	EnhWk	B_naive	CD19
chr1	1071837	1073256	intron	150	LINC01342	ncRNA	TRUE	ReprPC	TssA	TssA	TssA	TssBiv	EnhWk	EnhA1	EnhA1	Enh	EnhWk	EnhWk	ReprPC	EnhWk	TssA		CD19
chr1	1079428	1080126	TTS	7380	LINC01342	ncRNA	TRUE	EnhWk	EnhA1	EnhA1	EnhA1	EnhA1	EnhA1	EnhA1	EnhA1	Enh	EnhA1	EnhWk	EnhWk	Quies	EnhA1
chr1	1092777	1094084	Intergenic	-9053	MIR200B	ncRNA	TRUE	TssA	EnhA1	TssA	TssA	TssA	TssA	TssA	EnhA1	Enh	TssA	TssA	EnhWk	EnhA1	EnhA1
chr1	1101401	1101873	promoter-TSS	-847	MIR200B	ncRNA	TRUE	Quies	Quies	EnhWk	EnhWk	Repr2	Quies	Quies	EnhA1	Enh	Quies	Quies	Quies	Quies	ReprPCWk	CD56	CD56
chr1	1107257	1107608	Intergenic	-1853	TTLL10	protein-coding	TRUE	ReprPCWk	TssFlnkD	TssWk	EnhA1	TssBiv	EnhWk	EnhWk	EnhBiv	Enh	EnhWk	EnhBiv	ReprPC	ReprPCWk	ReprPCWk	B_memory	CD19
chr1	1108954	1109552	promoter-TSS	-33	TTLL10	protein-coding	TRUE	ReprPC	EnhBiv	TssWk	TssWk	TssBiv	EnhWk	EnhA1	EnhWk	Enh	EnhWk	EnhBiv	ReprPC	ReprPCWk	EnhBiv	CD4_memory	CD3
chr1	1136346	1137210	Intergenic	5311	TNFRSF18	protein-coding	TRUE	ReprPC	EnhWk	EnhA1	EnhA1	TssBiv	TssFlnk	EnhA2	EnhA2	Enh	EnhWk	EnhA2	ReprPC	EnhWk	TssA
chr1	1141578	1142174	exon	213	TNFRSF18	protein-coding	TRUE	ReprPC	TssBiv	TssWk	TssWk	TssBiv	EnhWk	EnhA1	TssA	Tss	EnhWk	TssFlnk	ReprPC	EnhWk	TssBiv	CD4_memory	CD3
chr1	1143458	1144009	Intergenic	-1645	TNFRSF18	protein-coding	TRUE	ReprPC	EnhBiv	EnhA1	TssWk	TssBiv	EnhA1	EnhA1	EnhA1	Enh	EnhWk	EnhA1	ReprPC	EnhWk	TssBiv
chr1	1148079	1149532	intron	742	TNFRSF4	protein-coding	TRUE	EnhBiv	EnhWk	TssWk	TssWk	TssBiv	TssA	TssA	EnhA1	Enh	EnhWk	EnhWk	ReprPC	EnhWk	TssA	CD56
chr1	1152214	1152729	3'UTR	-2924	TNFRSF4	protein-coding	TRUE	Tx	Tx	TxElong	TxElong	Tx	TxWk	EnhA1	EnhG1	Enh	TxWk	TxWk	Tx	Tx	Tx
chr1	1157278	1158190	intron	-8186	TNFRSF4	protein-coding	TRUE	Tx	Tx	TxElong	TxElong	TxElong	Tx	TxWk	EnhA1	Enh	TxWk	Tx	EnhG1	Tx	Tx
chr1	1166818	1168061	promoter-TSS	7	SDF4	protein-coding	TRUE	TssA	TssA	TssA	TssA	TssA	TssA	TssA	TssA	Tss	TssA	TssA	TssA2	TssA2	EnhWk
chr1	1186009	1186678	Intergenic	-4242	FAM132A	protein-coding	TRUE	TxWk	EnhA1	EnhA1	EnhA1	EnhWk	EnhWk	EnhA1	EnhA1	Enh	EnhA1	EnhWk	TxWk	TxWk	EnhA1
chr1	1208686	1209829	promoter-TSS	-24	UBE2J2	protein-coding	TRUE	TssA	TssFlnk	TssA	TssA	TssA	TssA	TssA	TssA	Tss	TssA	TssA	TssA2	TssA1	TssA
chr1	1227205	1227748	TTS	4073	MIR6726	ncRNA	TRUE	Quies	EnhWk	EnhWk	EnhWk	EnhWk	Quies	Quies	TxWk	Tx	Quies	Quies	TxWk	Quies	TxWk
chr1	1240824	1241198	intron	2258	ACAP3	protein-coding	TRUE	TssFlnkU	TssFlnkU	EnhA1	EnhA1	EnhA1	TssFlnk	EnhA1	TssFlnkU	Tss	TssFlnkD	EnhA1	EnhA1	EnhWk	TssFlnkD
chr1	1242947	1244348	promoter-TSS	-312	PUSL1	protein-coding	TRUE	TssA	TssA	TssA	TssA	TssA	TssA	TssA	TssA	Tss	TssA	TssA	TssA2	TssA1	TssFlnk
chr1	1259675	1260728	promoter-TSS	59	CPTP	protein-coding	TRUE	TssFlnk	TssFlnk	TssA	TssA	TssA	TssA	TssA	TssA	Tss	TssA	TssA	TssA2	TssA2	TssA
chr1	1284079	1285354	promoter-TSS	-225	DVL1	protein-coding	TRUE	TssFlnk	TssFlnk	TssA	TssA	TssA	TssA	TssA	TssFlnk	Tss	TssA	TssA	TssA2	TssA1	TssFlnk
chr1	1290129	1290576	exon	3574	MXRA8	protein-coding	TRUE	ReprPC	EnhBiv	TssBiv	TssBiv	TssBiv	EnhWk	ReprPCWk	ReprPCWk	ReprPC	EnhWk	ReprPCWk	ReprPC	ReprPC	EnhBiv
chr1	1290659	1290990	intron	3102	MXRA8	protein-coding	TRUE	ReprPC	ReprPCWk	TssBiv	TssBiv	TssBiv	TxWk	ReprPCWk	ReprPCWk	ReprPC	TxWk	ReprPCWk	ReprPC	ReprPC	EnhBiv
chr1	1306729	1307656	Intergenic	3369	AURKAIP1	protein-coding	TRUE	EnhWk	EnhWk	EnhWk	EnhWk	EnhA1	EnhWk	EnhA1	EnhA1	Enh	EnhA1	EnhWk	EnhA1	EnhWk	EnhWk
chr1	1310379	1311147	promoter-TSS	55	AURKAIP1	protein-coding	TRUE	TssA	TssA	TssA	TssA	TssA	TssA	TssA	TssA	Tss	TssA	TssA	TssA2	TssA2	TssA
chr1	1334336	1335312	promoter-TSS	-86	LOC148413	ncRNA	TRUE	TssA	TssA	TssA	TssA	TssA	TssA	TssA	TssA	Tss	TssA	TssA	TssA2	TssA2	TssA
chr1	1342208	1343311	promoter-TSS	-67	MRPL20	protein-coding	TRUE	TssA	TssA	TssA	TssA	TssA	TssA	TssA	TssA	Tss	TssA	TssA	TssA2	TssA2	TssA
chr1	1354574	1355985	intron	1544	ANKRD65	protein-coding	TRUE	ReprPC	EnhWk	EnhWk	TssBiv	TssBiv	ReprPCWk	ReprPCWk	ReprPCWk	ReprPC	ReprPCWk	ReprPCWk	ReprPC	ReprPCWk	ReprPCWk
chr1	1362724	1362871	intron	1290	TMEM88B	protein-coding	FALSE	ReprPC	ReprPC	TssBiv	TssBiv	TssBiv	ReprPCWk	ReprPCWk	ReprPCWk	ReprPC	ReprPCWk	ReprPCWk	ReprPC	ReprPCWk	ReprPC
chr1	1369344	1369947	non-coding	307	LINC01770	ncRNA	FALSE	EnhBiv	EnhBiv	TssBiv	TssBiv	TssBiv	ReprPCWk	EnhA2	EnhBiv	Enh	ReprPC	EnhA2	ReprPC	ReprPCWk	ReprPC		CD3
chr1	1370762	1371405	5'UTR	181	VWA1	protein-coding	TRUE	EnhBiv	EnhBiv	TssBiv	TssBiv	TssBiv	EnhBiv	EnhA1	EnhBiv	Enh	EnhBiv	EnhBiv	ReprPC	EnhWk	TssBiv	CD4_memory	CD3
chr1	1376210	1376758	3'UTR	5581	VWA1	protein-coding	TRUE	ReprPCWk	EnhWk	EnhWk	EnhWk	EnhWk	ReprPCWk	EnhWk	EnhWk	Enh	EnhWk	EnhWk	EnhWk	EnhWk	ReprPCWk
chr1	1397796	1398213	exon	-9130	ATAD3B	protein-coding	TRUE	Quies	EnhWk	Repr2	TssWk	TssA	Quies	EnhA2	TssA	Tss	EnhA2	Quies	EnhWk	Quies	Quies		CD3
chr1	1406608	1407738	promoter-TSS	38	ATAD3B	protein-coding	TRUE	TssFlnk	TssA	TssA	TssA	TssA	TssA	TssA	TssA	Tss	TssA	TssA	TssA2	TssA1	TssA
chr1	1440155	1441164	Intergenic	-6863	ATAD3A	protein-coding	TRUE	TssA	EnhA1	TssA	TssA	TssWk	Quies	EnhWk	TssA	Tss	EnhWk	EnhWk	EnhWk	EnhA1	EnhWk	Megakaryocytes
chr1	1446731	1448122	promoter-TSS	-96	ATAD3A	protein-coding	TRUE	TssA	TssA	TssA	TssA	TssA	TssA	TssA	TssA	Tss	TssA	TssA	TssA1	TssA1	TssFlnk
chr1	1475556	1476193	promoter-TSS	-135	TMEM240	protein-coding	TRUE	ReprPCWk	TxWk	TssWk	TssWk	TssBiv	TssFlnk	Quies	TxWk	Tx	TssFlnk	Quies	EnhWk	TxWk	TssFlnk
chr1	1509495	1510778	5'UTR	125	SSU72	protein-coding	TRUE	TssA	TssA	TssA	TssA	TssA	TssA	TssA	TssA	Tss	TssA	TssA	TssA2	TssA2	TssFlnkU
chr1	1534730	1535881	exon	170	FNDC10	protein-coding	TRUE	TssBiv	ReprPCWk	TssWk	TssWk	TssBiv	ReprPCWk	EnhWk	EnhWk	Enh	EnhWk	EnhWk	ReprPC	EnhWk	TssBiv
chr1	1540813	1541145	Intergenic	-5503	FNDC10	protein-coding	FALSE	TxWk	TxWk	TxWk	Quies	Quies	Quies	TxWk	TxWk	Tx	TxWk	Quies	TxWk	TxWk	TxWk
chr1	1542435	1542845	Intergenic	-7164	FNDC10	protein-coding	TRUE	EnhA1	EnhA1	EnhA1	EnhA2	EnhWk	EnhWk	EnhA1	EnhA1	Enh	EnhA1	EnhWk	TxWk	EnhWk	EnhA2
chr1	1549753	1551766	promoter-TSS	-35	MIB2	protein-coding	TRUE	TssA	TssA	TssA	TssA	TssA	TssA	TssA	TssA	Tss	TssA	TssA	TssA2	TssA1	TssA
chr1	1564330	1566474	intron	-2158	MMP23B	protein-coding	TRUE	EnhBiv	EnhA1	TssWk	TssWk	TssWk	TssA	TssA	TssA	Tss	TssA	TssA	ReprPC	EnhWk	TssA		CD19
chr1	1590109	1591038	intron	22415	MMP23A	pseudo	TRUE	TssA	TssA	TssA	TssA	TssA	EnhA2	EnhA2	TssA	Tss	TssA	TssA	TssA2	EnhA1	TssA
chr1	1609027	1610633	intron	14413	SLC35E2B	protein-coding	TRUE	TxWk	EnhA1	EnhA1	EnhA1	EnhA1	EnhA1	EnhA1	EnhA1	Enh	EnhA1	EnhWk	EnhWk	TxWk	EnhA1
chr1	1617816	1617960	intron	6355	SLC35E2B	protein-coding	FALSE	EnhA1	TxWk	TxWk	TxElong	TxWk	TxWk	TxWk	TxWk	Tx	TxWk	TxWk	EnhG1	EnhWk	Tx
chr1	1623780	1624952	promoter-TSS	-123	SLC35E2B	protein-coding	TRUE	TssA	TssA	TssA	TssA	TssA	TssA	TssA	TssA	Tss	TssA	EnhA2	TssA1	TxWk	TssA	CD8_memory	CD3
chr1	1655511	1656328	promoter-TSS	-61	CDK11B	protein-coding	TRUE	TssA	TssA	TssA	TssA	TssA	TssA	TssA	TssA	Tss	TssA	TssA	TssA1	TxWk	TssA
chr1	1660051	1660438	3'UTR	-4241	CDK11A	protein-coding	TRUE	EnhWk	EnhA1	EnhA1	TssA	TxElong	EnhA1	EnhA1	EnhA1	Enh	EnhA2	EnhA1	EnhA1	Tx	EnhG1	B_memory
chr1	1677111	1678765	promoter-TSS	-500	SLC35E2	protein-coding	TRUE	TssA	TssA	TssA	TssA	TssA	EnhA2	TssA	TssA	Tss	TssA	EnhA2	TssA1	EnhA1	TssFlnk
chr1	1695588	1696107	intron	-5767	NADK	protein-coding	TRUE	EnhG2	Tx	TxElong	TxElong	Tx	TxWk	TxWk	Tx	Tx	TxWk	TxWk	Tx	Tx	Tx	CD14	CD14
chr1	1709590	1710727	promoter-TSS	138	NADK	protein-coding	TRUE	TssA	TssA	TssA	TssA	TssA	TssA	TssA	TssA	Tss	TssA	TssA	TssA2	TssA2	TssA
chr1	1711388	1712156	promoter-TSS	-264	NADK	protein-coding	TRUE	TssA	EnhA1	EnhA1	EnhA1	EnhA1	TssFlnkU	TssFlnkU	EnhA1	Enh	EnhA1	EnhA1	EnhA1	EnhWk	TssA	CD14	CD14
chr1	1714231	1714566	Intergenic	-2891	NADK	protein-coding	TRUE	TssFlnkU	EnhA1	EnhA1	EnhA1	EnhA1	EnhA1	TssFlnkU	TssFlnkU	Tss	TssFlnkU	TssA	EnhWk	EnhWk	TssFlnkU	CD8_memory
chr1	1788664	1788983	intron	33732	GNB1	protein-coding	TRUE	EnhA1	EnhWk	EnhWk	Tx	EnhA2	EnhWk	EnhWk	EnhWk	Enh	EnhWk	EnhWk	EnhWk	TxWk	EnhG1
chr1	1790193	1790342	intron	32288	GNB1	protein-coding	FALSE	EnhA1	EnhA1	EnhA2	EnhA2	EnhA2	EnhA1	EnhA1	EnhWk	Enh	EnhA1	EnhWk	EnhWk	EnhWk	EnhWk
chr1	1796239	1796419	intron	26227	GNB1	protein-coding	FALSE	TxWk	EnhA1	EnhA2	EnhA2	EnhA2	EnhWk	EnhWk	EnhA2	Enh	EnhWk	EnhWk	TxWk	EnhWk	TxWk
chr1	1800852	1801337	intron	21461	GNB1	protein-coding	TRUE	EnhA1	EnhA1	EnhA2	EnhWk	EnhA2	EnhWk	EnhWk	EnhA1	Enh	EnhWk	EnhWk	EnhWk	EnhWk	EnhA1
chr1	1821436	1823320	5'UTR	178	GNB1	protein-coding	TRUE	TssA	TssA	TssA	TssA	TssA	TssA	TssA	TssA	Tss	TssA	TssA	TssA2	TssA2	TssA
chr1	1839974	1841178	Intergenic	-5690	CALML6	protein-coding	TRUE	TssA	TssA	TssA	TssA	TssA	TssA	TssA	TssA	Tss	TssA	TssA	EnhWk	TssA1	TssFlnk
chr1	1850363	1851368	promoter-TSS	-126	TMEM52	protein-coding	TRUE	EnhBiv	TssFlnk	TssA	TssWk	TssA	TssFlnk	TssA	EnhWk	Enh	TssFlnk	TssA	TssA1	TssA1	TssFlnk
chr1	1875383	1875852	intron	-24878	TMEM52	protein-coding	TRUE	EnhWk	EnhBiv	TssWk	TssWk	TssWk	EnhWk	EnhWk	EnhWk	Enh	EnhWk	EnhWk	Quies	EnhWk	EnhWk
chr1	1927737	1927922	intron	7446	CFAP74	protein-coding	TRUE	EnhA1	ReprPCWk	Quies	Quies	Quies	Quies	ReprPCWk	Quies	Quies	ReprPCWk	EnhWk	Quies	EnhWk	ReprPCWk	CD14	CD14
chr1	1950721	1951196	intron	191	GABRD	protein-coding	TRUE	ReprPC	ReprPC	TssBiv	TssBiv	TssBiv	ReprPCWk	ReprPCWk	ReprPCWk	ReprPC	ReprPCWk	ReprPC	ReprPC	ReprPC	EnhBiv
chr1	1976159	1976695	Intergenic	5082	LOC105378591	ncRNA	TRUE	EnhBiv	EnhWk	TssWk	TssWk	TssBiv	TssFlnkD	EnhWk	EnhWk	Enh	EnhWk	Quies	ReprPCWk	Quies	TssBiv
chr1	1981215	1982319	promoter-TSS	-142	PRKCZ	protein-coding	TRUE	TssBiv	TssFlnk	TssA	TssA	TssA	TssA	TssA	TssFlnk	Tss	TssFlnk	TssA	ReprPC	ReprPC	TssBiv
chr1	2043771	2044234	intron	7848	PRKCZ	protein-coding	TRUE	EnhA1	EnhA1	EnhWk	TssWk	EnhA1	Quies	TxWk	EnhA1	Enh	Quies	Quies	Quies	Quies	Quies
chr1	2058444	2058990	intron	22562	PRKCZ	protein-coding	TRUE	EnhWk	EnhWk	TssWk	TssWk	EnhWk	EnhWk	EnhWk	EnhWk	Enh	EnhWk	EnhWk	EnhWk	Quies	EnhWk
chr1	2064350	2065363	intron	28702	PRKCZ	protein-coding	TRUE	TssA	TssFlnkU	EnhA1	EnhA1	EnhA1	TssA	EnhA2	TssA	Tss	TssA	EnhA2	EnhWk	EnhWk	TssFlnk
chr1	2071280	2071611	intron	35291	PRKCZ	protein-coding	TRUE	EnhWk	EnhWk	TxWk	TxWk	TxWk	EnhWk	EnhWk	EnhWk	Enh	EnhWk	EnhWk	Quies	Quies	TxWk
chr1	2074096	2074573	intron	38180	PRKCZ	protein-coding	TRUE	EnhA1	TxWk	TxElong	TxWk	TxElong	Quies	TxWk	TxWk	Tx	EnhWk	TxWk	Quies	Quies	TxWk	CD14	CD14
chr1	2077781	2078239	intron	41855	PRKCZ	protein-coding	TRUE	EnhWk	Tx	TxElong	TxElong	TxElong	EnhWk	EnhWk	EnhG1	Enh	EnhA1	EnhWk	Quies	Quies	EnhG1
chr1	2080141	2080632	intron	44232	PRKCZ	protein-coding	TRUE	EnhA1	EnhWk	Tx	TssWk	TxWk	TssFlnkU	TssA	EnhA1	Enh	TssFlnkU	TssA	Quies	Quies	EnhA1		CD3
chr1	2082301	2083237	intron	43445	FAAP20	protein-coding	TRUE	EnhA1	TxWk	TxElong	TxElong	TxElong	EnhWk	Quies	EnhA1	Enh	EnhWk	EnhWk	Quies	Quies	TxWk
chr1	2105693	2106139	intron	20298	FAAP20	protein-coding	TRUE	EnhWk	EnhWk	EnhWk	EnhWk	EnhWk	Quies	EnhWk	EnhWk	Enh	EnhWk	EnhWk	Quies	Quies	TssFlnkD
chr1	2120701	2121512	non-coding	5107	FAAP20	protein-coding	TRUE	EnhA1	EnhWk	EnhA1	EnhA1	EnhA1	EnhA2	TssA	EnhA1	Enh	TssA	EnhA2	EnhWk	Quies	EnhA2
chr1	2125992	2127014	promoter-TSS	-289	FAAP20	protein-coding	TRUE	TssA	TssA	TssA	TssA	TssA	TssA	TssA	TssA	Tss	TssA	TssA	TssA2	TssA1	TssA
chr1	2130447	2131103	5'UTR	-4561	FAAP20	protein-coding	TRUE	EnhA1	EnhA1	EnhA1	TssWk	TssWk	TssFlnkU	EnhA1	EnhA1	Enh	EnhA1	EnhA1	EnhA1	EnhA1	TssA
chr1	2135813	2137268	intron	2631	FAAP20	protein-coding	TRUE	EnhBiv	EnhWk	EnhA1	EnhA1	EnhA1	EnhA1	EnhA1	EnhA2	Enh	EnhWk	EnhA1	EnhWk	EnhWk	TssFlnk
chr1	2143869	2144717	promoter-TSS	-134	FAAP20	protein-coding	TRUE	EnhWk	TssBiv	TssWk	TssWk	TssBiv	EnhA1	EnhA1	EnhWk	Enh	EnhWk	EnhA1	EnhWk	EnhA1	EnhWk
chr1	2158726	2159971	promoter-TSS	-785	SKI	protein-coding	TRUE	TssA	TssFlnk	TssA	TssA	TssA	EnhA2	EnhA2	EnhA1	Enh	EnhA1	EnhA2	TssA1	TssA1	EnhWk
chr1	2160239	2161005	exon	488	SKI	protein-coding	TRUE	TssFlnk	TssFlnk	TssWk	TssA	TssWk	TssA	TssA	TssFlnk	Tss	TssA	TssA	TssA1	TssA1	TssFlnkU
chr1	2162518	2162857	intron	2554	SKI	protein-coding	TRUE	TssFlnkD	TssFlnkU	TssWk	EnhA1	TssWk	TssA	TssA	TssFlnkU	Tss	TssFlnkU	TssA	EnhWk	EnhWk	TssFlnkU	B_memory
chr1	2165672	2166529	intron	5967	SKI	protein-coding	TRUE	EnhA1	EnhA1	EnhA1	EnhA1	EnhWk	EnhWk	EnhA1	EnhA1	Enh	EnhA1	EnhWk	EnhWk	EnhWk	TssA
chr1	2177519	2178524	intron	17888	SKI	protein-coding	TRUE	EnhA1	EnhWk	EnhA1	EnhA1	EnhWk	EnhWk	EnhWk	EnhA1	Enh	EnhWk	EnhWk	EnhWk	EnhA1	EnhA1
chr1	2186762	2187878	intron	27186	SKI	protein-coding	TRUE	EnhA1	EnhA1	EnhA2	EnhA2	Repr1	EnhA1	EnhA1	EnhA1	Enh	EnhA1	EnhA1	TxWk	EnhA1	EnhA2
chr1	2221685	2222867	intron	61824	LOC100129534	pseudo	TRUE	EnhWk	EnhA1	EnhA1	EnhA1	EnhA1	TssA	TssA	EnhA1	Enh	EnhA1	EnhA1	EnhWk	EnhWk	EnhA1
chr1	2231669	2233108	intron	51711	LOC100129534	pseudo	TRUE	EnhWk	EnhA1	EnhA1	EnhA1	EnhA1	TssA	EnhA2	EnhA1	Enh	TssA	TssA	EnhA1	EnhA1	EnhA1
chr1	2242339	2243376	Intergenic	41242	LOC100129534	pseudo	TRUE	EnhWk	EnhA1	EnhA1	EnhA1	EnhA2	EnhA1	EnhA1	EnhA1	Enh	EnhA1	EnhA1	EnhWk	EnhWk	EnhA1
chr1	2245876	2247240	Intergenic	37542	LOC100129534	pseudo	TRUE	EnhBiv	TssA	EnhA1	EnhA1	EnhA1	EnhA1	EnhA1	EnhA1	Enh	EnhA1	EnhWk	EnhWk	EnhA1	EnhA1
chr1	2313010	2313906	intron	9732	MORN1	protein-coding	TRUE	EnhWk	EnhWk	EnhWk	EnhWk	TxWk	EnhWk	EnhWk	EnhWk	Enh	EnhWk	EnhWk	EnhWk	Quies	EnhWk
chr1	2322592	2323753	promoter-TSS	17	MORN1	protein-coding	TRUE	TssFlnk	TssA	TssA	TssA	TssA	TssA	TssA	TssA	Tss	TssA	TssA	TssA2	TssA2	TssA
chr1	2343615	2344706	promoter-TSS	-151	PEX10	protein-coding	TRUE	TssA	TssA	TssA	TssA	TssA	TssA	TssA	TssA	Tss	TssA	TssA	TssA2	TssA1	TssA
chr1	2425365	2425625	intron	17741	PLCH2	protein-coding	TRUE	Quies	EnhWk	EnhWk	EnhWk	EnhWk	EnhWk	EnhWk	EnhA1	Enh	EnhWk	EnhWk	Quies	Quies	EnhWk	CD56	CD56
chr1	2427762	2427967	intron	20111	PLCH2	protein-coding	TRUE	Quies	EnhA1	TssWk	TssWk	EnhA1	EnhWk	EnhWk	EnhA1	Enh	EnhWk	TxWk	Quies	Quies	TxWk
chr1	2431318	2431825	intron	23818	PLCH2	protein-coding	TRUE	EnhWk	EnhWk	EnhWk	EnhWk	EnhA2	EnhWk	EnhA1	EnhA1	Enh	EnhWk	EnhWk	EnhWk	EnhWk	EnhA1
chr1	2457354	2458473	exon	153	PANK4	protein-coding	TRUE	TssBiv	TssA	TssA	TssA	TssA	TssA	TssA	TssA	Tss	TssA	TssA	TssA2	TssA1	TssA
chr1	2477364	2478782	Intergenic	-9731	TNFRSF14	protein-coding	TRUE	TssA	TssA	TssA	TssA	TssWk	TssA	TssA	TssA	Tss	TssA	TssA	EnhA1	TssA2	TssA	Erythroblasts	Erythroblasts
chr1	2479557	2480605	Intergenic	-7723	TNFRSF14	protein-coding	TRUE	EnhA1	TssFlnkU	EnhA1	TssA	EnhA1	TssA	EnhA1	TssFlnkU	Tss	EnhA1	TssA	EnhA1	EnhA1	TssA
chr1	2486485	2488550	promoter-TSS	-286	TNFRSF14	protein-coding	TRUE	TssA	TssA	TssA	TssA	TssA	TssA	TssA	TssA	Tss	TssA	TssA	EnhA1	TssA2	EnhA1	Erythroblasts
chr1	2493462	2493968	intron	-4259	LOC100996583	ncRNA	TRUE	Tx	Tx	TxElong	TxElong	TxElong	TxWk	TxWk	Tx	Tx	TxWk	Quies	EnhG1	EnhG1	Tx
chr1	2507796	2508475	intron	-9763	FAM213B	protein-coding	TRUE	EnhA1	EnhA1	EnhA2	TssA	TssWk	EnhWk	EnhWk	EnhWk	Enh	EnhWk	EnhWk	EnhWk	EnhWk	EnhA1	B_memory
chr1	2509032	2510295	intron	-8235	FAM213B	protein-coding	TRUE	EnhA1	EnhA1	EnhA1	TssA	EnhA1	EnhA1	TssFlnkU	EnhA1	Enh	EnhA1	EnhA1	EnhA1	EnhA1	TssA	B_memory
chr1	2516768	2518768	promoter-TSS	-131	FAM213B	protein-coding	TRUE	TssA	TssA	TssA	TssA	TssA	TssA	TssA	TssA	Tss	TssA	TssA	TssA2	TssA1	TssA
chr1	2524270	2524533	exon	6213	FAM213B	protein-coding	TRUE	EnhWk	EnhWk	EnhWk	EnhWk	Quies	Quies	Quies	TxWk	Tx	Quies	Quies	Quies	TxWk	TxWk
chr1	2573916	2574954	intron	-9954	MMEL1	protein-coding	TRUE	TssFlnk	TssA	TssA	TssA	TssA	TssA	TssA	TssA	Tss	TssA	TssA	TssA1	TssA2	TssA
chr1	2687837	2690000	intron	17311	TTC34	protein-coding	TRUE	ZNF_Rpts	EnhBiv	EnhBiv	EnhBiv	EnhBiv	EnhBiv	ReprPC	EnhBiv	Enh	TssBiv	EnhBiv	Quies	Quies	ReprPC
chr1	2691703	2692323	intron	14217	TTC34	protein-coding	FALSE	Quies	ReprPCWk	Repr2	Repr2	ReprPCWk	ReprPCWk	ReprPCWk	ReprPCWk	ReprPC	ReprPCWk	ReprPCWk	Quies	Quies	ReprPCWk
chr1	2703169	2703414	intron	2938	TTC34	protein-coding	TRUE	ReprPCWk	EnhWk	TssBiv	Repr2	Repr2	EnhWk	Quies	ReprPCWk	ReprPC	ReprPCWk	ReprPCWk	Quies	ReprPCWk	ReprPCWk
chr1	2718173	2718398	Intergenic	-12056	TTC34	protein-coding	TRUE	Quies	EnhWk	EnhWk	EnhWk	Quies	Quies	Quies	EnhWk	Enh	EnhWk	EnhWk	Quies	Quies	EnhWk
chr1	2738511	2738965	Intergenic	-32508	TTC34	protein-coding	TRUE	Quies	Quies	Repr2	Quies	Quies	EnhWk	Quies	Quies	Quies	EnhWk	EnhWk	Quies	Quies	EnhWk
chr1	2756602	2757381	Intergenic	-50762	TTC34	protein-coding	TRUE	ReprPC	EnhWk	TssBiv	EnhWk	Repr2	TssFlnkD	EnhWk	EnhA1	Enh	EnhWk	EnhWk	EnhWk	Quies	EnhWk	CD56
chr1	2765788	2766334	Intergenic	-59831	TTC34	protein-coding	TRUE	ReprPCWk	Quies	Repr2	Repr2	Quies	Quies	Quies	ReprPCWk	ReprPC	Quies	ReprPCWk	Quies	Quies	ReprPCWk
chr1	2811096	2811565	Intergenic	-105101	TTC34	protein-coding	TRUE	ReprPCWk	Quies	Quies	Quies	Repr1	EnhWk	EnhWk	EnhWk	Enh	EnhWk	Quies	Quies	Quies	Quies
chr1	2843119	2844252	Intergenic	-94360	ACTRT2	protein-coding	TRUE	Quies	EnhA2	EnhWk	EnhWk	Quies	Quies	Quies	EnhA2	Enh	Quies	Quies	Quies	Quies	ReprPCWk	CD56
chr1	2929185	2929628	Intergenic	-8639	ACTRT2	protein-coding	TRUE	Quies	EnhWk	EnhWk	Quies	EnhWk	Quies	Quies	Quies	Quies	Quies	Quies	Quies	Quies	ReprPCWk
chr1	2949588	2950077	Intergenic	11787	ACTRT2	protein-coding	TRUE	Quies	Quies	Quies	Quies	Quies	EnhWk	EnhWk	Quies	Quies	EnhWk	EnhWk	Quies	Quies	EnhWk
chr1	2986481	2986812	intron	905	PRDM16	protein-coding	TRUE	TssBiv	ReprPCWk	TssBiv	TssWk	TssBiv	ReprPCWk	ReprPCWk	ReprPCWk	ReprPC	TssBiv	ReprPCWk	ReprPC	ReprPC	TssBiv
chr1	3086862	3087913	intron	42849	MIR4251	ncRNA	TRUE	EnhWk	EnhWk	TssBiv	TssBiv	Repr2	Quies	Quies	EnhBiv	Enh	ReprPCWk	ReprPCWk	EnhWk	EnhA1	TssBiv	Megakaryocytes	Megakaryocytes
chr1	3229712	3229931	intron	-141325	ARHGEF16	protein-coding	FALSE	ReprPC	Quies	Repr2	Repr2	Repr2	ReprPCWk	Quies	EnhBiv	Enh	Quies	ReprPCWk	EnhWk	EnhA1	ReprPC	Megakaryocytes	Megakaryocytes
chr1	3233148	3233519	intron	-137813	ARHGEF16	protein-coding	TRUE	ZNF_Rpts	ZNF_Rpts	Repr1	Repr1	Repr1	EnhA2	EnhA2	EnhA1	Enh	EnhA2	ZNF_Rpts	Quies	EnhA1	ZNF_Rpts
chr1	3236548	3236816	intron	-134465	ARHGEF16	protein-coding	FALSE	ReprPCWk	ReprPCWk	Quies	Quies	Quies	Quies	Quies	ReprPCWk	ReprPC	Quies	Quies	Quies	Quies	ReprPCWk
chr1	3274255	3274517	intron	-96761	ARHGEF16	protein-coding	FALSE	Quies	Quies	Quies	Quies	Quies	Quies	Quies	EnhBiv	Enh	Quies	Quies	Quies	Quies	ReprPCWk
chr1	3288967	3289243	intron	-82042	ARHGEF16	protein-coding	TRUE	Quies	Quies	Quies	Quies	Quies	EnhWk	EnhWk	EnhWk	Enh	EnhWk	EnhWk	Quies	Quies	EnhWk
chr1	3300974	3301279	intron	-70020	ARHGEF16	protein-coding	TRUE	Quies	Quies	Quies	Quies	Quies	Quies	Quies	EnhWk	Enh	EnhWk	ReprPCWk	Quies	Quies	ReprPCWk
chr1	3369633	3370241	Intergenic	-1210	ARHGEF16	protein-coding	TRUE	ReprPC	EnhBiv	TssBiv	TssBiv	TssBiv	EnhBiv	EnhBiv	EnhBiv	Enh	EnhBiv	EnhBiv	ReprPC	ReprPCWk	EnhBiv
chr1	3370752	3371590	promoter-TSS	24	ARHGEF16	protein-coding	TRUE	EnhBiv	TssBiv	TssBiv	TssWk	TssBiv	EnhWk	EnhBiv	EnhBiv	Enh	TssFlnk	TssBiv	ReprPC	TssA1	TssBiv	Megakaryocytes
chr1	3388321	3388805	intron	17416	ARHGEF16	protein-coding	FALSE	Quies	Quies	Quies	Quies	Quies	Quies	Quies	Quies	Quies	Quies	Quies	Quies	Quies	Quies
chr1	3407711	3408276	intron	36847	ARHGEF16	protein-coding	TRUE	TssFlnkD	EnhWk	EnhWk	EnhWk	EnhWk	EnhWk	Quies	EnhWk	Enh	Quies	Quies	Quies	Quies	TxWk
chr1	3447185	3448503	intron	29510	MIR551A	ncRNA	TRUE	TssFlnk	EnhWk	EnhA1	TssWk	TssBiv	TssA	EnhA2	TssFlnkD	Tss	EnhA2	TssFlnk	ReprPC	Quies	TssFlnk	CD4_naive
chr1	3481910	3482150	intron	-4676	MIR551A	ncRNA	FALSE	Quies	Quies	Quies	Quies	Quies	Quies	Quies	Quies	Quies	Quies	Quies	Quies	Quies	Quies
chr1	3514121	3514628	intron	13684	MEGF6	protein-coding	TRUE	TssFlnkD	EnhWk	EnhA1	TssWk	EnhWk	EnhWk	EnhWk	EnhA1	Enh	EnhA1	EnhWk	EnhWk	EnhWk	EnhWk
chr1	3516027	3516643	intron	11724	MEGF6	protein-coding	TRUE	Quies	EnhWk	EnhWk	Repr2	Repr2	Quies	ReprPCWk	EnhA1	Enh	EnhWk	ReprPCWk	TxWk	Quies	EnhWk	CD56	CD56
chr1	3527580	3528672	promoter-TSS	-67	MEGF6	protein-coding	TRUE	EnhBiv	EnhBiv	TssBiv	TssBiv	TssBiv	EnhWk	EnhWk	EnhBiv	Enh	TssBiv	ReprPC	ReprPC	EnhWk	TssBiv		CD3
chr1	3535515	3536154	Intergenic	-5721	TPRG1L	protein-coding	TRUE	EnhWk	EnhWk	EnhWk	EnhWk	Quies	EnhWk	EnhWk	EnhWk	Enh	EnhWk	EnhWk	EnhWk	Quies	EnhWk
chr1	3540930	3542095	promoter-TSS	-43	TPRG1L	protein-coding	TRUE	TssFlnk	TssA	TssA	TssA	TssA	TssA	TssA	TssA	Tss	TssA	TssA	TssA2	TssA1	TssFlnk
chr1	3566182	3567145	promoter-TSS	7	WRAP73	protein-coding	TRUE	TssBiv	EnhBiv	TssWk	TssA	TssWk	TssA	TssA	EnhBiv	Enh	EnhWk	TssA	TssA1	TssA1	TssFlnk
chr1	3568853	3569216	promoter-TSS	-94	TP73	protein-coding	FALSE	EnhBiv	EnhBiv	TssBiv	TssWk	TssA	ReprPC	ReprPCWk	ReprPC	ReprPC	EnhBiv	ReprPC	ReprPC	ReprPC	TssBiv	Plasma_cells	CD19
chr1	3582739	3583296	intron	13889	TP73	protein-coding	TRUE	EnhA1	EnhA1	EnhA1	EnhA1	EnhA1	Quies	Quies	EnhA1	Enh	Quies	Quies	Quies	Quies	ReprPCWk
chr1	3585370	3585841	intron	16477	TP73	protein-coding	TRUE	EnhWk	EnhWk	EnhWk	Quies	EnhA2	Quies	Quies	TxWk	Tx	Quies	Quies	Quies	Quies	ReprPCWk	Plasma_cells	CD19
chr1	3593553	3594503	intron	-13208	TP73	protein-coding	TRUE	EnhA1	EnhA1	TssWk	TssWk	EnhA1	Quies	EnhWk	EnhA1	Enh	Quies	EnhWk	EnhWk	EnhWk	EnhWk
chr1	3612152	3612605	intron	-2231	TP73	protein-coding	TRUE	EnhWk	EnhWk	TssBiv	TssWk	TssWk	Quies	ReprPCWk	Quies	Quies	Quies	Quies	ReprPCWk	Quies	ReprPCWk
chr1	3636522	3636855	intron	22079	TP73	protein-coding	TRUE	EnhWk	Quies	Quies	EnhWk	EnhWk	EnhWk	EnhWk	EnhA1	Enh	EnhWk	Quies	Quies	Quies	Quies	CD56	CD56
chr1	3640955	3641307	intron	22204	TP73-AS1	ncRNA	TRUE	TxWk	EnhWk	Quies	Quies	TxWk	TxWk	Quies	Quies	Quies	Quies	Quies	Quies	Quies	EnhWk
chr1	3663425	3664285	promoter-TSS	82	TP73-AS1	ncRNA	TRUE	TssFlnk	TssFlnk	TssA	TssA	TssWk	TssA	TssA	TssFlnk	Tss	TssA	TssA	TssA1	EnhWk	TssA
chr1	3688556	3689794	promoter-TSS	-150	SMIM1	protein-coding	TRUE	TssBiv	TssFlnk	TssA	TssWk	TssA	TssA	TssA	TssFlnk	Tss	TssFlnk	TssA	TssA2	TssA1	TssFlnk
chr1	3703975	3704387	intron	8887	LRRC47	protein-coding	TRUE	Tx	Tx	TxElong	Tx	TxElong	EnhA2	EnhWk	EnhA2	Enh	EnhWk	TxWk	Tx	Tx	Tx
chr1	3712592	3713504	promoter-TSS	20	LRRC47	protein-coding	TRUE	TssFlnk	TssA	TssA	TssA	TssA	TssA	TssA	TssFlnk	Tss	TssA	TssA	TssA2	TssA1	TssFlnkU
chr1	3718134	3718289	Intergenic	-5144	LRRC47	protein-coding	FALSE	ReprPCWk	EnhWk	Repr2	TssWk	Quies	Quies	TxWk	ReprPCWk	ReprPC	Quies	ReprPCWk	Quies	Quies	ReprPCWk
chr1	3773235	3774413	promoter-TSS	-7	DFFB	protein-coding	TRUE	TssA	TssA	TssA	TssA	TssA	TssA	TssA	TssA	Tss	TssA	TssA	TssA2	TssA1	TssFlnkU
chr1	3799854	3800563	exon	16648	C1orf174	protein-coding	TRUE	Tx	Tx	TxElong	TxElong	TxElong	TxWk	TxWk	EnhA1	Enh	Tx	EnhA2	Tx	EnhG1	EnhG1
chr1	3806588	3806807	intron	10159	C1orf174	protein-coding	TRUE	EnhG1	Tx	TxElong	TxElong	TxElong	EnhA1	EnhA1	EnhG2	Enh	EnhG1	EnhG1	EnhG1	EnhG1	Tx
chr1	3807350	3807931	intron	9216	C1orf174	protein-coding	TRUE	EnhG2	EnhG1	Tx	TxElong	Tx	EnhA1	EnhG1	EnhA2	Enh	EnhG1	EnhA1	EnhG1	EnhA1	EnhG1
chr1	3816459	3818090	promoter-TSS	307	LINC01134	ncRNA	TRUE	TssA	TssA	TssA	TssA	TssA	TssA	TssA	TssA	Tss	TssA	TssA	TssA1	TssA1	TssA
chr1	3827172	3827774	intron	10505	LINC01134	ncRNA	TRUE	ReprPC	EnhWk	EnhWk	TssWk	EnhWk	Quies	TssFlnkD	EnhBiv	Enh	EnhWk	Quies	Quies	Quies	ReprPC
chr1	3838765	3839123	Intergenic	21976	LINC01134	ncRNA	TRUE	ReprPCWk	Quies	Quies	EnhWk	Quies	Quies	EnhWk	ReprPCWk	ReprPC	Quies	Quies	Quies	Quies	ReprPCWk		CD3
chr1	4067236	4068036	Intergenic	66964	LINC01346	ncRNA	TRUE	ZNF_Rpts	EnhA2	EnhA2	Repr1	EnhA2	Quies	Quies	ZNF_Rpts	Others	Quies	Quies	Quies	Quies	ZNF_Rpts		CD19
chr1	4087620	4087864	Intergenic	87070	LINC01346	ncRNA	TRUE	Quies	EnhA1	EnhA1	TssWk	EnhA1	Quies	Quies	EnhWk	Enh	EnhWk	Quies	Quies	Quies	ReprPCWk		CD19
chr1	4204548	4204792	Intergenic	203998	LINC01346	ncRNA	TRUE	Quies	Quies	Quies	Quies	Quies	Quies	Quies	Quies	Quies	Quies	ReprPCWk	Quies	Quies	ReprPCWk
chr1	4712633	4713182	Intergenic	-2197	AJAP1	protein-coding	TRUE	ReprPC	EnhBiv	TssBiv	TssBiv	TssBiv	EnhBiv	ReprPCWk	EnhBiv	Enh	EnhBiv	ReprPC	ReprPC	ReprPC	EnhBiv
chr1	4796063	4796647	intron	81250	AJAP1	protein-coding	TRUE	EnhWk	Quies	Repr2	EnhWk	Quies	Quies	Quies	EnhWk	Enh	Quies	Quies	Quies	Quies	EnhWk
chr1	4999479	4999723	Intergenic	284496	AJAP1	protein-coding	TRUE	ZNF_Rpts	ZNF_Rpts	Quies	Repr1	Repr1	ZNF_Rpts	Het	Het	Others	ZNF_Rpts	ZNF_Rpts	Het	Het	Het
chr1	5389251	5389586	Intergenic	-234712	MIR4417	ncRNA	TRUE	Het	Het	Repr2	Quies	Quies	TssFlnkU	TssFlnkU	EnhA1	Enh	EnhA1	EnhWk	Quies	Quies	EnhA2
chr1	5448900	5449551	Intergenic	-174905	MIR4417	ncRNA	TRUE	Quies	Quies	Quies	Quies	Quies	TssFlnkU	EnhA1	EnhA1	Enh	EnhA1	TssFlnkU	Quies	Quies	TssFlnkD
chr1	5542029	5542250	Intergenic	-81991	MIR4417	ncRNA	TRUE	Quies	Quies	Quies	Quies	Quies	Quies	EnhWk	Quies	Quies	EnhWk	EnhWk	Quies	Quies	ReprPCWk
chr1	5569905	5570179	Intergenic	-54089	MIR4417	ncRNA	TRUE	Quies	Quies	EnhWk	Quies	Quies	Quies	Quies	ReprPCWk	ReprPC	Quies	EnhWk	Quies	Quies	ReprPCWk
chr1	5574581	5575054	Intergenic	-49313	MIR4417	ncRNA	TRUE	EnhWk	Quies	Quies	Quies	Quies	Quies	Quies	ReprPCWk	ReprPC	ReprPCWk	ReprPCWk	Quies	Quies	ReprPCWk
chr1	5805919	5806289	Intergenic	116697	MIR4689	ncRNA	TRUE	Quies	Quies	Repr2	Quies	Quies	Quies	Quies	Quies	Quies	ReprPCWk	ReprPCWk	Quies	Quies	ReprPCWk
chr1	5831169	5831475	Intergenic	91479	MIR4689	ncRNA	TRUE	EnhWk	Quies	TssBiv	Repr2	Repr2	Quies	Quies	Quies	Quies	Quies	ReprPCWk	EnhWk	Quies	ReprPCWk
chr1	5997123	5997484	intron	-55054	KCNAB2	protein-coding	FALSE	TxWk	TxWk	Quies	TxWk	TxElong	Quies	Quies	EnhWk	Enh	Quies	Quies	Quies	TxWk	TxWk
chr1	6035214	6036059	intron	-16721	KCNAB2	protein-coding	TRUE	EnhWk	TxWk	EnhWk	TxWk	TxElong	TssFlnk	Quies	EnhWk	Enh	Quies	Quies	Quies	TxWk	TxWk		CD3
chr1	6040622	6040777	intron	-11658	KCNAB2	protein-coding	FALSE	EnhWk	EnhWk	EnhWk	TxWk	TxWk	TxWk	TxWk	Quies	Quies	Quies	Quies	Quies	TxWk	EnhWk
chr1	6042508	6042697	intron	-9755	KCNAB2	protein-coding	FALSE	TxWk	EnhWk	EnhWk	TxWk	TxWk	TxWk	TxWk	Quies	Quies	Quies	Quies	Quies	TxWk	TxWk
chr1	6051833	6052986	promoter-TSS	52	KCNAB2	protein-coding	TRUE	TssA	TssA	TssA	TssA	TssA	TssA	TssA	TssA	Tss	TssA	TssA	TssA2	TssA1	TssA
chr1	6065247	6065691	intron	-12936	NPHP4	protein-coding	TRUE	TxWk	TxWk	TxWk	TxWk	TxWk	TxWk	TxWk	EnhWk	Enh	EnhWk	Quies	TxWk	TxWk	TxWk		CD3
chr1	6072277	6072852	intron	-13508	KCNAB2	protein-coding	TRUE	TxWk	EnhWk	TxWk	TxWk	TxWk	TxWk	TxWk	EnhA1	Enh	EnhWk	Quies	TxWk	TxWk	EnhG1	CD56	CD56
chr1	6072912	6073630	intron	-12802	KCNAB2	protein-coding	TRUE	TxWk	EnhWk	EnhWk	EnhWk	TxElong	TxWk	EnhWk	EnhA1	Enh	EnhWk	Quies	TxWk	TxWk	EnhG1	CD56	CD56
chr1	6074588	6075529	intron	-11014	KCNAB2	protein-coding	TRUE	EnhA1	TxWk	TxElong	TxElong	TxElong	TxWk	Quies	TxWk	Tx	Quies	Quies	TxWk	TxWk	EnhG1	CD14	CD14
chr1	6086045	6086924	5'UTR	412	KCNAB2	protein-coding	TRUE	TssFlnkU	TssFlnkU	EnhA1	TssA	TssA	TssA	TssA	TssFlnkU	Tss	TssA	TssA	TssA1	EnhA1	TssA
chr1	6087915	6088828	intron	2299	KCNAB2	protein-coding	TRUE	TssFlnkU	EnhA1	EnhA1	EnhA1	EnhA1	TssA	TssA	TssFlnkU	Tss	TssFlnkU	TssA	TxWk	EnhA1	EnhA1		CD3
chr1	6116091	6116940	intron	10342	KCNAB2	protein-coding	TRUE	EnhA1	TxWk	TxElong	TxWk	TxElong	TxWk	TxWk	EnhG1	Enh	TxWk	TxWk	TxWk	TxWk	Tx
chr1	6159671	6160196	3'UTR	53760	KCNAB2	protein-coding	TRUE	Tx	TxWk	TxWk	TxWk	TxWk	TxWk	Quies	TxWk	Tx	TxWk	TxWk	TxWk	TxWk	EnhG1
chr1	6168920	6169615	intron	63094	KCNAB2	protein-coding	TRUE	Quies	Quies	Quies	Quies	Quies	Quies	Quies	Quies	Quies	ReprPCWk	Quies	Quies	Quies	Quies
chr1	6187681	6188244	intron	52231	CHD5	protein-coding	TRUE	EnhWk	Quies	EnhWk	TssBiv	TssBiv	EnhWk	EnhWk	EnhWk	Enh	EnhWk	EnhWk	EnhWk	Quies	Quies
chr1	6208506	6209131	intron	31375	CHD5	protein-coding	TRUE	EnhBiv	EnhBiv	TssBiv	TssBiv	TssBiv	EnhWk	EnhWk	EnhWk	Enh	EnhWk	ReprPCWk	TssA1	Quies	EnhBiv	Erythroblasts	Erythroblasts
chr1	6259160	6260098	promoter-TSS	50	RPL22	protein-coding	TRUE	TssA	TssA	TssA	TssA	TssA	TssA	TssA	TssA	Tss	TssA	TssA	TssA2	TssA2	TssFlnkU
chr1	6265291	6266580	promoter-TSS	-96	LOC102724450	ncRNA	TRUE	TssBiv	TssBiv	TssBiv	TssBiv	TssBiv	TssFlnk	TssA	TssBiv	Tss	TssBiv	TssBiv	EnhWk	EnhWk	TssBiv	CD4_memory	CD3
chr1	6268852	6269787	intron	3131	RNF207	protein-coding	TRUE	EnhBiv	EnhWk	TssBiv	TssBiv	TssBiv	EnhWk	EnhWk	EnhWk	Enh	EnhBiv	EnhA2	EnhWk	EnhWk	EnhBiv	CD8_memory	CD3
chr1	6295487	6296550	promoter-TSS	25	ICMT	protein-coding	TRUE	TssFlnk	TssFlnk	TssA	TssA	TssA	TssFlnk	EnhA2	TssFlnk	Tss	TssA	TssA	TssA1	TssA1	TssFlnk	CD4_memory	CD3
chr1	6305175	6305603	exon	1137	HES3	protein-coding	TRUE	EnhBiv	EnhBiv	TssBiv	TssBiv	TssBiv	TssBiv	EnhWk	EnhBiv	Enh	EnhBiv	EnhBiv	ReprPC	EnhWk	ReprPC
chr1	6306739	6307140	TTS	2688	HES3	protein-coding	TRUE	ReprPC	EnhBiv	TssBiv	EnhWk	TssBiv	EnhBiv	EnhBiv	EnhBiv	Enh	EnhBiv	EnhBiv	ReprPC	EnhWk	EnhBiv
chr1	6319844	6321456	intron	385	GPR153	protein-coding	TRUE	TssBiv	EnhBiv	TssBiv	TssWk	TssBiv	EnhWk	EnhWk	EnhWk	Enh	EnhWk	EnhBiv	ReprPC	ReprPC	TssBiv
chr1	6353987	6355330	intron	-33624	GPR153	protein-coding	TRUE	Quies	Quies	TxWk	TxWk	TxElong	Quies	Quies	EnhA1	Enh	EnhWk	Quies	TxWk	EnhWk	TxWk	CD56	CD56
chr1	6403479	6403753	intron	15388	ACOT7	protein-coding	FALSE	Quies	Quies	Quies	Quies	Quies	Quies	TxWk	Quies	Quies	Quies	Quies	Quies	Quies	TxWk
chr1	6408102	6409518	intron	10194	ACOT7	protein-coding	TRUE	EnhWk	EnhWk	EnhWk	EnhWk	Quies	EnhA1	EnhA1	EnhA1	Enh	EnhA1	EnhA1	EnhWk	EnhWk	EnhA1
chr1	6418361	6419331	intron	158	ACOT7	protein-coding	TRUE	EnhWk	EnhWk	EnhA2	EnhWk	EnhWk	EnhA1	EnhA1	EnhA1	Enh	EnhA1	EnhA1	EnhA1	EnhWk	EnhA1
chr1	6419382	6420228	promoter-TSS	-801	ACOT7	protein-coding	TRUE	EnhWk	EnhWk	EnhA1	TssWk	TssWk	EnhA1	EnhA1	EnhA1	Enh	EnhA1	EnhA1	EnhA1	EnhWk	EnhA1
chr1	6423271	6423496	intron	-2620	ACOT7	protein-coding	TRUE	Quies	EnhWk	EnhWk	Quies	Quies	EnhWk	EnhWk	EnhWk	Enh	TxWk	EnhWk	EnhWk	Quies	Quies
chr1	6425070	6425646	intron	-4594	ACOT7	protein-coding	TRUE	Quies	EnhWk	Quies	Quies	Quies	EnhWk	EnhWk	EnhA1	Enh	EnhWk	EnhWk	EnhWk	Quies	Quies	CD56
chr1	6453079	6454190	5'UTR	191	ACOT7	protein-coding	TRUE	TssA	TssA	TssA	TssA	TssA	TssA	TssA	TssA	Tss	TssA	TssA	TssA2	TssA1	TssFlnk
chr1	6461794	6462078	Intergenic	-8110	ACOT7	protein-coding	TRUE	EnhWk	Quies	Quies	Repr2	Quies	ReprPCWk	Quies	Quies	Quies	Quies	Quies	Quies	Quies	Quies
chr1	6464685	6465107	Intergenic	-11070	ACOT7	protein-coding	TRUE	ReprPCWk	EnhWk	Repr2	Quies	Quies	ReprPCWk	Quies	ReprPCWk	ReprPC	Quies	Quies	Quies	Quies	Quies
chr1	6483435	6484098	Intergenic	-1081	ESPN	protein-coding	TRUE	ReprPC	EnhBiv	TssBiv	TssBiv	TssBiv	TssBiv	TssBiv	EnhBiv	Enh	EnhBiv	TssBiv	ReprPC	ReprPCWk	TssBiv
chr1	6484779	6485297	exon	190	ESPN	protein-coding	TRUE	ReprPC	EnhBiv	TssBiv	TssBiv	TssBiv	ReprPCWk	EnhBiv	EnhBiv	Enh	ReprPCWk	EnhBiv	ReprPC	ReprPC	TssBiv
chr1	6498213	6498510	intron	-8406	MIR4252	ncRNA	TRUE	ReprPC	ReprPC	Repr2	Quies	Repr2	ReprPCWk	Quies	ReprPCWk	ReprPC	ReprPCWk	ReprPCWk	Quies	Quies	ReprPCWk
chr1	6500202	6501095	intron	-10693	MIR4252	ncRNA	TRUE	EnhBiv	EnhBiv	TssBiv	TssBiv	TssBiv	EnhBiv	Quies	EnhWk	Enh	EnhWk	ReprPCWk	TssA1	EnhWk	EnhBiv	Erythroblasts	Erythroblasts
chr1	6507344	6509286	intron	17940	TNFRSF25	protein-coding	TRUE	ReprPC	EnhBiv	TssBiv	TssBiv	TssBiv	EnhBiv	EnhBiv	EnhBiv	Enh	EnhBiv	EnhBiv	ReprPC	ReprPC	EnhBiv
chr1	6514494	6515591	intron	11212	TNFRSF25	protein-coding	TRUE	ReprPC	ReprPCWk	TssBiv	TssBiv	TssBiv	EnhWk	EnhWk	ReprPCWk	ReprPC	ReprPCWk	ReprPCWk	ReprPC	ReprPC	EnhBiv
chr1	6519961	6520951	TTS	5799	TNFRSF25	protein-coding	TRUE	ReprPC	EnhBiv	TssBiv	TssWk	EnhA1	TssA	TssA	TssFlnkU	Tss	TssA	TssA	ReprPCWk	EnhWk	TssA	Plasma_cells
chr1	6525561	6526529	TTS	210	TNFRSF25	protein-coding	TRUE	TssBiv	EnhBiv	TssBiv	TssWk	TssBiv	TssA	TssA	TssA	Tss	TssA	TssA	ReprPC	EnhWk	TssA
chr1	6535519	6536134	intron	-9572	TNFRSF25	protein-coding	TRUE	ReprPCWk	EnhWk	EnhWk	EnhWk	Quies	EnhWk	EnhWk	EnhWk	Enh	EnhWk	EnhWk	Quies	Quies	EnhWk
chr1	6546490	6546940	promoter-TSS	-701	PLEKHG5	protein-coding	TRUE	ReprPC	EnhBiv	TssBiv	TssBiv	TssBiv	EnhWk	EnhWk	EnhBiv	Enh	EnhBiv	EnhBiv	ReprPC	ReprPCWk	ReprPC
chr1	6549948	6551104	5'UTR	114	PLEKHG5	protein-coding	TRUE	EnhBiv	EnhWk	TssWk	TssWk	TssWk	TssA	TssA	EnhWk	Enh	TssA	TssA	ReprPC	EnhWk	TssBiv		CD3
chr1	6557167	6557910	promoter-TSS	-55	PLEKHG5	protein-coding	TRUE	ReprPC	TssBiv	TssBiv	TssBiv	TssBiv	EnhWk	TssA	EnhWk	Enh	EnhWk	ReprPCWk	ReprPC	ReprPC	TssFlnk	CD4_memory	CD3
chr1	6605542	6606014	intron	8880	NOL9	protein-coding	TRUE	Tx	EnhG1	Tx	EnhWk	TxElong	EnhA1	EnhA1	EnhG1	Enh	EnhA1	EnhA1	Tx	EnhG1	EnhG1
chr1	6614026	6614909	promoter-TSS	190	NOL9	protein-coding	TRUE	TssFlnk	TssFlnk	TssA	TssA	TssA	TssA	TssA	TssFlnk	Tss	TssA	TssA	TssA1	TssA2	TssFlnkU
chr1	6639584	6640593	promoter-TSS	38	ZBTB48	protein-coding	TRUE	TssA	TssA	TssA	TssA	TssA	TssA	TssA	TssA	Tss	TssA	TssA	TssA1	TssA2	EnhWk
chr1	6642012	6642319	exon	2115	ZBTB48	protein-coding	TRUE	EnhA1	EnhWk	EnhA2	EnhA2	EnhA2	EnhWk	EnhA1	EnhA1	Enh	EnhWk	EnhA1	EnhA1	EnhA1	EnhWk
chr1	6651248	6651829	3'UTR	11419	KLHL21	protein-coding	TRUE	EnhG1	EnhWk	EnhWk	Tx	TxElong	TxWk	EnhWk	EnhA1	Enh	EnhWk	EnhWk	EnhG1	EnhG1	EnhG1
chr1	6661152	6661596	intron	1584	KLHL21	protein-coding	TRUE	TssA	TssFlnkU	EnhA1	TssA	TssBiv	TssA	TssA	TssFlnkU	Tss	TssA	TssA	TssA2	TssA1	TssFlnkU	B_naive
chr1	6662179	6664106	promoter-TSS	-185	KLHL21	protein-coding	TRUE	TssA	TssA	TssA	TssA	TssA	TssA	TssA	TssA	Tss	TssA	TssA	TssA2	TssA1	TssA
chr1	6673012	6674156	promoter-TSS	-172	PHF13	protein-coding	TRUE	TssA	TssA	TssA	TssA	TssA	TssA	TssA	TssA	Tss	TssA	TssA	TssA2	TssA2	TssA
chr1	6684791	6685829	promoter-TSS	100	THAP3	protein-coding	TRUE	EnhA2	EnhWk	TssA	TssA	TssA	TssA	TssA	EnhWk	Enh	TssA	TssA	TssA2	TssA1	TssA	CD14	CD14
chr1	6761479	6762335	promoter-TSS	59	DNAJC11	protein-coding	TRUE	EnhWk	TssA	TssA	TssA	TssA	TssA	TssA	TssA	Tss	TssA	TssA	TssA1	TssA2	TssFlnk
chr1	6780181	6780333	Intergenic	-4548	LINC01672	ncRNA	TRUE	Quies	Quies	Quies	Quies	Quies	Quies	ReprPCWk	Quies	Quies	Quies	Quies	Quies	Quies	ReprPCWk
chr1	6802045	6802474	Intergenic	14673	LINC01672	ncRNA	TRUE	Quies	Quies	Quies	Quies	Quies	Quies	Quies	Quies	Quies	Quies	Quies	Quies	TxWk	Quies
chr1	6803299	6804323	Intergenic	16224	LINC01672	ncRNA	TRUE	EnhA1	EnhWk	EnhWk	EnhWk	EnhWk	EnhWk	EnhWk	EnhWk	Enh	EnhWk	Quies	EnhWk	EnhA1	Quies
chr1	6844399	6845938	promoter-TSS	-215	CAMTA1	protein-coding	TRUE	TssA	TssA	TssA	TssA	TssA	TssA	TssA	TssA	Tss	TssA	TssA	TssA2	TssA1	TssA
chr1	7022453	7023306	intron	177496	CAMTA1	protein-coding	TRUE	EnhBiv	EnhBiv	TssBiv	TssBiv	TssBiv	TssFlnk	EnhBiv	EnhWk	Enh	EnhWk	TssBiv	ReprPCWk	ReprPCWk	ReprPCWk
chr1	7727460	7728078	intron	-103560	VAMP3	protein-coding	TRUE	EnhWk	EnhWk	Quies	Quies	Quies	Quies	Quies	EnhWk	Enh	Quies	Quies	Quies	Quies	Quies
chr1	7729511	7730026	intron	-101560	VAMP3	protein-coding	TRUE	EnhWk	EnhWk	TssBiv	TssBiv	EnhWk	EnhWk	EnhWk	EnhWk	Enh	EnhWk	Quies	Quies	Quies	EnhWk
chr1	7740130	7741050	intron	-90739	VAMP3	protein-coding	TRUE	TssBiv	TssBiv	TssBiv	TssBiv	TssBiv	TssA	TssA	TssFlnk	Tss	TssFlnk	EnhWk	ReprPC	TssA1	TssBiv
chr1	7764136	7765589	intron	-66466	VAMP3	protein-coding	TRUE	EnhBiv	ReprPCWk	TssA	TssWk	TssWk	TssFlnk	EnhA1	TssBiv	Tss	TssFlnk	EnhBiv	ReprPC	TssA1	TssBiv	CD4_memory	CD3
chr1	7812816	7813122	intron	-18360	VAMP3	protein-coding	FALSE	EnhWk	EnhWk	EnhWk	Quies	TssWk	EnhWk	EnhWk	EnhWk	Enh	EnhWk	EnhWk	Quies	EnhWk	Quies
chr1	7830726	7831941	promoter-TSS	5	VAMP3	protein-coding	TRUE	TssA	TssA	TssA	TssA	TssA	TssA	TssA	TssA	Tss	TssA	TssA	TssA2	TssA2	TssFlnk		CD3
chr1	7843587	7844582	promoter-TSS	-404	PER3	protein-coding	TRUE	TssA	TssA	TssA	TssA	TssA	TssA	EnhA1	TssA	Tss	TssA	TssA	TssA2	EnhA1	TssA
chr1	7887243	7887487	exon	25739	UTS2	protein-coding	FALSE	TssA	TssFlnk	TxWk	EnhWk	TssA	TssFlnk	EnhA2	EnhG2	Enh	TssA	EnhA2	TssA1	TxWk	Tx
chr1	7916513	7916682	Intergenic	-3047	UTS2	protein-coding	FALSE	EnhWk	Quies	EnhWk	Quies	Quies	Quies	Quies	EnhWk	Enh	Quies	Quies	Quies	Quies	Quies
chr1	7962787	7963062	Intergenic	40300	TNFRSF9	protein-coding	TRUE	EnhWk	EnhWk	TssWk	TssWk	TssBiv	EnhWk	EnhWk	EnhWk	Enh	EnhWk	TssFlnk	Quies	EnhWk	EnhWk
chr1	7990761	7991662	intron	12013	TNFRSF9	protein-coding	TRUE	EnhWk	EnhWk	Quies	Quies	Quies	EnhA1	EnhA1	EnhA1	Enh	EnhA1	EnhA1	EnhWk	EnhWk	EnhWk
chr1	8002320	8003006	intron	562	TNFRSF9	protein-coding	TRUE	EnhA1	EnhWk	TssWk	TssWk	TssBiv	EnhWk	EnhWk	EnhWk	Enh	EnhWk	EnhWk	ReprPC	EnhWk	TssFlnkD	CD14
chr1	8009112	8009436	Intergenic	-6049	TNFRSF9	protein-coding	TRUE	Quies	Quies	Quies	Quies	Repr2	EnhWk	EnhWk	EnhA1	Enh	EnhWk	EnhWk	Quies	TxWk	Quies	CD56
chr1	8013750	8014665	Intergenic	-7506	PARK7	protein-coding	TRUE	TssA	TssA	TssWk	TssA	TssA	TssA	TssA	TssA	Tss	TssA	TssA	TssA1	TssA2	TssA
chr1	8021178	8022217	promoter-TSS	-16	PARK7	protein-coding	TRUE	TssA	TssA	TssA	TssA	TssA	TssA	TssA	TssA	Tss	TssA	TssA	TssA2	TssA2	TssA
chr1	8042310	8042763	intron	20823	PARK7	protein-coding	TRUE	Tx	EnhG1	EnhWk	TxWk	EnhA2	EnhWk	EnhWk	EnhWk	Enh	EnhWk	EnhWk	Tx	Tx	TxWk	Plasma_cells
chr1	8064997	8065434	Intergenic	21177	ERRFI1	protein-coding	TRUE	EnhA1	Quies	TxElong	TxWk	TxWk	Quies	Quies	Quies	Quies	Quies	Quies	Quies	Quies	TxWk	CD14	CD14
chr1	8085693	8087237	promoter-TSS	-72	ERRFI1	protein-coding	TRUE	TssBiv	TssBiv	TssBiv	TssWk	TssBiv	EnhWk	TssBiv	TssBiv	Tss	EnhWk	TssFlnk	ReprPC	ReprPC	TssBiv
chr1	8164697	8164988	Intergenic	-78450	ERRFI1	protein-coding	TRUE	EnhA1	EnhWk	EnhWk	EnhWk	EnhWk	Quies	Quies	Quies	Quies	Quies	Quies	Quies	Quies	Quies	CD14	CD14
chr1	8166875	8167335	Intergenic	-80712	ERRFI1	protein-coding	TRUE	EnhWk	Quies	Quies	Quies	Quies	Quies	Quies	Quies	Quies	Quies	Quies	Quies	Quies	Quies
chr1	8173234	8173782	Intergenic	-87115	ERRFI1	protein-coding	TRUE	Quies	ReprPCWk	Quies	Quies	Quies	EnhWk	EnhWk	EnhA1	Enh	EnhA2	EnhWk	Quies	Quies	Quies
chr1	8187050	8187736	Intergenic	-81339	LINC01714	ncRNA	TRUE	EnhA1	EnhWk	EnhWk	Quies	Quies	Quies	ReprPCWk	EnhA2	Enh	Quies	Quies	ReprPCWk	Quies	Quies
chr1	8212641	8213672	Intergenic	-55575	LINC01714	ncRNA	TRUE	ReprPC	ReprPCWk	Repr2	Repr2	Repr2	EnhA1	EnhA1	EnhA1	Enh	EnhA1	EnhWk	ReprPCWk	Quies	EnhA2
chr1	8227297	8227518	Intergenic	-41324	LINC01714	ncRNA	TRUE	Quies	Quies	Quies	Quies	Quies	EnhWk	EnhWk	EnhA1	Enh	EnhWk	TxWk	Quies	Quies	ReprPCWk	CD56
chr1	8229618	8230319	Intergenic	-38763	LINC01714	ncRNA	TRUE	EnhWk	EnhWk	EnhWk	TssWk	EnhWk	EnhA1	EnhA1	EnhA1	Enh	EnhA1	EnhA1	Quies	Quies	EnhA1
chr1	8242261	8243096	Intergenic	-26053	LINC01714	ncRNA	TRUE	EnhWk	Quies	Quies	Quies	Quies	EnhWk	EnhA1	EnhA1	Enh	Quies	EnhA1	Quies	Quies	Quies
chr1	8264404	8264739	Intergenic	-4160	LINC01714	ncRNA	TRUE	EnhWk	Quies	Quies	Quies	Quies	Quies	Quies	Quies	Quies	Quies	Quies	Quies	Quies	Quies
chr1	8271874	8272239	intron	3325	LINC01714	ncRNA	FALSE	TssFlnkU	ReprPCWk	Repr2	Repr2	Repr2	EnhWk	Quies	EnhBiv	Enh	EnhBiv	ReprPCWk	EnhWk	Quies	EnhBiv
chr1	8277188	8278087	Intergenic	8906	LINC01714	ncRNA	TRUE	EnhBiv	EnhBiv	TssBiv	TssBiv	TssBiv	EnhBiv	EnhBiv	EnhBiv	Enh	EnhBiv	ReprPC	ReprPC	ReprPC	EnhBiv
chr1	8278820	8279087	Intergenic	10222	LINC01714	ncRNA	TRUE	EnhWk	ReprPCWk	Repr2	Repr2	Repr2	ReprPCWk	ReprPC	EnhBiv	Enh	EnhWk	EnhBiv	ReprPCWk	ReprPCWk	ReprPCWk
chr1	8284798	8285374	Intergenic	16354	LINC01714	ncRNA	TRUE	EnhA1	Quies	Repr2	Repr2	Quies	ReprPCWk	Quies	EnhWk	Enh	Quies	ReprPCWk	ReprPCWk	ReprPCWk	ReprPCWk	CD14	CD14
chr1	8377780	8378760	intron	125	SLC45A1	protein-coding	TRUE	TssBiv	TssBiv	TssWk	TssBiv	TssBiv	TssA	TssA	TssBiv	Tss	TssA	TssBiv	ReprPC	ReprPC	TssBiv		CD3
chr1	8409021	8409435	Intergenic	31083	SLC45A1	protein-coding	TRUE	Quies	EnhWk	EnhWk	EnhWk	EnhWk	EnhWk	EnhWk	EnhWk	Enh	EnhWk	EnhWk	Quies	Quies	Quies
chr1	8442851	8443415	intron	40614	RERE	protein-coding	TRUE	EnhA1	EnhA1	EnhA2	EnhWk	Tx	EnhA1	EnhWk	EnhWk	Enh	EnhWk	EnhWk	EnhWk	EnhWk	EnhWk
chr1	8448171	8448419	intron	35452	RERE	protein-coding	TRUE	EnhA1	TxWk	Tx	TxElong	Tx	EnhG1	EnhWk	EnhG1	Enh	TxWk	TxWk	EnhWk	TxWk	TxWk
chr1	8455482	8455901	intron	28055	RERE	protein-coding	TRUE	TssFlnkU	EnhA1	EnhA1	EnhA1	EnhA1	EnhWk	TssFlnkU	EnhA1	Enh	EnhWk	EnhWk	EnhWk	EnhWk	TssFlnkD
chr1	8457167	8457376	intron	26475	RERE	protein-coding	FALSE	EnhWk	EnhA1	EnhA2	EnhA1	EnhA2	EnhWk	EnhWk	EnhA1	Enh	EnhWk	EnhWk	EnhWk	EnhWk	EnhWk
chr1	8469209	8469652	intron	14316	RERE	protein-coding	TRUE	EnhWk	EnhG1	Tx	Tx	Tx	EnhWk	EnhA1	EnhWk	Enh	EnhWk	EnhWk	EnhWk	EnhWk	EnhWk	CD4_memory
chr1	8483478	8484903	promoter-TSS	-444	RERE	protein-coding	TRUE	TssA	TssA	TssA	TssA	TssA	TssA	TssA	TssA	Tss	TssA	TssA	TssA2	TssA1	TssA
chr1	8487558	8488296	intron	3222	LOC102724552	ncRNA	TRUE	EnhA1	EnhA1	EnhA1	EnhA1	EnhA1	EnhWk	EnhA1	EnhA1	Enh	EnhWk	EnhWk	EnhWk	EnhWk	EnhWk
chr1	8498917	8499424	intron	14466	LOC102724552	ncRNA	TRUE	EnhWk	EnhA1	EnhA2	EnhA2	EnhWk	EnhWk	Quies	EnhWk	Enh	Quies	Quies	EnhWk	EnhWk	TxWk		CD19
chr1	8533698	8533911	intron	21168	SNORD128	snoRNA	TRUE	TxWk	EnhWk	EnhWk	EnhWk	EnhWk	EnhWk	EnhWk	TxWk	Tx	EnhWk	TxWk	TxWk	Quies	TxWk		CD3
chr1	8556123	8557000	intron	-1589	SNORD128	snoRNA	TRUE	EnhG1	EnhA1	EnhA2	EnhA1	EnhA1	EnhA1	TxWk	EnhA1	Enh	EnhG1	EnhA2	Tx	Tx	Tx
chr1	8557500	8557821	intron	-2688	SNORD128	snoRNA	TRUE	EnhWk	EnhA1	EnhA2	TssWk	EnhA2	EnhG1	TxWk	EnhA2	Enh	EnhG1	TxWk	TxWk	Tx	TxWk
chr1	8570223	8570756	intron	-15517	SNORD128	snoRNA	TRUE	EnhA1	EnhA1	TssWk	TssA	EnhA1	TssFlnkD	EnhA1	EnhA2	Enh	EnhA1	EnhWk	EnhWk	EnhWk	EnhA1	B_memory
chr1	8585363	8586332	intron	-30875	SNORD128	snoRNA	TRUE	EnhA1	EnhA1	TssA	TssA	EnhA1	TssA	TssA	EnhA1	Enh	TssA	TssA	EnhWk	EnhA1	EnhA2		CD3
chr1	8621269	8621530	intron	-66427	SNORD128	snoRNA	TRUE	Quies	EnhWk	EnhWk	EnhWk	EnhWk	EnhWk	Quies	TxWk	Tx	Quies	Quies	TxWk	TxWk	TxWk
chr1	8689510	8690135	intron	-134850	SNORD128	snoRNA	TRUE	EnhA1	EnhA1	EnhA1	EnhA1	TssWk	Quies	Quies	EnhA1	Enh	Quies	Quies	EnhWk	TxWk	EnhWk
chr1	8724147	8724508	intron	153371	RERE	protein-coding	TRUE	EnhA1	EnhA1	EnhA1	EnhA1	EnhWk	EnhWk	EnhWk	EnhA1	Enh	EnhWk	EnhWk	EnhWk	EnhWk	EnhWk
chr1	8761182	8761776	intron	116220	RERE	protein-coding	TRUE	EnhWk	TssA	EnhA1	EnhA1	TssWk	EnhBiv	EnhWk	EnhA1	Enh	EnhBiv	EnhWk	EnhWk	EnhWk	EnhWk
chr1	8763104	8763762	intron	114266	RERE	protein-coding	TRUE	TssBiv	TssA	EnhA1	EnhA1	EnhA1	TssBiv	TssBiv	TssFlnk	Tss	EnhBiv	TssBiv	TssA1	EnhWk	TssBiv	Erythroblasts	CD19
chr1	8772546	8773281	intron	104785	RERE	protein-coding	TRUE	EnhWk	EnhA1	EnhA1	EnhA1	EnhA1	EnhWk	EnhWk	EnhA2	Enh	EnhWk	EnhWk	EnhWk	EnhWk	EnhA2
chr1	8877209	8878315	promoter-TSS	-63	RERE	protein-coding	TRUE	TssA	TssA	TssA	TssA	TssA	TssA	TssA	TssA	Tss	TssA	TssA	TssA2	TssA1	TssA
chr1	8908914	8909389	Intergenic	17497	MIR6728	ncRNA	TRUE	EnhWk	EnhWk	EnhWk	Quies	EnhWk	EnhWk	Quies	EnhWk	Enh	EnhWk	Quies	EnhWk	TxWk	TxWk
chr1	8918195	8918533	Intergenic	8285	MIR6728	ncRNA	TRUE	EnhG1	EnhG1	Tx	TxElong	Tx	Tx	TxWk	EnhG1	Enh	Tx	Tx	EnhG1	EnhWk	Tx
chr1	8919407	8920036	Intergenic	6927	MIR6728	ncRNA	TRUE	EnhG1	EnhG1	Tx	TxElong	Tx	Tx	EnhG1	EnhG1	Enh	TxWk	TxWk	EnhG1	EnhG1	Tx
chr1	8931148	8931580	5'UTR	271	ENO1	protein-coding	TRUE	EnhG2	Tx	TxElong	TxElong	Tx	Tx	EnhG1	EnhG1	Enh	Tx	EnhG1	EnhG1	EnhG1	EnhG1
chr1	8933747	8933912	intron	-2195	ENO1	protein-coding	TRUE	EnhG2	EnhG1	Tx	Tx	Tx	EnhG1	EnhG2	EnhG1	Enh	EnhG1	EnhG2	EnhG1	EnhG1	EnhG1
chr1	8937924	8939536	promoter-TSS	-164	ENO1-AS1	ncRNA	TRUE	TssA	TssA	TssA	TssA	TssA	TssA	TssA	TssA	Tss	TssA	TssA	TssA2	TssA2	TssA
chr1	8950059	8950334	Intergenic	-11046	ENO1	protein-coding	TRUE	EnhA1	Quies	Quies	Quies	Repr2	Quies	Quies	Quies	Quies	Quies	ReprPCWk	Quies	Quies	TxWk	CD14	CD14
chr1	8960041	8960251	Intergenic	-20995	ENO1	protein-coding	TRUE	Quies	Quies	Quies	Quies	EnhA2	EnhWk	EnhA1	EnhWk	Enh	EnhWk	EnhWk	Quies	Quies	Quies
chr1	8968413	8968653	Intergenic	-29382	ENO1	protein-coding	FALSE	EnhWk	Quies	Quies	Quies	Quies	Quies	Quies	Quies	Quies	TxWk	Quies	Quies	Quies	Quies
chr1	8978062	8978416	Intergenic	-27654	CA6	protein-coding	TRUE	Quies	Quies	Quies	Quies	Quies	EnhWk	TssFlnkD	Quies	Quies	EnhWk	TssFlnkD	Quies	Quies	Quies
chr1	8980837	8981029	Intergenic	-24960	CA6	protein-coding	FALSE	Quies	Quies	Quies	Quies	Quies	EnhWk	EnhWk	EnhWk	Enh	TssA	TssFlnkD	Quies	Quies	EnhWk	CD8_naive	CD3
chr1	8986811	8987767	Intergenic	-18604	CA6	protein-coding	TRUE	Quies	Quies	Quies	Quies	Repr2	TssA	Quies	Quies	Quies	TssA	EnhWk	Quies	Quies	EnhA2		CD3
chr1	9006620	9006910	intron	872	CA6	protein-coding	TRUE	TxWk	Quies	Quies	Quies	Quies	EnhWk	EnhA1	EnhA1	Enh	EnhA1	EnhWk	Quies	Quies	TxWk
chr1	9022945	9023173	intron	17166	CA6	protein-coding	FALSE	Quies	Quies	Quies	Quies	Repr2	EnhWk	EnhWk	Quies	Quies	TssFlnkD	EnhWk	Quies	Quies	EnhWk		CD3
chr1	9030070	9030342	intron	24313	CA6	protein-coding	TRUE	Quies	Quies	Quies	Quies	Repr2	TssA	EnhA1	Quies	Quies	TssA	TssFlnk	Quies	Quies	EnhWk	CD4_memory	CD3
chr1	9030846	9031469	intron	25265	CA6	protein-coding	TRUE	EnhWk	EnhWk	EnhWk	Quies	Repr2	TssA	EnhA2	EnhWk	Enh	TssA	TssFlnk	Quies	Quies	EnhWk	CD4_memory	CD3
chr1	9047876	9048387	Intergenic	38272	SLC2A7	protein-coding	TRUE	EnhWk	EnhWk	EnhWk	EnhWk	TssBiv	EnhWk	EnhWk	EnhWk	Enh	EnhWk	EnhWk	Quies	Quies	Quies
chr1	9065014	9065576	intron	21109	SLC2A7	protein-coding	TRUE	EnhWk	EnhWk	EnhWk	Quies	EnhWk	EnhWk	Quies	EnhWk	Enh	TssFlnkD	EnhWk	Quies	Quies	Quies
chr1	9067865	9068027	intron	18458	SLC2A7	protein-coding	FALSE	EnhA1	EnhWk	EnhWk	EnhWk	EnhWk	Quies	Quies	EnhWk	Enh	Quies	Quies	Quies	Quies	Quies	CD14	CD14
chr1	9071042	9071428	intron	15169	SLC2A7	protein-coding	TRUE	EnhA1	EnhWk	EnhWk	EnhWk	EnhWk	Quies	Quies	EnhWk	Enh	Quies	Quies	Quies	Quies	EnhWk	CD14	CD14
chr1	9129583	9129981	5'UTR	105	SLC2A5	protein-coding	TRUE	EnhA1	TssFlnkU	TssA	TssWk	EnhA1	Quies	Quies	EnhWk	Enh	Quies	ReprPCWk	TxWk	Quies	EnhWk	B_naive
chr1	9135160	9135364	Intergenic	-2976	SLC2A5	protein-coding	FALSE	EnhWk	EnhA1	EnhA1	TssWk	EnhA2	EnhWk	EnhWk	EnhWk	Enh	Quies	ReprPCWk	EnhWk	Quies	EnhWk		CD19
chr1	9138150	9138409	Intergenic	-5994	SLC2A5	protein-coding	TRUE	EnhWk	EnhWk	EnhWk	EnhWk	EnhWk	EnhWk	EnhWk	EnhWk	Enh	Quies	ReprPCWk	TxWk	Quies	EnhWk
chr1	9143275	9143747	Intergenic	-11225	SLC2A5	protein-coding	TRUE	EnhA1	EnhWk	TssWk	Quies	TssWk	Quies	ReprPCWk	Quies	Quies	Quies	ReprPCWk	TxWk	Quies	TxWk	CD14	CD14
chr1	9170761	9171219	intron	18239	GPR157	protein-coding	TRUE	Quies	EnhWk	EnhWk	TxWk	EnhWk	Quies	Quies	Quies	Quies	EnhWk	Quies	Quies	Quies	TxWk
chr1	9182208	9182390	intron	6930	GPR157	protein-coding	TRUE	TxWk	EnhWk	EnhWk	EnhWk	EnhWk	EnhWk	EnhWk	EnhWk	Enh	EnhWk	EnhWk	Quies	Quies	EnhWk
chr1	9188347	9189898	5'UTR	106	GPR157	protein-coding	TRUE	TssA	TssA	TssA	TssA	TssWk	TssA	TssA	TssA	Tss	TssA	EnhWk	TssA1	EnhWk	EnhWk
chr1	9202398	9202701	Intergenic	9286	MIR34A	ncRNA	TRUE	EnhWk	Quies	TssWk	Quies	Quies	Quies	EnhWk	Quies	Quies	Quies	Quies	EnhWk	Quies	Quies
chr1	9223791	9224452	intron	-12286	MIR34A	ncRNA	TRUE	EnhA1	EnhWk	EnhWk	EnhA2	EnhA1	Quies	Quies	EnhWk	Enh	Quies	Quies	Quies	Quies	Quies
chr1	9241455	9241954	promoter-TSS	-558	LINC01759	ncRNA	TRUE	TssBiv	EnhBiv	TssBiv	TssBiv	TssBiv	TssBiv	TssBiv	EnhBiv	Enh	TssBiv	TssBiv	ReprPC	ReprPC	TssBiv
chr1	9242255	9242570	promoter-TSS	-16	MIR34AHG	ncRNA	TRUE	TssBiv	EnhBiv	TssBiv	TssBiv	TssBiv	ReprPCWk	TssFlnk	EnhBiv	Enh	EnhBiv	ReprPCWk	ReprPC	ReprPC	TssBiv
chr1	9256433	9256924	Intergenic	-14282	MIR34AHG	ncRNA	TRUE	EnhA1	EnhWk	TssWk	TssWk	Repr2	ReprPCWk	EnhWk	EnhBiv	Enh	EnhBiv	ReprPCWk	ReprPCWk	ReprPCWk	EnhBiv	CD14	CD14
chr1	9294290	9295432	promoter-TSS	-2	H6PD	protein-coding	TRUE	TssA	TssA	TssA	TssA	TssA	TssA	TssA	TssA	Tss	TssA	TssA	TssA1	TssA1	TssFlnkU
chr1	9299856	9300176	5'UTR	113	H6PD	protein-coding	TRUE	EnhA1	EnhWk	TssWk	EnhWk	EnhA1	EnhWk	EnhWk	EnhWk	Enh	EnhWk	EnhWk	EnhWk	EnhWk	EnhWk
chr1	9327211	9327430	3'UTR	-25620	SPSB1	protein-coding	TRUE	TxWk	EnhG1	EnhWk	TxWk	TxWk	TxWk	TxWk	EnhG1	Enh	EnhWk	TxWk	Quies	Quies	Tx	CD56
chr1	9335525	9336043	Intergenic	-17157	SPSB1	protein-coding	TRUE	EnhA1	EnhWk	Quies	EnhWk	EnhA2	EnhWk	EnhWk	EnhWk	Enh	EnhWk	EnhWk	Quies	EnhWk	EnhWk
chr1	9352501	9353996	intron	308	SPSB1	protein-coding	TRUE	TssBiv	EnhWk	TssA	TssA	TssA	TssA	TssA	TssBiv	Tss	TssFlnk	TssFlnk	ReprPC	TssA1	TssA
chr1	9460232	9460884	Intergenic	28417	LOC100506022	ncRNA	TRUE	ReprPC	EnhWk	EnhWk	EnhWk	EnhA2	EnhWk	EnhWk	EnhWk	Enh	EnhWk	EnhWk	EnhWk	EnhWk	EnhWk	Plasma_cells	CD19
chr1	9470980	9471353	Intergenic	17808	LOC100506022	ncRNA	TRUE	ZNF_Rpts	EnhWk	EnhA2	EnhWk	EnhA2	TssFlnkD	EnhA1	EnhWk	Enh	EnhWk	EnhWk	EnhA1	EnhWk	EnhWk
chr1	9473174	9473866	Intergenic	15455	LOC100506022	ncRNA	TRUE	Quies	EnhA1	EnhA1	TssWk	EnhA1	EnhWk	EnhWk	EnhA1	Enh	EnhWk	EnhWk	EnhWk	EnhWk	EnhA1
chr1	9486326	9486813	non-coding	2405	LOC100506022	ncRNA	TRUE	EnhBiv	EnhA1	EnhA1	EnhA1	EnhA1	EnhA1	EnhA1	EnhA1	Enh	EnhA1	EnhWk	EnhWk	EnhWk	EnhA1
chr1	9488625	9489384	promoter-TSS	-30	LOC100506022	ncRNA	TRUE	TssA	TssA	TssA	TssA	TssA	TssA	TssA	TssFlnkU	Tss	TssA	TssA	TssA2	EnhWk	TssA
chr1	9550813	9551365	Intergenic	-48439	SLC25A33	protein-coding	TRUE	EnhWk	EnhWk	Quies	Quies	Quies	Quies	ReprPCWk	ReprPCWk	ReprPC	Quies	ReprPCWk	Quies	Quies	Quies
chr1	9555104	9555726	Intergenic	-44113	SLC25A33	protein-coding	TRUE	EnhBiv	EnhWk	TssWk	TssWk	TssWk	EnhWk	EnhWk	TssBiv	Tss	EnhWk	ReprPCWk	TssA1	EnhWk	TssBiv	Erythroblasts	Erythroblasts
chr1	9582579	9582797	Intergenic	-16840	SLC25A33	protein-coding	FALSE	Quies	Quies	Quies	Quies	EnhWk	Quies	Quies	Quies	Quies	Quies	Quies	Quies	Quies	Quies
chr1	9599090	9600385	5'UTR	210	SLC25A33	protein-coding	TRUE	EnhA1	EnhA1	TssA	TssA	TssA	TssA	TssA	TssA	Tss	TssA	TssA	TssA1	TssA2	TssFlnk	CD14
chr1	9619723	9620045	intron	20356	SLC25A33	protein-coding	TRUE	TxWk	TxWk	TxElong	TxWk	EnhWk	EnhWk	EnhWk	TxWk	Tx	EnhA1	EnhWk	EnhG1	EnhWk	EnhA2
chr1	9648429	9649619	promoter-TSS	92	TMEM201	protein-coding	TRUE	TssBiv	EnhWk	TssA	TssA	TssA	TssA	TssA	TssFlnk	Tss	TssA	TssA	TssA1	EnhA1	TssFlnk	Megakaryocytes	Megakaryocytes
chr1	9653581	9653810	intron	4764	TMEM201	protein-coding	TRUE	EnhWk	EnhWk	EnhWk	EnhWk	EnhA2	EnhWk	EnhA1	EnhWk	Enh	EnhWk	EnhWk	EnhWk	EnhWk	EnhWk
chr1	9675580	9676049	TTS	26883	TMEM201	protein-coding	TRUE	EnhWk	EnhWk	EnhWk	EnhWk	Quies	Quies	EnhWk	EnhWk	Enh	EnhWk	EnhWk	EnhWk	EnhWk	EnhWk
chr1	9686923	9687646	Intergenic	-24505	PIK3CD	protein-coding	TRUE	EnhWk	TssFlnkU	EnhA1	TssA	TssWk	TssA	TssA	EnhA1	Enh	TssFlnk	TssFlnk	EnhWk	EnhWk	TssFlnk		CD3
chr1	9689197	9690362	Intergenic	-22010	PIK3CD	protein-coding	TRUE	EnhA1	TssA	TssA	TssA	TssWk	TssA	TssA	TssA	Tss	TssA	TssA	EnhWk	EnhWk	TssA	CD14	CD14
chr1	9704623	9705133	Intergenic	-6912	PIK3CD	protein-coding	TRUE	EnhA1	EnhA1	TssWk	TssWk	EnhWk	EnhWk	EnhWk	EnhWk	Enh	EnhWk	EnhWk	TxWk	Quies	TxWk	CD14
chr1	9711596	9712887	TTS	452	PIK3CD	protein-coding	TRUE	TssA	TssA	TssA	TssA	TssWk	TssA	TssA	TssA	Tss	TssA	TssA	ReprPC	TssA1	TssA
chr1	9714389	9714843	promoter-TSS	28	PIK3CD-AS1	ncRNA	TRUE	TssFlnkU	TssFlnkU	EnhA1	EnhA1	EnhA1	TssA	TssA	TssFlnkU	Tss	TssA	TssFlnk	ReprPC	TxWk	TssA		CD19
chr1	9747295	9748066	promoter-TSS	-49	PIK3CD-AS2	ncRNA	TRUE	EnhWk	TssFlnkU	EnhA1	EnhA1	TssA	TssA	TssA	TssFlnkU	Tss	TssA	TssA	ReprPC	TssA1	TssFlnkU		CD19
chr1	9749088	9750163	intron	-1994	PIK3CD-AS2	ncRNA	TRUE	EnhWk	EnhWk	EnhA1	EnhA1	TssA	TssA	EnhA1	EnhA1	Enh	TssA	TssFlnk	ReprPC	EnhWk	TssFlnkU
chr1	9764698	9765177	intron	-17306	PIK3CD-AS2	ncRNA	TRUE	EnhA1	EnhWk	EnhA2	EnhA2	EnhA2	EnhWk	EnhA1	EnhA1	Enh	EnhWk	EnhWk	EnhWk	EnhWk	EnhWk
chr1	9771778	9772033	intron	-24274	PIK3CD-AS2	ncRNA	TRUE	Tx	EnhG1	Tx	TxElong	TxElong	EnhG1	EnhG1	EnhG2	Enh	EnhG1	EnhG1	TxWk	Quies	Tx
chr1	9775636	9775910	exon	-28141	PIK3CD-AS2	ncRNA	TRUE	Tx	EnhG1	Tx	Tx	Tx	TssFlnkU	TssFlnkU	EnhG2	Enh	EnhA1	EnhA1	EnhWk	Quies	EnhG1
chr1	9777344	9778160	intron	-30120	PIK3CD-AS2	ncRNA	TRUE	EnhG2	EnhG2	TssA	TssA	EnhA1	TssA	TssA	TssFlnkU	Tss	TssA	TssA	EnhA1	EnhA1	EnhG2
chr1	9781797	9782148	intron	-34341	PIK3CD-AS2	ncRNA	TRUE	Tx	EnhG1	Tx	Tx	Tx	EnhG1	EnhA1	EnhG2	Enh	EnhG2	EnhG1	TxWk	TxWk	EnhG1
chr1	9784871	9785378	intron	-37493	PIK3CD-AS2	ncRNA	TRUE	Tx	EnhG1	Tx	Tx	TxElong	EnhG1	EnhG1	EnhG1	Enh	EnhG1	EnhG1	TxWk	TxWk	Tx
chr1	9788647	9789231	TTS	-41307	PIK3CD-AS2	ncRNA	TRUE	EnhG1	Tx	TxElong	Tx	TxElong	TssFlnkU	EnhG2	EnhG2	Enh	EnhA1	EnhWk	TxWk	TxWk	EnhG1
chr1	9790549	9791138	intron	-43212	PIK3CD-AS2	ncRNA	TRUE	EnhA1	Tx	TxElong	Tx	TxElong	EnhG1	EnhG1	EnhG1	Enh	EnhWk	EnhG1	Tx	Tx	EnhG1
chr1	9844548	9844865	intron	39877	CLSTN1	protein-coding	TRUE	TxWk	EnhWk	EnhWk	EnhWk	EnhWk	EnhWk	EnhWk	TxWk	Tx	EnhWk	EnhWk	TxWk	Quies	TxWk
chr1	9847509	9848175	intron	36742	CLSTN1	protein-coding	TRUE	EnhA1	EnhA1	EnhA1	EnhA1	EnhA1	EnhA1	EnhA1	EnhA1	Enh	EnhA1	EnhA1	EnhWk	Quies	TxWk
chr1	9883456	9884731	5'UTR	490	CLSTN1	protein-coding	TRUE	TssFlnk	TssA	TssA	TssA	TssA	TssA	TssA	TssA	Tss	TssA	TssA	TssA1	TssA1	TssFlnk
chr1	9885606	9885914	Intergenic	-1176	CLSTN1	protein-coding	TRUE	EnhWk	EnhA1	TssWk	TssWk	TssWk	EnhWk	EnhA1	EnhA1	Enh	EnhWk	EnhWk	EnhWk	EnhWk	EnhWk
chr1	9910125	9910958	3'UTR	-25958	CLSTN1	protein-coding	TRUE	EnhBiv	TssA	TssA	TssWk	TssA	TssFlnk	Quies	EnhG2	Enh	EnhWk	EnhWk	EnhWk	TxWk	EnhG1	CD56	CD56
chr1	9927360	9928186	intron	42543	CTNNBIP1	protein-coding	TRUE	Tx	EnhWk	EnhWk	TxWk	EnhWk	EnhWk	EnhWk	EnhG1	Enh	Quies	Quies	TxWk	TxWk	Tx	CD56	CD56
chr1	9934859	9935303	intron	35235	CTNNBIP1	protein-coding	TRUE	EnhWk	EnhWk	EnhWk	EnhWk	EnhWk	EnhWk	EnhWk	EnhWk	Enh	Quies	EnhWk	TxWk	EnhWk	TxWk
chr1	9942133	9942791	intron	27854	CTNNBIP1	protein-coding	TRUE	TxWk	TxWk	TxWk	TxWk	Quies	EnhWk	EnhWk	EnhA1	Enh	EnhA1	EnhA1	EnhWk	EnhWk	EnhWk
chr1	9953306	9953516	intron	16905	CTNNBIP1	protein-coding	TRUE	TssFlnkU	EnhWk	EnhWk	EnhWk	EnhWk	Quies	Quies	EnhWk	Enh	Quies	Quies	EnhWk	EnhWk	EnhWk
chr1	9960341	9961007	intron	9642	CTNNBIP1	protein-coding	TRUE	EnhA1	EnhA1	EnhA1	EnhA1	EnhWk	EnhWk	Quies	EnhA1	Enh	EnhWk	EnhWk	EnhWk	EnhWk	EnhWk
chr1	9969901	9971250	promoter-TSS	-260	CTNNBIP1	protein-coding	TRUE	TssA	TssA	TssA	TssA	TssA	TssA	TssA	TssA	Tss	TssA	TssA	TssA1	TssA1	EnhWk
chr1	10002537	10002743	promoter-TSS	-341	NMNAT1	protein-coding	FALSE	EnhWk	EnhWk	EnhA1	TssA	TssWk	TssFlnkD	TssFlnkU	EnhWk	Enh	EnhWk	EnhA1	TssADistal	TssA1	TssFlnkU		Megakaryocytes
chr1	10002882	10003900	promoter-TSS	94	LZIC	protein-coding	TRUE	TssA	TssA	TssA	TssA	TssA	TssA	TssA	TssA	Tss	TssA	TssA	TssA2	TssA2	TssFlnkU
chr1	10010381	10011474	intron	7442	NMNAT1	protein-coding	TRUE	EnhA1	EnhA1	EnhA1	EnhA1	EnhA1	EnhWk	EnhWk	EnhA1	Enh	EnhA2	EnhWk	EnhWk	EnhWk	EnhWk
chr1	10051032	10051494	Intergenic	-5992	RBP7	protein-coding	TRUE	EnhA1	EnhWk	Quies	Quies	Quies	Quies	Quies	TxWk	Tx	Quies	Quies	Quies	Quies	ReprPCWk	CD14	CD14
chr1	10057044	10058113	intron	324	RBP7	protein-coding	TRUE	TssBiv	TssBiv	TssBiv	TssBiv	TssBiv	ReprPCWk	EnhBiv	EnhBiv	Enh	EnhBiv	ReprPC	ReprPC	ReprPC	TssBiv
chr1	10092551	10093485	promoter-TSS	-23	UBE4B	protein-coding	TRUE	TssA	TssA	TssA	TssA	TssA	TssA	TssA	TssA	Tss	TssA	TssA	TssA1	TssA2	EnhWk
chr1	10115878	10116316	intron	23056	UBE4B	protein-coding	TRUE	EnhA1	TxWk	TxWk	TxWk	Tx	TxWk	TxWk	TxWk	Tx	TxWk	EnhA2	TxWk	EnhWk	TxWk
chr1	10208073	10208470	intron	-62492	KIF1B	protein-coding	TRUE	EnhA1	TxWk	TxWk	TxElong	TxElong	TxWk	TxWk	Tx	Tx	TxWk	TxWk	Tx	TxWk	Tx	CD14	CD14
chr1	10268711	10268943	Intergenic	-1937	KIF1B	protein-coding	TRUE	EnhA1	EnhWk	Quies	TssWk	TssBiv	Quies	Quies	ReprPCWk	ReprPC	ReprPCWk	Quies	Quies	Quies	Quies	CD14	CD14
chr1	10269944	10271202	promoter-TSS	-191	KIF1B	protein-coding	TRUE	TssA	TssA	TssA	TssA	TssA	TssA	TssA	TssBiv	Tss	TssA	TssA	TssA1	TssA1	TssA
chr1	10368035	10368350	3'UTR	9169	RNU6-2	snRNA	TRUE	TxWk	Quies	Quies	TxWk	Quies	EnhA1	EnhA1	EnhA1	Enh	EnhWk	EnhWk	Quies	TxWk	TxWk
chr1	10437468	10437739	3'UTR	-21445	PGD	protein-coding	TRUE	EnhA1	TxWk	Quies	TxWk	Quies	Tx	Quies	Tx	Tx	TxWk	TxWk	EnhWk	TxWk	TxWk	CD14	CD14
chr1	10438535	10438807	3'UTR	-20378	PGD	protein-coding	TRUE	EnhA1	TxWk	Quies	TxWk	Quies	TxWk	Quies	EnhG1	Enh	TxWk	TxWk	TxWk	EnhWk	EnhG1
chr1	10447988	10448689	Intergenic	-10710	PGD	protein-coding	TRUE	EnhA1	EnhWk	EnhWk	EnhWk	TssWk	EnhWk	EnhA2	Quies	Quies	Quies	EnhA1	EnhWk	EnhWk	TxWk
chr1	10458463	10459704	promoter-TSS	35	PGD	protein-coding	TRUE	TssA	TssA	TssA	TssA	TssA	TssA	TssA	TssA	Tss	TssA	TssA	TssA1	TssA1	TssFlnk
chr1	10460647	10460877	intron	1587	PGD	protein-coding	TRUE	TssA	TxWk	EnhWk	EnhWk	EnhWk	EnhWk	EnhA2	TxWk	Tx	TxWk	EnhA2	EnhA1	EnhWk	TxWk	CD14	CD14
chr1	10475116	10475738	intron	-14732	APITD1-CORT	protein-coding	TRUE	EnhA1	EnhG1	Tx	TxElong	TxElong	TxWk	EnhA2	Tx	Tx	TxWk	EnhA2	EnhA1	EnhA1	EnhG1
chr1	10489953	10491070	promoter-TSS	-292	APITD1-CORT	protein-coding	TRUE	TssA	TssA	TssA	TssA	TssA	TssA	TssA	TssA	Tss	TssA	TssA	TssA1	TssA2	TssFlnk
chr1	10532197	10532924	promoter-TSS	52	DFFA	protein-coding	TRUE	TssFlnk	TssA	TssA	TssA	TssA	TssA	TssA	TssA	Tss	TssA	TssA	TssA1	TssA1	TssFlnk
chr1	10534762	10535422	promoter-TSS	89	PEX14	protein-coding	TRUE	TssA	TssA	TssA	TssA	TssWk	TssA	TssA	TssA	Tss	TssA	TssA	TssA1	TssA1	TssA
chr1	10544600	10544903	intron	9749	PEX14	protein-coding	TRUE	EnhA1	TxWk	TxWk	TxWk	TxWk	TxWk	Quies	EnhWk	Enh	Quies	Quies	TxWk	EnhWk	TxWk	CD14	CD14
chr1	10554675	10555719	intron	20194	PEX14	protein-coding	TRUE	EnhWk	EnhWk	EnhA1	EnhA1	EnhA1	TssA	EnhWk	EnhWk	Enh	TssA	TssA	EnhWk	EnhWk	TssFlnk
chr1	10558303	10558595	intron	23446	PEX14	protein-coding	TRUE	Tx	Tx	TxWk	TxElong	TxWk	TxWk	TxWk	EnhA1	Enh	EnhWk	TxWk	TxWk	TxWk	Tx	CD56
chr1	10567457	10567831	intron	32641	PEX14	protein-coding	TRUE	TxWk	EnhWk	EnhWk	EnhWk	TxWk	EnhWk	EnhWk	EnhWk	Enh	EnhWk	EnhWk	TxWk	TxWk	TxWk		CD3
chr1	10570719	10571500	intron	36107	PEX14	protein-coding	TRUE	EnhWk	EnhWk	EnhWk	EnhWk	EnhA2	TssA	TssA	EnhA1	Enh	EnhA1	EnhWk	EnhWk	EnhWk	EnhA1
chr1	10585165	10585733	intron	50446	PEX14	protein-coding	TRUE	Quies	TxWk	TxWk	TxWk	TxWk	EnhA1	Quies	EnhA1	Enh	EnhA2	EnhA1	Quies	TxWk	TxWk
chr1	10698332	10699298	3'UTR	157918	CASZ1	protein-coding	TRUE	EnhBiv	TxWk	TssBiv	TxWk	TssBiv	EnhWk	EnhWk	EnhWk	Enh	Quies	Quies	ReprPC	ReprPC	TssBiv
chr1	10753730	10755314	intron	102211	CASZ1	protein-coding	TRUE	TssA	TssA	EnhA1	EnhA1	EnhA1	TssA	TssA	TssA	Tss	TssA	EnhA2	TssA1	EnhWk	TssA
chr1	10816003	10816348	intron	40557	CASZ1	protein-coding	TRUE	Quies	EnhWk	EnhWk	EnhWk	Repr2	EnhWk	Quies	EnhWk	Enh	EnhWk	EnhWk	Quies	Quies	EnhWk
chr1	10926920	10927587	Intergenic	-70521	CASZ1	protein-coding	TRUE	EnhBiv	EnhBiv	TssBiv	TssBiv	TssBiv	EnhBiv	EnhBiv	EnhBiv	Enh	EnhWk	TssBiv	ReprPC	ReprPC	EnhBiv
chr1	10964832	10965319	Intergenic	77018	C1orf127	protein-coding	TRUE	EnhWk	EnhWk	EnhWk	TssBiv	TssBiv	EnhWk	EnhWk	EnhA1	Enh	EnhA1	EnhWk	Quies	EnhWk	EnhWk
chr1	10970048	10970361	Intergenic	71889	C1orf127	protein-coding	TRUE	Quies	EnhWk	EnhWk	Quies	EnhWk	EnhWk	EnhWk	EnhWk	Enh	EnhWk	ReprPCWk	Quies	Quies	TxWk
chr1	10977920	10978440	Intergenic	63914	C1orf127	protein-coding	TRUE	EnhWk	Quies	EnhWk	TssBiv	TssBiv	EnhWk	EnhWk	EnhWk	Enh	EnhWk	EnhWk	Quies	Quies	EnhWk
chr1	10992260	10992494	Intergenic	49717	C1orf127	protein-coding	TRUE	Quies	Quies	Quies	Quies	EnhWk	EnhWk	EnhWk	EnhWk	Enh	EnhWk	EnhWk	Quies	Quies	EnhWk
chr1	11021019	11021501	intron	20834	C1orf127	protein-coding	TRUE	EnhWk	EnhWk	EnhWk	EnhWk	EnhWk	EnhWk	Quies	EnhWk	Enh	Quies	Quies	EnhWk	TxWk	EnhWk
chr1	11025105	11026129	intron	16477	C1orf127	protein-coding	TRUE	EnhA1	EnhWk	EnhWk	EnhWk	EnhWk	EnhWk	EnhWk	EnhA1	Enh	EnhWk	EnhWk	EnhWk	EnhWk	ReprPCWk
chr1	11072067	11073377	promoter-TSS	43	TARDBP	protein-coding	TRUE	TssA	TssA	TssA	TssA	TssA	TssA	TssA	TssA	Tss	TssA	TssA	TssA2	TssA2	TssFlnk
chr1	11097715	11098080	intron	9398	MASP2	protein-coding	TRUE	Quies	EnhWk	EnhWk	Quies	Quies	EnhWk	EnhWk	EnhWk	Enh	EnhWk	EnhWk	Quies	Quies	TxWk
chr1	11119668	11120613	promoter-TSS	-50	SRM	protein-coding	TRUE	TssA	TssA	TssA	TssA	TssA	TssA	TssA	TssA	Tss	TssA	TssA	TssA1	TssA1	TssFlnk
chr1	11159367	11160217	promoter-TSS	60	LOC105376736	ncRNA	TRUE	TssA	TssA	TssA	TssA	TssA	TssA	TssA	TssA	Tss	TssA	TssA	TssA1	TssA2	EnhWk
chr1	11301875	11302116	intron	20612	MTOR	protein-coding	TRUE	Tx	EnhG1	Tx	TxElong	TxElong	Tx	TxWk	Tx	Tx	EnhG1	Tx	Tx	Tx	Tx	CD8_naive
chr1	11322259	11322966	promoter-TSS	-5	MTOR	protein-coding	TRUE	TssA	TssA	TssA	TssA	TssA	TssA	TssA	TssA	Tss	TssA	TssA	TssA2	TssA2	TssFlnk
chr1	11332768	11333863	promoter-TSS	61	UBIAD1	protein-coding	TRUE	TssA	TssA	TssA	TssA	TssA	TssA	TssA	TssA	Tss	TssA	TssA	TssA1	TssA2	TssFlnk		CD3
chr1	11340978	11341436	intron	7952	UBIAD1	protein-coding	TRUE	EnhA1	EnhA1	EnhA2	EnhA1	EnhA2	EnhWk	EnhA1	EnhWk	Enh	EnhA1	EnhWk	TxWk	TxWk	EnhWk
chr1	11395469	11396022	Intergenic	62491	UBIAD1	protein-coding	TRUE	Quies	EnhWk	EnhWk	EnhA2	Quies	Quies	Quies	EnhA1	Enh	EnhWk	Quies	Quies	Quies	Quies
chr1	11396878	11397776	Intergenic	64072	UBIAD1	protein-coding	FALSE	ReprPCWk	EnhWk	EnhWk	EnhWk	Repr2	EnhWk	Quies	EnhWk	Enh	EnhWk	EnhWk	Quies	Quies	EnhWk
chr1	11538744	11539564	promoter-TSS	-141	DISP3	protein-coding	TRUE	TssBiv	TssBiv	TssBiv	TssWk	TssBiv	EnhWk	TssFlnk	TssBiv	Tss	ReprPCWk	ReprPC	ReprPC	TssA1	TssBiv	Megakaryocytes	Megakaryocytes
chr1	11561613	11561856	exon	22440	DISP3	protein-coding	FALSE	ZNF_Rpts	ReprPC	Repr2	Repr1	Repr2	Quies	Het	ReprPCWk	ReprPC	Quies	ReprPCWk	ReprPC	ReprPC	ReprPC
chr1	11582618	11582976	intron	43502	DISP3	protein-coding	TRUE	Quies	Quies	Quies	Quies	Quies	Quies	Quies	Quies	Quies	Quies	Quies	Quies	Quies	Quies
chr1	11702439	11702783	Intergenic	-11821	FBXO44	protein-coding	TRUE	ReprPCWk	EnhWk	Quies	Quies	Quies	Quies	Quies	EnhWk	Enh	Quies	EnhWk	Quies	Quies	ReprPCWk
chr1	11705846	11706282	Intergenic	-8368	FBXO44	protein-coding	FALSE	ReprPCWk	Quies	Quies	Quies	Quies	EnhWk	Quies	Quies	Quies	Quies	Quies	Quies	Quies	ReprPCWk
chr1	11710298	11710906	exon	-3830	FBXO44	protein-coding	TRUE	EnhBiv	EnhWk	TssWk	TssWk	TssBiv	EnhWk	EnhWk	EnhA1	Enh	EnhWk	EnhWk	ReprPC	EnhWk	EnhWk	CD56	CD56
chr1	11714332	11715297	promoter-TSS	73	FBXO2	protein-coding	TRUE	TssBiv	TssFlnk	TssA	TssA	TssA	TssA	TssA	EnhWk	Enh	TssA	TssA	ReprPC	TssA1	TssFlnk
chr1	11723973	11725223	intron	448	FBXO6	protein-coding	TRUE	TssA	EnhWk	TssA	TssA	TssA	TssA	TssA	TssA	Tss	TssA	EnhA1	EnhWk	TssA1	EnhWk	CD8_memory	CD3
chr1	11740680	11741871	promoter-TSS	-5	MAD2L2	protein-coding	TRUE	TssA	TssA	TssA	TssA	TssA	TssA	TssA	TssA	Tss	TssA	TssA	TssA1	TssA1	TssA
chr1	11751286	11751791	promoter-TSS	139	MAD2L2	protein-coding	TRUE	ReprPC	EnhBiv	TssBiv	TssBiv	TssBiv	EnhWk	TxWk	TssBiv	Tss	EnhWk	EnhWk	ReprPC	ReprPC	TssBiv
chr1	11752835	11753598	intron	1436	DRAXIN	protein-coding	TRUE	EnhBiv	EnhBiv	TssBiv	Repr2	Repr2	EnhWk	EnhWk	EnhA1	Enh	EnhWk	EnhWk	ReprPC	ReprPC	TssBiv	CD56	CD56
chr1	11779241	11780156	exon	-16443	AGTRAP	protein-coding	TRUE	EnhA1	TssFlnkU	EnhA1	TssWk	TssWk	TssA	EnhA1	EnhWk	Enh	TssA	TssA	EnhWk	EnhWk	EnhA2
chr1	11789983	11790836	Intergenic	-5732	AGTRAP	protein-coding	TRUE	EnhA1	EnhA1	TssWk	TssA	TssWk	EnhWk	EnhWk	EnhA1	Enh	EnhWk	EnhA1	EnhWk	EnhWk	EnhWk	B_memory
chr1	11795798	11797305	intron	410	AGTRAP	protein-coding	TRUE	TssA	TssA	TssA	TssA	TssWk	TssA	TssA	TssA	Tss	TssA	TssA	TssA1	TssA1	TssFlnk
chr1	11808977	11809631	intron	-12946	C1orf167	protein-coding	TRUE	EnhG1	EnhG1	Tx	Tx	EnhWk	EnhWk	EnhWk	EnhG1	Enh	EnhWk	EnhWk	EnhG1	Tx	EnhG1
chr1	11844920	11845613	TTS	-5591	LOC102724659	ncRNA	TRUE	EnhWk	EnhWk	TssWk	TssWk	TssWk	EnhWk	EnhA1	EnhWk	Enh	EnhWk	EnhA1	EnhA1	EnhWk	EnhWk
chr1	11850819	11851406	intron	-11437	LOC102724659	ncRNA	TRUE	EnhG2	EnhG1	TxElong	Tx	Tx	TxWk	EnhA2	EnhG1	Enh	TxWk	EnhA2	EnhG1	EnhG1	Tx
chr1	11863253	11863795	exon	210	MTHFR	protein-coding	TRUE	TssFlnkU	TssFlnkU	EnhA1	EnhA1	TssWk	TssFlnkU	TssFlnkU	TssFlnkU	Tss	TssFlnkU	EnhWk	TssADistal	EnhWk	TssFlnkU		CD19
chr1	11865617	11866730	promoter-TSS	-14	MTHFR	protein-coding	TRUE	TssA	TssA	TssA	TssA	TssA	TssA	TssA	TssA	Tss	TssA	TssA	TssA2	TssA2	TssA
chr1	11874773	11875512	intron	-8983	MTHFR	protein-coding	TRUE	EnhA1	EnhA1	TssA	TssA	TssA	TxWk	TxWk	EnhA1	Enh	TxWk	TxWk	EnhG1	EnhG1	TxWk
chr1	11898525	11898990	intron	-1618	NPPA-AS1	ncRNA	TRUE	Tx	Tx	TxElong	TxElong	TxElong	TxWk	TxWk	Tx	Tx	TxWk	TxWk	EnhG1	EnhG1	Tx
chr1	11902487	11903255	non-coding	2495	NPPA-AS1	ncRNA	TRUE	EnhA1	EnhG1	Tx	Tx	TxElong	TxWk	EnhA2	EnhG1	Enh	TxWk	EnhG1	EnhA1	EnhWk	Tx
chr1	11911325	11911750	Intergenic	-3698	NPPA	protein-coding	TRUE	EnhWk	ReprPCWk	Quies	Quies	Quies	ReprPCWk	ReprPCWk	Quies	Quies	ReprPCWk	ReprPCWk	EnhWk	EnhWk	ReprPCWk
chr1	11953971	11954379	Intergenic	32310	KIAA2013	protein-coding	TRUE	EnhWk	ReprPCWk	Quies	Quies	Repr2	ReprPCWk	EnhWk	EnhWk	Enh	ReprPCWk	ReprPCWk	EnhWk	Quies	ReprPCWk
chr1	11967813	11970242	Intergenic	17457	KIAA2013	protein-coding	TRUE	EnhA2	EnhA1	EnhA1	EnhA1	EnhA1	EnhA1	EnhA1	EnhA1	Enh	EnhA2	EnhA1	EnhWk	EnhWk	EnhA2
chr1	11985763	11986998	5'UTR	104	KIAA2013	protein-coding	TRUE	TssFlnk	TssFlnk	TssA	TssA	TssA	TssFlnkD	EnhA2	TssFlnk	Tss	EnhA1	EnhA1	TssA1	TssA1	TssFlnk		CD3
chr1	11994282	11995209	promoter-TSS	22	PLOD1	protein-coding	TRUE	TssA	TssFlnk	TssA	TssA	TssA	TssA	TssA	TssA	Tss	TssA	TssA	TssA1	TssA1	TssA
chr1	12012734	12013072	intron	18179	PLOD1	protein-coding	TRUE	Tx	TxWk	TxWk	TxWk	TxElong	Quies	Quies	EnhA1	Enh	Quies	Quies	TxWk	Tx	Tx	CD56	CD56
chr1	12020799	12021592	intron	-19042	MFN2	protein-coding	TRUE	EnhA1	TxWk	TxWk	TxWk	TxElong	Quies	Quies	EnhWk	Enh	Quies	Quies	TxWk	Tx	TxWk	CD14	CD14
chr1	12039860	12040880	5'UTR	132	MFN2	protein-coding	TRUE	TssA	TssA	TssA	TssA	TssA	TssA	TssA	TssA	Tss	TssA	TssA	TssA2	TssA2	TssFlnkU
chr1	12045826	12046423	intron	5887	MFN2	protein-coding	TRUE	EnhA1	Tx	TxElong	TxElong	TxElong	TxWk	Tx	Tx	Tx	TxWk	TxWk	EnhG1	EnhG1	Tx
chr1	12079112	12080096	5'UTR	305	MIIP	protein-coding	TRUE	TssA	TssFlnk	TssA	TssA	TssA	TssA	TssA	TssA	Tss	TssA	TssA	TssA1	TssA1	TssFlnk
chr1	12100323	12100956	Intergenic	11425	MIR6729	ncRNA	TRUE	Quies	EnhA1	EnhA1	TssA	EnhA1	Quies	TxWk	EnhA2	Enh	TxWk	Quies	Quies	Quies	TxWk	B_memory
chr1	12107053	12107826	Intergenic	-15994	TNFRSF8	protein-coding	TRUE	Quies	EnhWk	TssWk	TssA	TssBiv	EnhWk	EnhWk	EnhWk	Enh	EnhWk	EnhWk	Quies	Quies	EnhWk	B_memory	CD3
chr1	12147900	12148330	intron	24681	TNFRSF8	protein-coding	TRUE	EnhWk	EnhA1	EnhA2	EnhA2	EnhWk	EnhWk	EnhWk	EnhA1	Enh	EnhA1	EnhWk	EnhWk	EnhWk	EnhWk
chr1	12148374	12149145	intron	25326	TNFRSF8	protein-coding	TRUE	EnhWk	EnhA1	EnhWk	EnhA1	EnhWk	EnhWk	EnhWk	EnhA1	Enh	EnhA1	EnhWk	EnhWk	EnhWk	EnhWk
chr1	12184784	12185615	intron	-41800	MIR7846	ncRNA	TRUE	EnhA1	EnhWk	EnhWk	TssWk	EnhWk	EnhWk	EnhA1	EnhWk	Enh	EnhWk	EnhWk	EnhWk	Quies	EnhWk
chr1	12192858	12193664	intron	-33739	MIR7846	ncRNA	TRUE	EnhA1	EnhA1	EnhA2	EnhA1	Quies	EnhA1	EnhA1	EnhA1	Enh	EnhWk	EnhA1	EnhWk	Quies	EnhA1
chr1	12202816	12204198	3'UTR	-23493	MIR7846	ncRNA	TRUE	EnhA1	EnhA1	TssWk	EnhA2	TssBiv	EnhWk	EnhA1	EnhA1	Enh	EnhWk	EnhWk	TxWk	EnhWk	EnhA1
chr1	12210452	12211133	Intergenic	-16207	MIR7846	ncRNA	TRUE	EnhA1	EnhA1	EnhA2	EnhA2	EnhWk	TssFlnkU	EnhA1	EnhA1	Enh	EnhA1	TssFlnkU	EnhWk	EnhWk	EnhA1
chr1	12213159	12213778	Intergenic	-13531	MIR7846	ncRNA	TRUE	EnhA1	EnhA1	EnhA2	EnhA1	TssBiv	EnhA1	EnhA1	EnhA1	Enh	EnhWk	EnhWk	EnhWk	EnhWk	EnhA1
chr1	12218004	12218194	Intergenic	-8901	MIR7846	ncRNA	FALSE	EnhA1	EnhWk	EnhWk	EnhA2	EnhWk	TssFlnkD	EnhA1	EnhA1	Enh	EnhWk	EnhWk	TxWk	TxWk	EnhA2
chr1	12221617	12222494	Intergenic	-4944	MIR7846	ncRNA	TRUE	EnhA1	EnhA1	EnhWk	EnhA2	EnhWk	EnhA1	EnhA1	EnhA1	Enh	EnhWk	TssFlnkU	EnhWk	EnhWk	EnhA1
chr1	12226799	12227985	TTS	332	TNFRSF1B	protein-coding	TRUE	TssA	TssA	TssA	TssA	TssBiv	TssA	TssA	TssA	Tss	TssA	TssA	TssA1	EnhWk	EnhA1
chr1	12233634	12234148	intron	6831	TNFRSF1B	protein-coding	TRUE	EnhA1	EnhA1	EnhWk	EnhA1	Repr2	EnhA1	EnhA1	EnhA1	Enh	EnhA1	EnhA1	EnhWk	EnhWk	EnhA1
chr1	12237831	12238586	intron	11149	TNFRSF1B	protein-coding	TRUE	EnhG2	EnhG1	EnhWk	EnhWk	Repr2	TssFlnkU	EnhA1	EnhA1	Enh	TssFlnkU	TssFlnkU	EnhWk	Quies	EnhA1
chr1	12239068	12239581	intron	12265	TNFRSF1B	protein-coding	TRUE	EnhG2	EnhG1	EnhWk	TssWk	TssBiv	EnhA1	EnhA1	EnhA1	Enh	EnhA1	EnhA1	EnhWk	Quies	TssFlnkU
chr1	12240389	12240656	intron	-11247	MIR4632	ncRNA	TRUE	EnhG2	EnhG1	Tx	Tx	Repr2	EnhA2	EnhWk	EnhG2	Enh	EnhWk	EnhWk	EnhWk	Quies	EnhG1
chr1	12244073	12244881	intron	-7293	MIR4632	ncRNA	TRUE	EnhA1	EnhA1	EnhA1	EnhA2	Repr2	EnhWk	EnhA1	EnhA1	Enh	EnhWk	EnhWk	EnhWk	Quies	EnhA1
chr1	12256574	12257126	intron	5080	MIR4632	ncRNA	TRUE	EnhG2	EnhG1	EnhA2	Tx	Repr2	TxWk	Tx	EnhG1	Enh	TxWk	TxWk	TxWk	Quies	Tx
chr1	12261593	12262122	intron	10088	MIR4632	ncRNA	TRUE	Tx	EnhA1	Tx	Tx	EnhWk	EnhA1	EnhWk	EnhG2	Enh	EnhA1	EnhA1	Tx	Quies	EnhG1
chr1	12268792	12269625	TTS	17439	MIR4632	ncRNA	TRUE	EnhA1	EnhA1	EnhA2	EnhA2	EnhWk	EnhWk	EnhA1	EnhA1	Enh	EnhWk	EnhWk	EnhWk	EnhWk	EnhWk
chr1	12270447	12271099	Intergenic	19003	MIR4632	ncRNA	TRUE	Quies	EnhA1	EnhA2	EnhA2	EnhA2	EnhA1	EnhA1	EnhA1	Enh	EnhA1	EnhWk	EnhWk	EnhWk	EnhWk
chr1	12289772	12290915	intron	248	VPS13D	protein-coding	TRUE	TssFlnk	TssA	TssA	TssA	TssA	TssA	TssA	EnhWk	Enh	TssA	TssA	TssA2	TssA1	TssFlnk
chr1	12404621	12405121	intron	114775	VPS13D	protein-coding	TRUE	EnhA1	EnhA1	EnhA1	EnhA1	EnhA1	EnhWk	EnhA1	EnhA1	Enh	EnhA1	TssFlnkD	Tx	EnhWk	EnhA1
chr1	12405535	12405798	intron	115571	VPS13D	protein-coding	TRUE	TssFlnkU	EnhA1	EnhA1	EnhA1	EnhA1	EnhA1	TssFlnkU	EnhA1	Enh	EnhA1	EnhWk	Tx	EnhWk	TssA
chr1	12436624	12437193	intron	-130391	SNORA59B	snoRNA	TRUE	EnhA1	Tx	TxElong	TxElong	TxWk	Tx	TxWk	Tx	Tx	Tx	TxWk	EnhG1	EnhWk	Tx
chr1	12446330	12446535	intron	-120867	SNORA59B	snoRNA	TRUE	Tx	EnhG1	Tx	TxElong	TxElong	TssFlnkD	EnhA1	Tx	Tx	EnhG1	EnhWk	Tx	Tx	Tx
chr1	12494388	12494598	intron	-72807	SNORA59B	snoRNA	TRUE	TxWk	EnhWk	EnhWk	EnhWk	EnhWk	TssFlnkD	EnhA1	EnhA1	Enh	EnhA1	EnhA1	EnhWk	EnhWk	TxWk
chr1	12495763	12496065	intron	-71386	SNORA59B	snoRNA	TRUE	EnhG1	EnhWk	EnhWk	EnhWk	EnhWk	EnhWk	EnhA1	EnhA1	Enh	EnhWk	EnhA1	EnhG1	EnhA1	EnhA1
chr1	12498563	12498872	intron	-68582	SNORA59B	snoRNA	TRUE	TxWk	EnhWk	EnhWk	Tx	Quies	EnhWk	EnhA1	EnhA1	Enh	EnhWk	EnhWk	Tx	EnhWk	EnhWk
chr1	12509486	12509970	intron	-57572	SNORA59B	snoRNA	TRUE	TxWk	EnhG1	EnhWk	TssWk	TssWk	EnhA1	TssFlnkU	EnhA1	Enh	EnhA1	EnhA1	EnhA1	EnhWk	TxWk
chr1	12532933	12533681	intron	-33993	SNORA59B	snoRNA	TRUE	EnhWk	EnhA1	EnhA1	TssA	EnhA1	EnhWk	EnhA1	EnhA1	Enh	EnhA1	TssFlnkU	EnhWk	EnhWk	EnhA1	B_memory
chr1	12538392	12538940	intron	-28634	SNORA59B	snoRNA	FALSE	EnhG1	EnhWk	EnhA1	TxElong	TxWk	EnhWk	EnhA1	EnhA1	Enh	EnhA1	EnhA1	EnhWk	EnhWk	EnhA1
chr1	12570484	12571289	3'UTR	3587	SNORA59A	snoRNA	TRUE	EnhA1	EnhWk	EnhWk	TxElong	TxWk	TssA	EnhA1	EnhA1	Enh	EnhA1	EnhA1	EnhG1	EnhWk	EnhA2	CD4_naive
chr1	12655188	12655436	intron	1097	DHRS3	protein-coding	TRUE	EnhBiv	TssBiv	TssWk	TssWk	TssBiv	EnhWk	TssFlnkD	EnhA2	Enh	TssA	TssFlnkD	ReprPC	ReprPC	EnhWk	CD56	CD56
chr1	12655585	12656809	intron	212	DHRS3	protein-coding	TRUE	EnhWk	EnhWk	TssWk	TssWk	TssBiv	EnhWk	TxWk	EnhA1	Enh	EnhWk	EnhWk	ReprPC	ReprPC	EnhWk	CD56	CD56
chr1	12661961	12662343	intron	-5743	DHRS3	protein-coding	TRUE	EnhWk	Quies	Quies	Repr2	Quies	EnhWk	EnhWk	EnhWk	Enh	EnhWk	EnhWk	Quies	ReprPCWk	EnhWk
chr1	12664157	12664772	intron	-8056	DHRS3	protein-coding	TRUE	EnhWk	Quies	Quies	Quies	Quies	EnhWk	EnhA1	EnhA1	Enh	EnhA1	EnhA1	Quies	EnhWk	EnhA1
chr1	12677946	12678955	promoter-TSS	-714	DHRS3	protein-coding	TRUE	TssBiv	TssBiv	TssBiv	TssWk	TssBiv	TssA	TssA	TssA	Tss	TssA	TssA	TssA1	EnhWk	TssA
chr1	12679012	12679274	Intergenic	-1406	DHRS3	protein-coding	TRUE	TssBiv	TssBiv	TssBiv	TssWk	TssBiv	TssA	TssA	TssFlnkU	Tss	TssA	TssA	TssA1	EnhWk	TssFlnkD
chr1	12679384	12680615	Intergenic	-2263	DHRS3	protein-coding	TRUE	TssBiv	EnhBiv	TssBiv	TssWk	TssBiv	TssA	TssA	EnhWk	Enh	EnhWk	TssA	EnhWk	EnhWk	EnhWk		CD3
chr1	12691018	12691640	Intergenic	-13237	AADACL4	protein-coding	TRUE	EnhA1	Quies	Quies	Quies	Quies	Quies	Quies	EnhWk	Enh	Quies	ReprPCWk	Quies	TxWk	Quies	CD14	CD14
chr1	12890838	12891183	intron	253	PRAMEF11	protein-coding	TRUE	Quies	Quies	Quies	Quies	Quies	Quies	Quies	Quies	Quies	Quies	Quies	Quies	Quies	Quies
chr1	12944709	12945149	intron	1096	PRAMEF4	protein-coding	TRUE	Quies	Quies	Quies	Quies	Quies	Quies	Quies	Quies	Quies	Quies	Quies	Quies	Quies	Quies
chr1	13920128	13920646	intron	8420	PDPN	protein-coding	TRUE	EnhA1	ReprPCWk	Repr2	Quies	Quies	Quies	Quies	Quies	Quies	ReprPCWk	Quies	ReprPCWk	Quies	ReprPCWk	CD14	CD14
chr1	13949764	13950157	Intergenic	37994	PDPN	protein-coding	TRUE	EnhWk	ReprPCWk	Quies	Quies	Quies	ReprPCWk	Quies	Quies	Quies	Quies	Quies	Quies	Quies	Quies
chr1	13969221	13969725	Intergenic	-57262	PRDM2	protein-coding	TRUE	EnhWk	EnhA1	EnhWk	EnhWk	EnhWk	Quies	Quies	EnhA2	Enh	ReprPCWk	Quies	Quies	Quies	ReprPCWk	CD56
chr1	13992086	13992613	Intergenic	-34385	PRDM2	protein-coding	TRUE	EnhWk	EnhA1	EnhA2	TssWk	EnhA2	Quies	Quies	EnhA1	Enh	EnhWk	EnhWk	Quies	Quies	EnhWk
chr1	13994253	13994668	Intergenic	-32274	PRDM2	protein-coding	TRUE	Quies	EnhA1	EnhA2	EnhA1	EnhA2	Quies	Quies	EnhA2	Enh	Quies	Quies	Quies	Quies	Quies
chr1	14026245	14028015	intron	395	PRDM2	protein-coding	TRUE	TssA	TssA	TssA	TssA	TssA	TssA	TssA	TssA	Tss	TssA	TssA	TssA1	TssA1	TssA
chr1	14029150	14029759	intron	-1895	PRDM2	protein-coding	TRUE	TxWk	EnhA1	EnhA2	TssA	EnhA1	EnhA1	EnhA1	EnhA1	Enh	TssA	EnhA1	EnhWk	Quies	EnhA2
chr1	14040077	14040416	intron	8897	PRDM2	protein-coding	TRUE	EnhWk	EnhA1	EnhA2	EnhA2	EnhA1	TxWk	Quies	EnhA2	Enh	TxWk	TxWk	Quies	Quies	TxWk
chr1	14050117	14050670	intron	19044	PRDM2	protein-coding	TRUE	EnhA1	EnhG1	Tx	Tx	EnhA2	TxWk	Quies	EnhG1	Enh	EnhWk	TxWk	EnhWk	EnhWk	EnhG1
chr1	14052331	14052576	intron	21104	PRDM2	protein-coding	FALSE	EnhWk	EnhA1	EnhA2	EnhA2	EnhA2	EnhWk	EnhWk	EnhWk	Enh	EnhWk	EnhWk	TxWk	TxWk	TxWk
chr1	14056932	14057910	intron	-18455	PRDM2	protein-coding	TRUE	EnhA1	EnhA1	EnhA1	EnhA1	TssA	TssA	TssA	TssA	Tss	EnhA1	EnhA1	EnhWk	EnhWk	TssA		CD56
chr1	14075307	14076495	promoter-TSS	25	PRDM2	protein-coding	TRUE	TssA	TssA	TssA	TssA	TssA	TssA	TssA	TssA	Tss	TssA	TssA	TssA2	TssA2	TssA
chr1	14108678	14108994	exon	32960	PRDM2	protein-coding	TRUE	EnhA1	Tx	TxElong	TxElong	TxElong	Tx	TxWk	Tx	Tx	TxWk	TxWk	Tx	Tx	Tx	CD14
chr1	14287035	14287413	Intergenic	211348	PRDM2	protein-coding	TRUE	Quies	Quies	Quies	Quies	Repr2	Quies	Quies	Quies	Quies	Quies	ReprPCWk	Quies	Quies	ReprPCWk
chr1	15250335	15251476	exon	281	KAZN	protein-coding	TRUE	TssBiv	TssBiv	TssBiv	TssBiv	TssBiv	Quies	EnhA2	EnhBiv	Enh	EnhBiv	ReprPCWk	ReprPC	TssA1	TssBiv	CD4_memory	CD3
chr1	15295619	15295890	intron	23340	KAZN	protein-coding	TRUE	Quies	Quies	Quies	Quies	Quies	EnhWk	EnhWk	EnhWk	Enh	EnhWk	EnhWk	Quies	EnhWk	ReprPCWk
chr1	15373032	15373361	intron	100782	KAZN	protein-coding	FALSE	Quies	Quies	Quies	Quies	Quies	Quies	Quies	Quies	Quies	Quies	Quies	Quies	Quies	Quies
chr1	15392272	15392991	3'UTR	86328	TMEM51-AS1	ncRNA	TRUE	Quies	Quies	Quies	Quies	Quies	Quies	Quies	EnhA1	Enh	EnhA2	Quies	Quies	Quies	Quies
chr1	15406819	15407200	intron	71950	TMEM51-AS1	ncRNA	TRUE	Quies	Quies	Quies	Quies	Quies	Quies	Quies	EnhWk	Enh	Quies	Quies	Quies	Quies	Quies
chr1	15426668	15427167	intron	52042	TMEM51-AS1	ncRNA	TRUE	ReprPCWk	EnhBiv	Repr2	Repr2	Repr2	ReprPCWk	ReprPCWk	EnhBiv	Enh	ReprPC	EnhBiv	ReprPCWk	Quies	EnhBiv
chr1	15455100	15455263	intron	23778	TMEM51-AS1	ncRNA	TRUE	Quies	ReprPCWk	Quies	Quies	Quies	Quies	Quies	Quies	Quies	Quies	ReprPCWk	Quies	Quies	Quies
chr1	15464385	15464709	intron	14413	TMEM51-AS1	ncRNA	FALSE	EnhA1	ReprPCWk	Repr2	Quies	Repr2	ReprPCWk	ReprPCWk	EnhWk	Enh	ReprPCWk	ReprPCWk	Quies	Quies	ReprPCWk	CD14	CD14
chr1	15469437	15469616	intron	9433	TMEM51-AS1	ncRNA	FALSE	EnhWk	ReprPCWk	Quies	Quies	Quies	ReprPCWk	ReprPCWk	ReprPCWk	ReprPC	ReprPCWk	ReprPCWk	Quies	Quies	ReprPCWk
chr1	15478938	15479669	promoter-TSS	276	TMEM51	protein-coding	TRUE	EnhBiv	EnhBiv	TssBiv	TssBiv	TssBiv	ReprPCWk	EnhBiv	EnhBiv	Enh	EnhBiv	ReprPC	ReprPC	TssA1	TssBiv	Megakaryocytes	Megakaryocytes
chr1	15480107	15481070	intron	360	TMEM51	protein-coding	TRUE	TssBiv	EnhBiv	TssBiv	TssBiv	TssBiv	EnhBiv	EnhWk	EnhBiv	Enh	EnhBiv	TssBiv	ReprPC	TssA1	TssBiv	Megakaryocytes	Megakaryocytes
chr1	15558118	15558520	Intergenic	-15449	FHAD1	protein-coding	TRUE	EnhA1	Quies	Quies	Quies	Quies	Quies	Quies	Quies	Quies	Quies	Quies	Quies	Quies	Quies	CD14	CD14
chr1	15572545	15572905	Intergenic	-1043	FHAD1	protein-coding	TRUE	EnhA1	ReprPC	Repr2	Repr2	Repr2	ReprPC	Quies	EnhWk	Enh	ReprPCWk	Quies	ReprPCWk	Quies	ReprPC	CD14	CD14
chr1	15573596	15574073	promoter-TSS	67	FHAD1	protein-coding	TRUE	EnhA1	EnhBiv	TssBiv	TssBiv	TssBiv	EnhBiv	EnhWk	EnhWk	Enh	EnhBiv	EnhWk	ReprPC	TssA1	TssBiv	CD14	CD14
chr1	15575549	15575918	intron	1966	FHAD1	protein-coding	TRUE	EnhWk	ReprPC	Repr2	Quies	Repr2	EnhWk	EnhWk	EnhWk	Enh	EnhWk	EnhWk	EnhWk	EnhWk	ReprPCWk		CD3
chr1	15587341	15588313	intron	14059	FHAD1	protein-coding	TRUE	EnhA1	EnhWk	TssBiv	EnhWk	TssBiv	EnhWk	EnhWk	EnhA1	Enh	EnhWk	Quies	EnhWk	EnhWk	EnhA1
chr1	15649935	15650458	intron	76429	FHAD1	protein-coding	TRUE	EnhWk	EnhWk	Quies	Quies	Quies	Quies	Quies	EnhWk	Enh	Quies	Quies	Quies	Quies	Quies
chr1	15666988	15667169	intron	-69312	EFHD2	protein-coding	TRUE	EnhWk	EnhWk	Quies	Quies	TssWk	EnhWk	EnhWk	EnhWk	Enh	EnhWk	EnhWk	Quies	Quies	EnhWk
chr1	15672318	15672876	intron	-63794	EFHD2	protein-coding	TRUE	EnhA1	EnhWk	TssBiv	TssWk	Repr2	EnhA1	EnhA1	EnhA1	Enh	EnhWk	EnhA1	EnhWk	EnhWk	EnhA2
chr1	15679068	15679349	intron	-57182	EFHD2	protein-coding	TRUE	EnhWk	Quies	Quies	Quies	Quies	EnhWk	EnhWk	EnhA1	Enh	EnhWk	EnhWk	Quies	EnhWk	Quies	CD56
chr1	15710785	15711300	intron	-25348	EFHD2	protein-coding	TRUE	ReprPCWk	EnhWk	TssWk	TssWk	TssWk	Quies	Quies	EnhA1	Enh	EnhWk	Quies	Quies	Quies	ReprPCWk	CD56	CD56
chr1	15712511	15713183	intron	-23544	EFHD2	protein-coding	TRUE	TssBiv	EnhBiv	TssWk	TssWk	TssBiv	EnhWk	Quies	EnhA1	Enh	EnhWk	Quies	EnhWk	Quies	EnhBiv	CD56	CD56
chr1	15735681	15736963	promoter-TSS	-69	EFHD2	protein-coding	TRUE	TssA	TssA	TssA	TssA	TssA	TssA	TssA	TssA	Tss	TssA	TssA	TssA2	TssA1	TssA
chr1	15738104	15738900	intron	2111	EFHD2	protein-coding	TRUE	TssA	EnhWk	EnhA1	EnhA1	EnhA1	EnhA1	EnhWk	TssFlnkU	Tss	EnhA1	EnhA1	EnhWk	EnhWk	TssA	CD14	CD14
chr1	15742539	15743008	intron	6383	EFHD2	protein-coding	TRUE	TssFlnkU	EnhA1	EnhA2	EnhA1	EnhA1	EnhA1	EnhA1	EnhG2	Enh	EnhWk	EnhA1	EnhWk	EnhWk	EnhA2
chr1	15743676	15744508	intron	7701	EFHD2	protein-coding	TRUE	EnhA1	EnhA1	EnhA2	EnhA1	EnhA2	EnhA1	EnhA1	EnhA1	Enh	EnhWk	EnhA1	EnhWk	EnhWk	EnhA1
chr1	15748149	15748435	intron	11901	EFHD2	protein-coding	FALSE	EnhG2	Tx	TxElong	TxElong	TxWk	TxWk	TxWk	EnhG2	Enh	EnhWk	EnhG1	TxWk	EnhWk	Tx
chr1	15756318	15756537	3'UTR	-8510	CTRC	protein-coding	TRUE	EnhG2	TxWk	TxElong	TxElong	TxElong	Quies	TxWk	EnhG1	Enh	TxWk	TxWk	TxWk	TxWk	Tx
chr1	15757464	15758041	TTS	-7185	CTRC	protein-coding	TRUE	EnhG1	Tx	TxElong	TxElong	TxWk	Quies	TxWk	EnhG2	Enh	TxWk	TxWk	TxWk	TxWk	Tx
chr1	15761151	15761663	Intergenic	-3531	CTRC	protein-coding	TRUE	EnhWk	Quies	Quies	Quies	Quies	Quies	Quies	EnhA1	Enh	Quies	Quies	TxWk	Quies	TxWk	CD56	CD56
chr1	15850312	15851859	promoter-TSS	-146	CASP9	protein-coding	TRUE	TssA	TssA	TssA	TssA	TssA	TssA	TssA	TssA	Tss	TssA	TssA	TssA2	TssA1	TssA
chr1	15852974	15853595	promoter-TSS	-23	DNAJC16	protein-coding	TRUE	TssA	TssA	TssA	TssA	TssA	TssA	TssA	TssA	Tss	TssA	TssA	TssA1	TssA2	TssFlnk
chr1	15905522	15906148	intron	5770	AGMAT	protein-coding	TRUE	EnhWk	EnhA1	EnhA1	EnhA1	EnhA1	EnhA1	TssFlnkU	EnhA1	Enh	EnhA1	EnhA1	TxWk	TxWk	EnhA1
chr1	15910994	15911765	exon	225	AGMAT	protein-coding	TRUE	TssBiv	TssA	TssA	TssA	EnhA1	TssA	TssA	TssFlnkD	Tss	TssA	TssFlnk	TssA1	EnhWk	TssA	Plasma_cells	CD19
chr1	15929703	15930561	Intergenic	-13821	DDI2	protein-coding	TRUE	TssA	TssA	TssA	TssWk	TssA	TssA	TssA	TssFlnkU	Tss	TssA	TssA	TssADistal	EnhWk	EnhWk
chr1	15943393	15944565	promoter-TSS	26	DDI2	protein-coding	TRUE	TssA	TssA	TssA	TssA	TssA	TssA	TssA	TssA	Tss	TssA	TssA	TssA2	TssA2	TssA
chr1	16008512	16009077	Intergenic	-2032	PLEKHM2	protein-coding	TRUE	EnhA1	EnhA1	EnhA2	EnhA2	EnhWk	Quies	Quies	EnhA2	Enh	Quies	Quies	EnhWk	TxWk	Quies
chr1	16010453	16011639	5'UTR	219	PLEKHM2	protein-coding	TRUE	TssA	TssA	TssA	TssA	TssA	TssA	TssA	TssA	Tss	TssA	TssA	TssA1	TssA2	TssA
chr1	16023302	16024034	intron	12841	PLEKHM2	protein-coding	TRUE	EnhA1	EnhA1	EnhA1	EnhA1	EnhA1	EnhA1	EnhA1	EnhA1	Enh	TssFlnkU	TssA	EnhWk	EnhWk	EnhA1	CD8_memory
chr1	16067829	16068275	promoter-TSS	-935	TMEM82	protein-coding	TRUE	Quies	EnhWk	EnhWk	TssWk	EnhWk	EnhWk	EnhWk	EnhWk	Enh	EnhWk	EnhWk	Quies	Quies	EnhWk
chr1	16085259	16085870	intron	310	FBLIM1	protein-coding	TRUE	ReprPC	EnhBiv	TssBiv	TssBiv	TssBiv	EnhBiv	TssBiv	EnhBiv	Enh	TssBiv	ReprPCWk	ReprPC	ReprPC	TssBiv
chr1	16118502	16118900	Intergenic	15493	UQCRHL	protein-coding	TRUE	EnhWk	EnhWk	EnhWk	Quies	Quies	Quies	EnhWk	EnhWk	Enh	Quies	ReprPCWk	Quies	ReprPCWk	Quies
chr1	16142003	16142313	Intergenic	-7964	UQCRHL	protein-coding	TRUE	Quies	EnhWk	TssWk	TssWk	TssWk	Quies	EnhWk	Quies	Quies	Quies	EnhWk	EnhWk	EnhWk	Quies
chr1	16156249	16156691	Intergenic	-17889	SPEN	protein-coding	TRUE	EnhA1	EnhA1	TssWk	EnhA1	TssWk	Quies	EnhWk	EnhA1	Enh	Quies	EnhWk	EnhWk	EnhWk	EnhWk
chr1	16160773	16162826	non-coding	-12559	SPEN	protein-coding	TRUE	TssA	TssA	TssA	TssA	TssA	TssA	TssA	TssA	Tss	TssA	TssA	TssA2	TssA2	TssA
chr1	16163397	16164062	intron	-10629	SPEN	protein-coding	TRUE	TssA	EnhA1	EnhA1	TssA	EnhA1	EnhWk	EnhA1	EnhA1	Enh	TssA	TssA	EnhA1	EnhA1	EnhA2		CD14
chr1	16173661	16175332	5'UTR	138	SPEN	protein-coding	TRUE	TssA	TssA	TssA	TssA	TssA	TssA	TssA	TssA	Tss	TssA	TssA	TssA2	TssA1	TssFlnk
chr1	16212659	16213278	intron	15325	MIR5096	ncRNA	TRUE	TssA	TssFlnkU	EnhA1	EnhA1	EnhA1	EnhWk	EnhA1	EnhA1	Enh	EnhWk	EnhA1	TssADistal	EnhA1	EnhWk	CD14	CD14
chr1	16275962	16276627	intron	26332	ZBTB17	protein-coding	TRUE	EnhA1	EnhA1	Tx	EnhA1	EnhA1	EnhA1	EnhA1	EnhA1	Enh	EnhA1	EnhA1	EnhWk	EnhWk	EnhA1
chr1	16279359	16279515	intron	23190	ZBTB17	protein-coding	FALSE	EnhA1	EnhG1	Tx	Tx	TxElong	EnhWk	EnhA1	EnhWk	Enh	EnhWk	EnhA2	EnhWk	EnhA1	EnhG1
chr1	16292429	16293078	intron	9873	ZBTB17	protein-coding	TRUE	EnhA1	EnhA1	EnhA1	EnhA1	EnhWk	TssFlnkD	EnhA1	EnhA1	Enh	EnhA1	EnhA1	TxWk	EnhWk	EnhA1
chr1	16301969	16302888	intron	198	ZBTB17	protein-coding	TRUE	TssA	TssA	TssA	TssA	TssA	TssA	TssA	TssA	Tss	TssA	TssA	TssA1	TssA2	TssA
chr1	16339301	16339986	TTS	5641	HSPB7	protein-coding	TRUE	TssFlnkD	TssFlnkD	EnhA1	TssWk	EnhA1	TssFlnk	EnhA1	EnhA1	Enh	EnhWk	EnhA1	EnhWk	EnhWk	TssFlnkD
chr1	16359372	16359618	intron	-10736	CLCNKB	protein-coding	TRUE	Quies	EnhWk	EnhWk	Quies	Quies	Quies	Quies	EnhWk	Enh	ReprPCWk	Quies	EnhWk	EnhWk	ReprPCWk
chr1	16375067	16375413	promoter-TSS	-17	CLCNKB	protein-coding	TRUE	EnhWk	EnhWk	TssWk	TssBiv	TssBiv	TssFlnk	EnhWk	TssFlnkD	Tss	ReprPCWk	TssFlnk	EnhWk	EnhWk	TssBiv
chr1	16382351	16382975	intron	7406	CLCNKB	protein-coding	TRUE	EnhWk	EnhWk	EnhWk	EnhWk	Quies	EnhWk	Quies	EnhWk	Enh	Quies	EnhWk	EnhWk	EnhWk	Quies
chr1	16383601	16384163	TTS	8625	CLCNKB	protein-coding	FALSE	Quies	ReprPCWk	Quies	Quies	Repr2	Quies	Quies	Quies	Quies	Quies	Quies	Quies	Quies	Quies
chr1	16399756	16400417	promoter-TSS	40	FAM131C	protein-coding	TRUE	EnhBiv	TssBiv	TssBiv	TssWk	EnhA1	TssFlnk	EnhWk	EnhBiv	Enh	EnhBiv	TssBiv	ReprPC	EnhWk	TssBiv	Plasma_cells	CD19
chr1	16405359	16405990	Intergenic	-5548	FAM131C	protein-coding	TRUE	EnhWk	EnhWk	TssWk	TssWk	EnhA1	ReprPCWk	EnhWk	EnhA1	Enh	EnhWk	ReprPCWk	EnhWk	TxWk	ReprPCWk
chr1	16408973	16409204	Intergenic	-8962	FAM131C	protein-coding	TRUE	Quies	Quies	Quies	Quies	Quies	Quies	Quies	EnhWk	Enh	Quies	Quies	Quies	Quies	Quies
chr1	16449409	16449840	Intergenic	32979	EPHA2	protein-coding	TRUE	EnhWk	ReprPCWk	EnhWk	Quies	Quies	EnhWk	EnhWk	EnhA1	Enh	EnhWk	EnhWk	EnhWk	Quies	EnhWk	CD56	CD56
chr1	16450319	16450561	TTS	32164	EPHA2	protein-coding	TRUE	Quies	ReprPCWk	Repr2	Quies	Quies	Quies	Quies	EnhA1	Enh	TxWk	Quies	Quies	Quies	Quies	CD56	CD56
chr1	16481238	16481718	intron	1126	EPHA2	protein-coding	FALSE	EnhBiv	TssBiv	TssBiv	TssBiv	TssBiv	TssFlnkD	TssFlnkD	EnhBiv	Enh	TssFlnkD	TssBiv	ReprPC	EnhWk	EnhBiv
chr1	16482108	16482630	exon	235	EPHA2	protein-coding	TRUE	TssBiv	TssBiv	TssBiv	TssBiv	TssBiv	EnhWk	EnhWk	EnhBiv	Enh	TssFlnkD	EnhWk	ReprPC	ReprPC	TssBiv
chr1	16484589	16485066	Intergenic	-2224	EPHA2	protein-coding	TRUE	ReprPCWk	ReprPCWk	Quies	Quies	Repr2	EnhWk	EnhWk	EnhWk	Enh	EnhWk	EnhWk	ReprPCWk	ReprPCWk	EnhWk		CD3
chr1	16488666	16489137	Intergenic	-6298	EPHA2	protein-coding	TRUE	EnhBiv	EnhWk	TssWk	TssWk	TssBiv	EnhA1	EnhA1	EnhWk	Enh	EnhA1	EnhWk	EnhWk	EnhWk	EnhWk		CD3
chr1	16494193	16494700	Intergenic	-11843	EPHA2	protein-coding	TRUE	EnhBiv	EnhWk	TssWk	TssWk	TssWk	EnhWk	EnhWk	EnhWk	Enh	EnhWk	EnhWk	ReprPC	EnhWk	ReprPCWk		CD3
chr1	16499567	16500181	Intergenic	-17270	EPHA2	protein-coding	TRUE	EnhA1	ReprPCWk	Repr2	Repr2	Quies	Quies	EnhA2	EnhWk	Enh	Quies	EnhA2	EnhWk	EnhWk	ReprPCWk
chr1	16514222	16514651	Intergenic	24729	ARHGEF19	protein-coding	TRUE	Quies	EnhBiv	EnhWk	Repr2	Repr2	EnhWk	EnhWk	EnhWk	Enh	EnhWk	EnhWk	Quies	Quies	Quies
chr1	16532793	16533880	intron	5829	ARHGEF19	protein-coding	TRUE	TssA	TssA	EnhA1	EnhA1	EnhA1	TssA	TssA	TssA	Tss	EnhA1	TssA	EnhWk	EnhWk	TssFlnk
chr1	16543603	16544333	Intergenic	-4802	ARHGEF19	protein-coding	TRUE	TssFlnk	EnhWk	TssWk	TssWk	TssWk	TssFlnk	TssA	EnhWk	Enh	TssA	TssA	EnhWk	EnhWk	ReprPCWk		CD3
chr1	16562744	16563978	5'UTR	298	RSG1	protein-coding	TRUE	EnhWk	TssA	TssA	TssA	TssA	TssA	TssA	EnhWk	Enh	TssA	TssA	TssADistal	EnhA1	TssFlnk	Megakaryocytes	Megakaryocytes
chr1	16570663	16571270	Intergenic	-7308	RSG1	protein-coding	TRUE	EnhWk	EnhWk	EnhWk	TxWk	EnhWk	Quies	EnhWk	EnhWk	Enh	EnhWk	EnhWk	EnhA1	TxWk	TxWk	Erythroblasts	Erythroblasts
chr1	16620022	16620448	intron	-56576	RSG1	protein-coding	TRUE	EnhA1	Tx	TxElong	TxElong	Tx	TxWk	EnhA2	Tx	Tx	TxWk	TxWk	EnhG1	EnhWk	Tx
chr1	16678489	16679395	promoter-TSS	44	FBXO42	protein-coding	TRUE	TssA	TssA	TssA	TssA	TssA	TssA	TssA	TssA	Tss	TssA	TssA	TssA2	TssA2	TssA
chr1	16693363	16694449	intron	381	SZRD1	protein-coding	TRUE	TssA	TssA	TssA	TssA	TssA	TssA	TssA	TssA	Tss	TssA	TssA	TssA1	TssA2	TssA
chr1	16713740	16714104	intron	20397	SZRD1	protein-coding	TRUE	EnhA1	EnhA1	EnhA1	EnhA1	EnhA1	TssFlnkD	TssFlnkU	EnhA1	Enh	TssFlnkU	EnhWk	EnhWk	EnhG1	EnhA1
chr1	16747141	16747964	intron	16366	SPATA21	protein-coding	TRUE	Quies	EnhA1	EnhA2	EnhA1	EnhWk	EnhA1	EnhA1	EnhA1	Enh	EnhA1	EnhA1	Quies	Quies	EnhWk
chr1	16766768	16767994	intron	214	NECAP2	protein-coding	TRUE	TssA	TssA	TssA	TssA	TssA	TssA	TssA	TssA	Tss	TssA	TssA	TssA2	TssA1	EnhWk
chr1	16825130	16826374	Intergenic	-6556	CROCCP3	pseudo	TRUE	TssFlnk	TssFlnk	TssA	TssA	TssA	TssA	TssA	TssA	Tss	TssA	TssA	TssADistal	TssA1	TssFlnk
chr1	16833244	16833727	Intergenic	-14290	CROCCP3	pseudo	FALSE	ReprPCWk	ZNF_Rpts	Repr1	Quies	Repr2	TxWk	EnhA2	TxWk	Tx	TxWk	EnhA2	ReprPCWk	Quies	TxWk		CD3
chr1	16857942	16858693	Intergenic	3829	LINC01783	ncRNA	TRUE	ReprPC	ReprPC	Repr2	Quies	Repr2	ReprPCWk	ReprPCWk	ReprPC	ReprPC	ReprPC	Quies	ReprPCWk	ReprPCWk	EnhBiv
chr1	16859908	16860181	TTS	2102	LINC01783	ncRNA	FALSE	ReprPC	ReprPCWk	Quies	Quies	Repr2	ReprPCWk	ReprPCWk	EnhBiv	Enh	ReprPCWk	Quies	ReprPCWk	ReprPCWk	ReprPC
chr1	16860703	16862684	non-coding	453	LINC01783	ncRNA	TRUE	EnhBiv	TssBiv	TssWk	TssWk	TssBiv	EnhWk	EnhWk	TssBiv	Tss	TssBiv	TssBiv	ReprPC	ReprPC	TssBiv
chr1	16866864	16867457	TTS	1942	FAM231B	protein-coding	TRUE	EnhWk	EnhA1	EnhA2	EnhWk	EnhWk	ReprPCWk	EnhA2	ReprPCWk	ReprPC	Quies	ReprPCWk	EnhWk	EnhWk	ReprPCWk
chr1	16870164	16871010	Intergenic	-4822	MIR3675	ncRNA	FALSE	ReprPCWk	ReprPCWk	Quies	Quies	Quies	ReprPCWk	Quies	ReprPCWk	ReprPC	Quies	ReprPCWk	Quies	Quies	ReprPCWk
chr1	16890975	16892222	intron	16190	MIR3675	ncRNA	TRUE	Tx	Tx	TxWk	TxWk	Quies	Tx	Tx	Tx	Tx	Tx	Tx	Quies	Quies	EnhG1
chr1	16892359	16893904	intron	17723	MIR3675	ncRNA	TRUE	Tx	Tx	TxWk	TxWk	Quies	Tx	EnhG1	Tx	Tx	Tx	Tx	Quies	Quies	EnhG1	CD4_memory	CD3
chr1	16900617	16901143	intron	25471	MIR3675	ncRNA	FALSE	TxWk	TxWk	TxWk	TxWk	Quies	TxWk	TxWk	TxWk	Tx	TxWk	Quies	Quies	Quies	EnhG1
chr1	16904450	16905085	intron	29359	MIR3675	ncRNA	FALSE	TxWk	TxWk	TxWk	TxWk	Quies	TxWk	TxWk	TxWk	Tx	TxWk	Quies	Quies	Quies	TxWk
chr1	16907077	16907430	exon	31845	MIR3675	ncRNA	TRUE	TxWk	TxWk	TxWk	TxWk	Quies	TxWk	TxWk	TxWk	Tx	TxWk	Quies	Quies	Quies	TxWk
chr1	16907831	16908414	intron	31977	NBPF1	protein-coding	TRUE	TxWk	TxWk	TxWk	Quies	Quies	TxWk	TxWk	TxWk	Tx	TxWk	Quies	Quies	Quies	TxWk
chr1	16918215	16919858	intron	21063	NBPF1	protein-coding	TRUE	TxWk	TxWk	EnhWk	Quies	Quies	EnhWk	EnhWk	TxWk	Tx	TxWk	EnhWk	Quies	Quies	TxWk
chr1	16928822	16929737	intron	10820	NBPF1	protein-coding	TRUE	EnhG1	Tx	TxWk	TxWk	Quies	TxWk	EnhA2	Tx	Tx	TxWk	EnhWk	EnhWk	Quies	EnhG1
chr1	16939343	16940604	5'UTR	126	NBPF1	protein-coding	TRUE	TssA	TssA	TssA	TssA	TssBiv	TssA	TssA	TssBiv	Tss	TssA	TssA	TssA1	TssA1	EnhWk
chr1	16947453	16947976	intron	-7615	NBPF1	protein-coding	TRUE	Tx	EnhG1	TxElong	TxElong	TxElong	TxWk	TxWk	Tx	Tx	EnhWk	Tx	Tx	EnhWk	EnhG1		CD19
chr1	16950305	16951099	intron	6699	CROCCP2	pseudo	TRUE	Tx	Tx	Tx	TxElong	TxElong	Tx	Tx	Tx	Tx	Tx	Tx	Tx	Tx	Tx
chr1	16951514	16951760	intron	5764	CROCCP2	pseudo	TRUE	Tx	Tx	TxElong	TxElong	TxElong	Tx	Tx	Tx	Tx	Tx	Tx	Tx	Tx	Tx
chr1	16957612	16958289	promoter-TSS	-550	CROCCP2	pseudo	TRUE	Tx	Tx	TxElong	TxElong	TxElong	Tx	EnhG1	Tx	Tx	Tx	Tx	Tx	Tx	EnhG1	CD4_memory	CD3
chr1	16970631	16971776	promoter-TSS	-865	MST1P2	pseudo	TRUE	TssA	TssA	TssA	TssA	TssA	TssA	TssA	EnhA1	Enh	TssA	TssA	TssA2	TssA1	TssFlnkU	CD56
chr1	16974231	16974689	non-coding	2391	MST1P2	pseudo	TRUE	EnhBiv	TssBiv	TssWk	TssWk	TssBiv	TssFlnk	EnhWk	TssBiv	Tss	TssFlnk	TssFlnk	ReprPC	ReprPC	TssBiv
chr1	17001338	17001948	Intergenic	2145	FAM231C	protein-coding	TRUE	EnhWk	EnhA1	EnhWk	EnhWk	Quies	Quies	EnhA2	EnhA2	Enh	TxWk	EnhA2	EnhWk	EnhWk	Quies
chr1	17013752	17014096	Intergenic	6174	MIR3675	ncRNA	FALSE	ReprPC	ReprPCWk	Quies	Quies	Quies	ReprPCWk	ReprPCWk	ReprPC	ReprPC	Quies	EnhA2	ReprPCWk	ReprPCWk	ReprPC	CD8_memory	CD3
chr1	17019022	17020264	intron	11893	MIR3675	ncRNA	TRUE	EnhBiv	EnhBiv	EnhWk	Quies	TssBiv	EnhWk	ReprPCWk	EnhBiv	Enh	EnhBiv	ReprPCWk	ReprPC	ReprPC	TssBiv
chr1	17026471	17027955	intron	19439	ESPNP	pseudo	TRUE	EnhBiv	EnhBiv	EnhWk	Quies	TssBiv	EnhBiv	TssBiv	EnhBiv	Enh	EnhBiv	EnhBiv	ReprPC	ReprPC	EnhBiv
chr1	17033731	17034704	non-coding	12434	ESPNP	pseudo	TRUE	EnhBiv	EnhBiv	EnhWk	TssWk	EnhWk	EnhBiv	EnhBiv	EnhBiv	Enh	EnhBiv	ReprPC	ReprPC	ReprPC	TssBiv
chr1	17036203	17036676	intron	10212	ESPNP	pseudo	TRUE	ReprPC	EnhBiv	Quies	Quies	Quies	ReprPCWk	ReprPC	EnhBiv	Enh	EnhWk	EnhBiv	ReprPCWk	ReprPCWk	ReprPCWk
chr1	17051850	17052373	Intergenic	-5460	ESPNP	pseudo	TRUE	ReprPC	ReprPC	Repr2	Repr2	Repr2	ReprPCWk	Quies	ReprPC	ReprPC	ReprPCWk	ReprPCWk	ReprPCWk	ReprPC	ReprPCWk
chr1	17052417	17052616	Intergenic	-5865	ESPNP	pseudo	FALSE	ReprPC	ReprPCWk	Repr2	Repr2	Repr2	ReprPCWk	Quies	ReprPC	ReprPC	ReprPCWk	ReprPCWk	ReprPCWk	ReprPC	ReprPCWk
chr1	17052902	17053403	Intergenic	-6501	ESPNP	pseudo	FALSE	ReprPC	ReprPC	Repr2	Repr2	Repr2	ReprPC	ReprPCWk	ReprPC	ReprPC	ReprPC	ReprPC	ReprPCWk	ReprPC	ReprPCWk
chr1	17053797	17054702	Intergenic	6706	FAM231C	protein-coding	TRUE	ReprPC	EnhBiv	Repr2	TssBiv	TssBiv	EnhBiv	EnhBiv	EnhBiv	Enh	EnhBiv	EnhWk	ReprPC	ReprPC	EnhBiv
chr1	17056141	17056741	Intergenic	4515	FAM231C	protein-coding	TRUE	ReprPCWk	ReprPC	Quies	Quies	Quies	ReprPCWk	ReprPC	ReprPCWk	ReprPC	ReprPCWk	EnhWk	ReprPCWk	ReprPCWk	ReprPCWk
chr1	17057202	17057594	Intergenic	3558	FAM231C	protein-coding	FALSE	ReprPCWk	EnhBiv	Quies	Quies	Quies	ReprPCWk	ReprPCWk	ReprPCWk	ReprPC	ReprPCWk	TxWk	ReprPCWk	ReprPCWk	ReprPCWk
chr1	17058851	17059667	Intergenic	1697	FAM231C	protein-coding	TRUE	EnhWk	EnhA1	EnhA2	EnhWk	EnhWk	ReprPCWk	EnhA2	EnhA2	Enh	ReprPCWk	EnhA2	EnhWk	EnhWk	ReprPCWk
chr1	17076978	17077274	Intergenic	9426	LOC102724562	pseudo	TRUE	Quies	Quies	Quies	Quies	Quies	Quies	Quies	Quies	Quies	Quies	Quies	Quies	Quies	Quies
chr1	17081345	17082408	3'UTR	4675	LOC102724562	pseudo	TRUE	ReprPCWk	ReprPCWk	Quies	Quies	Quies	Quies	Quies	Quies	Quies	Quies	ReprPCWk	ReprPCWk	ReprPCWk	Quies
chr1	17084042	17084675	intron	2193	LOC102724562	pseudo	TRUE	ReprPC	ReprPCWk	Quies	Quies	Repr2	Quies	Quies	ReprPCWk	ReprPC	Quies	ReprPCWk	ReprPC	ReprPCWk	ReprPCWk
chr1	17085531	17085961	intron	806	LOC102724562	pseudo	TRUE	ReprPC	ReprPCWk	TssBiv	Quies	TssBiv	Quies	Quies	EnhWk	Enh	EnhWk	ReprPCWk	ReprPC	ReprPCWk	ReprPC
chr1	17087042	17088421	intron	-1180	LOC102724562	pseudo	TRUE	ReprPC	ReprPCWk	Repr2	Quies	Repr2	ReprPCWk	Quies	ReprPCWk	ReprPC	ReprPC	ReprPCWk	ReprPC	ReprPCWk	ReprPC
chr1	17193606	17193867	Intergenic	-3703	LOC440570	ncRNA	TRUE	ReprPCWk	ReprPCWk	EnhWk	Quies	TssWk	Quies	ReprPCWk	ReprPCWk	ReprPC	Quies	EnhA2	EnhWk	EnhWk	ReprPCWk	CD8_memory	CD3
chr1	17198788	17200539	intron	2224	LOC440570	ncRNA	TRUE	EnhBiv	EnhBiv	EnhWk	TssWk	TssBiv	EnhWk	EnhBiv	EnhBiv	Enh	EnhBiv	EnhBiv	ReprPC	ReprPC	EnhBiv
chr1	17201604	17202222	Intergenic	4473	LOC440570	ncRNA	FALSE	ReprPC	ReprPC	Quies	Quies	Repr2	ReprPCWk	ReprPCWk	EnhBiv	Enh	ReprPC	ReprPCWk	ReprPCWk	ReprPCWk	ReprPC
chr1	17203880	17204487	Intergenic	6744	LOC440570	ncRNA	TRUE	ReprPCWk	ReprPCWk	Quies	Quies	Repr2	ReprPCWk	ReprPCWk	ReprPCWk	ReprPC	ReprPCWk	ReprPCWk	ReprPCWk	ReprPCWk	ReprPCWk
chr1	17215431	17216340	promoter-TSS	87	LOC105376805	ncRNA	TRUE	TssA	TssA	TssA	TssA	TssWk	TssA	TssA	TssA	Tss	TssA	TssA	TssA1	ReprPC	TssFlnkU
chr1	17221946	17223333	Intergenic	-6479	LOC105376805	ncRNA	TRUE	TssA	TssA	TssA	TssA	TssA	TssA	TssA	TssA	Tss	TssA	TssA	TssA1	EnhA1	EnhA1	Megakaryocytes
chr1	17230457	17232147	Intergenic	-15141	LOC105376805	ncRNA	TRUE	TssA	TssA	TssA	TssA	TssA	TssA	TssA	TssA	Tss	TssA	TssA	TssA2	TssA2	TssA
chr1	17240042	17241184	Intergenic	-7832	CROCC	protein-coding	TRUE	TssFlnk	TssFlnk	TssA	TssA	TssA	TssA	TssA	TssA	Tss	TssA	TssA	TssA1	TssA1	TssFlnk
chr1	17248020	17248594	promoter-TSS	-138	CROCC	protein-coding	TRUE	EnhWk	EnhWk	TssWk	TssWk	TssBiv	EnhWk	EnhWk	EnhWk	Enh	TssFlnkD	EnhWk	Quies	EnhWk	EnhWk
chr1	17256044	17257013	intron	8084	CROCC	protein-coding	TRUE	Quies	Quies	TxElong	TxElong	TxWk	Quies	Quies	TxWk	Tx	TxWk	Quies	Quies	TxWk	Tx
chr1	17264705	17264881	intron	16348	CROCC	protein-coding	FALSE	TxWk	TxWk	TxElong	TxWk	TxWk	TxWk	Quies	TxWk	Tx	TxWk	Quies	Quies	Tx	Tx
chr1	17265197	17265635	exon	16971	CROCC	protein-coding	FALSE	TxWk	TxWk	TxElong	TxWk	TxWk	TxWk	Quies	TxWk	Tx	TxWk	Quies	Quies	TxWk	Tx
chr1	17278112	17278470	intron	28882	MFAP2	protein-coding	TRUE	EnhWk	EnhWk	EnhWk	TssWk	TssWk	EnhWk	Quies	EnhWk	Enh	EnhWk	Quies	TxWk	TxWk	TxWk
chr1	17287113	17287748	exon	19742	MFAP2	protein-coding	TRUE	EnhWk	TssFlnk	TssWk	TssA	EnhA1	EnhWk	TssFlnk	EnhWk	Enh	EnhWk	EnhWk	EnhWk	TxWk	TssFlnk	Plasma_cells	CD19
chr1	17337901	17338849	promoter-TSS	92	ATP13A2	protein-coding	TRUE	EnhWk	EnhWk	TssA	TssA	TssA	TssFlnk	TssA	EnhWk	Enh	TssA	TssA	TssA1	TssA1	TssFlnk
chr1	17371746	17371986	intron	8799	SDHB	protein-coding	TRUE	EnhA1	EnhWk	EnhWk	EnhA2	EnhWk	TxWk	TxWk	EnhG1	Enh	EnhWk	Tx	EnhWk	TxWk	EnhG1
chr1	17380300	17381121	promoter-TSS	-46	SDHB	protein-coding	TRUE	TssA	TssA	TssA	TssA	TssA	TssA	TssA	TssA	Tss	TssA	TssA	TssA1	TssA1	TssFlnk
chr1	17386085	17386591	Intergenic	-5673	SDHB	protein-coding	TRUE	EnhA1	EnhWk	Quies	TssWk	TssWk	Quies	Quies	EnhWk	Enh	Quies	Quies	Quies	Quies	Quies	CD14	CD14
chr1	17392960	17393783	3'UTR	-12707	SDHB	protein-coding	TRUE	EnhA1	Het	Quies	Quies	Quies	Quies	Quies	EnhWk	Enh	Quies	ReprPCWk	TxWk	Quies	TxWk	CD14	CD14
chr1	17425015	17425199	intron	20841	PADI2	protein-coding	FALSE	EnhA1	Quies	Quies	Quies	Quies	Quies	Quies	Quies	Quies	Quies	Quies	Quies	Quies	TxWk	CD14	CD14
chr1	17445655	17446699	promoter-TSS	-229	PADI2	protein-coding	TRUE	TssA	EnhWk	TssWk	TssWk	TssWk	ReprPCWk	EnhBiv	EnhBiv	Enh	EnhBiv	ReprPC	EnhWk	EnhWk	ReprPCWk	CD14	CD14
chr1	17452213	17452707	Intergenic	-6512	PADI2	protein-coding	TRUE	EnhWk	EnhWk	EnhWk	TssWk	EnhWk	EnhWk	Quies	EnhWk	Enh	ReprPCWk	ReprPCWk	TxWk	TxWk	EnhBiv
chr1	17454893	17455408	Intergenic	-9203	PADI2	protein-coding	TRUE	EnhA1	EnhWk	TssWk	TssWk	EnhA2	Quies	Quies	Quies	Quies	Quies	ReprPCWk	EnhWk	EnhWk	ReprPCWk
chr1	17467771	17468652	Intergenic	-22264	PADI2	protein-coding	TRUE	EnhA1	EnhWk	EnhWk	EnhA2	TssA	ReprPCWk	Quies	EnhA2	Enh	Quies	ReprPCWk	EnhWk	Quies	ReprPCWk	Plasma_cells
chr1	17508333	17508612	Intergenic	-23148	PADI1	protein-coding	TRUE	EnhWk	EnhWk	TssWk	EnhWk	EnhWk	EnhWk	EnhWk	EnhA1	Enh	EnhWk	EnhWk	EnhWk	EnhWk	EnhWk	CD56	CD56
chr1	17533567	17534718	intron	2522	PADI1	protein-coding	TRUE	EnhA1	EnhWk	EnhWk	EnhWk	EnhWk	EnhWk	EnhWk	EnhWk	Enh	EnhWk	EnhWk	EnhWk	EnhWk	EnhWk	CD14	CD14
chr1	17539272	17539690	intron	7860	PADI1	protein-coding	TRUE	EnhWk	EnhBiv	TssBiv	Quies	TssBiv	EnhBiv	EnhWk	EnhBiv	Enh	EnhWk	EnhBiv	EnhWk	EnhWk	EnhWk
chr1	17563486	17563880	intron	-11910	PADI3	protein-coding	TRUE	EnhWk	Quies	Quies	Quies	Quies	Quies	Quies	Quies	Quies	Quies	ReprPCWk	Quies	Quies	Quies
chr1	17608325	17608972	intron	4265	MIR3972	ncRNA	TRUE	EnhA1	EnhWk	Quies	Quies	Repr2	Quies	Quies	TxWk	Tx	Quies	Quies	EnhWk	EnhWk	ReprPCWk	CD14	CD14
chr1	17630737	17631224	Intergenic	-3709	PADI4	protein-coding	TRUE	EnhA1	ReprPCWk	Repr2	Repr2	Repr2	Quies	Quies	Quies	Quies	Quies	ReprPCWk	EnhWk	EnhWk	Quies	CD14	CD14
chr1	17634493	17635340	intron	227	PADI4	protein-coding	TRUE	EnhA1	ReprPCWk	Repr2	Repr2	Repr2	Quies	Quies	EnhWk	Enh	Quies	ReprPCWk	EnhWk	EnhWk	EnhWk	CD14	CD14
chr1	17691839	17692226	Intergenic	-6658	PADI6	protein-coding	TRUE	EnhA1	Quies	EnhWk	Quies	Quies	Quies	Quies	Quies	Quies	Quies	ReprPCWk	EnhWk	EnhWk	Quies	CD14	CD14
chr1	17724902	17725068	intron	26294	PADI6	protein-coding	TRUE	EnhWk	Quies	Quies	Quies	Quies	Quies	Quies	TxWk	Tx	Quies	Quies	Quies	Quies	Quies
chr1	17732479	17733054	TTS	32292	RCC2	protein-coding	TRUE	Tx	Tx	TxElong	TxElong	TxElong	TxWk	TxWk	TxWk	Tx	Quies	EnhWk	Tx	Tx	EnhG1		CD3
chr1	17746280	17746679	intron	18579	RCC2	protein-coding	TRUE	Tx	Tx	TxElong	TxElong	Tx	Tx	Tx	EnhG1	Enh	Tx	TxWk	EnhG1	EnhG1	Tx
chr1	17757947	17758849	intron	6661	RCC2	protein-coding	TRUE	EnhA1	EnhA1	EnhA1	EnhA1	EnhA1	TxWk	TxWk	EnhA1	Enh	EnhWk	TxWk	EnhG1	EnhWk	EnhA1
chr1	17763943	17765344	intron	415	RCC2	protein-coding	TRUE	TssA	TssA	TssA	TssA	TssA	TssA	TssA	TssA	Tss	TssA	TssA	TssA2	TssA1	TssFlnk
chr1	17766007	17766588	promoter-TSS	-48	RCC2	protein-coding	TRUE	TssA	TssA	TssA	TssA	TssA	TssA	TssA	TssA	Tss	TssA	TssA	TssA2	TssA2	TssA
chr1	17791813	17792198	Intergenic	-25756	RCC2	protein-coding	FALSE	Quies	Quies	Quies	Quies	Quies	Quies	Quies	Quies	Quies	Quies	Quies	Quies	Quies	Quies
chr1	17835951	17836256	Intergenic	-30226	ARHGEF10L	protein-coding	FALSE	EnhWk	ReprPCWk	Quies	Quies	Quies	Quies	Quies	Quies	Quies	Quies	Quies	Quies	Quies	ReprPCWk
chr1	17862853	17863301	Intergenic	-3253	ARHGEF10L	protein-coding	TRUE	EnhWk	EnhWk	EnhWk	EnhWk	EnhWk	ReprPCWk	ReprPCWk	EnhWk	Enh	ReprPCWk	ReprPCWk	ReprPCWk	Quies	ReprPCWk
chr1	17866065	17866576	promoter-TSS	-9	ARHGEF10L	protein-coding	TRUE	TssBiv	TssBiv	TssBiv	TssBiv	TssBiv	ReprPCWk	ReprPCWk	ReprPC	ReprPC	ReprPC	ReprPCWk	ReprPC	ReprPC	TssBiv
chr1	17896282	17896524	intron	-10645	ARHGEF10L	protein-coding	TRUE	EnhA1	Quies	Quies	Quies	Repr2	Quies	Quies	Quies	Quies	Quies	Quies	Quies	Quies	Quies	CD14	CD14
chr1	17929638	17930259	intron	-14859	ARHGEF10L	protein-coding	TRUE	EnhWk	Quies	Quies	Quies	Quies	Quies	Quies	Quies	Quies	Quies	Quies	Quies	Quies	Quies
chr1	17944632	17945132	promoter-TSS	74	ARHGEF10L	protein-coding	TRUE	TssA	Quies	Quies	Quies	Quies	Quies	Quies	TxWk	Tx	Quies	Quies	Quies	Quies	TssFlnk	CD14	CD14
chr1	17956447	17957094	intron	11963	ARHGEF10L	protein-coding	TRUE	EnhA1	EnhWk	EnhWk	TssWk	Quies	Quies	Quies	EnhA1	Enh	Quies	Quies	EnhWk	Quies	EnhA2
chr1	17962049	17962700	intron	17567	ARHGEF10L	protein-coding	TRUE	EnhA1	EnhWk	EnhWk	EnhWk	EnhWk	Quies	Quies	EnhWk	Enh	Quies	Quies	EnhWk	Quies	EnhA1	CD14	CD14
chr1	17966957	17967201	intron	22271	ARHGEF10L	protein-coding	TRUE	EnhG2	Quies	Quies	Quies	Quies	Quies	Quies	EnhWk	Enh	Quies	Quies	TxWk	Quies	TxWk	CD14	CD14
chr1	17985429	17985625	intron	40719	ARHGEF10L	protein-coding	TRUE	EnhG2	Quies	Quies	Quies	Quies	Quies	Quies	Quies	Quies	Quies	Quies	Quies	Quies	TxWk	CD14	CD14
chr1	18285167	18285466	Intergenic	-106834	LINC01654	ncRNA	TRUE	EnhWk	ReprPCWk	Quies	EnhWk	Quies	Quies	Quies	Quies	Quies	EnhWk	Quies	Quies	Quies	Quies
chr1	18396541	18396791	intron	4515	LINC01654	ncRNA	FALSE	Quies	Quies	Quies	Quies	Quies	EnhWk	Quies	Quies	Quies	TxWk	Quies	Quies	Quies	Quies
chr1	18487011	18487376	intron	52954	IGSF21	protein-coding	TRUE	EnhA1	Quies	Quies	Repr2	Quies	Quies	Quies	Quies	Quies	Quies	Quies	Quies	Quies	Quies	CD14	CD14
chr1	18504647	18504871	intron	70519	IGSF21	protein-coding	FALSE	EnhWk	Quies	Quies	Quies	TssBiv	Quies	Quies	Quies	Quies	Quies	ReprPCWk	Quies	Quies	Quies
chr1	18745651	18745972	Intergenic	-61612	KLHDC7A	protein-coding	FALSE	Quies	Quies	Quies	Quies	Quies	Quies	Quies	Quies	Quies	Quies	Quies	Quies	Quies	Quies
chr1	18748736	18749195	Intergenic	-58458	KLHDC7A	protein-coding	TRUE	Quies	Quies	Quies	Repr2	Quies	Quies	Quies	Quies	Quies	Quies	Quies	Quies	Quies	Quies
chr1	18805937	18806419	Intergenic	-1246	KLHDC7A	protein-coding	FALSE	ReprPCWk	ReprPCWk	Repr2	Quies	Repr2	Quies	Quies	Quies	Quies	Quies	Quies	Quies	Quies	ReprPCWk
chr1	19154786	19155003	Intergenic	31260	TAS1R2	protein-coding	TRUE	ReprPCWk	ReprPCWk	Repr2	Quies	Quies	Quies	Quies	EnhWk	Enh	Quies	Quies	Quies	Quies	ReprPCWk
chr1	19201712	19202061	exon	7882	MIR4695	ncRNA	TRUE	TxWk	TxWk	Quies	TxWk	TxWk	Quies	Quies	TxWk	Tx	Quies	Quies	Quies	TxWk	TxWk
chr1	19210603	19211017	intron	-1041	MIR4695	ncRNA	TRUE	Tx	TxWk	TxWk	Quies	TxWk	Quies	Quies	TxWk	Tx	Quies	Quies	Quies	TxWk	TxWk
chr1	19228845	19229739	promoter-TSS	1	ALDH4A1	protein-coding	TRUE	TssA	TssA	TssA	TssA	TssA	TssA	TssA	TssA	Tss	TssA	TssA	TssA2	TssA1	TssFlnk
chr1	19233569	19233912	3'UTR	-4448	ALDH4A1	protein-coding	TRUE	EnhA1	EnhA1	EnhWk	EnhWk	EnhWk	TxWk	TxWk	EnhG1	Enh	TxWk	EnhWk	EnhWk	EnhWk	TxWk
chr1	19234386	19234791	3'UTR	-5296	ALDH4A1	protein-coding	TRUE	EnhA1	EnhA1	EnhA1	Tx	TssWk	TxWk	TxWk	EnhG1	Enh	TxWk	EnhG1	EnhA1	EnhWk	EnhG1
chr1	19239532	19239996	intron	-10471	ALDH4A1	protein-coding	TRUE	EnhWk	EnhWk	EnhWk	TxElong	EnhWk	EnhWk	TxWk	EnhG1	Enh	EnhG1	TxWk	TxWk	EnhWk	Tx
chr1	19252905	19254430	intron	-24375	ALDH4A1	protein-coding	TRUE	EnhA1	EnhA1	EnhA1	TssWk	EnhA1	TssFlnkU	EnhA1	EnhA1	Enh	TssA	TssA	EnhWk	EnhWk	EnhA1
chr1	19274830	19275363	intron	7729	IFFO2	protein-coding	TRUE	EnhBiv	EnhA1	EnhA1	EnhA1	EnhWk	TssFlnkU	TssFlnkU	EnhA1	Enh	EnhA1	TssFlnkU	EnhWk	EnhWk	EnhA1
chr1	19278060	19278892	intron	4350	IFFO2	protein-coding	TRUE	EnhA1	EnhA1	EnhA1	EnhA1	EnhA1	TssFlnkU	TssFlnkU	EnhA1	Enh	EnhA1	EnhA1	EnhWk	EnhWk	EnhWk
chr1	19282012	19283809	promoter-TSS	-85	IFFO2	protein-coding	TRUE	TssBiv	TssBiv	TssA	TssA	TssWk	TssA	TssA	TssA	Tss	TssA	TssA	TssA1	TssA1	TssA
chr1	19337509	19337958	Intergenic	-54908	IFFO2	protein-coding	TRUE	EnhWk	Quies	Repr2	TssBiv	Repr2	EnhWk	TssFlnkD	EnhWk	Enh	EnhWk	EnhWk	Quies	Quies	EnhWk		CD3
chr1	19371779	19372185	Intergenic	-89156	IFFO2	protein-coding	FALSE	ReprPCWk	ReprPCWk	Quies	Repr2	Quies	Quies	Quies	EnhBiv	Enh	EnhWk	ReprPCWk	ReprPCWk	Quies	ReprPCWk
chr1	19400873	19401731	3'UTR	-118476	IFFO2	protein-coding	TRUE	Tx	Tx	TxElong	TxElong	TxElong	EnhWk	EnhA1	EnhG1	Enh	EnhA1	EnhWk	Tx	EnhG1	EnhG1
chr1	19407857	19408491	intron	-125348	IFFO2	protein-coding	TRUE	EnhA1	Tx	TxElong	TxElong	TxElong	Tx	Tx	Tx	Tx	Tx	EnhG1	EnhG1	EnhG1	Tx
chr1	19450518	19450897	intron	86038	UBR4	protein-coding	TRUE	Tx	Tx	TxElong	TxElong	TxElong	EnhG1	EnhA1	EnhG2	Enh	EnhA1	EnhG1	Tx	EnhG1	EnhG1
chr1	19464923	19465091	intron	71739	UBR4	protein-coding	FALSE	Tx	Tx	TxElong	TxElong	TxElong	Tx	Tx	Tx	Tx	Tx	Tx	Tx	Tx	Tx
chr1	19536117	19537346	promoter-TSS	14	UBR4	protein-coding	TRUE	TssA	TssA	TssA	TssA	TssA	TssA	TssA	TssA	Tss	TssA	TssA	TssA2	TssA2	TssA
chr1	19567831	19568163	TTS	10056	EMC1	protein-coding	TRUE	Tx	Tx	TxElong	TxElong	Tx	Tx	Tx	Tx	Tx	Tx	Tx	Tx	Tx	Tx
chr1	19577795	19578643	promoter-TSS	144	MRTO4	protein-coding	TRUE	TssA	TssA	TssA	TssA	TssA	TssA	TssA	TssA	Tss	TssA	TssA	TssA2	TssA1	TssFlnkU		CD3
chr1	19614952	19615635	promoter-TSS	-14	AKR7A3	protein-coding	TRUE	TssBiv	EnhWk	TssWk	TssWk	TssBiv	EnhWk	EnhWk	EnhWk	Enh	EnhBiv	TssFlnk	EnhWk	EnhWk	TssBiv
chr1	19638195	19639320	promoter-TSS	18	PQLC2	protein-coding	TRUE	TssA	TssA	TssA	TssA	TssA	TssA	TssA	TssA	Tss	TssA	TssA	TssA2	TssA1	TssA
chr1	19652145	19652633	intron	13649	PQLC2	protein-coding	TRUE	Tx	Tx	TxElong	Tx	TxElong	Quies	TxWk	Tx	Tx	Quies	TxWk	EnhG1	EnhG1	Tx
chr1	19668039	19668409	intron	29484	PQLC2	protein-coding	TRUE	Tx	Tx	TxElong	TxElong	TxWk	TxWk	TxWk	Tx	Tx	TxWk	Tx	TxWk	Tx	Tx		CD3
chr1	19674206	19674543	intron	35635	PQLC2	protein-coding	FALSE	EnhA1	Tx	TxElong	TxElong	TxElong	TxWk	EnhA2	EnhG1	Enh	TxWk	TxWk	TxWk	EnhWk	EnhG1
chr1	19696979	19697308	intron	58404	PQLC2	protein-coding	FALSE	EnhG1	Tx	TxElong	TxElong	TxElong	TxWk	TxWk	TxWk	Tx	TxWk	TxWk	EnhWk	EnhG1	EnhG1
chr1	19717338	19718262	intron	79060	PQLC2	protein-coding	TRUE	EnhA1	TssA	EnhA1	EnhA1	EnhA1	TssFlnkU	TssFlnkU	EnhA1	Enh	EnhWk	EnhA1	EnhA1	EnhWk	EnhWk
chr1	19775444	19775821	5'UTR	35568	CAPZB	protein-coding	TRUE	EnhA1	EnhG1	Tx	Tx	EnhA2	EnhWk	EnhG1	EnhG1	Enh	EnhWk	EnhWk	EnhWk	EnhG1	EnhG1
chr1	19789523	19790249	intron	21315	CAPZB	protein-coding	TRUE	EnhWk	EnhA1	EnhA1	EnhA1	EnhA1	EnhA1	EnhA1	EnhA1	Enh	TssA	TssFlnkU	EnhWk	EnhWk	EnhA1	CD8_naive
chr1	19792825	19793004	intron	18286	CAPZB	protein-coding	FALSE	TxWk	EnhG1	Tx	Tx	TxElong	TssFlnkD	EnhWk	EnhWk	Enh	EnhWk	EnhWk	TxWk	EnhG1	EnhG1	Megakaryocytes
chr1	19794934	19795493	intron	15987	CAPZB	protein-coding	TRUE	EnhA1	EnhA1	EnhA1	EnhA1	EnhA1	EnhA1	EnhA1	EnhA1	Enh	EnhA1	EnhA1	EnhWk	EnhA1	EnhA1
chr1	19795756	19796286	intron	15180	CAPZB	protein-coding	TRUE	EnhA1	EnhA1	EnhA1	EnhA1	EnhA1	EnhWk	EnhA1	EnhA1	Enh	EnhA1	EnhA1	EnhWk	EnhA1	EnhA2
chr1	19803043	19805132	intron	7113	CAPZB	protein-coding	TRUE	EnhA1	EnhA1	EnhA1	EnhA1	EnhA1	EnhWk	EnhWk	EnhA1	Enh	EnhA1	EnhA1	EnhWk	EnhA1	EnhA1
chr1	19811479	19812816	promoter-TSS	-13	CAPZB	protein-coding	TRUE	TssA	TssA	TssA	TssA	TssA	TssA	TssA	TssA	Tss	TssA	TssA	TssA2	TssA2	TssA
chr1	19831597	19832666	Intergenic	-19997	CAPZB	protein-coding	TRUE	EnhA1	EnhA1	TssWk	TssWk	TssWk	Quies	Quies	EnhA1	Enh	Quies	Quies	EnhWk	EnhWk	Quies
chr1	19835301	19835733	Intergenic	-23382	CAPZB	protein-coding	TRUE	EnhWk	EnhWk	EnhWk	TssWk	Repr2	EnhWk	EnhWk	EnhWk	Enh	EnhWk	Quies	TxWk	EnhWk	Quies
chr1	19837762	19837910	Intergenic	-25701	CAPZB	protein-coding	FALSE	EnhWk	EnhWk	EnhWk	EnhWk	Quies	Quies	Quies	EnhWk	Enh	Quies	Quies	EnhWk	EnhWk	Quies
chr1	19908864	19909102	Intergenic	14343	LOC105378614	ncRNA	FALSE	Quies	EnhWk	EnhWk	Quies	Quies	EnhWk	EnhWk	EnhWk	Enh	EnhWk	EnhWk	Quies	Quies	Quies
chr1	19923060	19924303	promoter-TSS	211	MINOS1	protein-coding	TRUE	TssA	TssA	TssA	TssA	TssA	TssA	TssA	TssA	Tss	TssA	TssA	TssA2	TssA2	TssA
chr1	19926797	19927009	intron	3432	MINOS1	protein-coding	TRUE	TxWk	EnhG1	EnhWk	EnhWk	TxWk	EnhA1	EnhA1	EnhA1	Enh	EnhA1	EnhWk	EnhG1	EnhG1	EnhA1
chr1	19933347	19933548	promoter-TSS	-853	RPS14P3	pseudo	FALSE	TxWk	TxWk	TxWk	TxWk	TxWk	EnhWk	EnhA1	EnhWk	Enh	EnhWk	EnhWk	EnhWk	EnhWk	EnhWk	CD4_memory	CD3
chr1	19970275	19971629	promoter-TSS	285	NBL1	protein-coding	TRUE	TssBiv	TssBiv	TssBiv	TssBiv	TssBiv	TssA	TssA	TssBiv	Tss	TssA	TssFlnk	ReprPC	TssA1	TssBiv
chr1	19980112	19980502	intron	6203	NBL1	protein-coding	TRUE	ReprPCWk	EnhWk	EnhWk	Quies	EnhWk	EnhWk	EnhWk	EnhWk	Enh	EnhWk	Quies	Quies	Quies	EnhWk
chr1	19986255	19986722	Intergenic	-5291	HTR6	protein-coding	TRUE	ReprPCWk	EnhWk	TssBiv	EnhWk	EnhWk	EnhWk	EnhWk	EnhBiv	Enh	EnhWk	EnhWk	Quies	Quies	EnhWk
chr1	19988193	19988487	Intergenic	-3440	HTR6	protein-coding	FALSE	ReprPC	EnhWk	Repr2	Quies	Repr2	EnhWk	EnhWk	EnhBiv	Enh	EnhWk	EnhWk	Quies	Quies	ReprPCWk
chr1	19990964	19991791	promoter-TSS	-402	HTR6	protein-coding	TRUE	EnhBiv	EnhBiv	TssBiv	TssBiv	TssBiv	TssFlnk	EnhWk	EnhBiv	Enh	EnhBiv	TssBiv	ReprPC	ReprPC	TssBiv
chr1	20014378	20015345	intron	23082	HTR6	protein-coding	TRUE	Tx	Tx	TxElong	TxElong	TxElong	EnhA1	EnhA1	EnhA1	Enh	EnhA1	EnhA1	Quies	Quies	EnhG1
chr1	20042096	20042508	intron	50522	HTR6	protein-coding	TRUE	TxWk	TxWk	TxWk	TxWk	EnhWk	TxWk	EnhWk	EnhWk	Enh	EnhWk	TxWk	Quies	Quies	TxWk
chr1	20125881	20127135	promoter-TSS	-98	TMCO4	protein-coding	TRUE	TssA	TssA	TssA	TssA	TssA	TssA	TssA	TssA	Tss	TssA	TssA	TssA2	TssA1	TssA
chr1	20208537	20209474	5'UTR	118	OTUD3	protein-coding	TRUE	TssA	TssA	TssA	TssA	TssA	TssA	TssA	TssA	Tss	TssA	TssA	TssA2	TssA1	EnhA2
chr1	20385098	20385301	Intergenic	-11501	PLA2G5	protein-coding	TRUE	EnhWk	EnhWk	TssWk	EnhWk	EnhWk	EnhWk	EnhWk	EnhWk	Enh	EnhWk	EnhWk	Quies	Quies	EnhWk
chr1	20386500	20386722	Intergenic	-10090	PLA2G5	protein-coding	TRUE	EnhWk	EnhWk	EnhWk	EnhWk	EnhWk	EnhWk	EnhWk	EnhWk	Enh	EnhWk	EnhWk	Quies	Quies	EnhWk
chr1	20404787	20405042	intron	8214	PLA2G5	protein-coding	FALSE	ReprPC	EnhA1	EnhA1	EnhA1	EnhWk	Quies	Quies	ReprPCWk	ReprPC	Quies	Quies	Quies	ReprPCWk	ReprPCWk		CD19
chr1	20407449	20407758	intron	10903	PLA2G5	protein-coding	TRUE	EnhBiv	EnhWk	EnhA1	EnhWk	EnhWk	Quies	Quies	EnhWk	Enh	EnhWk	Quies	Quies	EnhWk	EnhBiv	B_naive	CD19
chr1	20478575	20479244	Intergenic	13087	PLA2G2F	protein-coding	TRUE	EnhWk	EnhWk	EnhWk	TssWk	EnhA1	TssFlnk	EnhWk	EnhWk	Enh	EnhWk	ReprPCWk	Quies	Quies	EnhWk	Plasma_cells	CD19
chr1	20479703	20480635	Intergenic	14346	PLA2G2F	protein-coding	TRUE	EnhA1	TxWk	TxWk	Quies	Quies	TxWk	TxWk	EnhWk	Enh	TxWk	EnhWk	Quies	Quies	TxWk	CD14	CD14
chr1	20498011	20498302	intron	5700	PLA2G2C	protein-coding	TRUE	EnhWk	EnhA1	EnhA2	EnhWk	EnhWk	EnhWk	EnhWk	EnhWk	Enh	EnhWk	EnhWk	Quies	Quies	Quies	B_naive
chr1	20511746	20513091	promoter-TSS	-152	UBXN10	protein-coding	TRUE	TssBiv	EnhWk	TssWk	TssWk	TssBiv	TssA	TssA	EnhA1	Enh	EnhA1	TssA	EnhWk	ReprPC	TssBiv
chr1	20539275	20539758	Intergenic	-26538	UBXN10-AS1	ncRNA	TRUE	ReprPC	EnhBiv	TssWk	TssWk	TssBiv	TssFlnk	EnhBiv	EnhBiv	Enh	EnhWk	EnhWk	EnhWk	Quies	EnhBiv
chr1	20575399	20575905	Intergenic	-41760	VWA5B1	protein-coding	TRUE	ReprPCWk	ReprPCWk	Repr2	Quies	Repr2	EnhWk	EnhA1	EnhA1	Enh	EnhA1	EnhWk	Quies	Quies	EnhWk
chr1	20649504	20649978	intron	32329	VWA5B1	protein-coding	TRUE	ReprPCWk	Quies	Repr2	EnhWk	Repr2	TssA	TssA	EnhWk	Enh	EnhA2	TssFlnk	ReprPCWk	Quies	TssFlnk	CD8_naive	CD3
chr1	20669746	20670096	intron	52509	VWA5B1	protein-coding	TRUE	ReprPC	EnhBiv	TssBiv	TssWk	TssBiv	EnhWk	Quies	EnhBiv	Enh	ReprPCWk	ReprPCWk	ReprPCWk	ReprPCWk	TssBiv
chr1	20811831	20813367	5'UTR	129	CAMK2N1	protein-coding	TRUE	EnhBiv	TssBiv	TssBiv	TssBiv	TssBiv	TssA	TssA	TssBiv	Tss	TssA	TssA	ReprPC	ReprPC	TssBiv		CD3
chr1	20820229	20820884	Intergenic	-7829	CAMK2N1	protein-coding	TRUE	EnhWk	EnhWk	TssWk	TssWk	TssWk	EnhWk	EnhWk	EnhWk	Enh	EnhWk	EnhWk	TxWk	EnhWk	ReprPCWk
chr1	20834058	20834942	exon	174	MUL1	protein-coding	TRUE	TssA	TssA	TssA	TssA	TssA	TssA	TssA	TssA	Tss	TssA	TssA	TssA2	TssA1	TssA
chr1	20901765	20902034	Intergenic	-13544	CDA	protein-coding	TRUE	EnhWk	ReprPCWk	Repr2	Repr2	Quies	Quies	ReprPCWk	ReprPCWk	ReprPC	ReprPCWk	ReprPCWk	Quies	Quies	ReprPCWk
chr1	20915171	20917270	intron	777	CDA	protein-coding	TRUE	TssA	ReprPC	TssBiv	TssBiv	TssBiv	Quies	ReprPC	EnhBiv	Enh	ReprPC	ReprPC	ReprPC	ReprPC	TssBiv	CD14	CD14
chr1	20923875	20924358	intron	8673	CDA	protein-coding	FALSE	EnhA1	ReprPCWk	Repr2	Quies	Repr2	Quies	Quies	ReprPCWk	ReprPC	Quies	Quies	Quies	EnhWk	EnhWk	CD14	CD14
chr1	20959718	20961135	TTS	255	MIR6084	ncRNA	TRUE	TssA	TssA	TssA	TssA	TssA	TssA	TssA	TssA	Tss	TssA	TssA	TssA2	TssA1	TssFlnk
chr1	20987566	20988466	promoter-TSS	21	DDOST	protein-coding	TRUE	TssA	TssA	TssA	TssA	TssA	TssA	TssA	TssA	Tss	TssA	TssA	TssA2	TssA2	TssA
chr1	21022869	21023750	intron	21200	KIF17	protein-coding	TRUE	TssFlnkD	EnhWk	TssA	TssA	EnhWk	EnhWk	EnhWk	EnhWk	Enh	EnhWk	EnhWk	EnhWk	EnhWk	EnhWk
chr1	21043965	21044805	5'UTR	125	KIF17	protein-coding	TRUE	EnhBiv	EnhBiv	TssWk	TssWk	TssBiv	EnhWk	TssFlnk	EnhBiv	Enh	EnhBiv	ReprPCWk	TssA1	EnhWk	TssBiv	Erythroblasts	Erythroblasts
chr1	21058035	21060132	promoter-TSS	49	SH2D5	protein-coding	TRUE	TssBiv	TssBiv	TssWk	TssWk	TssWk	TssBiv	EnhWk	TssBiv	Tss	EnhWk	ReprPCWk	EnhWk	TssA1	TssBiv	Megakaryocytes	Megakaryocytes
chr1	21112625	21114229	promoter-TSS	-246	HP1BP3	protein-coding	TRUE	TssA	TssA	TssA	TssA	TssA	TssA	TssA	TssA	Tss	TssA	TssA	TssA2	TssA1	TssA
chr1	21148073	21148291	intron	-35001	HP1BP3	protein-coding	FALSE	TxWk	Tx	TxElong	TxElong	TxElong	Quies	Quies	Tx	Tx	TxWk	Quies	TxWk	Tx	TxWk
chr1	21178285	21178676	intron	-65300	HP1BP3	protein-coding	TRUE	EnhA2	Tx	TxElong	TxElong	TxElong	TxWk	TxWk	Tx	Tx	TxWk	TxWk	TxWk	Tx	Tx	CD14	CD14
chr1	21259128	21259461	intron	55630	MIR1256	ncRNA	TRUE	EnhWk	EnhWk	TxWk	EnhWk	EnhA2	EnhWk	EnhWk	EnhA2	Enh	EnhWk	EnhWk	TxWk	EnhG1	Quies
chr1	21291279	21291626	intron	23472	MIR1256	ncRNA	TRUE	EnhA1	EnhA1	EnhA1	EnhA2	EnhA1	Quies	Quies	EnhA1	Enh	Quies	Quies	TxWk	EnhG1	TxWk
chr1	21348798	21349354	intron	-34151	MIR1256	ncRNA	TRUE	EnhWk	EnhWk	TssWk	TssA	TssA	TssFlnkU	EnhA1	TssA	Tss	EnhA1	TssA	EnhA1	EnhA1	EnhA1
chr1	21417448	21417808	intron	20248	EIF4G3	protein-coding	TRUE	EnhA1	EnhWk	EnhWk	EnhA2	EnhA2	Quies	Quies	TxWk	Tx	Quies	TxWk	TxWk	EnhWk	Quies
chr1	21501938	21502247	intron	1288	EIF4G3	protein-coding	TRUE	TssFlnkU	TssFlnkU	EnhA1	EnhA1	EnhA1	EnhA1	TssFlnkU	TssA	Tss	EnhA1	EnhA1	TssADistal	TssA1	TssFlnk
chr1	21502475	21503895	intron	196	EIF4G3	protein-coding	TRUE	TssA	TssA	TssA	TssA	TssA	TssA	TssA	TssA	Tss	TssA	TssA	TssA2	TssA2	TssA
chr1	21510650	21511068	Intergenic	-7478	EIF4G3	protein-coding	TRUE	EnhWk	EnhA1	EnhA1	EnhA2	EnhWk	Quies	Quies	EnhWk	Enh	Quies	Quies	Quies	TxWk	Quies		CD19
chr1	21558589	21558871	intron	47453	ECE1	protein-coding	TRUE	Tx	Tx	TxElong	TxElong	TxElong	TxWk	TxWk	Tx	Tx	TxWk	TxWk	Tx	Tx	Tx
chr1	21581791	21582142	intron	24216	ECE1	protein-coding	TRUE	Tx	EnhG1	EnhWk	Tx	TxElong	EnhG1	Tx	EnhG1	Enh	TxWk	Tx	TxWk	EnhG1	Tx
chr1	21588190	21588855	intron	17660	ECE1	protein-coding	TRUE	EnhA1	Tx	Tx	TxElong	Tx	TxWk	EnhA2	EnhWk	Enh	TxWk	EnhA2	EnhA1	EnhA1	EnhG1
chr1	21596669	21597043	intron	9327	ECE1	protein-coding	TRUE	Tx	EnhG1	Tx	Tx	Tx	EnhG1	EnhG1	Tx	Tx	EnhG1	EnhG1	EnhWk	EnhG1	Tx
chr1	21606550	21606784	promoter-TSS	-484	ECE1	protein-coding	TRUE	EnhA1	EnhG2	EnhA1	EnhA1	Tx	EnhA1	TssFlnkU	EnhBiv	Enh	EnhWk	TssFlnkD	EnhWk	EnhWk	TssFlnkU
chr1	21611412	21611623	intron	5248	ECE1	protein-coding	TRUE	EnhWk	EnhG1	EnhWk	Tx	EnhA2	TxWk	TxWk	EnhWk	Enh	EnhWk	TxWk	TxWk	EnhWk	TxWk	Plasma_cells
chr1	21616401	21617080	promoter-TSS	25	ECE1	protein-coding	TRUE	TssFlnk	TssA	TssA	TssA	EnhA1	TssA	TssA	TssA	Tss	TssA	TssA	TssA1	EnhWk	TssA	Plasma_cells	CD19
chr1	21619584	21619823	promoter-TSS	-79	LOC100506801	ncRNA	FALSE	EnhA1	TssFlnkU	EnhA1	TssA	EnhA1	TssFlnkU	TssFlnkU	EnhA1	Enh	TssFlnkU	TssA	TxWk	EnhWk	EnhA1		CD3
chr1	21620133	21621713	intron	1140	LOC100506801	ncRNA	TRUE	EnhA1	TssA	EnhA1	EnhA1	EnhA1	EnhA1	EnhA1	EnhA1	Enh	TssFlnkU	EnhA2	EnhWk	EnhWk	EnhA1
chr1	21633897	21634353	intron	14342	LOC100506801	ncRNA	TRUE	ReprPC	EnhWk	EnhWk	EnhWk	TxWk	EnhWk	EnhWk	EnhWk	Enh	EnhWk	EnhWk	EnhWk	EnhWk	EnhWk		CD3
chr1	21643768	21644126	intron	24164	LOC100506801	ncRNA	TRUE	EnhA1	Tx	TxElong	TxElong	TxElong	TxWk	TxWk	TxWk	Tx	TxWk	TxWk	TxWk	Tx	TxWk	CD14	CD14
chr1	21650847	21652071	intron	20575	ECE1	protein-coding	TRUE	EnhA1	EnhA1	EnhA1	EnhA1	EnhA1	EnhA1	EnhA1	EnhA1	Enh	EnhA1	EnhWk	EnhA1	EnhA1	EnhA1
chr1	21660550	21661401	intron	11058	ECE1	protein-coding	TRUE	EnhA1	EnhA1	EnhA1	EnhA1	EnhA1	EnhA1	EnhA1	EnhA1	Enh	EnhA1	TssFlnkU	EnhWk	EnhA1	EnhA2
chr1	21664337	21665070	intron	7330	ECE1	protein-coding	TRUE	EnhA1	EnhWk	EnhWk	EnhWk	EnhA2	EnhWk	EnhWk	EnhWk	Enh	EnhWk	EnhWk	EnhWk	EnhWk	EnhWk
chr1	21670064	21670228	intron	1888	ECE1	protein-coding	FALSE	EnhBiv	EnhA1	EnhWk	TssWk	EnhWk	TssFlnkD	TssFlnkD	EnhA1	Enh	EnhWk	TssFlnkD	EnhWk	EnhWk	EnhWk	CD56
chr1	21671445	21672513	promoter-TSS	55	ECE1	protein-coding	TRUE	TssBiv	TssA	TssA	TssA	TssA	TssA	TssA	TssBiv	Tss	TssA	TssA	TssA1	TssA1	TssA
chr1	21694945	21695352	Intergenic	-23115	ECE1	protein-coding	TRUE	ReprPCWk	EnhWk	EnhWk	EnhWk	EnhWk	EnhWk	EnhWk	EnhWk	Enh	EnhWk	EnhWk	EnhWk	EnhWk	EnhWk
chr1	21766282	21767198	non-coding	157	NBPF3	protein-coding	TRUE	TssBiv	TssFlnk	TssWk	TssA	TssA	TssA	TssA	TssFlnk	Tss	TssA	TssA	ReprPC	TssA1	TssFlnk
chr1	21780565	21780932	intron	14166	NBPF3	protein-coding	TRUE	EnhWk	Quies	TxWk	TxWk	TxWk	Quies	Quies	Quies	Quies	TxWk	TxWk	EnhWk	EnhWk	TxWk
chr1	21835481	21836150	promoter-TSS	-35	ALPL	protein-coding	TRUE	EnhBiv	TssBiv	TssBiv	TssWk	TssBiv	EnhBiv	EnhBiv	EnhBiv	Enh	EnhBiv	EnhBiv	TssA1	ReprPC	EnhBiv	Erythroblasts	Erythroblasts
chr1	21844509	21844821	intron	8814	ALPL	protein-coding	FALSE	ReprPCWk	EnhA1	EnhA2	EnhA2	EnhWk	Quies	Quies	EnhA1	Enh	Quies	Quies	TxWk	Quies	Quies
chr1	21934319	21934604	intron	43886	RAP1GAP	protein-coding	TRUE	EnhWk	EnhWk	TssWk	TssWk	TssWk	Quies	EnhA2	EnhWk	Enh	Quies	EnhA2	EnhG1	Quies	ReprPCWk
chr1	21948806	21949240	intron	29325	RAP1GAP	protein-coding	TRUE	ReprPC	EnhBiv	TssBiv	TssBiv	TssBiv	ReprPCWk	Quies	EnhWk	Enh	ReprPCWk	TxWk	EnhG1	EnhWk	TssBiv	Erythroblasts	Erythroblasts
chr1	21978163	21978717	promoter-TSS	-92	RAP1GAP	protein-coding	TRUE	ReprPC	TssBiv	TssBiv	TssWk	TssBiv	TssFlnkD	TssFlnkU	TssBiv	Tss	TssFlnk	TssFlnkD	TssA1	ReprPC	TssBiv	Erythroblasts	Erythroblasts
chr1	21985674	21986091	intron	-7535	RAP1GAP	protein-coding	TRUE	ReprPC	EnhBiv	TssBiv	TssBiv	TssBiv	TssFlnkD	TssFlnkD	EnhBiv	Enh	EnhWk	TssFlnkD	TssA1	ReprPCWk	EnhBiv	Erythroblasts	Erythroblasts
chr1	21990591	21990845	intron	5138	RAP1GAP	protein-coding	TRUE	EnhWk	EnhBiv	TssBiv	TssBiv	Repr2	ReprPCWk	ReprPCWk	ReprPCWk	ReprPC	ReprPCWk	ReprPCWk	EnhG1	EnhWk	ReprPC	Erythroblasts	Erythroblasts
chr1	21995396	21996651	promoter-TSS	-168	RAP1GAP	protein-coding	TRUE	TssBiv	TssBiv	TssBiv	TssBiv	TssBiv	EnhWk	TssA	EnhBiv	Enh	EnhWk	TssA	TssA2	EnhWk	TssBiv
chr1	22087564	22087841	intron	21985	USP48	protein-coding	TRUE	EnhA1	EnhA1	EnhA2	EnhA2	EnhA2	TxWk	EnhWk	EnhWk	Enh	TxWk	TxWk	EnhWk	EnhWk	TxWk
chr1	22091133	22091430	intron	18406	USP48	protein-coding	TRUE	EnhA1	EnhWk	EnhWk	EnhWk	EnhA2	TxWk	EnhWk	EnhWk	Enh	EnhWk	TxWk	EnhWk	TxWk	TxWk
chr1	22094610	22095174	intron	14796	USP48	protein-coding	TRUE	EnhA1	TxWk	EnhWk	EnhWk	EnhA2	TxWk	EnhA1	EnhA1	Enh	EnhWk	EnhWk	EnhWk	EnhWk	TxWk
chr1	22096751	22097007	intron	12809	USP48	protein-coding	TRUE	EnhA1	TxWk	TxWk	TxWk	TxWk	TxWk	EnhWk	TxWk	Tx	TxWk	TxWk	EnhWk	EnhWk	TxWk	CD14	CD14
chr1	22108831	22110348	promoter-TSS	98	USP48	protein-coding	TRUE	TssA	TssA	TssA	TssA	TssA	TssA	TssA	TssA	Tss	TssA	TssA	TssA2	TssA2	TssA
chr1	22118058	22118437	Intergenic	-8560	USP48	protein-coding	TRUE	EnhWk	Quies	Quies	TssWk	EnhWk	Quies	EnhA2	EnhWk	Enh	Quies	EnhA2	EnhWk	EnhWk	Quies		CD3
chr1	22140846	22141364	exon	2347	LDLRAD2	protein-coding	TRUE	EnhWk	EnhA1	EnhWk	EnhA1	EnhA1	TssFlnk	EnhWk	TssFlnkD	Tss	EnhWk	ReprPCWk	ReprPC	Quies	TssBiv		CD19
chr1	22142182	22142779	exon	3723	LDLRAD2	protein-coding	TRUE	EnhWk	EnhA1	EnhA2	Quies	EnhWk	TxWk	TxWk	EnhA1	Enh	Quies	ReprPCWk	TxWk	Quies	ReprPCWk
chr1	22178880	22179262	intron	40313	LDLRAD2	protein-coding	TRUE	EnhWk	EnhWk	EnhWk	EnhA1	EnhWk	Quies	Quies	EnhWk	Enh	Quies	Quies	EnhWk	EnhWk	TxWk	B_memory	CD19
chr1	22192363	22192878	intron	53863	LDLRAD2	protein-coding	TRUE	Quies	EnhA1	EnhA2	EnhA1	EnhA1	Quies	Quies	EnhA1	Enh	Quies	Quies	EnhWk	EnhWk	TxWk
chr1	22240324	22240517	intron	23369	HSPG2	protein-coding	TRUE	TxWk	Quies	Quies	Quies	Quies	Quies	TxWk	EnhA1	Enh	Quies	TxWk	EnhWk	TxWk	Quies	CD56	CD56
chr1	22263300	22264329	promoter-TSS	-25	HSPG2	protein-coding	TRUE	TssBiv	EnhBiv	TssA	TssA	TssBiv	TssFlnk	EnhA1	EnhWk	Enh	TssFlnk	EnhA1	TssA1	TssA1	TssFlnk		CD3
chr1	22266391	22266579	Intergenic	-2695	HSPG2	protein-coding	FALSE	EnhWk	ReprPCWk	Quies	Quies	Repr2	Quies	Quies	EnhWk	Enh	Quies	TxWk	EnhWk	EnhWk	Quies
chr1	22283447	22284043	Intergenic	-19642	CELA3B	protein-coding	TRUE	Quies	EnhWk	EnhWk	EnhWk	Repr2	TssFlnkU	EnhA1	EnhWk	Enh	EnhA1	EnhWk	EnhWk	EnhWk	EnhA2		CD3
chr1	22290523	22290861	Intergenic	-12695	CELA3B	protein-coding	TRUE	Quies	EnhWk	EnhWk	Quies	Quies	EnhWk	EnhWk	Quies	Quies	EnhWk	Quies	EnhWk	Quies	Quies
chr1	22331819	22332204	exon	3863	CELA3A	protein-coding	FALSE	Quies	ReprPCWk	Quies	Quies	Quies	Quies	Quies	Quies	Quies	Quies	Quies	Quies	Quies	Quies
chr1	22345425	22346255	Intergenic	-5844	LINC00339	ncRNA	TRUE	EnhA1	EnhA1	EnhA1	TssWk	Quies	EnhA1	EnhA1	EnhA1	Enh	EnhA1	EnhA1	EnhWk	EnhWk	EnhWk
chr1	22350972	22352792	promoter-TSS	-115	LINC00339	ncRNA	TRUE	TssA	TssA	TssA	TssA	TssA	TssA	TssA	TssA	Tss	TssA	TssA	TssA2	TssA2	TssFlnkU
chr1	22357960	22358472	TTS	-5675	LINC01635	ncRNA	TRUE	EnhA1	EnhA1	TssWk	EnhWk	EnhWk	EnhA1	EnhA1	EnhA2	Enh	EnhA1	EnhWk	EnhWk	EnhWk	EnhA1
chr1	22366046	22366920	Intergenic	-12637	CDC42	protein-coding	TRUE	EnhA1	EnhA1	EnhA1	TssA	EnhA1	EnhA1	EnhA1	TssFlnkU	Tss	EnhA1	TssA	EnhWk	EnhA1	EnhA1
chr1	22378790	22380204	intron	377	CDC42	protein-coding	TRUE	TssA	TssA	TssA	TssA	TssA	TssA	TssA	TssA	Tss	TssA	TssA	TssA1	TssA2	TssA
chr1	22402318	22402609	intron	23344	CDC42	protein-coding	TRUE	EnhA1	EnhA1	Tx	EnhA1	EnhA2	EnhWk	EnhA1	EnhG1	Enh	EnhA1	EnhWk	EnhG1	EnhWk	EnhG1
chr1	22418948	22419162	3'UTR	39935	CDC42	protein-coding	TRUE	EnhG1	EnhWk	Tx	EnhWk	EnhA2	EnhG1	EnhG1	EnhG1	Enh	EnhWk	EnhG1	EnhG1	Tx	Tx
chr1	22431362	22431813	Intergenic	37931	WNT4	protein-coding	TRUE	Tx	EnhA1	EnhWk	EnhWk	EnhA2	EnhA1	EnhA1	EnhA1	Enh	EnhA1	EnhWk	Tx	TxWk	TxWk
chr1	22468770	22470113	promoter-TSS	77	WNT4	protein-coding	TRUE	EnhBiv	EnhBiv	TssBiv	TssWk	TssBiv	EnhBiv	ReprPCWk	EnhBiv	Enh	ReprPCWk	ReprPCWk	ReprPC	ReprPC	TssBiv
chr1	22778038	22779276	intron	313	ZBTB40	protein-coding	TRUE	TssA	TssA	TssA	TssA	TssA	TssA	TssA	TssA	Tss	TssA	TssA	TssA1	TssA1	TssA
chr1	22820802	22821317	intron	42716	ZBTB40	protein-coding	TRUE	EnhWk	Tx	TxElong	TxElong	EnhA2	Tx	TxWk	TxWk	Tx	TxWk	Quies	TxWk	Tx	TxWk	Plasma_cells	CD19
chr1	22962885	22963384	promoter-TSS	-120	C1QA	protein-coding	TRUE	EnhWk	ReprPCWk	Repr2	Quies	Quies	Quies	Quies	ReprPCWk	ReprPC	ReprPCWk	Quies	Quies	Quies	ReprPCWk
chr1	22968451	22968903	Intergenic	-1433	C1QC	protein-coding	TRUE	Quies	EnhBiv	TssBiv	Repr2	Quies	Quies	EnhWk	EnhWk	Enh	ReprPCWk	Quies	Quies	Quies	ReprPCWk
chr1	23030923	23031251	Intergenic	-6244	EPHB2	protein-coding	TRUE	TxWk	ReprPCWk	Repr2	Quies	Repr2	ReprPCWk	ReprPCWk	Quies	Quies	Quies	Quies	Quies	Quies	Quies
chr1	23036944	23037949	5'UTR	116	EPHB2	protein-coding	TRUE	ReprPCWk	EnhBiv	TssBiv	TssBiv	TssBiv	ReprPC	ReprPCWk	EnhBiv	Enh	ReprPCWk	ReprPCWk	ReprPC	ReprPC	TssBiv
chr1	23061834	23062050	intron	15932	MIR4684	ncRNA	TRUE	EnhWk	Quies	Quies	Quies	Quies	Quies	Quies	Quies	Quies	Quies	Quies	EnhWk	Quies	Quies
chr1	23072467	23073083	intron	26765	MIR4684	ncRNA	TRUE	EnhA1	Quies	Quies	Repr2	Quies	Quies	Quies	EnhWk	Enh	Quies	ReprPCWk	Quies	Quies	Quies	CD14	CD14
chr1	23076795	23077154	intron	30965	MIR4684	ncRNA	TRUE	EnhA1	Quies	Quies	Quies	Quies	Quies	Quies	Quies	Quies	Quies	ReprPCWk	EnhWk	EnhWk	Quies	CD14	CD14
chr1	23158630	23158931	intron	30938	MIR4253	ncRNA	TRUE	EnhWk	Quies	Quies	Repr2	Repr2	Quies	Quies	Quies	Quies	Quies	Quies	Quies	Quies	Quies
chr1	23173024	23173328	intron	16543	MIR4253	ncRNA	FALSE	EnhWk	EnhWk	EnhWk	Repr2	Repr2	Quies	Quies	ReprPCWk	ReprPC	Quies	ReprPCWk	Quies	Quies	ReprPCWk
chr1	23211584	23211948	intron	-22047	MIR4253	ncRNA	TRUE	EnhWk	EnhBiv	TssWk	TssWk	TssWk	EnhWk	EnhWk	TssFlnkU	Tss	EnhWk	EnhA1	Quies	Quies	EnhWk	CD8_memory	CD3
chr1	23290661	23291189	intron	998	LACTBL1	protein-coding	TRUE	ReprPCWk	EnhWk	Repr2	Quies	Quies	ReprPCWk	Quies	ReprPCWk	ReprPC	ReprPCWk	ReprPCWk	Quies	Quies	ReprPCWk
chr1	23302995	23303179	Intergenic	-11164	LACTBL1	protein-coding	TRUE	Quies	ReprPCWk	Quies	Quies	Quies	Quies	Quies	ReprPCWk	ReprPC	ReprPCWk	ReprPCWk	Quies	Quies	ReprPCWk
chr1	23345531	23346574	5'UTR	112	KDM1A	protein-coding	TRUE	TssA	TssA	TssA	TssA	TssA	TssA	TssA	TssA	Tss	TssA	TssA	TssA2	TssA1	TssA
chr1	23425224	23425545	intron	-40958	MIR4419A	ncRNA	TRUE	TxWk	EnhWk	TssWk	Quies	EnhWk	EnhWk	EnhWk	EnhWk	Enh	EnhWk	EnhWk	EnhWk	TxWk	TxWk		CD3
chr1	23426852	23427067	intron	-42533	MIR4419A	ncRNA	TRUE	EnhWk	TxWk	TxWk	Quies	Quies	EnhWk	EnhA1	EnhA1	Enh	EnhWk	EnhWk	EnhWk	EnhWk	EnhWk
chr1	23429802	23430258	intron	-45603	MIR4419A	ncRNA	TRUE	EnhWk	EnhWk	EnhWk	Quies	Quies	EnhA1	EnhA1	TssA	Tss	EnhWk	EnhA1	EnhWk	EnhWk	EnhWk	CD56	CD3
chr1	23437268	23437760	intron	-53087	MIR4419A	ncRNA	TRUE	TxWk	TxWk	EnhWk	TxWk	TxWk	EnhWk	EnhWk	EnhA1	Enh	EnhWk	EnhWk	EnhWk	EnhWk	TxWk	CD56
chr1	23445447	23446059	intron	49598	LUZP1	protein-coding	TRUE	EnhWk	EnhWk	EnhWk	Quies	EnhWk	EnhA1	EnhA1	EnhA2	Enh	EnhWk	EnhA1	EnhA1	EnhA1	Quies
chr1	23493988	23495611	intron	551	LUZP1	protein-coding	TRUE	TssA	TssA	TssA	TssA	TssA	TssA	TssA	TssA	Tss	TssA	TssA	TssA1	TssA1	TssA
chr1	23496248	23496427	promoter-TSS	-987	LUZP1	protein-coding	TRUE	EnhWk	EnhA1	TssWk	EnhA1	EnhA2	EnhWk	EnhA2	EnhWk	Enh	EnhWk	EnhA1	EnhWk	EnhWk	Quies
chr1	23504025	23504475	Intergenic	-8899	LUZP1	protein-coding	TRUE	EnhBiv	TssA	EnhA1	TssA	TssBiv	EnhWk	TssA	TssFlnkD	Tss	TssFlnk	EnhWk	TssA1	TssA1	TssFlnk	B_naive	CD19
chr1	23511165	23511384	Intergenic	9947	HTR1D	protein-coding	FALSE	EnhWk	EnhWk	TssWk	TssWk	TssBiv	EnhWk	EnhWk	EnhWk	Enh	Quies	EnhWk	TxWk	Quies	Quies
chr1	23543376	23543848	Intergenic	-22390	HTR1D	protein-coding	TRUE	ReprPC	EnhBiv	TssBiv	TssBiv	TssBiv	ReprPC	EnhWk	ReprPCWk	ReprPC	EnhBiv	EnhBiv	ReprPC	ReprPC	TssBiv
chr1	23609471	23609762	non-coding	2394	LINC01355	ncRNA	TRUE	EnhWk	Tx	TxElong	TxElong	TxElong	Tx	TxWk	Tx	Tx	TxWk	TxWk	Tx	Tx	TxWk
chr1	23670280	23671422	promoter-TSS	6	HNRNPR	protein-coding	TRUE	TssA	TssA	TssA	TssA	TssA	TssA	TssA	TssA	Tss	TssA	TssA	TssA2	TssA1	TssA
chr1	23694512	23695758	promoter-TSS	-256	ZNF436	protein-coding	TRUE	TssA	TssA	TssA	TssA	TssA	TssA	TssA	TssA	Tss	TssA	TssA	TssA2	TssA2	TssFlnkU
chr1	23704786	23705007	Intergenic	-8540	ZNF436	protein-coding	TRUE	EnhA1	Quies	Quies	Quies	EnhA2	Quies	EnhA2	Quies	Quies	TxWk	EnhA2	Quies	Quies	Quies
chr1	23718806	23719172	intron	-22632	ZNF436	protein-coding	FALSE	Quies	Quies	Quies	Quies	Quies	Quies	TxWk	Quies	Quies	EnhWk	TssFlnk	Quies	Quies	EnhWk
chr1	23728710	23729383	intron	22225	TCEA3	protein-coding	TRUE	EnhA1	Quies	Quies	Quies	Repr2	Quies	TxWk	Quies	Quies	TxWk	Quies	EnhWk	Quies	TxWk	CD14	CD14
chr1	23730337	23730875	intron	20666	TCEA3	protein-coding	TRUE	EnhWk	EnhWk	EnhWk	Quies	EnhWk	EnhWk	EnhWk	EnhWk	Enh	EnhWk	EnhWk	EnhWk	EnhWk	TxWk
chr1	23748672	23749364	intron	2254	TCEA3	protein-coding	TRUE	EnhWk	EnhBiv	EnhWk	Repr2	Repr2	TssFlnkU	EnhA1	EnhWk	Enh	EnhA1	EnhA1	EnhWk	EnhWk	EnhWk		CD3
chr1	23750796	23751638	promoter-TSS	55	TCEA3	protein-coding	TRUE	TssBiv	TssBiv	TssBiv	TssBiv	TssBiv	TssA	TssA	EnhBiv	Enh	TssA	TssFlnk	ReprPC	ReprPC	TssBiv		CD3
chr1	23778346	23778843	intron	-27323	TCEA3	protein-coding	TRUE	ReprPCWk	Quies	Quies	Quies	TxWk	EnhWk	EnhWk	EnhWk	Enh	EnhWk	EnhWk	EnhWk	Quies	EnhWk
chr1	23810235	23811497	promoter-TSS	-116	ASAP3	protein-coding	TRUE	TssBiv	TssBiv	TssA	TssA	TssA	TssFlnk	TssA	TssBiv	Tss	TssA	TssBiv	ReprPC	TssA1	TssBiv
chr1	23823522	23824118	Intergenic	-13070	ASAP3	protein-coding	TRUE	EnhA1	EnhWk	EnhWk	EnhWk	EnhWk	Quies	EnhWk	EnhWk	Enh	Quies	EnhWk	EnhWk	Quies	Quies	CD14	CD14
chr1	23849171	23849534	intron	931	LOC101928163	ncRNA	TRUE	EnhA1	EnhWk	EnhWk	EnhWk	EnhA2	EnhWk	EnhWk	EnhA1	Enh	EnhWk	TxWk	EnhG1	TxWk	TxWk
chr1	23851309	23851793	intron	3129	LOC101928163	ncRNA	TRUE	EnhA1	EnhA1	EnhA1	EnhA1	EnhA1	EnhWk	TssFlnkU	EnhA1	Enh	EnhWk	EnhA1	EnhG1	EnhWk	EnhWk
chr1	23854562	23855297	TTS	2782	E2F2	protein-coding	TRUE	EnhA1	EnhA1	EnhWk	EnhA1	EnhA1	TssFlnkU	EnhA1	EnhA1	Enh	EnhWk	EnhWk	TssADistal	EnhWk	EnhWk
chr1	23857306	23858164	promoter-TSS	-23	E2F2	protein-coding	TRUE	TssA	TssFlnk	TssWk	TssWk	TssA	TssFlnk	TssA	EnhWk	Enh	TssFlnk	TssFlnk	TssA1	EnhWk	EnhWk
chr1	23859751	23860226	Intergenic	-2277	E2F2	protein-coding	TRUE	EnhA1	EnhWk	EnhWk	TssWk	EnhA2	EnhWk	EnhWk	EnhA1	Enh	EnhWk	EnhWk	EnhWk	EnhWk	EnhA1
chr1	23866085	23866750	Intergenic	-8706	E2F2	protein-coding	TRUE	EnhA1	EnhWk	TssWk	TssWk	TssWk	EnhWk	EnhA1	EnhWk	Enh	EnhWk	EnhWk	EnhWk	EnhWk	EnhWk
chr1	23871309	23871615	Intergenic	-13750	E2F2	protein-coding	TRUE	ReprPCWk	EnhWk	EnhWk	EnhWk	Quies	EnhWk	EnhWk	EnhWk	Enh	EnhWk	EnhWk	Quies	ReprPCWk	Quies
chr1	23880959	23881785	Intergenic	4913	ID3	protein-coding	TRUE	TssBiv	TssA	EnhA1	EnhA1	EnhA1	TssA	TssA	EnhWk	Enh	TssA	EnhA2	ReprPC	EnhWk	TssFlnk
chr1	23885714	23886475	5'UTR	190	ID3	protein-coding	TRUE	EnhA1	TssA	TssA	TssA	TssWk	TssA	TssA	TssA	Tss	TssA	TssA	ReprPC	EnhWk	TssFlnk	CD14	CD14
chr1	23893656	23894022	Intergenic	-7554	ID3	protein-coding	TRUE	EnhBiv	EnhWk	TssWk	EnhWk	TssBiv	EnhWk	TxWk	EnhBiv	Enh	TxWk	EnhWk	ReprPC	ReprPCWk	ReprPCWk
chr1	23912057	23912430	Intergenic	-25959	ID3	protein-coding	TRUE	EnhA1	TxWk	Quies	TxWk	Quies	Quies	Quies	Quies	Quies	Quies	Quies	Quies	ReprPCWk	Quies	CD14	CD14
chr1	23939665	23940261	Intergenic	-13861	MDS2	protein-coding	TRUE	ReprPCWk	EnhA1	EnhA1	EnhA1	TssWk	EnhA1	EnhA1	EnhA1	Enh	EnhA1	TssFlnkD	Quies	Quies	EnhA1
chr1	23945841	23946663	Intergenic	-7572	MDS2	protein-coding	TRUE	ReprPC	EnhWk	EnhA1	TssA	TssWk	EnhA2	EnhA2	EnhA1	Enh	TssA	TssFlnk	ReprPC	ReprPC	TssA
chr1	23953602	23954049	promoter-TSS	2	MDS2	protein-coding	TRUE	ReprPCWk	TssFlnkU	EnhA1	TssWk	TssWk	TssFlnkU	TssA	EnhWk	Enh	TssA	TssA	Quies	Quies	TssFlnk	B_naive	CD19
chr1	23961410	23961850	intron	7806	MDS2	protein-coding	TRUE	ReprPCWk	EnhA1	EnhA1	EnhA1	EnhWk	EnhWk	EnhWk	EnhWk	Enh	EnhA1	TssFlnkD	EnhWk	EnhWk	EnhWk
chr1	23963818	23964467	intron	10319	MDS2	protein-coding	TRUE	ReprPCWk	EnhWk	EnhWk	EnhWk	Quies	EnhWk	EnhWk	EnhWk	Enh	EnhWk	EnhWk	Quies	Quies	TxWk
chr1	24017987	24018873	intron	161	RPL11	protein-coding	TRUE	TssA	TssA	TssA	TssA	TssA	TssA	TssA	TssA	Tss	TssA	TssA	TssA1	TssA1	TssA		CD3
chr1	24053871	24054092	Intergenic	-15874	ELOA	protein-coding	TRUE	EnhA1	EnhA1	TssWk	EnhA2	EnhA2	Quies	Quies	EnhA2	Enh	Quies	Quies	Quies	Quies	Quies
chr1	24054731	24055393	Intergenic	-14794	ELOA	protein-coding	TRUE	EnhA1	EnhA1	EnhA1	EnhA1	TssWk	Quies	Quies	EnhA2	Enh	Quies	Quies	Quies	Quies	Quies
chr1	24069448	24070627	exon	182	ELOA	protein-coding	TRUE	TssA	TssA	TssA	TssA	TssA	TssA	TssA	TssA	Tss	TssA	TssA	TssA1	TssA1	TssA
chr1	24098733	24098975	non-coding	5933	ELOA-AS1	ncRNA	TRUE	EnhWk	TxWk	EnhWk	TssWk	TssWk	TssFlnkD	EnhWk	TxWk	Tx	EnhWk	EnhWk	TssADistal	EnhWk	TxWk
chr1	24104418	24105377	promoter-TSS	22	PITHD1	protein-coding	TRUE	TssA	TssA	TssA	TssA	TssA	TssA	TssA	TssA	Tss	TssA	TssA	TssA2	TssA2	TssA
chr1	24117282	24118157	promoter-TSS	74	LYPLA2	protein-coding	TRUE	TssA	TssA	TssA	TssA	TssA	TssA	TssA	TssA	Tss	TssA	TssA	TssA2	TssA1	TssFlnkU		CD3
chr1	24126728	24127816	promoter-TSS	22	GALE	protein-coding	TRUE	TssA	TssA	TssA	TssA	TssA	TssA	TssA	TssA	Tss	TssA	TssA	TssA2	TssA2	TssA
chr1	24134033	24134291	intron	-6868	GALE	protein-coding	TRUE	EnhA1	Tx	TxElong	TxElong	TxElong	TxWk	TxWk	EnhG1	Enh	Quies	TxWk	EnhWk	EnhG1	EnhG1
chr1	24136222	24136622	intron	-9128	GALE	protein-coding	TRUE	EnhA1	EnhA1	EnhWk	EnhA2	EnhWk	EnhWk	EnhWk	EnhA1	Enh	EnhWk	EnhWk	EnhA1	EnhWk	EnhWk
chr1	24137363	24137644	intron	-10210	GALE	protein-coding	TRUE	EnhA1	EnhWk	EnhWk	EnhWk	TxWk	EnhWk	TxWk	EnhG1	Enh	TxWk	TxWk	EnhA1	EnhWk	EnhWk
chr1	24151525	24152547	promoter-TSS	-87	HMGCL	protein-coding	TRUE	TssA	TssA	TssA	TssA	TssA	TssA	TssA	TssA	Tss	TssA	TssA	TssA1	TssA2	TssFlnkU		CD3
chr1	24164702	24165687	Intergenic	-13246	HMGCL	protein-coding	TRUE	EnhWk	EnhWk	TssWk	TssWk	TssWk	EnhWk	TssFlnk	EnhWk	Enh	EnhWk	TssFlnkD	EnhA1	EnhWk	TssFlnk	Erythroblasts	Erythroblasts
chr1	24194259	24195360	promoter-TSS	49	FUCA1	protein-coding	TRUE	TssFlnk	TssA	TssA	TssA	TssA	TssA	TssA	TssA	Tss	TssA	TssA	TssA2	TssA1	TssFlnkU
chr1	24221634	24221943	intron	18028	CNR2	protein-coding	TRUE	EnhA1	EnhWk	EnhWk	EnhWk	Quies	Quies	Quies	EnhWk	Enh	Quies	Quies	TxWk	Quies	Quies	CD14	CD14
chr1	24223088	24223297	intron	16624	CNR2	protein-coding	TRUE	EnhA1	EnhG2	Tx	Tx	EnhWk	EnhWk	Quies	EnhA1	Enh	EnhWk	EnhWk	EnhWk	Quies	EnhWk
chr1	24229301	24229579	intron	10377	CNR2	protein-coding	TRUE	ReprPC	EnhG1	Tx	Tx	TssBiv	TxWk	Quies	EnhWk	Enh	Quies	Quies	ReprPC	EnhWk	TssBiv		CD19
chr1	24235223	24235964	intron	4223	CNR2	protein-coding	TRUE	EnhA1	EnhG2	EnhA1	EnhA1	EnhA1	EnhWk	ReprPCWk	EnhA1	Enh	EnhA1	TssFlnkU	EnhWk	EnhWk	EnhA1
chr1	24239736	24240142	promoter-TSS	-122	CNR2	protein-coding	TRUE	EnhWk	TssA	EnhA1	TssA	EnhA1	EnhWk	EnhWk	EnhA1	Enh	EnhWk	EnhWk	EnhWk	EnhWk	TssFlnk	B_memory
chr1	24242794	24243673	Intergenic	-3417	CNR2	protein-coding	TRUE	EnhA1	EnhA1	EnhA2	EnhA2	EnhWk	EnhWk	Quies	EnhA1	Enh	EnhWk	EnhWk	EnhWk	EnhWk	TxWk
chr1	24285277	24286780	promoter-TSS	-272	PNRC2	protein-coding	TRUE	TssA	TssA	TssA	TssA	TssA	TssA	TssA	TssA	Tss	TssA	TssA	TssA2	TssA2	TssA
chr1	24306364	24307442	promoter-TSS	50	SRSF10	protein-coding	TRUE	TssA	TssA	TssA	TssA	TssA	TssA	TssA	TssA	Tss	TssA	TssA	TssA2	TssA2	TssA
chr1	24397426	24397696	intron	41104	MYOM3	protein-coding	TRUE	Quies	Quies	EnhWk	Quies	Quies	Quies	Quies	EnhBiv	Enh	Quies	Quies	Quies	Quies	Quies
chr1	24476780	24477397	Intergenic	-7314	IL22RA1	protein-coding	TRUE	EnhBiv	EnhWk	TssWk	TssWk	TssWk	EnhWk	EnhWk	EnhBiv	Enh	EnhBiv	EnhWk	ReprPC	ReprPCWk	ReprPCWk
chr1	24513582	24514243	promoter-TSS	-148	IFNLR1	protein-coding	TRUE	TssBiv	TssA	TssA	TssA	TssA	TssA	TssA	TssA	Tss	TssA	TssFlnk	ReprPC	ReprPC	TssBiv
chr1	24515972	24517098	Intergenic	-2770	IFNLR1	protein-coding	TRUE	EnhWk	EnhA1	EnhA1	EnhA1	EnhA1	EnhA1	EnhWk	EnhA1	Enh	EnhWk	EnhWk	ReprPC	ReprPCWk	EnhWk
chr1	24525876	24526208	promoter-TSS	-688	LOC284632	ncRNA	TRUE	EnhWk	EnhWk	TssWk	TssWk	TssWk	TssFlnkD	EnhWk	EnhWk	Enh	Quies	EnhWk	Quies	Quies	Quies
chr1	24648063	24649230	promoter-TSS	-883	GRHL3	protein-coding	TRUE	TssBiv	TssBiv	TssBiv	TssWk	TssWk	TssFlnk	TssBiv	TssBiv	Tss	EnhWk	TssBiv	ReprPC	ReprPC	TssBiv
chr1	24691802	24692057	TTS	42400	GRHL3	protein-coding	TRUE	EnhWk	TxWk	Quies	TxWk	EnhWk	Quies	Quies	Quies	Quies	Quies	Quies	Quies	Quies	TxWk
chr1	24699665	24699930	intron	-40179	NIPAL3	protein-coding	TRUE	Quies	EnhA1	EnhA2	EnhA2	EnhA2	Quies	Quies	EnhA2	Enh	Quies	Quies	Quies	Quies	TxWk
chr1	24710705	24711257	intron	-28996	NIPAL3	protein-coding	TRUE	EnhA1	EnhA1	EnhA2	TssWk	EnhA2	TxWk	EnhWk	EnhA1	Enh	TxWk	Quies	Quies	Quies	EnhWk
chr1	24717881	24718207	intron	-21933	NIPAL3	protein-coding	TRUE	Quies	EnhA1	TssWk	TssA	EnhA1	TssA	EnhA1	EnhA2	Enh	EnhA1	EnhA2	Quies	Quies	EnhWk
chr1	24718554	24719039	intron	-21180	NIPAL3	protein-coding	TRUE	Quies	EnhA1	EnhA2	EnhA1	EnhA1	EnhA1	EnhWk	EnhA1	Enh	EnhA1	EnhA1	Quies	EnhWk	EnhWk
chr1	24739902	24740512	promoter-TSS	55	STPG1	protein-coding	TRUE	TssA	TssA	TssA	TssA	TssA	TssA	TssA	EnhWk	Enh	TssA	TssA	TssA1	TssA1	TssFlnkU
chr1	24741876	24742599	promoter-TSS	-2	NIPAL3	protein-coding	TRUE	TssFlnk	TssA	TssA	TssA	TssA	TssA	TssA	TssA	Tss	TssA	TssA	TssA1	TssA1	EnhWk
chr1	24743350	24743618	intron	969	NIPAL3	protein-coding	TRUE	EnhWk	EnhA1	TssWk	EnhA1	EnhA1	TssA	TssA	EnhA1	Enh	TssFlnkU	TssA	TssADistal	EnhWk	TssFlnkD		CD3
chr1	24807624	24808782	Intergenic	-20638	RCAN3	protein-coding	TRUE	EnhA1	EnhA1	EnhA2	TssWk	EnhA2	EnhA1	EnhA1	EnhA1	Enh	EnhA1	EnhA1	EnhWk	EnhA1	EnhA1
chr1	24809974	24810176	Intergenic	-18766	RCAN3	protein-coding	TRUE	Quies	TxWk	Quies	Quies	TxWk	TssFlnkD	EnhA1	TxWk	Tx	EnhA1	EnhWk	Quies	TxWk	EnhA1		CD3
chr1	24812842	24813403	Intergenic	-15718	RCAN3	protein-coding	TRUE	Quies	EnhWk	EnhWk	Quies	Quies	EnhA1	EnhA1	EnhWk	Enh	EnhA1	EnhWk	Quies	EnhWk	EnhWk		CD3
chr1	24827926	24828138	promoter-TSS	-809	RCAN3	protein-coding	FALSE	EnhWk	TssFlnkU	EnhA1	TssWk	TssWk	TssFlnkU	TssFlnkU	EnhBiv	Enh	EnhA1	TssFlnkD	EnhWk	EnhWk	EnhWk
chr1	24828373	24829992	promoter-TSS	-204	RCAN3	protein-coding	TRUE	TssA	TssA	TssA	TssA	TssA	TssA	TssA	TssBiv	Tss	TssA	TssA	TssA1	TssA1	TssFlnk
chr1	24833153	24833519	promoter-TSS	-748	RCAN3	protein-coding	TRUE	TxWk	EnhWk	EnhWk	TssWk	Quies	TssA	TssA	EnhA1	Enh	TssA	TssFlnk	ReprPCWk	EnhWk	EnhA2	CD56
chr1	24861492	24862097	3'UTR	20720	LOC100506985	ncRNA	TRUE	EnhWk	EnhA1	EnhA1	EnhA1	EnhA1	EnhA1	EnhA1	TssA	Tss	EnhA2	EnhA1	Quies	EnhWk	EnhG1	CD56	CD56
chr1	24862753	24863385	3'UTR	19446	LOC100506985	ncRNA	TRUE	EnhWk	EnhA1	EnhA1	EnhA1	EnhA1	EnhA1	EnhA1	EnhA1	Enh	EnhA1	EnhA1	EnhWk	EnhA1	EnhA2
chr1	24882330	24882705	promoter-TSS	-3	LOC100506985	ncRNA	TRUE	EnhBiv	TssFlnkD	TssBiv	TssA	TssBiv	TssFlnk	EnhWk	EnhBiv	Enh	TssFlnk	EnhWk	ReprPC	ReprPC	TssBiv	B_memory	CD19
chr1	24913643	24914104	intron	31307	NCMAP	protein-coding	TRUE	Quies	EnhWk	Quies	Quies	Quies	TssFlnkD	EnhWk	ReprPCWk	ReprPC	EnhWk	EnhWk	Quies	Quies	ReprPCWk
chr1	24968785	24970191	promoter-TSS	-106	SRRM1	protein-coding	TRUE	TssA	TssA	TssA	TssA	TssA	TssA	TssA	TssA	Tss	TssA	TssA	TssA2	TssA1	TssA
chr1	25020892	25021104	Intergenic	-50762	CLIC4	protein-coding	TRUE	EnhA1	EnhA1	EnhA2	EnhWk	EnhA2	Quies	Quies	EnhA1	Enh	Quies	Quies	EnhWk	EnhWk	EnhWk
chr1	25022043	25022562	Intergenic	-49457	CLIC4	protein-coding	TRUE	EnhA1	EnhA1	EnhA2	EnhWk	EnhWk	Quies	Quies	EnhA1	Enh	Quies	Quies	EnhWk	EnhA1	EnhWk
chr1	25031749	25032169	Intergenic	-39801	CLIC4	protein-coding	TRUE	EnhWk	EnhWk	TssWk	Quies	EnhA1	EnhWk	EnhA1	EnhWk	Enh	Quies	Quies	EnhWk	EnhWk	EnhWk
chr1	25035503	25035721	Intergenic	-36148	CLIC4	protein-coding	TRUE	EnhA1	EnhWk	EnhWk	Quies	Quies	Quies	EnhWk	EnhWk	Enh	Quies	Quies	EnhWk	TxWk	ReprPCWk	CD14	CD14
chr1	25053997	25054457	Intergenic	-17533	CLIC4	protein-coding	TRUE	EnhA1	EnhWk	EnhA1	TssWk	TssWk	Quies	EnhWk	EnhWk	Enh	Quies	Quies	EnhWk	EnhA1	EnhA2
chr1	25059798	25060227	Intergenic	-11747	CLIC4	protein-coding	TRUE	EnhA1	EnhA1	TssWk	TssWk	TssWk	Quies	Quies	EnhA2	Enh	Quies	Quies	TxWk	EnhWk	Quies
chr1	25071292	25072459	5'UTR	116	CLIC4	protein-coding	TRUE	TssA	TssA	TssA	TssA	TssA	TssFlnk	TssA	TssFlnk	Tss	TssFlnk	TssA	TssA1	TssA2	TssFlnk
chr1	25088834	25089250	intron	17282	CLIC4	protein-coding	TRUE	EnhWk	EnhWk	EnhWk	EnhWk	EnhWk	Quies	EnhA2	Quies	Quies	ReprPCWk	EnhA2	EnhA1	EnhA1	Quies
chr1	25174318	25175364	Intergenic	71066	MIR6731	ncRNA	TRUE	EnhA1	EnhA1	EnhA1	EnhA1	EnhA1	EnhWk	TssA	EnhA1	Enh	EnhWk	EnhWk	EnhWk	EnhWk	TssA	CD4_memory	CD3
chr1	25183542	25184407	Intergenic	61932	MIR6731	ncRNA	TRUE	ReprPCWk	Quies	Quies	Quies	Quies	EnhWk	EnhWk	EnhA1	Enh	EnhWk	EnhWk	EnhWk	EnhWk	Quies	CD56	CD56
chr1	25188641	25188864	Intergenic	57154	MIR6731	ncRNA	TRUE	ReprPCWk	Quies	Quies	Quies	Quies	Quies	Quies	EnhA1	Enh	Quies	Quies	TxWk	Quies	Quies	CD56	CD56
chr1	25198877	25199355	Intergenic	46791	MIR6731	ncRNA	TRUE	EnhWk	ReprPCWk	EnhWk	Repr2	Repr2	Quies	Quies	EnhWk	Enh	Quies	Quies	TxWk	EnhWk	Quies
chr1	25224517	25225085	Intergenic	21106	MIR6731	ncRNA	TRUE	EnhWk	EnhWk	EnhWk	EnhWk	Repr2	EnhWk	EnhWk	EnhA1	Enh	EnhWk	EnhWk	Quies	Quies	EnhWk	CD56	CD56
chr1	25226147	25226388	3'UTR	19639	MIR6731	ncRNA	FALSE	TxWk	TxWk	TxWk	EnhWk	TxWk	EnhWk	TxWk	EnhG2	Enh	EnhWk	EnhWk	TxWk	Quies	TxWk	CD56	CD56
chr1	25237353	25238159	intron	8151	MIR6731	ncRNA	TRUE	TxWk	Tx	Tx	TxElong	TxElong	EnhA2	EnhA1	EnhG2	Enh	EnhA1	EnhA1	TxWk	TxWk	EnhG1
chr1	25241986	25242284	intron	3772	MIR6731	ncRNA	TRUE	TxWk	Tx	Tx	Tx	TxElong	EnhA1	EnhA1	EnhA1	Enh	EnhA1	EnhA1	TxWk	TxWk	EnhG1
chr1	25248808	25249253	intron	-3124	MIR6731	ncRNA	TRUE	TxWk	EnhG1	Tx	EnhWk	EnhWk	EnhA1	EnhA1	EnhG2	Enh	EnhA1	EnhA1	TxWk	TxWk	EnhA2
chr1	25250101	25250355	intron	-4321	MIR6731	ncRNA	TRUE	TxWk	EnhG2	Tx	TssA	TssWk	EnhG2	EnhA1	EnhG2	Enh	EnhA1	EnhG2	Tx	TxWk	EnhG1	B_memory
chr1	25251573	25252003	intron	4982	RUNX3	protein-coding	TRUE	Tx	EnhG2	EnhA1	EnhA1	EnhWk	TssFlnkU	TssFlnkU	EnhG2	Enh	TssFlnkU	EnhG2	TxWk	TxWk	EnhG2
chr1	25255567	25257246	5'UTR	363	RUNX3	protein-coding	TRUE	TssBiv	TssA	TssA	TssA	TssA	TssA	TssA	TssA	Tss	TssA	TssA	TssA1	TssA1	TssA
chr1	25279146	25279330	intron	12263	RUNX3	protein-coding	TRUE	EnhWk	EnhWk	EnhWk	EnhA2	EnhA2	EnhWk	EnhWk	EnhWk	Enh	EnhWk	EnhWk	EnhWk	EnhWk	EnhWk
chr1	25281593	25281949	intron	9730	RUNX3	protein-coding	TRUE	EnhWk	EnhWk	EnhWk	EnhA2	EnhA2	EnhWk	EnhWk	EnhA1	Enh	EnhWk	EnhWk	EnhWk	EnhWk	EnhWk
chr1	25291393	25292193	promoter-TSS	-292	RUNX3	protein-coding	TRUE	EnhA1	EnhA1	EnhA2	EnhA1	EnhA1	EnhWk	TssA	EnhA1	Enh	TssA	EnhA1	EnhWk	Quies	EnhA1
chr1	25311666	25311908	Intergenic	-20286	RUNX3	protein-coding	TRUE	Quies	Quies	Quies	Quies	Quies	TssFlnkD	EnhWk	EnhWk	Enh	EnhWk	TssFlnkD	TxWk	Quies	TxWk
chr1	25319123	25319654	Intergenic	-27888	RUNX3	protein-coding	TRUE	TxWk	EnhWk	EnhWk	Quies	Quies	TssA	EnhA1	EnhA1	Enh	EnhA1	TssFlnkU	TxWk	Quies	EnhA1	CD4_naive
chr1	25324019	25324561	Intergenic	-25704	MIR4425	ncRNA	TRUE	TxWk	EnhWk	EnhWk	Quies	EnhWk	EnhWk	TxWk	EnhA1	Enh	EnhA1	EnhWk	TxWk	Quies	EnhA1
chr1	25327667	25327919	Intergenic	-22201	MIR4425	ncRNA	TRUE	EnhWk	EnhWk	Quies	Quies	EnhWk	EnhWk	EnhWk	EnhA1	Enh	EnhWk	EnhWk	TxWk	EnhWk	TxWk	CD56	CD56
chr1	25333977	25334386	Intergenic	-15812	MIR4425	ncRNA	TRUE	EnhA1	EnhWk	Quies	Quies	Quies	EnhWk	EnhWk	EnhWk	Enh	EnhWk	EnhWk	EnhWk	TxWk	Quies	CD14	CD14
chr1	25348679	25349709	promoter-TSS	-800	MIR4425	ncRNA	TRUE	EnhA1	EnhA1	EnhA1	EnhA1	EnhA1	EnhA1	EnhA1	EnhA1	Enh	EnhA1	EnhA1	TxWk	EnhA1	EnhA1
chr1	25357298	25357573	Intergenic	7442	MIR4425	ncRNA	TRUE	EnhBiv	EnhWk	EnhA2	EnhA2	EnhA2	EnhWk	EnhWk	EnhA1	Enh	EnhWk	EnhWk	EnhWk	TxWk	EnhA2
chr1	25358585	25359122	Intergenic	8860	MIR4425	ncRNA	TRUE	EnhBiv	EnhA1	EnhA1	EnhA2	EnhA1	EnhA1	EnhA1	EnhA1	Enh	EnhA1	EnhA1	EnhWk	EnhWk	EnhA1
chr1	25360241	25360949	Intergenic	10601	MIR4425	ncRNA	TRUE	EnhA1	EnhA1	EnhA2	EnhA1	EnhA1	EnhWk	EnhWk	EnhA1	Enh	EnhWk	EnhWk	EnhWk	EnhA1	EnhA1
chr1	25362456	25363047	Intergenic	12758	MIR4425	ncRNA	TRUE	EnhWk	EnhWk	TxWk	TxWk	Quies	EnhWk	EnhWk	EnhA1	Enh	EnhA1	EnhWk	TxWk	TxWk	TxWk
chr1	25363778	25364389	Intergenic	14090	MIR4425	ncRNA	TRUE	EnhWk	EnhWk	EnhWk	EnhWk	EnhWk	EnhWk	EnhWk	EnhWk	Enh	EnhWk	EnhWk	EnhWk	EnhWk	EnhWk
chr1	25391131	25391552	Intergenic	41348	MIR4425	ncRNA	TRUE	EnhWk	EnhWk	Quies	Quies	EnhWk	EnhA1	Quies	EnhA1	Enh	EnhA1	EnhA1	Quies	Quies	EnhA2
chr1	25392018	25393041	Intergenic	42536	MIR4425	ncRNA	TRUE	Quies	Quies	Quies	Quies	Quies	EnhWk	Quies	EnhA1	Enh	EnhA1	EnhA1	Quies	Quies	EnhA1
chr1	25406982	25407537	Intergenic	57266	MIR4425	ncRNA	TRUE	EnhA1	Quies	Quies	Quies	Quies	Quies	Quies	EnhA1	Enh	Quies	Quies	EnhWk	Quies	Quies
chr1	25425836	25426939	Intergenic	76394	MIR4425	ncRNA	TRUE	EnhWk	EnhWk	EnhWk	EnhWk	EnhWk	EnhA1	EnhWk	EnhA1	Enh	EnhA1	EnhWk	EnhWk	Quies	EnhA1
chr1	25427957	25428342	Intergenic	78156	MIR4425	ncRNA	TRUE	EnhWk	EnhWk	EnhWk	EnhWk	Quies	EnhWk	EnhWk	EnhWk	Enh	EnhWk	EnhWk	EnhWk	Quies	EnhWk
chr1	25436143	25436644	Intergenic	86400	MIR4425	ncRNA	TRUE	EnhA1	ZNF_Rpts	Repr1	Repr1	Repr1	EnhWk	EnhWk	EnhA1	Enh	EnhA2	ReprPCWk	TxWk	Quies	ZNF_Rpts
chr1	25466645	25467199	Intergenic	92091	SYF2	protein-coding	TRUE	EnhWk	EnhWk	EnhWk	TssBiv	TssBiv	Quies	ReprPCWk	EnhBiv	Enh	Quies	ReprPCWk	EnhWk	EnhWk	ReprPCWk
chr1	25531330	25531557	Intergenic	27569	SYF2	protein-coding	TRUE	Quies	Quies	Quies	Quies	Quies	TxWk	Quies	Quies	Quies	Quies	Quies	Quies	Quies	Quies
chr1	25558518	25559986	promoter-TSS	-239	SYF2	protein-coding	TRUE	TssA	TssA	TssA	TssA	TssA	TssA	TssA	TssA	Tss	TssA	TssA	TssA2	TssA2	TssA		CD3
chr1	25566001	25566976	Intergenic	-7476	SYF2	protein-coding	TRUE	TssA	TssFlnkU	TssA	TssA	TssA	TssA	TssA	TssFlnkU	Tss	TssA	TssA	TssADistal	EnhA1	TssFlnkU	Megakaryocytes	Megakaryocytes
chr1	25573075	25574523	intron	211	RSRP1	protein-coding	TRUE	TssA	TssA	TssA	TssA	TssA	TssA	TssA	TssA	Tss	TssA	TssA	TssA2	TssA1	TssA
chr1	25586356	25586675	intron	7900	RSRP1	protein-coding	TRUE	EnhWk	TxWk	EnhWk	Quies	TxWk	TxWk	EnhA1	TxWk	Tx	Quies	EnhWk	EnhWk	EnhWk	Quies	CD4_memory	CD3
chr1	25593011	25593518	intron	1151	RSRP1	protein-coding	TRUE	TssFlnk	TssFlnk	TssA	TssA	TssWk	TssA	EnhA2	TssA	Tss	TssA	EnhA2	TxWk	TssA1	TssFlnk		CD3
chr1	25593836	25595022	promoter-TSS	-13	RSRP1	protein-coding	TRUE	TssFlnk	TssA	TssA	TssA	TssA	TssA	TssA	TssA	Tss	TssA	TssA	TxWk	TssA1	TssFlnk
chr1	25635500	25635754	intron	29118	RSRP1	protein-coding	TRUE	Quies	Quies	TxWk	TxWk	TxWk	Quies	Quies	Quies	Quies	Quies	Quies	TxWk	TxWk	TxWk
chr1	25656300	25657797	TTS	7696	RSRP1	protein-coding	TRUE	Quies	Quies	EnhWk	EnhWk	Quies	EnhWk	EnhA1	Quies	Quies	EnhWk	EnhWk	Quies	EnhWk	EnhWk	CD4_memory	CD3
chr1	25663436	25663888	non-coding	1083	RSRP1	protein-coding	TRUE	TssFlnk	TssFlnk	TssA	TssA	TssWk	TssA	EnhA2	TssA	Tss	TssA	EnhA2	TssA1	TssA1	TssFlnk		CD3
chr1	25664193	25665598	promoter-TSS	107	TMEM50A	protein-coding	TRUE	TssA	TssA	TssA	TssA	TssA	TssA	TssA	TssA	Tss	TssA	TssA	TssA1	TssA1	TssA
chr1	25709648	25709993	intron	37542	RHCE	protein-coding	TRUE	EnhWk	Quies	Quies	Quies	Repr2	Quies	Quies	Quies	Quies	Quies	Quies	Tx	Quies	Quies
chr1	25756427	25757878	promoter-TSS	-196	TMEM57	protein-coding	TRUE	TssA	TssA	TssA	TssA	TssA	TssA	TssA	TssA	Tss	TssA	TssA	TssA2	TssA2	TssA
chr1	25830240	25830544	Intergenic	-39684	LDLRAP1	protein-coding	TRUE	TxWk	TxWk	TxWk	TxWk	TxElong	TxWk	TxWk	TxWk	Tx	EnhWk	TxWk	TxWk	Tx	TxWk		CD3
chr1	25833355	25833876	Intergenic	-36460	LDLRAP1	protein-coding	TRUE	Quies	Quies	Quies	Quies	Quies	Quies	Quies	Quies	Quies	TxWk	Quies	Quies	Quies	Quies
chr1	25846925	25847383	Intergenic	-22922	LDLRAP1	protein-coding	TRUE	Quies	Quies	Quies	Quies	Quies	EnhWk	EnhWk	Quies	Quies	EnhWk	EnhWk	Quies	Quies	EnhWk
chr1	25869794	25870808	intron	225	LDLRAP1	protein-coding	TRUE	EnhWk	TssBiv	TssA	TssA	TssA	TssA	TssA	EnhWk	Enh	TssA	TssA	TssA1	TssA2	EnhWk
chr1	25875806	25876744	intron	6199	LDLRAP1	protein-coding	TRUE	EnhA1	EnhA1	EnhA1	EnhA1	EnhA1	TssFlnkU	TssFlnkU	EnhA1	Enh	EnhA1	TssFlnkU	EnhA1	EnhA1	EnhA1
chr1	25883149	25883638	intron	13318	LDLRAP1	protein-coding	TRUE	EnhA1	EnhWk	EnhWk	Tx	TxElong	EnhA1	EnhA1	EnhWk	Enh	EnhWk	EnhWk	EnhWk	EnhG1	EnhA1
chr1	25888716	25889491	intron	19028	LDLRAP1	protein-coding	TRUE	EnhWk	EnhA1	EnhA2	EnhA2	EnhA2	TssA	EnhA1	EnhA1	Enh	EnhA1	EnhA1	TxWk	EnhG1	EnhA1	CD4_naive
chr1	25935011	25935349	Intergenic	-8779	MAN1C1	protein-coding	TRUE	EnhWk	EnhWk	EnhWk	TssWk	TssWk	EnhWk	EnhWk	EnhWk	Enh	EnhWk	EnhWk	EnhWk	EnhWk	ReprPCWk
chr1	25942532	25944285	promoter-TSS	-550	MAN1C1	protein-coding	TRUE	TssA	TssBiv	TssA	TssWk	TssWk	TssA	TssA	TssBiv	Tss	TssA	TssA	TssA1	TssA1	TssA
chr1	25968852	25969609	intron	25272	MAN1C1	protein-coding	TRUE	EnhWk	EnhWk	EnhWk	EnhWk	EnhWk	EnhA1	EnhA1	EnhA1	Enh	EnhA1	EnhWk	Quies	EnhWk	EnhA2
chr1	26002387	26002945	intron	58707	MAN1C1	protein-coding	TRUE	Quies	EnhWk	EnhWk	EnhWk	EnhWk	EnhWk	EnhA1	EnhA1	Enh	EnhA1	EnhWk	Quies	Quies	EnhA1
chr1	26030808	26031131	intron	87011	MAN1C1	protein-coding	TRUE	Quies	ReprPCWk	Quies	Repr2	Repr2	EnhWk	EnhA1	EnhBiv	Enh	EnhWk	EnhWk	Quies	EnhWk	EnhWk	CD4_memory	CD3
chr1	26037995	26038466	intron	-88436	SELENON	protein-coding	TRUE	EnhWk	Quies	EnhWk	Quies	Repr2	EnhWk	EnhWk	EnhWk	Enh	EnhWk	EnhWk	Quies	EnhWk	TxWk		CD3
chr1	26057139	26057525	intron	-69335	SELENON	protein-coding	TRUE	Quies	EnhWk	EnhWk	Quies	Repr2	EnhWk	EnhWk	EnhBiv	Enh	EnhWk	EnhWk	EnhWk	Quies	EnhWk		CD3
chr1	26081374	26081722	intron	-45119	SELENON	protein-coding	TRUE	TxWk	EnhWk	EnhWk	Repr2	Repr2	EnhA1	EnhWk	Quies	Quies	EnhA1	EnhWk	Quies	Quies	EnhG1		CD3
chr1	26101268	26102308	intron	-24879	SELENON	protein-coding	TRUE	TxWk	EnhWk	TssWk	TssWk	TssWk	EnhA1	EnhA1	EnhWk	Enh	EnhA1	EnhWk	Quies	Quies	EnhA1		CD3
chr1	26122907	26123703	Intergenic	-3362	SELENON	protein-coding	TRUE	TxWk	EnhWk	EnhWk	EnhWk	Repr2	EnhWk	EnhWk	EnhWk	Enh	EnhA1	TssFlnkD	Quies	Quies	EnhWk	CD8_naive	CD3
chr1	26126244	26127231	promoter-TSS	71	SELENON	protein-coding	TRUE	TssFlnk	TssFlnk	TssA	TssA	TssBiv	TssFlnk	EnhA1	EnhWk	Enh	TssA	EnhWk	TssA1	EnhA1	TssA
chr1	26137285	26137745	intron	-8882	MTFR1L	protein-coding	TRUE	TxWk	EnhWk	EnhWk	EnhWk	EnhWk	EnhWk	EnhWk	EnhWk	Enh	EnhWk	EnhWk	TxWk	Tx	TxWk
chr1	26145973	26147732	promoter-TSS	169	MTFR1L	protein-coding	TRUE	TssA	TssA	TssA	TssA	TssA	TssA	TssA	TssA	Tss	TssA	TssA	TssA1	TssA1	EnhWk
chr1	26185715	26186809	promoter-TSS	-313	AUNIP	protein-coding	TRUE	TssA	TssA	TssA	TssA	TssA	TssA	TssA	TssA	Tss	TssA	TssA	TssA2	TssA1	TssFlnkU
chr1	26201584	26202633	Intergenic	-4365	PAQR7	protein-coding	TRUE	TssFlnk	EnhWk	TssA	TssA	TssBiv	TssA	TssA	EnhWk	Enh	TssA	EnhA1	EnhWk	TssA2	TssA	CD8_memory	CD3
chr1	26221742	26222304	intron	10621	STMN1	protein-coding	TRUE	EnhWk	EnhWk	EnhWk	EnhWk	EnhWk	EnhWk	EnhWk	EnhWk	Enh	EnhWk	EnhWk	EnhWk	EnhWk	TxWk
chr1	26231569	26233475	TTS	122	STMN1	protein-coding	TRUE	TssA	TssA	TssA	TssA	TssWk	TssA	TssA	TssA	Tss	TssA	TssA	TssA1	TssA1	TssFlnk
chr1	26249013	26250038	Intergenic	-16158	STMN1	protein-coding	TRUE	TssA	TssBiv	TssBiv	TssBiv	TssBiv	TssA	TssA	EnhWk	Enh	TssA	EnhWk	EnhWk	EnhWk	TssA
chr1	26297754	26298168	intron	26687	PAFAH2	protein-coding	TRUE	EnhWk	EnhA1	EnhA2	EnhWk	EnhWk	EnhWk	EnhWk	EnhG2	Enh	EnhA1	EnhWk	EnhWk	EnhWk	EnhWk
chr1	26317141	26317851	intron	7152	PAFAH2	protein-coding	TRUE	EnhWk	EnhWk	EnhWk	TxElong	TxElong	EnhWk	EnhWk	EnhA1	Enh	EnhWk	EnhWk	EnhWk	EnhWk	EnhWk	CD56	CD56
chr1	26323597	26323805	intron	947	PAFAH2	protein-coding	TRUE	EnhA1	EnhA1	EnhA2	EnhWk	EnhA1	TssFlnkU	EnhA1	EnhA1	Enh	EnhA1	TssFlnkU	EnhWk	EnhWk	EnhA1
chr1	26324338	26325073	promoter-TSS	-58	PAFAH2	protein-coding	TRUE	TssA	TssA	TssA	TssA	TssA	TssA	TssA	TssA	Tss	TssA	TssA	TssA1	TssA1	EnhWk
chr1	26341914	26342261	Intergenic	-6183	EXTL1	protein-coding	TRUE	EnhA1	Quies	Quies	Quies	Quies	Quies	Quies	Quies	Quies	Quies	Quies	EnhWk	Quies	EnhWk	CD14	CD14
chr1	26361561	26362836	3'UTR	10430	SLC30A2	protein-coding	TRUE	EnhWk	EnhWk	EnhA1	EnhA1	EnhA1	TssA	EnhA2	EnhWk	Enh	EnhWk	EnhA2	EnhWk	EnhWk	EnhBiv	CD4_naive
chr1	26431380	26431740	Intergenic	-6096	PDIK1L	protein-coding	TRUE	ReprPCWk	Quies	Quies	Quies	Quies	Quies	EnhWk	EnhWk	Enh	Quies	EnhWk	EnhWk	EnhWk	Quies
chr1	26437380	26438845	promoter-TSS	-155	PDIK1L	protein-coding	TRUE	TssA	TssA	TssA	TssA	TssA	TssA	TssA	TssA	Tss	TssA	TssA	TssA2	TssA1	TssA
chr1	26452801	26453440	Intergenic	14853	PDIK1L	protein-coding	TRUE	EnhA1	EnhWk	EnhWk	TxWk	EnhWk	EnhA1	TssA	EnhWk	Enh	EnhA1	EnhA1	TssADistal	EnhA1	EnhA2	CD4_memory
chr1	26471563	26472051	Intergenic	-13704	FAM110D	protein-coding	TRUE	EnhWk	EnhWk	EnhWk	TssWk	Repr2	Quies	EnhWk	EnhBiv	Enh	EnhWk	Quies	EnhWk	EnhWk	EnhWk
chr1	26479109	26479387	Intergenic	-6263	FAM110D	protein-coding	TRUE	EnhWk	ReprPCWk	Quies	Quies	Repr2	Quies	Quies	ReprPCWk	ReprPC	Quies	Quies	TxWk	ReprPCWk	ReprPCWk
chr1	26487922	26488673	exon	2787	FAM110D	protein-coding	TRUE	EnhBiv	EnhBiv	TssBiv	TssBiv	TssBiv	EnhBiv	EnhA2	EnhBiv	Enh	EnhBiv	TssBiv	TssADistal	EnhWk	EnhBiv	CD4_memory	CD3
chr1	26490634	26491066	Intergenic	5339	FAM110D	protein-coding	TRUE	EnhBiv	EnhBiv	TssWk	TssWk	TssBiv	EnhWk	EnhWk	EnhBiv	Enh	EnhWk	EnhWk	TssADistal	TssA1	TssBiv	Megakaryocytes	Megakaryocytes
chr1	26496092	26496849	promoter-TSS	83	ZNF593	protein-coding	TRUE	EnhWk	TssA	TssA	TssA	TssA	TssA	TssA	TssA	Tss	TssA	TssA	TssA2	EnhA1	TssFlnkU	Megakaryocytes	Megakaryocytes
chr1	26527600	26528827	intron	11095	CATSPER4	protein-coding	TRUE	Quies	ReprPCWk	EnhWk	EnhWk	EnhWk	EnhA1	EnhA1	EnhWk	Enh	EnhWk	EnhA1	EnhWk	Quies	EnhWk		CD3
chr1	26551631	26552171	promoter-TSS	90	LOC101928303	ncRNA	TRUE	TssBiv	EnhBiv	TssBiv	TssBiv	TssBiv	EnhWk	TssFlnk	TssFlnkD	Tss	TssFlnk	ReprPCWk	ReprPC	EnhWk	TssBiv
chr1	26560231	26561227	promoter-TSS	85	CEP85	protein-coding	TRUE	TssA	TssA	TssA	TssA	TssA	TssA	TssA	TssA	Tss	TssA	TssA	TssA1	TssA2	TssFlnk
chr1	26586157	26586531	intron	-9430	CEP85	protein-coding	TRUE	EnhA1	EnhG1	Tx	TxElong	TxElong	Tx	Tx	Tx	Tx	Tx	Tx	EnhG1	EnhG1	EnhG1
chr1	26601389	26601554	exon	-4741	SH3BGRL3	protein-coding	FALSE	EnhA1	EnhWk	EnhWk	EnhWk	TxElong	TxWk	EnhA2	EnhWk	Enh	TxWk	TxWk	EnhG1	EnhG1	Tx
chr1	26602154	26603009	intron	-3631	SH3BGRL3	protein-coding	TRUE	EnhA1	EnhA1	EnhA2	EnhA2	TxElong	EnhA1	EnhA1	EnhA1	Enh	EnhA1	EnhA1	EnhG1	EnhA1	EnhA1
chr1	26606163	26606934	5'UTR	336	SH3BGRL3	protein-coding	TRUE	TssA	TssA	TssA	TssA	TssA	TssA	TssA	TssA	Tss	TssA	TssA	TssADistal	TssA2	TssA
chr1	26611150	26611769	intron	5247	SH3BGRL3	protein-coding	TRUE	EnhG2	EnhA1	EnhA2	EnhA1	EnhA2	EnhA1	EnhA1	EnhA1	Enh	EnhA1	EnhA1	EnhA1	EnhA1	EnhA1
chr1	26613814	26614220	intron	7804	SH3BGRL3	protein-coding	TRUE	EnhA1	EnhA1	EnhA1	EnhA1	EnhA2	TssFlnkU	EnhA1	EnhA1	Enh	EnhA1	EnhA1	EnhWk	EnhA1	EnhA1
chr1	26615250	26616977	intron	9901	SH3BGRL3	protein-coding	TRUE	EnhA1	EnhA1	EnhA2	EnhA1	EnhA2	EnhA1	EnhA1	EnhA1	Enh	EnhA1	EnhA1	EnhA1	EnhA1	EnhA1
chr1	26632725	26634241	promoter-TSS	-288	UBXN11	protein-coding	TRUE	EnhA1	TssA	TssA	TssA	TssA	TssA	TssA	TssA	Tss	TssA	TssA	TssA1	TssA1	TssA	CD14
chr1	26641786	26642396	intron	-2320	CD52	protein-coding	TRUE	EnhA1	TssFlnkU	EnhA1	TssWk	EnhWk	EnhWk	EnhA1	EnhA1	Enh	EnhWk	EnhWk	EnhWk	EnhWk	EnhWk
chr1	26644286	26644645	promoter-TSS	55	CD52	protein-coding	TRUE	TssFlnkU	TssA	TssA	TssA	EnhA1	TssA	TssA	TssFlnkU	Tss	TssA	TssA	EnhWk	EnhA1	TssFlnkU		CD3
chr1	26647766	26648297	TTS	-3276	UBXN11	protein-coding	TRUE	EnhA1	EnhG2	Tx	EnhA1	EnhA2	EnhG2	EnhA1	EnhG2	Enh	EnhG2	EnhG1	EnhWk	EnhWk	EnhG1
chr1	26662493	26663593	intron	17578	AIM1L	protein-coding	TRUE	EnhBiv	TssFlnk	EnhWk	EnhA1	TssWk	TssA	EnhA2	EnhWk	Enh	EnhWk	EnhA2	EnhWk	EnhWk	TssFlnk	CD4_naive
chr1	26685321	26685784	Intergenic	-4932	AIM1L	protein-coding	TRUE	ReprPC	ReprPC	Quies	Quies	Repr2	TssFlnkD	EnhA1	EnhWk	Enh	EnhWk	EnhWk	ReprPC	Quies	EnhBiv	CD4_memory	CD3
chr1	26690350	26690707	intron	8756	ZNF683	protein-coding	TRUE	ReprPC	EnhBiv	EnhWk	EnhWk	EnhWk	EnhWk	EnhWk	EnhBiv	Enh	EnhWk	EnhWk	EnhWk	EnhWk	ReprPCWk
chr1	26704681	26705278	Intergenic	-5695	ZNF683	protein-coding	TRUE	EnhA1	EnhA1	EnhA1	TssWk	Repr2	TssFlnkU	EnhA1	EnhA1	Enh	TssFlnkU	TssA	EnhA1	EnhA1	EnhWk	CD8_memory
chr1	26735101	26735458	Intergenic	-1979	LIN28A	protein-coding	TRUE	EnhBiv	EnhBiv	TssBiv	Repr2	Repr2	EnhWk	EnhWk	EnhBiv	Enh	EnhBiv	TssBiv	ReprPC	EnhWk	ReprPC
chr1	26743613	26743923	intron	6509	LIN28A	protein-coding	TRUE	ReprPCWk	ReprPCWk	EnhWk	Quies	Repr2	ReprPCWk	ReprPCWk	ReprPCWk	ReprPC	ReprPCWk	ReprPCWk	Quies	ReprPCWk	ReprPCWk
chr1	26758395	26759165	promoter-TSS	7	DHDDS	protein-coding	TRUE	TssA	TssA	TssA	TssA	TssA	TssA	TssA	TssA	Tss	TssA	TssA	TssA1	TssA1	TssFlnkU
chr1	26798255	26799988	intron	220	HMGN2	protein-coding	TRUE	TssA	TssA	TssA	TssA	TssA	TssA	TssA	TssA	Tss	TssA	TssA	TssA2	TssA1	TssA
chr1	26826612	26828112	Intergenic	28460	HMGN2	protein-coding	TRUE	TssA	TssA	EnhA1	EnhA1	EnhA1	TssA	TssA	TssA	Tss	TssA	EnhA1	TssA2	EnhWk	TssFlnkU
chr1	26855876	26856963	exon	171	RPS6KA1	protein-coding	TRUE	TssBiv	TssFlnk	TssA	TssA	TssA	TssA	TssA	TssFlnk	Tss	TssA	TssA	TssA2	TssA1	TssFlnk
chr1	26864590	26864823	intron	-4896	RPS6KA1	protein-coding	TRUE	EnhA1	EnhA1	EnhA2	EnhWk	EnhWk	EnhWk	EnhWk	EnhA1	Enh	EnhWk	EnhWk	EnhWk	EnhG1	EnhWk
chr1	26868125	26869563	promoter-TSS	-759	RPS6KA1	protein-coding	TRUE	EnhA1	TssFlnkU	EnhA1	EnhA1	EnhA1	EnhA1	EnhA1	TssFlnkU	Tss	EnhA1	EnhA1	EnhA1	EnhA1	EnhA1
chr1	26872033	26872586	promoter-TSS	-33	RPS6KA1	protein-coding	TRUE	TssA	TssFlnkU	EnhA1	EnhA1	EnhA1	TssA	TssA	TssFlnkU	Tss	TssA	TssA	TssADistal	EnhWk	TssFlnkU		CD19
chr1	26880482	26881002	promoter-TSS	-291	MIR1976	ncRNA	TRUE	EnhG2	Tx	TxElong	TxElong	TxElong	Tx	Tx	EnhG2	Enh	EnhG1	Tx	EnhG1	Tx	EnhG1
chr1	26909348	26909511	Intergenic	28397	MIR1976	ncRNA	TRUE	EnhA1	EnhWk	Quies	Quies	EnhWk	Quies	Quies	EnhWk	Enh	Quies	EnhWk	Quies	Quies	EnhWk	CD14
chr1	26946629	26948289	Intergenic	66426	MIR1976	ncRNA	TRUE	TssA	TssA	EnhA1	EnhA1	EnhA1	TssA	TssA	TssA	Tss	TssA	TssA	TssA2	TssA2	TssA		CD19
chr1	26954530	26954865	Intergenic	65924	LOC101928728	ncRNA	TRUE	EnhWk	EnhA1	EnhWk	EnhWk	EnhA2	Quies	Quies	TxWk	Tx	Quies	Quies	EnhWk	EnhWk	Quies	Plasma_cells	CD19
chr1	26966234	26966691	Intergenic	54159	LOC101928728	ncRNA	TRUE	EnhA1	Quies	Quies	Quies	Quies	Quies	Quies	Quies	Quies	Quies	Quies	Quies	Quies	Quies	CD14	CD14
chr1	26974216	26975060	Intergenic	45984	LOC101928728	ncRNA	TRUE	EnhA1	Quies	Quies	Quies	Quies	Quies	Quies	Quies	Quies	Quies	Quies	Quies	Quies	Quies	CD14	CD14
chr1	27003811	27004407	Intergenic	16513	LOC101928728	ncRNA	TRUE	EnhA1	EnhWk	EnhWk	EnhA1	EnhWk	EnhWk	EnhWk	EnhA1	Enh	EnhWk	EnhWk	EnhWk	EnhWk	EnhWk
chr1	27018792	27019798	non-coding	1327	LOC101928728	ncRNA	TRUE	TssA	TssA	EnhA1	TssA	EnhA1	TssA	TssA	TssA	Tss	TssA	TssA	TssA2	EnhWk	TssFlnk		CD19
chr1	27021832	27023972	exon	380	ARID1A	protein-coding	TRUE	TssA	TssA	TssA	TssA	TssA	TssA	TssA	TssA	Tss	TssA	TssA	TssA2	TssA2	TssA
chr1	27024614	27024878	intron	2224	ARID1A	protein-coding	TRUE	TssA	TssA	EnhA1	TssA	EnhA1	TssA	TssA	TssA	Tss	TssA	TssA	TssA2	EnhWk	TssFlnkD		CD19
chr1	27048293	27048526	intron	25888	ARID1A	protein-coding	FALSE	EnhWk	EnhWk	EnhWk	EnhWk	EnhA2	EnhWk	EnhWk	EnhWk	Enh	EnhWk	EnhWk	EnhWk	EnhWk	EnhWk	Plasma_cells
chr1	27049960	27050336	intron	27626	ARID1A	protein-coding	TRUE	EnhA1	EnhA1	EnhA1	EnhA1	EnhA1	TssFlnkD	EnhA1	EnhA1	Enh	EnhWk	TssFlnkD	EnhA1	EnhWk	EnhWk
chr1	27070332	27071222	intron	-43677	PIGV	protein-coding	TRUE	EnhA1	EnhA1	EnhA1	TssA	EnhA1	EnhWk	EnhA1	EnhA1	Enh	EnhA1	EnhA1	EnhG1	EnhWk	EnhA2	B_memory
chr1	27113472	27114996	promoter-TSS	-220	PIGV	protein-coding	TRUE	TssA	TssA	TssA	TssA	TssA	TssA	TssA	TssA	Tss	TssA	TssA	TssA2	TssA2	TssA
chr1	27115500	27115875	intron	1009	PIGV	protein-coding	TRUE	TssA	EnhWk	EnhA1	TssA	EnhA1	EnhWk	EnhA1	EnhA1	Enh	EnhWk	EnhWk	EnhWk	EnhWk	EnhWk		CD14
chr1	27136630	27137082	Intergenic	-16345	ZDHHC18	protein-coding	TRUE	EnhWk	EnhWk	EnhWk	EnhWk	Quies	EnhWk	EnhWk	EnhA1	Enh	EnhWk	EnhWk	TxWk	Quies	Quies	CD56
chr1	27147087	27147876	Intergenic	-5719	ZDHHC18	protein-coding	TRUE	EnhWk	EnhWk	TssWk	TssWk	EnhA1	EnhWk	EnhA1	EnhA1	Enh	EnhA1	EnhWk	EnhWk	EnhWk	TssFlnk
chr1	27152850	27153699	promoter-TSS	74	ZDHHC18	protein-coding	TRUE	TssFlnk	TssFlnk	TssA	TssA	TssA	TssA	TssA	TssA	Tss	TssA	TssA	TssA2	TssA1	TssA
chr1	27155058	27155453	intron	2055	ZDHHC18	protein-coding	TRUE	EnhA1	EnhA1	EnhWk	EnhA1	EnhA1	TssFlnkD	TssFlnkU	EnhA1	Enh	EnhA1	TssFlnkU	EnhWk	EnhWk	EnhWk
chr1	27159929	27160527	intron	7027	ZDHHC18	protein-coding	TRUE	EnhA1	EnhG2	EnhA1	EnhA1	EnhA1	EnhG2	EnhA1	EnhG2	Enh	EnhA1	EnhA1	Tx	EnhG1	EnhG2
chr1	27165273	27165693	intron	12282	ZDHHC18	protein-coding	TRUE	Tx	EnhG2	Tx	EnhA1	Tx	EnhWk	EnhA1	EnhG2	Enh	EnhWk	EnhA2	TxWk	TxWk	EnhG1
chr1	27179663	27180063	intron	-9770	SFN	protein-coding	TRUE	Tx	Tx	TxWk	TxElong	Tx	Tx	Tx	Tx	Tx	Tx	Tx	EnhG1	TxWk	Tx	Erythroblasts	Erythroblasts
chr1	27191158	27192565	TTS	2229	SFN	protein-coding	TRUE	TssA	TssA	EnhA1	EnhA1	EnhA1	TssA	EnhA2	TssA	Tss	TssA	TssA	EnhA1	EnhWk	TssFlnkD
chr1	27204538	27205065	Intergenic	12067	GPN2	protein-coding	TRUE	Tx	Tx	TxElong	TxElong	TxElong	TxWk	TxWk	Tx	Tx	TxWk	TxWk	Tx	Tx	Tx
chr1	27216168	27217205	TTS	182	GPN2	protein-coding	TRUE	TssA	TssA	TssA	TssA	TssA	TssA	TssA	TssA	Tss	TssA	TssA	TssA2	TssA2	TssFlnkU
chr1	27226389	27227407	promoter-TSS	64	GPATCH3	protein-coding	TRUE	TssA	TssA	TssA	TssA	EnhA1	TssA	TssA	TssA	Tss	TssA	TssA	TssA2	TssA2	TssFlnkU	Plasma_cells	CD19
chr1	27247806	27248613	promoter-TSS	-3	NUDC	protein-coding	TRUE	TssA	TssA	TssA	TssA	TssA	TssA	TssA	TssA	Tss	TssA	TssA	TssA2	TssA2	TssFlnk
chr1	27259103	27259305	intron	10991	NUDC	protein-coding	TRUE	EnhA1	EnhWk	EnhWk	EnhA2	EnhA2	TxWk	TxWk	EnhWk	Enh	TxWk	TxWk	EnhG1	Tx	EnhG1
chr1	27286261	27287281	intron	130	KDF1	protein-coding	TRUE	TssBiv	TssBiv	TssWk	TssA	TssBiv	TssFlnk	TssA	TssBiv	Tss	EnhWk	TssA	ReprPC	ReprPC	TssBiv
chr1	27317870	27318211	Intergenic	-2154	TRNP1	protein-coding	TRUE	EnhBiv	ReprPC	Repr2	Repr2	Repr2	ReprPCWk	ReprPCWk	ReprPC	ReprPC	ReprPCWk	EnhBiv	ReprPC	ReprPCWk	ReprPC
chr1	27319834	27321087	exon	266	TRNP1	protein-coding	TRUE	TssBiv	TssBiv	TssWk	TssWk	TssBiv	TssBiv	TssFlnk	TssBiv	Tss	TssBiv	TssBiv	ReprPC	ReprPC	TssBiv
chr1	27324246	27324534	intron	4195	TRNP1	protein-coding	TRUE	TssFlnkD	EnhWk	EnhWk	TssWk	EnhWk	EnhBiv	ReprPCWk	EnhBiv	Enh	TssFlnkD	EnhBiv	ReprPCWk	EnhWk	EnhBiv
chr1	27328112	27328910	Intergenic	8316	TRNP1	protein-coding	TRUE	EnhA1	EnhA1	EnhWk	EnhWk	EnhWk	ReprPCWk	Quies	EnhA1	Enh	Quies	Quies	EnhWk	EnhWk	Quies
chr1	27339079	27339837	promoter-TSS	-125	FAM46B	protein-coding	TRUE	TssFlnk	TssBiv	TssWk	TssWk	TssBiv	TssBiv	EnhA1	EnhBiv	Enh	EnhWk	TssA	TssA1	TxWk	TssBiv	CD4_memory	CD3
chr1	27370977	27371571	Intergenic	-31941	FAM46B	protein-coding	TRUE	EnhWk	TssBiv	TssWk	TssWk	TssWk	EnhWk	TssFlnkD	EnhWk	Enh	EnhWk	TssFlnk	EnhWk	EnhWk	EnhWk		CD3
chr1	27394127	27394507	Intergenic	-54984	FAM46B	protein-coding	TRUE	EnhA1	Quies	EnhWk	Quies	Quies	Quies	Quies	Quies	Quies	Quies	Quies	Quies	Quies	Quies	CD14	CD14
chr1	27423947	27424370	Intergenic	57462	SLC9A1	protein-coding	TRUE	EnhA1	EnhWk	EnhWk	Quies	Quies	Quies	EnhWk	EnhWk	Enh	Quies	Quies	Quies	TxWk	Quies	CD14	CD14
chr1	27425489	27426482	non-coding	55635	SLC9A1	protein-coding	TRUE	EnhA1	EnhA1	EnhWk	EnhA2	EnhA2	TxWk	EnhA2	EnhA1	Enh	Quies	EnhA2	EnhWk	EnhG1	EnhA1
chr1	27429124	27429700	intron	52209	SLC9A1	protein-coding	TRUE	Tx	EnhWk	EnhWk	TxWk	EnhWk	TxWk	TxWk	EnhWk	Enh	EnhWk	EnhWk	TxWk	Tx	Tx
chr1	27433094	27433571	intron	48288	SLC9A1	protein-coding	TRUE	EnhA1	EnhA1	EnhA2	EnhA2	EnhA2	TxWk	TxWk	EnhA1	Enh	TxWk	TxWk	TxWk	Tx	Tx
chr1	27438260	27438969	intron	43006	SLC9A1	protein-coding	TRUE	EnhA1	EnhA1	EnhA2	EnhA2	EnhA2	EnhA1	EnhA1	EnhA1	Enh	EnhA1	EnhWk	EnhWk	EnhG1	EnhWk
chr1	27443005	27443448	intron	38394	SLC9A1	protein-coding	TRUE	EnhA1	EnhWk	EnhWk	EnhWk	TxWk	TxWk	Quies	EnhWk	Enh	EnhWk	EnhWk	EnhWk	EnhG1	EnhWk
chr1	27446416	27446651	intron	35087	SLC9A1	protein-coding	TRUE	EnhA1	TxWk	TxWk	TxWk	TxWk	TxWk	Quies	TxWk	Tx	Quies	Quies	TxWk	EnhG1	TxWk
chr1	27460577	27460835	intron	20915	SLC9A1	protein-coding	TRUE	EnhA1	EnhWk	EnhWk	EnhWk	TxWk	TxWk	Quies	EnhWk	Enh	TxWk	EnhA2	EnhWk	EnhWk	TxWk
chr1	27463438	27464318	intron	17743	SLC9A1	protein-coding	TRUE	EnhA1	EnhA1	EnhA1	EnhA1	EnhA1	TssFlnkU	EnhA1	EnhA1	Enh	EnhA1	EnhA1	EnhWk	EnhA1	EnhA1
chr1	27481248	27482183	promoter-TSS	-95	SLC9A1	protein-coding	TRUE	TssA	TssA	TssA	TssA	TssA	TssA	TssA	TssA	Tss	TssA	TssA	TssA2	TssA1	TssA
chr1	27488159	27488470	Intergenic	-6694	SLC9A1	protein-coding	TRUE	EnhWk	EnhA1	EnhA1	EnhA1	EnhA2	EnhWk	EnhWk	EnhA1	Enh	EnhWk	EnhWk	TxWk	EnhWk	TxWk
chr1	27524374	27524809	Intergenic	-36415	WDTC1	protein-coding	TRUE	Quies	EnhWk	TssWk	EnhWk	Quies	EnhWk	EnhWk	Quies	Quies	Quies	EnhWk	Quies	EnhWk	Quies
chr1	27560270	27561634	promoter-TSS	-55	WDTC1	protein-coding	TRUE	TssFlnk	TssA	TssA	TssA	TssA	TssA	TssA	TssA	Tss	TssA	EnhA2	TssA2	TssA1	TssA	CD8_memory	CD3
chr1	27602228	27602465	intron	41340	WDTC1	protein-coding	FALSE	EnhWk	EnhWk	EnhWk	TxWk	TxElong	TxWk	TxWk	TxWk	Tx	TxWk	TxWk	TxWk	TxWk	TxWk
chr1	27611121	27611553	intron	-37299	TMEM222	protein-coding	TRUE	Tx	EnhG1	TxWk	TxWk	TxWk	TxWk	TxWk	Tx	Tx	TxWk	TxWk	Tx	Tx	Tx		CD19
chr1	27623292	27623558	intron	-25211	TMEM222	protein-coding	FALSE	Tx	Tx	TxElong	TxElong	TxElong	TxWk	Tx	Tx	Tx	TxWk	Tx	Tx	Tx	Tx
chr1	27626811	27627693	intron	-21384	TMEM222	protein-coding	TRUE	EnhA1	EnhG1	Tx	TxElong	Tx	EnhG1	TxWk	EnhG1	Enh	TxWk	EnhWk	Tx	EnhG1	Tx
chr1	27648373	27649147	non-coding	124	TMEM222	protein-coding	TRUE	TssA	TssA	TssA	TssA	TssA	TssA	TssA	TssA	Tss	TssA	TssA	TssA1	TssA2	TssFlnkU
chr1	27659187	27659638	intron	9048	ACTG1P20	pseudo	TRUE	EnhG1	EnhG1	Tx	Tx	TxElong	EnhG1	EnhWk	EnhG2	Enh	EnhG1	EnhWk	Tx	Tx	EnhG1
chr1	27667983	27669111	promoter-TSS	64	SYTL1	protein-coding	TRUE	EnhWk	TssFlnkU	TssA	TssA	TssA	TssA	TssA	TssFlnkU	Tss	TssA	TssA	EnhWk	EnhWk	TssFlnkU
chr1	27669360	27670295	intron	1345	SYTL1	protein-coding	TRUE	TssFlnkU	TssA	EnhA1	EnhA1	EnhA1	TssA	TssA	TssA	Tss	TssA	TssA	EnhWk	EnhWk	TssA		CD19
chr1	27675745	27676548	exon	7664	SYTL1	protein-coding	TRUE	EnhBiv	EnhG1	Tx	EnhA1	Tx	TssA	TssA	EnhG1	Enh	TssFlnk	TssFlnkD	ReprPC	TxWk	EnhG1
chr1	27682880	27684409	intron	9712	MAP3K6	protein-coding	TRUE	EnhWk	EnhWk	EnhWk	EnhA1	EnhWk	EnhWk	EnhWk	EnhA1	Enh	EnhA1	EnhWk	EnhWk	EnhWk	EnhWk
chr1	27686847	27687481	intron	6193	MAP3K6	protein-coding	TRUE	TssBiv	TssFlnkD	TssWk	EnhA1	TssWk	TssFlnk	TssFlnk	EnhWk	Enh	TssFlnk	TssFlnk	EnhWk	EnhWk	TssA	B_memory	CD19
chr1	27691869	27693556	intron	644	MAP3K6	protein-coding	TRUE	TssA	EnhWk	TssWk	TssA	TssA	TssFlnk	TssA	EnhWk	Enh	EnhWk	TssA	EnhWk	TssA1	EnhWk
chr1	27695640	27695992	exon	-2459	MAP3K6	protein-coding	TRUE	EnhA1	EnhWk	EnhA2	EnhWk	EnhWk	EnhWk	Quies	EnhWk	Enh	Quies	TxWk	EnhWk	EnhWk	EnhWk
chr1	27696296	27696527	intron	-3055	MAP3K6	protein-coding	TRUE	EnhA1	EnhA1	EnhWk	EnhWk	Quies	EnhWk	Quies	EnhA1	Enh	Quies	Quies	EnhWk	EnhWk	TxWk
chr1	27718696	27719407	promoter-TSS	-96	GPR3	protein-coding	TRUE	EnhBiv	TssFlnk	TssA	TssA	EnhA1	TssFlnkD	EnhWk	EnhWk	Enh	TssFlnkD	EnhWk	TssADistal	EnhWk	EnhWk	Plasma_cells
chr1	27721952	27722251	3'UTR	2954	GPR3	protein-coding	TRUE	EnhWk	EnhWk	EnhWk	Quies	EnhWk	EnhWk	EnhWk	EnhWk	Enh	EnhWk	EnhWk	TxWk	Quies	TxWk
chr1	27728838	27729409	Intergenic	9976	GPR3	protein-coding	TRUE	EnhA1	EnhA1	EnhA1	EnhA1	EnhA2	EnhWk	Quies	EnhA1	Enh	EnhWk	EnhWk	EnhWk	EnhWk	EnhWk
chr1	27729587	27730288	TTS	10790	GPR3	protein-coding	TRUE	EnhA1	EnhA1	EnhA1	EnhA1	EnhA1	EnhWk	EnhWk	EnhA1	Enh	EnhA1	EnhWk	EnhWk	EnhWk	EnhWk
chr1	27743083	27743279	intron	24033	GPR3	protein-coding	TRUE	EnhG1	EnhG2	Tx	Tx	Tx	EnhG1	EnhG1	EnhG2	Enh	EnhG1	EnhG1	Tx	EnhG1	EnhG1
chr1	27748575	27749035	intron	29657	GPR3	protein-coding	TRUE	EnhWk	EnhG1	Tx	EnhWk	EnhA2	EnhWk	EnhWk	EnhA1	Enh	EnhWk	EnhWk	TxWk	EnhWk	EnhWk
chr1	27757498	27757783	intron	38493	GPR3	protein-coding	TRUE	EnhA1	EnhA1	EnhA1	TssWk	EnhA2	TssFlnkU	EnhA1	EnhA1	Enh	EnhA1	EnhWk	EnhWk	EnhA1	EnhA1
chr1	27762167	27763495	intron	43683	GPR3	protein-coding	TRUE	EnhA1	EnhA1	EnhA1	EnhA1	EnhA1	EnhWk	EnhA1	EnhA1	Enh	EnhA1	EnhWk	EnhWk	EnhWk	EnhA1
chr1	27816166	27817191	promoter-TSS	19	WASF2	protein-coding	TRUE	TssA	TssA	TssA	TssA	TssA	TssA	TssA	TssA	Tss	TssA	TssA	TssA2	TssA2	TssA
chr1	27840103	27840641	Intergenic	-23674	WASF2	protein-coding	TRUE	EnhA1	Quies	Quies	Quies	Quies	Quies	TxWk	EnhWk	Enh	Quies	Quies	EnhWk	EnhWk	Quies	CD14	CD14
chr1	27847894	27848401	Intergenic	-31450	WASF2	protein-coding	TRUE	EnhWk	EnhWk	TssWk	EnhWk	EnhA1	TssFlnkU	EnhA1	EnhWk	Enh	TssFlnkU	TssA	EnhWk	EnhWk	TssFlnk	CD8_memory
chr1	27848753	27849528	Intergenic	-32443	WASF2	protein-coding	TRUE	EnhWk	EnhWk	EnhWk	EnhWk	TxWk	TssA	TssA	EnhWk	Enh	TssA	TssA	EnhA1	EnhWk	TssA	Erythroblasts	Erythroblasts
chr1	27851915	27852765	Intergenic	-35642	WASF2	protein-coding	TRUE	EnhA1	EnhA1	TssWk	EnhA1	EnhA1	TssFlnkU	EnhA1	EnhA1	Enh	TssFlnkU	TssA	EnhA1	EnhA1	EnhWk	CD8_memory
chr1	27853709	27853883	Intergenic	-37098	WASF2	protein-coding	TRUE	TssFlnkD	EnhA1	EnhA1	TssWk	EnhA1	EnhA1	EnhA1	EnhA1	Enh	EnhA1	TssFlnkU	EnhA1	EnhA1	EnhWk
chr1	27854380	27855031	Intergenic	-38008	WASF2	protein-coding	TRUE	TssBiv	EnhA1	EnhA1	EnhA1	TssWk	EnhA1	EnhA1	EnhA1	Enh	TssFlnkU	EnhWk	EnhWk	EnhA1	TssA
chr1	27883200	27884237	intron	46286	AHDC1	protein-coding	TRUE	EnhA1	EnhA1	EnhWk	EnhWk	EnhA2	EnhWk	EnhA2	EnhWk	Enh	EnhWk	EnhA1	EnhA1	EnhWk	EnhWk
chr1	27894759	27895632	intron	34809	AHDC1	protein-coding	TRUE	EnhWk	EnhA1	EnhA1	EnhA1	EnhA1	TssFlnk	EnhA2	EnhA1	Enh	EnhWk	EnhWk	EnhWk	EnhWk	TssFlnk
chr1	27902047	27902649	intron	27657	AHDC1	protein-coding	TRUE	TssBiv	EnhWk	TssWk	TssWk	EnhA1	EnhWk	EnhWk	EnhWk	Enh	EnhWk	EnhWk	TssA1	EnhWk	TssBiv	Plasma_cells	CD19
chr1	27922187	27922471	intron	7676	AHDC1	protein-coding	TRUE	TxWk	EnhWk	EnhWk	TxWk	EnhWk	EnhWk	EnhWk	EnhA1	Enh	EnhWk	EnhWk	EnhWk	EnhWk	EnhWk	CD56	CD56
chr1	27929708	27930960	promoter-TSS	-329	AHDC1	protein-coding	TRUE	TssFlnk	TssFlnk	TssA	TssA	TssA	TssA	TssA	TssA	Tss	TssA	TssA	TssA1	TssA1	TssA
chr1	27935111	27935843	Intergenic	-5472	AHDC1	protein-coding	TRUE	EnhA1	EnhA1	EnhWk	EnhA2	EnhWk	EnhWk	EnhWk	EnhA1	Enh	EnhWk	EnhWk	TxWk	EnhWk	EnhWk
chr1	27944794	27945257	intron	7725	FGR	protein-coding	TRUE	EnhG2	EnhG1	Tx	EnhWk	Quies	EnhA1	EnhA1	EnhG2	Enh	EnhA1	EnhA1	EnhWk	EnhWk	EnhG1
chr1	27951608	27952184	intron	855	FGR	protein-coding	TRUE	EnhG2	TssFlnkU	EnhA1	EnhA1	EnhWk	EnhA1	EnhWk	TssFlnkU	Tss	EnhA1	EnhA1	EnhWk	EnhWk	TssA
chr1	27952392	27953279	promoter-TSS	-85	FGR	protein-coding	TRUE	TssA	EnhA1	EnhA1	EnhA1	EnhWk	EnhA2	TxWk	TssFlnkU	Tss	TssA	TssA	EnhWk	TxWk	TssA		CD14
chr1	27957759	27958571	intron	3562	FGR	protein-coding	TRUE	EnhG2	EnhA1	EnhA1	EnhA1	EnhWk	EnhWk	EnhWk	EnhA1	Enh	EnhWk	EnhWk	EnhWk	EnhWk	EnhA1
chr1	27959401	27959707	intron	2173	FGR	protein-coding	TRUE	TssFlnkU	TssFlnkU	EnhA1	EnhA1	EnhWk	EnhWk	EnhWk	EnhA1	Enh	EnhWk	EnhWk	ReprPC	EnhWk	EnhA1
chr1	27960560	27961018	intron	938	FGR	protein-coding	TRUE	TssA	TssA	EnhA1	EnhA1	TssBiv	TssFlnkU	TssA	TssA	Tss	EnhWk	EnhWk	ReprPC	TssA1	TssFlnkU
chr1	27961262	27961783	intron	204	FGR	protein-coding	TRUE	TssA	TssFlnkU	EnhA1	TssA	TssBiv	EnhWk	EnhWk	TssFlnkU	Tss	EnhWk	TssFlnkD	ReprPC	TssA1	TssA	B_naive
chr1	27962875	27963174	Intergenic	-1298	FGR	protein-coding	TRUE	EnhA1	EnhA1	EnhA2	EnhA2	EnhWk	EnhWk	EnhWk	EnhA1	Enh	EnhWk	EnhWk	EnhWk	EnhWk	TxWk
chr1	27970333	27970815	Intergenic	-8847	FGR	protein-coding	TRUE	EnhWk	EnhWk	EnhWk	EnhWk	Quies	EnhWk	EnhWk	EnhA1	Enh	EnhWk	EnhWk	TxWk	EnhWk	EnhWk	CD56
chr1	27976827	27977463	Intergenic	-15418	FGR	protein-coding	TRUE	EnhA1	EnhWk	EnhWk	EnhWk	Quies	EnhWk	EnhA1	EnhWk	Enh	EnhWk	EnhWk	EnhWk	EnhA1	Quies
chr1	27985844	27986920	Intergenic	12342	IFI6	protein-coding	TRUE	EnhA1	TssA	EnhA1	EnhA1	EnhA1	TssA	TssA	TssA	Tss	EnhA1	EnhA1	EnhWk	EnhA1	TssA		CD56
chr1	27989266	27989989	Intergenic	9096	IFI6	protein-coding	TRUE	EnhA1	EnhWk	EnhA1	EnhA1	EnhA2	EnhA1	EnhWk	EnhA1	Enh	EnhWk	EnhWk	EnhWk	EnhA1	EnhA1
chr1	27995759	27996149	intron	2770	IFI6	protein-coding	TRUE	EnhWk	EnhWk	TssWk	TssWk	TssWk	EnhWk	EnhWk	EnhWk	Enh	EnhWk	EnhWk	TssA1	EnhWk	EnhWk	Erythroblasts	Erythroblasts
chr1	27998486	27999181	promoter-TSS	-110	IFI6	protein-coding	TRUE	TssA	TssFlnkU	TssA	TssA	TssA	TssA	TssA	TssFlnkU	Tss	TssA	TssA	TssADistal	EnhWk	TssFlnkD
chr1	28051875	28053000	promoter-TSS	-52	FAM76A	protein-coding	TRUE	TssA	TssA	TssA	TssA	TssA	TssA	TssA	TssA	Tss	TssA	TssA	TssA1	TssA2	TssA
chr1	28099213	28100654	exon	240	STX12	protein-coding	TRUE	TssA	TssA	TssA	TssA	TssA	TssA	TssA	TssA	Tss	TssA	TssA	TssA2	TssA1	TssFlnkU
chr1	28106206	28106698	intron	6758	STX12	protein-coding	TRUE	EnhA1	TxWk	TxElong	TxElong	TxWk	TxWk	TxWk	TxWk	Tx	TxWk	TxWk	TxWk	TxWk	TxWk	CD14	CD14
chr1	28156866	28157884	promoter-TSS	50	PPP1R8	protein-coding	TRUE	TssA	TssA	TssA	TssA	TssA	TssA	TssA	TssA	Tss	TssA	TssA	TssA1	TssA1	TssFlnkU
chr1	28184506	28185180	Intergenic	-14211	THEMIS2	protein-coding	TRUE	EnhA1	EnhWk	EnhWk	TssWk	EnhA2	EnhWk	EnhWk	EnhWk	Enh	EnhWk	EnhWk	EnhWk	TxWk	TxWk
chr1	28189619	28191064	Intergenic	-8712	THEMIS2	protein-coding	TRUE	EnhA1	EnhA1	EnhA2	EnhA2	EnhA2	EnhWk	EnhA1	EnhA1	Enh	EnhWk	EnhWk	EnhA1	EnhWk	EnhA1
chr1	28195526	28196245	Intergenic	-3168	THEMIS2	protein-coding	TRUE	EnhA1	EnhA1	TssWk	EnhA1	EnhA1	TssFlnkU	TssFlnkU	EnhA1	Enh	EnhA1	TssA	EnhA1	EnhWk	EnhA1	CD8_memory
chr1	28198901	28199593	intron	193	THEMIS2	protein-coding	TRUE	TssA	EnhWk	TssWk	TssA	TssA	TssA	TssA	TssA	Tss	TssA	TssA	TssA2	TssA1	EnhWk
chr1	28199849	28200683	intron	1212	THEMIS2	protein-coding	TRUE	TssA	EnhA1	EnhWk	EnhA1	EnhA1	EnhA1	EnhWk	TssFlnkU	Tss	EnhWk	EnhWk	EnhA1	EnhWk	TssA	CD14	CD14
chr1	28201263	28202130	intron	2643	THEMIS2	protein-coding	TRUE	TssFlnkU	EnhA1	EnhA2	EnhA1	EnhA1	EnhWk	EnhWk	EnhA1	Enh	EnhWk	TxWk	EnhA1	EnhWk	EnhG1
chr1	28211102	28212531	exon	12763	THEMIS2	protein-coding	TRUE	EnhA1	EnhG2	EnhWk	EnhA2	Tx	EnhG1	EnhG1	EnhG2	Enh	EnhG1	EnhA1	EnhG1	EnhG1	EnhG2
chr1	28213743	28214126	TTS	14881	THEMIS2	protein-coding	TRUE	EnhG2	EnhG2	EnhWk	EnhA1	Tx	TssFlnkU	EnhA1	EnhG2	Enh	TssFlnkU	TssFlnkD	EnhG1	EnhG1	EnhG2
chr1	28217764	28218592	3'UTR	19124	THEMIS2	protein-coding	TRUE	EnhG2	EnhA1	EnhA2	EnhA1	EnhA1	EnhG1	EnhA1	EnhG2	Enh	EnhA1	EnhA1	EnhG1	Tx	EnhA2
chr1	28230752	28231452	intron	10206	RPA2	protein-coding	TRUE	EnhA1	Tx	TxElong	TxElong	TxElong	Tx	TxWk	Tx	Tx	TxWk	TxWk	Tx	Tx	Tx	CD14	CD14
chr1	28240711	28241637	5'UTR	134	RPA2	protein-coding	TRUE	TssA	TssA	TssA	TssA	TssA	TssA	TssA	TssA	Tss	TssA	TssA	TssA1	TssA2	TssFlnkU
chr1	28258219	28258580	Intergenic	-3066	SMPDL3B	protein-coding	TRUE	EnhWk	EnhWk	Quies	EnhWk	Quies	Quies	Quies	EnhWk	Enh	Quies	Quies	EnhWk	EnhWk	Quies
chr1	28266781	28267242	intron	5546	SMPDL3B	protein-coding	TRUE	EnhA1	EnhWk	Quies	Quies	EnhWk	EnhWk	EnhWk	EnhA1	Enh	EnhWk	EnhWk	EnhWk	EnhWk	TxWk
chr1	28269770	28270917	intron	8878	SMPDL3B	protein-coding	TRUE	EnhA1	Quies	Quies	Quies	Quies	EnhWk	EnhA1	EnhA1	Enh	EnhA1	EnhWk	EnhWk	EnhWk	EnhA2
chr1	28285959	28287048	TTS	531	XKR8	protein-coding	TRUE	TssFlnk	TssFlnk	TssA	TssA	TssA	TssA	TssA	TssA	Tss	TssA	TssA	EnhWk	TssA1	TssA
chr1	28305710	28306528	intron	20146	XKR8	protein-coding	TRUE	EnhWk	EnhWk	EnhWk	EnhWk	EnhA2	EnhWk	EnhA2	TxWk	Tx	TxWk	EnhA1	EnhA1	EnhWk	TxWk
chr1	28317448	28317742	intron	31622	XKR8	protein-coding	TRUE	Tx	Tx	TxElong	TxElong	TxElong	TxWk	TxWk	EnhG2	Enh	TxWk	TxWk	Tx	EnhG1	TxWk
chr1	28318858	28319059	intron	32986	XKR8	protein-coding	TRUE	EnhG1	EnhG1	Tx	TxElong	TxElong	EnhA1	EnhA1	EnhA1	Enh	EnhA1	EnhWk	Tx	EnhWk	EnhA2
chr1	28414681	28415665	promoter-TSS	-25	EYA3	protein-coding	TRUE	TssA	TssA	TssA	TssA	TssA	TssA	TssA	TssA	Tss	TssA	TssA	TssA1	TssA1	TssFlnkU
chr1	28437514	28438160	Intergenic	-22689	EYA3	protein-coding	TRUE	EnhA1	EnhA1	EnhWk	EnhWk	Quies	Quies	Quies	EnhA1	Enh	Quies	Quies	EnhWk	EnhWk	EnhA2
chr1	28439269	28439801	Intergenic	-24387	EYA3	protein-coding	TRUE	EnhA1	TxWk	TxWk	Quies	Quies	Quies	Quies	EnhWk	Enh	Quies	EnhA2	EnhWk	EnhWk	EnhA2
chr1	28441794	28442220	Intergenic	-26859	EYA3	protein-coding	TRUE	EnhA1	EnhWk	EnhWk	Quies	EnhWk	EnhWk	EnhWk	EnhA1	Enh	EnhWk	EnhA1	EnhWk	EnhWk	EnhWk
chr1	28453145	28453839	Intergenic	-38344	EYA3	protein-coding	TRUE	EnhA1	EnhA1	EnhWk	EnhWk	EnhA2	Quies	Quies	EnhA2	Enh	ReprPCWk	Quies	EnhWk	EnhWk	TxWk
chr1	28454176	28454399	Intergenic	-39140	EYA3	protein-coding	FALSE	EnhA1	EnhA1	TssWk	TssWk	EnhA1	Quies	Quies	EnhA2	Enh	Quies	Quies	EnhWk	EnhWk	EnhWk
chr1	28461941	28462498	Intergenic	41235	PTAFR	protein-coding	TRUE	EnhA1	EnhA1	EnhWk	EnhWk	EnhA1	Quies	Quies	EnhWk	Enh	Quies	Quies	EnhWk	EnhWk	Quies
chr1	28465582	28466191	Intergenic	37568	PTAFR	protein-coding	TRUE	EnhA1	EnhWk	EnhWk	EnhWk	EnhWk	Quies	Quies	TxWk	Tx	Quies	Quies	TxWk	EnhWk	Quies	CD14	CD14
chr1	28471160	28471445	Intergenic	32152	PTAFR	protein-coding	TRUE	EnhA1	EnhWk	Quies	EnhWk	EnhA2	Quies	Quies	TxWk	Tx	Quies	Quies	TxWk	TxWk	TxWk
chr1	28481361	28481566	intron	21991	PTAFR	protein-coding	TRUE	EnhA1	Quies	Quies	TxWk	Tx	Quies	Quies	EnhWk	Enh	Quies	Quies	EnhWk	EnhWk	TxWk	CD14	CD14
chr1	28483397	28483729	intron	19892	PTAFR	protein-coding	TRUE	EnhA1	Quies	Quies	TxWk	TxWk	Quies	Quies	TxWk	Tx	Quies	Quies	EnhWk	TxWk	TxWk	CD14	CD14
chr1	28495714	28496192	intron	7502	PTAFR	protein-coding	TRUE	EnhG1	EnhWk	EnhWk	EnhWk	EnhA2	EnhWk	EnhWk	EnhWk	Enh	EnhWk	EnhWk	EnhWk	EnhWk	TxWk
chr1	28499089	28499655	intron	4083	PTAFR	protein-coding	TRUE	EnhA1	EnhA1	EnhA2	EnhA1	EnhA1	EnhWk	EnhA1	EnhA1	Enh	EnhWk	EnhWk	EnhWk	EnhWk	EnhWk
chr1	28501155	28501713	intron	2021	PTAFR	protein-coding	TRUE	TssA	EnhWk	EnhWk	EnhA1	EnhA1	Quies	Quies	EnhWk	Enh	Quies	Quies	TxWk	EnhWk	TssFlnk	CD14	CD19
chr1	28502871	28503354	5'UTR	342	PTAFR	protein-coding	TRUE	TssA	TssFlnkD	TssWk	TssWk	EnhA1	Quies	Quies	EnhWk	Enh	ReprPCWk	Quies	TssA1	EnhWk	TssFlnk	Plasma_cells	CD19
chr1	28517055	28517326	intron	3256	PTAFR	protein-coding	TRUE	EnhA1	TxWk	TxWk	Quies	TxWk	Quies	Quies	Quies	Quies	TxWk	TxWk	EnhWk	EnhWk	EnhWk	CD14	CD14
chr1	28525839	28526737	TTS	-5841	PTAFR	protein-coding	TRUE	Tx	EnhG1	Tx	Tx	Tx	EnhG1	EnhG1	EnhA1	Enh	EnhWk	EnhG1	Tx	Tx	Tx
chr1	28559190	28559676	exon	109	DNAJC8	protein-coding	TRUE	TssA	TssA	TssA	TssA	TssA	TssA	TssA	TssA	Tss	TssA	TssA	TssA1	TssA2	TssFlnkU
chr1	28562290	28563002	promoter-TSS	44	ATPIF1	protein-coding	TRUE	TssA	TssA	TssA	TssA	TssA	TssA	TssA	TssA	Tss	TssA	TssA	TssA1	TssA1	TssFlnkU
chr1	28572922	28574227	Intergenic	10973	ATPIF1	protein-coding	TRUE	TssA	EnhA1	EnhA1	EnhA1	EnhA1	TssA	EnhA2	TssA	Tss	EnhA1	EnhA2	EnhA1	EnhA1	TssA
chr1	28575120	28575299	Intergenic	-10753	SESN2	protein-coding	FALSE	EnhA1	EnhA1	TssWk	TssWk	TssA	TssFlnkU	EnhA1	EnhA1	Enh	TssFlnkU	TssFlnkU	EnhA1	EnhWk	EnhWk	Plasma_cells
chr1	28582812	28583135	Intergenic	-2989	SESN2	protein-coding	TRUE	Quies	Quies	Quies	Quies	Repr2	EnhWk	EnhWk	EnhA1	Enh	EnhWk	EnhWk	EnhWk	TxWk	TxWk	CD56
chr1	28585554	28586536	promoter-TSS	82	SESN2	protein-coding	TRUE	TssA	TssFlnk	TssA	TssA	TssA	TssA	TssA	TssA	Tss	TssA	TssA	TssA2	TssA1	EnhWk
chr1	28640499	28641138	Intergenic	-14694	MED18	protein-coding	TRUE	EnhA1	Quies	Quies	Quies	Quies	Quies	Quies	Quies	Quies	Quies	Quies	EnhWk	EnhWk	Quies	CD14	CD14
chr1	28641613	28642015	Intergenic	-13699	MED18	protein-coding	TRUE	EnhA1	Quies	Quies	Quies	Quies	Quies	Quies	Quies	Quies	Quies	Quies	Quies	EnhWk	Quies	CD14	CD14
chr1	28655168	28656199	5'UTR	171	MED18	protein-coding	TRUE	TssA	TssA	TssA	TssA	TssA	TssA	TssA	TssA	Tss	TssA	TssA	TssA2	TssA1	TssA
chr1	28692574	28692729	Intergenic	-3441	PHACTR4	protein-coding	FALSE	Quies	Quies	EnhWk	Quies	Quies	Quies	Quies	EnhWk	Enh	EnhWk	EnhWk	TxWk	TxWk	Quies
chr1	28695869	28697048	intron	366	PHACTR4	protein-coding	TRUE	TssA	TssA	TssA	TssA	TssA	TssA	TssA	TssA	Tss	TssA	TssA	TssA2	TssA1	TssA
chr1	28832000	28833113	non-coding	102	RCC1	protein-coding	TRUE	TssA	TssA	TssA	TssA	TssA	TssA	TssA	TssA	Tss	TssA	TssA	TssA2	TssA2	TssFlnkU
chr1	28844436	28845564	intron	255	RCC1	protein-coding	TRUE	EnhWk	EnhWk	TssA	TssA	TssA	TssFlnk	TssA	TssA	Tss	TssA	TssA	TssA1	TssA2	TssA
chr1	28878928	28880046	promoter-TSS	-42	TRNAU1AP	protein-coding	TRUE	TssA	TssA	TssA	TssA	TssA	TssA	TssA	TssA	Tss	TssA	TssA	TssA1	TssA1	TssA
chr1	28907720	28908954	promoter-TSS	29	SNHG12	ncRNA	TRUE	TssA	TssA	TssA	TssA	TssA	TssA	TssA	TssA	Tss	TssA	TssA	TssA1	TssA1	TssFlnkU
chr1	28918526	28919503	promoter-TSS	8	RAB42	protein-coding	TRUE	EnhWk	TssBiv	TssWk	TssBiv	TssWk	TssBiv	Quies	TssBiv	Tss	EnhWk	EnhWk	ReprPC	TssA1	EnhWk	Megakaryocytes	Megakaryocytes
chr1	28969117	28970639	promoter-TSS	-274	TAF12	protein-coding	TRUE	TssA	TssA	TssA	TssA	TssA	TssA	TssA	TssA	Tss	TssA	TssA	TssA2	TssA2	TssA
chr1	28974416	28975871	promoter-TSS	32	RNU11	snRNA	TRUE	EnhA1	TssA	TssA	TssA	TssA	TssA	TssA	TssA	Tss	TssA	TssA	EnhA1	EnhA1	EnhA1
chr1	28994916	28996743	intron	590	GMEB1	protein-coding	TRUE	TssA	TssA	TssA	TssA	TssA	TssA	TssA	TssA	Tss	TssA	TssA	TssA2	TssA1	TssA
chr1	29041570	29041866	3'UTR	-21415	YTHDF2	protein-coding	TRUE	EnhA1	Tx	TxElong	TxElong	TxElong	TxWk	TxWk	Tx	Tx	TxWk	TxWk	Tx	EnhG1	Tx
chr1	29062866	29064049	promoter-TSS	6	YTHDF2	protein-coding	TRUE	TssA	TssA	TssA	TssA	TssA	TssA	TssA	TssA	Tss	TssA	TssA	TssA2	TssA2	TssA
chr1	29101538	29102219	Intergenic	-36775	OPRD1	protein-coding	TRUE	EnhWk	TssFlnkU	TssWk	TssWk	TssWk	TssA	TssA	TssA	Tss	TssA	TssFlnkU	EnhWk	EnhWk	EnhWk
chr1	29111499	29112278	Intergenic	-26765	OPRD1	protein-coding	TRUE	EnhWk	TssA	TssA	TssA	TssA	EnhWk	EnhWk	TssFlnkU	Tss	TssFlnk	TssFlnk	TssA1	EnhWk	ReprPCWk
chr1	29201708	29201963	Intergenic	-11767	EPB41	protein-coding	TRUE	EnhWk	Quies	Quies	Quies	Quies	Quies	Quies	Quies	Quies	Quies	Quies	EnhWk	EnhWk	Quies
chr1	29203683	29204074	Intergenic	-9724	EPB41	protein-coding	TRUE	EnhWk	EnhWk	EnhWk	Quies	Quies	EnhWk	Quies	Quies	Quies	Quies	Quies	EnhWk	EnhWk	Quies
chr1	29211557	29211847	Intergenic	-1901	EPB41	protein-coding	TRUE	EnhA1	EnhWk	EnhA2	EnhA2	EnhA2	EnhWk	EnhA1	EnhA1	Enh	EnhWk	EnhA1	EnhA1	EnhA1	EnhWk
chr1	29213294	29214582	intron	335	EPB41	protein-coding	TRUE	TssA	TssA	TssA	TssA	TssA	TssA	TssA	TssA	Tss	TssA	TssA	TssA2	TssA1	TssA
chr1	29240556	29242143	intron	262	EPB41	protein-coding	TRUE	TssA	TssA	TssA	TssA	TssA	TssA	TssA	TssA	Tss	TssA	TssA	EnhG1	TssA1	TssFlnkU	Erythroblasts	Erythroblasts
chr1	29253151	29253957	intron	12466	EPB41	protein-coding	TRUE	EnhWk	EnhA1	EnhA1	EnhA1	EnhA1	TssA	EnhA1	TssA	Tss	EnhA1	TssA	EnhA1	EnhA1	EnhA2		CD56
chr1	29254631	29255059	intron	13757	EPB41	protein-coding	TRUE	EnhWk	EnhA1	EnhA1	EnhA1	EnhA1	TssFlnkU	EnhA1	EnhA2	Enh	EnhA1	TssFlnkU	EnhA1	EnhA1	EnhA1
chr1	29447639	29448465	exon	961	TMEM200B	protein-coding	TRUE	EnhBiv	EnhBiv	TssBiv	TssBiv	TssBiv	EnhWk	TxWk	EnhBiv	Enh	EnhBiv	EnhWk	ReprPC	ReprPC	TssBiv
chr1	29450472	29451461	promoter-TSS	-546	TMEM200B	protein-coding	TRUE	TssBiv	TssBiv	TssBiv	TssBiv	TssBiv	TssBiv	TssA	TssBiv	Tss	TssBiv	EnhWk	ReprPC	TssA1	TssBiv
chr1	29507608	29509013	5'UTR	326	SRSF4	protein-coding	TRUE	TssA	TssA	TssA	TssA	TssA	TssA	TssA	TssA	Tss	TssA	TssA	TssA2	TssA2	TssA
chr1	29529310	29529775	intron	-20906	SRSF4	protein-coding	TRUE	EnhWk	EnhWk	TxWk	TxWk	EnhA2	TxWk	EnhA2	EnhG1	Enh	TxWk	EnhA2	EnhWk	EnhWk	TxWk
chr1	29557163	29557838	promoter-TSS	-31	MECR	protein-coding	TRUE	EnhWk	TssA	TssA	TssA	TssA	TssA	TssA	TssA	Tss	TssA	TssA	TssA1	TssA1	TssFlnkU
chr1	29562698	29563381	promoter-TSS	12	PTPRU	protein-coding	TRUE	EnhBiv	TssBiv	TssBiv	TssWk	TssBiv	TssBiv	EnhWk	TssBiv	Tss	TssBiv	TssBiv	ReprPC	EnhWk	TssBiv
chr1	29564016	29564971	intron	1466	PTPRU	protein-coding	TRUE	EnhBiv	EnhBiv	TssBiv	TssWk	TssBiv	ReprPC	EnhWk	EnhBiv	Enh	EnhBiv	ReprPC	ReprPC	ReprPC	TssBiv
chr1	29585882	29586728	intron	23277	PTPRU	protein-coding	TRUE	EnhBiv	EnhBiv	TssBiv	TssBiv	TssBiv	EnhBiv	EnhWk	EnhBiv	Enh	EnhBiv	ReprPCWk	ReprPC	ReprPC	EnhBiv
chr1	29609915	29610180	intron	47020	PTPRU	protein-coding	FALSE	TssFlnkD	EnhWk	TssWk	TssWk	TssWk	Quies	Quies	EnhWk	Enh	Quies	Quies	Quies	Quies	Quies
chr1	29720923	29721454	Intergenic	-44563	LINC01756	ncRNA	TRUE	Quies	Quies	Repr2	Repr2	Quies	Quies	Quies	ReprPCWk	ReprPC	Quies	Quies	Quies	Quies	ReprPCWk
chr1	30185004	30185344	Intergenic	325285	LINC01648	ncRNA	TRUE	EnhA1	ReprPCWk	Quies	Quies	Repr2	Quies	Quies	Quies	Quies	Quies	ReprPCWk	Quies	Quies	TxWk	CD14	CD14
chr1	30457870	30458250	Intergenic	52399	LINC01648	ncRNA	TRUE	EnhA1	Quies	Quies	Quies	Quies	Quies	Quies	Quies	Quies	Quies	Quies	Quies	Quies	ReprPCWk	CD14	CD14
chr1	30603472	30603805	Intergenic	-93180	LINC01648	ncRNA	TRUE	EnhA1	Quies	Repr2	Quies	Quies	Quies	Quies	Quies	Quies	Quies	Quies	EnhA1	Quies	TxWk
chr1	30664030	30664558	Intergenic	-153835	LINC01648	ncRNA	TRUE	ZNF_Rpts	Quies	Quies	Quies	Quies	Quies	EnhA1	EnhA1	Enh	EnhWk	EnhA2	EnhWk	Quies	ReprPCWk
chr1	30689405	30689895	Intergenic	-179191	LINC01648	ncRNA	FALSE	Quies	Quies	Quies	Quies	Quies	Quies	Quies	Quies	Quies	Quies	ReprPCWk	Quies	Quies	ZNF_Rpts
chr1	30852867	30853637	Intergenic	-338367	MATN1-AS1	ncRNA	TRUE	Quies	EnhWk	EnhWk	Quies	Repr2	Quies	Quies	Quies	Quies	Quies	ReprPCWk	Quies	Quies	ReprPCWk
chr1	31158169	31158585	Intergenic	-33242	MATN1-AS1	ncRNA	TRUE	ReprPC	EnhBiv	TssBiv	TssBiv	TssBiv	Quies	Quies	EnhBiv	Enh	TssFlnk	TssFlnk	ReprPC	ReprPC	TssBiv
chr1	31190769	31192453	promoter-TSS	-8	MATN1-AS1	ncRNA	TRUE	TssA	TssA	TssA	TssA	TssA	TssA	TssA	TssA	Tss	TssA	TssA	TssA1	EnhA1	TssFlnk	Megakaryocytes
chr1	31203062	31203535	Intergenic	-6867	MATN1	protein-coding	TRUE	EnhWk	TssFlnkU	EnhA1	TssWk	EnhA2	TxWk	EnhA2	EnhA1	Enh	EnhWk	TxWk	EnhWk	EnhWk	EnhG1
chr1	31205219	31205781	3'UTR	6579	MIR4420	ncRNA	TRUE	EnhG1	EnhG2	Tx	EnhWk	Tx	EnhG1	Tx	EnhG2	Enh	EnhG1	EnhWk	EnhG1	Tx	Tx
chr1	31216359	31217244	intron	-4723	MIR4420	ncRNA	TRUE	EnhG1	EnhG2	EnhA1	EnhA1	EnhA1	TssFlnk	EnhA1	EnhA1	Enh	EnhA1	TssFlnk	EnhG1	EnhG1	EnhG1
chr1	31222616	31222953	intron	7898	LAPTM5	protein-coding	TRUE	EnhG2	EnhG2	EnhA1	EnhA1	EnhA1	TssFlnkU	TssFlnkU	EnhG2	Enh	EnhA1	TssFlnkU	EnhG1	EnhG1	EnhG2
chr1	31223726	31224093	intron	6773	LAPTM5	protein-coding	TRUE	EnhG2	EnhG2	EnhA1	EnhA1	EnhA1	TssFlnkU	TssFlnkU	EnhG2	Enh	TssFlnkU	EnhA1	EnhG1	EnhG1	EnhG2
chr1	31226529	31226887	intron	3975	LAPTM5	protein-coding	TRUE	TssFlnkU	TssFlnkU	EnhA1	EnhA1	EnhA1	TssFlnkU	TssFlnkU	TssA	Tss	TssA	TssA	EnhG1	EnhG1	TssA
chr1	31227574	31227879	intron	2956	LAPTM5	protein-coding	TRUE	TssFlnkU	EnhG2	EnhA1	EnhA1	EnhA1	TssFlnkU	TssFlnkU	TssFlnkU	Tss	TssFlnkU	TssA	EnhA1	EnhG1	TssA	CD8_memory	CD3
chr1	31229301	31230887	intron	589	LAPTM5	protein-coding	TRUE	TssA	TssA	TssA	TssA	EnhA1	TssA	TssA	TssA	Tss	TssA	TssA	TssADistal	TssA2	TssA	Plasma_cells	CD19
chr1	31241857	31242195	Intergenic	-11343	LAPTM5	protein-coding	TRUE	Quies	TxWk	EnhWk	Quies	Quies	Quies	EnhA2	Quies	Quies	Quies	EnhA2	EnhA1	EnhA1	Quies
chr1	31252392	31252899	Intergenic	-21963	LAPTM5	protein-coding	TRUE	EnhWk	EnhA1	TssWk	TssWk	EnhWk	EnhWk	EnhA1	EnhWk	Enh	EnhWk	EnhA1	EnhA1	EnhWk	EnhWk
chr1	31253357	31253690	Intergenic	-22841	LAPTM5	protein-coding	TRUE	EnhWk	EnhA1	EnhA2	EnhA2	Quies	TxWk	TxWk	EnhA2	Enh	TxWk	TxWk	EnhWk	TxWk	TxWk
chr1	31255275	31255980	Intergenic	-24945	LAPTM5	protein-coding	TRUE	EnhA1	EnhWk	TssWk	TssWk	EnhWk	EnhWk	EnhWk	EnhWk	Enh	TssFlnkD	EnhA1	EnhWk	EnhWk	EnhWk
chr1	31256492	31256799	Intergenic	-25963	LAPTM5	protein-coding	TRUE	EnhA1	EnhWk	EnhWk	EnhWk	Quies	Quies	ReprPCWk	ReprPCWk	ReprPC	Quies	Quies	EnhWk	EnhWk	TxWk	CD14	CD14
chr1	31263645	31263970	Intergenic	-33125	LAPTM5	protein-coding	TRUE	EnhWk	EnhA1	TssWk	EnhWk	Repr2	EnhWk	EnhWk	EnhWk	Enh	ReprPCWk	EnhWk	Quies	EnhWk	EnhWk		CD19
chr1	31274526	31274987	Intergenic	-44074	LAPTM5	protein-coding	TRUE	EnhBiv	EnhBiv	TssWk	TssWk	TssBiv	EnhWk	EnhWk	EnhBiv	Enh	EnhWk	EnhBiv	Quies	EnhWk	EnhWk
chr1	31296791	31297559	Intergenic	-66492	LAPTM5	protein-coding	TRUE	EnhA1	TssBiv	TssBiv	TssBiv	TssBiv	EnhBiv	EnhA1	TssBiv	Tss	EnhBiv	TssBiv	ReprPC	EnhWk	TssBiv
chr1	31313792	31314060	Intergenic	67554	SDC3	protein-coding	TRUE	EnhBiv	ReprPCWk	Repr2	Quies	Repr2	Quies	ReprPCWk	ReprPCWk	ReprPC	ReprPCWk	ReprPCWk	EnhWk	EnhWk	ReprPCWk
chr1	31326991	31327321	Intergenic	54324	SDC3	protein-coding	TRUE	ReprPCWk	EnhWk	Quies	Quies	TssWk	Quies	Quies	ReprPCWk	ReprPC	ReprPCWk	ReprPCWk	Quies	ReprPCWk	ReprPCWk
chr1	31354141	31354484	intron	27167	SDC3	protein-coding	FALSE	ReprPC	EnhWk	EnhWk	EnhWk	EnhWk	Quies	Quies	EnhBiv	Enh	Quies	Quies	ReprPCWk	ReprPCWk	ReprPCWk
chr1	31364720	31364948	intron	16646	SDC3	protein-coding	FALSE	EnhBiv	EnhWk	EnhWk	EnhWk	Quies	Quies	TxWk	EnhWk	Enh	Quies	Quies	EnhWk	Quies	ReprPCWk
chr1	31381204	31381988	promoter-TSS	-116	SDC3	protein-coding	TRUE	TssBiv	TssBiv	TssWk	TssBiv	TssBiv	ReprPCWk	ReprPCWk	TssBiv	Tss	ReprPCWk	EnhBiv	ReprPC	ReprPC	TssBiv
chr1	31385858	31386163	Intergenic	-4531	SDC3	protein-coding	TRUE	EnhA1	ReprPCWk	Quies	Quies	Quies	ReprPCWk	Quies	EnhWk	Enh	Quies	Quies	EnhWk	EnhWk	EnhWk	CD14	CD14
chr1	31392022	31392502	Intergenic	-10782	SDC3	protein-coding	TRUE	EnhA1	ReprPCWk	Quies	Quies	Quies	ReprPCWk	EnhA2	Quies	Quies	Quies	EnhA2	EnhWk	EnhWk	Quies
chr1	31401936	31402553	Intergenic	6378	SNORD103B	snoRNA	TRUE	EnhWk	EnhWk	Quies	Quies	Quies	EnhWk	TxWk	EnhA1	Enh	EnhWk	EnhWk	TxWk	TxWk	TxWk	CD56	CD56
chr1	31455837	31456028	intron	-14849	SNORD103C	snoRNA	FALSE	EnhA1	EnhG1	TssWk	EnhWk	EnhA2	TxWk	EnhA2	TxWk	Tx	TxWk	TxWk	EnhG1	EnhG1	EnhG1
chr1	31486298	31486691	intron	-45411	SNORD103C	snoRNA	TRUE	TxWk	EnhWk	EnhWk	EnhWk	EnhA2	EnhWk	EnhWk	TxWk	Tx	EnhWk	EnhWk	EnhWk	TxWk	EnhWk	Plasma_cells	CD19
chr1	31500891	31501245	intron	37496	PUM1	protein-coding	TRUE	EnhWk	EnhG1	EnhWk	EnhWk	EnhA2	EnhG1	EnhA1	TxWk	Tx	TxWk	EnhWk	EnhG1	EnhWk	TxWk
chr1	31530975	31531319	intron	7417	PUM1	protein-coding	FALSE	Tx	Tx	Tx	TxElong	TxElong	EnhWk	EnhA1	EnhG1	Enh	EnhG1	EnhG1	Tx	Tx	EnhG1
chr1	31537879	31538981	intron	134	PUM1	protein-coding	TRUE	TssA	TssA	TssA	TssA	TssA	TssA	TssA	TssA	Tss	TssA	TssA	TssA2	TssA2	TssA
chr1	31627557	31628635	Intergenic	84638	NKAIN1	protein-coding	TRUE	TssA	TssA	EnhA1	EnhA1	EnhA1	TssA	EnhA2	TssFlnk	Tss	TssFlnk	TssA	TssA1	EnhA1	TssA
chr1	31635448	31635789	Intergenic	77115	NKAIN1	protein-coding	TRUE	Quies	EnhWk	Quies	TssWk	TssBiv	Quies	EnhWk	Quies	Quies	Quies	TxWk	EnhWk	TxWk	Quies
chr1	31643630	31643929	Intergenic	68954	NKAIN1	protein-coding	TRUE	EnhWk	ReprPCWk	Quies	Quies	Quies	ReprPCWk	EnhA1	Quies	Quies	Quies	EnhA2	EnhA1	EnhWk	Quies
chr1	31654409	31655026	exon	58016	NKAIN1	protein-coding	TRUE	EnhWk	EnhBiv	TssBiv	TssBiv	TssBiv	ReprPCWk	EnhBiv	EnhBiv	Enh	ReprPCWk	ReprPC	EnhWk	EnhWk	EnhBiv
chr1	31655187	31655370	intron	57455	NKAIN1	protein-coding	FALSE	EnhWk	EnhBiv	TssBiv	TssBiv	TssBiv	ReprPC	EnhBiv	EnhBiv	Enh	ReprPCWk	ReprPC	EnhWk	EnhWk	EnhBiv
chr1	31769328	31770245	promoter-TSS	-42	ZCCHC17	protein-coding	TRUE	TssA	TssA	TssA	TssA	TssA	TssA	TssA	TssA	Tss	TssA	TssA	TssA2	TssA2	TssFlnkU
chr1	31845947	31846753	promoter-TSS	-215	FABP3	protein-coding	TRUE	TssBiv	EnhWk	TssWk	TssWk	TssWk	EnhWk	EnhWk	EnhWk	Enh	EnhWk	ReprPCWk	EnhWk	EnhWk	EnhA2
chr1	31867484	31868100	Intergenic	-14620	SERINC2	protein-coding	TRUE	TssFlnkD	EnhWk	TssWk	TssWk	TssA	TssFlnkD	EnhWk	EnhWk	Enh	TssFlnk	ReprPCWk	TssA1	EnhWk	TssFlnkD
chr1	31885784	31886940	promoter-TSS	-298	SERINC2	protein-coding	TRUE	TssBiv	TssBiv	TssBiv	TssBiv	TssBiv	TssBiv	TssA	TssBiv	Tss	EnhBiv	TssBiv	TssA1	ReprPC	TssBiv
chr1	31895539	31895955	intron	9087	SERINC2	protein-coding	TRUE	ReprPCWk	EnhWk	EnhA1	EnhWk	EnhWk	ReprPCWk	ReprPCWk	EnhWk	Enh	Quies	ReprPCWk	EnhWk	Quies	ReprPCWk	B_naive	CD19
chr1	31896319	31896708	intron	9854	SERINC2	protein-coding	TRUE	ReprPCWk	EnhA1	EnhA2	TssWk	EnhWk	ReprPCWk	ReprPCWk	EnhBiv	Enh	Quies	ReprPC	Quies	Quies	ReprPCWk	B_naive	CD19
chr1	31904595	31905070	intron	18173	SERINC2	protein-coding	TRUE	Quies	Quies	Quies	Quies	Quies	Quies	Quies	Quies	Quies	Quies	ReprPCWk	Quies	Quies	EnhWk
chr1	31955854	31956696	Intergenic	-15564	LINC01225	pseudo	TRUE	EnhA1	EnhWk	EnhWk	EnhWk	Quies	Quies	Quies	TxWk	Tx	ReprPCWk	ReprPCWk	EnhWk	Quies	Quies	CD14	CD14
chr1	31971655	31971823	promoter-TSS	-100	LINC01225	pseudo	FALSE	EnhWk	EnhWk	EnhWk	EnhWk	TssBiv	EnhWk	Quies	EnhWk	Enh	EnhWk	EnhWk	EnhWk	EnhWk	Quies
chr1	31989242	31990442	TTS	5806	LINC01226	ncRNA	TRUE	EnhA1	Quies	Quies	Quies	Quies	Quies	Quies	EnhA2	Enh	Quies	ReprPCWk	EnhWk	Quies	Quies
chr1	32001588	32001973	Intergenic	17745	LINC01226	ncRNA	TRUE	EnhA1	ReprPCWk	EnhWk	Quies	Repr2	ReprPCWk	EnhWk	EnhBiv	Enh	EnhWk	ReprPCWk	EnhWk	Quies	Quies	CD14	CD14
chr1	32014385	32015146	Intergenic	-27320	TINAGL1	protein-coding	TRUE	EnhWk	EnhBiv	EnhWk	TssWk	TssWk	EnhWk	EnhWk	EnhBiv	Enh	EnhWk	EnhWk	EnhWk	EnhWk	EnhWk
chr1	32029796	32030047	Intergenic	-12164	TINAGL1	protein-coding	FALSE	Quies	ReprPCWk	Quies	Quies	Quies	Quies	ReprPCWk	ReprPCWk	ReprPC	Quies	ReprPCWk	Quies	Quies	Quies
chr1	32052483	32052693	3'UTR	8842	TINAGL1	protein-coding	FALSE	ReprPCWk	ReprPCWk	TssWk	Quies	TssWk	Quies	Quies	ReprPCWk	ReprPC	ReprPCWk	ReprPCWk	ReprPCWk	Quies	ReprPCWk
chr1	32059524	32059841	Intergenic	15937	TINAGL1	protein-coding	TRUE	Quies	EnhBiv	Quies	Quies	Quies	Quies	ReprPCWk	ReprPCWk	ReprPC	EnhWk	ReprPCWk	ReprPCWk	Quies	ReprPCWk
chr1	32071459	32071907	Intergenic	-11618	HCRTR1	protein-coding	TRUE	EnhA1	EnhWk	EnhWk	EnhWk	EnhWk	Quies	ReprPCWk	Quies	Quies	Quies	ReprPCWk	Quies	Quies	Quies	CD14	CD14
chr1	32083290	32083971	intron	330	HCRTR1	protein-coding	TRUE	TssBiv	TssBiv	TssBiv	TssBiv	TssBiv	ReprPCWk	ReprPC	TssBiv	Tss	TssBiv	EnhBiv	ReprPC	EnhWk	TssBiv
chr1	32105260	32105485	intron	4845	PEF1	protein-coding	TRUE	EnhA1	TxWk	TxElong	Tx	TxElong	EnhWk	EnhWk	EnhWk	Enh	EnhWk	EnhWk	EnhWk	EnhWk	EnhG1	CD14	CD14
chr1	32109949	32111020	promoter-TSS	-267	PEF1	protein-coding	TRUE	TssA	TssA	TssA	TssA	TssA	TssA	TssA	TssA	Tss	TssA	TssA	TssA2	TssA1	TssFlnkU
chr1	32129549	32129821	intron	-18847	PEF1	protein-coding	FALSE	Quies	ReprPCWk	EnhWk	Quies	Quies	Quies	Quies	EnhWk	Enh	Quies	Quies	Quies	Quies	Quies
chr1	32135702	32135915	intron	-24971	PEF1	protein-coding	FALSE	EnhBiv	EnhBiv	TssBiv	TssBiv	TssBiv	EnhWk	EnhWk	EnhBiv	Enh	EnhWk	TssBiv	ReprPC	Quies	EnhBiv
chr1	32165034	32165291	intron	4605	COL16A1	protein-coding	TRUE	Quies	EnhWk	EnhWk	EnhWk	Quies	EnhWk	EnhWk	EnhWk	Enh	EnhWk	EnhWk	Quies	Quies	EnhWk
chr1	32170786	32171108	Intergenic	-1179	COL16A1	protein-coding	TRUE	EnhBiv	EnhBiv	TssBiv	TssBiv	TssBiv	EnhBiv	EnhWk	EnhWk	Enh	EnhBiv	EnhWk	EnhWk	EnhWk	EnhBiv
chr1	32180472	32181450	Intergenic	-11193	COL16A1	protein-coding	TRUE	TssBiv	TssBiv	TssBiv	TssWk	TssBiv	EnhWk	EnhWk	TssBiv	Tss	EnhBiv	EnhBiv	ReprPC	EnhWk	TssBiv
chr1	32204899	32205273	exon	19250	MIR4254	ncRNA	TRUE	ReprPCWk	EnhWk	EnhWk	EnhA1	EnhWk	TssFlnkD	EnhWk	EnhWk	Enh	EnhWk	EnhWk	Quies	Quies	Quies	B_memory	CD19
chr1	32211194	32211472	intron	13003	MIR4254	ncRNA	TRUE	ReprPCWk	EnhA1	EnhWk	EnhA1	EnhA2	TxWk	EnhWk	EnhWk	Enh	EnhWk	Quies	EnhWk	Quies	TxWk		CD19
chr1	32216486	32217110	intron	7538	MIR4254	ncRNA	TRUE	EnhBiv	EnhWk	EnhWk	EnhWk	Repr2	EnhWk	EnhWk	EnhA1	Enh	EnhWk	EnhWk	ReprPCWk	Quies	EnhWk	CD56	CD56
chr1	32226194	32226929	intron	-2226	MIR4254	ncRNA	TRUE	TssBiv	TssBiv	TssWk	TssWk	TssBiv	EnhWk	EnhWk	EnhWk	Enh	EnhWk	EnhWk	ReprPC	ReprPC	TssBiv		CD3
chr1	32228350	32228623	intron	1177	ADGRB2	protein-coding	TRUE	EnhBiv	EnhBiv	TssBiv	TssBiv	TssBiv	EnhWk	EnhBiv	EnhBiv	Enh	EnhBiv	EnhBiv	ReprPC	ReprPC	TssBiv
chr1	32229405	32230511	promoter-TSS	-294	ADGRB2	protein-coding	TRUE	EnhBiv	EnhWk	TssWk	TssWk	TssBiv	TssFlnk	EnhWk	TssBiv	Tss	EnhWk	EnhWk	ReprPC	EnhWk	TssBiv
chr1	32237541	32238516	Intergenic	-8365	ADGRB2	protein-coding	TRUE	EnhBiv	TssBiv	TssWk	TssWk	TssBiv	EnhWk	EnhWk	TssBiv	Tss	EnhWk	EnhWk	ReprPC	ReprPC	TssBiv
chr1	32253678	32255214	Intergenic	-24782	ADGRB2	protein-coding	TRUE	TssA	TssA	TssA	TssA	TssA	TssA	TssA	TssA	Tss	TssA	TssA	TssA1	TssA1	EnhWk		CD3
chr1	32281540	32281857	promoter-TSS	-47	SPOCD1	protein-coding	TRUE	Quies	EnhA2	EnhWk	EnhWk	Quies	EnhWk	EnhWk	EnhWk	Enh	Quies	EnhWk	EnhWk	Quies	Quies
chr1	32292499	32293517	Intergenic	-11356	SPOCD1	protein-coding	TRUE	EnhWk	EnhA1	TssWk	TssWk	TssWk	EnhA1	EnhA1	EnhA1	Enh	EnhA1	EnhWk	EnhA1	EnhWk	EnhA1
chr1	32313934	32314612	Intergenic	-32621	SPOCD1	protein-coding	TRUE	EnhWk	EnhWk	TssWk	TssWk	EnhA2	EnhWk	TssFlnkU	EnhA1	Enh	EnhA1	EnhWk	Quies	EnhWk	EnhWk
chr1	32338568	32338790	Intergenic	46580	PTP4A2	protein-coding	TRUE	Quies	Quies	Quies	Quies	Quies	EnhWk	EnhWk	EnhA1	Enh	EnhA1	EnhWk	Quies	TxWk	Quies
chr1	32354613	32355428	Intergenic	30238	PTP4A2	protein-coding	TRUE	EnhA1	EnhA1	EnhA2	EnhA2	EnhA2	EnhA1	EnhA1	EnhA1	Enh	EnhA1	EnhA1	EnhWk	EnhA1	EnhA1
chr1	32369909	32371022	Intergenic	14793	PTP4A2	protein-coding	TRUE	EnhA1	Tx	Tx	TxElong	TxElong	TxWk	TxWk	Tx	Tx	TxWk	TxWk	Tx	Tx	Tx	CD14
chr1	32386498	32387072	intron	-1526	PTP4A2	protein-coding	TRUE	EnhA1	EnhWk	EnhA2	EnhA2	EnhA2	EnhWk	EnhWk	EnhA2	Enh	EnhWk	EnhWk	EnhWk	EnhWk	EnhA2
chr1	32392891	32393161	intron	-7767	PTP4A2	protein-coding	TRUE	EnhWk	EnhA1	EnhWk	TssWk	EnhA1	EnhWk	TssFlnkU	EnhA2	Enh	EnhA1	TssFlnkU	EnhA1	EnhWk	EnhWk
chr1	32403125	32404538	5'UTR	156	PTP4A2	protein-coding	TRUE	TssA	TssA	TssA	TssA	TssA	TssA	TssA	TssA	Tss	TssA	TssA	TssA2	TssA2	TssA
chr1	32405487	32405896	Intergenic	-1704	PTP4A2	protein-coding	TRUE	EnhA1	EnhA1	EnhA2	EnhA1	EnhA2	EnhA1	TssFlnkU	EnhA1	Enh	EnhA1	EnhA1	EnhWk	EnhWk	EnhA1
chr1	32409423	32410623	Intergenic	-6035	PTP4A2	protein-coding	TRUE	TssFlnkU	TssA	TssWk	TssA	TssA	TssA	TssA	TssFlnkU	Tss	TssA	TssA	EnhA1	EnhA1	TssA		CD19
chr1	32420177	32420705	Intergenic	-16453	PTP4A2	protein-coding	TRUE	EnhA1	EnhWk	EnhWk	EnhWk	EnhWk	EnhWk	EnhA1	EnhA1	Enh	EnhWk	EnhA1	EnhA1	EnhA1	EnhA1
chr1	32421508	32422116	Intergenic	-17824	PTP4A2	protein-coding	TRUE	EnhA1	EnhA1	EnhWk	TssWk	EnhA2	EnhA1	EnhA1	EnhA1	Enh	EnhWk	EnhA2	EnhA1	EnhA1	EnhWk
chr1	32423270	32423652	Intergenic	-19473	PTP4A2	protein-coding	TRUE	EnhA1	EnhA1	EnhWk	EnhWk	EnhWk	EnhWk	EnhA1	EnhA1	Enh	EnhWk	EnhA1	EnhA1	EnhWk	EnhA1
chr1	32429675	32430135	Intergenic	-25917	PTP4A2	protein-coding	TRUE	EnhWk	EnhWk	EnhWk	EnhWk	Quies	EnhWk	EnhWk	EnhWk	Enh	EnhWk	EnhWk	EnhWk	EnhWk	Quies
chr1	32447651	32448024	Intergenic	-31457	KHDRBS1	protein-coding	TRUE	EnhWk	EnhA1	EnhWk	EnhWk	EnhA2	EnhA1	EnhWk	EnhA1	Enh	EnhA1	EnhWk	EnhWk	EnhWk	EnhWk
chr1	32471142	32471323	Intergenic	-8062	KHDRBS1	protein-coding	TRUE	EnhWk	EnhWk	EnhWk	EnhWk	EnhWk	Quies	TxWk	TxWk	Tx	Quies	Quies	TxWk	TxWk	TxWk
chr1	32478961	32480017	non-coding	194	KHDRBS1	protein-coding	TRUE	TssA	TssA	TssA	TssA	TssA	TssA	TssA	TssA	Tss	TssA	TssA	TssA2	TssA2	TssFlnk
chr1	32511506	32511744	intron	-26007	TMEM39B	protein-coding	TRUE	EnhA1	Tx	TxElong	TxElong	TxElong	Tx	TxWk	Tx	Tx	Tx	Tx	Tx	Tx	Tx	CD14	CD14
chr1	32531786	32532565	Intergenic	-5456	TMEM39B	protein-coding	TRUE	EnhA1	EnhWk	TssWk	EnhWk	TssWk	EnhWk	EnhA1	EnhA1	Enh	EnhWk	EnhWk	EnhWk	EnhWk	EnhWk
chr1	32538180	32539203	intron	192	TMEM39B	protein-coding	TRUE	TssA	TssA	TssA	TssA	TssA	TssA	TssA	TssA	Tss	TssA	TssA	TssA1	TssA1	TssFlnkU
chr1	32573254	32574359	intron	163	KPNA6	protein-coding	TRUE	TssA	TssA	TssA	TssA	TssA	TssA	TssA	TssA	Tss	TssA	TssA	TssA2	TssA2	TssFlnk
chr1	32644952	32646154	intron	208	TXLNA	protein-coding	TRUE	TssA	TssA	TssA	TssA	TssA	TssA	TssA	TssA	Tss	TssA	TssA	TssA2	TssA2	TssA
chr1	32665864	32667401	intron	646	CCDC28B	protein-coding	TRUE	EnhWk	TssA	TssA	TssA	TssWk	TssA	TssA	TssFlnkU	Tss	TssA	TssA	EnhA1	TssA1	TssFlnk	Erythroblasts	Erythroblasts
chr1	32670870	32671645	promoter-TSS	22	IQCC	protein-coding	TRUE	TssFlnkD	TssFlnkU	TssA	TssA	TssA	TssA	TssA	TssFlnkU	Tss	TssA	TssA	TssA2	TssA1	TssA
chr1	32681014	32681630	TTS	-5863	EIF3I	protein-coding	TRUE	Tx	EnhG1	Tx	Tx	TxElong	EnhWk	EnhWk	EnhG1	Enh	EnhWk	EnhWk	TxWk	TxWk	EnhG1	CD56
chr1	32687520	32688417	promoter-TSS	3	TMEM234	protein-coding	TRUE	TssA	TssA	TssA	TssA	TssA	TssA	TssA	TssA	Tss	TssA	TssA	TssA2	TssA1	TssFlnkU
chr1	32705886	32707230	intron	753	MTMR9LP	pseudo	TRUE	TssBiv	TssFlnkU	TssWk	TssA	TssWk	TssA	TssA	TssFlnkD	Tss	TssA	TssA	TssA1	TssA1	EnhWk
chr1	32713814	32714207	exon	1193	FAM167B	protein-coding	TRUE	EnhBiv	EnhA1	EnhA1	EnhA1	EnhA1	TssFlnkU	TssA	EnhA1	Enh	TssFlnkU	TssFlnkU	EnhWk	EnhWk	TssFlnkU	CD4_memory
chr1	32715418	32716143	Intergenic	-1059	LCK	protein-coding	TRUE	EnhBiv	EnhA1	EnhA1	TssA	EnhA2	TssFlnkU	TssFlnkU	EnhA1	Enh	TssA	TssFlnkU	ReprPCWk	TxWk	EnhA1		CD3
chr1	32716722	32717054	promoter-TSS	48	LCK	protein-coding	TRUE	ReprPCWk	EnhA1	EnhA1	EnhA1	EnhA1	TssA	TssA	TssFlnkU	Tss	TssA	TssA	EnhWk	TxWk	TssFlnkU		CD19
chr1	32729404	32729783	intron	-10118	LCK	protein-coding	TRUE	Quies	EnhA1	TssWk	TssWk	EnhA2	EnhWk	EnhA1	EnhG1	Enh	EnhA1	TssFlnkD	Quies	Quies	EnhWk
chr1	32732576	32732714	intron	-7067	LCK	protein-coding	FALSE	Quies	EnhWk	TxWk	Quies	TxWk	EnhA1	EnhA1	EnhG1	Enh	EnhA1	EnhWk	Quies	Quies	TxWk
chr1	32738245	32738658	intron	-1260	LCK	protein-coding	TRUE	ReprPCWk	EnhWk	EnhWk	TxWk	TxWk	TssFlnkU	EnhA1	EnhA1	Enh	EnhA1	TssFlnkU	ReprPCWk	Quies	EnhA1
chr1	32739278	32739886	promoter-TSS	-130	LCK	protein-coding	TRUE	ReprPC	EnhA1	TssWk	TssWk	EnhA1	TssFlnkU	TssFlnkU	EnhA1	Enh	TssFlnkU	TssFlnkU	ReprPCWk	Quies	EnhWk
chr1	32757175	32758285	promoter-TSS	22	HDAC1	protein-coding	TRUE	TssA	TssA	TssA	TssA	TssA	TssA	TssA	TssA	Tss	TssA	TssA	TssA2	TssA1	TssA
chr1	32785578	32785881	intron	16110	MARCKSL1	protein-coding	TRUE	Tx	EnhA1	EnhA2	EnhA2	EnhA1	EnhWk	EnhWk	EnhG1	Enh	EnhA1	EnhA1	Tx	Tx	EnhG1
chr1	32787552	32787913	intron	14107	MARCKSL1	protein-coding	TRUE	Tx	EnhA1	EnhWk	EnhA1	EnhA2	TssFlnkU	EnhA1	EnhA1	Enh	EnhWk	TssFlnkU	EnhG1	EnhG1	EnhG1
chr1	32800648	32802224	intron	404	MARCKSL1	protein-coding	TRUE	TssBiv	TssA	TssA	TssA	EnhA1	TssA	TssA	TssFlnk	Tss	EnhWk	TssFlnk	TssA1	EnhWk	TssFlnk	Plasma_cells	CD19
chr1	32802666	32803695	Intergenic	-1341	MARCKSL1	protein-coding	TRUE	EnhA1	EnhA1	EnhA1	TssWk	EnhWk	EnhWk	EnhWk	EnhA1	Enh	EnhWk	EnhWk	EnhWk	EnhWk	EnhA1
chr1	32805210	32805476	Intergenic	-3503	MARCKSL1	protein-coding	TRUE	EnhA1	EnhWk	EnhWk	EnhWk	Quies	Quies	Quies	EnhWk	Enh	Quies	TxWk	TxWk	Quies	TxWk	CD14	CD14
chr1	32816489	32817657	Intergenic	10771	FAM229A	protein-coding	TRUE	EnhA1	EnhWk	EnhA1	EnhA1	EnhA1	EnhWk	EnhA1	EnhWk	Enh	EnhWk	EnhA1	EnhWk	EnhWk	TssFlnk
chr1	32827326	32827979	promoter-TSS	191	FAM229A	protein-coding	TRUE	EnhBiv	EnhWk	TssWk	TssWk	TssBiv	EnhWk	EnhWk	EnhWk	Enh	EnhWk	TxWk	TssADistal	EnhWk	EnhWk
chr1	32837658	32838236	intron	10085	TSSK3	protein-coding	TRUE	Tx	EnhG1	Tx	Tx	TxElong	EnhWk	EnhA1	EnhG1	Enh	EnhWk	EnhWk	Tx	EnhG1	EnhG1
chr1	32859624	32860583	promoter-TSS	-42	BSDC1	protein-coding	TRUE	TssA	TssA	TssA	TssA	TssA	TssA	TssA	TssA	Tss	TssA	TssA	TssA2	TssA1	TssA
chr1	32879512	32879800	Intergenic	-19594	BSDC1	protein-coding	TRUE	Het	ReprPCWk	Quies	Quies	EnhWk	Quies	ReprPCWk	ReprPCWk	ReprPC	Quies	Quies	Quies	Quies	Quies
chr1	32914068	32914291	Intergenic	-16478	ZBTB8B	protein-coding	FALSE	ZNF_Rpts	ReprPCWk	Repr2	Quies	Repr1	ReprPCWk	EnhWk	ReprPCWk	ReprPC	ReprPCWk	EnhA2	Quies	Quies	ReprPCWk	CD8_memory	CD3
chr1	32965841	32966690	Intergenic	35608	ZBTB8B	protein-coding	TRUE	TssFlnk	EnhBiv	TssBiv	TssWk	TssBiv	ReprPCWk	EnhA2	EnhBiv	Enh	TssBiv	EnhBiv	TssA1	EnhWk	TssBiv	CD4_memory	CD3
chr1	32986058	32986699	Intergenic	-18367	ZBTB8A	protein-coding	TRUE	EnhWk	EnhWk	TssWk	TssWk	TssWk	ReprPCWk	Quies	EnhWk	Enh	Quies	ReprPCWk	TssA1	Quies	ReprPCWk	Erythroblasts	Erythroblasts
chr1	33005021	33005678	intron	604	ZBTB8A	protein-coding	TRUE	TssBiv	EnhBiv	TssBiv	TssBiv	TssWk	TssBiv	EnhBiv	TssBiv	Tss	TssBiv	TssBiv	ReprPC	TssA1	TssBiv	Megakaryocytes	Megakaryocytes
chr1	33077645	33078242	Intergenic	38247	ZBTB8OS	protein-coding	TRUE	TssFlnkD	EnhWk	TssWk	TssWk	TssWk	TssFlnk	TssFlnk	TssFlnkD	Tss	EnhWk	TssFlnk	TssA1	EnhWk	TssFlnkD	Erythroblasts
chr1	33093228	33093832	intron	22661	ZBTB8OS	protein-coding	TRUE	Tx	EnhG1	TxElong	Tx	EnhA2	EnhA2	EnhWk	EnhA1	Enh	EnhWk	EnhA2	Tx	Tx	Tx
chr1	33102907	33103184	intron	13145	ZBTB8OS	protein-coding	TRUE	EnhA1	TxWk	TxWk	TxElong	TxElong	TxWk	Quies	TxWk	Tx	TxWk	TxWk	TxWk	TxWk	TxWk	CD14	CD14
chr1	33115912	33117300	promoter-TSS	-143	RBBP4	protein-coding	TRUE	TssA	TssA	TssA	TssA	TssA	TssA	TssA	TssA	Tss	TssA	TssA	TssA2	TssA2	TssA
chr1	33168222	33168910	promoter-TSS	-205	SYNC	protein-coding	TRUE	TssBiv	TssBiv	TssBiv	TssBiv	TssBiv	EnhBiv	EnhBiv	EnhBiv	Enh	EnhBiv	EnhWk	TssA1	EnhWk	TssBiv	Erythroblasts	Erythroblasts
chr1	33176875	33177369	Intergenic	-8761	SYNC	protein-coding	TRUE	EnhWk	ReprPCWk	Quies	Quies	Quies	ReprPCWk	Quies	ReprPCWk	ReprPC	ReprPCWk	ReprPCWk	Quies	TxWk	ReprPCWk
chr1	33177758	33178246	Intergenic	-9641	SYNC	protein-coding	TRUE	EnhWk	EnhWk	TssWk	TssWk	TssWk	EnhWk	EnhWk	EnhWk	Enh	EnhWk	EnhWk	TssA1	TxWk	ReprPCWk	Erythroblasts	Erythroblasts
chr1	33207122	33208092	promoter-TSS	95	KIAA1522	protein-coding	TRUE	TssBiv	EnhBiv	TssBiv	TssBiv	TssBiv	ReprPCWk	EnhA1	EnhWk	Enh	EnhBiv	EnhBiv	TssA2	TssA1	TssBiv	CD4_memory	CD3
chr1	33219223	33220241	intron	-11503	KIAA1522	protein-coding	TRUE	EnhBiv	TssBiv	TssWk	TssA	TssBiv	TssFlnk	TssA	EnhWk	Enh	TssFlnk	TssA	TssA1	EnhWk	TssBiv
chr1	33238588	33239007	3'UTR	7563	KIAA1522	protein-coding	TRUE	TxWk	EnhWk	TxWk	EnhWk	TxWk	EnhWk	EnhWk	EnhG1	Enh	EnhWk	EnhWk	Tx	Tx	TxWk	CD56	CD56
chr1	33264574	33265251	intron	-18130	S100PBP	protein-coding	TRUE	Tx	EnhA1	EnhA2	EnhWk	Tx	EnhA1	EnhA1	EnhA1	Enh	EnhA1	EnhWk	EnhG1	Tx	EnhG1
chr1	33266786	33267175	intron	-16062	S100PBP	protein-coding	TRUE	Tx	TxWk	TxElong	TxWk	TxElong	EnhA1	EnhA1	EnhA1	Enh	EnhA1	EnhWk	Tx	Tx	EnhA1
chr1	33282579	33283705	promoter-TSS	23	S100PBP	protein-coding	TRUE	TssA	TssA	TssA	TssA	TssA	TssA	TssA	TssA	Tss	TssA	TssA	TssA2	TssA2	TssA
chr1	33336145	33336754	promoter-TSS	-36	FNDC5	protein-coding	TRUE	ReprPC	TssBiv	TssBiv	TssBiv	TssBiv	EnhBiv	EnhWk	EnhBiv	Enh	EnhBiv	ReprPC	ReprPC	ReprPC	EnhBiv
chr1	33342223	33342633	Intergenic	-4335	FNDC5	protein-coding	TRUE	EnhBiv	EnhBiv	TssBiv	TssBiv	Repr2	ReprPCWk	ReprPCWk	EnhBiv	Enh	EnhBiv	ReprPCWk	ReprPCWk	ReprPCWk	EnhBiv
chr1	33352077	33352372	intron	127	HPCA	protein-coding	FALSE	ReprPC	EnhBiv	TssBiv	TssBiv	TssBiv	ReprPCWk	ReprPCWk	EnhBiv	Enh	ReprPC	ReprPCWk	ReprPC	ReprPCWk	ReprPC
chr1	33358515	33358978	intron	6649	HPCA	protein-coding	TRUE	TssBiv	EnhBiv	TssBiv	TssBiv	TssBiv	EnhBiv	ReprPC	EnhBiv	Enh	EnhBiv	ReprPC	ReprPC	ReprPC	EnhBiv
chr1	33366592	33367294	promoter-TSS	98	TMEM54	protein-coding	TRUE	EnhBiv	EnhBiv	TssBiv	TssBiv	TssBiv	EnhBiv	EnhBiv	EnhBiv	Enh	EnhBiv	TssBiv	ReprPC	ReprPC	TssBiv
chr1	33390596	33391016	Intergenic	-23765	TMEM54	protein-coding	FALSE	EnhBiv	EnhBiv	TssBiv	TssBiv	TssBiv	EnhBiv	EnhWk	EnhBiv	Enh	EnhBiv	EnhBiv	ReprPC	ReprPCWk	TssBiv
chr1	33399006	33399414	Intergenic	31204	RNF19B	protein-coding	FALSE	TxWk	TxWk	Quies	TxWk	Quies	TxWk	EnhA2	Tx	Tx	TxWk	Quies	Quies	Quies	TxWk	CD4_memory	CD3
chr1	33407119	33407615	intron	23047	RNF19B	protein-coding	TRUE	EnhG2	Tx	TxElong	TxElong	TxElong	TxWk	Tx	Tx	Tx	TxWk	Tx	TxWk	Tx	Tx	CD14	CD14
chr1	33427966	33428178	intron	2342	RNF19B	protein-coding	TRUE	TssFlnkU	EnhWk	TssWk	TssA	TssWk	TssFlnkD	EnhA1	TssA	Tss	EnhWk	EnhWk	TssA1	EnhWk	TssFlnkD	CD4_memory	CD3
chr1	33429305	33430787	exon	368	RNF19B	protein-coding	TRUE	TssA	TssA	TssA	TssA	TssWk	TssA	TssA	TssA	Tss	TssA	TssA	TssA1	TssA1	TssA
chr1	33438602	33438830	Intergenic	-8302	RNF19B	protein-coding	FALSE	TssBiv	TssBiv	TssBiv	TssBiv	TssBiv	EnhWk	EnhWk	EnhBiv	Enh	TssBiv	EnhBiv	ReprPC	ReprPC	TssBiv
chr1	33446344	33447284	Intergenic	-16400	RNF19B	protein-coding	TRUE	EnhA1	EnhA1	EnhA1	TssA	EnhA1	EnhWk	EnhA1	EnhA1	Enh	EnhA1	TssA	EnhWk	EnhWk	EnhA1
chr1	33450134	33450437	Intergenic	-19872	RNF19B	protein-coding	FALSE	EnhA1	EnhWk	EnhWk	EnhWk	TxWk	EnhA2	EnhA1	EnhA1	Enh	Quies	EnhA2	EnhWk	TxWk	EnhWk
chr1	33454819	33455264	Intergenic	-24628	RNF19B	protein-coding	TRUE	EnhA1	EnhWk	EnhWk	EnhWk	TxWk	Quies	EnhA1	EnhWk	Enh	Quies	EnhA2	EnhWk	EnhA1	EnhA2
chr1	33457914	33459014	Intergenic	-28050	RNF19B	protein-coding	TRUE	EnhA1	EnhA1	EnhA1	TssWk	EnhA2	Quies	EnhWk	EnhA1	Enh	Quies	TxWk	EnhWk	EnhA1	EnhA1
chr1	33463389	33463860	Intergenic	-33211	RNF19B	protein-coding	TRUE	EnhA1	EnhWk	EnhWk	EnhWk	TxWk	EnhWk	EnhWk	EnhWk	Enh	Quies	EnhWk	EnhWk	EnhWk	EnhA1	CD14
chr1	33502214	33502770	promoter-TSS	20	AK2	protein-coding	TRUE	EnhA1	TssA	TssA	TssA	TssA	TssA	TssA	TssA	Tss	TssA	TssA	TssA1	EnhWk	TssA	CD14	CD14
chr1	33511294	33512045	Intergenic	-9158	AK2	protein-coding	TRUE	EnhWk	Quies	Quies	Quies	Quies	Quies	EnhWk	EnhA1	Enh	EnhWk	EnhWk	TxWk	Quies	Quies	CD56	CD56
chr1	33515854	33516436	Intergenic	-13633	AK2	protein-coding	TRUE	EnhA1	EnhBiv	Repr2	Quies	EnhWk	Quies	Quies	EnhWk	Enh	Quies	Quies	EnhWk	EnhWk	Quies	CD14	CD14
chr1	33520854	33521197	Intergenic	-18514	AK2	protein-coding	TRUE	EnhWk	ReprPCWk	Quies	Quies	Quies	Quies	Quies	EnhWk	Enh	Quies	Quies	Quies	Quies	Quies
chr1	33546414	33547132	promoter-TSS	43	AZIN2	protein-coding	TRUE	TssBiv	TssBiv	TssWk	TssA	TssWk	TssA	TssA	TssFlnkD	Tss	TssA	TssFlnk	ReprPC	EnhWk	TssFlnkD
chr1	33551888	33552202	intron	4266	AZIN2	protein-coding	TRUE	EnhWk	ReprPCWk	TssBiv	Quies	Quies	TxWk	EnhWk	EnhWk	Enh	TxWk	TxWk	ReprPCWk	Quies	EnhWk
chr1	33564039	33564232	intron	16357	AZIN2	protein-coding	FALSE	EnhWk	TxWk	Quies	Quies	Quies	EnhA1	EnhA1	EnhA1	Enh	EnhA1	EnhWk	TxWk	EnhA1	Quies
chr1	33564863	33565492	intron	17399	AZIN2	protein-coding	TRUE	EnhWk	EnhWk	EnhWk	Quies	Quies	EnhA1	EnhA1	EnhA1	Enh	EnhA1	TssFlnkU	EnhWk	EnhA1	EnhWk
chr1	33592621	33593453	Intergenic	45258	AZIN2	protein-coding	TRUE	TssA	TssA	EnhA1	EnhA1	EnhA1	TssA	TssA	TssA	Tss	TssA	TssA	TssA2	EnhA1	TssFlnk
chr1	33594041	33594201	Intergenic	46342	AZIN2	protein-coding	FALSE	TxWk	EnhWk	EnhWk	TssWk	EnhWk	EnhA1	EnhA1	EnhA1	Enh	EnhA1	EnhA1	EnhWk	EnhWk	EnhA2
chr1	33609390	33609872	Intergenic	32520	TRIM62	protein-coding	TRUE	TxWk	TxWk	TxWk	TxElong	TxWk	TxWk	TxWk	TxWk	Tx	Quies	TxWk	EnhWk	EnhWk	TxWk
chr1	33646261	33647793	exon	644	TRIM62	protein-coding	TRUE	EnhWk	TssA	TssA	TssA	TssWk	TssA	TssA	TssA	Tss	TssA	EnhWk	TssA1	TssA1	EnhWk
chr1	33721117	33722686	promoter-TSS	-272	ZNF362	protein-coding	TRUE	TssA	TssA	TssA	TssA	TssA	TssA	TssA	TssA	Tss	TssA	TssA	TssA1	TssA2	TssA
chr1	33739048	33739309	intron	17005	ZNF362	protein-coding	FALSE	TxWk	EnhWk	TxWk	Tx	TxWk	EnhA1	EnhA1	EnhA1	Enh	EnhWk	EnhWk	TxWk	Tx	EnhG1
chr1	33760870	33761345	intron	25591	A3GALT2	protein-coding	TRUE	Tx	EnhG1	TxElong	TxElong	TxElong	EnhG1	EnhWk	EnhG1	Enh	TxWk	EnhWk	Tx	Tx	Tx
chr1	33764210	33764634	intron	22277	A3GALT2	protein-coding	TRUE	EnhG1	Tx	TxElong	TxElong	TxElong	EnhG1	TxWk	EnhG1	Enh	EnhWk	TxWk	Tx	Tx	Tx
chr1	33767981	33768232	Intergenic	18592	A3GALT2	protein-coding	TRUE	ReprPCWk	TxWk	TxWk	TxWk	Quies	EnhWk	EnhWk	EnhWk	Enh	EnhWk	EnhWk	ReprPCWk	EnhWk	TxWk		CD3
chr1	33792475	33792758	intron	5476	MIR3605	ncRNA	TRUE	EnhA1	Tx	TxElong	TxElong	TxElong	Tx	Tx	Tx	Tx	TxWk	Tx	Tx	Tx	Tx	CD14	CD14
chr1	33800662	33801032	intron	-2754	MIR3605	ncRNA	TRUE	EnhA1	Tx	TxElong	TxElong	TxElong	EnhG1	TxWk	TxWk	Tx	EnhWk	TxWk	TxWk	TxWk	EnhG1
chr1	33804347	33804906	intron	-6534	MIR3605	ncRNA	TRUE	EnhA1	EnhG1	EnhWk	TxWk	TxWk	TxWk	EnhA1	TxWk	Tx	TxWk	EnhA2	EnhWk	EnhWk	TxWk
chr1	33814678	33816113	promoter-TSS	103	PHC2	protein-coding	TRUE	TssA	TssA	TssA	TssA	TssA	TssA	TssA	TssA	Tss	TssA	TssA	TssA1	TssA2	TssA
chr1	33833233	33833791	intron	7682	PHC2	protein-coding	TRUE	EnhA1	EnhWk	EnhWk	Repr2	Quies	Quies	Quies	EnhWk	Enh	EnhWk	Quies	Quies	TxWk	EnhWk	CD14	CD14
chr1	33886877	33887069	Intergenic	-45779	PHC2	protein-coding	FALSE	EnhWk	ReprPCWk	Repr2	Quies	Repr2	ReprPCWk	ReprPCWk	ReprPCWk	ReprPC	ReprPCWk	Quies	Quies	EnhWk	Quies
chr1	33896053	33897045	Intergenic	-41683	ZSCAN20	protein-coding	TRUE	EnhWk	EnhWk	TssWk	TssWk	TssWk	EnhWk	EnhA1	EnhA1	Enh	EnhWk	EnhWk	ReprPC	TssA1	TssFlnk	Megakaryocytes	Megakaryocytes
chr1	33899322	33899679	Intergenic	-38731	ZSCAN20	protein-coding	TRUE	EnhWk	ReprPCWk	Quies	Quies	Repr2	Quies	Quies	Quies	Quies	ReprPCWk	ReprPCWk	TxWk	EnhWk	Quies
chr1	33921152	33921661	Intergenic	-16825	ZSCAN20	protein-coding	TRUE	EnhA1	EnhWk	EnhWk	Quies	Quies	Quies	Quies	Quies	Quies	Quies	ReprPCWk	EnhWk	EnhWk	EnhWk	CD14	CD14
chr1	33926499	33927172	Intergenic	-11396	ZSCAN20	protein-coding	TRUE	EnhA1	EnhA1	TssWk	TssWk	EnhWk	Quies	Quies	EnhWk	Enh	Quies	Quies	TxWk	EnhWk	EnhWk	CD14
chr1	33936196	33936517	Intergenic	-1875	ZSCAN20	protein-coding	TRUE	EnhWk	EnhWk	EnhWk	EnhWk	EnhWk	EnhWk	EnhWk	EnhWk	Enh	EnhWk	EnhWk	EnhWk	EnhWk	TxWk
chr1	33937806	33938374	promoter-TSS	-142	ZSCAN20	protein-coding	TRUE	TssFlnkD	TssFlnkU	TssWk	TssWk	TssWk	TssFlnk	TssA	TssFlnkU	Tss	TssFlnkD	TssFlnk	TssA1	EnhWk	TssFlnk
chr1	34098751	34099198	intron	160743	ZSCAN20	protein-coding	TRUE	ReprPCWk	EnhWk	EnhWk	Quies	TssBiv	Quies	ReprPCWk	EnhBiv	Enh	Quies	Quies	Quies	Quies	ReprPCWk
chr1	35208247	35208662	Intergenic	-12193	GJB5	protein-coding	TRUE	Quies	Quies	EnhWk	TssWk	Repr2	Quies	Quies	EnhWk	Enh	Quies	ReprPCWk	Quies	Quies	Quies
chr1	35252005	35252439	TTS	4311	GJB3	protein-coding	TRUE	ReprPCWk	ReprPCWk	Repr2	Quies	Repr2	ReprPCWk	ReprPCWk	EnhWk	Enh	ReprPCWk	ReprPCWk	ReprPCWk	EnhWk	ReprPCWk
chr1	35318237	35318805	3'UTR	6125	SMIM12	protein-coding	TRUE	Tx	Tx	TxElong	TxElong	TxElong	TxWk	TxWk	EnhG1	Enh	EnhWk	EnhG1	Tx	EnhG1	Tx
chr1	35324764	35325746	promoter-TSS	83	SMIM12	protein-coding	TRUE	TssA	TssA	TssA	TssA	TssA	TssA	TssA	TssA	Tss	TssA	TssA	TssA2	TssA2	TssFlnkU
chr1	35331305	35332490	exon	-6481	SMIM12	protein-coding	TRUE	TssA	TssA	TssA	TssA	TssWk	TssA	TssA	TssA	Tss	TssA	TssA	TssA1	TssA1	TssFlnkU
chr1	35333139	35333321	intron	-7813	SMIM12	protein-coding	FALSE	EnhA1	TxWk	Quies	Quies	Repr2	TxWk	TxWk	EnhWk	Enh	TxWk	TxWk	ReprPCWk	EnhWk	TxWk	CD14	CD14
chr1	35350840	35351803	exon	-25905	SMIM12	protein-coding	TRUE	TssBiv	TssBiv	TssBiv	TssBiv	TssBiv	TssBiv	TssBiv	TssBiv	Tss	TssBiv	EnhBiv	ReprPC	ReprPC	TssBiv
chr1	35384396	35385010	intron	10483	DLGAP3	protein-coding	TRUE	EnhWk	EnhWk	EnhWk	EnhWk	TssBiv	ReprPCWk	EnhBiv	EnhWk	Enh	EnhWk	ReprPCWk	Quies	Quies	EnhBiv
chr1	35394509	35395841	promoter-TSS	11	DLGAP3	protein-coding	TRUE	EnhBiv	TssBiv	TssA	TssBiv	TssBiv	TssBiv	EnhBiv	TssBiv	Tss	EnhBiv	TssBiv	ReprPC	ReprPC	TssBiv	B_naive	CD19
chr1	35434049	35434216	Intergenic	10174	LOC653160	ncRNA	TRUE	ZNF_Rpts	ZNF_Rpts	Quies	Repr1	Repr1	TssFlnkD	EnhWk	EnhWk	Enh	EnhWk	TssFlnkD	Het	ReprPCWk	Quies
chr1	35450171	35451338	intron	193	TMEM35B	protein-coding	TRUE	TssA	TssA	TssA	TssA	TssA	TssA	TssA	TssA	Tss	TssA	TssA	TssA1	TssA1	TssFlnkU
chr1	35496439	35496676	intron	1011	ZMYM6	protein-coding	FALSE	TssA	TssA	TssA	TssA	EnhA1	TssFlnkU	TssFlnkU	TssA	Tss	TssFlnkU	TssFlnkU	TssADistal	TssA1	TssFlnkU	Plasma_cells	CD19
chr1	35496740	35497765	intron	316	ZMYM6	protein-coding	TRUE	TssA	TssA	TssA	TssA	TssA	TssA	TssA	TssA	Tss	TssA	TssA	TssA1	TssA1	TssFlnk
chr1	35544625	35545516	intron	107	ZMYM1	protein-coding	TRUE	TssA	TssA	TssA	TssA	TssA	TssA	TssA	TssA	Tss	TssA	TssA	TssA2	TssA2	TssFlnkU
chr1	35581424	35581709	TTS	36603	ZMYM1	protein-coding	TRUE	Tx	TxWk	TxWk	TxWk	Quies	EnhWk	EnhWk	EnhWk	Enh	TxWk	EnhWk	TxWk	TxWk	TxWk
chr1	35586241	35586766	Intergenic	41540	ZMYM1	protein-coding	TRUE	TssFlnk	TssFlnk	TssWk	TssWk	EnhA1	Quies	Quies	TssFlnkU	Tss	EnhWk	Quies	TssA1	EnhWk	EnhWk	Plasma_cells	CD19
chr1	35657457	35659238	non-coding	395	SFPQ	protein-coding	TRUE	TssA	TssA	TssA	TssA	TssA	TssA	TssA	TssA	Tss	TssA	TssA	TssA2	TssA1	TssA
chr1	35667789	35668057	Intergenic	-9177	SFPQ	protein-coding	TRUE	Quies	EnhWk	EnhWk	TssWk	EnhWk	EnhWk	EnhWk	EnhWk	Enh	Quies	Quies	TxWk	Quies	Quies
chr1	35709466	35709669	Intergenic	-25000	ZMYM4	protein-coding	TRUE	EnhWk	Quies	EnhWk	Quies	Quies	Quies	Quies	Quies	Quies	Quies	Quies	Quies	Quies	EnhWk
chr1	35734019	35734983	promoter-TSS	-67	ZMYM4	protein-coding	TRUE	TssA	TssA	TssA	TssA	TssA	TssA	TssA	TssA	Tss	TssA	TssA	TssA1	TssA2	TssA
chr1	35811102	35811657	intron	76812	ZMYM4	protein-coding	TRUE	TssA	TxWk	TxWk	TxWk	TxWk	Quies	Quies	TxWk	Tx	Quies	TxWk	Quies	TxWk	TssFlnk	CD14	CD14
chr1	35830366	35830726	intron	95978	ZMYM4	protein-coding	TRUE	EnhWk	EnhWk	EnhWk	EnhWk	EnhA1	Quies	TxWk	TxWk	Tx	TxWk	Quies	TxWk	Tx	TxWk	Plasma_cells	CD19
chr1	35908308	35908765	exon	114500	KIAA0319L	protein-coding	TRUE	EnhA1	Tx	TxElong	TxElong	TxElong	EnhG1	Tx	Tx	Tx	EnhWk	EnhG1	Tx	Tx	EnhG1
chr1	35916707	35916914	intron	106226	KIAA0319L	protein-coding	TRUE	EnhA1	Tx	TxElong	TxElong	TxElong	EnhWk	EnhWk	Tx	Tx	EnhWk	TxWk	EnhG1	Tx	Tx
chr1	35917741	35918026	intron	105153	KIAA0319L	protein-coding	TRUE	EnhA1	Tx	TxElong	TxElong	TxElong	EnhWk	EnhWk	EnhG1	Enh	EnhWk	EnhWk	EnhG1	EnhG1	TxWk
chr1	35919987	35920518	intron	102784	KIAA0319L	protein-coding	TRUE	EnhA1	Tx	TxElong	TxElong	TxElong	TxWk	TxWk	Tx	Tx	TxWk	TxWk	EnhWk	Tx	EnhG1	CD14
chr1	35923322	35923647	intron	99552	KIAA0319L	protein-coding	TRUE	Tx	Tx	TxElong	TxWk	TxElong	TxWk	TxWk	EnhA1	Enh	TxWk	TxWk	TxWk	TxWk	Tx	CD56	CD56
chr1	35965413	35965697	intron	57482	KIAA0319L	protein-coding	TRUE	TxWk	TxWk	TxWk	TxWk	TxWk	EnhWk	EnhA1	EnhWk	Enh	Quies	EnhWk	EnhA1	TxWk	EnhWk
chr1	35971570	35972500	intron	51002	KIAA0319L	protein-coding	TRUE	Tx	EnhG1	Tx	TxElong	EnhA2	EnhA1	EnhA1	EnhA1	Enh	EnhA1	EnhA1	EnhA1	Tx	EnhWk
chr1	35972534	35972877	exon	50331	KIAA0319L	protein-coding	TRUE	TxWk	EnhG1	EnhWk	TxElong	EnhA2	TssFlnkU	TssFlnkU	EnhA1	Enh	EnhA1	EnhA1	EnhA1	EnhWk	EnhWk
chr1	36004567	36005232	intron	18137	KIAA0319L	protein-coding	TRUE	EnhA1	EnhA1	EnhWk	EnhA2	EnhA1	EnhA1	EnhA1	EnhA1	Enh	EnhA1	EnhWk	EnhA1	EnhWk	EnhA1
chr1	36010605	36010924	intron	12272	KIAA0319L	protein-coding	TRUE	EnhWk	Tx	TxElong	TxElong	TxElong	EnhWk	EnhWk	EnhG1	Enh	EnhWk	EnhWk	EnhA1	Tx	TxWk
chr1	36022605	36023813	promoter-TSS	-172	KIAA0319L	protein-coding	TRUE	TssA	TssA	TssA	TssA	TssA	TssA	TssA	TssA	Tss	TssA	TssA	TssA2	TssA1	TssA
chr1	36030210	36030509	intron	6967	NCDN	protein-coding	TRUE	Tx	TxWk	TxWk	TxWk	Tx	Quies	Quies	TxWk	Tx	EnhWk	Quies	TxWk	TxWk	Tx
chr1	36034632	36034827	Intergenic	-4241	TFAP2E	protein-coding	TRUE	TxWk	EnhWk	EnhWk	EnhWk	Quies	EnhWk	Quies	TxWk	Tx	EnhWk	Quies	Quies	TxWk	TxWk
chr1	36038880	36039149	promoter-TSS	44	TFAP2E	protein-coding	TRUE	TssBiv	EnhBiv	TssBiv	TssBiv	TssBiv	TxWk	TssFlnk	EnhBiv	Enh	EnhWk	EnhWk	ReprPC	TssA1	TssBiv	Megakaryocytes	Megakaryocytes
chr1	36042515	36043749	intron	4161	TFAP2E	protein-coding	TRUE	TssFlnk	TssFlnk	EnhA1	EnhA1	EnhA1	EnhWk	EnhWk	TssA	Tss	EnhWk	EnhWk	TssA1	EnhWk	TssFlnk		CD19
chr1	36106754	36107762	promoter-TSS	-106	PSMB2	protein-coding	TRUE	TssA	TssA	TssA	TssA	TssA	TssA	TssA	TssA	Tss	TssA	TssA	TssA1	TssA1	TssFlnk
chr1	36172916	36174083	Intergenic	11290	C1orf216	protein-coding	TRUE	EnhBiv	EnhBiv	TssBiv	TssBiv	TssBiv	TssBiv	EnhWk	EnhBiv	Enh	EnhBiv	EnhWk	ReprPC	ReprPC	TssBiv
chr1	36181025	36181486	exon	3534	C1orf216	protein-coding	TRUE	TxWk	EnhWk	EnhWk	EnhWk	EnhWk	EnhWk	EnhG1	EnhG1	Enh	EnhWk	EnhWk	EnhWk	EnhG1	EnhWk
chr1	36184129	36184903	5'UTR	274	C1orf216	protein-coding	TRUE	TssA	TssA	TssA	TssA	TssA	TssA	TssA	TssA	Tss	TssA	TssA	TssA1	TssA2	TssFlnkU
chr1	36192426	36192870	intron	-7858	C1orf216	protein-coding	TRUE	TxWk	EnhWk	EnhWk	Quies	TxWk	Quies	EnhWk	EnhWk	Enh	Quies	Quies	Tx	TxWk	Quies
chr1	36234856	36235838	intron	204	CLSPN	protein-coding	TRUE	TssA	TssA	TssA	TssA	TssA	TssA	TssA	TssA	Tss	TssA	TssA	TssA1	TssA1	TssFlnk
chr1	36240253	36240673	Intergenic	-4912	CLSPN	protein-coding	FALSE	EnhWk	Quies	EnhWk	Quies	Quies	Quies	Quies	EnhWk	Enh	Quies	Quies	Quies	Quies	TxWk
chr1	36245306	36245544	Intergenic	-9874	CLSPN	protein-coding	TRUE	Quies	EnhWk	EnhWk	Quies	EnhWk	EnhWk	EnhA1	EnhA1	Enh	Quies	EnhWk	Quies	Quies	Quies
chr1	36265852	36266346	Intergenic	-7729	AGO4	protein-coding	TRUE	EnhA1	EnhWk	EnhWk	Quies	Quies	Quies	Quies	Quies	Quies	Quies	Quies	TxWk	Quies	Quies	CD14	CD14
chr1	36273187	36274660	promoter-TSS	96	AGO4	protein-coding	TRUE	TssA	TssA	TssA	TssA	TssA	TssA	TssA	TssA	Tss	TssA	TssA	TssA2	TssA1	TssA
chr1	36276541	36277278	intron	3082	AGO4	protein-coding	TRUE	EnhA1	TxWk	EnhWk	Quies	Quies	EnhWk	EnhA1	EnhA1	Enh	Quies	EnhWk	EnhWk	TxWk	TxWk
chr1	36326353	36326534	Intergenic	-8965	AGO1	protein-coding	TRUE	EnhA1	Quies	Quies	Quies	Quies	Quies	Quies	TxWk	Tx	Quies	Quies	TxWk	TxWk	TxWk	CD14	CD14
chr1	36348309	36349372	promoter-TSS	45	AGO1	protein-coding	TRUE	TssA	TssA	TssA	TssA	TssA	TssA	TssA	EnhWk	Enh	TssA	TssA	TssA2	TssA1	TssA
chr1	36359707	36360176	exon	11146	AGO1	protein-coding	TRUE	EnhA1	EnhA1	EnhA2	EnhA2	Tx	TxWk	TxWk	EnhG1	Enh	TxWk	Tx	EnhWk	EnhG1	Tx
chr1	36395960	36397352	promoter-TSS	-27	AGO3	protein-coding	TRUE	TssA	TssA	TssA	TssA	TssA	TssA	TssA	TssA	Tss	TssA	TssA	TssA2	TssA2	TssA
chr1	36408420	36408672	intron	11863	AGO3	protein-coding	TRUE	EnhA1	EnhWk	EnhWk	EnhWk	EnhWk	EnhWk	EnhWk	EnhWk	Enh	EnhWk	TxWk	TxWk	EnhWk	TxWk	CD14
chr1	36500448	36500871	intron	-49016	TEKT2	protein-coding	TRUE	EnhA1	Tx	TxElong	TxElong	TxElong	TxWk	EnhA2	Tx	Tx	TxWk	Tx	EnhWk	EnhG1	TxWk
chr1	36521353	36521579	3'UTR	-28210	TEKT2	protein-coding	TRUE	EnhWk	Tx	TxElong	TxElong	TxElong	TxWk	Tx	Tx	Tx	TxWk	Quies	TxWk	Tx	TxWk
chr1	36554034	36555043	promoter-TSS	86	ADPRHL2	protein-coding	TRUE	TssA	TssA	TssA	TssA	TssA	TssA	TssA	TssA	Tss	TssA	TssA	TssA2	TssA2	TssFlnkU
chr1	36561487	36561725	3'UTR	7153	ADPRHL2	protein-coding	TRUE	EnhA1	Tx	TxElong	TxElong	TxElong	Tx	TxWk	Tx	Tx	TxWk	Tx	TxWk	TxWk	EnhG1	CD14	CD14
chr1	36565161	36565863	intron	11059	ADPRHL2	protein-coding	TRUE	EnhWk	EnhWk	EnhWk	EnhWk	EnhWk	EnhWk	EnhA2	EnhWk	Enh	EnhWk	EnhWk	EnhWk	Quies	TxWk	CD4_memory	CD3
chr1	36574706	36575050	intron	15807	COL8A2	protein-coding	TRUE	TxWk	EnhWk	EnhWk	Quies	Quies	EnhWk	EnhWk	EnhWk	Enh	EnhA1	EnhWk	Quies	Quies	EnhWk	CD8_naive	CD3
chr1	36581571	36581855	intron	8972	COL8A2	protein-coding	TRUE	EnhWk	Quies	Quies	Quies	Quies	Quies	Quies	EnhWk	Enh	Quies	Quies	Quies	Quies	TxWk
chr1	36585635	36586103	intron	4816	COL8A2	protein-coding	TRUE	EnhA1	Quies	Quies	Quies	Quies	ReprPCWk	Quies	EnhWk	Enh	Quies	Quies	Quies	Quies	EnhWk	CD14	CD14
chr1	36588790	36589329	intron	1625	COL8A2	protein-coding	TRUE	EnhA1	EnhWk	EnhWk	TssWk	TssBiv	ReprPCWk	ReprPC	EnhWk	Enh	EnhWk	ReprPCWk	ReprPC	ReprPCWk	EnhBiv	CD14	CD14
chr1	36590689	36591223	promoter-TSS	-271	COL8A2	protein-coding	TRUE	EnhWk	EnhWk	TssBiv	TssBiv	TssBiv	ReprPCWk	EnhBiv	EnhBiv	Enh	TssBiv	ReprPCWk	ReprPC	ReprPC	TssBiv
chr1	36614632	36615554	promoter-TSS	22	TRAPPC3	protein-coding	TRUE	TssA	TssA	TssA	TssA	TssA	TssA	TssA	TssA	Tss	TssA	TssA	TssA2	TssA2	EnhA2
chr1	36616181	36616751	intron	-1351	TRAPPC3	protein-coding	TRUE	EnhA1	EnhA1	EnhA1	EnhA1	EnhA1	EnhA1	TssFlnkU	EnhA1	Enh	EnhA1	EnhA1	EnhA1	EnhA1	EnhA1
chr1	36621209	36622688	promoter-TSS	-295	TRAPPC3	protein-coding	TRUE	TssA	TssA	TssA	TssA	TssA	TssA	TssA	TssA	Tss	TssA	TssA	TssA2	TssA2	TssA
chr1	36626520	36627083	intron	-5148	TRAPPC3	protein-coding	TRUE	TssFlnkU	TssFlnkU	EnhA1	EnhA1	EnhA1	TssA	TssA	TssFlnkU	Tss	TssFlnkU	TssA	EnhA1	EnhA1	TssFlnkU		CD3
chr1	36627293	36628132	intron	-6059	TRAPPC3	protein-coding	TRUE	EnhA1	EnhA1	EnhA1	TssA	EnhA1	TssFlnkU	EnhA1	EnhA1	Enh	EnhA1	TssFlnkU	EnhA1	EnhA1	EnhA1	B_memory
chr1	36640838	36641252	intron	-19391	TRAPPC3	protein-coding	TRUE	Tx	EnhG1	Tx	Tx	Tx	Tx	Tx	EnhG1	Enh	Tx	Tx	Tx	Tx	Tx	CD56
chr1	36653494	36654187	Intergenic	-32187	TRAPPC3	protein-coding	TRUE	EnhA1	EnhWk	EnhWk	EnhA2	TssWk	EnhWk	EnhWk	EnhA1	Enh	EnhWk	EnhWk	EnhWk	EnhWk	Quies
chr1	36669008	36669595	Intergenic	-20711	THRAP3	protein-coding	TRUE	EnhA1	EnhWk	Quies	Quies	Quies	Quies	Quies	Quies	Quies	Quies	Quies	EnhA1	Quies	Quies
chr1	36689053	36690529	promoter-TSS	-222	THRAP3	protein-coding	TRUE	TssA	TssA	TssA	TssA	TssA	TssA	TssA	TssA	Tss	TssA	TssA	TssA2	TssA2	EnhWk
chr1	36698194	36698543	intron	8352	THRAP3	protein-coding	TRUE	Tx	EnhA1	EnhA2	EnhA1	Tx	EnhWk	EnhWk	EnhG1	Enh	EnhG1	EnhWk	Tx	Tx	EnhG1
chr1	36713272	36713498	intron	23368	THRAP3	protein-coding	FALSE	EnhA1	TxWk	EnhWk	TxElong	TxWk	TxWk	EnhA1	TxWk	Tx	TxWk	EnhA2	EnhG1	TxWk	TxWk
chr1	36713879	36714450	intron	24148	THRAP3	protein-coding	TRUE	EnhA1	EnhG1	Tx	Tx	EnhA2	TxWk	EnhA1	EnhG1	Enh	TxWk	EnhA2	EnhA1	EnhWk	TxWk
chr1	36751122	36751472	intron	-20697	SH3D21	protein-coding	TRUE	Tx	EnhG1	Tx	TxElong	EnhA2	EnhG1	EnhG1	Tx	Tx	EnhG1	Tx	EnhG1	Tx	Tx
chr1	36765588	36766337	intron	-6031	SH3D21	protein-coding	TRUE	EnhG1	Tx	TxElong	TxElong	TxElong	Tx	Tx	Tx	Tx	Tx	Tx	EnhG1	Tx	EnhG1
chr1	36771872	36772925	promoter-TSS	-309	SH3D21	protein-coding	TRUE	TssBiv	TssFlnk	TssA	TssA	TssA	TssA	TssA	TssA	Tss	TssA	TssA	TssA1	TssA1	EnhWk
chr1	36786534	36787283	TTS	2340	EVA1B	protein-coding	TRUE	EnhBiv	TssFlnkD	TssWk	TssWk	EnhA1	TssFlnk	EnhA1	EnhWk	Enh	EnhWk	EnhA1	ReprPC	EnhWk	EnhWk
chr1	36788407	36789816	non-coding	137	EVA1B	protein-coding	TRUE	TssBiv	TssBiv	TssWk	TssWk	TssBiv	TssA	TssA	TssA	Tss	EnhWk	TssA	ReprPC	TssA2	TssFlnkU
chr1	36808250	36808780	intron	-18760	EVA1B	protein-coding	TRUE	Tx	Tx	TxElong	TxElong	TxElong	EnhWk	EnhWk	Tx	Tx	EnhG1	EnhWk	Tx	Tx	Tx	CD8_naive	CD3
chr1	36816225	36816745	intron	-26730	EVA1B	protein-coding	TRUE	EnhA1	EnhG1	Tx	TxElong	Tx	EnhWk	EnhA1	EnhA1	Enh	EnhWk	EnhWk	EnhG1	EnhG1	EnhG1
chr1	36825161	36825801	intron	26047	STK40	protein-coding	TRUE	Tx	EnhG2	EnhA2	Tx	Tx	EnhA1	EnhA1	EnhG1	Enh	EnhA2	EnhWk	Tx	Tx	EnhG1
chr1	36831921	36832344	intron	19395	STK40	protein-coding	TRUE	EnhA1	EnhA1	EnhA2	Tx	Tx	EnhA1	EnhA1	EnhG1	Enh	EnhA1	TssFlnkU	EnhG1	EnhG1	EnhA1
chr1	36832763	36832945	intron	18674	STK40	protein-coding	TRUE	EnhA1	EnhG1	Tx	TxElong	Tx	EnhWk	EnhA1	EnhG1	Enh	EnhWk	EnhWk	Tx	Tx	EnhG1
chr1	36834662	36834938	intron	16728	STK40	protein-coding	TRUE	EnhWk	EnhG1	EnhA2	EnhA2	EnhA2	EnhWk	EnhWk	EnhA1	Enh	EnhWk	EnhWk	EnhA1	EnhWk	EnhWk
chr1	36837060	36837277	intron	14359	STK40	protein-coding	TRUE	EnhA1	EnhA1	EnhA2	EnhWk	TxWk	TxWk	EnhA2	EnhWk	Enh	TxWk	EnhA2	EnhA1	EnhWk	TxWk
chr1	36839460	36840564	intron	11516	STK40	protein-coding	TRUE	EnhA1	EnhA1	EnhA1	EnhA1	EnhA1	TssFlnkU	EnhA1	EnhA1	Enh	EnhA1	EnhA1	EnhA1	EnhA1	EnhA1
chr1	36851054	36852460	promoter-TSS	-229	STK40	protein-coding	TRUE	TssA	TssA	TssA	TssA	TssA	TssA	TssA	TssA	Tss	TssA	TssA	TssA2	TssA2	EnhA1
chr1	36862887	36863740	intron	246	LSM10	protein-coding	TRUE	TssA	TssA	TssA	TssA	TssA	TssA	TssA	TssA	Tss	TssA	TssA	TssA1	TssA2	TssFlnkU
chr1	36866184	36867260	Intergenic	-3162	LSM10	protein-coding	TRUE	EnhA1	EnhA1	EnhA2	TssA	EnhA1	EnhWk	EnhWk	EnhA1	Enh	EnhWk	EnhA1	EnhWk	EnhA1	EnhWk	B_memory
chr1	36877526	36877771	Intergenic	-14089	LSM10	protein-coding	TRUE	TxWk	EnhWk	EnhWk	TxWk	EnhWk	EnhWk	EnhWk	TxWk	Tx	Quies	Quies	EnhWk	EnhWk	TxWk
chr1	36886212	36886824	intron	-22958	LSM10	protein-coding	TRUE	EnhWk	EnhWk	EnhWk	EnhWk	EnhA2	EnhWk	EnhA1	EnhWk	Enh	EnhWk	EnhWk	EnhWk	EnhWk	TxWk
chr1	36915831	36916657	promoter-TSS	-158	OSCP1	protein-coding	TRUE	TssA	TssA	TssA	TssA	TssA	TssA	TssA	TssA	Tss	TssA	TssA	EnhA1	EnhWk	TssA	Erythroblasts	Erythroblasts
chr1	36923477	36923659	exon	6472	MRPS15	protein-coding	FALSE	EnhWk	EnhG1	Tx	TxElong	Tx	EnhWk	EnhA1	EnhG1	Enh	EnhG1	EnhG1	EnhG1	EnhWk	EnhWk
chr1	36929563	36930418	promoter-TSS	49	MRPS15	protein-coding	TRUE	TssA	TssA	TssA	TssA	TssA	TssA	TssA	TssA	Tss	TssA	TssA	TssA2	TssA2	EnhWk
chr1	36948131	36948973	5'UTR	363	CSF3R	protein-coding	TRUE	TssA	EnhWk	EnhWk	Quies	TssWk	EnhWk	Quies	EnhWk	Enh	Quies	Quies	EnhWk	EnhWk	EnhWk	CD14	CD14
chr1	36951941	36952890	Intergenic	-3501	CSF3R	protein-coding	TRUE	EnhA1	EnhA1	TssWk	TssWk	TssWk	Quies	Quies	EnhA1	Enh	Quies	Quies	EnhWk	EnhWk	Quies
chr1	36981906	36982263	Intergenic	-33170	CSF3R	protein-coding	TRUE	EnhWk	Quies	Quies	Quies	Quies	Quies	Quies	Quies	Quies	Quies	Quies	TxWk	Quies	Quies
chr1	37072547	37072797	Intergenic	-123757	CSF3R	protein-coding	TRUE	Quies	Quies	Quies	Quies	Quies	EnhA1	EnhA1	EnhA1	Enh	EnhWk	EnhA1	Quies	Quies	ReprPCWk
chr1	37116164	37116328	Intergenic	-167331	CSF3R	protein-coding	TRUE	ReprPCWk	ReprPCWk	Repr2	Repr2	Repr2	Quies	Quies	ReprPCWk	ReprPC	ReprPCWk	ReprPCWk	Quies	Quies	ReprPCWk
chr1	37169374	37169572	Intergenic	-220558	CSF3R	protein-coding	TRUE	ReprPCWk	EnhWk	EnhWk	EnhWk	Quies	ReprPCWk	ReprPCWk	EnhWk	Enh	Quies	EnhWk	Quies	Quies	ReprPCWk
chr1	37754429	37754818	Intergenic	127460	MIR4255	ncRNA	TRUE	EnhWk	EnhA1	EnhA2	EnhA2	EnhA2	Quies	Quies	EnhA1	Enh	ReprPCWk	ReprPCWk	Quies	Quies	ReprPCWk
chr1	37894625	37894843	Intergenic	45310	LINC01137	ncRNA	FALSE	ReprPCWk	ReprPCWk	Repr2	Repr2	Quies	Quies	Quies	Quies	Quies	ReprPCWk	Quies	Quies	ReprPCWk	ReprPCWk
chr1	37899933	37900325	Intergenic	39915	LINC01137	ncRNA	TRUE	ReprPCWk	Quies	Quies	Quies	Quies	Quies	Quies	Quies	Quies	ReprPCWk	Quies	EnhWk	Quies	ReprPCWk
chr1	37915568	37915978	Intergenic	24271	LINC01137	ncRNA	TRUE	EnhA1	EnhWk	EnhWk	EnhWk	EnhWk	EnhWk	EnhWk	EnhWk	Enh	EnhWk	EnhWk	Quies	EnhWk	EnhWk	CD14	CD14
chr1	37920390	37921029	non-coding	19334	LINC01137	ncRNA	TRUE	EnhA1	EnhWk	EnhWk	TssWk	Quies	EnhWk	EnhWk	EnhWk	Enh	EnhWk	EnhWk	EnhWk	EnhWk	EnhWk	CD14	CD14
chr1	37939367	37940617	promoter-TSS	52	LINC01137	ncRNA	TRUE	TssA	TssA	TssA	TssA	TssA	TssA	TssA	TssA	Tss	TssA	TssA	TssA2	TssA1	TssA
chr1	37942874	37943240	intron	-2774	MIR6732	ncRNA	TRUE	TssFlnkU	EnhG2	TssA	TssA	EnhA1	TssA	TssA	EnhG2	Enh	TssA	TssA	EnhWk	EnhWk	EnhG2
chr1	37944415	37945783	promoter-TSS	-732	MIR6732	ncRNA	TRUE	TssFlnkU	EnhG2	EnhA1	TssA	EnhA1	TssA	TssA	EnhG2	Enh	TssA	TssA	EnhA1	EnhA1	EnhG2
chr1	37952422	37953372	Intergenic	7066	MIR6732	ncRNA	TRUE	EnhA1	EnhA1	EnhA2	EnhA2	EnhA2	EnhWk	EnhWk	EnhA1	Enh	EnhWk	EnhWk	EnhWk	EnhWk	EnhWk
chr1	37979799	37980895	promoter-TSS	73	MEAF6	protein-coding	TRUE	TssA	TssA	TssA	TssA	TssA	TssA	TssA	TssA	Tss	TssA	TssA	TssA2	TssA1	TssA
chr1	37984569	37984835	Intergenic	-4282	MEAF6	protein-coding	TRUE	Quies	TxWk	TssWk	Quies	TssWk	TssFlnk	TssFlnk	TssFlnk	Tss	TssA	TssFlnk	Quies	Quies	TssFlnk	CD8_naive	CD3
chr1	38019496	38020161	exon	116	SNIP1	protein-coding	TRUE	TssA	TssA	TssA	TssA	TssA	TssA	TssA	TssA	Tss	TssA	TssA	TssA1	TssA1	EnhWk
chr1	38061157	38061934	promoter-TSS	40	GNL2	protein-coding	TRUE	TssA	TssA	TssA	TssA	TssA	TssA	TssA	TssA	Tss	TssA	TssA	TssA2	TssA2	TssFlnkU
chr1	38072080	38072381	Intergenic	-10645	GNL2	protein-coding	TRUE	TssFlnkU	Quies	Quies	Quies	Repr2	Quies	Quies	Quies	Quies	Quies	ReprPCWk	ReprPCWk	Quies	ReprPCWk
chr1	38139452	38140205	Intergenic	16438	C1orf109	protein-coding	TRUE	EnhWk	Quies	Quies	Quies	EnhA2	EnhWk	EnhWk	EnhWk	Enh	EnhWk	EnhWk	Quies	Quies	EnhWk	Plasma_cells	CD19
chr1	38148026	38148433	3'UTR	8037	C1orf109	protein-coding	TRUE	TxWk	EnhWk	TxElong	Tx	Tx	Tx	EnhWk	Tx	Tx	Tx	EnhG1	Tx	Tx	Tx	CD8_memory	CD3
chr1	38156006	38156597	promoter-TSS	-35	C1orf109	protein-coding	TRUE	TssA	TssA	TssA	TssA	TssA	TssA	TssA	TssFlnkU	Tss	TssA	TssA	TssA2	TssA1	TssA
chr1	38157474	38158380	promoter-TSS	-146	CDCA8	protein-coding	TRUE	TssA	TssA	TssA	TssA	TssA	TssA	TssA	TssA	Tss	TssA	TssA	TssA2	TssA1	TssFlnk
chr1	38218487	38218864	exon	12148	EPHA10	protein-coding	TRUE	ReprPC	ReprPC	TssBiv	TssBiv	TssBiv	ReprPCWk	ReprPC	ReprPCWk	ReprPC	ReprPCWk	ReprPCWk	ReprPC	ReprPC	TssFlnk
chr1	38259440	38260245	promoter-TSS	69	MANEAL	protein-coding	TRUE	EnhBiv	TssFlnk	TssWk	TssA	TssBiv	ReprPCWk	ReprPCWk	TssBiv	Tss	ReprPCWk	Quies	ReprPC	ReprPC	TssBiv	B_memory	CD19
chr1	38273313	38274552	promoter-TSS	-68	YRDC	protein-coding	TRUE	TssA	TssA	TssA	TssA	TssA	TssA	TssA	TssA	Tss	TssA	TssA	TssA2	TssA2	TssA
chr1	38311542	38311808	intron	13617	MTF1	protein-coding	TRUE	EnhA1	EnhA1	EnhWk	TxWk	TxWk	EnhWk	EnhWk	EnhG1	Enh	TxWk	EnhWk	EnhWk	TxWk	EnhWk
chr1	38317421	38317883	intron	7640	MTF1	protein-coding	TRUE	EnhA1	EnhA1	EnhA2	EnhA2	TxWk	EnhWk	EnhWk	EnhA1	Enh	EnhWk	EnhWk	EnhWk	TxWk	TxWk
chr1	38324908	38326024	promoter-TSS	-174	MTF1	protein-coding	TRUE	TssA	TssA	TssA	TssA	TssA	TssA	TssA	TssA	Tss	TssA	TssA	TssA2	TssA2	TssFlnk
chr1	38388336	38389049	intron	8770	INPP5B	protein-coding	TRUE	EnhA1	EnhA1	EnhWk	EnhA2	EnhA2	TxWk	EnhA1	EnhA1	Enh	EnhWk	EnhA1	EnhA1	EnhA1	EnhWk
chr1	38397000	38397833	promoter-TSS	46	INPP5B	protein-coding	TRUE	TssFlnk	TssA	TssA	TssA	TssA	TssA	TssA	TssFlnk	Tss	TssA	TssA	TssA2	TssA1	TssFlnk
chr1	38412406	38413362	promoter-TSS	-155	INPP5B	protein-coding	TRUE	TssA	EnhWk	TssWk	EnhA1	EnhA1	TssFlnk	TssA	EnhA1	Enh	EnhWk	TssA	TssA2	EnhA1	EnhWk
chr1	38454953	38456117	intron	247	SF3A3	protein-coding	TRUE	TssA	TssA	TssA	TssA	TssA	TssA	TssA	TssA	Tss	TssA	TssA	TssA2	TssA1	TssFlnk
chr1	38461324	38462659	TTS	-6210	SF3A3	protein-coding	TRUE	EnhA1	TssFlnk	TssWk	TssWk	TssWk	TssFlnk	EnhA2	EnhG1	Enh	TssFlnk	TxWk	EnhG1	EnhG1	TssA
chr1	38470691	38471445	5'UTR	119	FHL3	protein-coding	TRUE	TssA	TssBiv	TssWk	TssWk	TssBiv	TxWk	TssA	EnhA2	Enh	TssFlnk	TssA	TssA2	TssA1	TssFlnk	CD56	CD56
chr1	38475072	38475286	Intergenic	-3205	UTP11	protein-coding	TRUE	EnhA1	ReprPCWk	Quies	Quies	Quies	EnhWk	EnhA2	EnhA1	Enh	EnhA1	EnhA2	EnhA1	EnhA1	EnhA2
chr1	38478005	38478830	promoter-TSS	34	UTP11	protein-coding	TRUE	TssA	TssA	TssA	TssA	TssA	TssA	TssA	TssA	Tss	TssA	TssA	TssA2	TssA2	EnhA2
chr1	38495775	38496073	Intergenic	16526	POU3F1	protein-coding	TRUE	EnhWk	EnhWk	EnhWk	EnhWk	EnhA1	EnhWk	EnhA1	EnhA1	Enh	EnhWk	EnhWk	EnhWk	EnhWk	EnhWk
chr1	38511924	38513289	promoter-TSS	-157	POU3F1	protein-coding	TRUE	TssBiv	TssBiv	TssBiv	TssWk	TssBiv	ReprPCWk	TssFlnk	ReprPCWk	ReprPC	TssFlnk	ReprPCWk	ReprPC	ReprPC	TssBiv
chr1	38940381	38941385	Intergenic	-260444	LINC01343	ncRNA	TRUE	ReprPC	TssA	TssA	TssA	EnhA1	ReprPCWk	ReprPCWk	TssA	Tss	EnhBiv	ReprPCWk	ReprPC	ReprPCWk	TssBiv	Plasma_cells	CD19
chr1	38947863	38948312	Intergenic	-267649	LINC01343	ncRNA	FALSE	ReprPCWk	EnhA1	EnhA2	TssWk	Quies	Quies	ReprPCWk	EnhA2	Enh	ReprPCWk	ReprPC	Quies	Quies	ReprPCWk
chr1	39024845	39025742	Intergenic	300201	RRAGC	protein-coding	TRUE	ReprPCWk	EnhWk	EnhA1	EnhA1	EnhA1	EnhA1	EnhA1	EnhA1	Enh	EnhWk	EnhWk	ReprPC	ReprPC	ReprPCWk
chr1	39052707	39053115	Intergenic	272584	RRAGC	protein-coding	TRUE	ReprPCWk	EnhWk	EnhWk	TssWk	Quies	ReprPCWk	Quies	EnhWk	Enh	EnhWk	Quies	ReprPCWk	Quies	ReprPCWk
chr1	39281715	39282135	Intergenic	43570	RRAGC	protein-coding	FALSE	EnhBiv	EnhBiv	TssBiv	TssBiv	TssBiv	ReprPCWk	EnhA2	EnhBiv	Enh	EnhBiv	EnhA2	EnhWk	EnhWk	EnhBiv		CD3
chr1	39283694	39284525	Intergenic	41385	RRAGC	protein-coding	TRUE	EnhBiv	EnhBiv	TssBiv	TssBiv	TssBiv	EnhBiv	EnhBiv	EnhBiv	Enh	EnhBiv	ReprPC	ReprPC	ReprPC	TssBiv
chr1	39301009	39301170	Intergenic	24405	RRAGC	protein-coding	FALSE	EnhWk	TxWk	EnhWk	Quies	Quies	Quies	ReprPCWk	TxWk	Tx	Quies	Quies	TxWk	Quies	TxWk
chr1	39313693	39314066	intron	11615	RRAGC	protein-coding	TRUE	EnhA1	EnhA1	EnhWk	EnhWk	Tx	EnhG1	Tx	Tx	Tx	TxWk	TxWk	EnhG1	EnhG1	EnhWk
chr1	39324817	39326011	promoter-TSS	81	RRAGC	protein-coding	TRUE	TssA	TssA	TssA	TssA	TssA	TssA	TssA	TssA	Tss	TssA	TssA	TssA2	TssA1	TssA
chr1	39338447	39339459	promoter-TSS	97	MYCBP	protein-coding	TRUE	TssA	TssA	TssA	TssA	TssA	TssA	TssA	TssA	Tss	TssA	TssA	TssA1	TssA1	TssA
chr1	39443199	39443904	Intergenic	-13364	AKIRIN1	protein-coding	TRUE	ZNF_Rpts	ZNF_Rpts	Repr1	Repr1	Repr1	EnhWk	EnhA1	EnhWk	Enh	EnhA2	EnhWk	Het	Quies	ZNF_Rpts		CD3
chr1	39456327	39457437	promoter-TSS	-34	AKIRIN1	protein-coding	TRUE	TssA	TssA	TssA	TssA	TssA	TssA	TssA	TssA	Tss	TssA	TssA	TssA2	TssA2	TssA
chr1	39462734	39463001	intron	5952	AKIRIN1	protein-coding	TRUE	Tx	Tx	Tx	Tx	Tx	EnhWk	EnhA1	EnhWk	Enh	EnhA1	TssFlnkD	EnhG1	EnhG1	EnhG1
chr1	39491598	39492664	intron	164	NDUFS5	protein-coding	TRUE	TssA	TssA	TssA	TssA	TssA	TssA	TssA	TssA	Tss	TssA	TssA	TssA2	TssA2	EnhA1
chr1	39546936	39547652	Intergenic	-2545	MACF1	protein-coding	TRUE	EnhBiv	EnhBiv	TssBiv	TssBiv	TssBiv	ReprPCWk	ReprPCWk	EnhBiv	Enh	ReprPC	ReprPCWk	ReprPC	TssA1	TssBiv	Megakaryocytes	Megakaryocytes
chr1	39564229	39564693	intron	14622	MACF1	protein-coding	TRUE	TxWk	EnhWk	EnhWk	Quies	Quies	EnhWk	EnhWk	Quies	Quies	Quies	EnhWk	TxWk	EnhWk	Quies
chr1	39568329	39568970	intron	18811	MACF1	protein-coding	TRUE	EnhA1	EnhA1	EnhA2	EnhWk	EnhWk	EnhWk	TxWk	EnhWk	Enh	EnhWk	EnhWk	TxWk	EnhWk	EnhWk
chr1	39570680	39571769	intron	21386	MACF1	protein-coding	TRUE	TssBiv	TssFlnk	EnhA1	EnhA1	TssBiv	TssA	EnhA2	EnhWk	Enh	TssFlnk	EnhA2	TssA1	EnhWk	TssA		Erythroblasts
chr1	39649411	39650089	intron	99911	MACF1	protein-coding	TRUE	Quies	EnhA1	EnhA2	EnhWk	Quies	EnhA1	EnhA1	EnhA1	Enh	EnhA1	EnhA1	EnhWk	EnhWk	EnhWk
chr1	39657460	39658471	intron	108127	MACF1	protein-coding	TRUE	Quies	EnhWk	EnhWk	EnhWk	EnhWk	EnhA1	EnhA1	EnhA1	Enh	EnhA1	EnhA1	EnhWk	EnhWk	EnhWk
chr1	39661516	39663009	intron	112424	MACF1	protein-coding	TRUE	EnhWk	EnhA1	EnhA2	EnhA1	EnhA2	EnhA1	EnhA1	EnhA1	Enh	EnhA1	EnhA1	EnhWk	EnhA1	EnhA1
chr1	39670165	39671357	intron	120922	MACF1	protein-coding	TRUE	EnhA1	EnhA1	EnhWk	EnhWk	TssWk	EnhWk	EnhA1	EnhA1	Enh	EnhWk	EnhA1	EnhWk	EnhA1	EnhWk
chr1	39680633	39681771	intron	131363	MACF1	protein-coding	TRUE	EnhWk	EnhA1	EnhA1	EnhA1	EnhA1	TssA	TssA	TssA	Tss	EnhWk	TssA	EnhWk	EnhA1	EnhWk
chr1	39696521	39696947	intron	146895	MACF1	protein-coding	TRUE	EnhA1	EnhA1	EnhA1	EnhA1	TxElong	EnhG1	EnhA1	EnhA1	Enh	EnhWk	EnhWk	EnhWk	EnhG1	EnhA1
chr1	39735399	39735807	intron	-139573	KIAA0754	protein-coding	TRUE	TxWk	EnhA1	TssWk	TssWk	EnhA2	EnhWk	EnhA1	EnhG2	Enh	EnhWk	EnhWk	EnhWk	EnhG1	EnhG1
chr1	39864289	39864559	intron	-10752	KIAA0754	protein-coding	TRUE	EnhA1	EnhWk	EnhA2	EnhWk	EnhWk	EnhWk	EnhA1	EnhA1	Enh	EnhWk	EnhWk	EnhWk	EnhWk	EnhWk
chr1	39874083	39875266	promoter-TSS	-501	KIAA0754	protein-coding	TRUE	TssA	TssFlnk	TssA	TssA	TssA	TssFlnk	TssA	TssFlnk	Tss	TssA	TssFlnk	TssA1	TssA1	TssFlnk
chr1	39956491	39957958	promoter-TSS	-93	BMP8A	protein-coding	TRUE	EnhBiv	ReprPCWk	TssWk	TssWk	TssWk	EnhWk	EnhWk	EnhWk	Enh	EnhWk	EnhWk	ReprPC	ReprPC	TssBiv
chr1	39974792	39975579	intron	-5352	OXCT2P1	pseudo	TRUE	EnhBiv	EnhWk	TssWk	TssWk	EnhA1	EnhWk	EnhWk	EnhWk	Enh	EnhWk	Quies	ReprPCWk	EnhWk	ReprPCWk	Plasma_cells	CD19
chr1	39990983	39991868	exon	10888	OXCT2P1	pseudo	TRUE	TxWk	EnhA1	EnhWk	EnhA1	EnhA2	EnhA2	EnhWk	EnhA1	Enh	EnhWk	EnhWk	Quies	TxWk	TxWk
chr1	40004838	40005253	intron	20324	PPIEL	pseudo	TRUE	EnhWk	EnhWk	EnhWk	EnhWk	EnhWk	TxWk	TxWk	EnhWk	Enh	TxWk	TxWk	Quies	TxWk	TxWk
chr1	40006215	40007223	intron	18651	PPIEL	pseudo	TRUE	EnhA1	EnhA1	EnhWk	TxWk	Tx	TxWk	TxWk	EnhG1	Enh	TxWk	TxWk	Quies	TxWk	Tx
chr1	40010059	40010306	intron	15187	PPIEL	pseudo	TRUE	EnhA1	TxWk	TxWk	TxWk	TxElong	TxWk	TxWk	TxWk	Tx	TxWk	TxWk	Quies	TxWk	TxWk	CD14	CD14
chr1	40024966	40025595	promoter-TSS	89	PPIEL	pseudo	TRUE	TssA	TssA	Tx	Tx	Tx	TssA	TssA	TssA	Tss	TssA	TssFlnk	EnhG1	Tx	EnhG1	Erythroblasts
chr1	40040784	40042868	5'UTR	695	PABPC4	protein-coding	TRUE	TssA	TssA	TssA	TssA	TssA	TssA	TssA	TssA	Tss	TssA	TssA	TssA1	TssA1	TssA
chr1	40071813	40072349	Intergenic	-29560	PABPC4	protein-coding	TRUE	Quies	EnhWk	TssWk	TssWk	TssWk	ReprPCWk	EnhWk	ReprPCWk	ReprPC	Quies	ReprPCWk	Quies	Quies	Quies
chr1	40075338	40075673	Intergenic	29842	HEYL	protein-coding	TRUE	Quies	EnhWk	EnhWk	EnhWk	TssWk	EnhWk	Quies	EnhWk	Enh	Quies	ReprPCWk	Quies	Quies	Quies
chr1	40105030	40105760	promoter-TSS	-47	HEYL	protein-coding	TRUE	EnhBiv	TssBiv	TssBiv	TssBiv	TssBiv	EnhWk	TssFlnk	EnhBiv	Enh	TssFlnk	EnhWk	ReprPC	TssA1	TssBiv	Megakaryocytes	Megakaryocytes
chr1	40119176	40119550	Intergenic	-14015	HEYL	protein-coding	TRUE	EnhWk	EnhBiv	Repr2	Repr2	Repr2	EnhWk	EnhWk	EnhWk	Enh	EnhWk	EnhWk	ReprPCWk	Quies	Quies
chr1	40123632	40123945	Intergenic	13921	NT5C1A	protein-coding	TRUE	EnhWk	EnhWk	Repr2	Quies	EnhWk	Quies	TssFlnkD	EnhWk	Enh	ReprPCWk	ReprPCWk	ReprPCWk	Quies	EnhWk
chr1	40137251	40138518	promoter-TSS	-175	NT5C1A	protein-coding	TRUE	EnhBiv	EnhBiv	TssBiv	TssBiv	TssBiv	ReprPCWk	EnhWk	EnhBiv	Enh	TssBiv	TssBiv	ReprPC	ReprPC	TssBiv
chr1	40149467	40150158	exon	7344	HPCAL4	protein-coding	TRUE	ReprPC	ReprPC	TssBiv	TssBiv	TssBiv	EnhWk	EnhWk	EnhWk	Enh	EnhWk	EnhWk	ReprPC	ReprPC	TssBiv		CD3
chr1	40156858	40158086	promoter-TSS	-90	HPCAL4	protein-coding	TRUE	EnhBiv	TssBiv	TssBiv	TssBiv	TssBiv	TssA	TssA	TssBiv	Tss	TssA	TssA	ReprPC	EnhWk	TssBiv		CD3
chr1	40185805	40186086	Intergenic	-18571	PPIE	protein-coding	TRUE	ReprPCWk	ReprPCWk	Repr2	Quies	EnhWk	ReprPCWk	ReprPCWk	ReprPCWk	ReprPC	ReprPCWk	ReprPCWk	ReprPCWk	ReprPCWk	ReprPCWk
chr1	40204183	40204950	promoter-TSS	50	PPIE	protein-coding	TRUE	TssA	TssA	TssA	TssA	TssA	TssA	TssA	TssA	Tss	TssA	TssA	TssA1	TssA1	TssFlnk
chr1	40253851	40255256	promoter-TSS	-21	BMP8B	protein-coding	TRUE	ReprPCWk	ReprPCWk	TssBiv	TssA	TssWk	TssFlnk	TssFlnk	EnhWk	Enh	TssFlnk	TssFlnk	TssA1	EnhWk	ReprPCWk
chr1	40264741	40265703	Intergenic	10574	LOC101929536	ncRNA	TRUE	EnhA1	EnhA1	EnhA1	EnhA2	EnhA1	EnhA1	EnhA1	EnhA1	Enh	EnhA1	EnhA1	EnhA1	EnhWk	EnhWk
chr1	40282401	40283388	Intergenic	28247	LOC101929536	ncRNA	TRUE	EnhA1	EnhA1	TssWk	EnhWk	EnhA1	EnhWk	ReprPCWk	EnhWk	Enh	TssFlnk	EnhWk	Quies	Quies	EnhWk
chr1	40299331	40299980	Intergenic	45008	LOC101929536	ncRNA	TRUE	EnhA1	TxWk	Quies	Quies	Quies	Quies	Quies	EnhWk	Enh	Quies	Quies	TxWk	Quies	TxWk	CD14	CD14
chr1	40311220	40311921	intron	37612	TRIT1	protein-coding	TRUE	EnhA1	EnhA1	EnhWk	EnhA2	EnhA2	EnhA1	EnhA1	EnhA1	Enh	EnhA1	EnhA1	EnhWk	EnhWk	EnhA1
chr1	40348782	40349510	promoter-TSS	37	TRIT1	protein-coding	TRUE	EnhWk	TssFlnk	TssA	TssA	TssWk	TssA	TssA	TssA	Tss	TssA	TssA	TssA1	TssA1	TssFlnk
chr1	40356017	40356546	Intergenic	-7099	TRIT1	protein-coding	TRUE	EnhA1	Quies	Quies	Quies	Repr2	ReprPCWk	ReprPCWk	Quies	Quies	Quies	Quies	EnhWk	Quies	EnhWk	CD14	CD14
chr1	40366524	40368326	5'UTR	262	MYCL	protein-coding	TRUE	TssA	TssBiv	TssWk	TssWk	TssA	TssBiv	TssA	TssBiv	Tss	TssBiv	TssA	ReprPC	TssA1	TssBiv
chr1	40373255	40373648	Intergenic	-5765	MYCL	protein-coding	TRUE	EnhA1	ZNF_Rpts	TssBiv	EnhWk	Quies	Quies	ReprPCWk	ReprPC	ReprPC	ReprPC	ReprPCWk	ReprPCWk	Het	ReprPCWk	CD14	CD14
chr1	40385281	40385472	Intergenic	-17690	MYCL	protein-coding	TRUE	EnhWk	ReprPCWk	EnhWk	Quies	EnhWk	Quies	Quies	Quies	Quies	Quies	Quies	Quies	Quies	Quies
chr1	40399741	40400610	Intergenic	-20608	MFSD2A	protein-coding	TRUE	EnhA1	Quies	Quies	Quies	Quies	Quies	Quies	EnhWk	Enh	Quies	Quies	EnhWk	Quies	TxWk	CD14	CD14
chr1	40402332	40402912	Intergenic	-18162	MFSD2A	protein-coding	TRUE	EnhA1	EnhWk	EnhWk	Quies	Quies	Quies	Quies	EnhWk	Enh	Quies	Quies	EnhWk	EnhWk	EnhWk	CD14	CD14
chr1	40405939	40406354	Intergenic	-14637	MFSD2A	protein-coding	TRUE	EnhA1	Quies	Quies	Quies	Quies	Quies	Quies	EnhWk	Enh	Quies	Quies	EnhWk	Quies	Quies	CD14	CD14
chr1	40420233	40421537	non-coding	101	MFSD2A	protein-coding	TRUE	EnhA1	EnhWk	TssWk	TssA	TssWk	EnhWk	TssA	EnhWk	Enh	EnhWk	EnhWk	TssA1	EnhWk	TssA	CD14	CD14
chr1	40426060	40426755	intron	5624	MFSD2A	protein-coding	TRUE	EnhA1	EnhA1	EnhA1	EnhA1	EnhA1	Quies	Quies	EnhA1	Enh	EnhWk	Quies	EnhWk	EnhWk	EnhWk
chr1	40439151	40439539	Intergenic	18561	MFSD2A	protein-coding	TRUE	EnhWk	EnhWk	EnhWk	EnhWk	EnhWk	Quies	Quies	EnhWk	Enh	EnhWk	Quies	Quies	EnhWk	EnhWk
chr1	40457856	40458197	Intergenic	37243	MFSD2A	protein-coding	FALSE	EnhA1	Quies	Quies	Quies	Quies	Quies	Quies	Quies	Quies	Quies	Quies	Quies	Quies	EnhWk	CD14	CD14
chr1	40461624	40461925	Intergenic	40991	MFSD2A	protein-coding	TRUE	EnhWk	EnhA1	EnhWk	EnhA2	EnhA2	EnhWk	EnhWk	EnhA1	Enh	EnhWk	EnhWk	EnhWk	Quies	EnhWk
chr1	40479949	40480362	Intergenic	-26099	CAP1	protein-coding	TRUE	EnhA1	EnhA1	EnhWk	EnhWk	Quies	EnhWk	EnhWk	EnhWk	Enh	Quies	EnhWk	EnhWk	EnhWk	Quies	CD14
chr1	40498087	40498305	Intergenic	-8059	CAP1	protein-coding	FALSE	EnhWk	EnhWk	EnhWk	EnhWk	Quies	EnhWk	EnhWk	EnhWk	Enh	EnhWk	EnhWk	Quies	EnhWk	Quies
chr1	40505082	40506691	promoter-TSS	-368	CAP1	protein-coding	TRUE	TssA	TssA	TssA	TssA	TssA	TssA	TssA	TssA	Tss	TssA	TssA	TssA2	TssA2	TssA
chr1	40525047	40525978	intron	19258	CAP1	protein-coding	TRUE	EnhA1	EnhG2	EnhA1	EnhA1	EnhA1	TssFlnkU	EnhA1	EnhA1	Enh	EnhA1	TssA	EnhG1	EnhA1	EnhA1	CD8_memory
chr1	40530388	40531018	intron	24448	CAP1	protein-coding	TRUE	EnhG1	EnhG2	Tx	EnhA1	Tx	EnhG1	EnhG1	EnhG1	Enh	EnhG2	EnhG1	EnhG1	EnhG1	EnhG1
chr1	40541030	40541236	intron	22009	PPT1	protein-coding	TRUE	EnhG2	EnhWk	EnhWk	EnhWk	TxElong	EnhG1	EnhA2	EnhG1	Enh	TxWk	TxWk	EnhG1	EnhWk	TxWk
chr1	40544335	40544574	intron	18687	PPT1	protein-coding	TRUE	EnhG1	EnhG1	EnhWk	TxWk	TxElong	TxWk	TxWk	EnhG1	Enh	Tx	TxWk	EnhG1	EnhWk	Tx
chr1	40550362	40550778	intron	12572	PPT1	protein-coding	TRUE	EnhWk	TxWk	EnhWk	TxWk	EnhWk	TxWk	Tx	TxWk	Tx	TxWk	TxWk	Tx	Tx	Tx
chr1	40562476	40563391	5'UTR	208	PPT1	protein-coding	TRUE	TssA	TssFlnk	TssA	TssA	TssWk	TssA	TssA	TssA	Tss	TssA	TssA	TssADistal	TssA1	TssA
chr1	40609712	40609980	Intergenic	-17195	RLF	protein-coding	TRUE	EnhWk	EnhBiv	EnhWk	EnhWk	Repr2	ReprPCWk	EnhWk	ReprPCWk	ReprPC	EnhWk	ReprPCWk	Quies	Quies	Quies
chr1	40618654	40619475	Intergenic	-7976	RLF	protein-coding	TRUE	EnhA1	EnhA1	TssA	TssA	EnhWk	Quies	EnhA2	EnhA2	Enh	Quies	ReprPCWk	EnhWk	EnhWk	Quies
chr1	40620940	40621257	Intergenic	-5942	RLF	protein-coding	TRUE	EnhWk	TxWk	EnhWk	Quies	Repr2	Quies	Quies	TxWk	Tx	Quies	ReprPCWk	TxWk	TxWk	Quies
chr1	40626671	40627621	exon	105	RLF	protein-coding	TRUE	TssA	TssA	TssA	TssA	TssA	TssA	TssA	TssA	Tss	TssA	TssA	TssA2	TssA2	TssFlnkU
chr1	40707154	40707863	TTS	-6064	TMCO2	protein-coding	TRUE	EnhA1	TxWk	TxWk	EnhWk	EnhWk	EnhWk	EnhA1	EnhWk	Enh	EnhWk	EnhWk	TxWk	TxWk	EnhWk
chr1	40723146	40724182	promoter-TSS	-58	ZMPSTE24	protein-coding	TRUE	TssA	TssA	TssA	TssA	TssA	TssA	TssA	TssA	Tss	TssA	TssA	TssA2	TssA2	EnhWk
chr1	40780875	40782857	intron	1073	COL9A2	protein-coding	TRUE	EnhBiv	TssFlnk	EnhA1	TssA	EnhA1	EnhWk	EnhWk	TssBiv	Tss	EnhWk	TssFlnk	TssA1	EnhWk	TssBiv		CD19
chr1	40804330	40805048	Intergenic	-21750	COL9A2	protein-coding	TRUE	EnhA1	EnhWk	TssWk	TssWk	Quies	EnhWk	EnhWk	EnhWk	Enh	EnhWk	EnhWk	EnhWk	EnhWk	EnhA2	CD14	CD14
chr1	40807921	40808213	Intergenic	-25128	COL9A2	protein-coding	TRUE	EnhA1	EnhA1	EnhWk	EnhA2	EnhWk	EnhWk	EnhWk	EnhA2	Enh	EnhWk	EnhWk	EnhWk	EnhWk	TxWk
chr1	40810178	40810791	Intergenic	-27546	COL9A2	protein-coding	TRUE	TssA	EnhA1	TssWk	TssA	TssWk	EnhWk	EnhWk	EnhWk	Enh	EnhWk	EnhWk	TxWk	Quies	TssA		CD19
chr1	40817821	40818272	Intergenic	-21331	SMAP2	protein-coding	TRUE	EnhA1	EnhA1	EnhWk	EnhA2	EnhWk	Quies	Quies	EnhA1	Enh	Quies	Quies	EnhWk	Quies	TxWk
chr1	40838989	40840631	promoter-TSS	432	SMAP2	protein-coding	TRUE	TssA	TssA	TssA	TssA	TssA	TssA	TssA	TssA	Tss	TssA	TssA	TssA1	TssA1	EnhWk
chr1	40847211	40847586	intron	7094	SMAP2	protein-coding	TRUE	TssFlnkU	TssFlnkU	EnhA1	EnhA1	EnhA1	TssFlnkU	TssFlnkU	TssA	Tss	TssA	TssA	EnhA1	EnhWk	TssFlnkU
chr1	40851111	40852058	intron	-7432	SMAP2	protein-coding	TRUE	EnhA1	EnhA1	EnhA1	TssA	EnhA1	EnhA2	EnhA1	TssA	Tss	EnhA1	TssA	TssADistal	EnhA1	EnhA1		CD56
chr1	40854184	40854456	intron	-4697	SMAP2	protein-coding	TRUE	EnhA1	EnhA1	Tx	EnhA2	EnhA2	EnhA1	EnhA1	EnhA1	Enh	EnhA2	EnhWk	EnhG1	EnhWk	EnhWk
chr1	40857401	40857750	intron	-1441	SMAP2	protein-coding	TRUE	EnhA1	EnhA1	EnhA2	EnhA1	EnhA2	TssFlnkD	TssFlnkU	EnhA1	Enh	EnhWk	EnhWk	EnhWk	TxWk	EnhA1
chr1	40858757	40859363	promoter-TSS	43	SMAP2	protein-coding	TRUE	EnhA1	EnhA1	EnhA2	EnhA1	EnhA2	EnhA1	EnhA1	EnhA1	Enh	EnhA1	EnhWk	EnhWk	TxWk	EnhWk
chr1	40860331	40860904	intron	1601	SMAP2	protein-coding	TRUE	EnhA1	EnhG2	EnhA2	EnhA2	EnhA2	EnhA1	EnhA1	EnhA1	Enh	EnhA1	TssFlnkU	EnhWk	EnhWk	EnhA1
chr1	40861939	40862450	promoter-TSS	-277	SMAP2	protein-coding	TRUE	EnhA1	EnhA1	EnhA2	EnhA2	EnhA2	EnhWk	EnhA1	EnhA2	Enh	EnhWk	EnhWk	EnhWk	TxWk	EnhA2
chr1	40870228	40871061	intron	8173	SMAP2	protein-coding	TRUE	EnhG1	EnhG1	Tx	EnhA2	EnhA2	EnhA1	EnhA1	EnhA1	Enh	EnhA1	EnhA1	EnhWk	EnhWk	EnhA2
chr1	40879608	40880126	exon	17395	SMAP2	protein-coding	FALSE	Tx	Tx	TxElong	TxElong	TxElong	EnhG1	Tx	EnhG2	Enh	EnhG2	EnhG1	Tx	Tx	Tx
chr1	40888906	40889274	TTS	26618	SMAP2	protein-coding	TRUE	EnhG2	EnhG1	Tx	Tx	Tx	Tx	TxWk	EnhG1	Enh	Tx	Tx	EnhG1	EnhG1	Tx
chr1	40915454	40916911	promoter-TSS	-154	ZFP69B	protein-coding	TRUE	EnhWk	TssA	TssA	TssA	TssA	TssA	TssA	TssA	Tss	TssA	TssA	TssA1	TssA1	EnhWk
chr1	40942552	40943523	promoter-TSS	-264	ZFP69	protein-coding	TRUE	TssFlnk	TssFlnk	TssA	TssA	TssA	TssA	TssA	TssA	Tss	TssA	TssA	TssA1	TssA1	TssFlnk
chr1	40974094	40974954	5'UTR	133	EXO5	protein-coding	TRUE	TssA	TssA	TssA	TssA	TssA	TssA	TssA	TssA	Tss	TssA	TssA	TssA1	TssA1	TssA
chr1	40996805	40997769	promoter-TSS	54	ZNF684	protein-coding	TRUE	TssA	TssA	TssA	TssA	TssWk	TssA	TssA	TssA	Tss	TssA	TssA	TssA1	TssA1	TssFlnkU
chr1	41005166	41005345	intron	8023	ZNF684	protein-coding	FALSE	EnhA1	TxWk	Quies	TxWk	TxWk	TxWk	Quies	TxWk	Tx	TxWk	Quies	TxWk	TxWk	TxWk	CD14
chr1	41078058	41078385	Intergenic	53102	RIMS3	protein-coding	TRUE	Quies	Quies	EnhWk	Quies	Quies	Quies	Quies	Quies	Quies	Quies	Quies	Quies	Quies	EnhWk
chr1	41130994	41131838	promoter-TSS	-92	RIMS3	protein-coding	TRUE	EnhBiv	EnhWk	TssA	TssA	TssA	TssA	EnhWk	EnhWk	Enh	EnhWk	EnhWk	TssA1	TssA1	TssFlnk
chr1	41134505	41134807	Intergenic	-3332	RIMS3	protein-coding	TRUE	EnhWk	EnhWk	TssWk	TssWk	TssWk	TssFlnkD	EnhWk	EnhWk	Enh	EnhWk	TssFlnkD	TssA1	EnhWk	TssFlnk	Erythroblasts	Erythroblasts
chr1	41156969	41158184	promoter-TSS	-103	NFYC	protein-coding	TRUE	TssA	TssA	TssA	TssA	TssA	TssA	TssA	TssA	Tss	TssA	TssA	TssA1	TssA1	TssFlnk
chr1	41164779	41165024	intron	-6969	NFYC-AS1	ncRNA	TRUE	EnhA1	EnhA1	EnhWk	EnhA2	EnhA1	EnhWk	EnhA1	TxWk	Tx	EnhWk	EnhA1	TxWk	EnhWk	EnhWk
chr1	41174423	41175179	promoter-TSS	-194	NFYC	protein-coding	TRUE	EnhWk	TssA	TssA	TssA	TssA	TssA	TssA	TssA	Tss	TssA	TssA	TssA1	EnhWk	EnhWk
chr1	41178782	41178999	intron	3896	NFYC	protein-coding	TRUE	EnhA1	EnhA1	EnhA1	EnhA1	EnhA2	EnhWk	EnhA1	EnhA1	Enh	EnhWk	EnhWk	EnhWk	EnhA1	EnhWk
chr1	41249237	41250043	promoter-TSS	-44	KCNQ4	protein-coding	TRUE	EnhBiv	EnhBiv	TssBiv	TssBiv	TssBiv	ReprPCWk	ReprPC	TssBiv	Tss	ReprPCWk	ReprPCWk	TssA1	TssA1	TssBiv
chr1	41267798	41268608	intron	18519	KCNQ4	protein-coding	TRUE	EnhWk	EnhWk	EnhA1	EnhA1	EnhA1	EnhA1	EnhA2	EnhA1	Enh	EnhA2	TssA	EnhWk	EnhWk	EnhWk	CD8_memory
chr1	41283703	41284666	exon	34501	KCNQ4	protein-coding	TRUE	EnhBiv	TssFlnk	TssWk	TssWk	EnhA1	TssA	EnhA1	EnhWk	Enh	TssA	TssFlnk	EnhWk	EnhWk	TssFlnk
chr1	41310707	41311062	Intergenic	17133	CITED4	protein-coding	TRUE	EnhWk	EnhWk	TssWk	Quies	EnhA1	EnhWk	EnhWk	EnhA1	Enh	EnhA1	EnhA2	EnhWk	EnhWk	EnhA1
chr1	41315480	41315936	Intergenic	12310	CITED4	protein-coding	TRUE	EnhWk	EnhWk	EnhWk	EnhWk	EnhWk	EnhWk	Quies	EnhWk	Enh	EnhWk	EnhWk	EnhWk	EnhWk	Quies
chr1	41326518	41326675	TTS	1421	CITED4	protein-coding	FALSE	TssFlnkU	EnhBiv	TssBiv	TssBiv	TssBiv	EnhWk	EnhWk	EnhBiv	Enh	EnhWk	EnhWk	EnhWk	EnhWk	EnhWk
chr1	41327103	41328656	5'UTR	138	CITED4	protein-coding	TRUE	EnhWk	TssA	TssA	TssWk	TssWk	TssA	TssA	TssBiv	Tss	TssA	TssA	TssA1	TssA1	EnhWk
chr1	41341487	41341647	Intergenic	-13549	CITED4	protein-coding	FALSE	EnhWk	Het	Quies	Quies	Repr2	EnhWk	EnhA1	EnhA1	Enh	EnhWk	EnhWk	ReprPCWk	EnhWk	EnhWk
chr1	41356485	41356696	Intergenic	-28573	CITED4	protein-coding	FALSE	EnhWk	Quies	Repr2	Quies	Repr2	Quies	Quies	ReprPCWk	ReprPC	EnhA2	ReprPCWk	ReprPCWk	ReprPCWk	ReprPCWk	CD8_naive	CD3
chr1	41418128	41418391	Intergenic	-26711	CTPS1	protein-coding	TRUE	EnhBiv	EnhBiv	TssBiv	TssBiv	TssBiv	EnhWk	EnhWk	EnhBiv	Enh	EnhWk	EnhWk	ReprPCWk	Quies	ReprPC
chr1	41444925	41446370	intron	677	CTPS1	protein-coding	TRUE	TssA	TssA	TssA	TssA	TssA	TssA	TssA	TssA	Tss	TssA	TssA	TssA1	TssA2	TssA
chr1	41469239	41469973	intron	-10656	SLFNL1-AS1	ncRNA	TRUE	EnhWk	EnhG1	EnhA2	EnhA2	Tx	EnhWk	EnhWk	EnhG1	Enh	EnhWk	EnhWk	EnhG1	EnhWk	EnhG1
chr1	41519033	41519237	intron	-31708	SLFNL1	protein-coding	TRUE	EnhWk	EnhWk	EnhWk	TxWk	EnhA2	TxWk	TxWk	TxWk	Tx	TxWk	TxWk	TxWk	TxWk	TxWk	Plasma_cells	CD19
chr1	41706708	41708464	intron	229	SCMH1	protein-coding	TRUE	TssFlnk	TssA	TssA	TssA	TssA	TssA	TssA	TssA	Tss	TssA	TssA	TssA2	TssA1	TssA
chr1	41733936	41734230	Intergenic	-26268	SCMH1	protein-coding	TRUE	Quies	Quies	Quies	Quies	Repr2	Quies	Quies	Quies	Quies	Quies	Quies	Quies	Quies	ReprPCWk
chr1	41740477	41740998	Intergenic	-32923	SCMH1	protein-coding	TRUE	EnhA1	Quies	Quies	Repr2	Repr2	Quies	Quies	Quies	Quies	Quies	ReprPCWk	EnhWk	Quies	ReprPCWk	CD14	CD14
chr1	41771576	41771772	Intergenic	-55929	FOXO6	protein-coding	TRUE	Quies	Quies	Quies	Quies	Repr2	Quies	Quies	TssFlnkU	Tss	Quies	Quies	Quies	Quies	ReprPCWk
chr1	41826491	41827781	promoter-TSS	-467	FOXO6	protein-coding	TRUE	EnhBiv	TssFlnk	TssA	TssWk	TssA	TssA	TssA	ReprPCWk	ReprPC	TssA	TssA	TssA1	TssA1	TssBiv
chr1	41831920	41832527	intron	4621	FOXO6	protein-coding	TRUE	EnhBiv	TssBiv	TssBiv	TssBiv	TssBiv	EnhWk	EnhWk	EnhBiv	Enh	TssFlnk	EnhWk	ReprPC	ReprPC	TssBiv
chr1	41847425	41848626	exon	-6685	LOC101929901	ncRNA	TRUE	EnhBiv	EnhWk	TssBiv	TssBiv	TssBiv	EnhWk	EnhWk	TssBiv	Tss	EnhBiv	ReprPC	ReprPC	ReprPC	TssBiv
chr1	41882744	41883023	Intergenic	-41543	LOC101929901	ncRNA	TRUE	EnhWk	ReprPCWk	Repr2	Quies	Quies	Quies	Quies	ReprPCWk	ReprPC	Quies	ReprPCWk	Quies	Quies	EnhWk
chr1	41894114	41894520	Intergenic	-52976	LOC101929901	ncRNA	TRUE	EnhA1	ReprPCWk	Quies	Quies	Quies	Quies	ReprPCWk	Quies	Quies	ReprPCWk	ReprPCWk	Quies	Quies	Quies	CD14	CD14
chr1	41898306	41898972	Intergenic	51715	EDN2	protein-coding	TRUE	EnhWk	ReprPCWk	Repr2	Repr2	Quies	Quies	ReprPCWk	Quies	Quies	ReprPCWk	ReprPCWk	EnhWk	Quies	ReprPCWk
chr1	41961881	41962329	Intergenic	-11751	EDN2	protein-coding	TRUE	TssBiv	EnhWk	TssBiv	TssBiv	TssBiv	Quies	EnhA2	EnhBiv	Enh	Quies	EnhA2	ReprPC	EnhWk	TssBiv		CD3
chr1	41981712	41982637	intron	-31821	EDN2	protein-coding	TRUE	EnhWk	EnhWk	TssWk	TssWk	TssWk	Quies	Quies	EnhWk	Enh	Quies	Quies	EnhWk	Quies	EnhWk
chr1	41986982	41987370	intron	-36822	EDN2	protein-coding	FALSE	TxWk	TxWk	TxWk	TxElong	TxElong	Quies	Quies	TxWk	Tx	Quies	Quies	Quies	Quies	Tx
chr1	42039681	42040289	intron	-89631	EDN2	protein-coding	TRUE	EnhWk	EnhWk	EnhWk	TssWk	EnhA2	EnhWk	EnhWk	EnhWk	Enh	EnhWk	Quies	Quies	Quies	TxWk	Plasma_cells	CD19
chr1	42127324	42128631	intron	-177624	EDN2	protein-coding	TRUE	TssA	TssA	TssA	TssA	TssA	TssA	TssA	EnhA1	Enh	TssFlnk	EnhA2	ReprPC	TssA1	TssA
chr1	42139123	42139807	intron	-189111	EDN2	protein-coding	TRUE	EnhWk	EnhA1	EnhA1	TssA	EnhA1	EnhWk	EnhA1	EnhA1	Enh	EnhA1	EnhWk	EnhWk	EnhWk	EnhA1	B_memory
chr1	42144233	42144523	intron	-194024	EDN2	protein-coding	TRUE	EnhA1	EnhWk	EnhWk	EnhWk	Quies	EnhWk	EnhWk	EnhWk	Enh	EnhWk	EnhWk	Quies	Quies	TxWk	CD14	CD14
chr1	42149441	42150100	intron	-199417	EDN2	protein-coding	TRUE	EnhA1	EnhWk	EnhWk	EnhWk	EnhWk	EnhWk	EnhWk	EnhA1	Enh	EnhWk	EnhWk	EnhWk	EnhWk	EnhWk
chr1	42181279	42181603	intron	202937	HIVEP3	protein-coding	TRUE	EnhA1	TxWk	TxWk	Quies	Quies	Quies	Quies	EnhWk	Enh	Quies	Quies	EnhWk	Quies	TxWk	CD14	CD14
chr1	42192632	42193542	intron	191291	HIVEP3	protein-coding	TRUE	EnhA1	EnhA1	EnhA1	EnhA1	EnhA1	EnhWk	EnhWk	EnhA1	Enh	EnhWk	EnhWk	EnhWk	EnhWk	EnhA1
chr1	42194302	42194706	intron	189874	HIVEP3	protein-coding	TRUE	EnhA1	EnhA1	EnhA1	EnhA1	EnhWk	EnhWk	EnhWk	EnhA1	Enh	EnhWk	EnhWk	EnhWk	EnhWk	EnhWk
chr1	42204563	42205551	intron	179321	HIVEP3	protein-coding	TRUE	EnhA1	EnhA1	EnhA1	EnhA1	EnhA1	EnhWk	EnhWk	EnhA1	Enh	EnhWk	EnhWk	ReprPCWk	EnhWk	EnhA1
chr1	42206453	42207169	intron	177567	HIVEP3	protein-coding	TRUE	EnhA1	EnhWk	EnhWk	EnhA2	EnhWk	EnhWk	EnhWk	EnhA1	Enh	EnhWk	EnhWk	EnhWk	EnhWk	EnhA1
chr1	42216861	42218181	intron	166857	HIVEP3	protein-coding	TRUE	EnhA1	EnhA1	EnhA2	EnhA1	EnhA2	EnhWk	EnhWk	EnhA1	Enh	EnhWk	EnhWk	EnhWk	EnhWk	EnhA1
chr1	42230370	42231138	intron	153624	HIVEP3	protein-coding	TRUE	EnhA1	EnhWk	EnhWk	EnhWk	EnhWk	Quies	Quies	EnhWk	Enh	Quies	Quies	TxWk	EnhWk	EnhA2	CD14	CD14
chr1	42234057	42234648	intron	150025	HIVEP3	protein-coding	TRUE	EnhA1	EnhWk	EnhWk	EnhWk	Quies	Quies	Quies	EnhWk	Enh	Quies	Quies	EnhWk	EnhWk	TxWk	CD14	CD14
chr1	42255381	42255609	intron	128883	HIVEP3	protein-coding	TRUE	EnhWk	TxWk	Quies	Quies	Quies	EnhWk	EnhWk	EnhWk	Enh	Quies	EnhWk	Quies	Quies	TxWk
chr1	42268447	42269117	intron	115596	HIVEP3	protein-coding	TRUE	EnhA1	EnhA1	EnhA1	EnhA2	EnhA2	EnhA1	EnhA1	EnhA1	Enh	EnhA1	EnhA1	TxWk	EnhWk	EnhA1
chr1	42272296	42272735	intron	111862	HIVEP3	protein-coding	FALSE	EnhWk	EnhWk	EnhWk	EnhWk	EnhWk	EnhWk	EnhA1	EnhA1	Enh	EnhA1	EnhA1	Quies	TxWk	TssFlnkD
chr1	42277042	42277947	intron	106883	HIVEP3	protein-coding	TRUE	EnhWk	EnhWk	EnhWk	EnhWk	EnhWk	EnhWk	EnhWk	EnhWk	Enh	EnhWk	EnhWk	Quies	EnhWk	Quies		CD3
chr1	42354396	42354836	intron	29762	HIVEP3	protein-coding	TRUE	Quies	Quies	Quies	Quies	Quies	Quies	Quies	EnhA1	Enh	EnhWk	EnhWk	TxWk	Quies	Quies	CD56	CD56
chr1	42356929	42358252	intron	26787	HIVEP3	protein-coding	TRUE	EnhA1	EnhA1	EnhA1	EnhA1	EnhA1	TssA	EnhA1	TssA	Tss	EnhA1	EnhA1	EnhWk	EnhWk	EnhWk		CD56
chr1	42363733	42364386	intron	20318	HIVEP3	protein-coding	TRUE	EnhWk	EnhWk	EnhWk	Quies	Repr2	EnhA1	EnhA1	EnhA1	Enh	EnhA1	TssFlnkU	Quies	EnhWk	EnhWk
chr1	42380289	42380541	intron	3963	HIVEP3	protein-coding	TRUE	ReprPCWk	ReprPCWk	Quies	Quies	Repr2	EnhWk	EnhA1	EnhA1	Enh	EnhA1	EnhWk	Quies	Quies	TxWk
chr1	42381789	42382358	intron	2304	HIVEP3	protein-coding	TRUE	ReprPC	ReprPC	Repr2	Quies	Repr2	EnhWk	EnhA1	EnhA1	Enh	EnhWk	TssFlnkD	ReprPCWk	ReprPCWk	EnhWk
chr1	42383651	42384033	intron	536	HIVEP3	protein-coding	TRUE	TssBiv	TssBiv	TssBiv	TssBiv	TssBiv	TssA	TssA	TssA	Tss	TssA	TssA	ReprPC	ReprPC	TssA
chr1	42385434	42386042	intron	-1242	HIVEP3	protein-coding	TRUE	TssBiv	TssBiv	TssBiv	TssBiv	TssBiv	TssA	TssA	EnhA1	Enh	EnhA1	TssA	ReprPCWk	ReprPCWk	TssA
chr1	42500967	42502146	promoter-TSS	39	HIVEP3	protein-coding	TRUE	TssFlnk	TssFlnk	TssA	TssA	TssWk	TssA	TssA	TssA	Tss	TssA	TssA	TssA1	TssA1	TssA
chr1	42638842	42639405	Intergenic	-8729	GUCA2A	protein-coding	TRUE	TxWk	EnhWk	Quies	Quies	Quies	EnhWk	Quies	EnhWk	Enh	Quies	EnhWk	EnhWk	Quies	TxWk
chr1	42785817	42786017	intron	14719	FOXJ3	protein-coding	TRUE	EnhA1	EnhWk	EnhWk	TxWk	TxWk	EnhWk	EnhA1	EnhA1	Enh	EnhA1	TssFlnkD	EnhWk	EnhWk	TssFlnkD
chr1	42800118	42801508	promoter-TSS	73	FOXJ3	protein-coding	TRUE	TssA	TssA	TssA	TssA	TssA	TssA	TssA	TssA	Tss	TssA	TssA	TssA2	TssA1	TssA
chr1	42845917	42846864	promoter-TSS	-77	RIMKLA	protein-coding	TRUE	EnhBiv	TssBiv	TssBiv	TssBiv	TssBiv	ReprPC	EnhWk	TssBiv	Tss	TssBiv	ReprPCWk	ReprPC	TssA1	TssBiv	Megakaryocytes	Megakaryocytes
chr1	42921483	42922755	promoter-TSS	-46	PPCS	protein-coding	TRUE	TssA	TssA	TssA	TssA	TssA	TssA	TssA	TssA	Tss	TssA	TssA	TssA2	TssA2	TssA
chr1	42928565	42929277	intron	6756	PPCS	protein-coding	TRUE	TssFlnkD	TssA	EnhA1	EnhA1	TssWk	TssA	EnhA1	TssA	Tss	TssA	TssA	TssA2	EnhWk	TssFlnk
chr1	42995497	42995741	Intergenic	-4941	CCDC30	protein-coding	TRUE	TssFlnkD	EnhWk	TssWk	TssWk	Quies	TssFlnk	TssFlnk	TssA	Tss	TssFlnk	TssFlnk	EnhA1	EnhWk	TssFlnkD	Erythroblasts	Erythroblasts
chr1	43016944	43017202	intron	16513	CCDC30	protein-coding	TRUE	EnhWk	Quies	EnhWk	Quies	Quies	Quies	Quies	Quies	Quies	Quies	Quies	Quies	Quies	Quies
chr1	43123644	43124487	promoter-TSS	18	PPIH	protein-coding	TRUE	TssA	TssA	TssA	TssA	TssA	TssA	TssA	TssA	Tss	TssA	TssA	TssA2	TssA1	TssFlnkU
chr1	43147555	43149153	promoter-TSS	-304	YBX1	protein-coding	TRUE	TssA	TssA	TssA	TssA	TssA	TssA	TssA	TssA	Tss	TssA	TssA	TssA2	TssA2	TssFlnk
chr1	43202896	43203291	intron	2831	CLDN19	protein-coding	TRUE	EnhA1	EnhWk	EnhWk	EnhWk	Quies	Quies	Quies	EnhWk	Enh	Quies	EnhWk	TxWk	EnhWk	EnhWk	CD14	CD14
chr1	43232205	43233380	promoter-TSS	-38	P3H1	protein-coding	TRUE	TssA	TssA	TssA	TssA	TssA	TssA	TssA	TssA	Tss	TssA	TssA	TssA2	TssA1	TssFlnk
chr1	43250651	43251317	promoter-TSS	-418	LOC105378683	ncRNA	TRUE	TssBiv	EnhWk	TssWk	TssWk	TssBiv	EnhWk	TssFlnk	EnhWk	Enh	EnhWk	TssFlnk	EnhWk	EnhWk	TssFlnkD		CD3
chr1	43282175	43283400	promoter-TSS	12	ERMAP	protein-coding	TRUE	TssA	TssA	TssA	TssA	TssA	TssA	TssA	TssA	Tss	TssA	TssA	TssA2	TssA2	TssA
chr1	43311853	43312724	promoter-TSS	45	ZNF691	protein-coding	TRUE	TssA	TssA	TssA	TssA	TssA	TssA	TssA	TssA	Tss	TssA	TssA	TssA1	TssA1	TssA
chr1	43379123	43379457	Intergenic	-45430	SLC2A1-AS1	ncRNA	TRUE	Het	EnhWk	EnhWk	Repr1	Quies	Quies	EnhWk	Quies	Quies	ReprPCWk	Het	EnhWk	Quies	Het
chr1	43389761	43390573	TTS	-34553	SLC2A1-AS1	ncRNA	TRUE	TssA	TssA	TssA	TssA	TssA	TssA	TssA	TssA	Tss	TssA	TssA	TssADistal	TssA1	TssA
chr1	43396803	43398191	intron	-27223	SLC2A1-AS1	ncRNA	TRUE	EnhA1	EnhA1	EnhA1	TssA	EnhA1	EnhA1	EnhA1	EnhA1	Enh	EnhA1	EnhA1	EnhG1	EnhA1	TssA	B_memory
chr1	43400998	43401281	intron	-23580	SLC2A1-AS1	ncRNA	TRUE	EnhA1	EnhG2	EnhA1	TssA	EnhA1	EnhWk	EnhA1	EnhA1	Enh	EnhA1	EnhA1	EnhG1	EnhG1	EnhA2	B_memory
chr1	43402903	43403169	intron	-21684	SLC2A1-AS1	ncRNA	TRUE	EnhA1	EnhG2	Tx	Tx	Tx	EnhA1	EnhG2	EnhG2	Enh	EnhG2	EnhG2	EnhG1	EnhG1	EnhG1
chr1	43404022	43404331	intron	-20543	SLC2A1-AS1	ncRNA	TRUE	EnhA1	EnhG2	Tx	Tx	Tx	EnhWk	EnhA1	EnhG2	Enh	EnhWk	EnhA1	EnhG1	EnhG1	EnhG1
chr1	43409968	43410391	intron	-14540	SLC2A1-AS1	ncRNA	TRUE	EnhA1	EnhG2	EnhA1	EnhA1	EnhA1	EnhWk	EnhA1	EnhA1	Enh	EnhWk	EnhA1	EnhG1	EnhA1	EnhWk
chr1	43418037	43418679	intron	-6362	SLC2A1-AS1	ncRNA	TRUE	Quies	EnhG2	EnhA1	EnhA1	EnhA2	TssFlnkU	EnhA1	EnhA1	Enh	EnhA1	EnhA1	TssADistal	EnhWk	EnhG1
chr1	43423591	43424946	promoter-TSS	-451	SLC2A1-AS1	ncRNA	TRUE	TssBiv	TssA	TssA	TssA	TssA	TssA	TssA	TssA	Tss	TssA	TssA	TssA2	TssA1	TssA
chr1	43446184	43446378	intron	-21434	SLC2A1	protein-coding	TRUE	EnhWk	EnhWk	EnhWk	TxWk	Quies	Quies	Quies	EnhWk	Enh	Quies	TxWk	EnhA1	EnhWk	TxWk	Erythroblasts	Erythroblasts
chr1	43459491	43459763	Intergenic	-34780	SLC2A1	protein-coding	TRUE	EnhWk	EnhWk	TssWk	EnhWk	Quies	Quies	Quies	EnhWk	Enh	Quies	Quies	EnhWk	EnhWk	Quies
chr1	43533861	43534252	Intergenic	-79537	FAM183A	protein-coding	TRUE	EnhBiv	TssFlnkD	TssWk	TssA	TssBiv	EnhWk	EnhWk	EnhWk	Enh	EnhWk	EnhWk	TssADistal	TssA1	EnhWk
chr1	43539268	43539735	Intergenic	-74092	FAM183A	protein-coding	TRUE	EnhWk	EnhWk	EnhWk	EnhWk	Quies	Quies	Quies	EnhWk	Enh	Quies	EnhWk	EnhA1	Quies	Quies	Erythroblasts	Erythroblasts
chr1	43637564	43638600	promoter-TSS	81	CFAP57	protein-coding	TRUE	EnhBiv	TssA	TssA	TssA	TssA	TssA	TssA	EnhWk	Enh	TssA	TssA	TssA2	TssA1	EnhWk		CD3
chr1	43686906	43687300	exon	-48562	TMEM125	protein-coding	TRUE	EnhWk	EnhA1	EnhA1	TssA	EnhA2	Quies	Quies	EnhA2	Enh	Quies	Quies	Quies	Quies	Quies	B_memory
chr1	43692894	43693200	intron	-42618	TMEM125	protein-coding	TRUE	Quies	EnhWk	Quies	EnhWk	Quies	Quies	Quies	Quies	Quies	Quies	Quies	EnhWk	Quies	Quies
chr1	43705225	43705480	intron	-30312	TMEM125	protein-coding	TRUE	EnhWk	EnhA1	EnhWk	EnhA2	EnhA1	Quies	Quies	TxWk	Tx	Quies	ReprPCWk	Quies	EnhWk	Quies		CD19
chr1	43740063	43740445	TTS	4589	TMEM125	protein-coding	TRUE	EnhWk	EnhWk	EnhWk	EnhWk	EnhWk	EnhWk	EnhWk	EnhWk	Enh	EnhWk	EnhWk	Quies	EnhWk	EnhWk
chr1	43795970	43796146	Intergenic	-7417	MPL	protein-coding	TRUE	EnhA1	Quies	Quies	Quies	Quies	Quies	Quies	Quies	Quies	Quies	EnhA2	EnhA1	EnhA1	EnhWk
chr1	43814522	43815468	exon	-9631	CDC20	protein-coding	TRUE	TssFlnk	TssA	TssA	TssA	TssA	EnhA2	EnhA2	TssA	Tss	TssA	EnhA2	EnhWk	EnhG1	TssA
chr1	43823883	43824933	promoter-TSS	-218	CDC20	protein-coding	TRUE	TssA	TssA	TssA	TssA	TssA	TssA	TssA	TssFlnkU	Tss	TssA	TssA	TssA2	TssA1	TssFlnkU
chr1	43832785	43832965	intron	534	ELOVL1	protein-coding	FALSE	TssFlnkU	TssA	EnhA1	EnhA1	EnhA1	TssFlnkU	TssA	TssFlnkU	Tss	TssFlnkU	TssA	TssADistal	TssA1	TssFlnkU		CD19
chr1	43833014	43834338	promoter-TSS	69	ELOVL1	protein-coding	TRUE	TssA	TssA	TssA	TssA	TssA	TssA	TssA	TssA	Tss	TssA	TssA	TssA2	TssA1	TssA
chr1	43847264	43847636	Intergenic	8033	MED8	protein-coding	TRUE	EnhA1	Tx	TxElong	TxElong	TxElong	TxWk	TxWk	Tx	Tx	TxWk	TxWk	EnhG1	EnhG1	TxWk
chr1	43855141	43855987	promoter-TSS	8	SZT2	protein-coding	TRUE	TssA	TssA	TssA	TssA	TssA	TssA	TssA	TssA	Tss	TssA	TssA	TssA2	TssA1	TssA
chr1	43880245	43880590	intron	24862	SZT2	protein-coding	TRUE	TxWk	TxWk	TxWk	TxWk	TxElong	TxWk	EnhA2	TxWk	Tx	TxWk	TxWk	TxWk	TxWk	TxWk	CD4_memory	CD3
chr1	43919055	43920569	promoter-TSS	-152	HYI	protein-coding	TRUE	TssA	TssBiv	TssWk	TssA	TssA	TssA	TssA	TssA	Tss	TssA	TssFlnk	EnhA1	TssA1	EnhWk	Erythroblasts	Erythroblasts
chr1	43926654	43926883	Intergenic	-7109	HYI	protein-coding	TRUE	Het	Quies	Quies	Quies	Repr2	Quies	Quies	Quies	Quies	ReprPCWk	Quies	TxWk	Quies	Quies
chr1	43994937	43995203	intron	-1461	PTPRF	protein-coding	TRUE	ReprPC	EnhBiv	EnhWk	Repr2	Repr2	EnhBiv	EnhBiv	EnhBiv	Enh	EnhBiv	EnhBiv	EnhWk	Quies	ReprPCWk
chr1	43996426	43997179	intron	272	PTPRF	protein-coding	TRUE	ReprPCWk	ReprPCWk	TssBiv	TssWk	TssBiv	ReprPC	TxWk	EnhBiv	Enh	EnhBiv	ReprPCWk	ReprPC	TssA1	TssFlnk	Megakaryocytes	Megakaryocytes
chr1	44015768	44016032	intron	19369	PTPRF	protein-coding	TRUE	EnhWk	EnhWk	TssBiv	TssBiv	TssWk	Quies	Quies	EnhWk	Enh	Quies	Quies	EnhWk	EnhWk	ReprPCWk
chr1	44031218	44031786	intron	34971	PTPRF	protein-coding	TRUE	EnhBiv	EnhBiv	TssBiv	TssBiv	TssBiv	TssFlnk	TssFlnk	EnhWk	Enh	TssFlnk	EnhWk	TssA1	EnhWk	TssBiv	Erythroblasts
chr1	44115362	44116387	promoter-TSS	78	KDM4A	protein-coding	TRUE	TssA	TssA	TssA	TssA	TssA	TssA	TssA	TssA	Tss	TssA	TssA	TssA2	TssA1	TssFlnkU
chr1	44172617	44173664	promoter-TSS	-63	ST3GAL3	protein-coding	TRUE	TssFlnk	TssFlnk	TssA	TssA	TssA	TssA	TssA	TssFlnk	Tss	TssA	TssA	TssA1	TssA1	TssA
chr1	44176803	44176958	intron	3677	ST3GAL3	protein-coding	FALSE	EnhWk	TxWk	TxWk	TxWk	TxWk	Quies	Quies	TxWk	Tx	Quies	TxWk	EnhG1	EnhA1	TxWk
chr1	44229191	44229487	intron	-36325	LOC101929592	ncRNA	TRUE	EnhWk	Quies	Quies	Quies	Quies	Quies	TxWk	EnhWk	Enh	Quies	TxWk	EnhWk	EnhWk	TxWk
chr1	44247191	44247584	intron	-54374	LOC101929592	ncRNA	TRUE	EnhA1	Het	Quies	Quies	Quies	Quies	TxWk	TxWk	Tx	TxWk	Quies	TxWk	TxWk	Quies	CD14	CD14
chr1	44255565	44255887	intron	-48568	MIR6079	ncRNA	TRUE	TxWk	Quies	Quies	Quies	Quies	EnhWk	EnhWk	TxWk	Tx	EnhWk	EnhWk	TxWk	TxWk	TxWk
chr1	44299877	44300637	intron	-4037	MIR6079	ncRNA	TRUE	EnhA1	EnhA1	EnhWk	EnhA2	EnhA2	EnhWk	EnhA2	EnhWk	Enh	EnhWk	EnhA2	EnhWk	EnhWk	EnhWk
chr1	44302182	44302479	intron	-1963	MIR6079	ncRNA	TRUE	EnhWk	EnhA1	TssWk	EnhA2	EnhA2	EnhWk	EnhWk	EnhWk	Enh	EnhWk	EnhWk	EnhWk	TxWk	EnhWk
chr1	44318994	44319558	intron	14982	MIR6079	ncRNA	TRUE	EnhWk	EnhWk	EnhWk	TxWk	Quies	EnhWk	Quies	EnhA1	Enh	EnhWk	EnhWk	TxWk	EnhWk	TxWk	CD56	CD56
chr1	44333695	44334070	intron	29589	MIR6079	ncRNA	TRUE	EnhWk	TxWk	TxWk	TxWk	Quies	Quies	TxWk	TxWk	Tx	Quies	Quies	EnhWk	TxWk	Quies
chr1	44399454	44400764	intron	1117	ARTN	protein-coding	TRUE	EnhWk	EnhBiv	TssBiv	EnhWk	TssBiv	ReprPC	EnhWk	EnhBiv	Enh	EnhBiv	ReprPC	EnhWk	EnhWk	EnhBiv
chr1	44401825	44402601	exon	3221	ARTN	protein-coding	TRUE	EnhWk	EnhWk	TssBiv	TssWk	TssBiv	EnhWk	ReprPCWk	EnhWk	Enh	EnhWk	EnhWk	TssA1	EnhWk	TssBiv	Erythroblasts	Erythroblasts
chr1	44411836	44412949	promoter-TSS	-85	IPO13	protein-coding	TRUE	TssA	TssA	TssA	TssA	TssA	TssA	TssA	TssA	Tss	TssA	TssA	TssA2	EnhA1	TssFlnkU	Megakaryocytes	Megakaryocytes
chr1	44435298	44435898	promoter-TSS	-55	DPH2	protein-coding	TRUE	EnhWk	TssFlnkD	TssA	TssA	TssWk	TssA	TssA	EnhWk	Enh	TssA	TssA	TssA1	TssA1	TssFlnk		CD3
chr1	44440130	44441503	intron	497	ATP6V0B	protein-coding	TRUE	TssA	TssA	TssA	TssA	TssA	TssA	TssA	TssA	Tss	TssA	TssA	TssA2	TssA1	TssA
chr1	44444773	44445207	promoter-TSS	116	B4GALT2	protein-coding	TRUE	TssFlnk	TssFlnk	TssWk	TssA	TssWk	TssFlnk	TssA	EnhWk	Enh	ReprPCWk	TssFlnk	TssA2	TssA1	TssFlnk
chr1	44448442	44448791	intron	2440	B4GALT2	protein-coding	TRUE	EnhWk	Quies	Quies	TxWk	TxElong	Quies	Quies	Quies	Quies	ReprPCWk	TxWk	TxWk	TxWk	ReprPCWk
chr1	44456930	44457813	promoter-TSS	92	CCDC24	protein-coding	TRUE	TssA	TssA	TssA	TssA	EnhA1	TssA	TssA	TssA	Tss	TssFlnk	TssA	TssADistal	TssA1	TssA	Plasma_cells	CD19
chr1	44471287	44471880	intron	11428	SLC6A9	protein-coding	TRUE	Quies	Quies	Quies	Quies	EnhWk	Quies	Quies	Quies	Quies	Quies	Quies	EnhG1	TxWk	Quies	Erythroblasts	Erythroblasts
chr1	44495411	44496840	intron	669	SLC6A9	protein-coding	TRUE	TssBiv	TssA	TssA	TssA	TssA	TssA	TssA	TssA	Tss	TssA	TssA	TssA2	TssA1	TssA
chr1	44502220	44502516	Intergenic	-5204	SLC6A9	protein-coding	TRUE	ReprPCWk	Quies	Quies	Quies	Quies	Quies	EnhWk	Quies	Quies	Quies	EnhA2	EnhA1	EnhWk	ReprPCWk
chr1	44513350	44513930	Intergenic	-16476	SLC6A9	protein-coding	TRUE	EnhWk	EnhBiv	EnhWk	TssWk	Quies	Quies	EnhA2	ReprPCWk	ReprPC	Quies	EnhA2	EnhA1	EnhA1	ReprPCWk
chr1	44534193	44534605	Intergenic	-37235	SLC6A9	protein-coding	TRUE	EnhA1	EnhWk	EnhWk	TssWk	EnhWk	ReprPCWk	Quies	EnhWk	Enh	ReprPCWk	Quies	EnhWk	EnhA1	EnhWk
chr1	44678578	44679568	promoter-TSS	-52	DMAP1	protein-coding	TRUE	TssA	TssA	TssA	TssA	TssA	TssA	TssA	TssA	Tss	TssA	TssA	TssA2	TssA1	TssFlnk
chr1	44692920	44693437	intron	14054	DMAP1	protein-coding	TRUE	EnhA1	TxWk	Quies	TxWk	TxWk	TxWk	Quies	TxWk	Tx	Quies	Quies	EnhA1	EnhWk	TxWk
chr1	44703751	44704233	intron	5963	ERI3-IT1	ncRNA	TRUE	EnhWk	EnhWk	EnhWk	EnhWk	EnhWk	EnhWk	Quies	EnhWk	Enh	EnhWk	EnhWk	EnhWk	EnhWk	EnhWk
chr1	44727719	44727909	intron	-9583	SNORA110	snoRNA	TRUE	EnhA1	TxWk	TxElong	TxWk	TxWk	Quies	Quies	TxWk	Tx	Quies	Quies	EnhWk	TxWk	TxWk	CD14	CD14
chr1	44729279	44729773	intron	-11295	SNORA110	snoRNA	TRUE	EnhA1	TxWk	TxWk	TxWk	TxWk	Quies	Quies	EnhWk	Enh	Quies	Quies	EnhWk	EnhWk	EnhWk	CD14	CD14
chr1	44771791	44772100	intron	49005	ERI3	protein-coding	TRUE	Tx	Tx	TxElong	TxElong	TxElong	EnhWk	TxWk	Tx	Tx	EnhWk	TxWk	Tx	Tx	Tx		CD3
chr1	44820554	44821437	promoter-TSS	-45	ERI3	protein-coding	TRUE	TssA	EnhWk	TssA	TssA	TssA	TssA	TssA	EnhWk	Enh	TssA	TssA	TssA1	TssA2	TssFlnkD
chr1	44843896	44844102	Intergenic	-23048	ERI3	protein-coding	FALSE	Quies	Quies	Quies	Quies	Quies	Quies	Quies	Quies	Quies	Quies	ReprPCWk	Quies	Quies	Quies
chr1	44870776	44871146	5'UTR	129	RNF220	protein-coding	TRUE	TssBiv	TssBiv	TssBiv	TssBiv	TssBiv	TssBiv	TssBiv	TssBiv	Tss	TssBiv	TssBiv	ReprPC	TssA1	TssBiv	Megakaryocytes	Megakaryocytes
chr1	44871643	44873644	intron	1812	RNF220	protein-coding	TRUE	TssBiv	EnhBiv	TssBiv	TssBiv	TssBiv	EnhBiv	EnhBiv	EnhBiv	Enh	EnhBiv	EnhBiv	ReprPC	EnhWk	EnhBiv
chr1	44882984	44883913	intron	-6047	RNF220	protein-coding	TRUE	TssBiv	EnhBiv	TssBiv	TssBiv	TssBiv	EnhWk	EnhBiv	TssBiv	Tss	EnhBiv	EnhBiv	ReprPC	EnhA1	TssBiv	Megakaryocytes	Megakaryocytes
chr1	44926258	44926507	intron	36887	RNF220	protein-coding	TRUE	EnhA1	EnhWk	Repr2	Quies	Repr2	Quies	ReprPCWk	EnhWk	Enh	ReprPCWk	ReprPCWk	EnhWk	EnhWk	ReprPCWk	CD14	CD14
chr1	44951267	44951856	intron	-59603	MIR5584	ncRNA	TRUE	EnhA1	ReprPCWk	Repr2	Quies	Repr2	Quies	ReprPCWk	EnhWk	Enh	ReprPCWk	ReprPCWk	EnhA1	EnhWk	Quies
chr1	44964890	44965261	intron	-46089	MIR5584	ncRNA	TRUE	EnhWk	EnhWk	EnhWk	TssWk	Quies	Quies	Quies	TxWk	Tx	Quies	ReprPCWk	Quies	Quies	Quies
chr1	44985036	44985270	intron	-26012	MIR5584	ncRNA	TRUE	EnhWk	EnhWk	Repr2	EnhWk	Quies	Quies	Quies	EnhWk	Enh	EnhWk	EnhWk	EnhWk	EnhWk	EnhWk
chr1	44995845	44996136	intron	-15174	MIR5584	ncRNA	FALSE	EnhWk	Quies	Quies	Quies	Repr2	Quies	Quies	Quies	Quies	Quies	Quies	EnhWk	TxWk	Quies
chr1	45037702	45037952	intron	26662	MIR5584	ncRNA	FALSE	Quies	Quies	Quies	Quies	Repr2	Quies	Quies	Quies	Quies	Quies	ReprPCWk	Quies	Quies	Quies
chr1	45060716	45061211	intron	49799	MIR5584	ncRNA	TRUE	EnhWk	ReprPCWk	EnhWk	Quies	Repr2	Quies	Quies	EnhWk	Enh	Quies	Quies	Quies	Quies	Quies
chr1	45097137	45098337	intron	42543	TMEM53	protein-coding	TRUE	TssA	EnhG2	EnhA1	EnhA1	EnhA1	TssA	TssA	TssA	Tss	TssA	TssA	TssA2	EnhA1	TssA
chr1	45118348	45118914	TTS	21649	TMEM53	protein-coding	TRUE	EnhA2	TxWk	Tx	TxElong	TxWk	TxWk	Quies	EnhG1	Enh	TxWk	TxWk	TxWk	TxWk	Tx
chr1	45139601	45140564	promoter-TSS	197	TMEM53	protein-coding	TRUE	TssA	TssA	TssA	TssA	TssA	TssA	TssA	TssA	Tss	TssA	TssA	TssA2	TssA2	TssFlnk
chr1	45162441	45162835	intron	22244	C1orf228	protein-coding	TRUE	EnhWk	EnhA1	EnhWk	EnhA1	EnhA2	EnhWk	EnhWk	EnhA1	Enh	EnhWk	EnhWk	EnhWk	EnhWk	EnhA1
chr1	45173694	45173993	intron	-31646	KIF2C	protein-coding	TRUE	EnhWk	EnhWk	TssWk	TssWk	TssBiv	EnhWk	EnhWk	EnhWk	Enh	EnhWk	EnhWk	TxWk	TxWk	Quies		CD3
chr1	45180381	45181269	intron	-24665	KIF2C	protein-coding	TRUE	EnhWk	EnhA1	EnhA2	EnhA2	EnhWk	EnhWk	EnhWk	EnhWk	Enh	EnhWk	EnhWk	EnhWk	EnhWk	EnhWk
chr1	45186995	45187951	intron	-18017	KIF2C	protein-coding	TRUE	EnhA1	EnhA1	EnhA2	TssWk	TssA	EnhA1	EnhA1	EnhA1	Enh	EnhA1	EnhA1	EnhWk	EnhWk	EnhA1	Plasma_cells
chr1	45196086	45197268	Intergenic	-8813	KIF2C	protein-coding	TRUE	TssA	EnhA1	TssA	TssA	TssA	TssA	EnhA1	TssA	Tss	EnhA1	TssA	EnhA1	EnhA1	EnhA1
chr1	45205035	45205832	promoter-TSS	-56	KIF2C	protein-coding	TRUE	TssA	TssA	TssA	TssA	TssA	TssA	TssA	TssA	Tss	TssA	TssA	TssA2	TssA2	TssFlnkU
chr1	45240730	45242076	promoter-TSS	-134	SNORD55	snoRNA	TRUE	TssA	TssA	TssA	TssA	TssA	TssA	TssA	TssA	Tss	TssA	TssA	TssA2	TssA2	TssA		CD3
chr1	45249630	45250518	exon	3352	BEST4	protein-coding	TRUE	EnhBiv	TssFlnk	EnhA1	EnhA1	EnhA1	EnhWk	EnhWk	TssA	Tss	TssA	TssFlnk	EnhWk	EnhA1	TssFlnkU
chr1	45251722	45252527	intron	1301	BEST4	protein-coding	TRUE	EnhWk	TssFlnkU	EnhA1	EnhA1	EnhA1	TssFlnkD	EnhA2	TssFlnkU	Tss	EnhWk	TssFlnkD	EnhWk	EnhWk	TssFlnkD
chr1	45259282	45259795	Intergenic	-6113	BEST4	protein-coding	TRUE	Quies	Quies	Quies	Quies	Quies	Quies	Quies	Quies	Quies	Quies	Quies	TxWk	Quies	Quies
chr1	45265449	45266695	5'UTR	175	PLK3	protein-coding	TRUE	TssA	TssA	TssA	TssA	TssA	TssA	TssA	TssA	Tss	TssA	TssA	TssA2	TssA1	TssA
chr1	45272851	45274041	promoter-TSS	-489	TCTEX1D4	protein-coding	TRUE	EnhA1	EnhA1	EnhA2	EnhA1	EnhA1	EnhA1	EnhA1	EnhA1	Enh	EnhA1	EnhA1	EnhA1	EnhA1	EnhA1
chr1	45274911	45275575	intron	1089	BTBD19	protein-coding	TRUE	EnhA1	EnhA1	EnhA2	EnhA2	EnhA2	EnhA1	EnhA1	EnhA1	Enh	EnhA1	EnhA1	EnhA1	EnhA1	EnhA1
chr1	45279242	45279792	3'UTR	5363	BTBD19	protein-coding	TRUE	TssFlnkU	TssA	EnhA1	EnhA1	EnhA1	TssA	TssA	TssFlnkU	Tss	TssA	EnhWk	TssADistal	EnhWk	TssFlnkU		CD19
chr1	45284897	45286295	TTS	11442	BTBD19	protein-coding	TRUE	TssA	TssA	EnhA1	EnhA1	EnhA1	TssA	TssA	TssFlnkU	Tss	TssA	TssA	TssADistal	EnhWk	TssFlnkU		CD19
chr1	45291957	45292823	exon	16226	PTCH2	protein-coding	TRUE	EnhA1	Quies	EnhWk	Quies	Quies	Quies	Quies	EnhWk	Enh	Quies	Quies	EnhWk	EnhWk	EnhWk	CD14	CD14
chr1	45301504	45302014	intron	6857	PTCH2	protein-coding	TRUE	EnhWk	EnhWk	EnhWk	TssWk	Quies	EnhWk	EnhWk	EnhWk	Enh	EnhWk	EnhWk	EnhWk	EnhWk	EnhWk
chr1	45308658	45309174	promoter-TSS	-300	PTCH2	protein-coding	TRUE	EnhBiv	EnhWk	TssWk	TssBiv	TssBiv	EnhWk	TssFlnkD	EnhWk	Enh	EnhWk	TssFlnkD	TssA1	TssA1	TssBiv
chr1	45451858	45452646	5'UTR	142	EIF2B3	protein-coding	TRUE	TssA	TssA	TssA	TssA	TssA	TssA	TssA	TssA	Tss	TssA	TssA	TssA1	TssA1	TssFlnk
chr1	45466717	45467073	Intergenic	10132	HECTD3	protein-coding	TRUE	EnhA1	TxWk	TxWk	TxElong	TxElong	TxWk	Quies	EnhWk	Enh	TxWk	Quies	EnhWk	EnhWk	TxWk	CD14
chr1	45476343	45478387	promoter-TSS	-338	HECTD3	protein-coding	TRUE	TssA	TssA	TssA	TssA	TssA	TssA	TssA	TssA	Tss	TssA	TssA	TssA2	TssA1	TssFlnkU
chr1	45480232	45480380	intron	2501	UROD	protein-coding	FALSE	TxWk	EnhG1	EnhWk	EnhWk	TxWk	TxWk	EnhA2	EnhWk	Enh	EnhWk	EnhA2	TssADistal	EnhG1	TxWk
chr1	45484332	45484856	exon	6789	UROD	protein-coding	TRUE	Quies	EnhWk	Quies	EnhWk	EnhWk	EnhWk	Quies	EnhWk	Enh	Quies	Quies	EnhWk	Quies	TxWk
chr1	45516824	45517217	intron	39216	UROD	protein-coding	TRUE	Quies	EnhA1	EnhA1	EnhWk	EnhWk	TssA	TssA	EnhA1	Enh	TssA	TssA	Quies	Quies	TssFlnk		CD3
chr1	45628370	45629203	intron	43463	ZSWIM5	protein-coding	TRUE	ZNF_Rpts	Quies	Repr2	Quies	Quies	EnhA1	EnhWk	Quies	Quies	EnhWk	EnhWk	Quies	Quies	Quies	CD4_naive	CD3
chr1	45671356	45672596	exon	274	ZSWIM5	protein-coding	TRUE	TssBiv	TssBiv	TssWk	TssA	TssBiv	TssA	TssA	TssFlnk	Tss	TssA	TssFlnk	ReprPC	ReprPC	TssBiv
chr1	45738749	45739086	Intergenic	-30664	LINC01144	ncRNA	TRUE	EnhA1	Quies	Quies	Quies	Quies	Quies	Quies	Quies	Quies	Quies	Quies	Quies	Quies	Quies	CD14	CD14
chr1	45768975	45770027	promoter-TSS	-81	LINC01144	ncRNA	TRUE	TssA	TssA	TssA	TssA	TssA	TssA	TssA	TssA	Tss	TssA	TssA	TssA2	TssA1	TssFlnk
chr1	45792192	45793559	exon	331	HPDL	protein-coding	TRUE	TssBiv	TssBiv	TssWk	TssWk	TssWk	TssA	EnhWk	EnhWk	Enh	TssA	EnhWk	TssA1	EnhWk	TssBiv
chr1	45805215	45806369	promoter-TSS	-4	MUTYH	protein-coding	TRUE	TssA	TssA	TssA	TssA	TssA	TssA	TssA	TssA	Tss	TssA	TssA	TssA1	TssA1	TssFlnkU
chr1	45825612	45825889	intron	-19609	MUTYH	protein-coding	TRUE	EnhWk	EnhA1	TssWk	EnhWk	TssWk	Quies	EnhWk	EnhA2	Enh	Quies	Quies	EnhWk	EnhWk	Quies	CD56
chr1	45859321	45860655	intron	-53846	MUTYH	protein-coding	TRUE	EnhA1	EnhA1	EnhA1	TssA	EnhA1	Quies	Quies	EnhA1	Enh	Quies	Quies	TxWk	EnhWk	EnhA2	B_memory
chr1	45875078	45875309	intron	-69052	MUTYH	protein-coding	FALSE	EnhWk	EnhWk	EnhWk	EnhWk	Quies	Quies	Quies	Quies	Quies	Quies	Quies	TxWk	Quies	Quies
chr1	45956411	45957298	promoter-TSS	-15	TESK2	protein-coding	TRUE	TssA	TssA	TssA	TssA	TssA	TssA	TssA	TssA	Tss	TssA	TssA	TssA2	TssA1	TssFlnk
chr1	45965361	45966197	promoter-TSS	-28	CCDC163	pseudo	TRUE	TssFlnk	TssFlnk	TssA	TssA	TssA	TssA	TssA	TssA	Tss	TssA	TssA	TssA1	TssA1	TssFlnk
chr1	45978411	45978690	intron	9059	PRDX1	protein-coding	TRUE	Tx	Tx	TxElong	TxElong	TxElong	Tx	TxWk	Tx	Tx	Tx	TxWk	Tx	Tx	Tx
chr1	45986991	45988014	5'UTR	107	PRDX1	protein-coding	TRUE	TssA	TssA	TssA	TssA	TssA	TssA	TssA	EnhA1	Enh	TssA	TssA	TssA2	TssA1	EnhWk	CD56	CD56
chr1	46009278	46010012	Intergenic	-6810	AKR1A1	protein-coding	TRUE	EnhA1	EnhA1	EnhA1	EnhA1	EnhA2	EnhWk	EnhA1	EnhA1	Enh	EnhWk	EnhWk	EnhWk	EnhWk	EnhA1
chr1	46016151	46017094	5'UTR	168	AKR1A1	protein-coding	TRUE	TssA	TssA	TssA	TssA	TssA	TssA	TssA	TssA	Tss	TssA	TssA	TssA1	TssA1	TssFlnkU
chr1	46035694	46036113	TTS	-13756	NASP	protein-coding	TRUE	Tx	Tx	TxElong	TxElong	TxElong	Quies	TxWk	Tx	Tx	TxWk	EnhG1	Tx	Tx	Tx	CD8_memory	CD3
chr1	46048989	46050801	intron	235	NASP	protein-coding	TRUE	TssA	TssA	TssA	TssA	TssA	TssA	TssA	TssA	Tss	TssA	TssA	TssA1	TssA1	TssA
chr1	46113165	46113527	promoter-TSS	-989	RPS15AP10	pseudo	TRUE	EnhA1	Tx	Tx	TxElong	Tx	TxWk	TxWk	Tx	Tx	Tx	TxWk	Tx	Tx	Tx	CD14	CD14
chr1	46151778	46153304	promoter-TSS	-239	GPBP1L1	protein-coding	TRUE	TssA	TssA	TssA	TssA	TssA	TssA	TssA	TssA	Tss	TssA	TssA	TssA2	TssA2	TssFlnk
chr1	46153688	46154079	promoter-TSS	37	TMEM69	protein-coding	TRUE	TssA	TssA	TssA	TssA	TssA	TssA	TssA	TssA	Tss	TssA	TssA	TssA2	TssA2	TssFlnkU
chr1	46215854	46216781	5'UTR	167	IPP	protein-coding	TRUE	TssA	TssA	TssA	TssA	TssA	TssA	TssA	TssA	Tss	TssA	TssA	TssA2	TssA2	TssFlnkU
chr1	46268376	46269824	promoter-TSS	-179	MAST2	protein-coding	TRUE	EnhA1	EnhWk	TssA	TssA	TssA	EnhWk	TssA	EnhWk	Enh	TssA	TssA	TssA1	EnhWk	EnhWk	CD14	CD14
chr1	46468868	46469462	intron	127180	PIK3R3	protein-coding	TRUE	EnhA1	Quies	Quies	TxWk	TxElong	EnhA2	Quies	TxWk	Tx	Quies	TxWk	TxWk	TxWk	TxWk
chr1	46502667	46503132	Intergenic	93445	PIK3R3	protein-coding	TRUE	EnhWk	EnhWk	EnhWk	EnhWk	TxWk	Quies	Quies	EnhWk	Enh	Quies	EnhWk	TxWk	EnhWk	TxWk
chr1	46509071	46509627	exon	86996	PIK3R3	protein-coding	TRUE	EnhWk	EnhA1	EnhA1	TssWk	EnhA1	Quies	Quies	EnhWk	Enh	Quies	Quies	EnhWk	EnhWk	EnhWk		CD19
chr1	46531184	46531467	intron	65019	PIK3R3	protein-coding	TRUE	EnhWk	EnhWk	EnhWk	EnhWk	EnhWk	TssFlnkD	EnhWk	EnhA2	Enh	EnhWk	EnhWk	EnhWk	EnhWk	Quies	CD56
chr1	46536070	46536504	intron	60058	PIK3R3	protein-coding	TRUE	EnhWk	Quies	Quies	Quies	EnhWk	Quies	EnhA2	Quies	Quies	Quies	EnhA2	EnhWk	EnhA1	Quies
chr1	46598159	46599211	promoter-TSS	23	PIK3R3	protein-coding	TRUE	TssA	TssBiv	TssA	TssA	TssA	TssA	TssA	TssA	Tss	TssA	TssA	TssA2	TssA1	TssFlnkD
chr1	46632132	46633133	intron	7940	PIK3R3	protein-coding	TRUE	EnhBiv	TssFlnkD	TssWk	TssA	EnhA1	EnhWk	EnhWk	EnhWk	Enh	EnhWk	EnhWk	ReprPC	EnhWk	EnhWk	Plasma_cells
chr1	46645021	46645637	intron	-3162	PIK3R3	protein-coding	TRUE	Quies	EnhWk	TssWk	TssWk	EnhWk	EnhWk	EnhWk	Quies	Quies	EnhWk	EnhWk	Quies	EnhWk	TxWk
chr1	46663759	46664556	promoter-TSS	-37	POMGNT1	protein-coding	TRUE	TssA	TssFlnk	TssA	TssA	TssWk	TssA	TssA	TssFlnkU	Tss	TssA	TssA	TssA2	EnhWk	TssFlnkU
chr1	46668885	46669418	exon	146	LURAP1	protein-coding	TRUE	TssBiv	TssBiv	TssWk	TssWk	TssBiv	TssFlnkD	EnhWk	EnhWk	Enh	EnhWk	EnhWk	TssA1	TssA1	TssFlnkD
chr1	46689092	46689547	Intergenic	-3343	POMGNT1	protein-coding	TRUE	Quies	EnhWk	Quies	Quies	EnhWk	EnhWk	Quies	EnhWk	Enh	EnhWk	TssFlnkD	Quies	Quies	Quies
chr1	46712643	46713577	promoter-TSS	-257	RAD54L	protein-coding	TRUE	TssA	TssFlnk	TssA	TssA	TssA	TssA	TssA	TssFlnk	Tss	TssA	TssA	TssA2	TssA1	EnhWk
chr1	46767608	46769538	promoter-TSS	465	LRRC41	protein-coding	TRUE	TssA	TssA	TssA	TssA	TssA	TssA	TssA	TssA	Tss	TssA	TssA	TssA2	TssA2	TssA
chr1	46799308	46799581	Intergenic	-6404	NSUN4	protein-coding	TRUE	EnhWk	EnhWk	EnhWk	EnhA2	EnhA2	Quies	Quies	Quies	Quies	Quies	Quies	EnhWk	EnhWk	Quies		CD19
chr1	46805802	46806945	promoter-TSS	-476	NSUN4	protein-coding	TRUE	TssA	TssA	TssA	TssA	TssA	TssA	TssA	TssA	Tss	TssA	TssA	TssA2	TssA2	TssA
chr1	46813677	46814203	intron	7090	NSUN4	protein-coding	TRUE	TxWk	Tx	TxElong	TxElong	TxWk	TxWk	TxWk	Tx	Tx	TxWk	TxWk	EnhG1	Tx	Tx	Erythroblasts
chr1	46839237	46839917	Intergenic	-20362	FAAH	protein-coding	TRUE	EnhA1	EnhWk	EnhWk	EnhWk	EnhWk	Quies	TxWk	EnhWk	Enh	Quies	Quies	Quies	TxWk	Quies	CD14	CD14
chr1	46859723	46860306	promoter-TSS	76	FAAH	protein-coding	TRUE	TssFlnk	EnhWk	TssBiv	TssBiv	TssBiv	TssFlnk	ReprPCWk	EnhWk	Enh	ReprPCWk	ReprPCWk	ReprPC	ReprPC	TssBiv
chr1	46867765	46868242	intron	8065	FAAH	protein-coding	TRUE	EnhA1	Quies	Quies	Quies	Quies	Quies	Quies	EnhWk	Enh	Quies	Quies	EnhWk	Quies	EnhWk	CD14	CD14
chr1	46870524	46870749	intron	10698	FAAH	protein-coding	TRUE	EnhA1	Quies	Quies	Quies	Quies	Quies	Quies	TxWk	Tx	Quies	Quies	TxWk	EnhWk	EnhWk	CD14	CD14
chr1	46871835	46872361	intron	12159	FAAH	protein-coding	TRUE	EnhA1	EnhWk	EnhWk	Quies	TssWk	EnhWk	EnhA2	EnhWk	Enh	Quies	Quies	EnhWk	Quies	TxWk
chr1	46879385	46879739	TTS	19623	FAAH	protein-coding	TRUE	Tx	Quies	TxWk	Quies	Quies	Quies	Quies	TxWk	Tx	Quies	Quies	EnhWk	Quies	Tx		CD3
chr1	46908061	46908881	intron	6905	LINC01398	ncRNA	TRUE	EnhWk	EnhWk	TssWk	TssBiv	EnhWk	TssFlnk	EnhA1	EnhWk	Enh	EnhWk	EnhA2	EnhWk	EnhWk	EnhWk		CD3
chr1	46932151	46932810	Intergenic	-17105	LINC01398	ncRNA	TRUE	TssBiv	TssBiv	TssBiv	TssBiv	TssBiv	EnhBiv	EnhWk	TssBiv	Tss	TssBiv	ReprPC	ReprPC	ReprPC	TssBiv
chr1	46942855	46943557	Intergenic	-27830	LINC01398	ncRNA	TRUE	ReprPCWk	EnhWk	EnhWk	EnhWk	Repr2	Quies	Quies	Quies	Quies	Quies	Quies	ReprPCWk	ReprPCWk	ReprPCWk
chr1	46955319	46955665	Intergenic	-17176	DMBX1	protein-coding	TRUE	TssBiv	EnhBiv	TssBiv	TssBiv	TssBiv	EnhBiv	EnhWk	EnhBiv	Enh	ReprPC	EnhA2	ReprPC	ReprPC	TssBiv	CD8_memory	CD3
chr1	46993635	46993982	Intergenic	-10559	MKNK1-AS1	ncRNA	TRUE	ReprPC	ReprPC	Repr2	Repr2	Repr2	Quies	EnhWk	ReprPCWk	ReprPC	ReprPCWk	ReprPCWk	EnhWk	ReprPCWk	ReprPCWk
chr1	46998477	46999335	Intergenic	-5462	MKNK1-AS1	ncRNA	TRUE	TssBiv	EnhBiv	TssBiv	TssBiv	TssBiv	EnhWk	EnhA1	EnhA1	Enh	TssA	TssA	ReprPC	TssA1	TssBiv		Megakaryocytes
chr1	47015384	47015883	exon	1253	KNCN	protein-coding	TRUE	ReprPCWk	TxWk	Repr2	Quies	Repr2	EnhA1	EnhA1	EnhA1	Enh	EnhA1	EnhA1	EnhWk	TxWk	EnhWk
chr1	47047289	47047877	intron	22383	MKNK1	protein-coding	TRUE	EnhA1	Tx	TxElong	TxElong	TxElong	EnhWk	EnhA1	EnhG1	Enh	EnhWk	EnhWk	EnhG1	EnhG1	EnhG1
chr1	47052777	47053118	intron	17018	MKNK1	protein-coding	TRUE	EnhA1	Tx	TxElong	TxElong	TxElong	TxWk	TxWk	Tx	Tx	TxWk	TxWk	Tx	Tx	Tx	CD14	CD14
chr1	47059671	47059984	non-coding	10138	MKNK1	protein-coding	TRUE	EnhA1	Tx	TxElong	TxElong	TxElong	TxWk	EnhWk	Tx	Tx	TxWk	TxWk	EnhG1	EnhG1	TxWk
chr1	47060615	47061404	intron	8956	MKNK1	protein-coding	TRUE	EnhA1	EnhWk	EnhWk	EnhWk	TxWk	EnhWk	EnhWk	EnhA1	Enh	EnhWk	EnhA1	EnhA1	EnhWk	EnhWk
chr1	47069542	47070254	promoter-TSS	68	MKNK1	protein-coding	TRUE	TssA	TssA	TssA	TssA	TssA	TssA	TssA	TssA	Tss	TssA	TssA	TssA2	TssA1	TssFlnk
chr1	47079463	47079965	intron	1091	MOB3C	protein-coding	TRUE	EnhA1	EnhG1	TssWk	EnhWk	EnhA1	EnhWk	EnhWk	EnhWk	Enh	EnhWk	EnhWk	EnhA1	EnhA1	EnhWk
chr1	47081699	47082845	intron	291	MOB3C	protein-coding	TRUE	TssA	TssA	TssA	TssA	TssA	TssA	TssA	TssA	Tss	TssA	TssA	TssA2	TssA2	TssFlnkU
chr1	47133471	47134480	exon	123	ATPAF1	protein-coding	TRUE	TssFlnk	TssFlnk	TssA	TssA	TssA	TssA	TssA	EnhA2	Enh	TssA	TssA	TssA2	TssA1	TssFlnkU	CD56	CD56
chr1	47141411	47141651	3'UTR	1823	EFCAB14-AS1	ncRNA	FALSE	Tx	EnhA1	Tx	TxElong	EnhA2	EnhA1	EnhA1	EnhG1	Enh	EnhA1	TssFlnkU	EnhG1	EnhG1	EnhG1
chr1	47165352	47165690	intron	19215	EFCAB14	protein-coding	TRUE	EnhWk	Tx	TxElong	TxElong	TxElong	EnhG1	TxWk	EnhG1	Enh	TxWk	TxWk	Tx	Tx	EnhG1
chr1	47184338	47185270	promoter-TSS	-68	EFCAB14	protein-coding	TRUE	TssA	TssA	TssA	TssA	TssA	TssA	TssA	TssA	Tss	TssA	TssA	TssA2	TssA1	EnhWk
chr1	47190822	47191169	Intergenic	-6260	EFCAB14	protein-coding	TRUE	ReprPCWk	EnhWk	Repr2	Quies	TssBiv	EnhWk	Quies	EnhWk	Enh	EnhWk	ReprPCWk	ReprPCWk	EnhWk	ReprPCWk
chr1	47641017	47641265	Intergenic	-3781	LINC00853	ncRNA	TRUE	Quies	EnhWk	Repr2	Quies	Quies	Quies	Quies	ReprPCWk	ReprPC	Quies	Quies	EnhWk	Quies	ReprPCWk
chr1	47644779	47645356	non-coding	146	LINC00853	ncRNA	TRUE	TssBiv	EnhWk	TssBiv	TssWk	TssWk	TssFlnkD	EnhA2	TssBiv	Tss	TssFlnkD	TssFlnkU	TssADistal	EnhA1	TssBiv
chr1	47658371	47659026	Intergenic	-2928	PDZK1IP1	protein-coding	TRUE	Quies	ReprPCWk	Repr2	Quies	Quies	ReprPCWk	EnhWk	EnhWk	Enh	ReprPCWk	Quies	EnhA1	EnhWk	ReprPCWk	Erythroblasts	Erythroblasts
chr1	47677308	47678137	Intergenic	19664	TAL1	protein-coding	TRUE	EnhWk	Quies	Repr2	Repr2	Repr2	Quies	Quies	Quies	Quies	ReprPCWk	Quies	EnhA1	EnhA1	EnhWk
chr1	47690591	47691708	exon	6237	TAL1	protein-coding	TRUE	EnhBiv	EnhBiv	TssBiv	TssBiv	TssBiv	ReprPCWk	ReprPCWk	EnhBiv	Enh	EnhBiv	ReprPC	TssA2	EnhG1	EnhBiv	Megakaryocytes	Megakaryocytes
chr1	47697258	47698199	promoter-TSS	-168	TAL1	protein-coding	TRUE	TssBiv	TssBiv	TssBiv	TssBiv	TssBiv	TssBiv	EnhA1	TssBiv	Tss	TssBiv	TssBiv	TssA2	TssA2	TssBiv	CD4_memory	CD3
chr1	47704910	47705243	Intergenic	-7070	TAL1	protein-coding	TRUE	ReprPC	ReprPCWk	Repr2	Quies	Quies	ReprPCWk	EnhWk	ReprPCWk	ReprPC	ReprPCWk	EnhWk	EnhA1	EnhA1	ReprPCWk
chr1	47779516	47780633	promoter-TSS	-256	STIL	protein-coding	TRUE	TssA	TssA	TssA	TssA	TssA	TssA	TssA	TssA	Tss	TssA	TssA	TssA1	TssA1	TssFlnk
chr1	47799165	47800509	intron	368	CMPK1	protein-coding	TRUE	TssA	TssA	TssA	TssA	TssA	TssA	TssA	TssA	Tss	TssA	TssA	TssA2	TssA2	TssFlnkU
chr1	47854465	47854744	intron	-27139	FOXE3	protein-coding	FALSE	ReprPCWk	Quies	Quies	Quies	Quies	Quies	Quies	Quies	Quies	Quies	TxWk	Quies	Quies	Quies
chr1	47882279	47882572	exon	682	FOXE3	protein-coding	FALSE	EnhBiv	EnhBiv	TssBiv	TssBiv	TssBiv	ReprPCWk	ReprPCWk	EnhBiv	Enh	ReprPC	ReprPCWk	ReprPC	ReprPC	EnhBiv
chr1	47897887	47898529	non-coding	2105	FOXD2-AS1	ncRNA	TRUE	EnhBiv	EnhBiv	TssBiv	EnhWk	TssBiv	EnhWk	EnhWk	EnhBiv	Enh	EnhBiv	EnhWk	ReprPC	EnhWk	EnhBiv
chr1	47902289	47902568	5'UTR	560	LINC01389	ncRNA	FALSE	TssBiv	EnhWk	TssWk	TssWk	TssWk	TssFlnkU	TssA	TssFlnkU	Tss	EnhWk	TssA	ReprPC	TssA1	TssFlnk
chr1	47902805	47904449	promoter-TSS	-638	LINC01389	ncRNA	TRUE	TssBiv	TssA	TssA	TssA	TssA	TssA	TssA	TssA	Tss	TssA	TssA	TssA1	TssA1	TssA
chr1	47910261	47910965	Intergenic	-7624	LINC01389	ncRNA	TRUE	TssBiv	EnhBiv	TssBiv	TssBiv	TssBiv	EnhBiv	TssBiv	EnhBiv	Enh	EnhBiv	TssBiv	ReprPC	ReprPC	TssBiv
chr1	47973664	47974519	Intergenic	-71103	LINC01389	ncRNA	TRUE	EnhBiv	EnhBiv	TssBiv	TssBiv	TssBiv	TssBiv	TssBiv	EnhBiv	Enh	TssBiv	TssBiv	ReprPC	ReprPC	TssBiv
chr1	48175142	48175858	Intergenic	-272511	LINC01389	ncRNA	TRUE	EnhBiv	EnhBiv	TssBiv	TssBiv	TssBiv	TssBiv	EnhBiv	EnhBiv	Enh	EnhBiv	EnhBiv	ReprPC	ReprPC	TssBiv
chr1	48175961	48176596	Intergenic	-273290	LINC01389	ncRNA	TRUE	EnhBiv	EnhBiv	TssBiv	TssBiv	TssBiv	EnhBiv	TssBiv	EnhBiv	Enh	EnhBiv	EnhBiv	ReprPC	ReprPC	EnhBiv
chr1	48190847	48191463	Intergenic	271407	TRABD2B	protein-coding	TRUE	EnhBiv	EnhBiv	TssBiv	TssBiv	TssBiv	ReprPCWk	ReprPC	ReprPC	ReprPC	ReprPCWk	ReprPCWk	ReprPC	ReprPC	ReprPC
chr1	48191728	48192340	Intergenic	270528	TRABD2B	protein-coding	TRUE	EnhBiv	EnhBiv	TssBiv	TssWk	TssBiv	EnhWk	EnhBiv	EnhBiv	Enh	ReprPCWk	ReprPCWk	ReprPC	ReprPC	EnhBiv
chr1	48221060	48221476	Intergenic	241294	TRABD2B	protein-coding	TRUE	Quies	ReprPCWk	Quies	Repr2	Quies	ReprPCWk	ReprPCWk	Quies	Quies	Quies	Quies	Quies	Quies	Quies
chr1	48462606	48463696	promoter-TSS	-589	TRABD2B	protein-coding	TRUE	TssBiv	EnhBiv	TssBiv	TssBiv	TssBiv	EnhBiv	Quies	EnhWk	Enh	ReprPCWk	ReprPC	ReprPC	ReprPC	ReprPC
chr1	48527583	48527916	Intergenic	-65188	TRABD2B	protein-coding	TRUE	ReprPCWk	EnhWk	EnhWk	Quies	Quies	Quies	Quies	Quies	Quies	Quies	Quies	Quies	Quies	ReprPCWk
chr1	48559459	48560026	Intergenic	88357	SKINT1L	pseudo	TRUE	ReprPC	EnhWk	TssWk	TssWk	TssBiv	TssFlnk	EnhWk	EnhBiv	Enh	EnhWk	ReprPCWk	Quies	Quies	ReprPCWk
chr1	48661997	48662181	Intergenic	-13989	SKINT1L	pseudo	TRUE	EnhWk	Quies	Quies	Quies	Quies	Quies	Quies	Quies	Quies	ReprPCWk	Quies	Quies	EnhWk	Quies
chr1	48667784	48668242	Intergenic	-19913	SKINT1L	pseudo	TRUE	ReprPCWk	Quies	Quies	Quies	Quies	ReprPCWk	Quies	Quies	Quies	Quies	Quies	Quies	Quies	Quies
chr1	48692616	48693749	intron	4826	SLC5A9	protein-coding	TRUE	EnhA1	EnhA1	EnhA2	EnhWk	Quies	EnhWk	EnhWk	EnhA1	Enh	EnhA1	EnhWk	Quies	Quies	EnhWk
chr1	48702468	48702946	intron	14350	SLC5A9	protein-coding	TRUE	ReprPCWk	Quies	Quies	Quies	Quies	Quies	Quies	Quies	Quies	Quies	Quies	Quies	Quies	ReprPCWk
chr1	48710711	48711232	intron	22615	SLC5A9	protein-coding	TRUE	EnhA1	EnhA1	EnhA1	TssWk	Quies	Quies	Quies	EnhA1	Enh	Quies	Quies	Quies	Quies	EnhWk
chr1	48712493	48712799	intron	24289	SLC5A9	protein-coding	TRUE	EnhA1	EnhWk	EnhWk	EnhWk	Quies	Quies	Quies	EnhWk	Enh	Quies	Quies	EnhWk	Quies	ReprPCWk	CD14	CD14
chr1	48759182	48759397	Intergenic	70933	SLC5A9	protein-coding	TRUE	EnhWk	Quies	Quies	Quies	Quies	Quies	Quies	Quies	Quies	Quies	Quies	Quies	Quies	Quies
chr1	48935776	48936215	intron	1884	SPATA6	protein-coding	TRUE	EnhA1	EnhWk	EnhWk	EnhWk	Repr2	EnhWk	EnhWk	EnhWk	Enh	EnhWk	Quies	ReprPCWk	Quies	Quies	CD14	CD14
chr1	48937418	48938238	promoter-TSS	52	SPATA6	protein-coding	TRUE	TssA	TssFlnk	TssA	TssA	TssBiv	EnhWk	TssA	TssA	Tss	TssA	TssFlnk	TssA1	TssA1	TssFlnk
chr1	48963877	48964453	Intergenic	-26285	SPATA6	protein-coding	TRUE	EnhWk	EnhWk	EnhWk	Quies	Quies	EnhWk	Quies	Quies	Quies	EnhWk	Quies	Quies	Quies	Quies
chr1	49082867	49083376	intron	-145242	SPATA6	protein-coding	TRUE	EnhWk	Quies	Quies	Quies	Repr2	Quies	Quies	EnhWk	Enh	Quies	Quies	TxWk	Quies	Quies
chr1	49127482	49128224	intron	114788	BEND5	protein-coding	TRUE	EnhWk	Quies	Quies	Quies	Quies	Quies	Quies	Quies	Quies	Quies	Quies	Quies	Quies	ReprPCWk
chr1	49142947	49143444	intron	99445	BEND5	protein-coding	TRUE	EnhWk	EnhWk	EnhWk	TssWk	EnhWk	Quies	Quies	Quies	Quies	Quies	Quies	Quies	Quies	Quies
chr1	49162730	49163179	intron	79686	BEND5	protein-coding	TRUE	Quies	Quies	Quies	Quies	Quies	Quies	Quies	Quies	Quies	Quies	Quies	Quies	Quies	Quies
chr1	49215584	49216282	intron	26708	BEND5	protein-coding	TRUE	EnhA1	EnhA1	EnhA2	EnhA2	EnhWk	Quies	Quies	EnhWk	Enh	TxWk	Quies	EnhWk	Quies	TxWk
chr1	49233583	49233926	intron	8886	BEND5	protein-coding	TRUE	EnhWk	EnhA1	EnhWk	EnhWk	Quies	Quies	Quies	TxWk	Tx	TxWk	Quies	Quies	Quies	TxWk		CD19
chr1	49241788	49242975	exon	259	BEND5	protein-coding	TRUE	TssBiv	TssA	TssA	TssA	TssWk	TssA	Quies	TssA	Tss	TssA	TssFlnk	ReprPC	TssA1	TssFlnk
chr1	49255466	49255960	intron	-13072	BEND5	protein-coding	TRUE	EnhWk	EnhA1	EnhA2	EnhA1	EnhWk	Quies	Quies	EnhA2	Enh	ReprPCWk	Quies	Quies	Quies	Quies
chr1	49259552	49260008	intron	-17139	BEND5	protein-coding	TRUE	EnhWk	EnhA1	EnhA1	EnhA1	EnhWk	Quies	Quies	EnhA1	Enh	ReprPCWk	Quies	Quies	Quies	Quies
chr1	49568544	49568783	intron	-154419	LOC101929721	ncRNA	FALSE	Quies	Quies	Quies	Quies	Quies	Quies	Quies	EnhWk	Enh	Quies	Quies	Quies	Quies	Quies
chr1	50445126	50445619	intron	44253	AGBL4	protein-coding	TRUE	Het	Het	EnhWk	Quies	Quies	Quies	EnhWk	Het	Others	Quies	Quies	Quies	Quies	Quies
chr1	50489425	50489836	promoter-TSS	-5	AGBL4	protein-coding	TRUE	ReprPC	ReprPCWk	TssBiv	TssA	TssBiv	ReprPCWk	Quies	EnhBiv	Enh	ReprPCWk	Quies	TssA1	ReprPCWk	TssBiv
chr1	50575390	50576394	intron	604	ELAVL4	protein-coding	TRUE	EnhWk	EnhWk	TssBiv	EnhWk	TssBiv	EnhBiv	ReprPCWk	EnhBiv	Enh	EnhBiv	EnhWk	ReprPC	ReprPCWk	EnhBiv
chr1	50731370	50731764	Intergenic	156279	ELAVL4	protein-coding	TRUE	EnhWk	ReprPCWk	Quies	Quies	Quies	Quies	Quies	Quies	Quies	Quies	Quies	EnhWk	Quies	Quies
chr1	50798611	50799655	Intergenic	89986	DMRTA2	protein-coding	TRUE	EnhBiv	EnhBiv	TssBiv	TssBiv	TssBiv	ReprPC	EnhWk	EnhBiv	Enh	EnhBiv	EnhBiv	EnhWk	EnhWk	TssBiv
chr1	50814258	50814862	Intergenic	74559	DMRTA2	protein-coding	TRUE	Quies	ReprPCWk	Repr2	Quies	Repr2	Quies	ReprPCWk	ReprPCWk	ReprPC	Quies	ReprPCWk	Quies	Quies	ReprPCWk
chr1	50834125	50834488	Intergenic	54812	DMRTA2	protein-coding	TRUE	ReprPC	ReprPC	TssBiv	Quies	Repr2	Quies	ReprPCWk	EnhBiv	Enh	ReprPCWk	Quies	ReprPCWk	ReprPCWk	ReprPCWk
chr1	50884361	50885026	exon	4425	DMRTA2	protein-coding	TRUE	EnhBiv	EnhBiv	TssBiv	TssBiv	TssBiv	ReprPCWk	EnhBiv	EnhBiv	Enh	EnhBiv	ReprPCWk	ReprPC	ReprPC	TssBiv
chr1	50916702	50917105	intron	-27785	DMRTA2	protein-coding	TRUE	Quies	TxWk	TxWk	TxWk	TxWk	EnhWk	EnhWk	EnhA1	Enh	EnhA1	TxWk	TxWk	TxWk	TxWk
chr1	50924300	50924673	intron	-35368	DMRTA2	protein-coding	TRUE	EnhWk	TxWk	TxWk	TxWk	TxWk	TxWk	Quies	EnhWk	Enh	TxWk	TxWk	TxWk	EnhWk	TxWk
chr1	50973815	50973992	intron	-84785	DMRTA2	protein-coding	FALSE	TxWk	TxWk	Quies	TxWk	TxWk	TxWk	Quies	TxWk	Tx	TxWk	Quies	Quies	TxWk	TxWk
chr1	51190090	51190747	intron	235517	FAF1	protein-coding	TRUE	EnhWk	EnhA1	EnhA2	EnhA1	EnhA2	EnhWk	EnhA1	EnhA1	Enh	EnhWk	EnhA1	TxWk	EnhWk	EnhWk
chr1	51338978	51339547	intron	86673	FAF1	protein-coding	TRUE	Quies	EnhWk	TssWk	TssWk	EnhA1	TssFlnk	EnhWk	TssFlnkD	Tss	Quies	Quies	TxWk	EnhWk	Quies	Plasma_cells	CD19
chr1	51425154	51426414	5'UTR	152	FAF1	protein-coding	TRUE	TssA	TssA	TssA	TssA	TssA	TssA	TssA	TssA	Tss	TssA	TssA	TssA2	TssA1	TssFlnkU
chr1	51433647	51436081	promoter-TSS	497	CDKN2C	protein-coding	TRUE	TssA	TssA	TssA	TssA	TssA	TssA	TssA	TssA	Tss	TssA	TssA	TssA2	TssA1	TssA
chr1	51442598	51444264	Intergenic	7789	CDKN2C	protein-coding	TRUE	TssBiv	TssBiv	TssBiv	TssBiv	EnhA1	TssA	TssA	TssA	Tss	TssBiv	TssA	TssA2	TssA1	TssA	Plasma_cells	CD19
chr1	51635905	51636365	Intergenic	-65810	RNF11	protein-coding	TRUE	EnhA1	Quies	Quies	Quies	Repr2	Quies	Quies	ReprPCWk	ReprPC	Quies	ReprPCWk	Quies	Quies	Quies	CD14	CD14
chr1	51640877	51641527	Intergenic	-60743	RNF11	protein-coding	TRUE	EnhA1	Quies	Repr2	Repr2	Repr2	ReprPCWk	Quies	ReprPC	ReprPC	ReprPCWk	ReprPCWk	Quies	Quies	Quies	CD14	CD14
chr1	51655053	51655332	Intergenic	-46752	RNF11	protein-coding	TRUE	ReprPCWk	Quies	Quies	Quies	Quies	Quies	Quies	Quies	Quies	Quies	Quies	Quies	Quies	Quies
chr1	51680392	51680815	Intergenic	-21341	RNF11	protein-coding	TRUE	EnhWk	EnhWk	Quies	Quies	EnhWk	EnhWk	EnhWk	EnhA2	Enh	EnhWk	EnhWk	EnhWk	Quies	Quies	CD56
chr1	51700573	51700970	Intergenic	-1173	RNF11	protein-coding	TRUE	EnhWk	TssFlnkU	TssA	TssA	TssA	EnhWk	EnhWk	EnhA1	Enh	EnhWk	EnhWk	EnhWk	EnhWk	EnhWk	CD56	CD19
chr1	51701460	51702890	5'UTR	230	RNF11	protein-coding	TRUE	TssA	TssA	TssA	TssA	TssA	TssA	TssA	TssA	Tss	TssA	TssA	TssA2	TssA2	TssA
chr1	51733819	51734473	intron	29487	TTC39A	protein-coding	TRUE	EnhA1	EnhWk	EnhWk	EnhWk	EnhWk	TxWk	EnhWk	EnhA2	Enh	EnhWk	EnhWk	EnhWk	EnhWk	TxWk
chr1	51762227	51763004	intron	1017	TTC39A	protein-coding	TRUE	EnhWk	EnhWk	EnhWk	TssWk	EnhWk	TssFlnkD	TssFlnkD	EnhWk	Enh	EnhWk	EnhWk	EnhA1	EnhWk	TssFlnk	Erythroblasts	Erythroblasts
chr1	51768926	51769865	intron	-5763	TTC39A	protein-coding	TRUE	EnhWk	EnhWk	Quies	TssWk	EnhA1	Quies	Quies	Quies	Quies	Quies	Quies	EnhWk	EnhWk	Quies	Plasma_cells	CD19
chr1	51795833	51796615	promoter-TSS	12	TTC39A	protein-coding	TRUE	TssBiv	EnhBiv	TssBiv	TssBiv	TssBiv	EnhBiv	EnhA1	EnhBiv	Enh	EnhBiv	EnhBiv	TssA1	TssA1	TssBiv	CD4_memory	CD3
chr1	51797034	51797399	promoter-TSS	-981	TTC39A	protein-coding	TRUE	EnhBiv	ReprPC	Repr2	TssBiv	TssBiv	ReprPC	EnhA1	ReprPC	ReprPC	ReprPC	EnhA1	EnhWk	EnhWk	ReprPC		CD3
chr1	51810090	51811009	intron	238	TTC39A	protein-coding	TRUE	ReprPC	EnhBiv	TssBiv	TssBiv	TssBiv	EnhBiv	EnhBiv	EnhBiv	Enh	ReprPCWk	ReprPC	ReprPC	ReprPC	EnhBiv
chr1	51899388	51899670	intron	-11736	EPS15	protein-coding	TRUE	EnhWk	EnhG1	Tx	Tx	Tx	EnhWk	EnhA1	Tx	Tx	EnhWk	EnhWk	EnhG1	EnhA1	EnhWk
chr1	51967012	51967230	intron	17874	EPS15	protein-coding	TRUE	TxWk	EnhA1	EnhA1	TssA	EnhA1	TxWk	TxWk	EnhA1	Enh	TxWk	EnhA2	Tx	Tx	TxWk	B_memory
chr1	51984330	51985375	intron	142	EPS15	protein-coding	TRUE	TssA	TssA	TssA	TssA	TssA	TssA	TssA	TssA	Tss	TssA	TssA	TssA2	TssA2	TssA
chr1	51986499	51986789	Intergenic	-1649	EPS15	protein-coding	TRUE	EnhWk	EnhWk	EnhWk	EnhWk	TxWk	EnhA1	EnhA1	EnhA1	Enh	EnhA1	EnhA1	TssADistal	EnhA1	Quies
chr1	52034786	52035632	Intergenic	-47337	OSBPL9	protein-coding	TRUE	EnhWk	EnhA1	EnhA1	TssA	EnhA1	EnhWk	EnhA1	EnhA1	Enh	EnhA1	EnhWk	EnhWk	EnhWk	EnhWk	B_memory
chr1	52043171	52043511	Intergenic	-39205	OSBPL9	protein-coding	TRUE	EnhWk	EnhWk	EnhA2	TssA	EnhA2	Quies	TxWk	TxWk	Tx	Quies	Quies	Quies	EnhWk	Quies	B_memory	CD19
chr1	52044067	52044607	Intergenic	-38209	OSBPL9	protein-coding	TRUE	EnhA1	EnhA1	EnhWk	TssWk	EnhA2	Quies	EnhWk	EnhWk	Enh	Quies	Quies	EnhWk	EnhWk	Quies
chr1	52071885	52072475	Intergenic	-10366	OSBPL9	protein-coding	TRUE	EnhA1	Quies	Quies	Quies	Quies	ReprPCWk	Quies	Quies	Quies	Quies	ReprPCWk	TxWk	Quies	Quies	CD14	CD14
chr1	52073343	52073772	Intergenic	-8988	OSBPL9	protein-coding	TRUE	EnhA1	Quies	Quies	Quies	Quies	ReprPCWk	Quies	Quies	Quies	Quies	Quies	EnhWk	EnhWk	Quies	CD14	CD14
chr1	52082472	52083365	intron	373	OSBPL9	protein-coding	TRUE	TssA	TssA	TssA	TssA	TssA	TssA	TssA	TssA	Tss	TssA	TssA	TssA1	TssA2	TssFlnkU
chr1	52088153	52088468	intron	5765	OSBPL9	protein-coding	TRUE	EnhWk	TxWk	EnhWk	TxWk	Quies	Quies	EnhA1	Quies	Quies	Quies	EnhA2	EnhWk	EnhWk	TxWk		CD3
chr1	52113955	52114474	intron	31669	OSBPL9	protein-coding	TRUE	EnhWk	TxWk	TxWk	TxWk	Quies	Quies	EnhA2	TxWk	Tx	Quies	EnhA2	EnhWk	EnhWk	EnhWk		CD3
chr1	52132064	52132719	intron	49846	OSBPL9	protein-coding	TRUE	EnhWk	TxWk	TxWk	TxWk	TxWk	Quies	Quies	Quies	Quies	Quies	Quies	Quies	EnhWk	TxWk
chr1	52156083	52156839	intron	-39025	OSBPL9	protein-coding	TRUE	EnhWk	Quies	Quies	Quies	Quies	Quies	Quies	Quies	Quies	Quies	Quies	Quies	TxWk	TxWk
chr1	52194917	52195858	promoter-TSS	-98	OSBPL9	protein-coding	TRUE	TssFlnk	TssA	TssA	TssA	TssA	TssA	TssA	TssA	Tss	TssA	TssA	TssA2	TssA2	TssFlnk
chr1	52234649	52234865	intron	39271	OSBPL9	protein-coding	FALSE	Tx	Tx	TxWk	TxWk	Tx	TxWk	TxWk	TxWk	Tx	TxWk	TxWk	Tx	Tx	TxWk
chr1	52329047	52329509	intron	14434	NRDC	protein-coding	TRUE	EnhA1	EnhA1	EnhA2	EnhWk	EnhA2	EnhWk	EnhWk	EnhA1	Enh	TxWk	EnhWk	TxWk	EnhWk	TxWk
chr1	52344030	52345259	promoter-TSS	-36	NRDC	protein-coding	TRUE	TssA	TssA	TssA	TssA	TssA	TssA	TssA	TssA	Tss	TssA	TssA	TssA2	TssA2	TssA
chr1	52362522	52362758	Intergenic	-18031	NRDC	protein-coding	FALSE	ReprPC	ReprPCWk	Repr2	Quies	TssBiv	ReprPCWk	ReprPCWk	ReprPCWk	ReprPC	ReprPCWk	ReprPCWk	Quies	Quies	ReprPCWk
chr1	52456053	52456590	5'UTR	114	RAB3B	protein-coding	TRUE	EnhBiv	TssBiv	TssWk	TssWk	TssBiv	TssFlnk	TssFlnk	EnhBiv	Enh	TssFlnk	TssFlnk	ReprPC	ReprPC	TssFlnk
chr1	52467895	52468244	Intergenic	-11634	RAB3B	protein-coding	TRUE	ReprPCWk	ReprPCWk	Quies	Quies	EnhWk	ReprPCWk	Quies	ReprPCWk	ReprPC	ReprPCWk	ReprPCWk	Quies	Quies	ReprPCWk
chr1	52498496	52499725	non-coding	361	KTI12	protein-coding	TRUE	TssA	TssA	TssA	TssA	TssA	TssA	TssA	TssA	Tss	TssA	TssA	TssA1	TssA2	TssA
chr1	52520598	52521188	promoter-TSS	950	TXNDC12	protein-coding	TRUE	TssA	TssA	TssA	TssA	TssA	TssA	TssA	TssA	Tss	TssA	TssA	TssA1	TssA2	TssFlnkU
chr1	52521617	52522672	promoter-TSS	288	BTF3L4	protein-coding	TRUE	TssA	TssA	TssA	TssA	TssA	TssA	TssA	TssA	Tss	TssA	TssA	TssA2	TssA1	TssA
chr1	52561954	52562190	Intergenic	40215	BTF3L4	protein-coding	TRUE	TssFlnkD	Quies	Quies	TssWk	EnhWk	Quies	Quies	Quies	Quies	Quies	Quies	Quies	Quies	Quies
chr1	52605563	52605763	Intergenic	-2103	ZFYVE9	protein-coding	TRUE	EnhBiv	EnhBiv	Repr2	TssWk	TssBiv	TssFlnkD	EnhWk	ReprPCWk	ReprPC	Quies	EnhWk	EnhWk	Quies	EnhWk		CD3
chr1	52607312	52608592	5'UTR	186	ZFYVE9	protein-coding	TRUE	TssBiv	EnhBiv	TssA	TssA	TssBiv	TssA	TssA	TssBiv	Tss	TssA	TssA	TssA1	TssA1	TssA
chr1	52705259	52705754	intron	97741	ZFYVE9	protein-coding	TRUE	EnhBiv	EnhBiv	EnhWk	EnhWk	EnhWk	Quies	EnhWk	ReprPCWk	ReprPC	Quies	EnhWk	EnhWk	EnhWk	ReprPCWk
chr1	52734154	52734350	exon	97625	CC2D1B	protein-coding	TRUE	ReprPC	ReprPCWk	Repr2	Quies	Repr2	Quies	Quies	Quies	Quies	Quies	Quies	Quies	Quies	Quies
chr1	52831324	52832398	promoter-TSS	16	CC2D1B	protein-coding	TRUE	TssA	TssA	TssA	TssA	TssA	TssA	TssA	TssA	Tss	TssA	TssA	TssA1	TssA2	TssFlnk
chr1	52869266	52870756	promoter-TSS	132	ORC1	protein-coding	TRUE	TssA	TssA	TssA	TssA	TssA	TssA	TssA	TssA	Tss	TssA	TssA	TssA2	TssA1	TssFlnkU
chr1	52889450	52890505	intron	19759	PRPF38A	protein-coding	TRUE	EnhG1	EnhG1	Tx	Tx	Tx	EnhA1	EnhA1	EnhA1	Enh	EnhA1	EnhA1	EnhWk	EnhWk	EnhA1
chr1	53017712	53019564	5'UTR	124	ZCCHC11	protein-coding	TRUE	TssBiv	TssA	TssA	TssA	TssA	TssA	TssA	TssA	Tss	TssA	TssA	TssA1	TssA1	TssA
chr1	53035092	53035572	Intergenic	-16570	ZCCHC11	protein-coding	TRUE	EnhWk	EnhWk	EnhWk	TssWk	EnhWk	Quies	Quies	Quies	Quies	Quies	Quies	EnhWk	EnhWk	EnhWk
[truncated: 84,146 more rows]

## Sheet: chromHMM states enrichment
chromHMM_specificity	Sex	Contrast	Aging_direction	N_overlapping_peaks	loginvP	FDR
CD14	Females	HMxHY	Closing with aging	0	0.0190629	0.993865
CD19	Females	HMxHY	Closing with aging	0	0.484997	0.38014
CD4_memory	Females	HMxHY	Closing with aging	0	0.706259	0.233412
CD4_naive	Females	HMxHY	Closing with aging	0	1.36366	0.0615108
CD56	Females	HMxHY	Closing with aging	0	0.34416	0.498928
CD8_memory	Females	HMxHY	Closing with aging	0	1.38796	0.0597357
CD8_naive	Females	HMxHY	Closing with aging	2	3.06972	0.00235853
Erythroblasts	Females	HMxHY	Closing with aging	0	0.846186	0.176896
Megakaryocytes	Females	HMxHY	Closing with aging	1	1.72204	0.0305707
CD14	Females	HMxHY	Opening with aging	2	0.435046	0.420628
CD19	Females	HMxHY	Opening with aging	2	2.56384	0.00614249
CD4_memory	Females	HMxHY	Opening with aging	1	1.98522	0.0180223
CD4_naive	Females	HMxHY	Opening with aging	0	1.51705	0.0475909
CD56	Females	HMxHY	Opening with aging	4	4.18126	0.0002156
CD8_memory	Females	HMxHY	Opening with aging	0	1.54151	0.0456464
CD8_naive	Females	HMxHY	Opening with aging	0	0.920639	0.15076
Erythroblasts	Females	HMxHY	Opening with aging	2	3.75092	0.000563667
Megakaryocytes	Females	HMxHY	Opening with aging	1	2.0185	0.0172493
CD14	Males	HMxHY	Closing with aging	0	1.02857	0.121835
CD19	Males	HMxHY	Closing with aging	0	1.90983	0.0204493
CD4_memory	Males	HMxHY	Closing with aging	0	2.16647	0.0131453
CD4_naive	Males	HMxHY	Closing with aging	0	2.85979	0.00355124
CD56	Males	HMxHY	Closing with aging	0	1.72931	0.0305191
CD8_memory	Males	HMxHY	Closing with aging	0	2.88461	0.00343584
CD8_naive	Males	HMxHY	Closing with aging	0	2.24354	0.0116308
Erythroblasts	Males	HMxHY	Closing with aging	0	2.31968	0.0101431
Megakaryocytes	Males	HMxHY	Closing with aging	0	2.18385	0.0128591
CD14	Males	HMxHY	Opening with aging	0	1.49162	0.0490391
CD19	Males	HMxHY	Opening with aging	0	2.38517	0.00889787
CD4_memory	Males	HMxHY	Opening with aging	0	2.6426	0.00523266
CD4_naive	Males	HMxHY	Opening with aging	0	3.33672	0.00134432
CD56	Males	HMxHY	Opening with aging	0	2.20371	0.0125117
CD8_memory	Males	HMxHY	Opening with aging	0	3.36154	0.0013049
CD8_naive	Males	HMxHY	Opening with aging	0	2.71984	0.00467879
Erythroblasts	Males	HMxHY	Opening with aging	0	2.79611	0.00401645
Megakaryocytes	Males	HMxHY	Opening with aging	0	2.66003	0.00523266
CD14	Females	HOxHY	Closing with aging	10	0	1
CD19	Females	HOxHY	Closing with aging	12	0.263217	0.591564
CD4_memory	Females	HOxHY	Closing with aging	27	9.04521	4.63436e-09
CD4_naive	Females	HOxHY	Closing with aging	9	5.94278	4.40038e-06
CD56	Females	HOxHY	Closing with aging	34	3.0132	0.0026192
CD8_memory	Females	HOxHY	Closing with aging	2	0.801021	0.189741
CD8_naive	Females	HOxHY	Closing with aging	74	62.3909	1.09773e-61
Erythroblasts	Females	HOxHY	Closing with aging	6	0.611275	0.287317
Megakaryocytes	Females	HOxHY	Closing with aging	7	0.407832	0.435331
CD14	Females	HOxHY	Opening with aging	64	7.5721	1.25776e-07
CD19	Females	HOxHY	Opening with aging	17	6.84828	5.89078e-07
CD4_memory	Females	HOxHY	Opening with aging	8	3.40871	0.00120405
CD4_naive	Females	HOxHY	Opening with aging	2	2.01079	0.0172704
CD56	Females	HOxHY	Opening with aging	58	38.7067	3.03162e-38
CD8_memory	Females	HOxHY	Opening with aging	2	2.07964	0.0157727
CD8_naive	Females	HOxHY	Opening with aging	1	0.261422	0.591564
Erythroblasts	Females	HOxHY	Opening with aging	13	9.24972	3.03863e-09
Megakaryocytes	Females	HOxHY	Opening with aging	30	26.0981	7.83276e-26
CD14	Males	HOxHY	Closing with aging	11	0	1
CD19	Males	HOxHY	Closing with aging	118	55.3107	1.05625e-54
CD4_memory	Males	HOxHY	Closing with aging	61	27.5156	3.29473e-27
CD4_naive	Males	HOxHY	Closing with aging	7	2.64432	0.00523266
CD56	Males	HOxHY	Closing with aging	58	4.97057	3.85242e-05
CD8_memory	Males	HOxHY	Closing with aging	4	1.12672	0.0995896
CD8_naive	Males	HOxHY	Closing with aging	79	52.627	4.2492e-52
Erythroblasts	Males	HOxHY	Closing with aging	28	8.49157	1.58282e-08
Megakaryocytes	Males	HOxHY	Closing with aging	20	2.26047	0.0114012
CD14	Males	HOxHY	Opening with aging	960	74.6248	8.54039e-74
CD19	Males	HOxHY	Opening with aging	35	5.58172	9.75683e-06
CD4_memory	Males	HOxHY	Opening with aging	11	0.827355	0.182636
CD4_naive	Males	HOxHY	Opening with aging	0	0.0811575	0.878347
CD56	Males	HOxHY	Opening with aging	147	74.6248	8.54039e-74
CD8_memory	Males	HOxHY	Opening with aging	8	4.63232	8.12345e-05
CD8_naive	Males	HOxHY	Opening with aging	3	0.0313193	0.97559
Erythroblasts	Males	HOxHY	Opening with aging	21	6.89839	5.45872e-07
Megakaryocytes	Males	HOxHY	Opening with aging	39	16.2949	3.65107e-16
CD14	Females	HOxHM	Closing with aging	0	0.241463	0.613252
CD19	Females	HOxHM	Closing with aging	0	0.992329	0.130863
CD4_memory	Females	HOxHM	Closing with aging	0	1.23988	0.0777067
CD4_naive	Females	HOxHM	Closing with aging	0	1.92418	0.020094
CD56	Females	HOxHM	Closing with aging	0	0.822264	0.182713
CD8_memory	Females	HOxHM	Closing with aging	0	1.94886	0.0192851
CD8_naive	Females	HOxHM	Closing with aging	0	1.31511	0.0670224
Erythroblasts	Females	HOxHM	Closing with aging	0	1.38973	0.0597357
Megakaryocytes	Females	HOxHM	Closing with aging	0	1.25682	0.0756798
CD14	Females	HOxHM	Opening with aging	3	2.46194	0.00760832
CD19	Females	HOxHM	Opening with aging	0	1.10099	0.10438
CD4_memory	Females	HOxHM	Opening with aging	0	1.35089	0.0625234
CD4_naive	Females	HOxHM	Opening with aging	0	2.03754	0.0167894
CD56	Females	HOxHM	Opening with aging	0	0.928242	0.149887
CD8_memory	Females	HOxHM	Opening with aging	0	2.06226	0.0161339
CD8_naive	Females	HOxHM	Opening with aging	0	1.4266	0.0561682
Erythroblasts	Females	HOxHM	Opening with aging	0	1.50162	0.0486082
Megakaryocytes	Females	HOxHM	Opening with aging	0	1.36795	0.0615108
CD14	Males	HOxHM	Closing with aging	7	0	1
CD19	Males	HOxHM	Closing with aging	70	11.8515	8.00129e-12
CD4_memory	Males	HOxHM	Closing with aging	71	28.6533	2.66584e-28
CD4_naive	Males	HOxHM	Closing with aging	22	15.1845	4.15363e-15
CD56	Males	HOxHM	Closing with aging	71	4.55871	9.3231e-05
CD8_memory	Males	HOxHM	Closing with aging	9	3.21312	0.00173989
CD8_naive	Males	HOxHM	Closing with aging	53	19.0802	6.41349e-19
Erythroblasts	Males	HOxHM	Closing with aging	31	7.32961	2.1067e-07
Megakaryocytes	Males	HOxHM	Closing with aging	16	0.426001	0.421844
CD14	Males	HOxHM	Opening with aging	1727	74.6248	8.54039e-74
CD19	Males	HOxHM	Opening with aging	69	12.5092	1.85751e-12
CD4_memory	Males	HOxHM	Opening with aging	35	6.00626	3.94271e-06
CD4_naive	Males	HOxHM	Opening with aging	3	0.431802	0.420628
CD56	Males	HOxHM	Opening with aging	115	23.4834	2.95667e-23
CD8_memory	Males	HOxHM	Opening with aging	21	15.2256	4.01549e-15
CD8_naive	Males	HOxHM	Opening with aging	4	0.00148328	1
Erythroblasts	Males	HOxHM	Opening with aging	49	20.9293	9.77643e-21
Megakaryocytes	Males	HOxHM	Opening with aging	71	31.4958	4.31035e-31

## Sheet: geneset enrichment
Gene_set_schema	Gene_set	Sex	Contrast	Aging_direction	Gene_count_in_geneset	N_overlap	loginvP	FDR
Immune modules	B cells	Females	HMxHY	Closing with aging	40	0	0.725265	0.230084
Immune modules	B cells	Females	HMxHY	Opening with aging	40	2	4.52878	0.000325543
Immune modules	Erythrocytes	Females	HMxHY	Closing with aging	67	0	0.530001	0.309174
Immune modules	Erythrocytes	Females	HMxHY	Opening with aging	67	1	2.32892	0.0206316
Immune modules	Inflammation I	Females	HMxHY	Closing with aging	189	1	0.58959	0.297906
Immune modules	Inflammation I	Females	HMxHY	Opening with aging	189	3	3.76119	0.0012709
Immune modules	Plasma cells	Females	HMxHY	Closing with aging	19	0	1.02576	0.141903
Immune modules	Plasma cells	Females	HMxHY	Opening with aging	19	0	1.53902	0.0706584
Immune modules	T Cells	Females	HMxHY	Closing with aging	79	3	3.12968	0.0040802
Immune modules	T Cells	Females	HMxHY	Opening with aging	79	0	0.939005	0.148925
Immune modules	U_cAMP/NF-KB activation	Females	HMxHY	Closing with aging	61	0	0.564413	0.299902
Immune modules	U_cAMP/NF-KB activation	Females	HMxHY	Opening with aging	61	4	7.55768	6.0917e-07
Immune modules	U_hemoglobin	Females	HMxHY	Closing with aging	12	0	1.21764	0.102528
Immune modules	U_hemoglobin	Females	HMxHY	Opening with aging	12	0	1.73637	0.0504614
Immune modules	U_P53 signaling	Females	HMxHY	Closing with aging	66	1	1.33695	0.0843892
Immune modules	U_P53 signaling	Females	HMxHY	Opening with aging	66	0	1.01302	0.141903
Immune modules	U_protphosphatases/PI3K	Females	HMxHY	Closing with aging	201	0	0.185887	0.651798
Immune modules	U_protphosphatases/PI3K	Females	HMxHY	Opening with aging	201	1	1.42345	0.0787085
Immune modules	U_T cells/cytoskeleton	Females	HMxHY	Closing with aging	105	1	0.986312	0.141903
Immune modules	U_T cells/cytoskeleton	Females	HMxHY	Opening with aging	105	1	1.95143	0.0351476
Immune modules	Unknown	Females	HMxHY	Closing with aging	26	1	2.09908	0.0291874
Immune modules	Unknown	Females	HMxHY	Opening with aging	26	0	1.40501	0.0787085
Immune modules	B cells	Females	HOxHM	Closing with aging	40	0	1.24514	0.0818893
Immune modules	B cells	Females	HOxHM	Opening with aging	40	0	1.54001	0.0645002
Immune modules	Cytotoxic cells	Females	HOxHM	Closing with aging	62	0	1.06134	0.111637
Immune modules	Cytotoxic cells	Females	HOxHM	Opening with aging	62	1	3.05746	0.012764
Immune modules	Erythrocytes	Females	HOxHM	Closing with aging	67	0	1.02914	0.112214
Immune modules	Erythrocytes	Females	HOxHM	Opening with aging	67	0	1.31979	0.0749518
Immune modules	Inflammation I	Females	HOxHM	Closing with aging	189	1	1.51629	0.0645002
Immune modules	Inflammation I	Females	HOxHM	Opening with aging	189	0	0.886483	0.137512
Immune modules	Inflammation II	Females	HOxHM	Closing with aging	172	1	1.59205	0.0645002
Immune modules	Inflammation II	Females	HOxHM	Opening with aging	172	1	2.18477	0.033607
Immune modules	Interferon-inducible	Females	HOxHM	Closing with aging	67	0	1.02914	0.112214
Immune modules	Interferon-inducible	Females	HOxHM	Opening with aging	67	0	1.31979	0.0749518
Immune modules	MHC/Ribosomal proteins	Females	HOxHM	Closing with aging	70	0	1.011	0.113224
Immune modules	MHC/Ribosomal proteins	Females	HOxHM	Opening with aging	70	0	1.30119	0.0749723
Immune modules	Neutrophils	Females	HOxHM	Closing with aging	34	1	2.95895	0.012764
Immune modules	Neutrophils	Females	HOxHM	Opening with aging	34	0	1.60975	0.0645002
Immune modules	Plasma cells	Females	HOxHM	Closing with aging	19	0	1.56218	0.0645002
Immune modules	Plasma cells	Females	HOxHM	Opening with aging	19	0	1.86036	0.0496524
Immune modules	T Cells	Females	HOxHM	Closing with aging	79	0	0.961133	0.119304
Immune modules	T Cells	Females	HOxHM	Opening with aging	79	1	2.84826	0.012764
Immune modules	U_cAMP/NF-KB activation	Females	HOxHM	Closing with aging	61	0	1.0681	0.111637
Immune modules	U_cAMP/NF-KB activation	Females	HOxHM	Opening with aging	61	0	1.35969	0.0749518
Immune modules	U_hemoglobin	Females	HOxHM	Closing with aging	12	0	1.75966	0.0564928
Immune modules	U_hemoglobin	Females	HOxHM	Opening with aging	12	0	2.05895	0.035335
Immune modules	U_Immsurface/cytokines/signaling	Females	HOxHM	Closing with aging	50	0	1.1512	0.0977531
Immune modules	U_Immsurface/cytokines/signaling	Females	HOxHM	Opening with aging	50	0	1.44451	0.0707128
Immune modules	U_kinases/phosphatases	Females	HOxHM	Closing with aging	159	0	0.680829	0.214489
Immune modules	U_kinases/phosphatases	Females	HOxHM	Opening with aging	159	1	2.2511	0.033607
Immune modules	U_P53 signaling	Females	HOxHM	Closing with aging	66	1	2.38849	0.0294335
Immune modules	U_P53 signaling	Females	HOxHM	Opening with aging	66	0	1.32618	0.0749518
Immune modules	U_proteasome/ubiquitin cx	Females	HOxHM	Closing with aging	145	2	2.94194	0.012764
Immune modules	U_proteasome/ubiquitin cx	Females	HOxHM	Opening with aging	145	0	0.995431	0.11369
Immune modules	U_protphosphatases/PI3K	Females	HOxHM	Closing with aging	201	0	0.591209	0.256325
Immune modules	U_protphosphatases/PI3K	Females	HOxHM	Opening with aging	201	1	2.05385	0.035335
Immune modules	Unknown	Females	HOxHM	Closing with aging	26	0	1.42805	0.0707128
Immune modules	Unknown	Females	HOxHM	Opening with aging	26	0	1.72513	0.0564928
Immune modules	B cells	Females	HOxHY	Closing with aging	40	2	0.0193359	0.982866
Immune modules	B cells	Females	HOxHY	Opening with aging	40	4	2.26695	0.0450682
Immune modules	Cytotoxic cells	Females	HOxHY	Closing with aging	62	11	0.633456	0.465129
Immune modules	Cytotoxic cells	Females	HOxHY	Opening with aging	62	2	0.582061	0.46936
Immune modules	Erythrocytes	Females	HOxHY	Closing with aging	67	4	0.00750568	0.982866
Immune modules	Erythrocytes	Females	HOxHY	Opening with aging	67	6	2.52853	0.0296119
Immune modules	Inflammation I	Females	HOxHY	Closing with aging	189	36	1.18636	0.203463
Immune modules	Inflammation I	Females	HOxHY	Opening with aging	189	9	1.34185	0.151715
Immune modules	Inflammation II	Females	HOxHY	Closing with aging	172	18	0.0188935	0.982866
Immune modules	Inflammation II	Females	HOxHY	Opening with aging	172	10	1.97294	0.0722166
Immune modules	Interferon-inducible	Females	HOxHY	Closing with aging	67	8	0.144977	0.895227
Immune modules	Interferon-inducible	Females	HOxHY	Opening with aging	67	3	0.902186	0.298239
Immune modules	MHC/Ribosomal proteins	Females	HOxHY	Closing with aging	70	26	5.74644	4.48228e-05
Immune modules	MHC/Ribosomal proteins	Females	HOxHY	Opening with aging	70	0	0.06051	0.982866
Immune modules	Myeloid lineage 1	Females	HOxHY	Closing with aging	89	7	0.0123304	0.982866
Immune modules	Myeloid lineage 1	Females	HOxHY	Opening with aging	89	2	0.32683	0.690099
Immune modules	Myeloid lineage 2	Females	HOxHY	Closing with aging	106	18	0.580306	0.46936
Immune modules	Myeloid lineage 2	Females	HOxHY	Opening with aging	106	6	1.48857	0.147572
Immune modules	Neutrophils	Females	HOxHY	Closing with aging	34	7	0.860531	0.31334
Immune modules	Neutrophils	Females	HOxHY	Opening with aging	34	2	1.13922	0.212699
Immune modules	Platelets	Females	HOxHY	Closing with aging	72	7	0.0556555	0.982866
Immune modules	Platelets	Females	HOxHY	Opening with aging	72	5	1.77141	0.0940404
Immune modules	Ribosomal proteins	Females	HOxHY	Closing with aging	72	16	1.38065	0.148658
Immune modules	Ribosomal proteins	Females	HOxHY	Opening with aging	72	1	0.210869	0.809687
Immune modules	T Cells	Females	HOxHY	Closing with aging	79	46	18.6064	1.23743e-17
Immune modules	T Cells	Females	HOxHY	Opening with aging	79	2	0.403194	0.617484
Immune modules	U_cAMP/NF-KB activation	Females	HOxHY	Closing with aging	61	10	0.485109	0.527836
Immune modules	U_cAMP/NF-KB activation	Females	HOxHY	Opening with aging	61	6	2.76471	0.0214882
Immune modules	U_enzymes	Females	HOxHY	Closing with aging	128	38	4.9846	0.000172684
Immune modules	U_enzymes	Females	HOxHY	Opening with aging	128	2	0.14608	0.895227
Immune modules	U_Immunity/cytoskeleton	Females	HOxHY	Closing with aging	86	8	0.0335199	0.982866
Immune modules	U_Immunity/cytoskeleton	Females	HOxHY	Opening with aging	86	6	1.93724	0.0722166
Immune modules	U_kinases/phosphatases	Females	HOxHY	Closing with aging	159	18	0.0429752	0.982866
Immune modules	U_kinases/phosphatases	Females	HOxHY	Opening with aging	159	8	1.40512	0.148658
Immune modules	U_metabolism/replication	Females	HOxHY	Closing with aging	86	12	0.247118	0.764981
Immune modules	U_metabolism/replication	Females	HOxHY	Opening with aging	86	4	0.998799	0.250692
Immune modules	U_mitochondrial proteins	Females	HOxHY	Closing with aging	127	19	0.315991	0.690099
Immune modules	U_mitochondrial proteins	Females	HOxHY	Opening with aging	127	4	0.52398	0.498734
Immune modules	U_P53 signaling	Females	HOxHY	Closing with aging	66	16	1.72542	0.0940911
Immune modules	U_P53 signaling	Females	HOxHY	Opening with aging	66	4	1.39377	0.148658
Immune modules	U_proteasome/ubiquitin cx	Females	HOxHY	Closing with aging	145	24	0.537183	0.498734
Immune modules	U_proteasome/ubiquitin cx	Females	HOxHY	Opening with aging	145	2	0.102729	0.939705
Immune modules	U_protphosphatases/PI3K	Females	HOxHY	Closing with aging	201	27	0.132755	0.89832
Immune modules	U_protphosphatases/PI3K	Females	HOxHY	Opening with aging	201	5	0.286272	0.718448
Immune modules	U_RAS/kinases	Females	HOxHY	Closing with aging	89	18	1.10184	0.212699
Immune modules	U_RAS/kinases	Females	HOxHY	Opening with aging	89	2	0.32683	0.690099
Immune modules	U_T cells/cytoskeleton	Females	HOxHY	Closing with aging	105	18	0.603776	0.46936
Immune modules	U_T cells/cytoskeleton	Females	HOxHY	Opening with aging	105	5	1.09245	0.212699
Immune modules	Unknown	Females	HOxHY	Closing with aging	26	5	0.704373	0.411515
Immune modules	Unknown	Females	HOxHY	Opening with aging	26	1	0.769586	0.369535
Immune modules	B cells	Males	HOxHM	Closing with aging	40	17	1.2799	0.123789
Immune modules	B cells	Males	HOxHM	Opening with aging	40	13	1.94031	0.0326086
Immune modules	Cytotoxic cells	Males	HOxHM	Closing with aging	62	25	1.25055	0.123789
Immune modules	Cytotoxic cells	Males	HOxHM	Opening with aging	62	7	0.0369368	0.999937
Immune modules	Erythrocytes	Males	HOxHM	Closing with aging	67	18	0.119606	0.999937
Immune modules	Erythrocytes	Males	HOxHM	Opening with aging	67	16	0.944135	0.219332
Immune modules	Inflammation I	Males	HOxHM	Closing with aging	189	61	0.406682	0.641502
Immune modules	Inflammation I	Males	HOxHM	Opening with aging	189	84	15.9708	1.15516e-15
Immune modules	Inflammation II	Males	HOxHM	Closing with aging	172	48	0.0776036	0.999937
Immune modules	Inflammation II	Males	HOxHM	Opening with aging	172	81	17.3096	8.82352e-17
Immune modules	Interferon-inducible	Males	HOxHM	Closing with aging	67	21	0.334714	0.713858
Immune modules	Interferon-inducible	Males	HOxHM	Opening with aging	67	10	0.130925	0.999937
Immune modules	MHC/Ribosomal proteins	Males	HOxHM	Closing with aging	70	31	2.02969	0.029666
Immune modules	MHC/Ribosomal proteins	Males	HOxHM	Opening with aging	70	8	0.0314903	0.999937
Immune modules	Myeloid lineage 1	Males	HOxHM	Closing with aging	89	12	2.74156e-05	0.999937
Immune modules	Myeloid lineage 1	Males	HOxHM	Opening with aging	89	58	22.0113	5.2615e-21
Immune modules	Myeloid lineage 2	Males	HOxHM	Closing with aging	106	22	0.00370327	0.999937
Immune modules	Myeloid lineage 2	Males	HOxHM	Opening with aging	106	59	17.3891	8.82352e-17
Immune modules	Neutrophils	Males	HOxHM	Closing with aging	34	6	0.0235601	0.999937
Immune modules	Neutrophils	Males	HOxHM	Opening with aging	34	12	2.19393	0.0230339
Immune modules	Plasma cells	Males	HOxHM	Closing with aging	19	5	0.230461	0.858482
Immune modules	Plasma cells	Males	HOxHM	Opening with aging	19	1	0.0470419	0.999937
Immune modules	Platelets	Males	HOxHM	Closing with aging	72	19	0.0986269	0.999937
Immune modules	Platelets	Males	HOxHM	Opening with aging	72	19	1.39072	0.10981
Immune modules	Ribosomal proteins	Males	HOxHM	Closing with aging	72	38	4.22105	0.000324599
Immune modules	Ribosomal proteins	Males	HOxHM	Opening with aging	72	6	0.0048664	0.999937
Immune modules	T Cells	Males	HOxHM	Closing with aging	79	60	16.056	1.15516e-15
Immune modules	T Cells	Males	HOxHM	Opening with aging	79	10	0.0455661	0.999937
Immune modules	U_cAMP/NF-KB activation	Males	HOxHM	Closing with aging	61	33	4.08448	0.000404129
Immune modules	U_cAMP/NF-KB activation	Males	HOxHM	Opening with aging	61	16	1.26298	0.123789
Immune modules	U_enzymes	Males	HOxHM	Closing with aging	128	54	2.3524	0.0171343
Immune modules	U_enzymes	Males	HOxHM	Opening with aging	128	15	0.00921149	0.999937
Immune modules	U_Immsurface/cytokines/signaling	Males	HOxHM	Closing with aging	50	7	0.00156954	0.999937
Immune modules	U_Immsurface/cytokines/signaling	Males	HOxHM	Opening with aging	50	22	4.98734	6.94969e-05
Immune modules	U_Immunity/cytoskeleton	Males	HOxHM	Closing with aging	86	28	0.422573	0.63778
Immune modules	U_Immunity/cytoskeleton	Males	HOxHM	Opening with aging	86	22	1.35103	0.11459
Immune modules	U_kinases/phosphatases	Males	HOxHM	Closing with aging	159	68	2.94032	0.00476577
Immune modules	U_kinases/phosphatases	Males	HOxHM	Opening with aging	159	29	0.278596	0.78976
Immune modules	U_metabolism/replication	Males	HOxHM	Closing with aging	86	33	1.13209	0.147549
Immune modules	U_metabolism/replication	Males	HOxHM	Opening with aging	86	10	0.0231267	0.999937
Immune modules	U_mitochondrial proteins	Males	HOxHM	Closing with aging	127	48	1.24177	0.123789
Immune modules	U_mitochondrial proteins	Males	HOxHM	Opening with aging	127	24	0.359599	0.69393
Immune modules	U_P53 signaling	Males	HOxHM	Closing with aging	66	37	4.93436	6.97903e-05
Immune modules	U_P53 signaling	Males	HOxHM	Opening with aging	66	20	2.10479	0.0265146
Immune modules	U_proteasome/ubiquitin cx	Males	HOxHM	Closing with aging	145	37	0.0286848	0.999937
Immune modules	U_proteasome/ubiquitin cx	Males	HOxHM	Opening with aging	145	16	0.00333945	0.999937
Immune modules	U_protphosphatases/PI3K	Males	HOxHM	Closing with aging	201	114	13.3593	3.93454e-13
Immune modules	U_protphosphatases/PI3K	Males	HOxHM	Opening with aging	201	46	1.22043	0.125023
Immune modules	U_RAS/kinases	Males	HOxHM	Closing with aging	89	49	5.85638	1.07377e-05
Immune modules	U_RAS/kinases	Males	HOxHM	Opening with aging	89	25	1.94458	0.0326086
Immune modules	U_T cells/cytoskeleton	Males	HOxHM	Closing with aging	105	50	3.67885	0.000942668
Immune modules	U_T cells/cytoskeleton	Males	HOxHM	Opening with aging	105	21	0.48919	0.583555
Immune modules	Unknown	Males	HOxHM	Closing with aging	26	10	0.774275	0.313127
Immune modules	Unknown	Males	HOxHM	Opening with aging	26	5	0.440525	0.631694
Immune modules	B cells	Males	HOxHY	Closing with aging	40	19	4.20589	0.00029425
Immune modules	B cells	Males	HOxHY	Opening with aging	40	6	0.620132	0.430005
Immune modules	Cytotoxic cells	Males	HOxHY	Closing with aging	62	14	0.458497	0.532142
Immune modules	Cytotoxic cells	Males	HOxHY	Opening with aging	62	17	3.30217	0.00199475
Immune modules	Erythrocytes	Males	HOxHY	Closing with aging	67	18	0.949224	0.233797
Immune modules	Erythrocytes	Males	HOxHY	Opening with aging	67	7	0.200718	0.879183
Immune modules	Inflammation I	Males	HOxHY	Closing with aging	189	38	0.193192	0.879183
Immune modules	Inflammation I	Males	HOxHY	Opening with aging	189	70	17.7119	1.00938e-16
Immune modules	Inflammation II	Males	HOxHY	Closing with aging	172	27	0.015543	0.999966
Immune modules	Inflammation II	Males	HOxHY	Opening with aging	172	59	13.3564	4.57745e-13
Immune modules	Interferon-inducible	Males	HOxHY	Closing with aging	67	29	4.78253	9.53294e-05
Immune modules	Interferon-inducible	Males	HOxHY	Opening with aging	67	9	0.463796	0.532142
Immune modules	MHC/Ribosomal proteins	Males	HOxHY	Closing with aging	70	16	0.485702	0.532142
Immune modules	MHC/Ribosomal proteins	Males	HOxHY	Opening with aging	70	3	0.00739346	0.999966
Immune modules	Myeloid lineage 1	Males	HOxHY	Closing with aging	89	5	1.48432e-05	0.999966
Immune modules	Myeloid lineage 1	Males	HOxHY	Opening with aging	89	43	16.466	8.89132e-16
Immune modules	Myeloid lineage 2	Males	HOxHY	Closing with aging	106	13	0.00453543	0.999966
Immune modules	Myeloid lineage 2	Males	HOxHY	Opening with aging	106	47	15.9449	1.96784e-15
Immune modules	Neutrophils	Males	HOxHY	Closing with aging	34	5	0.113986	0.975514
Immune modules	Neutrophils	Males	HOxHY	Opening with aging	34	12	3.82763	0.00064445
Immune modules	Platelets	Males	HOxHY	Closing with aging	72	13	0.150063	0.920197
Immune modules	Platelets	Males	HOxHY	Opening with aging	72	13	1.17357	0.164489
Immune modules	Ribosomal proteins	Males	HOxHY	Closing with aging	72	26	2.86258	0.00475699
Immune modules	Ribosomal proteins	Males	HOxHY	Opening with aging	72	3	0.00606626	0.999966
Immune modules	T Cells	Males	HOxHY	Closing with aging	79	50	15.7786	2.16439e-15
Immune modules	T Cells	Males	HOxHY	Opening with aging	79	12	0.703141	0.367879
Immune modules	U_cAMP/NF-KB activation	Males	HOxHY	Closing with aging	61	21	2.19971	0.0193127
Immune modules	U_cAMP/NF-KB activation	Males	HOxHY	Opening with aging	61	11	1.09807	0.175253
Immune modules	U_enzymes	Males	HOxHY	Closing with aging	128	38	1.97262	0.0307691
Immune modules	U_enzymes	Males	HOxHY	Opening with aging	128	10	0.0248294	0.999966
Immune modules	U_Immsurface/cytokines/signaling	Males	HOxHY	Closing with aging	50	5	0.0123478	0.999966
Immune modules	U_Immsurface/cytokines/signaling	Males	HOxHY	Opening with aging	50	19	5.94693	8.39417e-06
Immune modules	U_Immunity/cytoskeleton	Males	HOxHY	Closing with aging	86	22	0.838932	0.289799
Immune modules	U_Immunity/cytoskeleton	Males	HOxHY	Opening with aging	86	12	0.531057	0.5103
Immune modules	U_kinases/phosphatases	Males	HOxHY	Closing with aging	159	44	1.60528	0.0679152
Immune modules	U_kinases/phosphatases	Males	HOxHY	Opening with aging	159	16	0.0910214	0.999966
Immune modules	U_metabolism/replication	Males	HOxHY	Closing with aging	86	30	2.87061	0.00475699
Immune modules	U_metabolism/replication	Males	HOxHY	Opening with aging	86	6	0.0303586	0.999966
Immune modules	U_mitochondrial proteins	Males	HOxHY	Closing with aging	127	39	2.27388	0.0172981
Immune modules	U_mitochondrial proteins	Males	HOxHY	Opening with aging	127	14	0.18086	0.879183
Immune modules	U_P53 signaling	Males	HOxHY	Closing with aging	66	28	4.45465	0.000182539
Immune modules	U_P53 signaling	Males	HOxHY	Opening with aging	66	12	1.15744	0.164489
Immune modules	U_proteasome/ubiquitin cx	Males	HOxHY	Closing with aging	145	18	0.00146968	0.999966
Immune modules	U_proteasome/ubiquitin cx	Males	HOxHY	Opening with aging	145	7	0.000542062	0.999966
Immune modules	U_protphosphatases/PI3K	Males	HOxHY	Closing with aging	201	75	7.10517	6.80277e-07
Immune modules	U_protphosphatases/PI3K	Males	HOxHY	Opening with aging	201	24	0.238123	0.858642
Immune modules	U_RAS/kinases	Males	HOxHY	Closing with aging	89	36	4.83774	9.44429e-05
Immune modules	U_RAS/kinases	Males	HOxHY	Opening with aging	89	12	0.469331	0.532142
Immune modules	U_T cells/cytoskeleton	Males	HOxHY	Closing with aging	105	28	1.09213	0.175253
Immune modules	U_T cells/cytoskeleton	Males	HOxHY	Opening with aging	105	18	1.15903	0.164489
Immune modules	Unknown	Males	HOxHY	Closing with aging	26	7	0.750382	0.342182
Immune modules	Unknown	Males	HOxHY	Opening with aging	26	2	0.180933	0.879183
DICE	CD8_naive	Females	HMxHY	Closing with aging	55	2	2.53916	0.00577921
DICE	CD8_naive	Females	HMxHY	Opening with aging	55	0	1.08875	0.0815172
DICE	B_naive	Females	HOxHM	Closing with aging	500	0	0.279263	0.525698
DICE	B_naive	Females	HOxHM	Opening with aging	500	1	1.31039	0.0961628
DICE	CD4_naive	Females	HOxHM	Closing with aging	60	0	1.07499	0.0961628
DICE	CD4_naive	Females	HOxHM	Opening with aging	60	0	1.36673	0.0961628
DICE	CD8_naive	Females	HOxHM	Closing with aging	55	0	1.11129	0.0961628
DICE	CD8_naive	Females	HOxHM	Opening with aging	55	0	1.40382	0.0961628
DICE	Monocytes	Females	HOxHM	Closing with aging	714	2	1.08323	0.0961628
DICE	Monocytes	Females	HOxHM	Opening with aging	714	2	1.9032	0.0961628
DICE	B_naive	Females	HOxHY	Closing with aging	500	35	2.86343e-09	1
DICE	B_naive	Females	HOxHY	Opening with aging	500	26	2.92594	0.0142311
DICE	CD16_monocytes	Females	HOxHY	Closing with aging	258	27	0.00649043	1
DICE	CD16_monocytes	Females	HOxHY	Opening with aging	258	11	1.1681	0.135811
DICE	CD4_naive	Females	HOxHY	Closing with aging	60	10	0.512721	0.526456
DICE	CD4_naive	Females	HOxHY	Opening with aging	60	4	1.54821	0.067921
DICE	CD8_naive	Females	HOxHY	Closing with aging	55	14	1.8	0.0633957
DICE	CD8_naive	Females	HOxHY	Opening with aging	55	1	0.327787	0.705187
DICE	Monocytes	Females	HOxHY	Closing with aging	714	75	3.4574e-05	1
DICE	Monocytes	Females	HOxHY	Opening with aging	714	29	1.64638	0.0677246
DICE	NK_cells	Females	HOxHY	Closing with aging	437	47	0.00140091	1
DICE	NK_cells	Females	HOxHY	Opening with aging	437	22	2.43076	0.0222529
DICE	B_naive	Males	HOxHM	Closing with aging	500	174	1.25068	0.194659
DICE	B_naive	Males	HOxHM	Opening with aging	500	78	0.0141354	1
DICE	CD16_monocytes	Males	HOxHM	Closing with aging	258	54	3.15706e-05	1
DICE	CD16_monocytes	Males	HOxHM	Opening with aging	258	90	9.66118	1.3091e-09
DICE	CD4_naive	Males	HOxHM	Closing with aging	60	24	1.18785	0.194659
DICE	CD4_naive	Males	HOxHM	Opening with aging	60	12	0.475745	0.80254
DICE	CD8_naive	Males	HOxHM	Closing with aging	55	16	0.223788	1
DICE	CD8_naive	Males	HOxHM	Opening with aging	55	7	0.0767208	1
DICE	Monocytes	Males	HOxHM	Closing with aging	714	129	0	1
DICE	Monocytes	Males	HOxHM	Opening with aging	714	311	55.5483	3.395e-55
DICE	NK_cells	Males	HOxHM	Closing with aging	437	118	0.00791194	1
DICE	NK_cells	Males	HOxHM	Opening with aging	437	83	0.362906	0.86721
DICE	B_naive	Males	HOxHY	Closing with aging	500	183	15.0332	5.55796e-15
DICE	B_naive	Males	HOxHY	Opening with aging	500	51	0.0207326	1
DICE	CD16_monocytes	Males	HOxHY	Closing with aging	258	47	0.0510481	1
DICE	CD16_monocytes	Males	HOxHY	Opening with aging	258	53	3.90308	0.000300007
DICE	CD4_naive	Males	HOxHY	Closing with aging	60	25	3.93329	0.000300007
DICE	CD4_naive	Males	HOxHY	Opening with aging	60	10	0.875413	0.228386
DICE	CD8_naive	Males	HOxHY	Closing with aging	55	15	0.939987	0.228386
DICE	CD8_naive	Males	HOxHY	Opening with aging	55	3	0.0308203	1
DICE	Monocytes	Males	HOxHY	Closing with aging	714	73	9.64327e-17	1
DICE	Monocytes	Males	HOxHY	Opening with aging	714	243	52.6665	2.58621e-52
DICE	NK_cells	Males	HOxHY	Closing with aging	437	67	0.00026285	1
DICE	NK_cells	Males	HOxHY	Opening with aging	437	85	4.75207	7.07925e-05
scRNAseq clusters	acCD8_Tcells	Females	HMxHY	Closing with aging	78	3	3.15056	0.00848431
scRNAseq clusters	acCD8_Tcells	Females	HMxHY	Opening with aging	78	0	0.944225	0.124041
scRNAseq clusters	Bcells	Females	HMxHY	Closing with aging	154	1	0.720318	0.190406
scRNAseq clusters	Bcells	Females	HMxHY	Opening with aging	154	2	2.79587	0.00960033
scRNAseq clusters	DCs	Females	HMxHY	Closing with aging	314	4	1.63252	0.0466134
scRNAseq clusters	DCs	Females	HMxHY	Opening with aging	314	2	1.93094	0.0351708
scRNAseq clusters	Monocytes	Females	HMxHY	Closing with aging	787	7	1.30159	0.0649154
scRNAseq clusters	Monocytes	Females	HMxHY	Opening with aging	787	3	1.52843	0.0507756
scRNAseq clusters	pDCs	Females	HMxHY	Closing with aging	471	6	1.96702	0.0351708
scRNAseq clusters	pDCs	Females	HMxHY	Opening with aging	471	2	1.46756	0.051113
scRNAseq clusters	Tcells	Females	HMxHY	Closing with aging	36	1	1.82606	0.0358224
scRNAseq clusters	Tcells	Females	HMxHY	Opening with aging	36	0	1.26683	0.0649154
scRNAseq clusters	acCD8_Tcells	Females	HOxHM	Closing with aging	78	0	0.96637	0.120057
scRNAseq clusters	acCD8_Tcells	Females	HOxHM	Opening with aging	78	1	2.85923	0.0138284
scRNAseq clusters	Erythrocytes	Females	HOxHM	Closing with aging	61	0	1.0681	0.106858
scRNAseq clusters	Erythrocytes	Females	HOxHM	Opening with aging	61	0	1.35969	0.075042
scRNAseq clusters	NK_cells	Females	HOxHM	Closing with aging	430	1	0.8901	0.128795
scRNAseq clusters	NK_cells	Females	HOxHM	Opening with aging	430	1	1.42996	0.075042
scRNAseq clusters	Plasma_cells	Females	HOxHM	Closing with aging	520	2	1.42023	0.075042
scRNAseq clusters	Plasma_cells	Females	HOxHM	Opening with aging	520	1	1.2796	0.075042
scRNAseq clusters	Tcells	Females	HOxHM	Closing with aging	36	0	1.2897	0.075042
scRNAseq clusters	Tcells	Females	HOxHM	Opening with aging	36	0	1.58521	0.075042
scRNAseq clusters	acCD8_Tcells	Females	HOxHY	Closing with aging	78	29	6.28291	4.17042e-06
scRNAseq clusters	acCD8_Tcells	Females	HOxHY	Opening with aging	78	1	0.18124	0.773793
scRNAseq clusters	Bcells	Females	HOxHY	Closing with aging	154	17	0.0369296	0.918481
scRNAseq clusters	Bcells	Females	HOxHY	Opening with aging	154	9	1.88056	0.0351078
scRNAseq clusters	DCs	Females	HOxHY	Closing with aging	314	42	0.0910981	0.846029
scRNAseq clusters	DCs	Females	HOxHY	Opening with aging	314	18	2.75169	0.00607324
scRNAseq clusters	Erythrocytes	Females	HOxHY	Closing with aging	61	11	0.666623	0.323198
scRNAseq clusters	Erythrocytes	Females	HOxHY	Opening with aging	61	5	2.1077	0.0234112
scRNAseq clusters	HSCs	Females	HOxHY	Closing with aging	277	42	0.313155	0.648312
scRNAseq clusters	HSCs	Females	HOxHY	Opening with aging	277	10	0.763921	0.295231
scRNAseq clusters	Megakaryocytes	Females	HOxHY	Closing with aging	755	107	0.0971182	0.846029
scRNAseq clusters	Megakaryocytes	Females	HOxHY	Opening with aging	755	36	3.0214	0.00380764
scRNAseq clusters	Monocytes	Females	HOxHY	Closing with aging	787	131	0.884902	0.240639
scRNAseq clusters	Monocytes	Females	HOxHY	Opening with aging	787	30	1.35589	0.10576
scRNAseq clusters	Naive_Tcells	Females	HOxHY	Closing with aging	78	36	10.7157	2.30913e-10
scRNAseq clusters	Naive_Tcells	Females	HOxHY	Opening with aging	78	1	0.18124	0.773793
scRNAseq clusters	NK_cells	Females	HOxHY	Closing with aging	430	127	14.1009	1.9024e-13
scRNAseq clusters	NK_cells	Females	HOxHY	Opening with aging	430	16	0.950332	0.224232
scRNAseq clusters	pDCs	Females	HOxHY	Closing with aging	471	68	0.169367	0.773793
scRNAseq clusters	pDCs	Females	HOxHY	Opening with aging	471	16	0.710746	0.31144
scRNAseq clusters	Plasma_cells	Females	HOxHY	Closing with aging	520	105	3.03603	0.00380764
scRNAseq clusters	Plasma_cells	Females	HOxHY	Opening with aging	520	15	0.376373	0.593457
scRNAseq clusters	Tcells	Females	HOxHY	Closing with aging	36	16	5.21994	3.61585e-05
scRNAseq clusters	Tcells	Females	HOxHY	Opening with aging	36	2	1.08033	0.18134
scRNAseq clusters	acCD8_Tcells	Males	HOxHM	Closing with aging	78	36	2.60067	0.00668806
scRNAseq clusters	acCD8_Tcells	Males	HOxHM	Opening with aging	78	9	0.0269454	0.999969
scRNAseq clusters	Bcells	Males	HOxHM	Closing with aging	154	70	3.94935	0.000449478
scRNAseq clusters	Bcells	Males	HOxHM	Opening with aging	154	45	3.23669	0.00173953
scRNAseq clusters	DCs	Males	HOxHM	Closing with aging	314	84	0.0142887	0.999969
scRNAseq clusters	DCs	Males	HOxHM	Opening with aging	314	114	13.3351	3.69847e-13
scRNAseq clusters	Erythrocytes	Males	HOxHM	Closing with aging	61	17	0.163576	0.916134
scRNAseq clusters	Erythrocytes	Males	HOxHM	Opening with aging	61	19	2.18753	0.0119877
scRNAseq clusters	HSCs	Males	HOxHM	Closing with aging	277	103	1.69155	0.0348766
scRNAseq clusters	HSCs	Males	HOxHM	Opening with aging	277	62	1.25169	0.0896252
scRNAseq clusters	Megakaryocytes	Males	HOxHM	Closing with aging	755	231	0.139498	0.916134
scRNAseq clusters	Megakaryocytes	Males	HOxHM	Opening with aging	755	238	17.7754	2.01253e-17
scRNAseq clusters	Monocytes	Males	HOxHM	Closing with aging	787	205	9.9667e-05	0.999969
scRNAseq clusters	Monocytes	Males	HOxHM	Opening with aging	787	330	54.378	1.0052e-53
scRNAseq clusters	Naive_Tcells	Males	HOxHM	Closing with aging	78	52	10.3419	2.73057e-10
scRNAseq clusters	Naive_Tcells	Males	HOxHM	Opening with aging	78	10	0.0500111	0.999969
scRNAseq clusters	NK_cells	Males	HOxHM	Closing with aging	430	160	2.2642	0.0108851
scRNAseq clusters	NK_cells	Males	HOxHM	Opening with aging	430	102	2.38285	0.00993943
scRNAseq clusters	pDCs	Males	HOxHM	Closing with aging	471	153	0.487534	0.488155
scRNAseq clusters	pDCs	Males	HOxHM	Opening with aging	471	119	3.76819	0.00058468
scRNAseq clusters	Plasma_cells	Males	HOxHM	Closing with aging	520	191	2.28931	0.0108851
scRNAseq clusters	Plasma_cells	Males	HOxHM	Opening with aging	520	64	1.34512e-05	0.999969
scRNAseq clusters	Tcells	Males	HOxHM	Closing with aging	36	24	5.45307	1.69112e-05
scRNAseq clusters	Tcells	Males	HOxHM	Opening with aging	36	5	0.157728	0.916134
scRNAseq clusters	acCD8_Tcells	Males	HOxHY	Closing with aging	78	21	1.0115	0.179789
scRNAseq clusters	acCD8_Tcells	Males	HOxHY	Opening with aging	78	16	1.76865	0.0371679
scRNAseq clusters	Bcells	Males	HOxHY	Closing with aging	154	65	8.76309	1.03529e-08
scRNAseq clusters	Bcells	Males	HOxHY	Opening with aging	154	25	1.10762	0.156103
scRNAseq clusters	DCs	Males	HOxHY	Closing with aging	314	47	0.00087084	0.997997
scRNAseq clusters	DCs	Males	HOxHY	Opening with aging	314	84	11.4606	4.15495e-11
scRNAseq clusters	Erythrocytes	Males	HOxHY	Closing with aging	61	13	0.357167	0.58583
scRNAseq clusters	Erythrocytes	Males	HOxHY	Opening with aging	61	9	0.616596	0.386833
scRNAseq clusters	HSCs	Males	HOxHY	Closing with aging	277	81	3.08167	0.00248573
scRNAseq clusters	HSCs	Males	HOxHY	Opening with aging	277	37	0.48094	0.495622
scRNAseq clusters	Megakaryocytes	Males	HOxHY	Closing with aging	755	157	0.177858	0.76872
scRNAseq clusters	Megakaryocytes	Males	HOxHY	Opening with aging	755	149	8.20067	3.0239e-08
scRNAseq clusters	Monocytes	Males	HOxHY	Closing with aging	787	147	0.0110721	0.997997
scRNAseq clusters	Monocytes	Males	HOxHY	Opening with aging	787	242	43.4756	8.02888e-43
scRNAseq clusters	Naive_Tcells	Males	HOxHY	Closing with aging	78	42	10.1036	6.30152e-10
scRNAseq clusters	Naive_Tcells	Males	HOxHY	Opening with aging	78	8	0.172224	0.76872
scRNAseq clusters	NK_cells	Males	HOxHY	Closing with aging	430	94	0.402244	0.559138
scRNAseq clusters	NK_cells	Males	HOxHY	Opening with aging	430	84	4.77873	5.70667e-05
scRNAseq clusters	pDCs	Males	HOxHY	Closing with aging	471	108	0.697893	0.343709
scRNAseq clusters	pDCs	Males	HOxHY	Opening with aging	471	79	2.43354	0.00982723
scRNAseq clusters	Plasma_cells	Males	HOxHY	Closing with aging	520	132	1.8928	0.0307195
scRNAseq clusters	Plasma_cells	Males	HOxHY	Opening with aging	520	49	0.0047024	0.997997
scRNAseq clusters	Tcells	Males	HOxHY	Closing with aging	36	21	6.52815	1.18551e-06
scRNAseq clusters	Tcells	Males	HOxHY	Opening with aging	36	4	0.310447	0.618031

## Sheet: WikiPathways (female)
WikiPathway Name	Aging direction	FDR
Generic Transcription Pathway (WP1822)	Closing with aging	7.94133e-14	RARA	RORA	RXRA	ZKSCAN1	ZNF74	ZNF79	ZNF135	ZNF136	ZNF184	ZNF213	ZNF225	ZNF264	NR1D1	ZNF432	MED24	MED16	ZNF263	ZNF256	ZNF443	ZNF211	ZNF266	ZNF500	MED4	ZNF691	ZNF589	MED15	ZNF586	ZSCAN32	ZNF331	ZNF416	ZNF446	ZNF701	ZNF302	ZNF253	ZNF287	ZNF471	ZFP14	ZNF529	ZNF77	ZNF655	ZNF426	ZNF557	ZNF419	ZNF668	ZNF665	ZNF552	ZNF671
DNA methylation (WP3359)	Closing with aging	1.36512e-08	DNMT1	DNMT3A	HIST1H2AD	H2AFX	HIST1H2BD	HIST1H2BB	H3F3B	HIST1H2AB	HIST2H2AC	HIST1H2BG	HIST1H2BM	HIST1H2BE	HIST1H2BI	HIST1H2BC	HIST1H2BO	HIST2H2BE	HIST1H3D	HIST1H3H	HIST1H3B	HIST1H4A	HIST1H4D	HIST1H4C	HIST1H4H	HIST1H4B	HIST1H4E	HIST1H3F	HIST1H2BJ	UHRF1
Gene Silencing by RNA (WP3571)	Closing with aging	1.36512e-08	HIST1H2AD	H2AFX	HIST1H2BD	HIST1H2BB	H3F3B	POLR2C	POLR2E	POLR2G	POLR2I	RAN	TARBP2	NUP214	AAAS	HIST1H2AB	HIST2H2AC	HIST1H2BG	HIST1H2BM	HIST1H2BE	HIST1H2BI	HIST1H2BC	HIST1H2BO	HIST2H2BE	HIST1H3D	HIST1H3H	HIST1H3B	HIST1H4A	HIST1H4D	HIST1H4C	HIST1H4H	HIST1H4B	HIST1H4E	RAE1	HIST1H3F	HIST1H2BJ	NUP50	TDRKH	TNRC6B	NUP210	NUP62	AGO1	TNRC6C	TDRD12	HENMT1	PLD6
PRC2 methylates histones and DNA (WP3312)	Closing with aging	1.88306e-08	DNMT1	DNMT3A	HIST1H2AD	H2AFX	HIST1H2BD	HIST1H2BB	H3F3B	RBBP4	HIST1H2AB	HIST2H2AC	HIST1H2BG	HIST1H2BM	HIST1H2BE	HIST1H2BI	HIST1H2BC	HIST1H2BO	HIST2H2BE	HIST1H3D	HIST1H3H	HIST1H3B	HIST1H4A	HIST1H4D	HIST1H4C	HIST1H4H	HIST1H4B	HIST1H4E	HIST1H3F	HIST1H2BJ	MTF2	PHF19
Oxidative Stress Induced Senescence (WP3404)	Closing with aging	5.38837e-08	CDKN2D	MAPK14	E2F3	FOS	HIST1H2AD	H2AFX	HIST1H2BD	HIST1H2BB	H3F3B	RBBP4	UBA52	UBC	HIST1H2AB	HIST2H2AC	HIST1H2BG	HIST1H2BM	HIST1H2BE	HIST1H2BI	HIST1H2BC	HIST1H2BO	HIST2H2BE	HIST1H3D	HIST1H3H	HIST1H3B	HIST1H4A	HIST1H4D	HIST1H4C	HIST1H4H	HIST1H4B	HIST1H4E	MAPKAPK5	HIST1H3F	HIST1H2BJ	MAP4K4	TNIK	TNRC6B	KDM6B	CBX6	AGO1	CBX8	TNRC6C
TCR Signaling Pathway (WP69)	Closing with aging	1.69465e-07	CD3D	CD3E	CD247	CD4	CD8A	CD28	CDC42	MAPK14	PTK2B	FOS	FYB	FYN	GATA3	GRB2	IL15RA	ITK	LCP2	NFATC1	NFKB1	PDPK1	PIK3R2	PRKCQ	MAP2K2	SHC1	MAP3K7	TGFB1	VAV1	MAP3K14	GRAP2	VAV3	LAT	ICOS	CARD11
Amyloid formation (WP3547)	Closing with aging	2.59981e-07	HIST1H2AD	H2AFX	HIST1H2BD	HIST1H2BB	H3F3B	FURIN	HIST1H2AB	HIST2H2AC	HIST1H2BG	HIST1H2BM	HIST1H2BE	HIST1H2BI	HIST1H2BC	HIST1H2BO	HIST2H2BE	HIST1H3D	HIST1H3H	HIST1H3B	HIST1H4A	HIST1H4D	HIST1H4C	HIST1H4H	HIST1H4B	HIST1H4E	HIST1H3F	HIST1H2BJ	GGA1
Senescence-Associated Secretory Phenotype (SASP) (WP3391)	Closing with aging	1.09607e-06	CDKN2D	FOS	HIST1H2AD	H2AFX	HIST1H2BD	HIST1H2BB	H3F3B	NFKB1	STAT3	UBA52	UBC	HIST1H2AB	HIST2H2AC	HIST1H2BG	HIST1H2BM	HIST1H2BE	HIST1H2BI	HIST1H2BC	HIST1H2BO	HIST2H2BE	HIST1H3D	HIST1H3H	HIST1H3B	HIST1H4A	HIST1H4D	HIST1H4C	HIST1H4H	HIST1H4B	HIST1H4E	CDC16	HIST1H3F	HIST1H2BJ	ANAPC5	EHMT1
Activated PKN1 stimulates transcription of AR (androgen receptor) regulated genes KLK2 and KLK3 (WP3397)	Closing with aging	1.39216e-06	HIST1H2AD	H2AFX	HIST1H2BD	HIST1H2BB	H3F3B	HIST1H2AB	HIST2H2AC	HIST1H2BG	HIST1H2BM	HIST1H2BE	HIST1H2BI	HIST1H2BC	HIST1H2BO	HIST2H2BE	HIST1H3D	HIST1H3H	HIST1H3B	HIST1H4A	HIST1H4D	HIST1H4C	HIST1H4H	HIST1H4B	HIST1H4E	HIST1H3F	HIST1H2BJ
Meiotic recombination (WP2698)	Closing with aging	1.75925e-06	ATM	BLM	HIST1H2AD	H2AFX	HIST1H2BD	HIST1H2BB	H3F3B	RPA1	RPA2	HIST1H2AB	HIST2H2AC	HIST1H2BG	HIST1H2BM	HIST1H2BE	HIST1H2BI	HIST1H2BC	HIST1H2BO	HIST2H2BE	HIST1H3D	HIST1H3H	HIST1H3B	HIST1H4A	HIST1H4D	HIST1H4C	HIST1H4H	HIST1H4B	HIST1H4E	HIST1H3F	HIST1H2BJ
SIRT1 negatively regulates rRNA Expression (WP3364)	Closing with aging	4.06731e-06	HIST1H2AD	H2AFX	HIST1H2BD	HIST1H2BB	H3F3B	HIST1H2AB	HIST2H2AC	HIST1H2BG	HIST1H2BM	HIST1H2BE	HIST1H2BI	HIST1H2BC	HIST1H2BO	HIST2H2BE	HIST1H3D	HIST1H3H	HIST1H3B	HIST1H4A	HIST1H4D	HIST1H4C	HIST1H4H	HIST1H4B	HIST1H4E	HIST1H3F	HIST1H2BJ
MAPK Signaling Pathway (WP382)	Closing with aging	1.29405e-05	AKT2	FASLG	ARRB2	ATF4	CASP6	CASP8	CD14	CDC42	MAPK14	DAXX	GADD45A	DUSP1	FOS	GRB2	HSPA1A	MAP3K11	NFATC1	NFKB1	NTRK1	PRKACA	PRKCB	PRKCH	PRKCZ	MAPK6	MAPK13	MAP2K2	RAC2	RASA2	RASGRF2	SRF	MAP3K7	TGFB1	TGFBR1	TGFBR2	MAPKAPK5	MAP3K14	RPS6KA5	TAOK2	MAP4K4	TAB1	MAPK8IP3	ECSIT	NLK
Influenza Life Cycle (WP2683)	Closing with aging	1.37726e-05	CALR	FUS	HNRNPL	KPNB1	HNRNPM	RPL10A	POLR2C	POLR2E	POLR2G	POLR2I	RAN	RPL3	RPL9	RPL13	RPL18A	RPL22	RPL28	RPL29	RPL41	RPLP2	RPS3	RPS9	RPS10	RPS11	RPS15	RPS16	RPS19	RPS26	RPS27	SRSF1	SRSF2	SRSF3	SRSF5	SNRNP70	SNRPA	SNRPB	UBA52	NUP214	AAAS	RAE1	SRRM1	NUP50	HNRNPUL1	U2AF2	NCBP2	NUP210	RPL13A
RNA Polymerase I RNA Polymerase III and Mitochondrial Transcription (WP1905)	Closing with aging	2.30766e-05	CHD3	GTF2H4	HIST1H2AD	H2AFX	HIST1H2BD	HIST1H2BB	H3F3B	NFIC	POLR2E	POLRMT	RBBP4	UBTF	HIST1H2AB	HIST2H2AC	HIST1H2BG	HIST1H2BM	HIST1H2BE	HIST1H2BI	HIST1H2BC	HIST1H2BO	HIST2H2BE	HIST1H3D	HIST1H3H	HIST1H3B	HIST1H4A	HIST1H4D	HIST1H4C	HIST1H4H	HIST1H4B	HIST1H4E	HIST1H3F	HIST1H2BJ	MTA2	GTF3C5	POLR1C	CD3EAP	MBD3	GATAD2A	POLR3E	GATAD2B	MTA3
Meiotic synapsis (WP2731)	Closing with aging	3.95676e-05	HIST1H2AD	H2AFX	HIST1H2BD	HIST1H2BB	HIST1H2AB	HIST2H2AC	HIST1H2BG	HIST1H2BM	HIST1H2BE	HIST1H2BI	HIST1H2BC	HIST1H2BO	HIST2H2BE	HIST1H4A	HIST1H4D	HIST1H4C	HIST1H4H	HIST1H4B	HIST1H4E	HIST1H2BJ	REC8	STAG3	SUN2
DNA Double Strand Break Response (WP3543)	Closing with aging	5.10746e-05	ABL1	APBB1	ATM	EYA3	H2AFX	HIST1H2BD	HIST1H2BB	UBA52	UBC	HIST1H2BG	HIST1H2BM	HIST1H2BE	HIST1H2BI	HIST1H2BC	HIST1H2BO	HIST2H2BE	HIST1H4A	HIST1H4D	HIST1H4C	HIST1H4H	HIST1H4B	HIST1H4E	HIST1H2BJ	KAT5	BABAM1
GPVI-mediated activation cascade (WP1826)	Closing with aging	5.31341e-05	AKT2	RHOA	CDC42	FYN	JAK1	JAK3	LCK	LCP2	PDPK1	PIK3CD	PIK3R2	PRKCZ	RAC2	SHC1	VAV1	VAV3	PIK3R5	LAT
Oncostatin M Signaling Pathway (WP2374)	Closing with aging	6.68413e-05	MAPK14	PTK2B	FOS	MTOR	GRB2	HIF1A	JAK1	JAK3	JUNB	LDLR	NFKB1	PRKCA	PRKCB	PRKCE	PRKCH	MAP2K2	PXN	SHC1	STAT3	STAT5B	TYK2	SOCS3
Mitotic Prophase (WP2654)	Closing with aging	8.10666e-05	ENSA	HIST1H2AD	H2AFX	HIST1H2BD	HIST1H2BB	PRKCA	PRKCB	NUP214	AAAS	HIST1H2AB	HIST2H2AC	HIST1H2BG	HIST1H2BM	HIST1H2BE	HIST1H2BI	HIST1H2BC	HIST1H2BO	HIST2H2BE	HIST1H4A	HIST1H4D	HIST1H4C	HIST1H4H	HIST1H4B	HIST1H4E	RAE1	BANF1	HIST1H2BJ	LPIN2	NUP50	NUP210	NUP62	RAB1B	LEMD2
TCR signaling (WP1927)	Closing with aging	0.00011152	CD3D	CD3E	CD4	FYB	INPP5D	ITK	LCK	LCP2	NFKB1	PDPK1	PIK3R2	PRKCQ	PSMA1	PSMB3	PSMB4	PSMB6	PSMB8	PSMC4	PSMD3	PSMD4	PTEN	MAP3K7	UBA52	UBC	UBE2D2	VASP	GRAP2	FBXW11	LAT	EVL	PAG1	CARD11
NoRC negatively regulates rRNA expression (WP3305)	Closing with aging	0.000120822	DNMT1	GTF2H4	HIST1H2AD	H2AFX	HIST1H2BD	HIST1H2BB	H3F3B	POLR2E	UBTF	HIST1H2AB	HIST2H2AC	HIST1H2BG	HIST1H2BM	HIST1H2BE	HIST1H2BI	HIST1H2BC	HIST1H2BO	HIST2H2BE	HIST1H3D	HIST1H3H	HIST1H3B	HIST1H4A	HIST1H4D	HIST1H4C	HIST1H4H	HIST1H4B	HIST1H4E	HIST1H3F	HIST1H2BJ	POLR1C	CD3EAP
Insulin Signaling (WP481)	Closing with aging	0.000132582	AKT2	MAPK14	FOS	MTOR	GRB2	RAPGEF1	GSK3A	INPP4A	INSR	MAP3K10	MAP3K11	PDPK1	PIK3CD	PIK3R2	PRKCA	PRKCB	PRKCH	PRKCQ	PRKCZ	MAPK6	MAPK13	MAP2K2	PTEN	PTPN1	RAC2	RPS6KA1	RPS6KB2	SGK1	SHC1	SRF	STX4	MAP3K7	XBP1	SOCS1	MAP3K14	SOCS3	RPS6KA5	MAP4K4	CAP1
TCF dependent signaling in response to WNT (WP3339)	Closing with aging	0.000168633	AKT2	HIST1H2AD	H2AFX	HIST1H2BD	HIST1H2BB	H3F3B	MEN1	PPP2R5C	PPP2R5D	PSMA1	PSMB3	PSMB4	PSMB6	PSMB8	PSMC4	PSMD3	PSMD4	TCF7	TLE2	TLE4	UBA52	UBC	AXIN2	HIST1H2AB	HIST2H2AC	HIST1H2BG	HIST1H2BM	HIST1H2BE	HIST1H2BI	HIST1H2BC	HIST1H2BO	HIST2H2BE	HIST1H3D	HIST1H3H	HIST1H3B	HIST1H4A	HIST1H4D	HIST1H4C	HIST1H4H	HIST1H4B	HIST1H4E	HIST1H3F	HIST1H2BJ	KAT5	FRAT2	LEF1	BCL9L
DNA Damage/Telomere Stress Induced Senescence (WP3565)	Closing with aging	0.000201434	ATM	HIST1H1D	HIST1H2AD	H2AFX	HIST1H2BD	HIST1H2BB	HIST1H2AB	HIST2H2AC	HIST1H2BG	HIST1H2BM	HIST1H2BE	HIST1H2BI	HIST1H2BC	HIST1H2BO	HIST2H2BE	HIST1H4A	HIST1H4D	HIST1H4C	HIST1H4H	HIST1H4B	HIST1H4E	HIST1H2BJ	KAT5	CABIN1
Interferon type I signaling pathways (WP585)	Closing with aging	0.000201434	MAPK14	EIF4A1	MTOR	FYN	RAPGEF1	PRMT1	IFNAR1	JAK1	LCK	PIK3CD	PIK3R2	PTPRC	STAT3	TYK2	VAV1	SOCS1	SOCS3	RPS6KA5	PDCD4	RPTOR
Telomere Maintenance (WP1928)	Closing with aging	0.000201434	HIST1H2AD	H2AFX	HIST1H2BD	HIST1H2BB	RPA1	RPA2	HIST1H2AB	HIST2H2AC	HIST1H2BG	HIST1H2BM	HIST1H2BE	HIST1H2BI	HIST1H2BC	HIST1H2BO	HIST2H2BE	HIST1H4A	HIST1H4D	HIST1H4C	HIST1H4H	HIST1H4B	HIST1H4E	HIST1H2BJ	RUVBL2	WRAP53
DNA Damage Response (only ATM dependent) (WP710)	Closing with aging	0.000215999	ABL1	AKT2	FASLG	RHOA	ATM	BAK1	BCL2	CCND2	CCND3	CDC42	GRB2	INSR	LDLR	NFKB1	NFKB2	PDK1	PIK3CD	PIK3R2	PPP2R5C	PTEN	RAC2	RBL2	SHC1	MAP3K7	TCF7	TGFB1	PIK3R5	LEF1	CAT	CTNNB1	KRAS	MAP3K1	PMAIP1	PPP2R5E
Nucleosome assembly (WP1874)	Closing with aging	0.000228938	HIST1H2AD	H2AFX	HIST1H2BD	HIST1H2BB	RBBP4	HIST1H2AB	HIST2H2AC	HIST1H2BG	HIST1H2BM	HIST1H2BE	HIST1H2BI	HIST1H2BC	HIST1H2BO	HIST2H2BE	HIST1H4A	HIST1H4D	HIST1H4C	HIST1H4H	HIST1H4B	HIST1H4E	HIST1H2BJ
miRs in Muscle Cell Differentiation (WP2012)	Closing with aging	0.000264536	MEF2A	MEF2D	PRKACA	PRKAR2A	PRKCA	PRKCB	PRKCE	PRKCH	PRKCQ	PRKCZ	SRF
Nonsense-Mediated Decay (NMD) (WP2710)	Closing with aging	0.000545964	RPL10A	UPF1	RPL3	RPL9	RPL13	RPL18A	RPL22	RPL28	RPL29	RPL41	RPLP2	RPS3	RPS9	RPS10	RPS11	RPS15	RPS16	RPS19	RPS26	RPS27	UBA52	EIF4A3	RBM8A	NCBP2	SMG6	RPL13A	PABPC1	RPL26L1	SMG9
EGF/EGFR Signaling Pathway (WP437)	Closing with aging	0.000561251	ABL1	AP2A1	ATF1	CDC42	AP2S1	MAPK14	PTK2B	FOS	FOSB	MTOR	GRB2	INPP5D	JAK1	LIMK2	MEF2A	MEF2D	PDPK1	PIK3R2	PRKCA	PRKCB	PRKCZ	MAP2K2	PTEN	PTK2	RALA	RPS6KA1	SHC1	STAT3	STAT5B	VAV1	NCOA3	NCK2	ARHGEF1	HGS	RPS6KA5	VAV3	NDUFA13	ITCH
G Protein Signaling Pathways (WP35)	Closing with aging	0.000561251	ADCY9	RHOA	GNA11	GNAI1	GNAI2	GNAQ	GNGT2	PDE4A	PDE4B	PRKACA	PRKAR2A	PRKCA	PRKCB	PRKCE	PRKCH	PRKCQ	PRKCZ	RRAS	SLC9A1	PDE8B	ARHGEF1	AKAP8	GNA13	GNAL	KRAS	PDE4D	PDE7A	AKAP7
T-Cell Receptor and Co-stimulatory Signaling (WP2583)	Closing with aging	0.000580282	CD8A	CD28	DYRK1A	FYN	GSK3A	ITK	LCK	NFKB1	PDK1	PRKCA	PTEN	DYRK2
IL-2 Signaling Pathway (WP49)	Closing with aging	0.000810961	BCL2	CCND2	PTK2B	FOS	FYN	GRB2	JAK1	JAK3	LCK	MAP2K2	RPS6KB2	SHC1	STAT3	STAT5B	SOCS3
B Cell Receptor Signaling Pathway (WP23)	Closing with aging	0.000954462	CD79A	CDC42	CR2	MAPK14	E2F3	ETS1	FYN	GRB2	RAPGEF1	GSK3A	ILF2	INPP5D	LCK	MEF2D	NFKB1	PDPK1	PIK3R2	PRKCB	MAP2K2	PTPRC	RAC2	RPS6KA1	SHC1	MAP3K7	VAV1	PIP5K1A	CARD11
Kit receptor signaling pathway (WP304)	Closing with aging	0.00098629	BCL2	MAPK14	FOS	FYN	GRB2	INPP5D	JUNB	MATK	PIK3R2	PRKCA	PRKCB	MAP2K2	RPS6KA1	SHC1	STAT3	STAT5B	VAV1	SOCS1
Costimulation by the CD28 family (WP1799)	Closing with aging	0.00140801	AKT2	CD3D	CD3E	CD4	CD28	CDC42	MTOR	FYN	LCK	PDPK1	PIK3R2	PPP2R5C	PPP2R5D	VAV1	YES1	TNFRSF14	MAP3K14	GRAP2	THEM4
Eukaryotic Translation Initiation (WP1812)	Closing with aging	0.00140801	EIF4A1	EIF5	RPL10A	RPL3	RPL9	RPL13	RPL18A	RPL22	RPL28	RPL29	RPL41	RPLP2	RPS3	RPS9	RPS10	RPS11	RPS15	RPS16	RPS19	RPS26	RPS27	UBA52	EIF3D	EIF3G	EIF2B3	EIF2B2	RPL13A	PABPC1	RPL26L1
HDR through Homologous Recombination (HR) or Single Strand Annealing (SSA) (WP3567)	Closing with aging	0.00140801	ABL1	ATM	BLM	H2AFX	HIST1H2BD	HIST1H2BB	RNF4	RPA1	RPA2	SUMO2	UBA52	UBC	HIST1H2BG	HIST1H2BM	HIST1H2BE	HIST1H2BI	HIST1H2BC	HIST1H2BO	HIST2H2BE	HIST1H4A	HIST1H4D	HIST1H4C	HIST1H4H	HIST1H4B	HIST1H4E	HIST1H2BJ	KAT5	BABAM1	SIRT6	CLSPN	MUS81	RMI2
Interleukin-11 Signaling Pathway (WP2332)	Closing with aging	0.00140801	ATF1	BCL2	RUNX2	FYN	GRB2	JAK1	PDPK1	PIK3R2	MAP2K2	RPS6KA1	STAT3	TGFB1	TYK2	YES1	SOCS3
TGF-beta Signaling Pathway (WP366)	Closing with aging	0.00140801	RHOA	RUNX2	CDC42	MAPK14	ETS1	FOS	FOSB	GRB2	ITGB1	JUNB	LIMK2	MEF2A	PDK1	PIK3R2	PRKAR2A	MAP2K2	PTK2	RBL2	SHC1	SKI	MAP3K7	ZEB1	TGFB1	TGFBR1	TGFBR2	TGFBR3	NUP214	HGS	TAB1	ITCH	EID2
Eukaryotic Translation Elongation (WP1811)	Closing with aging	0.00152879	EEF1G	EEF2	RPL10A	RPL3	RPL9	RPL13	RPL18A	RPL22	RPL28	RPL29	RPL41	RPLP2	RPS3	RPS9	RPS10	RPS11	RPS15	RPS16	RPS19	RPS26	RPS27	UBA52	RPL13A	RPL26L1
Interferon alpha/beta signaling (WP1835)	Closing with aging	0.00153575	IFI6	HLA-A	HLA-C	HLA-F	IFNAR1	IRF3	ISG20	JAK1	MX2	PSMB8	PTPN1	TYK2	IFITM1	SOCS1	SOCS3	IFITM2	SAMHD1
Nanoparticle triggered regulated necrosis (WP2513)	Closing with aging	0.00153575	PARP1	CASP8	FTL	TNFRSF1A	FADD	TICAM1
TP53 Regulates Metabolic Genes (WP3349)	Closing with aging	0.00153575	AKT2	COX4I1	COX5B	COX6A1	COX6B1	COX6C	COX8A	MTOR	GPI	PTEN	YWHAE	COX7A2L	SESN1	PRKAG2	DDIT4	LAMTOR1	RPTOR	RRAGC	SESN2	LAMTOR4
IL-3 Signaling Pathway (WP286)	Closing with aging	0.00160606	BCL2	CD69	FOS	FYN	GRB2	RAPGEF1	INPP5D	JAK1	PIK3CD	PIK3R2	PRKACA	SHC1	STAT3	STAT5B	TGFB1	VAV1
Proteasome Degradation (WP183)	Closing with aging	0.00211798	H2AFX	HLA-A	HLA-C	HLA-E	HLA-F	IFNG	PSMA1	PSMB3	PSMB4	PSMB6	PSMB8	PSMC4	PSMD3	PSMD4	RPN2	UBC	UBE2B	UBE2D2	HIST1H2AB
Nonhomologous End-Joining (NHEJ) (WP3550)	Closing with aging	0.00231455	ATM	H2AFX	HIST1H2BD	HIST1H2BB	HIST1H2BG	HIST1H2BM	HIST1H2BE	HIST1H2BI	HIST1H2BC	HIST1H2BO	HIST2H2BE	HIST1H4A	HIST1H4D	HIST1H4C	HIST1H4H	HIST1H4B	HIST1H4E	HIST1H2BJ	KAT5	BABAM1
TGF-beta Receptor Signaling (WP560)	Closing with aging	0.00231455	RUNX2	RUNX3	FOS	IFNG	JAK1	NFKB1	SKI	STAT3	TGFB1	TGFBR1	TGFBR2	TGFBR3	NOG	LEF1	CTNNB1	LTBP1	SMAD2	SMAD7
Host Interactions of HIV factors (WP2684)	Closing with aging	0.00274981	AP2A1	B2M	CCNT1	CD4	CD28	AP2S1	FYN	KPNB1	LCK	PSMA1	PSMB3	PSMB4	PSMB6	PSMB8	PSMC4	PSMD3	PSMD4	RAN	RANGAP1	UBA52	UBC	NUP214	AAAS	RAE1	BANF1	AP1M1	NUP50	NUP210	NUP62	PACS1
Cytoplasmic Ribosomal Proteins (WP477)	Closing with aging	0.00279871	RPL10A	RPL3	RPL9	RPL13	RPL18A	RPL22	RPL28	RPL29	RPL41	RPLP2	RPS3	RPS6KA1	RPS6KB2	RPS9	RPS10	RPS11	RPS15	RPS16	RPS19	RPS26	RPS27	UBA52	RPL13A
HIV Life Cycle (WP2658)	Closing with aging	0.00291503	CCNT1	CD4	GTF2H4	NMT1	FURIN	POLR2C	POLR2E	POLR2G	POLR2I	RAN	RANGAP1	SUPT5H	TAF4B	TAF6	TAF12	UBA52	UBC	CXCR4	NUP214	AAAS	RAE1	BANF1	PDCD6IP	NUP50	NCBP2	NUP210	NUP62	CHMP4A	CHMP3	VPS37C	VPS37B	CHMP7	CHMP4B
IL-9 Signaling Pathway (WP22)	Closing with aging	0.00291503	GRB2	JAK1	JAK3	PIK3R2	MAP2K2	STAT3	STAT5B
Leptin signaling pathway (WP2034)	Closing with aging	0.00291503	RHOA	CDC42	MAPK14	MTOR	FYN	GRB2	GSK3A	JAK1	NFKB1	PDE3B	PIK3R2	MAP2K2	PTEN	PTK2	PTPN1	RPS6KA1	SHC1	STAT3	STAT5B	SOCS3	KHDRBS1
IL-4 Signaling Pathway (WP395)	Closing with aging	0.00320045	MAPK14	FOS	GATA3	GRB2	INPP5D	JAK1	JAK3	NFKB1	PIK3CD	PIK3R2	SHC1	STAT3	STAT5B	TYK2	SOCS1	SOCS3
Cell Cycle Checkpoints (WP1775)	Closing with aging	0.00368559	ATM	H2AFX	HIST1H2BD	HIST1H2BB	MCM5	PSMA1	PSMB3	PSMB4	PSMB6	PSMB8	PSMC4	PSMD3	PSMD4	RPA1	RPA2	UBA52	UBC	YWHAE	HIST1H2BG	HIST1H2BM	HIST1H2BE	HIST1H2BI	HIST1H2BC	HIST1H2BO	HIST2H2BE	HIST1H4A	HIST1H4D	HIST1H4C	HIST1H4H	HIST1H4B	HIST1H4E	CDC16	HIST1H2BJ	BUB3	KAT5	BABAM1	ANAPC5	CLSPN
Eukaryotic Translation Termination (WP1813)	Closing with aging	0.00433816	RPL10A	RPL3	RPL9	RPL13	RPL18A	RPL22	RPL28	RPL29	RPL41	RPLP2	RPS3	RPS9	RPS10	RPS11	RPS15	RPS16	RPS19	RPS26	RPS27	UBA52	RPL13A	RPL26L1
NGF signalling via TRKA from the plasma membrane (WP1873)	Closing with aging	0.00433816	ADORA2A	AP2A1	RHOA	ATF1	AP2S1	MAPK14	DNM2	RAPGEF1	MEF2A	NTRK1	PIK3R2	PPP2R5D	MAPK13	RALA	RPS6KA1	SHC1	STAT3	RPS6KA5	DNAL4
Pathogenic Escherichia coli infection (WP2272)	Closing with aging	0.00433816	ABL1	RHOA	CD14	CDC42	FYN	ITGB1	NCL	PRKCA	TUBA1A	NCK2	ARPC1B	TUBA1B	TUBB4B	ARPC5L	TUBB
AMPK Signaling (WP1403)	Closing with aging	0.00441778	AKT2	CPT1A	EEF2	FASN	MTOR	INSR	PFKFB3	PIK3CD	PIK3R2	RPS6KB2	SREBF1	STK11	EEF2K	ADIPOR1	PRKAG2	CAB39	RPTOR
SREBF and miR33 in cholesterol and lipid homeostasis (WP2011)	Closing with aging	0.00468708	FASN	MTOR	LDLR	SREBF1	SREBF2	SIRT6	MED15
IL-6 signaling pathway (WP364)	Closing with aging	0.00485873	PRDM1	GRB2	JAK1	JUNB	PIK3R2	MAP2K2	SHC1	STAT3	MAP3K7	TYK2	VAV1	SOCS3	NLK
Signaling by VEGF (WP1919)	Closing with aging	0.00612338	AKT2	RHOA	CALM3	CDC42	MAPK14	PTK2B	MTOR	FYN	PDPK1	PIK3R2	PRKACA	PRKCA	PRKCB	PRKCZ	MAPK13	PTK2	PXN	VAV1	NCK2	SPHK1	WASF2	VAV3	CYFIP2	THEM4
IL-7 Signaling Pathway (WP205)	Closing with aging	0.00669377	PTK2B	FYN	IL7R	JAK1	JAK3	PIK3R2	MAP2K2	STAT3	STAT5B
Interleukin-2 signaling (WP2732)	Closing with aging	0.00669377	PTK2B	INPP5D	JAK1	JAK3	LCK	PIK3CD	PIK3R2	SHC1	STAT5B
Lipid digestion mobilization and transport (WP2764)	Closing with aging	0.00669377	FABP5	LDLR	LIPC	P4HB	PPP1CB	PRKACA	ABCG1	LDLRAP1	AMN
Fc epsilon receptor (FCERI) signaling (WP2759)	Closing with aging	0.00723642	CALM3	FOS	FYN	ITK	LCP2	NFATC1	NFKB1	PDPK1	PIK3R2	PRKCQ	PSMA1	PSMB3	PSMB4	PSMB6	PSMB8	PSMC4	PSMD3	PSMD4	MAP3K7	TXK	UBA52	UBC	UBE2D2	VAV1	GRAP2	RASGRP2	VAV3	TAB1	FBXW11	CARD11
Prolactin Signaling Pathway (WP2037)	Closing with aging	0.00760225	MAPK14	FOS	MTOR	FYN	GRB2	ITGB1	JAK1	NFKB1	NFKBIB	PIK3R2	MAP2K2	PTK2	PTPN1	PXN	SHC1	STAT3	STAT5B	VAV1	SOCS1	SOCS3
IL-5 Signaling Pathway (WP127)	Closing with aging	0.00831517	BCL2	FOS	GRB2	GSK3A	JAK1	PIK3R2	MAP2K2	RPS6KA1	RPS6KB2	SHC1	STAT3	STAT5B
Interleukin-3 5 and GM-CSF signaling (WP1840)	Closing with aging	0.00831517	FYN	RAPGEF1	INPP5D	JAK1	JAK3	PIK3CD	PIK3R2	PRKACA	SHC1	STAT5B	VAV1	YES1
Signaling by TGF-beta Receptor Complex (WP2742)	Closing with aging	0.00831517	RHOA	FURIN	PPP1CB	PRKCZ	TGFB1	TGFBR1	TGFBR2	UBA52	UBC	UBE2M	ARHGEF18	PPP1R15A
Syndecan interactions (WP2787)	Closing with aging	0.00853176	ACTN1	ITGA6	ITGB1	PRKCA	TGFB1	TRAPPC4
EPO Receptor Signaling (WP581)	Closing with aging	0.00880588	EPOR	GRB2	PDK1	MAP2K2	PTPRC	SHC1	STAT3	STAT5B	SOCS1
Interleukin-7 signaling (WP2673)	Closing with aging	0.00940837	IL7R	JAK1	JAK3	PIK3R2	STAT5B
TSLP Signaling Pathway (WP2203)	Closing with aging	0.00947543	MAPK14	MTOR	FYN	IL7R	JAK1	LCK	NFKB1	NFKB2	MAP2K2	STAT3	STAT5B	YES1	PI4K2A
Chromatin modifying enzymes (WP3362)	Closing with aging	0.00956695	RBBP4	ATXN7	TAF12	VPS72	HIST2H2BE	HIST1H3D	HIST1H3H	HIST1H3B	HIST1H4A	HIST1H4D	HIST1H4C	HIST1H4H	HIST1H4B	HIST1H4E	HIST1H3F	KAT5	TAF6L	RUVBL2	MORF4L1	WDR5	KAT7	BRD1	ING4	MEAF6	KANSL1	MSL1
Corticotropin-releasing hormone (WP2355)	Closing with aging	0.00956695	PARP1	RHOA	ARRB2	BCL2	MAPK14	ERN1	FOS	FOSB	GNA11	GNAI1	GNAI2	GNAQ	JUNB	NFKB1	PRKCA	PRKCB	PRKCQ	PTK2	TGFB1
Integrin-mediated Cell Adhesion (WP185)	Closing with aging	0.00982407	AKT2	CAPNS1	CDC42	FYN	GRB2	RAPGEF1	ITGA6	ITGB1	ITGB2	PDPK1	PIK3R2	MAPK6	MAP2K2	PTK2	PXN	RAC2	SHC1	VASP	ARHGEF7	VAV3	CAPN7
Apoptosis Modulation by HSP70 (WP384)	Closing with aging	0.0101699	FASLG	CASP6	CASP8	HSPA1A	NFKB1	TNFRSF1A	FADD
Cardiac Hypertrophic Response (WP2795)	Closing with aging	0.0101699	AKT2	MAPK14	MTOR	MEF2A	NFKB1	PDPK1	PRKCA	MAP2K2	MAP3K7	TGFB1	TGFBR1	TNFRSF1A	MAP3K14	HDAC7
TNFs bind their physiological receptors (WP3350)	Closing with aging	0.0101699	FASLG	CD27	TNFRSF1A	TNFRSF1B	TNFSF14	TNFRSF14	EDAR
PIP3 activates AKT signaling (WP2653)	Closing with aging	0.0102214	AKT2	CD28	MTOR	FYN	GSK3A	LCK	PDPK1	PIK3CD	PIK3R2	PTEN	RPS6KB2	VAV1	TNRC6B	AGO1	TNRC6C	AKT1S1	THEM4
SRP-dependent cotranslational protein targeting to membrane (WP2737)	Closing with aging	0.0104895	DDOST	RPL10A	RPL3	RPL9	RPL13	RPL18A	RPL22	RPL28	RPL29	RPL41	RPLP2	RPN2	RPS3	RPS9	RPS10	RPS11	RPS15	RPS16	RPS19	RPS26	RPS27	SSR2	UBA52	RPL13A	RPL26L1
Processing of Capped Intron-Containing Pre-mRNA (WP1889)	Closing with aging	0.0113029	FUS	HNRNPL	HNRNPM	POLR2C	POLR2E	POLR2G	POLR2I	SRSF1	SRSF2	SRSF3	SRSF4	SRSF5	SNRNP70	SNRPA	SNRPB	NUP214	AAAS	RAE1	RBM8A	SRRM1	NXF1	PRPF8	NUP50	SNRNP35	HNRNPUL1	U2AF2	NCBP2	SNRNP200	NUP210	NUP62	PRPF19	CPSF2	ZMAT5
Beta-catenin independent WNT signaling (WP3558)	Closing with aging	0.0119793	AP2A1	RHOA	ARRB2	CALM3	AP2S1	GNGT2	NFATC1	PRKCA	PRKCB	PSMA1	PSMB3	PSMB4	PSMB6	PSMB8	PSMC4	PSMD3	PSMD4	RAC2	MAP3K7	TCF7	UBA52	UBC	AXIN2	TNRC6B	AGO1	LEF1	NLK	TNRC6C
Cell surface interactions at the vascular wall (WP1794)	Closing with aging	0.0119793	BSG	CD2	CD44	CD48	FYN	INPP5D	ITGA6	ITGB1	ITGB2	LCK	PIK3R2	SELL	SHC1	SLC3A2	YES1	CD84	SLC7A6	CD244	TREM1	SIRPG
Electron Transport Chain (WP111)	Closing with aging	0.0119793	ATP5B	ATP5G1	ATP5G2	ATP5I	ATP5O	COX4I1	COX5B	COX6A1	COX6B1	COX6C	COX8A	NDUFA7	NDUFB7	NDUFS8	SDHB	SDHC	UCP2	UCP3	COX7A2L	ATPIF1	NDUFS7
MAPK6/MAPK4 signaling (WP3307)	Closing with aging	0.0119793	CCND3	CDC42	DNAJB1	PRKACA	MAPK6	PSMA1	PSMB3	PSMB4	PSMB6	PSMB8	PSMC4	PSMD3	PSMD4	UBA52	UBC	NCOA3	MAPKAPK5	TNRC6B	AGO1	TNRC6C
Signaling by Rho GTPases (WP1917)	Closing with aging	0.0119793	RHOA	ARHGDIA	RHOH	CDC42	INPP5B	MYO9B	PIK3R2	RAC2	RASGRF2	TIAM1	VAV1	ARHGEF7	ARHGAP25	FAM13A	VAV3	ARHGAP26	ARHGEF18	RHOF	PLEKHG2	SYDE2	ARHGAP18	TAGAP
TNF signaling (WP3380)	Closing with aging	0.0124823	CASP8	MAP3K7	TNFAIP3	TNFRSF1A	TRAF1	UBA52	UBC	FADD	TAB1	SMPD3	SHARPIN
Endosomal Sorting Complex Required For Transport (ESCRT) (WP3575)	Closing with aging	0.0139701	UBA52	UBC	HGS	CHMP4A	CHMP3	VPS37C	VPS37B	CHMP7	CHMP4B
Serotonin HTR1 Group and FOS Pathway (WP722)	Closing with aging	0.0139701	RHOA	MAPK14	FOS	GNAI1	GNAI2	PDPK1	MAP2K2	SRF	RPS6KA5	CREB1	MAP3K1	MAP2K3
Extracellular vesicle-mediated signaling in recipient cells (WP2870)	Closing with aging	0.0140434	MTOR	MFGE8	TGFA	TGFB1	TGFBR1	TGFBR2	TGFBR3	PIK3R5	CTNNB1	KRAS	SMAD2
mRNA Processing (WP411)	Closing with aging	0.0142613	FUS	HNRNPL	PRMT2	PRMT1	HNRNPM	SFPQ	SRSF1	SRSF2	SRSF3	SRSF4	SRSF5	SNRNP70	SNRPA	SNRPB	SUPT5H	SPOP	PRPF3	RBM39	SRRM1	NXF1	PRPF8	CELF2	SRSF10	TMED10	U2AF2	NCBP2	CPSF2	CLK4
Hair Follicle Development: Cytodifferentiation (Part 3 of 3) (WP2840)	Closing with aging	0.0153953	RUNX3	CUX1	FOS	FOSB	GATA3	IFNG	NFATC1	NFKB1	TGFB1	LEF1	BCL11B	CTNNB1	NR3C1	RBPJ	TCF4
Metabolism of carbohydrates (WP1848)	Closing with aging	0.0153953	ALDOC	CALM3	GAPDH	GPI	HK1	HK2	PC	PFKFB3	PHKG2	PPP2R5D	PRKACA	PYGB	PYGM	SLC2A3	SLC5A2	UBA52	UBC	NUP214	AAAS	SLC25A11	RAE1	NUP50	RPIA	NUP210	NUP62	PGM2
p38 MAPK Signaling Pathway (WP400)	Closing with aging	0.016837	CDC42	MAPK14	DAXX	GRB2	MEF2D	SHC1	MAP3K7	TGFBR1	MAPKAPK5	RPS6KA5
Apoptotic execution phase (WP1784)	Closing with aging	0.0169089	ADD1	CASP6	CASP8	DFFA	HIST1H1D	KPNB1	PLEC	PRKCQ	PTK2	SATB1	SPTAN1	CLSPN	HMGB2	LMNB1	OCLN
ISG15 antiviral mechanism (WP2672)	Closing with aging	0.0169595	EIF4A1	FLNB	IRF3	JAK1	KPNB1	PIN1	UBA52	UBC	NUP214	AAAS	RAE1	EIF4G3	EIF4A3	NUP50	NUP210	NUP62
Cellular response to heat stress (WP3395)	Closing with aging	0.0170474	ATM	MTOR	HSPA4	DNAJB1	RPA1	RPA2	ST13	YWHAE	NUP214	AAAS	RAE1	PTGES3	NUP50	NUP210	NUP62	RPTOR	AKT1S1	RPS19BP1	DEDD2
Toll-like Receptor Signaling Pathway (WP75)	Closing with aging	0.0170474	AKT2	CASP8	CD14	MAPK14	FOS	IFNAR1	IRF3	NFKB1	NFKB2	PIK3CD	PIK3R2	MAPK13	MAP2K2	MAP3K7	FADD	TLR6	TAB1	PIK3R5	TICAM1
Hair Follicle Development: Organogenesis (Part 2 of 3) (WP2839)	Closing with aging	0.0177014	RUNX2	CCND2	GLI1	ITGB1	NFKB1	EDAR	LEF1
Regulation of mRNA stability by proteins that bind AU-rich elements (WP2733)	Closing with aging	0.0195368	ZFP36L1	MAPK14	PRKCA	PSMA1	PSMB3	PSMB4	PSMB6	PSMB8	PSMC4	PSMD3	PSMD4	UBA52	UBC	NUP214	KHSRP	EXOSC2	PABPC1	EXOSC1	EXOSC5	DCP2
Signaling of Hepatocyte Growth Factor Receptor (WP313)	Closing with aging	0.0203759	PTK2B	FOS	GRB2	RAPGEF1	ITGB1	MAP2K2	PTEN	PTK2	PXN	STAT3
RHO GTPases Activate Formins (WP3379)	Closing with aging	0.0212025	RHOA	FMNL1	CDC42	CENPF	INCENP	ITGB1	KIF2A	PPP2R5C	PPP2R5D	RANGAP1	RPS27	SRF	BUB3	KNTC1	NDC80	NUDC	PMF1	EVL	MKL1	MIS12	DSN1	B9D2
Alpha 6 Beta 4 signaling pathway (WP244)	Closing with aging	0.0222476	RHOA	MAPK14	MTOR	GRB2	ITGA6	PIK3R2	PRKCA	PTK2	SHC1
C-type lectin receptors (CLRs) (WP3354)	Closing with aging	0.0224997	CALM3	CASP8	FYN	ICAM2	NFATC1	NFKB1	NFKB2	PDPK1	PSMA1	PSMB3	PSMB4	PSMB6	PSMB8	PSMC4	PSMD3	PSMD4	MAP3K7	UBA52	UBC	UBE2D2	MAP3K14	UBE2M	RPS6KA5	TAB1	FBXW11	CARD11
Hexose transport (WP1828)	Closing with aging	0.0251068	HK1	HK2	SLC2A3	SLC5A2	NUP214	AAAS	RAE1	NUP50	NUP210	NUP62
Immunoregulatory interactions between a Lymphoid and a non-Lymphoid cell (WP1829)	Closing with aging	0.0251068	B2M	CD3D	CD3E	CD8A	HLA-A	HLA-C	HLA-F	ICAM2	ITGB1	ITGB2	KLRD1	LAIR1	MICB	SELL	IFITM1	CD96	CD226	HCST	CRTAM	SLAMF6
Focal Adhesion (WP306)	Closing with aging	0.0251788	ACTN1	AKT2	RHOA	BCL2	CCND2	CCND3	CDC42	FYN	GRB2	RAPGEF1	ITGA6	ITGB1	ITGB2	PDPK1	PIK3CD	PIK3R2	MAPK6	MAP2K2	PTEN	PTK2	PXN	RAC2	SHC1	TXK	VASP	VAV1	VWF	TNK1	TESK2	PIK3R5
Degradation of beta-catenin by the destruction complex (WP2773)	Closing with aging	0.0253276	AES	PPP2R5C	PPP2R5D	PSMA1	PSMB3	PSMB4	PSMB6	PSMB8	PSMC4	PSMD3	PSMD4	TCF7	TLE2	TLE4	UBA52	UBC	AXIN2	FRAT2	LEF1
BDNF signaling pathway (WP2380)	Closing with aging	0.025938	CDC42	MAPK14	EEF2	PTK2B	FOS	MTOR	FYN	GRB2	KCNA3	MEF2A	NFKB1	NTRK1	PDPK1	PIK3R2	MAP2K2	RPS6KA1	SHC1	STAT3	STAT5B	TIAM1	NCK2	CDK5R1	RPS6KA5	VAV3	GRIP1
Histone Modifications (WP2369)	Closing with aging	0.025938	EZH1	H3F3B	KMT2A	PRDM2	HIST1H3D	HIST1H3H	HIST1H3B	HIST1H4A	HIST1H4D	HIST1H4C	HIST1H4H	HIST1H4B	HIST1H4E	HIST1H3F	SMYD3	EHMT1
Human Complement System (WP2806)	Closing with aging	0.025938	ARRB2	C1QBP	CALR	CR2	CFD	FCER2	GNAI2	ICAM2	ITGB2	PRKACA	PRKCA	PRNP	RPS19	SELL	MASP2
JAK/STAT (WP2593)	Closing with aging	0.0266044	RHOA	CDC42	MAPK14	ITGB1	JAK1	PDK1	PTK2	STAT3	STAT5B	SOCS3	KHDRBS1
Circadian rythm related genes (WP3594)	Closing with aging	0.0268876	ADORA2A	AHCY	ATF4	CPT1A	DBP	DDX5	DYRK1A	GNA11	GNAQ	KMT2A	NPAS2	NTRK1	PER1	PPP1CB	PTEN	RBM4	RORA	SFPQ	SREBF1	TOP2A	UBA52	UBC	NRIP1	PER3	NR1D1	SETX	FBXW11	RBM4B
Regulation of Actin Cytoskeleton (WP51)	Closing with aging	0.0274069	ACTN1	RHOA	CD14	CDC42	PIK3CD	PIK3R2	PIP4K2A	MAPK6	MAP2K2	PTK2	PXN	RAC2	RRAS	SLC9A1	VAV1	PIP5K1A	ARHGEF7	ARHGEF1	WASF2	GNA13	PIK3R5	CYFIP2	SSH2
PI Metabolism (WP2747)	Closing with aging	0.0277457	INPP4A	INPP5D	PIK3CD	PIK3R2	PIP4K2A	PTEN	PIP5K1A	INPP4B	MTMR2	PIK3R5	INPP5K	PI4K2A
mTOR signalling (WP3318)	Closing with aging	0.0286711	AKT2	MTOR	EEF2K	LAMTOR1	RPTOR	RRAGC	AKT1S1	LAMTOR4
Nanoparticle-mediated activation of receptor signaling (WP2643)	Closing with aging	0.0286711	MAPK14	GRB2	ITGB1	PIK3CD	MAPK13	MAP2K2	PTK2	PXN
Cell Differentiation - meta (WP2023)	Closing with aging	0.0286885	RUNX2	MEF2A	MEF2D	SRF	STAT3	EZH2	MEF2C
Growth hormone receptor signaling (WP2657)	Closing with aging	0.0286885	PTPN1	STAT3	STAT5B	SOCS1	SOCS3
MyD88-independent TLR3/TLR4 cascade (WP2752)	Closing with aging	0.0286885	CASP8	CD14	IRF3	MAP3K7	UBA52	UBC	UBE2D2	FADD	TAB1	TICAM1
Overview of nanoparticle effects (WP3287)	Closing with aging	0.0286885	BCL2	CCND3	NFRKB	PIK3CD	PTK2
RAF/MAP kinase cascade (WP2735)	Closing with aging	0.0286885	ARRB2	CALM3	DUSP1	DUSP2	FYN	JAK1	JAK3	MAP3K11	PHB	PPP2R5C	PPP2R5D	MAP2K2	PSMA1	PSMB3	PSMB4	PSMB6	PSMB8	PSMC4	PSMD3	PSMD4	PTK2	RASA2	RASGRF2	SHC1	SPTAN1	UBA52	UBC	VWF	SYNGAP1	RASA3	APBB1IP	RASAL3	DUSP16
Effects of PIP2 hydrolysis (WP1809)	Closing with aging	0.0294116	DGKA	PRKCE	PRKCH	PRKCQ	DGKZ	RASGRP2	DAGLB	DAGLA	DGKG	ITPR2
Androgen receptor signaling pathway (WP138)	Closing with aging	0.0298628	AES	RHOA	CALR	RUNX2	CDC42	DAXX	LIMK2	PIK3R2	PTEN	PTK2	RAN	RNF4	SMARCE1	STAT3	NCOA3	KAT5	KAT7	PATZ1	ZNF318
Asparagine N-linked glycosylation (WP1785)	Closing with aging	0.0298628	CALR	DAD1	DDOST	DPAGT1	FUCA1	MGAT5	MPI	PRKCSH	RPN2	ST6GAL1	B4GALT3	DPM2	MAN1B1	MGAT4A	GANAB	GMPPB	MAN1C1	DOLPP1	SYVN1
Adipogenesis (WP236)	Closing with aging	0.0304016	GADD45A	CFD	GATA3	HIF1A	MBNL1	MEF2A	MEF2D	RARA	RBL2	RORA	RXRA	SREBF1	STAT3	STAT5B	TGFB1	NRIP1	SOCS1	SOCS3	LPIN2	BSCL2	RETN	PLIN2	KLF5	CEBPA	CREB1	CTNNB1	NR3C1	LPL	MEF2C	PPARA	NCOR2
DAP12 interactions (WP2694)	Closing with aging	0.0304016	B2M	FYN	KLRD1	LCK	LCP2	PIK3R2	GRAP2	VAV3	TREM1
Structural Pathway of Interleukin 1 (IL-1) (WP2637)	Closing with aging	0.0304016	MAPK14	FOS	MKNK2	IRAK2	MBP	NFKB1	NFKBIB	MAP2K2	MAP3K7	MAP3K14	RPS6KA5	TAB1
Wnt Signaling Pathway and Pluripotency (WP399)	Closing with aging	0.0304016	RHOA	CCND2	CCND3	CD44	LDLR	PPP2R5C	PRKCA	PRKCB	PRKCE	PRKCH	PRKCQ	PRKCZ	MAP3K7	TCF7	AXIN2	LEF1	NLK
Allograft Rejection (WP2328)	Closing with aging	0.0309962	FASLG	CXCR5	CASP8	CD28	HLA-A	HLA-C	HLA-E	HLA-F	IFNG	IL10	PRKCZ	TGFB1	TUBA1B	MICA
GPCR downstream signaling (WP1824)	Closing with aging	0.0314728	ADCY9	ADORA2A	AKT2	RHOA	CXCR5	CDC42	CCR7	GNA11	GNAI1	GNAI2	GNAQ	GNGT2	GPR18	JAK1	JAK3	PDPK1	PIK3CD	PIK3R2	PRKCE	PRKCH	PRKCQ	PTGER4	RAC2	RASGRF2	RGS10	RGS12	SHC1	SSTR3	TIAM1	VAV1	CXCR4	GPR68	ARHGEF7	ARHGEF1	CALCRL	VAV3	GNA13	CCR9	ARHGEF18	PIK3R5	GPR132	PLEKHG2
Respiratory electron transport ATP synthesis by chemiosmotic coupling and heat production by uncoupling proteins. (WP1902)	Closing with aging	0.0320755	ATP5B	ATP5G1	ATP5G2	ATP5I	ATP5O	COX4I1	COX5B	COX6A1	COX6B1	COX6C	COX8A	ETFB	NDUFA7	NDUFB7	NDUFS8	SDHB	SDHC	UCP2	UCP3	COX7A2L	NDUFA13	NDUFS7
Integrated Breast Cancer Pathway (WP1984)	Closing with aging	0.0333611	ABL1	ATF1	ATM	BACH1	BAK1	BCL2	BLM	CASP8	CDC42	GADD45A	MTOR	GSK3A	JAK1	NFKB1	PHB	PIK3R2	PTEN	RALA	RRAS	STK11	TGFBR1	TGFBR2	NCOA3	FADD	TAB1	EDAR	ERAL1	ZNF655	ITPKC
ATF6-alpha activates chaperone genes (WP2655)	Closing with aging	0.0348136	ATF4	CALR	NFYC	XBP1
ATF4 activates genes (WP2753)	Closing with aging	0.0349643	ATF4	NFYC	KHSRP	EXOSC2	EXOSC1	EXOSC5	DCP2
Gamma carboxylation hypusine formation and arylsulfatase activation (WP2762)	Closing with aging	0.0349643	ARSA	DHPS	EEF2	EIF5A	FURIN	ARSG	VKORC1
NIK--&gt;noncanonical NF-kB signaling (WP3545)	Closing with aging	0.0349643	NFKB2	PSMA1	PSMB3	PSMB4	PSMB6	PSMB8	PSMC4	PSMD3	PSMD4	UBA52	UBC	MAP3K14	UBE2M	FBXW11
RANKL/RANK Signaling Pathway (WP2018)	Closing with aging	0.0349643	AKT2	CDC42	MAPK14	FOS	MTOR	NFATC1	NFKB1	NFKB2	PIK3R2	PTK2	MAP3K7	TRAF1	TAB1
Signal amplification (WP1908)	Closing with aging	0.0349643	MAPK14	GNA11	GNAI1	GNAI2	GNAQ	GNGT2	GNA13
TAK1 activates NFkB by phosphorylation and activation of IKKs complex (WP2656)	Closing with aging	0.0349643	IRAK2	NFKB1	NFKB2	NFKBIB	S100B	MAP3K7	TAB1
Translation Factors (WP107)	Closing with aging	0.0349643	EEF1G	EEF2	EIF4A1	EIF5	EIF5A	EIF3D	EIF3G	EIF4G3	EIF2B3	EIF2B2	PABPC1	EEF2K
MyD88:Mal cascade initiated on plasma membrane (WP2761)	Closing with aging	0.0349982	CD14	IRAK2	MAP3K7	UBA52	UBC	SOCS1	TLR6	TAB1	ECSIT
Myogenesis (WP1865)	Closing with aging	0.0358677	ABL1	BNIP2	CDC42	MAPK14	MEF2A	MEF2D	CTNNB1	MEF2C	TCF4
Physiological and Pathological Hypertrophy of the Heart (WP1528)	Closing with aging	0.0358677	RHOA	MAPK14	FOS	PRKCB	PRKCE	STAT3
Regulation of toll-like receptor signaling pathway (WP1449)	Closing with aging	0.0391097	AKT2	CASP8	CD14	MAPK14	FOS	IFNAR1	IRAK2	IRF3	NFKB1	NFKB2	PIK3CD	PIK3R2	MAPK13	MAP2K2	MAP3K7	TNFAIP3	SOCS1	FADD	TLR6	TAB1	PIK3R5	TREM1	TICAM1
RNA Polymerase II Transcription (WP1906)	Closing with aging	0.0411335	CCNT1	GTF2H4	POLR2C	POLR2E	POLR2G	POLR2I	SRSF1	SRSF2	SRSF3	SRSF4	SRSF5	SNRPB	SUPT5H	TAF4B	TAF6	TAF12	RBM8A	SRRM1	U2AF2	NCBP2	CPSF2	LSM10
TOR Signaling (WP1471)	Closing with aging	0.0416046	CDC42	MTOR	PRKCA	ULK2	PRKAG2	DDIT4	RPTOR	RRAGC	AKT1S1
Calcium Regulation in the Cardiac Cell (WP536)	Closing with aging	0.0418229	ADCY9	ANXA6	ARRB2	CALM3	CALR	GNA11	GNAI1	GNAI2	GNAQ	PRKACA	PRKAR2A	PRKCA	PRKCB	PRKCE	PRKCH	PRKCQ	PRKCZ	RGS10	YWHAE	ATP2A2	CACNA1D	ITPR2	RGS1	RGS2	RGS3	SLC8A1
IL17 signaling pathway (WP2112)	Closing with aging	0.0421068	JAK1	NFKB1	NFKBIB	STAT3	MAP3K7	MAP3K14	IL17RA
Myometrial Relaxation and Contraction Pathways (WP289)	Closing with aging	0.0421068	ADCY9	ARRB2	ATF1	ATF4	CALM3	CNN2	ATF6B	FOS	GNAQ	MYL4	NFKB1	PDE4B	PRKACA	PRKAR2A	PRKCA	PRKCB	PRKCE	PRKCH	PRKCQ	PRKCZ	RGS10	YWHAE	DGKZ	ATP2A2	CREB1	IGFBP3	ITPR2	PDE4D	RGS1	RGS2	RGS3	SLC8A1
PDGF Pathway (WP2526)	Closing with aging	0.0429275	RHOA	CDC42	FOS	GRB2	JAK1	SHC1	SRF	STAT3	TIAM1	VAV1
Signaling by SCF-KIT (WP2713)	Closing with aging	0.0429275	FYN	LCK	PIK3R2	PRKCA	STAT3	STAT5B	VAV1	YES1	SOCS1	GRAP2	FER	GRB10	KRAS	SOCS6
AGE/RAGE pathway (WP2324)	Closing with aging	0.0430675	RHOA	CASP8	CDC42	MAPK14	DDOST	HIF1A	INSR	NFKB1	PRKCA	PRKCB	PRKCZ	SHC1	STAT3	STAT5B
Wnt Signaling Pathway Netpath (WP363)	Closing with aging	0.0433097	RHOA	ARRB2	MTOR	GSK3A	PRKCA	PRKCB	MAP3K7	AXIN2	LEF1	NLK	PI4K2A
Signaling by the B Cell Receptor (BCR) (WP2746)	Closing with aging	0.0454593	CALM3	CD79A	FYN	NFATC1	NFKB1	NFKBIB	PIK3CD	PRKCB	PSMA1	PSMB3	PSMB4	PSMB6	PSMB8	PSMC4	PSMD3	PSMD4	MAP3K7	UBA52	UBC	VAV1	FBXW11	CARD11	ORAI1
Integrin alphaIIb beta3 signaling (WP1832)	Closing with aging	0.0457483	PTK2	PTPN1	SHC1	VWF	APBB1IP
Interactome of polycomb repressive complex 2 (PRC2) (WP2916)	Closing with aging	0.0457483	EZH1	RBBP4	STK38	MTF2	SETX
MAP3K8 (TPL2)-dependent MAPK1/3 activation (WP3576)	Closing with aging	0.0457483	NFKB1	UBA52	UBC	FBXW11	TNIP2
Osteoclast Signaling (WP12)	Closing with aging	0.0457483	IFNAR1	SLC9A1	GPR68	ATP6V1G1
POU5F1 (OCT4) SOX2 NANOG activate genes related to proliferation (WP3333)	Closing with aging	0.0457483	POLR2C	POLR2E	POLR2G	POLR2I	STAT3
TWEAK Signaling Pathway (WP2036)	Closing with aging	0.0485218	AKT2	CASP8	MAPK14	NFKB1	NFKB2	NFKBIB	MAP3K7	TRAF1	FADD	MAP3K14
Wnt Signaling Pathway (WP428)	Closing with aging	0.0488868	RHOA	CCND2	CCND3	LDLR	PPP2R5C	PRKCA	PRKCB	PRKCE	PRKCH	PRKCQ	PRKCZ
Endoderm Differentiation (WP2853)	Opening with aging	0.000201434	CTNNB1	DUSP5	EXT1	EZH2	BPTF	NR3C1	SMAD2	MAP2K3
Neural Crest Differentiation (WP2064)	Opening with aging	0.00140801	RHOB	CTBP2	CTNNB1	FGFR2	RBPJ	MBP	TCF4
miR-targeted genes in muscle cell - TarBase (WP2005)	Opening with aging	0.00274981	ATP2A2	BACH1	CCNG1	CSF1	CTNNB1	ERG	EZH2	KRAS	LPL	NFIA	RAB27B	SDCBP	BET1	PDLIM5	SYNE1	TM6SF1	WDR11	RTN4	SLC25A32	RFT1	CPNE8	LCLAT1
Mecp2 and Associated Rett Syndrome (WP3584)	Opening with aging	0.00292171	CREB1	EZH2	MBP	MEF2C	SP3
Signaling by NODAL (WP2675)	Opening with aging	0.00425034	ACVR2A	SMAD2	PCSK6
Signaling by NOTCH2 (WP2718)	Opening with aging	0.00719573	JAG1	CREB1	RBPJ	JAG2
Arrhythmogenic Right Ventricular Cardiomyopathy (WP2118)	Opening with aging	0.00853176	ATP2A2	CACNA1D	CACNB4	CTNNB1	SLC8A1	CACNA2D2
MAPK Cascade (WP422)	Opening with aging	0.0104895	KRAS	MBP	MAP3K1	MAP2K3
O-linked glycosylation (WP3315)	Opening with aging	0.0107112	GALNT3	KCNA6	SEMA5A	B4GALT6	ADAMTS5	GALNT12
Notch Signaling Pathway (WP268)	Opening with aging	0.0119793	JAG1	CTBP2	RBPJ	JAG2	NCOR2
Vitamin D Receptor Pathway (WP2877)	Opening with aging	0.0122232	PRDM1	CDKN2B	CEBPA	IRF8	IGFBP3	MXD1	SATB1	SLC8A1	ADAMTS5
Transcriptional activity of SMAD2/SMAD3:SMAD4 heterotrimer (WP2755)	Opening with aging	0.0141937	CDKN2B	SMAD2	SMAD7	PPM1A	NCOR2
Gastrin-CREB signalling pathway via PKC and MAPK (WP2664)	Opening with aging	0.016837	CREB1	KRAS	P2RY1	RGS2	XCL1	TRIO	KALRN
Glycogen Metabolism (WP500)	Opening with aging	0.016837	GBE1	GYG1	PHKB	PPP2R5E
MyD88 cascade initiated on plasma membrane (WP2801)	Opening with aging	0.0169595	MAP3K1	TLR5	PELI2
Platelet homeostasis (WP1885)	Opening with aging	0.0222827	ATP2A2	GUCY1B3	ITPR2	PPP2R5E	SLC8A1
NOTCH1 regulation of human endothelial cell calcification (WP3413)	Opening with aging	0.0223995	JAG1	JAG2
Signaling by NOTCH4 (WP2721)	Opening with aging	0.0223995	JAG1	JAG2
Ectoderm Differentiation (WP2858)	Opening with aging	0.0267263	CTNNB1	FGFR2	HMGB2	PDE7A	SDCBP	ABCC4	AHI1
Circadian Clock (WP1797)	Opening with aging	0.0304016	CREB1	NR3C1	MEF2C	PPARA	USP46
Glucocorticoid Receptor Pathway (WP2880)	Opening with aging	0.0304016	NR3C1	PDE4B	RGS2	SDPR	SPRY1
Notch Signaling Pathway (WP61)	Opening with aging	0.0304016	JAG1	RBPJ	JAG2	TLE1	NCOR2
RHO GTPases activate IQGAPs (WP3330)	Opening with aging	0.0309665	CTNNB1	IQGAP2
miR-targeted genes in lymphocytes - TarBase (WP2004)	Opening with aging	0.0309962	RHOB	ATP2A2	BACH1	BCKDHB	CTNNB1	EZH2	KRAS	LPL	NFIA	RAB27B	SDCBP	BET1	PDLIM5	SYNE1	TM6SF1	WDR11	RTN4	SLC25A32	RFT1	CPNE8	LCLAT1
ID signaling pathway (WP53)	Opening with aging	0.0349982	ELK3	RBL2
Iron uptake and transport (WP2670)	Opening with aging	0.0349982	ASPH	ATP2A2	ATP6V1H	ATP8A2	ANO10	TRPM3	TRPM6	MCOLN2
PPAR Alpha Pathway (WP2878)	Opening with aging	0.0349982	DBI	PPARA
Signaling by NOTCH1 (WP2720)	Opening with aging	0.0349982	JAG1	RBPJ	JAG2	TLE1	NCOR2
NCAM signaling for neurite out-growth (WP1866)	Opening with aging	0.0372609	CREB1	KRAS	PRNP
Prostate Cancer (WP2263)	Opening with aging	0.0380974	ERG	GAB1	HSD17B4	SMAD2	SPRY1	ABCC4	ARID1B
BMAL1:CLOCK NPAS2 activates circadian gene expression (WP3355)	Opening with aging	0.0411335	CREB1	NR3C1	PPARA
Cytokines and Inflammatory Response (WP530)	Opening with aging	0.0411335	CSF1	IL7
Imatinib Resistance in Chronic Myeloid Leukemia (WP2946)	Opening with aging	0.0433097	GAB1	HMGB2	SKP2	SPRED2
Signaling by EGFR (WP1910)	Opening with aging	0.0433097	GAB1	KRAS	SPRY1	PAG1
Opioid Signalling (WP1978)	Opening with aging	0.0441036	CREB1	GNAI1	GNAL	ITPR2	PDE4B
Polycystic Kidney Disease Pathway (WP2571)	Opening with aging	0.0457483	MAP3K1	PKD2
Serotonin Receptor 4/6/7 and NR3C Signaling (WP734)	Opening with aging	0.0457483	CREB1	NR3C1
Signaling by BMP (WP2760)	Opening with aging	0.0457483	ACVR2A	SMAD7
TP53 Network (WP1742)	Opening with aging	0.0457483	PMAIP1	TNFSF10
miR-targeted genes in epithelium - TarBase (WP2002)	Opening with aging	0.0478156	RHOB	ATP2A2	BACH1	BCKDHB	CCNG1	EZH2	KRAS	SDCBP	PDLIM5	SYNE1	WDR11	RTN4	CPNE8	LCLAT1
Signaling by FGFR2 (WP3338)	Opening with aging	0.0478156	FGFR2	GAB1	KRAS
[truncated: 57 more columns]

## Sheet: WikiPathways (male)
WikiPathway Name	Aging direction	FDR
Generic Transcription Pathway (WP1822)	Closing with aging	7.94133e-14	CCNC	CDK8	ESR1	NOTCH2	RORA	RXRA	NR2C1	ZNF2	ZNF26	ZNF33A	ZNF33B	ZNF43	ZNF133	ZNF202	KAT2B	MED17	ZNF256	ZNF266	ZNF273	ZFP30	ZNF337	ZNF706	MED15	MAML3	ZNF253	ZNF248	ZNF286A	ZNF287	ZNF471	ZNF667	ZNF426	ZNF419	ZNF669	ZNF430	KRBA1	ZNF577	ZNF607	ZNF496	ZNF514	MED30	ZNF439	ZNF486	ZNF682	ZNF670	ZNF101	ZNF786	ZFP90
DNA methylation (WP3359)	Closing with aging	1.36512e-08	DNMT3A	HIST1H2AD	HIST1H2BD	HIST1H2BL	HIST1H2BC	HIST1H3D	HIST1H3I	HIST1H3H	HIST1H4D	HIST1H4K	HIST4H4
Gene Silencing by RNA (WP3571)	Closing with aging	1.36512e-08	HIST1H2AD	HIST1H2BD	POLR2K	TPR	TSNAX	HIST1H2BL	HIST1H2BC	HIST1H3D	HIST1H3I	HIST1H3H	HIST1H4D	HIST1H4K	PRKRA	NUP93	IPO8	TDRKH	TNRC6B	NUP205	NUP210	NUP160	DICER1	NUP54	TDRD12	HENMT1	HIST4H4	NUP35	PLD6	NUP43
PRC2 methylates histones and DNA (WP3312)	Closing with aging	1.88306e-08	DNMT3A	HIST1H2AD	HIST1H2BD	HIST1H2BL	HIST1H2BC	HIST1H3D	HIST1H3I	HIST1H3H	HIST1H4D	HIST1H4K	EED	MTF2	PHF19	HIST4H4	AEBP2
Oxidative Stress Induced Senescence (WP3404)	Closing with aging	5.38837e-08	BMI1	CDK6	CDKN2B	E2F3	PHC1	HIST1H2AD	HIST1H2BD	JUN	MDM2	MAP3K5	MAP2K6	RNF2	RPS27A	MAP2K4	HIST1H2BL	HIST1H2BC	HIST1H3D	HIST1H3I	HIST1H3H	HIST1H4D	HIST1H4K	EED	MAP4K4	TNIK	TNRC6B	PHC3	HIST4H4
TCR Signaling Pathway (WP69)	Closing with aging	1.69465e-07	CBLB	CD247	CD8A	CD28	CDC42	PTK2B	FYB	FYN	IL15RA	ITK	ITPR1	JUN	NCK1	NFATC1	PIK3R1	PRKCQ	SOS1	MAP3K7	BCL10	PSTPIP1	GRAP2	VAV3	MALT1	LAT	ICOS
Amyloid formation (WP3547)	Closing with aging	2.59981e-07	APP	HIST1H2AD	HIST1H2BD	FURIN	HIST1H2BL	HIST1H2BC	HIST1H3D	HIST1H3I	HIST1H3H	HIST1H4D	HIST1H4K	HIST4H4
Senescence-Associated Secretory Phenotype (SASP) (WP3391)	Closing with aging	1.09607e-06	CCNA2	CDK6	CDKN1B	CDKN2B	HIST1H2AD	HIST1H2BD	JUN	RPS27A	UBE2D1	HIST1H2BL	HIST1H2BC	HIST1H3D	HIST1H3I	HIST1H3H	HIST1H4D	HIST1H4K	ANAPC7	HIST4H4
Activated PKN1 stimulates transcription of AR (androgen receptor) regulated genes KLK2 and KLK3 (WP3397)	Closing with aging	1.39216e-06	HIST1H2AD	HIST1H2BD	HIST1H2BL	HIST1H2BC	HIST1H3D	HIST1H3I	HIST1H3H	HIST1H4D	HIST1H4K	KDM4C	HIST4H4
Meiotic recombination (WP2698)	Closing with aging	1.75925e-06	ATM	BRCA2	HIST1H2AD	HIST1H2BD	NBN	RPA1	RPA3	HIST1H2BL	HIST1H2BC	HIST1H3D	HIST1H3I	HIST1H3H	HIST1H4D	HIST1H4K	RAD50	HIST4H4
SIRT1 negatively regulates rRNA Expression (WP3364)	Closing with aging	4.06731e-06	HIST1H2AD	HIST1H2BD	HIST1H2BL	HIST1H2BC	HIST1H3D	HIST1H3I	HIST1H3H	HIST1H4D	HIST1H4K	HIST4H4
MAPK Signaling Pathway (WP382)	Closing with aging	1.29405e-05	FASLG	BRAF	CASP2	CASP6	CASP8	CDC25B	CDC42	DAXX	GADD45A	DUSP4	DUSP6	HSPB1	JUN	KRAS	MAX	MEF2C	MAP3K1	MAP3K4	MAP3K5	MYC	NFATC1	PPM1A	PPM1B	PRKCB	PRKCH	MAPK6	MAPK13	MAP2K6	RAP1B	RASA1	RASA2	RASGRF2	MAP2K4	SOS2	SRF	MAP3K7	TGFBR1	TGFBR2	MAP4K3	MAP4K4	AKT3	DUSP10	TAB2	LRRK2	ACVR1C
Influenza Life Cycle (WP2683)	Closing with aging	1.37726e-05	DHX9	HNRNPD	HNRNPU	RPSA	POLR2K	RPL5	RPL6	RPL15	RPL21	RPL30	RPL27A	RPL37	RPS3A	RPS6	RPS13	RPS20	RPS24	RPS27A	RPS29	SRSF3	SRSF6	SRSF7	SNRPB	SNRPF	TPR	XPO1	RPL14	NUP93	HNRNPA0	NUP205	NUP210	NUP160	RPL26L1	NUP54	CCAR1	NUP35	HNRNPA3	NUP43
RNA Polymerase I RNA Polymerase III and Mitochondrial Transcription (WP1905)	Closing with aging	2.30766e-05	CDK7	HIST1H2AD	HIST1H2BD	HDAC2	NFIA	NFIC	POLR2K	POU2F1	SNAPC1	SSB	UBTF	HIST1H2BL	HIST1H2BC	HIST1H3D	HIST1H3I	HIST1H3H	HIST1H4D	HIST1H4K	KAT2B	GTF3C3	POLR3F	CBX3	POLR1D	BDP1	MTA3	POLR3GL	HIST4H4	TWISTNB
Meiotic synapsis (WP2731)	Closing with aging	3.95676e-05	ATR	HIST1H2AD	HIST1H2BD	LMNB1	TERF1	UBE2I	HIST1H2BL	HIST1H2BC	HIST1H4D	HIST1H4K	REC8	STAG1	STAG3	SYNE2	HIST4H4
DNA Double Strand Break Response (WP3543)	Closing with aging	5.10746e-05	APBB1	ATM	BARD1	HIST1H2BD	NBN	RPS27A	UBE2I	UBE2N	UBE2V2	SUMO1	HIST1H2BL	HIST1H2BC	HIST1H4D	HIST1H4K	RAD50	KDM4B	FAM175A	HIST4H4
GPVI-mediated activation cascade (WP1826)	Closing with aging	5.31341e-05	CDC42	FYN	JAK1	LCK	LYN	PIK3CB	PIK3CG	PIK3R1	SYK	PIK3R3	AKT3	VAV3	PIK3R5	LAT
Oncostatin M Signaling Pathway (WP2374)	Closing with aging	6.68413e-05	CDKN1B	PTK2B	HIF1A	IRS1	JAK1	JAK2	KRAS	PIK3R1	PRKCA	PRKCB	PRKCE	PRKCH	RPS6	SOS1	STAT1	RICTOR
Mitotic Prophase (WP2654)	Closing with aging	8.10666e-05	CCNB1	HIST1H2AD	HIST1H2BD	LMNB1	PPP2R1B	PRKCA	PRKCB	RB1	TPR	HIST1H2BL	HIST1H2BC	HIST1H4D	HIST1H4K	USO1	NUP93	NUP205	LPIN1	NUP210	NUP160	LEMD3	GORASP2	NUP54	MASTL	HIST4H4	NUP35	NEK7	NUP43
TCR signaling (WP1927)	Closing with aging	0.00011152	FYB	INPP5D	ITK	LCK	NCK1	PIK3CB	PIK3R1	PRKCQ	PSMA1	PSMC6	PTEN	PTPRJ	RPS27A	MAP3K7	UBE2D1	UBE2D2	UBE2N	CUL1	BCL10	GRAP2	PSMD14	MALT1	TAB2	FBXW11	LAT	TRAT1	PAG1
NoRC negatively regulates rRNA expression (WP3305)	Closing with aging	0.000120822	CDK7	HIST1H2AD	HIST1H2BD	HDAC2	POLR2K	UBTF	HIST1H2BL	HIST1H2BC	HIST1H3D	HIST1H3I	HIST1H3H	HIST1H4D	HIST1H4K	SAP30	SAP30BP	POLR1D	SUDS3	HIST4H4	TWISTNB
Insulin Signaling (WP481)	Closing with aging	0.000132582	ARF6	CBLB	GSK3B	GYG1	IGF1R	INSR	IRS1	JUN	KIF5B	MAP3K1	MAP3K3	MAP3K4	MAP3K5	PIK3C2A	PIK3C3	PIK3CB	PIK3CG	PIK3R1	PRKAA1	PRKCA	PRKCB	PRKCH	PRKCQ	MAPK6	MAPK13	MAP2K6	PTEN	PTPN1	RPS6KA2	MAP2K4	SGK1	SOS1	SOS2	SRF	MAP3K7	XBP1	MAP4K3	PIK3R3	SOCS1	IRS2	MAP4K4	SGK3	STXBP4
TCF dependent signaling in response to WNT (WP3339)	Closing with aging	0.000168633	GSK3B	HIST1H2AD	HIST1H2BD	LRP6	MYC	PPP2R1B	PPP2R5A	PSMA1	PSMC6	RPS27A	SOX4	TCF7	TLE1	TLE4	XPO1	YWHAZ	TRRAP	AXIN2	FZD1	HIST1H2BL	HIST1H2BC	HIST1H3D	HIST1H3I	HIST1H3H	HIST1H4D	HIST1H4K	PIP5K1B	CUL3	TNKS	USP8	PSMD14	FRAT2	LEF1	LGR4	TNKS2	RNF146	HIST4H4	BCL9L	CCDC88C
DNA Damage/Telomere Stress Induced Senescence (WP3565)	Closing with aging	0.000201434	ATM	CCNA2	CCNE1	CDKN1B	HIST1H1D	HIST1H2AD	HIST1H2BD	LMNB1	NBN	RB1	TERF1	HIRA	HIST1H2BL	HIST1H2BC	HIST1H4D	HIST1H4K	RAD50	CABIN1	ASF1A	HIST4H4
Interferon type I signaling pathways (WP585)	Closing with aging	0.000201434	FYN	IFNAR1	IRS1	JAK1	LCK	MAP3K1	PIK3R1	MAP2K6	PTPRC	RPS6	STAT1	STAT5A	SOCS1	IRS2	RPTOR
Telomere Maintenance (WP1928)	Closing with aging	0.000201434	HIST1H2AD	HIST1H2BD	RPA1	RPA3	TERF1	HIST1H2BL	HIST1H2BC	HIST1H4D	HIST1H4K	HIST4H4
DNA Damage Response (only ATM dependent) (WP710)	Closing with aging	0.000215999	FASLG	ATM	BCL2	CAT	CCND2	CCND3	CCNG2	CDC42	CDKN1B	GSK3B	HMGB1	INSR	IRS1	JUN	KRAS	SMAD3	SMAD4	MDM2	MAP3K1	MAP3K4	MYC	PDK1	PIK3C2A	PIK3C2B	PIK3C3	PIK3CB	PIK3CG	PIK3R1	PTEN	RBL2	SOD2	SOS1	SOS2	MAP3K7	TCF7	WNT7A	PIK3R3	AKT3	PIK3R5	LEF1	BAK1	BCL6	CTNNB1	FOXO3	PIK3R2	PPP2R5C	MAPK8
Nucleosome assembly (WP1874)	Closing with aging	0.000228938	HIST1H2AD	HIST1H2BD	NPM1	HIST1H2BL	HIST1H2BC	HIST1H4D	HIST1H4K	MIS18BP1	CENPO	HIST4H4
miRs in Muscle Cell Differentiation (WP2012)	Closing with aging	0.000264536	MEF2A	MEF2C	PRKACB	PRKAR2B	PRKCA	PRKCB	PRKCE	PRKCH	PRKCQ	SRF	PRKD3
Nonsense-Mediated Decay (NMD) (WP2710)	Closing with aging	0.000545964	RPSA	PPP2R2A	RPL5	RPL6	RPL15	RPL21	RPL30	RPL27A	RPL37	RPS3A	RPS6	RPS13	RPS20	RPS24	RPS27A	RPS29	RPL14	SMG7	SMG6	PABPC1	RPL26L1
EGF/EGFR Signaling Pathway (WP437)	Closing with aging	0.000561251	ARF6	ATF1	BRAF	CBLB	CDC42	ELK4	EPS8	PTK2B	INPP5D	JAK1	JAK2	JUN	KRAS	MEF2A	MEF2C	MAP3K1	MAP3K3	MAP3K4	MYBL2	NCK1	PIK3C2B	PIK3R1	PRKCA	PRKCB	PTEN	RALA	RASA1	RPS6KA2	SOS1	SOS2	STAT1	STAT5A	STAM	NCOA3	NCK2	USP8	IQSEC1	ABI1	VAV3	RICTOR
G Protein Signaling Pathways (WP35)	Closing with aging	0.000561251	GNAI1	GNAQ	GNAS	ITPR1	KRAS	PDE4B	PDE4D	PDE7A	PRKACB	PRKAR2B	PRKCA	PRKCB	PRKCE	PRKCH	PRKCQ	PDE8B	AKAP7	AKAP9	GNA13	GNB5	AKAP2	PRKD3	ADCY3	ADCY7	GNA12	GNA15	GNAL	PDE4C	PRKAR1A	PRKCD	SLC9A1	AKAP13
T-Cell Receptor and Co-stimulatory Signaling (WP2583)	Closing with aging	0.000580282	CD8A	CD28	DYRK1A	FYN	GSK3B	ITK	LCK	PDK1	PRKCA	PTEN	RASA1	DYRK2
IL-2 Signaling Pathway (WP49)	Closing with aging	0.000810961	BCL2	CCND2	PTK2B	FYN	JAK1	JUN	LCK	MYC	PIK3R1	RPS6	SOS1	STAT1	STAT5A	SYK	NMI
B Cell Receptor Signaling Pathway (WP23)	Closing with aging	0.000954462	BLK	BRAF	CD22	CDC42	CR2	E2F3	ETS1	FYN	GSK3B	INPP5D	JUN	LCK	LYN	MAX	MEF2C	MYC	NCK1	PIK3CG	PIK3R1	PRKCB	MAP2K6	PTPRC	SOS1	SYK	MAP3K7	TEC	PIP5K1B	BCL10	MALT1	RASGRP3	DAPP1	BLNK
Kit receptor signaling pathway (WP304)	Closing with aging	0.00098629	BCL2	FYN	INPP5D	JAK2	LYN	PIK3R1	PRKCA	PRKCB	RPS6	SOS1	STAT1	STAT5A	TEC	SOCS1
Costimulation by the CD28 family (WP1799)	Closing with aging	0.00140801	CD28	CDC42	FYN	LCK	LYN	PIK3R1	PPP2R1B	PPP2R5A	PIK3R3	GRAP2	AKT3	ICOSLG	CD274	THEM4	BTLA	RICTOR
Eukaryotic Translation Initiation (WP1812)	Closing with aging	0.00140801	EIF4A2	RPSA	RPL5	RPL6	RPL15	RPL21	RPL30	RPL27A	RPL37	RPS3A	RPS6	RPS13	RPS20	RPS24	RPS27A	RPS29	EIF3H	RPL14	PABPC1	RPL26L1
HDR through Homologous Recombination (HR) or Single Strand Annealing (SSA) (WP3567)	Closing with aging	0.00140801	ATM	ATR	BARD1	BRCA2	CCNA2	HIST1H2BD	NBN	RPA1	RPA3	RPS27A	UBE2I	UBE2N	UBE2V2	SUMO1	HIST1H2BL	HIST1H2BC	HIST1H4D	HIST1H4K	RAD50	TOPBP1	FAM175A	RMI2	HIST4H4	PPP4R2
Interleukin-11 Signaling Pathway (WP2332)	Closing with aging	0.00140801	ATF1	BCL2	RUNX2	FYN	ITGA2	JAK1	JAK2	PIK3R1	RPS6	STAT1
TGF-beta Signaling Pathway (WP366)	Closing with aging	0.00140801	APP	RUNX2	CDC42	CDKN2B	KLF6	E2F5	ETS1	ITGA2	ITGB1	JUN	SMAD2	SMAD3	SMAD4	MEF2A	MEF2C	MYC	NEDD9	PDK1	PIK3R1	PML	PPM1A	MAP2K6	RBL2	MAP2K4	SOS1	SPTBN1	MAP3K7	ZEB1	TGFBR1	TGFBR2	TGFBR3	UBE2I	SUMO1	CUL1	WWP1	STRAP	NEDD4L	STAMBPL1	SIK1
Eukaryotic Translation Elongation (WP1811)	Closing with aging	0.00152879	EEF1A1	EEF1B2	RPSA	RPL5	RPL6	RPL15	RPL21	RPL30	RPL27A	RPL37	RPS3A	RPS6	RPS13	RPS20	RPS24	RPS27A	RPS29	RPL14	RPL26L1
Interferon alpha/beta signaling (WP1835)	Closing with aging	0.00153575	IFI6	HLA-C	IFI35	IFIT2	IFIT3	IFNAR1	IRF2	ISG20	JAK1	PTPN1	SOCS1
Nanoparticle triggered regulated necrosis (WP2513)	Closing with aging	0.00153575	PARP1	CASP8
TP53 Regulates Metabolic Genes (WP3349)	Closing with aging	0.00153575	COX6C	COX7C	GLS	GPI	PRKAA1	PTEN	TXNRD1	YWHAZ	AKT3	RRAGA	GLS2	SESN1	PRKAG2	CYCS	DDIT4	RPTOR	RRAGC	COX20	SESN3
IL-3 Signaling Pathway (WP286)	Closing with aging	0.00160606	BCL2	BCL2L1	CD69	FYN	INPP5D	JAK1	JAK2	JUN	LYN	PIK3R1	SOS1	STAT5A	SYK
Proteasome Degradation (WP183)	Closing with aging	0.00211798	HLA-C	IFNG	PSMA1	PSMC6	UBE2D1	UBE2D2
Nonhomologous End-Joining (NHEJ) (WP3550)	Closing with aging	0.00231455	ATM	BARD1	HIST1H2BD	LIG4	NBN	UBE2N	UBE2V2	SUMO1	XRCC5	HIST1H2BL	HIST1H2BC	HIST1H4D	HIST1H4K	RAD50	DCLRE1C	FAM175A	HIST4H4
TGF-beta Receptor Signaling (WP560)	Closing with aging	0.00231455	RUNX2	IFNG	JAK1	JUN	SMAD2	SMAD3	SMAD4	STAT1	TGFBR1	TGFBR2	TGFBR3	NOG	LEF1	CREBBP	CTNNB1	LTBP1	SMAD7	SERPINE1	SKI	TGFB1	THBS1
Host Interactions of HIV factors (WP2684)	Closing with aging	0.00274981	SLC25A4	CD28	DOCK2	FYN	LCK	NPM1	PSMA1	PSMC6	RPS27A	TPR	XPO1	CUL5	AP1M1	NUP93	ELMO1	PSMD14	PSIP1	NUP205	NUP210	NUP160	ATP6V1H	NUP54	NUP35	AP1S3	NUP43
Cytoplasmic Ribosomal Proteins (WP477)	Closing with aging	0.00279871	RPSA	RPL5	RPL6	RPL15	RPL21	RPL30	RPL27A	RPL37	RPS3A	RPS6	RPS6KA2	RPS13	RPS20	RPS24	RPS27A	RPS29	RPL14
HIV Life Cycle (WP2658)	Closing with aging	0.00291503	CDK7	GTF2A1	GTF2B	LIG4	FURIN	POLR2K	RPS27A	TAF4B	TCEA1	TPR	XPO1	XRCC5	CXCR4	NMT2	NUP93	PDCD6IP	PSIP1	NUP205	NUP210	NUP160	NEDD4L	CHMP4A	VTA1	CHMP3	NUP54	TAF3	CHMP7	CHMP4B	NUP35	NUP43
IL-9 Signaling Pathway (WP22)	Closing with aging	0.00291503	JAK1	PIK3R1	STAT1	STAT5A
Leptin signaling pathway (WP2034)	Closing with aging	0.00291503	BCL2L1	CDC42	CFL2	ESR1	FYN	GSK3B	IRS1	JAK1	JAK2	KPNA4	PDE3B	PIK3R1	PRKAA1	PTEN	PTPN1	RPS6	SOS1	STAT1	SOCS2
IL-4 Signaling Pathway (WP395)	Closing with aging	0.00320045	INPP5D	IRS1	JAK1	JAK2	PIK3R1	SOS1	STAT1	STAT5A	SOCS1	IRS2
Cell Cycle Checkpoints (WP1775)	Closing with aging	0.00368559	ATM	ATR	BARD1	CCNB1	CCNE1	CDKN1B	HIST1H2BD	MAD2L1	MCM3	MCM4	MCM6	MDM2	NBN	ORC2	PSMA1	PSMC6	RPA1	RPA3	RPS27A	UBE2D1	UBE2N	UBE2V2	SUMO1	YWHAZ	CDC7	HIST1H2BL	HIST1H2BC	HIST1H4D	HIST1H4K	MAD1L1	BUB3	RAD50	PSMD14	ANAPC7	RFWD2	FAM175A	HIST4H4
Eukaryotic Translation Termination (WP1813)	Closing with aging	0.00433816	RPSA	RPL5	RPL6	RPL15	RPL21	RPL30	RPL27A	RPL37	RPS3A	RPS6	RPS13	RPS20	RPS24	RPS27A	RPS29	RPL14	RPL26L1
NGF signalling via TRKA from the plasma membrane (WP1873)	Closing with aging	0.00433816	ADORA2A	ATF1	BRAF	DUSP4	DUSP6	IRS1	KRAS	MEF2A	MEF2C	PIK3CB	PIK3R1	PPP2R1B	MAPK13	RALA	RPS6KA2	SOS1	IRS2	FRS2	KIDINS220
Pathogenic Escherichia coli infection (WP2272)	Closing with aging	0.00433816	CDC42	FYN	ITGB1	NCK1	NCL	PRKCA	TLR4	TLR5	YWHAZ	NCK2	WASL	ARPC5	ARPC3	TUBA1B
AMPK Signaling (WP1403)	Closing with aging	0.00441778	CCNA2	CCNB1	FASN	INSR	PFKFB3	PIK3C3	PIK3CB	PIK3CG	PIK3R1	PRKAA1	PRKACB	PIK3R3	ADIPOR1	PRKAG2	RPTOR
SREBF and miR33 in cholesterol and lipid homeostasis (WP2011)	Closing with aging	0.00468708	ABCA1	FASN	HMGCS1	PRKAA1	MED15
IL-6 signaling pathway (WP364)	Closing with aging	0.00485873	BCL2L1	PRDM1	GSK3B	IL6R	JAK1	JAK2	PIK3R1	MAP2K4	SOS1	STAT1	MAP3K7
Signaling by VEGF (WP1919)	Closing with aging	0.00612338	CDC42	PTK2B	FYN	HSPB1	ITPR1	ITPR2	KRAS	NCK1	PIK3CB	PIK3R1	PRKACB	PRKCA	PRKCB	MAPK13	RASA1	NCK2	NRP1	WASF1	ELMO1	AKT3	ABI1	VAV3	AHCYL1	CYFIP2	THEM4	RICTOR
IL-7 Signaling Pathway (WP205)	Closing with aging	0.00669377	BCL2L1	CDKN1B	PTK2B	FYN	GSK3B	IL7	IL7R	JAK1	MYC	PIK3R1	STAT1	STAT5A
Interleukin-2 signaling (WP2732)	Closing with aging	0.00669377	PTK2B	INPP5D	JAK1	LCK	PIK3CB	PIK3R1	SOS1	STAT5A	SYK	PIK3R3
Lipid digestion mobilization and transport (WP2764)	Closing with aging	0.00669377	ABCA1	FABP5	PRKACB	ABCG1	LDLRAP1	ABHD5	AMN
Fc epsilon receptor (FCERI) signaling (WP2759)	Closing with aging	0.00723642	FYN	ITK	ITPR1	ITPR2	JUN	KRAS	LYN	MAP3K1	NFATC1	PIK3CB	PIK3R1	PRKCQ	PSMA1	PSMC6	RPS27A	MAP2K4	SOS1	SYK	MAP3K7	TEC	TXK	UBE2D1	UBE2D2	UBE2N	CUL1	BCL10	GRAP2	PSMD14	VAV3	AHCYL1	MALT1	TAB2	FBXW11
Prolactin Signaling Pathway (WP2037)	Closing with aging	0.00760225	FYN	GSK3B	IRS1	ITGB1	JAK1	JAK2	JUN	MYC	PIK3CB	PIK3CG	PIK3R1	PTPN1	RPS6	RPS6KA2	SOS1	STAT1	STAT5A	TEC	YWHAZ	SOCS1	IRS2	SOCS2
IL-5 Signaling Pathway (WP127)	Closing with aging	0.00831517	BCL2	GSK3B	JAK1	JAK2	JUN	KRAS	LYN	MYC	PIK3CG	PIK3R1	RPS6	SOS1	STAT1	STAT5A	SYK	SPRED1
Interleukin-3 5 and GM-CSF signaling (WP1840)	Closing with aging	0.00831517	FYN	INPP5D	JAK1	JAK2	LYN	PIK3CB	PIK3R1	SOS1	STAT5A	SYK	TEC	YWHAZ	PIK3R3	BLNK
Signaling by TGF-beta Receptor Complex (WP2742)	Closing with aging	0.00831517	SMAD2	SMAD3	SMAD4	FURIN	RPS27A	TGFBR1	TGFBR2	XPO1	USP15	STRAP	NEDD4L	ARHGEF18	PMEPA1
Syndecan interactions (WP2787)	Closing with aging	0.00853176	ACTN1	ITGA6	ITGA2	ITGB1	PRKCA
EPO Receptor Signaling (WP581)	Closing with aging	0.00880588	IRS1	JAK2	PDK1	PIK3CG	PTPRC	RASA1	SOS1	STAT1	STAT5A	SOCS1	IRS2
Interleukin-7 signaling (WP2673)	Closing with aging	0.00940837	IL7	IL7R	JAK1	PIK3R1	STAT5A	PIK3R3
TSLP Signaling Pathway (WP2203)	Closing with aging	0.00947543	FYN	IL7R	JAK1	JAK2	LCK	LYN	MYC	RPS6	STAT1	STAT5A	TEC	TNFSF4
Chromatin modifying enzymes (WP3362)	Closing with aging	0.00956695	ACTL6A	DR1	HDAC2	ATXN7	TRRAP	HIST1H3D	HIST1H3I	HIST1H3H	HIST1H4D	HIST1H4K	SUPT3H	IKBKAP	SAP30	KAT2B	KAT6B	BRD1	ZZZ3	ELP4	ING4	ING3	KANSL2	MSL2	SUPT20H	YEATS2	ENY2	SUDS3	MEAF6	EPC1	ING5	TADA1	HIST4H4
Corticotropin-releasing hormone (WP2355)	Closing with aging	0.00956695	PARP1	BCL2	BRAF	ERN1	GNAI1	GNAQ	GNAS	GSK3B	KRT1	MAP3K5	PRKCA	PRKCB	PRKCQ	RAP1B	TLR4	GNB5
Integrin-mediated Cell Adhesion (WP185)	Closing with aging	0.00982407	BRAF	CDC42	FYN	ITGA6	ITGA1	ITGA2	ITGA4	ITGB1	ITGB2	ITGB7	MAPK6	MAP2K6	RAP1B	SOS1	ARHGEF7	AKT3	VAV3
Apoptosis Modulation by HSP70 (WP384)	Closing with aging	0.0101699	FASLG	CASP2	CASP6	CASP8	MAP3K1	CYCS
Cardiac Hypertrophic Response (WP2795)	Closing with aging	0.0101699	CAMK2D	CDK7	GSK3B	MEF2A	MAP3K1	PRKCA	MAP2K6	MAP2K4	MAP3K7	TGFBR1	HDAC9	HDAC7
TNFs bind their physiological receptors (WP3350)	Closing with aging	0.0101699	FASLG	CD27	TNFSF4	EDAR
PIP3 activates AKT signaling (WP2653)	Closing with aging	0.0102214	CD28	CDKN1B	FYN	GSK3B	IRS1	LCK	MDM2	PIK3CB	PIK3R1	PTEN	PIK3R3	IRS2	AKT3	FRS2	TNRC6B	PHLPP1	TRAT1	THEM4	RICTOR
SRP-dependent cotranslational protein targeting to membrane (WP2737)	Closing with aging	0.0104895	RPSA	RPL5	RPL6	RPL15	RPL21	RPL30	RPL27A	RPL37	RPS3A	RPS6	RPS13	RPS20	RPS24	RPS27A	RPS29	SRP19	SRP54	SRP72	SSR1	RPL14	TRAM1	SEC61G	RPL26L1	SRPRB	SPCS3	SEC11C
Processing of Capped Intron-Containing Pre-mRNA (WP1889)	Closing with aging	0.0113029	DHX9	HNRNPD	HNRNPU	POLR2K	SRSF3	SRSF6	SRSF7	SNRPB	SNRPB2	SNRPF	TPR	SRSF11	NUP93	BCAS2	TXNL4A	HNRNPA0	NUP205	NUP210	NUP160	CDC40	CWC15	NUP54	RNPC3	CCAR1	METTL14	SF3B5	NUP35	HNRNPA3	NUP43
Beta-catenin independent WNT signaling (WP3558)	Closing with aging	0.0119793	ITPR1	ITPR2	NFATC1	PRKCA	PRKCB	PSMA1	PSMC6	RPS27A	MAP3K7	TCF7	FZD3	AXIN2	FZD1	PSMD14	GNB5	DAAM1	TNRC6B	LEF1	GNB4	PRICKLE1
Cell surface interactions at the vascular wall (WP1794)	Closing with aging	0.0119793	ANGPT2	ATP1B1	CD2	CD44	CD47	FYN	INPP5D	ITGA6	ITGA4	ITGB1	ITGB2	KRAS	LCK	LYN	PIK3CB	PIK3R1	SELL	SOS1	SLC7A6	CD244	JAM3
Electron Transport Chain (WP111)	Closing with aging	0.0119793	SLC25A4	ATP5A1	ATP5C1	ATP5G3	ATP5I	ATP5O	COX6C	COX7C	NDUFA4	NDUFB3	NDUFB4	NDUFB5	NDUFB6	NDUFB9	NDUFC1	UCP2	UCP3	UQCRB	COX17	ATP5L	ATP5S	NDUFA12	ATPIF1
MAPK6/MAPK4 signaling (WP3307)	Closing with aging	0.0119793	CCND3	2019-09-07	CDC42	HSPB1	DNAJB1	JUN	MYC	PRKACB	MAPK6	PSMA1	PSMC6	RPS27A	XPO1	NCOA3	CDC14A	PSMD14	CDC42EP3	TNRC6B
Signaling by Rho GTPases (WP1917)	Closing with aging	0.0119793	ARHGDIB	RHOH	CDC42	CHN1	ECT2	GDI2	RASGRF2	SOS1	SOS2	ARHGEF7	ARHGAP25	FAM13A	VAV3	ARHGAP26	MCF2L	ARHGEF18	ARHGEF3	ARHGAP15	ARHGAP22	ARHGAP10	SYDE2	ARHGAP18	ARHGAP12	ARAP2	TAGAP
TNF signaling (WP3380)	Closing with aging	0.0124823	BIRC2	BIRC3	CASP8	RPS27A	SMPD2	MAP3K7	TNFAIP3	NSMAF	BAG4	TAB2	SMPD3
Endosomal Sorting Complex Required For Transport (ESCRT) (WP3575)	Closing with aging	0.0139701	RPS27A	STAM	CHMP4A	VTA1	CHMP3	CHMP7	CHMP4B
Serotonin HTR1 Group and FOS Pathway (WP722)	Closing with aging	0.0139701	BRAF	ELK4	GNAI1	ITPR1	MAP3K1	MAP2K6	SRF	MAP2K3	MAPKAPK3
Extracellular vesicle-mediated signaling in recipient cells (WP2870)	Closing with aging	0.0140434	KRAS	SMAD2	SMAD3	SMAD4	MFGE8	TGFA	TGFBR1	TGFBR2	TGFBR3	PIK3R5	CTNNB1	RAF1	TGFB1	AXIN1
mRNA Processing (WP411)	Closing with aging	0.0142613	CLK1	CLK3	DHX9	HNRNPD	HNRNPU	PRMT2	SRSF3	SRSF6	SRSF7	SNRPB	SNRPB2	SNRPF	SNRPN	SRP54	SRPK2	PRPF18	CELF2	TXNL4A	TMED10	CLASRP	CSTF2T	DICER1	CDC40	PTBP2	SF3B5	SREK1
Hair Follicle Development: Cytodifferentiation (Part 3 of 3) (WP2840)	Closing with aging	0.0153953	CUX1	EGR2	NR3C1	IFNG	JUN	SMAD4	CD200	NFATC1	NOTCH2	FZD1	LRIG1	LEF1	PERP	BCL11B	CTNNB1	RBPJ	NOTCH1	ADAM17	TCF4	TGFB1	PHLDA1	GSDMA
Metabolism of carbohydrates (WP1848)	Closing with aging	0.0153953	AGL	AKR1B1	ENO2	GPI	GYG1	HK1	PFKFB2	PFKFB3	PPP2R1B	PRKACB	PYGB	PYGM	RPE	RPS27A	SLC5A2	TPR	UGP2	EPM2A	NUP93	RPIA	NUP205	NUP210	NUP160	NUP54	PGM2	NUP35	NUP43
p38 MAPK Signaling Pathway (WP400)	Closing with aging	0.016837	CDC42	DAXX	HSPB1	MAX	MAP3K1	MAP3K5	MYC	MAP2K6	MAP2K4	STAT1	MAP3K7	TGFBR1
Apoptotic execution phase (WP1784)	Closing with aging	0.0169089	ADD1	BIRC2	CASP6	CASP8	HIST1H1D	HMGB1	HMGB2	LMNB1	PRKCQ	SATB1	STK24	TJP2	DSP	KPNB1	PLEC	PRKCD	DBNL
ISG15 antiviral mechanism (WP2672)	Closing with aging	0.0169595	EIF4A2	EIF4G2	FLNB	JAK1	PPM1B	EIF2AK2	RPS27A	STAT1	TPR	UBE2N	UBE2L6	NUP93	NUP205	NUP210	NUP160	NUP54	NUP35	NUP43
Cellular response to heat stress (WP3395)	Closing with aging	0.0170474	ATM	ATR	CAMK2D	EEF1A1	GSK3B	HSPA4	HSPB1	DNAJB1	RPA1	RPA3	HSPA13	TPR	NUP93	DNAJB6	HSPH1	NUP205	NUP210	NUP160	MRPL18	NUP54	RPTOR	RPS19BP1	NUP35	NUP43
Toll-like Receptor Signaling Pathway (WP75)	Closing with aging	0.0170474	CASP8	IFNAR1	JUN	MYD88	PIK3CB	PIK3CG	PIK3R1	MAPK13	MAP2K6	MAP2K4	STAT1	MAP3K7	TLR4	TLR5	PIK3R3	AKT3	TLR6	TAB2	PIK3R5	IRAK4	TLR9
Hair Follicle Development: Organogenesis (Part 2 of 3) (WP2839)	Closing with aging	0.0177014	RUNX2	CCND2	GLI1	ITGB1	MYC	FZD1	EDAR	LEF1
Regulation of mRNA stability by proteins that bind AU-rich elements (WP2733)	Closing with aging	0.0195368	ZFP36L1	HSPB1	TNPO1	EXOSC9	PRKCA	PSMA1	PSMC6	RPS27A	XPO1	YWHAZ	ANP32A	PSMD14	EXOSC8	PABPC1	EXOSC1	XRN1	DCP2
Signaling of Hepatocyte Growth Factor Receptor (WP313)	Closing with aging	0.0203759	PTK2B	ITGA1	ITGB1	JUN	PTEN	RAP1B	RASA1	SOS1
RHO GTPases Activate Formins (WP3379)	Closing with aging	0.0212025	BUB1	CDC42	CENPE	CENPF	ITGB1	KIF2A	MAD2L1	PFN2	PPP2R1B	PPP2R5A	SRF	XPO1	MAD1L1	BUB3	NDC80	ZWINT	DAAM1	NUP160	AHCTF1	CENPO	NUP43
Alpha 6 Beta 4 signaling pathway (WP244)	Closing with aging	0.0222476	ITGA6	IRS1	LAMC1	PIK3R1	PRKCA	SOS1	IRS2
C-type lectin receptors (CLRs) (WP3354)	Closing with aging	0.0224997	CASP8	FYN	ITPR1	ITPR2	KRAS	LYN	NFATC1	PSMA1	PSMC6	RPS27A	SYK	MAP3K7	UBE2D1	UBE2D2	UBE2N	CUL1	BCL10	PSMD14	AHCYL1	MALT1	TAB2	FBXW11
Hexose transport (WP1828)	Closing with aging	0.0251068	HK1	SLC5A2	TPR	NUP93	NUP205	NUP210	NUP160	NUP54	NUP35	NUP43
Immunoregulatory interactions between a Lymphoid and a non-Lymphoid cell (WP1829)	Closing with aging	0.0251068	CD8A	CD22	HLA-C	ITGA4	ITGB1	ITGB2	ITGB7	CD200	SELL	KLRG1	CD96	CD226	CLEC2D	CRTAM	SLAMF6	CD200R1
Focal Adhesion (WP306)	Closing with aging	0.0251788	ACTN1	BIRC2	BIRC3	ARHGAP5	BCL2	BLK	BRAF	CCND2	CCND3	CDC42	COL5A2	FYN	GSK3B	IGF1R	ITGA6	ITGA2	ITGA4	ITGB1	ITGB2	ITGB7	JUN	LAMC1	PPP1R12A	PIK3CB	PIK3CG	PIK3R1	MAPK6	MAP2K6	PTEN	RAP1B	SOS1	TXK	TNK1	FARP2	AKT3	PIK3R5	PELO
Degradation of beta-catenin by the destruction complex (WP2773)	Closing with aging	0.0253276	AES	GSK3B	PPP2R1B	PPP2R5A	PSMA1	PSMC6	RPS27A	TCF7	TLE1	TLE4	AXIN2	CUL1	PSMD14	FRAT2	LEF1
BDNF signaling pathway (WP2380)	Closing with aging	0.025938	CAMK4	CDC42	DOCK3	EGR2	PTK2B	FYN	GSK3B	IRS1	JAK2	JUN	MARCKS	MEF2A	MEF2C	MAP3K1	NCK1	PIK3R1	PRKAA1	RPS6	STAT1	STAT5A	NCK2	IRS2	CDK5R1	RANBP9	VAV3	FRS2	GRIP1	KIDINS220
Histone Modifications (WP2369)	Closing with aging	0.025938	SETMAR	PRDM2	HIST1H3D	HIST1H3I	HIST1H3H	HIST1H4D	HIST1H4K	EED	SETD1B	SETBP1	SMYD2	KMT2C	SMYD3	HIST4H4	AEBP2
Human Complement System (WP2806)	Closing with aging	0.025938	CD59	CR2	ITGA2	ITGB2	LAMC1	CD46	PRKCA	PRNP	SELL
JAK/STAT (WP2593)	Closing with aging	0.0266044	CDC42	CFL2	ESR1	ITGB1	JAK1	JAK2	PDK1	PRKAA1	STAT1	STAT5A	TEC	SOCS2
Circadian rythm related genes (WP3594)	Closing with aging	0.0268876	ADORA2A	AHR	KLF9	CREM	CRY1	CRY2	DHX9	DYRK1A	GFPT1	GNAQ	GSK3B	HDAC2	HNRNPD	HNRNPU	ID3	JUN	NPAS2	PML	PRKAA1	PTEN	RORA	RPS27A	NRIP1	CUL1	BHLHE40	TNFRSF11A	PHLPP1	FBXW11	FBXL3	PSPC1	LGR4	BTBD9	SIK1
Regulation of Actin Cytoskeleton (WP51)	Closing with aging	0.0274069	ACTN1	BRAF	CDC42	CFL2	ITGA1	KRAS	PPP1R12A	PIK3C2A	PIK3C2B	PIK3C3	PIK3CB	PIK3CG	PIK3R1	PIP4K2A	MAPK6	SOS1	SOS2	PIP5K1B	PIK3R3	ARHGEF7	WASF1	ARPC5	GNA13	RRAS2	PIK3R5	CYFIP2	SSH2
PI Metabolism (WP2747)	Closing with aging	0.0277457	INPP5D	PIK3C2A	PIK3C2B	PIK3C3	PIK3CB	PIK3CG	PIK3R1	PIP4K2A	PTEN	PIP5K1B	PIK3R3	INPP4B	SYNJ2	MTMR2	MTMR6	PIK3R5	PI4K2B	VAC14	PIKFYVE
mTOR signalling (WP3318)	Closing with aging	0.0286711	RPS6	RRAGA	RPTOR	RRAGC
Nanoparticle-mediated activation of receptor signaling (WP2643)	Closing with aging	0.0286711	ITGA1	ITGB1	KRAS	MAPK13	SOS1	AKT3
Cell Differentiation - meta (WP2023)	Closing with aging	0.0286885	RUNX2	MEF2A	MEF2C	SRF	ID2	MEF2D	KLF4
Growth hormone receptor signaling (WP2657)	Closing with aging	0.0286885	JAK2	LYN	PTPN1	STAT5A	SOCS1	SOCS2
MyD88-independent TLR3/TLR4 cascade (WP2752)	Closing with aging	0.0286885	BIRC2	BIRC3	CASP8	RPS27A	MAP3K7	TLR4	UBE2D1	UBE2D2	UBE2N	TANK	TAB2
Overview of nanoparticle effects (WP3287)	Closing with aging	0.0286885	BCL2	CCND3	NFRKB	AKT3
RAF/MAP kinase cascade (WP2735)	Closing with aging	0.0286885	BRAF	CAMK2D	DUSP4	DUSP6	FYN	IRS1	JAK1	JAK2	KRAS	PPP2R1B	PPP2R5A	PSMA1	PSMC6	RAP1B	RASA1	RASA2	RASGRF2	RPS27A	SOS1	SPTBN1	CUL3	IRS2	AKAP9	PSMD14	FRS2	DUSP10	RASA3	RASGRP3	APBB1IP	DUSP16	SPRED1	SPRED2
Effects of PIP2 hydrolysis (WP1809)	Closing with aging	0.0294116	DGKA	DGKG	ITPR1	ITPR2	PRKCE	PRKCH	PRKCQ	DGKZ	DGKD	PRKCD	MGLL	DAGLB
Androgen receptor signaling pathway (WP138)	Closing with aging	0.0298628	AES	BAG1	RUNX2	CCNE1	CDC42	DAXX	GSK3B	JUN	SMAD3	SMAD4	MDM2	PIK3R1	PTEN	RB1	RNF6	UBE2I	SUMO1	NCOA3	KAT2B	NCOR2	DSTN	ZMIZ1
Asparagine N-linked glycosylation (WP1785)	Closing with aging	0.0298628	DAD1	GFPT1	LMAN1	MAN1A1	MAN2A1	MGAT2	MGAT5	PMM2	SEL1L	ST6GAL1	DPM2	EDEM1	MAN1A2	MGAT4A	GANAB	ALG8	ALG9	EDEM3	ALG10	MCFD2	ALG10B	ALG11
Adipogenesis (WP236)	Closing with aging	0.0304016	PLIN2	AHR	KLF5	KLF6	GADD45A	EBF1	EGR2	NR3C1	HIF1A	ID3	IRS1	SMAD3	MEF2A	MEF2C	RB1	RBL2	RORA	RXRA	STAT1	STAT5A	NRIP1	FZD1	KLF7	SOCS1	IRS2	NCOR2	LPIN1	CEBPA	CEBPD	CTNNB1	EPAS1	MEF2D	OSM	SERPINE1	PPARA	PPARD	RARA	SP1	STAT5B	TGFB1	SOCS3	LPIN2	NAMPT	RETN	TRIB3
DAP12 interactions (WP2694)	Closing with aging	0.0304016	FYN	KRAS	LCK	PIK3CB	PIK3R1	SOS1	SYK	GRAP2	VAV3	SIGLEC15
Structural Pathway of Interleukin 1 (IL-1) (WP2637)	Closing with aging	0.0304016	MBP	MAP3K1	MAP3K3	MYC	MYD88	MAP2K6	MAP2K4	MAP3K7	TANK	TAB2	IRAK4
Wnt Signaling Pathway and Pluripotency (WP399)	Closing with aging	0.0304016	CCND2	CCND3	CD44	GSK3B	JUN	LRP6	MYC	PPP2R1B	PPP2R2A	PRKCA	PRKCB	PRKCE	PRKCH	PRKCQ	MAP2K4	MAP3K7	TCF7	WNT7A	FZD3	AXIN2	FZD1	LEF1	LRRK2	PPM1J
Allograft Rejection (WP2328)	Closing with aging	0.0309962	FASLG	CXCR5	CASP8	CD28	GABPA	HLA-C	HLA-DOA	HLA-DOB	IFNG	IL10	STAT1	TUBA1B	PECR	LRRK2
GPCR downstream signaling (WP1824)	Closing with aging	0.0314728	ADORA2A	ANXA1	APP	CXCR5	CDC42	CCR1	CCR6	CCR7	CNR2	ECT2	S1PR1	GNAI1	GNAQ	GNAS	GPR18	GRK5	JAK1	P2RY1	PIK3CB	PIK3CG	PIK3R1	PNOC	PRKCE	PRKCH	PRKCQ	PTGER4	RASGRF2	RGS1	RGS10	SOS1	SOS2	SSTR3	TBXA2R	CXCR4	GPR68	PIK3R3	S1PR4	RGS9	ARHGEF7	P2RY14	AKT3	VAV3	GNA13	GNB5	CCR9	MCF2L	ARHGEF18
Respiratory electron transport ATP synthesis by chemiosmotic coupling and heat production by uncoupling proteins. (WP1902)	Closing with aging	0.0320755	ATP5A1	ATP5C1	ATP5G3	ATP5I	ATP5O	COX6C	COX7C	NDUFA4	NDUFB3	NDUFB4	NDUFB5	NDUFB6	NDUFB9	NDUFC1	UCP2	UCP3	UQCRB	ATP5L	ATP5S	NDUFAF4	TIMMDC1	CYCS	NDUFA12	NDUFAF5	COX20
[truncated: 71 more rows]
[truncated: 28 more columns]
