# Supplementary material for: Sexual-dimorphism in human immune system aging
Source: Nat Commun. 2020 Feb 6;11:751. doi: 10.1038/s41467-020-14396-9 (PMC7005316; doi:10.1038/s41467-020-14396-9)
Supplement: Supplementary file 8 — Supplementary Table 7 [file 41467_2020_14396_MOESM8_ESM.xlsx]

## Sheet: RNA-seq
EnsemblID	logFC	logCPM	LR	PValue	FDR	Sex	Contrast
ENSG00000000419	0.124288	4.63514	3.05943	0.0802699	0.704072	Females	HMxHY
ENSG00000000457	-0.0435102	4.64786	0.511177	0.47463	0.932349	Females	HMxHY
ENSG00000000460	0.0675886	3.30773	0.349439	0.554431	0.947727	Females	HMxHY
ENSG00000000938	0.068341	9.3353	0.333309	0.563717	0.95121	Females	HMxHY
ENSG00000000971	1.14697	3.4069	13.492	0.000239579	0.0936861	Females	HMxHY
ENSG00000001036	0.0360591	5.34684	0.10408	0.746987	0.974007	Females	HMxHY
ENSG00000001084	0.00815442	5.41405	0.0141612	0.905275	0.991439	Females	HMxHY
ENSG00000001167	0.00168495	5.93423	0.000441467	0.983237	0.997184	Females	HMxHY
ENSG00000001460	-0.198081	2.17282	2.80566	0.0939322	0.718535	Females	HMxHY
ENSG00000001461	-0.087699	6.25053	0.751549	0.385986	0.913535	Females	HMxHY
ENSG00000001561	0.270689	5.0777	2.87569	0.0899262	0.713799	Females	HMxHY
ENSG00000001629	0.0115383	6.29221	0.0565678	0.812005	0.978867	Females	HMxHY
ENSG00000001630	0.105791	4.48179	0.839576	0.359518	0.903367	Females	HMxHY
ENSG00000001631	0.0216268	5.50248	0.0956201	0.75715	0.974738	Females	HMxHY
ENSG00000002016	-0.0482006	3.86749	0.215708	0.64233	0.961838	Females	HMxHY
ENSG00000002330	-0.138331	3.66569	2.04756	0.152451	0.790178	Females	HMxHY
ENSG00000002549	0.0580511	6.67942	0.0554395	0.813855	0.979116	Females	HMxHY
ENSG00000002587	0.155844	0.971675	0.279887	0.596775	0.956819	Females	HMxHY
ENSG00000002745	-0.516053	0.417968	2.08896	0.148367	0.786242	Females	HMxHY
ENSG00000002822	-0.211549	5.52249	2.83962	0.091966	0.717734	Females	HMxHY
ENSG00000002834	0.12826	8.56954	4.55081	0.0329032	0.564243	Females	HMxHY
ENSG00000002919	0.0439085	5.25371	0.367722	0.544248	0.944026	Females	HMxHY
ENSG00000002933	1.15399	4.9804	3.00163	0.0831807	0.709574	Females	HMxHY
ENSG00000003056	0.0767138	8.08463	1.60011	0.205887	0.832632	Females	HMxHY
ENSG00000003147	0.0751262	1.79064	0.206812	0.649278	0.963283	Females	HMxHY
ENSG00000003249	0.0823597	2.13102	0.0728916	0.787172	0.975398	Females	HMxHY
ENSG00000003393	0.126299	4.44524	1.76286	0.184268	0.818012	Females	HMxHY
ENSG00000003400	-0.017351	6.33934	0.0535385	0.817017	0.979338	Females	HMxHY
ENSG00000003402	0.073366	7.70632	1.26012	0.261628	0.860034	Females	HMxHY
ENSG00000003436	-0.0761664	3.65521	0.243475	0.621707	0.959293	Females	HMxHY
ENSG00000003509	-0.0116482	4.29309	0.0266752	0.870262	0.987437	Females	HMxHY
ENSG00000003756	0.0274136	7.90992	0.164564	0.684989	0.966428	Females	HMxHY
ENSG00000003987	0.107798	1.53043	0.331096	0.565015	0.952103	Females	HMxHY
ENSG00000004059	-0.0206755	6.61487	0.0771083	0.781255	0.975398	Females	HMxHY
ENSG00000004139	0.0519339	5.05352	0.319041	0.572185	0.952613	Females	HMxHY
ENSG00000004142	-0.0576178	5.60945	1.32673	0.249388	0.854933	Females	HMxHY
ENSG00000004399	0.265878	7.50881	4.77104	0.0289424	0.543704	Females	HMxHY
ENSG00000004455	0.00531249	6.95292	0.0108638	0.916987	0.992256	Females	HMxHY
ENSG00000004468	0.200619	4.07027	0.991836	0.319294	0.882561	Females	HMxHY
ENSG00000004478	-0.000500941	5.57804	3.23511e-05	0.995462	0.998778	Females	HMxHY
ENSG00000004487	-0.0955782	6.08469	5.17406	0.0229265	0.513831	Females	HMxHY
ENSG00000004534	0.00725613	7.80941	0.00576099	0.939498	0.995085	Females	HMxHY
ENSG00000004660	0.251623	4.09193	3.38932	0.0656202	0.661013	Females	HMxHY
ENSG00000004700	0.188271	6.64176	9.70639	0.00183628	0.19893	Females	HMxHY
ENSG00000004766	-0.0420468	5.08701	0.382155	0.536452	0.943763	Females	HMxHY
ENSG00000004777	0.151646	3.53489	0.934524	0.33369	0.895107	Females	HMxHY
ENSG00000004779	0.0515271	4.52314	0.517969	0.47171	0.932349	Females	HMxHY
ENSG00000004799	-0.0402389	5.62502	0.0130881	0.908918	0.991971	Females	HMxHY
ENSG00000004809	0.346494	1.18218	0.914563	0.338907	0.897969	Females	HMxHY
ENSG00000004838	0.147693	1.19825	0.673319	0.411897	0.925379	Females	HMxHY
ENSG00000004864	-0.0363455	3.83937	0.134782	0.713525	0.970706	Females	HMxHY
ENSG00000004866	0.121474	3.01919	1.38095	0.239939	0.853189	Females	HMxHY
ENSG00000004897	0.132471	6.1057	6.32602	0.0118979	0.395742	Females	HMxHY
ENSG00000004939	0.0710795	4.63127	0.00816643	0.927995	0.993389	Females	HMxHY
ENSG00000004975	-0.0309602	5.19319	0.274179	0.600542	0.956949	Females	HMxHY
ENSG00000005007	0.0159404	7.0616	0.0754851	0.783512	0.975398	Females	HMxHY
ENSG00000005020	0.0442473	7.03301	0.159999	0.689158	0.967123	Females	HMxHY
ENSG00000005059	-0.143407	6.44305	4.12696	0.0422052	0.602382	Females	HMxHY
ENSG00000005075	0.00286826	5.0218	0.00219024	0.962673	0.997184	Females	HMxHY
ENSG00000005100	0.0351859	4.69176	0.302153	0.582536	0.953482	Females	HMxHY
ENSG00000005102	0.646125	1.77065	4.28672	0.0384113	0.58856	Females	HMxHY
ENSG00000005156	-0.0624231	5.03263	0.856117	0.354828	0.902478	Females	HMxHY
ENSG00000005175	0.0424191	5.24514	0.305191	0.580647	0.953254	Females	HMxHY
ENSG00000005187	-0.255158	2.54198	7.50598	0.00614943	0.307488	Females	HMxHY
ENSG00000005194	-0.145919	4.84778	5.67975	0.0171619	0.462771	Females	HMxHY
ENSG00000005238	0.196959	5.85328	3.22599	0.072478	0.682764	Females	HMxHY
ENSG00000005249	-0.107884	6.48302	0.172268	0.678104	0.966083	Females	HMxHY
ENSG00000005339	-0.0637058	8.10602	0.5815	0.445725	0.928916	Females	HMxHY
ENSG00000005379	0.242071	6.23428	1.30048	0.254125	0.856398	Females	HMxHY
ENSG00000005381	0.328577	3.99468	0.644497	0.422087	0.927512	Females	HMxHY
ENSG00000005436	-0.203423	4.55277	6.05878	0.0138373	0.412815	Females	HMxHY
ENSG00000005448	0.0331936	3.43272	0.1104	0.739689	0.972789	Females	HMxHY
ENSG00000005469	0.227281	3.65951	5.80682	0.0159641	0.447068	Females	HMxHY
ENSG00000005471	0.151416	2.10097	0.303778	0.581523	0.953254	Females	HMxHY
ENSG00000005483	0.00193006	7.94708	0.000536159	0.981527	0.997184	Females	HMxHY
ENSG00000005486	0.0696072	5.12811	0.909165	0.340336	0.899453	Females	HMxHY
ENSG00000005513	0.178413	1.54503	0.432947	0.510547	0.938827	Females	HMxHY
ENSG00000005700	-0.0441932	6.44774	0.680738	0.409333	0.924212	Females	HMxHY
ENSG00000005801	-0.0682031	4.49144	0.995157	0.318485	0.882383	Females	HMxHY
ENSG00000005810	-0.18809	8.622	2.88268	0.089537	0.712946	Females	HMxHY
ENSG00000005812	0.134033	6.55958	2.92894	0.0870047	0.712946	Females	HMxHY
ENSG00000005844	0.221796	9.627	6.33849	0.0118146	0.395742	Females	HMxHY
ENSG00000005882	0.00973538	4.58082	0.0131502	0.908703	0.991911	Females	HMxHY
ENSG00000005884	0.171115	3.20169	1.88928	0.169283	0.804305	Females	HMxHY
ENSG00000005955	-0.0304736	6.95904	0.242474	0.622425	0.959293	Females	HMxHY
ENSG00000005961	0.135167	6.56492	0.14095	0.707338	0.969283	Females	HMxHY
ENSG00000006007	0.0346012	6.16442	0.213382	0.644129	0.962603	Females	HMxHY
ENSG00000006015	-0.013369	5.43412	0.0261598	0.871511	0.987627	Females	HMxHY
ENSG00000006016	-0.0607072	1.32041	0.071973	0.788486	0.976024	Females	HMxHY
ENSG00000006025	0.015839	5.38953	0.0279412	0.867247	0.986042	Females	HMxHY
ENSG00000006075	-0.219787	4.25672	0.343964	0.55755	0.949058	Females	HMxHY
ENSG00000006114	0.0107651	7.64408	0.0225036	0.880755	0.98923	Females	HMxHY
ENSG00000006118	-0.275543	0.241481	0.60055	0.438368	0.928916	Females	HMxHY
ENSG00000006125	0.0378567	7.96913	0.354533	0.551558	0.946719	Females	HMxHY
ENSG00000006194	-0.0304097	5.92273	0.291793	0.589074	0.955038	Females	HMxHY
ENSG00000006282	-0.233462	5.17061	1.10369	0.293458	0.874038	Females	HMxHY
ENSG00000006432	0.165259	3.7602	1.37816	0.240416	0.853765	Females	HMxHY
ENSG00000006451	0.0533481	5.25844	0.461471	0.496937	0.935629	Females	HMxHY
ENSG00000006453	-0.274804	1.25416	2.22853	0.135483	0.768414	Females	HMxHY
ENSG00000006459	-0.0218426	7.11066	0.0625494	0.802511	0.978141	Females	HMxHY
ENSG00000006530	-0.0482024	5.26617	0.471008	0.492524	0.933806	Females	HMxHY
ENSG00000006534	0.0369777	6.07724	0.0675143	0.794991	0.97698	Females	HMxHY
ENSG00000006555	0.217301	3.72575	2.41026	0.120543	0.755652	Females	HMxHY
ENSG00000006576	0.196425	5.71069	4.90125	0.0268372	0.534751	Females	HMxHY
ENSG00000006607	0.0262007	3.69622	0.062078	0.803241	0.978141	Females	HMxHY
ENSG00000006625	-0.125654	3.75799	2.77771	0.0955849	0.72068	Females	HMxHY
ENSG00000006634	0.0821669	4.00905	0.831149	0.36194	0.904277	Females	HMxHY
ENSG00000006638	0.061554	2.97685	0.186786	0.665605	0.964637	Females	HMxHY
ENSG00000006652	0.109914	5.44238	1.1831	0.276726	0.867032	Females	HMxHY
ENSG00000006695	-0.105491	4.27474	3.27094	0.070517	0.677517	Females	HMxHY
ENSG00000006712	0.0147338	5.65851	0.0798851	0.777453	0.975126	Females	HMxHY
ENSG00000006715	-0.00930688	6.31486	0.0184978	0.891816	0.98937	Females	HMxHY
ENSG00000006740	-0.409863	0.991266	2.07448	0.149781	0.787842	Females	HMxHY
ENSG00000006744	0.00683559	5.99738	0.0230689	0.879278	0.988898	Females	HMxHY
ENSG00000006831	0.114499	6.39255	3.01819	0.0823355	0.707124	Females	HMxHY
ENSG00000006837	-0.16162	0.919017	0.463648	0.495924	0.935492	Females	HMxHY
ENSG00000007038	0.522971	1.12464	1.53582	0.215241	0.835349	Females	HMxHY
ENSG00000007047	0.0471157	5.10237	0.460011	0.497619	0.935758	Females	HMxHY
ENSG00000007080	0.109673	4.66414	1.96341	0.16115	0.797303	Females	HMxHY
ENSG00000007129	-0.01842	3.98777	0.019729	0.888297	0.98937	Females	HMxHY
ENSG00000007168	0.0372402	7.62529	0.476429	0.490044	0.933806	Females	HMxHY
ENSG00000007202	0.0014606	8.34413	0.000938235	0.975564	0.997184	Females	HMxHY
ENSG00000007237	0.0052819	8.04432	0.00156481	0.968446	0.997184	Females	HMxHY
ENSG00000007255	-0.0231111	4.25413	0.0659479	0.797331	0.977115	Females	HMxHY
ENSG00000007264	0.206817	5.91854	1.07714	0.299337	0.876854	Females	HMxHY
ENSG00000007312	0.127806	5.96593	0.453877	0.5005	0.936825	Females	HMxHY
ENSG00000007341	-0.0383218	3.52551	0.116937	0.73238	0.972332	Females	HMxHY
ENSG00000007372	-0.380623	1.47913	4.02014	0.0449599	0.611514	Females	HMxHY
ENSG00000007376	0.00487007	4.63427	0.00177571	0.966388	0.997184	Females	HMxHY
ENSG00000007392	0.0401951	6.46001	0.206734	0.649339	0.963283	Females	HMxHY
ENSG00000007402	0.494741	4.2532	3.35674	0.0669306	0.66393	Females	HMxHY
ENSG00000007516	0.214305	3.64532	0.482667	0.487217	0.933806	Females	HMxHY
ENSG00000007520	0.0149684	4.92688	0.0367723	0.847929	0.982369	Females	HMxHY
ENSG00000007541	0.0203725	4.8052	0.0597795	0.806845	0.978141	Females	HMxHY
ENSG00000007545	0.0429157	5.86776	0.275394	0.599736	0.956819	Females	HMxHY
ENSG00000007923	-0.044689	5.51627	1.16321	0.2808	0.868821	Females	HMxHY
ENSG00000007944	0.0783801	5.9876	0.366471	0.544934	0.944553	Females	HMxHY
ENSG00000007968	0.680478	4.09223	17.5028	2.86887e-05	0.0354306	Females	HMxHY
ENSG00000008018	0.0162735	6.46927	0.094799	0.758163	0.974738	Females	HMxHY
ENSG00000008083	-0.0192335	6.53472	0.105737	0.745051	0.973797	Females	HMxHY
ENSG00000008128	0.0402791	6.5952	0.109216	0.741038	0.972789	Females	HMxHY
ENSG00000008130	0.0627696	8.00662	0.325695	0.568205	0.952103	Females	HMxHY
ENSG00000008226	0.16054	3.37751	1.20531	0.272263	0.86456	Females	HMxHY
ENSG00000008256	0.388821	4.48384	12.7902	0.000348434	0.104432	Females	HMxHY
ENSG00000008277	-0.0462328	2.65335	0.0797437	0.777645	0.975126	Females	HMxHY
ENSG00000008282	-0.0229458	5.84476	0.0778492	0.780234	0.975126	Females	HMxHY
ENSG00000008283	0.408556	4.88378	12.3459	0.000441959	0.115946	Females	HMxHY
ENSG00000008294	0.0317564	6.5292	0.340218	0.559703	0.94976	Females	HMxHY
ENSG00000008300	0.0298535	3.20532	0.0292162	0.864281	0.985894	Females	HMxHY
ENSG00000008311	0.0615745	2.72395	0.100243	0.751538	0.974738	Females	HMxHY
ENSG00000008324	0.0338259	4.10586	0.254197	0.614135	0.959293	Females	HMxHY
ENSG00000008382	-0.0248792	4.17976	0.0704699	0.790654	0.97636	Females	HMxHY
ENSG00000008394	0.145791	4.21546	0.879293	0.348396	0.902409	Females	HMxHY
ENSG00000008405	0.015434	4.73935	0.0407907	0.839943	0.981181	Females	HMxHY
ENSG00000008438	0.182778	1.85809	0.0784331	0.779432	0.975126	Females	HMxHY
ENSG00000008441	-0.0466654	3.64115	0.107003	0.743582	0.972904	Females	HMxHY
ENSG00000008513	-0.0738344	7.69534	1.06668	0.301697	0.88001	Females	HMxHY
ENSG00000008516	-0.168645	5.22354	0.374866	0.540364	0.943959	Females	HMxHY
ENSG00000008517	0.123337	7.93677	0.431923	0.511047	0.938827	Females	HMxHY
ENSG00000008710	-0.0581815	7.16904	0.461306	0.497014	0.935629	Females	HMxHY
ENSG00000008838	0.0739275	5.89941	2.13566	0.143908	0.7812	Females	HMxHY
ENSG00000008853	0.0830732	4.65836	0.69757	0.403602	0.922539	Females	HMxHY
ENSG00000008869	-0.0455585	6.65022	0.581842	0.445591	0.928916	Females	HMxHY
ENSG00000008952	-0.044907	7.26194	0.424034	0.514931	0.938827	Females	HMxHY
ENSG00000008988	-0.163752	9.85488	3.82708	0.0504306	0.627078	Females	HMxHY
ENSG00000009307	-0.0819468	9.59674	3.09486	0.0785398	0.695676	Females	HMxHY
ENSG00000009335	0.0337767	6.90659	0.730227	0.39281	0.917147	Females	HMxHY
ENSG00000009413	-0.101303	6.40303	1.08434	0.297729	0.875904	Females	HMxHY
ENSG00000009724	-0.238746	2.79676	2.70357	0.100124	0.728266	Females	HMxHY
ENSG00000009765	0.140467	-0.0677828	0.337181	0.561461	0.950927	Females	HMxHY
ENSG00000009780	0.0439271	3.97717	0.399654	0.527268	0.94136	Females	HMxHY
ENSG00000009790	-0.019905	8.66332	0.0562594	0.812509	0.978879	Females	HMxHY
ENSG00000009830	0.130044	3.14385	1.77653	0.182576	0.816795	Females	HMxHY
ENSG00000009844	0.0660594	5.62646	1.006	0.315862	0.881192	Females	HMxHY
ENSG00000009950	-0.0352451	0.712857	0.0301735	0.862097	0.985642	Females	HMxHY
ENSG00000009954	-0.00415652	7.34084	0.00769474	0.930099	0.994443	Females	HMxHY
ENSG00000010017	0.0348755	5.89445	0.442372	0.50598	0.937867	Females	HMxHY
ENSG00000010030	1.5658	1.199	9.29508	0.00229771	0.201009	Females	HMxHY
ENSG00000010072	0.101798	3.87233	1.63432	0.201106	0.828734	Females	HMxHY
ENSG00000010165	0.0123233	5.19517	0.02363	0.87783	0.988431	Females	HMxHY
ENSG00000010219	-0.0499877	3.38257	0.302053	0.582598	0.953482	Females	HMxHY
ENSG00000010244	0.0145722	8.30623	0.0659087	0.79739	0.977115	Females	HMxHY
ENSG00000010256	0.0156491	6.47875	0.0391275	0.843196	0.98161	Females	HMxHY
ENSG00000010270	0.110635	5.12644	2.50845	0.113237	0.749108	Females	HMxHY
ENSG00000010278	-0.370063	4.62153	1.32684	0.249368	0.854933	Females	HMxHY
ENSG00000010292	0.0119473	6.70075	0.0293117	0.864061	0.985894	Females	HMxHY
ENSG00000010295	0.144773	6.42502	2.44948	0.117564	0.755652	Females	HMxHY
ENSG00000010310	0.199137	2.71574	1.21502	0.270339	0.86338	Females	HMxHY
ENSG00000010318	-0.194891	2.6802	3.15921	0.0754996	0.690734	Females	HMxHY
ENSG00000010319	0.709057	0.814483	5.48699	0.0191585	0.48386	Females	HMxHY
ENSG00000010322	-0.0166738	7.43834	0.0812545	0.775605	0.975126	Females	HMxHY
ENSG00000010327	0.169238	7.94785	0.816297	0.366265	0.905523	Females	HMxHY
ENSG00000010361	-0.0875961	3.13114	1.21375	0.270591	0.863613	Females	HMxHY
ENSG00000010539	0.0810447	3.97181	0.488702	0.484507	0.933806	Females	HMxHY
ENSG00000010610	0.00295688	8.93684	0.000860614	0.976596	0.997184	Females	HMxHY
ENSG00000010626	-0.390212	2.16041	5.02465	0.024989	0.527546	Females	HMxHY
ENSG00000010704	0.0974641	4.07862	0.6826	0.408693	0.924212	Females	HMxHY
ENSG00000010803	-0.0885059	4.21669	1.10307	0.293593	0.874038	Females	HMxHY
ENSG00000010810	-0.0250623	8.4089	0.138678	0.709599	0.969283	Females	HMxHY
ENSG00000010818	-0.0964241	7.32581	0.493948	0.482171	0.933806	Females	HMxHY
ENSG00000011007	0.043818	6.07358	0.385081	0.534896	0.943694	Females	HMxHY
ENSG00000011009	0.0466725	5.70665	0.582981	0.445146	0.928916	Females	HMxHY
ENSG00000011021	0.129378	5.06513	2.74226	0.0977262	0.725436	Females	HMxHY
ENSG00000011028	-0.254926	1.96015	0.879446	0.348353	0.902409	Females	HMxHY
ENSG00000011052	-0.0372445	5.54482	0.0301854	0.86207	0.985642	Females	HMxHY
ENSG00000011105	0.0314576	3.03047	0.0115565	0.914391	0.992169	Females	HMxHY
ENSG00000011114	0.023686	5.69038	0.191781	0.661439	0.964087	Females	HMxHY
ENSG00000011132	0.0829754	4.98858	0.976948	0.322954	0.886919	Females	HMxHY
ENSG00000011143	-0.186744	3.33876	4.1277	0.0421865	0.602382	Females	HMxHY
ENSG00000011198	-0.177724	4.29653	1.53026	0.216073	0.835349	Females	HMxHY
ENSG00000011243	-0.0351779	6.74591	0.486281	0.485591	0.933806	Females	HMxHY
ENSG00000011258	-0.0478276	5.84129	0.553919	0.456721	0.93101	Females	HMxHY
ENSG00000011260	0.0608802	5.36569	1.32727	0.249291	0.854933	Females	HMxHY
ENSG00000011275	-0.0131521	7.08855	0.0473518	0.827737	0.980029	Females	HMxHY
ENSG00000011295	-0.109704	5.3882	2.2875	0.13042	0.760117	Females	HMxHY
ENSG00000011304	0.039576	8.08757	0.848073	0.357098	0.902519	Females	HMxHY
ENSG00000011376	-0.116783	4.27184	2.23001	0.135353	0.768202	Females	HMxHY
ENSG00000011405	-0.0378098	5.98271	0.259011	0.6108	0.957828	Females	HMxHY
ENSG00000011422	-0.256088	5.79246	2.20211	0.137822	0.771965	Females	HMxHY
ENSG00000011426	0.353715	0.550881	1.47091	0.225203	0.843538	Females	HMxHY
ENSG00000011451	0.140086	5.46259	3.89428	0.0484509	0.621893	Females	HMxHY
ENSG00000011454	-0.0347973	6.01947	0.598726	0.439065	0.928916	Females	HMxHY
ENSG00000011478	-0.0217076	2.86463	0.0433034	0.835155	0.98082	Females	HMxHY
ENSG00000011485	0.0124889	5.47956	0.0134879	0.907544	0.991439	Females	HMxHY
ENSG00000011523	-0.112364	5.71654	0.997024	0.318032	0.882286	Females	HMxHY
ENSG00000011566	0.0355278	3.69904	0.145004	0.703356	0.969121	Females	HMxHY
ENSG00000011590	0.000953816	1.22459	1.2203e-05	0.997213	0.998903	Females	HMxHY
ENSG00000011600	-0.0340208	8.15814	0.0564961	0.812122	0.978867	Females	HMxHY
ENSG00000011638	-0.0407891	3.82256	0.236811	0.626519	0.959464	Females	HMxHY
ENSG00000012048	0.147162	3.11578	2.21396	0.136767	0.770913	Females	HMxHY
ENSG00000012061	6.91935e-05	6.01171	1.18551e-06	0.999131	0.999941	Females	HMxHY
ENSG00000012124	0.0725723	6.1953	0.081094	0.77582	0.975126	Females	HMxHY
ENSG00000012223	-0.235879	6.42268	0.0954821	0.75732	0.974738	Females	HMxHY
ENSG00000012232	-0.0871536	6.20327	1.23104	0.267204	0.862178	Females	HMxHY
ENSG00000012660	0.0327537	7.46911	0.295861	0.586489	0.954677	Females	HMxHY
ENSG00000012779	0.043036	7.81904	0.122657	0.726171	0.972323	Females	HMxHY
ENSG00000012822	0.0618237	7.24966	0.927015	0.33564	0.896159	Females	HMxHY
ENSG00000012963	0.0239709	5.36549	0.195297	0.658544	0.964087	Females	HMxHY
ENSG00000012983	0.0608901	5.34492	0.60097	0.438208	0.928916	Females	HMxHY
ENSG00000013016	0.156872	4.94451	0.736866	0.390667	0.916531	Females	HMxHY
ENSG00000013275	0.000174026	5.84915	1.11677e-05	0.997334	0.998903	Females	HMxHY
ENSG00000013288	-0.00354262	7.07855	0.0034561	0.95312	0.996696	Females	HMxHY
ENSG00000013297	-0.139791	0.984311	0.379456	0.537895	0.943959	Females	HMxHY
ENSG00000013306	0.0465628	6.16266	0.0909484	0.762975	0.975126	Females	HMxHY
ENSG00000013364	0.0221017	8.18444	0.0971734	0.755248	0.974738	Females	HMxHY
ENSG00000013374	0.0428484	6.92751	0.608134	0.435491	0.928916	Females	HMxHY
ENSG00000013375	0.0723661	4.28339	0.774242	0.378908	0.911301	Females	HMxHY
ENSG00000013392	-0.157265	2.07908	1.82571	0.176635	0.812274	Females	HMxHY
ENSG00000013441	-0.0335363	7.66045	0.0789556	0.778718	0.975126	Females	HMxHY
ENSG00000013503	0.000757089	3.48844	4.73548e-05	0.994509	0.998778	Females	HMxHY
ENSG00000013523	-0.119807	5.18104	3.63178	0.056686	0.645144	Females	HMxHY
ENSG00000013561	-0.0247017	5.20948	0.117324	0.731955	0.972332	Females	HMxHY
ENSG00000013573	-0.285784	5.44721	0.666705	0.414203	0.926703	Females	HMxHY
ENSG00000013583	-0.0202785	4.21195	0.0182805	0.892449	0.98937	Females	HMxHY
ENSG00000013725	0.0766563	7.68921	0.334198	0.563198	0.951028	Females	HMxHY
ENSG00000013810	-0.103596	6.74778	2.20419	0.137636	0.771965	Females	HMxHY
ENSG00000014123	0.0305989	5.99019	0.163132	0.68629	0.966428	Females	HMxHY
ENSG00000014138	-0.037169	4.38204	0.394883	0.529744	0.941423	Females	HMxHY
ENSG00000014164	-0.0413392	5.12916	0.258846	0.610914	0.957828	Females	HMxHY
ENSG00000014216	0.0541908	7.6147	0.653874	0.418731	0.927512	Females	HMxHY
ENSG00000014257	0.00259799	4.8634	0.000322477	0.985673	0.997184	Females	HMxHY
ENSG00000014641	0.0276837	6.01464	0.339564	0.560081	0.950007	Females	HMxHY
ENSG00000014824	-0.098133	5.61203	2.12708	0.144716	0.782423	Females	HMxHY
ENSG00000014914	-0.066091	5.08084	0.177635	0.673413	0.966083	Females	HMxHY
ENSG00000014919	-0.127038	5.54507	4.47694	0.0343553	0.571475	Females	HMxHY
ENSG00000015133	0.0517624	8.16329	0.622511	0.430116	0.928916	Females	HMxHY
ENSG00000015153	-0.0391813	4.63095	0.17295	0.677503	0.966083	Females	HMxHY
ENSG00000015171	-0.00678155	6.23945	0.00710322	0.932833	0.994443	Females	HMxHY
ENSG00000015475	0.0680418	6.19814	0.361086	0.547904	0.945751	Females	HMxHY
ENSG00000015479	-0.0193398	8.62802	0.154907	0.69389	0.969121	Females	HMxHY
ENSG00000015532	-0.0152411	4.9963	0.0515203	0.820439	0.979338	Females	HMxHY
ENSG00000015568	0.134605	4.03589	0.16939	0.680654	0.966083	Females	HMxHY
ENSG00000015676	-0.0290042	6.09691	0.200129	0.654616	0.963933	Females	HMxHY
ENSG00000016864	-0.00605501	5.20548	0.0147639	0.90329	0.991439	Females	HMxHY
ENSG00000017260	0.00901763	6.18821	0.0363912	0.84871	0.982369	Females	HMxHY
ENSG00000017797	0.0169825	6.77856	0.109361	0.740872	0.972789	Females	HMxHY
ENSG00000018189	0.014382	5.38983	0.0333844	0.855023	0.983563	Females	HMxHY
ENSG00000018280	-0.294309	8.07186	2.66269	0.102727	0.733338	Females	HMxHY
ENSG00000018510	0.0169214	6.2616	0.0671464	0.795538	0.97698	Females	HMxHY
ENSG00000018699	-0.0975843	4.44526	1.45246	0.228133	0.845931	Females	HMxHY
ENSG00000018869	-0.0315977	2.34203	0.0558909	0.813113	0.979116	Females	HMxHY
ENSG00000019102	0.389893	0.782342	2.38357	0.122617	0.755652	Females	HMxHY
ENSG00000019144	0.0101307	1.70529	0.00348058	0.952955	0.996696	Females	HMxHY
ENSG00000019169	0.305354	4.3637	0.651936	0.419421	0.927512	Females	HMxHY
ENSG00000019485	-0.105339	2.21576	0.539676	0.462567	0.93101	Females	HMxHY
ENSG00000019582	-0.0483173	11.6945	0.214798	0.643032	0.962483	Females	HMxHY
ENSG00000019991	0.145713	4.23072	1.01205	0.314413	0.881192	Females	HMxHY
ENSG00000019995	0.0122924	5.85312	0.0631113	0.801644	0.978141	Females	HMxHY
ENSG00000020129	0.0125217	4.72969	0.0339234	0.85387	0.983388	Females	HMxHY
ENSG00000020181	0.225357	3.65263	0.845207	0.357912	0.902519	Females	HMxHY
ENSG00000020256	0.127806	3.90506	3.56782	0.0589095	0.648543	Females	HMxHY
ENSG00000020426	-0.167255	2.80651	2.91846	0.0875712	0.712946	Females	HMxHY
ENSG00000020577	0.194929	3.40761	0.753017	0.385523	0.913535	Females	HMxHY
ENSG00000020633	0.206573	8.11906	1.89698	0.168417	0.804305	Females	HMxHY
ENSG00000020922	0.156465	5.20599	2.67279	0.102077	0.732508	Females	HMxHY
ENSG00000021300	-0.144317	4.45702	0.724838	0.394562	0.917851	Females	HMxHY
ENSG00000021355	-0.0778147	7.96523	0.754919	0.384923	0.913535	Females	HMxHY
ENSG00000021574	0.0302893	5.88547	0.276849	0.598774	0.956819	Females	HMxHY
ENSG00000021762	0.378318	6.09371	4.58081	0.0323318	0.564031	Females	HMxHY
ENSG00000021776	0.0198119	6.52239	0.165509	0.684134	0.966399	Females	HMxHY
ENSG00000021826	-0.144818	0.775477	0.484184	0.486533	0.933806	Females	HMxHY
ENSG00000022277	-0.0502813	6.69503	0.936436	0.333196	0.894164	Females	HMxHY
ENSG00000022556	-0.0090555	3.51728	0.000579099	0.980801	0.997184	Females	HMxHY
ENSG00000022567	0.150934	4.6773	1.48748	0.222607	0.841194	Females	HMxHY
ENSG00000022840	0.108656	7.4727	2.53708	0.1112	0.748009	Females	HMxHY
ENSG00000022976	-0.0329427	4.42127	0.218575	0.640128	0.960698	Females	HMxHY
ENSG00000023041	0.131423	5.65884	5.35103	0.0207101	0.497606	Females	HMxHY
ENSG00000023171	-0.169047	4.40313	1.59794	0.206195	0.832632	Females	HMxHY
ENSG00000023191	-0.00907305	7.48468	0.00993734	0.920593	0.992292	Females	HMxHY
ENSG00000023228	0.0285997	6.16572	0.298847	0.584606	0.953587	Females	HMxHY
ENSG00000023287	0.0673089	6.76367	1.0355	0.308872	0.881192	Females	HMxHY
ENSG00000023318	-0.0138683	6.6397	0.0366032	0.848275	0.982369	Females	HMxHY
ENSG00000023330	0.189174	5.10464	3.55305	0.0594361	0.648543	Females	HMxHY
ENSG00000023445	0.180469	7.97661	1.35718	0.244026	0.854601	Females	HMxHY
ENSG00000023516	-0.062711	6.93262	0.451448	0.501648	0.937497	Females	HMxHY
ENSG00000023572	0.307318	2.01329	6.92513	0.00849929	0.354241	Females	HMxHY
ENSG00000023608	0.109171	2.71435	0.605676	0.43642	0.928916	Females	HMxHY
ENSG00000023697	0.0440494	4.50182	0.324344	0.569009	0.952103	Females	HMxHY
ENSG00000023734	-0.0200759	6.04572	0.187865	0.664699	0.964271	Females	HMxHY
ENSG00000023839	-0.0201951	2.06239	0.0220166	0.882043	0.98923	Females	HMxHY
ENSG00000023892	-0.00600664	7.37591	0.0107484	0.917428	0.992292	Females	HMxHY
ENSG00000023902	0.0295446	7.70444	0.0946673	0.758325	0.974738	Females	HMxHY
ENSG00000023909	0.221797	4.36807	4.16676	0.0412247	0.598621	Females	HMxHY
ENSG00000024048	0.0101903	7.11239	0.0256143	0.872846	0.988233	Females	HMxHY
ENSG00000024862	0.101961	4.43108	1.69432	0.193032	0.826898	Females	HMxHY
ENSG00000025039	0.0919214	4.08377	0.454005	0.500439	0.936825	Females	HMxHY
ENSG00000025156	-0.311403	4.25095	8.14812	0.00431059	0.257178	Females	HMxHY
ENSG00000025293	-0.0327893	6.78614	0.538373	0.463108	0.93101	Females	HMxHY
ENSG00000025434	0.208019	2.65622	1.87211	0.171234	0.80596	Females	HMxHY
ENSG00000025708	0.111717	8.66186	0.215659	0.642368	0.961838	Females	HMxHY
ENSG00000025770	0.00936241	5.15847	0.0174131	0.895017	0.989655	Females	HMxHY
ENSG00000025772	-0.189472	3.7529	2.53729	0.111185	0.748009	Females	HMxHY
ENSG00000025796	0.0378976	6.52471	0.130408	0.718009	0.971465	Females	HMxHY
ENSG00000025800	0.0592638	6.77763	2.43011	0.119025	0.755652	Females	HMxHY
ENSG00000026025	0.0313044	10.9344	0.0752652	0.783819	0.975398	Females	HMxHY
ENSG00000026036	-0.0770922	4.37676	0.454574	0.500171	0.936825	Females	HMxHY
ENSG00000026103	0.327744	5.325	8.2342	0.00411082	0.248258	Females	HMxHY
ENSG00000026297	0.0371423	7.73632	0.151292	0.697303	0.969121	Females	HMxHY
ENSG00000026508	-0.0258536	9.87489	0.0702173	0.791021	0.976553	Females	HMxHY
ENSG00000026559	-0.56797	1.51722	1.34664	0.245866	0.854601	Females	HMxHY
ENSG00000026652	-0.0682014	5.10428	0.184426	0.667597	0.964637	Females	HMxHY
ENSG00000026751	0.354222	6.48838	4.26149	0.0389857	0.59004	Females	HMxHY
ENSG00000026950	0.0516305	8.12059	0.24368	0.621561	0.959293	Females	HMxHY
ENSG00000027001	-0.0966451	2.71178	0.929438	0.335009	0.895712	Females	HMxHY
ENSG00000027075	-0.0213204	7.92424	0.044803	0.832367	0.98033	Females	HMxHY
ENSG00000027697	0.122012	7.39375	1.31034	0.252333	0.855699	Females	HMxHY
ENSG00000027847	-0.0772491	4.24979	0.894232	0.344333	0.901338	Females	HMxHY
ENSG00000027869	0.153453	5.03797	0.684208	0.408141	0.924212	Females	HMxHY
ENSG00000028116	0.100982	4.98471	0.900247	0.342715	0.901275	Females	HMxHY
ENSG00000028137	0.0400972	9.4986	0.123648	0.725111	0.972323	Females	HMxHY
ENSG00000028203	-0.0729547	5.28948	1.23865	0.265731	0.861877	Females	HMxHY
ENSG00000028277	0.154182	7.31839	1.26532	0.260646	0.859542	Females	HMxHY
ENSG00000028310	0.000723744	6.09153	0.000184657	0.989158	0.99807	Females	HMxHY
ENSG00000028528	0.0547961	7.62157	0.889908	0.345502	0.902274	Females	HMxHY
ENSG00000028839	0.0597468	4.21403	1.08271	0.298091	0.875904	Females	HMxHY
ENSG00000029153	-0.0194753	1.38757	0.010403	0.91876	0.992292	Females	HMxHY
ENSG00000029363	-0.0266691	8.36389	0.179138	0.672115	0.965697	Females	HMxHY
ENSG00000029364	-0.0516498	6.07199	0.5248	0.468801	0.932349	Females	HMxHY
ENSG00000029534	0.0896533	3.97244	0.0896385	0.764637	0.975126	Females	HMxHY
ENSG00000029639	-0.105582	2.87435	1.24361	0.264777	0.861877	Females	HMxHY
ENSG00000029725	0.025632	6.62695	0.24432	0.621103	0.959293	Females	HMxHY
ENSG00000030066	-0.0417836	6.09893	0.359401	0.548839	0.945751	Females	HMxHY
ENSG00000030110	0.101771	5.26404	1.01471	0.313777	0.881192	Females	HMxHY
ENSG00000030419	0.203398	5.84302	1.96929	0.160524	0.797303	Females	HMxHY
ENSG00000030582	0.0763598	9.43373	0.291358	0.589352	0.955038	Females	HMxHY
ENSG00000031003	0.110228	6.2834	4.09326	0.0430546	0.605154	Females	HMxHY
ENSG00000031081	-0.0239625	6.01691	0.0472731	0.827878	0.980029	Females	HMxHY
ENSG00000031691	-0.0259489	2.24946	0.0251799	0.87392	0.988248	Females	HMxHY
ENSG00000031698	-0.0174454	6.87078	0.223784	0.636172	0.960326	Females	HMxHY
ENSG00000031823	-0.0234565	6.10699	0.238798	0.625076	0.959464	Females	HMxHY
ENSG00000032219	0.0413377	6.34184	0.487848	0.484889	0.933806	Females	HMxHY
ENSG00000032389	-0.0827269	4.40352	1.17243	0.278903	0.86829	Females	HMxHY
ENSG00000032444	0.149512	7.36287	3.10394	0.078103	0.695676	Females	HMxHY
ENSG00000032742	0.0260671	3.55801	0.0777269	0.780402	0.975126	Females	HMxHY
ENSG00000033011	-0.0763638	4.10783	0.930264	0.334794	0.895712	Females	HMxHY
ENSG00000033030	0.0918959	5.63564	3.03387	0.0815433	0.70473	Females	HMxHY
ENSG00000033050	0.0292895	5.91969	0.24274	0.622234	0.959293	Females	HMxHY
ENSG00000033100	0.0579875	6.59291	0.779393	0.377327	0.911301	Females	HMxHY
ENSG00000033170	-0.0560632	4.21827	0.248885	0.617862	0.959293	Females	HMxHY
ENSG00000033178	-0.0350424	6.01541	0.278616	0.59761	0.956819	Females	HMxHY
ENSG00000033327	-0.13006	6.74463	1.1584	0.281798	0.869777	Females	HMxHY
ENSG00000033627	0.0899683	5.69564	0.70428	0.401349	0.921636	Females	HMxHY
ENSG00000033800	0.00387082	6.2547	0.00493256	0.944009	0.995242	Females	HMxHY
ENSG00000033867	0.0434432	6.09094	0.195561	0.658328	0.964087	Females	HMxHY
ENSG00000034053	-0.4223	6.04874	7.83972	0.00511106	0.286403	Females	HMxHY
ENSG00000034152	0.00506364	6.72556	0.0030576	0.955903	0.997184	Females	HMxHY
ENSG00000034510	-0.0809099	9.86643	1.22013	0.269335	0.863298	Females	HMxHY
ENSG00000034533	0.00321376	3.7705	0.000744113	0.978238	0.997184	Females	HMxHY
ENSG00000034677	0.0437059	6.5363	0.454344	0.500279	0.936825	Females	HMxHY
ENSG00000034693	-0.056101	3.45172	0.370203	0.542893	0.944026	Females	HMxHY
ENSG00000034713	0.00641504	5.88473	0.0159182	0.899599	0.990955	Females	HMxHY
ENSG00000035115	-0.354504	5.25346	3.10155	0.0782177	0.695676	Females	HMxHY
ENSG00000035141	0.0322185	5.26572	0.22437	0.63573	0.960222	Females	HMxHY
ENSG00000035403	0.053191	8.49384	0.20116	0.653786	0.9639	Females	HMxHY
ENSG00000035664	0.080654	2.87218	0.144083	0.704256	0.969143	Females	HMxHY
ENSG00000035681	-0.0350346	6.22563	0.583541	0.444928	0.928916	Females	HMxHY
ENSG00000035687	-0.0485525	6.41608	0.588764	0.442898	0.928916	Females	HMxHY
ENSG00000035720	0.0742046	3.53943	0.10719	0.743367	0.972789	Females	HMxHY
ENSG00000035862	-0.0344526	7.36723	0.0655709	0.797898	0.97722	Females	HMxHY
ENSG00000035928	-0.0319663	6.25175	0.406956	0.523519	0.940293	Females	HMxHY
ENSG00000036054	0.098524	5.50958	2.02857	0.154366	0.791274	Females	HMxHY
ENSG00000036257	-0.00790809	6.69801	0.0182603	0.892509	0.98937	Females	HMxHY
ENSG00000036448	-0.0215859	4.42124	0.000507093	0.982034	0.997184	Females	HMxHY
ENSG00000036530	-0.264306	1.03894	1.52156	0.217384	0.835349	Females	HMxHY
ENSG00000036549	-0.0251285	5.8747	0.157889	0.691108	0.968258	Females	HMxHY
ENSG00000037042	0.0216817	2.91117	0.0323809	0.857194	0.984362	Females	HMxHY
ENSG00000037241	0.00659239	3.10526	0.00610704	0.937711	0.994788	Females	HMxHY
ENSG00000037280	0.0549708	3.23992	0.0374445	0.846563	0.982314	Females	HMxHY
ENSG00000037474	0.102774	6.55689	2.54054	0.110957	0.748009	Females	HMxHY
ENSG00000037637	0.0238618	5.56555	0.202101	0.65303	0.9639	Females	HMxHY
ENSG00000037749	0.0954423	5.17619	1.28488	0.256993	0.856398	Females	HMxHY
ENSG00000037757	0.0265695	5.61633	0.0563293	0.812395	0.978867	Females	HMxHY
ENSG00000037897	-0.222884	1.73122	3.01944	0.0822717	0.707067	Females	HMxHY
ENSG00000038002	-0.0566286	4.59432	0.202262	0.652901	0.9639	Females	HMxHY
ENSG00000038210	0.0791912	5.27133	1.05672	0.303964	0.881192	Females	HMxHY
ENSG00000038219	-0.145635	7.82552	3.28386	0.0699642	0.674519	Females	HMxHY
ENSG00000038274	0.0696127	7.36871	1.41662	0.233961	0.850744	Females	HMxHY
ENSG00000038358	0.0130036	6.84939	0.0429434	0.835832	0.980907	Females	HMxHY
ENSG00000038382	-0.112967	6.55134	1.15186	0.283161	0.870169	Females	HMxHY
ENSG00000038427	-0.114488	11.3477	0.391533	0.531495	0.94186	Females	HMxHY
ENSG00000038532	-0.048843	5.74744	0.845427	0.357849	0.902519	Females	HMxHY
ENSG00000038945	-0.0496637	3.73157	0.0194682	0.889033	0.98937	Females	HMxHY
ENSG00000039068	-0.440629	0.780352	2.0599	0.15122	0.789555	Females	HMxHY
ENSG00000039123	-0.024972	6.38644	0.310275	0.577511	0.953207	Females	HMxHY
ENSG00000039319	0.0254452	5.91012	0.100645	0.751058	0.974738	Females	HMxHY
ENSG00000039523	0.130834	6.17934	1.25758	0.262109	0.860816	Females	HMxHY
ENSG00000039650	0.0205991	5.66103	0.0944447	0.758601	0.974738	Females	HMxHY
ENSG00000040199	-0.00062154	4.64939	7.6005e-05	0.993044	0.998264	Females	HMxHY
ENSG00000040275	0.058764	3.17857	0.23359	0.628875	0.959464	Females	HMxHY
ENSG00000040341	0.050084	5.08895	0.885625	0.346666	0.902409	Females	HMxHY
ENSG00000040487	-0.0183468	3.35809	0.0304276	0.861524	0.985625	Females	HMxHY
ENSG00000040531	0.107688	4.20531	2.15511	0.142097	0.779527	Females	HMxHY
ENSG00000040608	0.437127	0.774911	4.85712	0.0275323	0.534751	Females	HMxHY
ENSG00000040633	0.202081	5.08915	3.38303	0.0658709	0.661013	Females	HMxHY
ENSG00000040933	-0.0609813	7.77353	1.0834	0.297939	0.875904	Females	HMxHY
ENSG00000041353	-0.0796778	5.04874	0.183412	0.668457	0.964637	Females	HMxHY
ENSG00000041357	0.0974209	6.48149	1.13835	0.286001	0.870859	Females	HMxHY
ENSG00000041802	-0.209757	5.84384	4.88688	0.0270615	0.534751	Females	HMxHY
ENSG00000041880	0.0975544	3.7485	1.3702	0.241777	0.854325	Females	HMxHY
ENSG00000041988	0.165328	3.53803	3.23433	0.0721097	0.681373	Females	HMxHY
ENSG00000042062	-0.0508964	1.87496	0.0905885	0.76343	0.975126	Females	HMxHY
ENSG00000042088	-0.0478512	5.00636	0.332811	0.564009	0.951442	Females	HMxHY
ENSG00000042286	0.0252088	2.38207	0.0455204	0.83105	0.98033	Females	HMxHY
ENSG00000042317	-0.128953	1.83958	1.04354	0.306999	0.881192	Females	HMxHY
ENSG00000042429	-0.00958508	5.3532	0.0179412	0.893446	0.98937	Females	HMxHY
ENSG00000042445	0.106394	5.32881	1.54324	0.214136	0.835349	Females	HMxHY
ENSG00000042493	-0.0772978	6.87648	0.327969	0.566858	0.952103	Females	HMxHY
ENSG00000042753	0.0102053	5.73502	0.0119157	0.913076	0.992169	Females	HMxHY
ENSG00000042832	-0.274467	0.263814	0.995583	0.318382	0.882383	Females	HMxHY
ENSG00000042980	-0.0506761	4.92075	0.0669546	0.795824	0.97698	Females	HMxHY
ENSG00000043093	0.0617743	5.6369	0.926481	0.335779	0.896233	Females	HMxHY
ENSG00000043143	0.0470722	7.77964	0.330416	0.565414	0.952103	Females	HMxHY
ENSG00000043462	0.0652575	8.09473	1.02458	0.311435	0.881192	Females	HMxHY
ENSG00000043514	0.0876711	4.06174	1.01847	0.312882	0.881192	Females	HMxHY
ENSG00000043591	-0.0775494	0.111109	0.0318604	0.858334	0.98453	Females	HMxHY
ENSG00000044090	-0.123021	4.74074	3.35852	0.0668581	0.66393	Females	HMxHY
ENSG00000044115	0.100524	7.30984	0.602388	0.437668	0.928916	Females	HMxHY
ENSG00000044459	-0.0420689	3.36261	0.0763464	0.782311	0.975398	Females	HMxHY
ENSG00000044574	0.0659631	8.25621	0.2989	0.584573	0.953587	Females	HMxHY
ENSG00000046604	-0.464479	1.45806	7.02236	0.00804979	0.352421	Females	HMxHY
ENSG00000047056	0.0996877	6.11121	3.25309	0.071289	0.680576	Females	HMxHY
ENSG00000047188	-0.00525989	6.13217	0.0061349	0.937569	0.994788	Females	HMxHY
ENSG00000047249	-0.0168799	5.01734	0.0806346	0.776439	0.975126	Females	HMxHY
ENSG00000047315	0.0665772	7.37938	1.25401	0.262787	0.861569	Females	HMxHY
ENSG00000047346	-0.0249798	5.87443	0.0595629	0.807188	0.978141	Females	HMxHY
ENSG00000047365	0.126109	7.19267	1.5318	0.215843	0.835349	Females	HMxHY
ENSG00000047410	-0.0916822	8.24035	2.11931	0.145452	0.783014	Females	HMxHY
ENSG00000047578	0.0747791	5.03722	1.40603	0.235716	0.850948	Females	HMxHY
ENSG00000047579	0.0943465	4.2384	0.848752	0.356906	0.902519	Females	HMxHY
ENSG00000047621	-0.0307506	4.35678	0.13316	0.715178	0.970706	Females	HMxHY
ENSG00000047662	-0.104607	4.35727	0.846811	0.357456	0.902519	Females	HMxHY
ENSG00000047849	0.0997999	7.06684	1.53727	0.215024	0.835349	Females	HMxHY
ENSG00000047932	-0.0165805	6.04193	0.0749556	0.784254	0.975398	Females	HMxHY
ENSG00000048028	0.176344	5.97396	1.8965	0.16847	0.804305	Females	HMxHY
ENSG00000048052	0.288187	5.34606	3.12	0.0773366	0.695676	Females	HMxHY
ENSG00000048140	0.0418003	5.43211	0.33701	0.56156	0.950949	Females	HMxHY
ENSG00000048162	0.132256	3.37473	2.98796	0.0838856	0.709574	Females	HMxHY
ENSG00000048342	-0.163209	1.60788	0.81033	0.368023	0.906659	Females	HMxHY
ENSG00000048392	0.0647345	5.2938	0.532245	0.465664	0.932019	Females	HMxHY
ENSG00000048405	0.070498	6.1479	1.1873	0.275875	0.866501	Females	HMxHY
ENSG00000048462	0.154607	1.10901	0.144492	0.703855	0.969121	Females	HMxHY
ENSG00000048471	-0.0311749	6.60521	0.188173	0.664442	0.964271	Females	HMxHY
ENSG00000048544	0.0250102	5.07929	0.0807718	0.776254	0.975126	Females	HMxHY
ENSG00000048649	-0.0431728	6.58601	0.477881	0.489384	0.933806	Females	HMxHY
ENSG00000048707	-0.195323	7.48155	3.3462	0.0673604	0.664988	Females	HMxHY
ENSG00000048740	-0.0359811	8.4034	0.243997	0.621334	0.959293	Females	HMxHY
ENSG00000048828	0.0143381	8.30505	0.0912466	0.762598	0.975126	Females	HMxHY
ENSG00000048991	-0.0761875	5.62723	0.952717	0.329029	0.890373	Females	HMxHY
ENSG00000049089	-0.351549	4.07698	5.16298	0.0230732	0.513831	Females	HMxHY
ENSG00000049167	-0.142812	3.34721	2.32177	0.127575	0.756384	Females	HMxHY
ENSG00000049192	-0.0607353	1.36276	0.0505309	0.822142	0.979338	Females	HMxHY
ENSG00000049239	0.0743414	7.22251	0.850954	0.356282	0.902519	Females	HMxHY
ENSG00000049245	-0.00299324	6.66105	0.00102103	0.974509	0.997184	Females	HMxHY
ENSG00000049246	0.0195045	3.77713	0.0135244	0.907419	0.991439	Females	HMxHY
ENSG00000049247	2.3075	0.861266	11.3318	0.000761907	0.122272	Females	HMxHY
ENSG00000049249	0.0286179	1.23367	0.0223495	0.881161	0.98923	Females	HMxHY
ENSG00000049323	-0.140645	4.16652	0.187091	0.665349	0.964637	Females	HMxHY
ENSG00000049449	0.0669004	4.60963	0.326964	0.567453	0.952103	Females	HMxHY
ENSG00000049541	0.0440963	4.39069	0.40973	0.522107	0.940293	Females	HMxHY
ENSG00000049618	-0.0745073	7.04859	1.32173	0.250282	0.855517	Females	HMxHY
ENSG00000049656	0.0764435	6.59086	3.24421	0.0716763	0.680576	Females	HMxHY
ENSG00000049759	0.0544504	2.74052	0.138289	0.709988	0.969283	Females	HMxHY
ENSG00000049860	0.00484196	7.03447	0.00255774	0.959665	0.997184	Females	HMxHY
ENSG00000049883	-0.0158704	2.49587	0.0239765	0.876945	0.988248	Females	HMxHY
ENSG00000050130	0.0514547	5.29774	0.713024	0.398442	0.920972	Females	HMxHY
ENSG00000050327	-0.440669	2.84577	2.72755	0.0986306	0.726349	Females	HMxHY
ENSG00000050344	0.0699334	4.79452	0.200933	0.653969	0.9639	Females	HMxHY
ENSG00000050393	-0.0696534	3.37938	0.457837	0.498637	0.936318	Females	HMxHY
ENSG00000050405	-0.0497746	4.49736	0.141671	0.706626	0.969283	Females	HMxHY
ENSG00000050426	-0.0577349	5.97929	0.781023	0.376828	0.911265	Females	HMxHY
ENSG00000050438	0.0812605	3.32847	0.501051	0.479038	0.933734	Females	HMxHY
ENSG00000050628	0.232017	0.762326	0.53936	0.462698	0.93101	Females	HMxHY
ENSG00000050730	0.456979	0.764191	2.14358	0.143168	0.780628	Females	HMxHY
ENSG00000050748	-0.0194098	5.61621	0.122588	0.726245	0.972323	Females	HMxHY
ENSG00000051009	-0.0628663	6.34275	0.57502	0.448271	0.928916	Females	HMxHY
ENSG00000051108	0.00740504	6.84274	0.0052404	0.942291	0.995242	Females	HMxHY
ENSG00000051128	0.141586	4.58116	0.708147	0.40006	0.921097	Females	HMxHY
ENSG00000051341	0.354662	0.881003	3.15403	0.0757397	0.690872	Females	HMxHY
ENSG00000051382	0.074691	5.62057	0.398931	0.527642	0.941423	Females	HMxHY
ENSG00000051523	0.0523366	8.5865	0.30894	0.578331	0.953207	Females	HMxHY
ENSG00000051596	0.181957	4.61067	1.91971	0.165889	0.804305	Females	HMxHY
ENSG00000051620	-0.0281298	5.41273	0.0694806	0.792095	0.976772	Females	HMxHY
ENSG00000051825	-0.131717	5.74145	2.86021	0.0907957	0.716902	Females	HMxHY
ENSG00000052126	0.0937383	3.14882	0.261608	0.609017	0.957756	Females	HMxHY
ENSG00000052723	0.00757395	5.87432	0.0158878	0.899695	0.990955	Females	HMxHY
ENSG00000052749	-0.19471	5.8396	2.26982	0.131915	0.764247	Females	HMxHY
ENSG00000052795	0.0329811	5.34056	0.132335	0.716023	0.970892	Females	HMxHY
ENSG00000052802	0.164381	3.60985	1.67605	0.19545	0.828734	Females	HMxHY
ENSG00000052841	-0.0771612	7.0209	2.53689	0.111213	0.748009	Females	HMxHY
ENSG00000053254	-0.0615127	8.0145	0.794791	0.372655	0.909005	Females	HMxHY
ENSG00000053371	-0.0625058	4.76028	0.593218	0.441178	0.928916	Females	HMxHY
ENSG00000053372	-0.160568	4.21553	3.7289	0.0534786	0.63384	Females	HMxHY
ENSG00000053438	-0.0493622	0.965521	0.053833	0.816523	0.979338	Females	HMxHY
ENSG00000053501	-0.152299	3.8978	3.98603	0.0458792	0.614644	Females	HMxHY
ENSG00000053524	0.0286899	2.10027	0.0247662	0.874951	0.988248	Females	HMxHY
ENSG00000053702	-0.158428	2.8676	1.52907	0.216252	0.835349	Females	HMxHY
ENSG00000053770	0.0821536	5.61261	1.67768	0.195233	0.828734	Females	HMxHY
ENSG00000053900	-0.00812404	5.66553	0.0120537	0.912576	0.992169	Females	HMxHY
ENSG00000053918	-0.118752	5.77042	1.24982	0.263587	0.861778	Females	HMxHY
ENSG00000054116	0.0190341	5.47339	0.1902	0.66275	0.964123	Females	HMxHY
ENSG00000054118	-0.025435	7.73989	0.180099	0.671288	0.9655	Females	HMxHY
ENSG00000054148	0.084443	4.43308	0.72387	0.394877	0.91806	Females	HMxHY
ENSG00000054219	-0.145139	7.25929	1.73002	0.188409	0.824888	Females	HMxHY
ENSG00000054267	-0.0128873	7.412	0.057654	0.810243	0.978141	Females	HMxHY
ENSG00000054277	-0.0323182	4.86301	0.0835772	0.772507	0.975126	Females	HMxHY
ENSG00000054282	-0.181492	4.75588	6.13458	0.0132563	0.409377	Females	HMxHY
ENSG00000054392	0.154137	2.24025	1.24894	0.263755	0.861778	Females	HMxHY
ENSG00000054523	-0.0453969	5.86285	0.189133	0.663639	0.964123	Females	HMxHY
ENSG00000054611	0.00853648	5.82916	0.0264011	0.870925	0.987502	Females	HMxHY
ENSG00000054654	0.0832463	8.62441	0.18825	0.664377	0.964271	Females	HMxHY
ENSG00000054690	-0.232346	1.92217	1.77399	0.182889	0.816795	Females	HMxHY
ENSG00000054793	0.00960549	3.52202	0.00138149	0.970351	0.997184	Females	HMxHY
ENSG00000054965	0.00479327	6.57841	0.00837573	0.92708	0.993334	Females	HMxHY
ENSG00000054967	0.0179199	6.55633	0.0168004	0.89687	0.990471	Females	HMxHY
ENSG00000054983	0.170896	6.06832	3.41353	0.064664	0.661013	Females	HMxHY
ENSG00000055044	-0.0355997	6.1468	0.275282	0.59981	0.956819	Females	HMxHY
ENSG00000055070	0.0406848	7.39465	0.851317	0.35618	0.902519	Females	HMxHY
ENSG00000055118	-0.209457	1.88963	1.05171	0.305114	0.881192	Females	HMxHY
ENSG00000055130	0.117552	6.56946	2.25325	0.133334	0.766609	Females	HMxHY
ENSG00000055147	0.000675042	4.6214	9.64026e-05	0.992166	0.998235	Females	HMxHY
ENSG00000055163	0.010904	8.84802	0.0210344	0.884685	0.98923	Females	HMxHY
ENSG00000055208	0.0282475	7.78639	0.0797105	0.77769	0.975126	Females	HMxHY
ENSG00000055211	-0.0164173	4.92455	0.0412732	0.839011	0.981181	Females	HMxHY
ENSG00000055332	0.282129	6.82197	3.16687	0.0751461	0.690517	Females	HMxHY
ENSG00000055483	-0.0705606	6.52972	0.805306	0.369512	0.907349	Females	HMxHY
ENSG00000055609	-0.131384	8.07566	1.09186	0.296058	0.875904	Females	HMxHY
ENSG00000055732	0.799041	0.760129	3.5218	0.0605667	0.64972	Females	HMxHY
ENSG00000055917	0.00023094	7.86237	7.49378e-06	0.997816	0.999272	Females	HMxHY
ENSG00000055950	-0.0101612	4.82619	0.0251467	0.874002	0.988248	Females	HMxHY
ENSG00000055955	0.138295	4.05722	0.835134	0.360792	0.903517	Females	HMxHY
ENSG00000056050	-0.0279632	3.64819	0.10468	0.746284	0.973804	Females	HMxHY
ENSG00000056097	0.0412486	7.04622	0.818933	0.365492	0.905384	Females	HMxHY
ENSG00000056558	0.00667389	7.00088	0.00352707	0.952642	0.996696	Females	HMxHY
ENSG00000056586	-0.0732462	6.81308	1.5889	0.207484	0.832632	Females	HMxHY
ENSG00000056736	0.191402	1.58971	1.38396	0.239427	0.853189	Females	HMxHY
ENSG00000056972	-0.106086	4.05179	1.31626	0.251264	0.855594	Females	HMxHY
ENSG00000057019	-0.0841095	1.65448	0.297472	0.585472	0.954153	Females	HMxHY
ENSG00000057252	-0.0141618	6.72023	0.0436637	0.834481	0.980652	Females	HMxHY
ENSG00000057294	-0.139036	1.82635	0.221028	0.638258	0.960698	Females	HMxHY
ENSG00000057608	-0.00490665	8.51646	0.00351755	0.952706	0.996696	Females	HMxHY
ENSG00000057657	0.384725	6.13333	3.97301	0.0462351	0.614644	Females	HMxHY
ENSG00000057663	0.00642395	5.12672	0.0167454	0.897038	0.990471	Females	HMxHY
ENSG00000057704	-0.271708	4.61354	2.11176	0.146171	0.783855	Females	HMxHY
ENSG00000057757	0.00503854	5.40581	0.00899252	0.924451	0.992773	Females	HMxHY
ENSG00000057935	-0.279629	4.16912	6.88955	0.00867012	0.357615	Females	HMxHY
ENSG00000058056	-0.26097	3.76431	5.37809	0.0203912	0.497026	Females	HMxHY
ENSG00000058063	-0.0371578	7.62175	0.382989	0.536008	0.943763	Females	HMxHY
ENSG00000058091	0.121629	3.76035	0.559464	0.454476	0.93101	Females	HMxHY
ENSG00000058262	0.110821	7.84533	4.71543	0.0298932	0.550195	Females	HMxHY
ENSG00000058272	0.102102	7.46211	4.83085	0.0279548	0.536877	Females	HMxHY
ENSG00000058453	-0.136513	6.37202	1.59138	0.207129	0.832632	Females	HMxHY
ENSG00000058600	-0.100984	5.92951	1.52387	0.217035	0.835349	Females	HMxHY
ENSG00000058668	0.209123	8.19782	4.57633	0.0324165	0.564031	Females	HMxHY
ENSG00000058673	0.0281143	8.25353	0.324426	0.56896	0.952103	Females	HMxHY
ENSG00000058729	-0.0518679	4.62334	0.488602	0.484552	0.933806	Females	HMxHY
ENSG00000058799	0.080222	4.64797	1.46462	0.226196	0.84423	Females	HMxHY
ENSG00000058804	-0.0442375	4.70576	0.402784	0.525655	0.94111	Females	HMxHY
ENSG00000058866	0.0635013	4.1301	0.265857	0.606124	0.957756	Females	HMxHY
ENSG00000059122	0.0399898	6.20217	0.0442651	0.833361	0.980495	Females	HMxHY
ENSG00000059145	-0.0634147	5.28694	0.424557	0.514672	0.938827	Females	HMxHY
ENSG00000059377	-0.034101	7.21503	0.0653631	0.798212	0.97722	Females	HMxHY
ENSG00000059378	0.123574	6.50642	1.59519	0.206586	0.832632	Females	HMxHY
ENSG00000059573	-0.0769886	5.07473	0.772197	0.379538	0.911841	Females	HMxHY
ENSG00000059588	-0.213701	5.91489	4.38253	0.0363091	0.581281	Females	HMxHY
ENSG00000059691	-0.0207879	3.7077	0.099145	0.752858	0.974738	Females	HMxHY
ENSG00000059728	-0.0468227	6.50927	0.0749387	0.784277	0.975398	Females	HMxHY
ENSG00000059758	-0.00173309	5.92914	0.000492893	0.982287	0.997184	Females	HMxHY
ENSG00000059769	0.198825	3.82342	1.7012	0.192132	0.826193	Females	HMxHY
ENSG00000059804	-0.180893	7.77107	1.25433	0.262727	0.861569	Females	HMxHY
ENSG00000059915	-0.257444	2.41028	2.85623	0.0910204	0.716902	Females	HMxHY
ENSG00000060069	-0.00752995	5.94423	0.0139924	0.905838	0.991439	Females	HMxHY
ENSG00000060138	-0.00525051	6.92054	0.00130064	0.971231	0.997184	Females	HMxHY
ENSG00000060140	-0.060344	0.563678	0.0270996	0.869244	0.986959	Females	HMxHY
ENSG00000060237	-0.0388269	8.74999	0.238767	0.625098	0.959464	Females	HMxHY
ENSG00000060339	0.0425504	6.77891	0.60677	0.436007	0.928916	Females	HMxHY
ENSG00000060491	0.00687009	7.37031	0.0103162	0.919099	0.992292	Females	HMxHY
ENSG00000060558	0.0215976	5.03858	0.0332701	0.855268	0.983592	Females	HMxHY
ENSG00000060642	0.0195227	3.76085	0.0436819	0.834447	0.980652	Females	HMxHY
ENSG00000060688	0.0244982	5.14683	0.11132	0.738646	0.972789	Females	HMxHY
ENSG00000060749	-0.0530475	5.37556	0.242419	0.622464	0.959293	Females	HMxHY
ENSG00000060762	-0.00807677	4.49818	0.0103714	0.918884	0.992292	Females	HMxHY
ENSG00000060971	0.0489937	6.49003	0.430821	0.511586	0.938827	Females	HMxHY
ENSG00000060982	-0.361975	4.62319	1.82541	0.176671	0.812274	Females	HMxHY
ENSG00000061273	0.00899175	7.26977	0.0139301	0.906047	0.991439	Females	HMxHY
ENSG00000061676	0.183938	3.07905	1.42198	0.233078	0.85064	Females	HMxHY
ENSG00000061794	0.00624393	5.17715	0.0115382	0.914459	0.992169	Females	HMxHY
ENSG00000061918	0.0460853	3.64912	0.0361636	0.849178	0.982369	Females	HMxHY
ENSG00000061936	-0.0470373	6.65754	0.879936	0.348219	0.902409	Females	HMxHY
ENSG00000061938	0.0470193	7.43945	0.460566	0.49736	0.935758	Females	HMxHY
ENSG00000061987	-0.0967586	6.68962	2.33217	0.126725	0.756065	Females	HMxHY
ENSG00000062194	-0.0265314	7.2548	0.328874	0.566323	0.952103	Females	HMxHY
ENSG00000062282	-0.247178	3.98534	1.85366	0.173359	0.809751	Females	HMxHY
ENSG00000062485	0.0200964	7.4407	0.145751	0.70263	0.969121	Females	HMxHY
ENSG00000062524	0.334986	3.74629	1.36575	0.242543	0.854429	Females	HMxHY
ENSG00000062582	-0.0329496	4.46521	0.211582	0.64553	0.962942	Females	HMxHY
ENSG00000062598	0.194272	6.4396	7.56064	0.00596568	0.303194	Females	HMxHY
ENSG00000062650	-0.0197855	7.4447	0.219166	0.639676	0.960698	Females	HMxHY
ENSG00000062716	0.0613538	7.67008	0.206887	0.649218	0.963283	Females	HMxHY
ENSG00000062725	0.0139414	5.76572	0.0688904	0.792959	0.976974	Females	HMxHY
ENSG00000062822	0.0256353	4.98355	0.133735	0.714591	0.970706	Females	HMxHY
ENSG00000063046	-0.159595	10.1591	5.02692	0.0249562	0.527546	Females	HMxHY
ENSG00000063127	-0.0571536	1.71432	0.117009	0.732301	0.972332	Females	HMxHY
ENSG00000063169	0.0815374	4.74143	0.372943	0.541405	0.943959	Females	HMxHY
ENSG00000063176	-0.0270756	4.09888	0.104857	0.746077	0.973797	Females	HMxHY
ENSG00000063177	-0.232553	9.59924	7.81439	0.00518318	0.286403	Females	HMxHY
ENSG00000063180	-0.307021	2.65019	6.18294	0.0128988	0.409186	Females	HMxHY
ENSG00000063241	0.0607417	3.03419	0.231835	0.630167	0.959464	Females	HMxHY
ENSG00000063244	0.0307844	7.72758	0.406135	0.523938	0.940663	Females	HMxHY
ENSG00000063245	0.0144297	6.23912	0.0259099	0.872121	0.987878	Females	HMxHY
ENSG00000063322	-0.00201322	6.0738	0.00172439	0.966877	0.997184	Females	HMxHY
ENSG00000063438	1.84946	0.463894	8.82045	0.00297873	0.22288	Females	HMxHY
ENSG00000063761	-0.177855	3.12614	2.51031	0.113104	0.749108	Females	HMxHY
ENSG00000063854	-0.0373546	5.226	0.206268	0.649708	0.963423	Females	HMxHY
ENSG00000063978	0.0509213	6.67024	0.667554	0.413906	0.926313	Females	HMxHY
ENSG00000064012	0.185674	7.59818	3.20505	0.0734113	0.685575	Females	HMxHY
ENSG00000064102	0.102048	4.59568	1.87142	0.171313	0.80596	Females	HMxHY
ENSG00000064115	0.0212042	5.49865	0.14896	0.699531	0.969121	Females	HMxHY
ENSG00000064201	-0.0164141	6.48838	0.0155982	0.900608	0.990958	Females	HMxHY
ENSG00000064225	0.172704	3.51383	1.53131	0.215917	0.835349	Females	HMxHY
ENSG00000064313	0.046967	5.48779	0.751681	0.385944	0.913535	Females	HMxHY
ENSG00000064393	-0.0809293	7.36881	0.454283	0.500308	0.936825	Females	HMxHY
ENSG00000064419	0.000860633	6.09394	0.000346891	0.98514	0.997184	Females	HMxHY
ENSG00000064489	0.00589656	1.80321	0.000557641	0.98116	0.997184	Females	HMxHY
ENSG00000064490	-0.0574353	4.89205	0.882073	0.347634	0.902409	Females	HMxHY
ENSG00000064545	-0.11387	3.78086	1.90408	0.167623	0.804305	Females	HMxHY
ENSG00000064547	-0.0841609	5.2727	0.650876	0.4198	0.927512	Females	HMxHY
ENSG00000064601	0.0844999	7.66421	0.508696	0.475704	0.933005	Females	HMxHY
ENSG00000064607	0.0453694	7.49105	0.312372	0.576228	0.953207	Females	HMxHY
ENSG00000064651	-0.0147065	4.35267	0.0290023	0.864774	0.985894	Females	HMxHY
ENSG00000064652	0.225923	2.09666	3.24987	0.0714291	0.680576	Females	HMxHY
ENSG00000064666	-0.0220761	8.50317	0.0523636	0.819	0.979338	Females	HMxHY
ENSG00000064687	0.0683701	7.59176	0.431241	0.511381	0.938827	Females	HMxHY
ENSG00000064703	0.00298695	4.78266	0.00171378	0.966979	0.997184	Females	HMxHY
ENSG00000064726	0.0226373	6.35953	0.224025	0.63599	0.960326	Females	HMxHY
ENSG00000064763	0.156585	3.92886	1.08161	0.298338	0.87642	Females	HMxHY
ENSG00000064886	0.397119	3.6726	3.20312	0.0734979	0.685575	Females	HMxHY
ENSG00000064932	0.049593	7.11062	0.248626	0.618044	0.959293	Females	HMxHY
ENSG00000064933	-0.0438767	4.73312	0.22887	0.632363	0.959464	Females	HMxHY
ENSG00000064961	0.0457859	5.75901	0.68909	0.406474	0.924212	Females	HMxHY
ENSG00000064989	-0.157025	2.31521	0.581759	0.445624	0.928916	Females	HMxHY
ENSG00000064995	-0.00820733	4.85118	0.0214002	0.883694	0.98923	Females	HMxHY
ENSG00000064999	-0.0520275	4.94736	0.388309	0.53319	0.94245	Females	HMxHY
ENSG00000065000	0.0145849	7.58941	0.0996501	0.75225	0.974738	Females	HMxHY
ENSG00000065029	-0.0343489	5.84614	0.219835	0.639166	0.960698	Females	HMxHY
ENSG00000065054	0.29548	1.61316	2.70946	0.0997549	0.728266	Females	HMxHY
ENSG00000065057	0.106589	2.66656	0.921576	0.337061	0.896995	Females	HMxHY
ENSG00000065060	-0.224399	5.49463	3.03586	0.0814433	0.704654	Females	HMxHY
ENSG00000065135	0.0626411	6.89107	0.958857	0.327475	0.88977	Females	HMxHY
ENSG00000065150	-0.0970557	6.94183	3.39424	0.0654246	0.661013	Females	HMxHY
ENSG00000065154	-0.0922421	5.68961	1.71992	0.189704	0.825235	Females	HMxHY
ENSG00000065183	0.0224205	4.96271	0.058238	0.809303	0.978141	Females	HMxHY
ENSG00000065243	-0.0537325	6.0184	0.47011	0.492937	0.933806	Females	HMxHY
ENSG00000065268	0.0536719	4.17465	0.209768	0.646949	0.962978	Females	HMxHY
ENSG00000065308	0.271313	5.38666	9.49525	0.00206004	0.201009	Females	HMxHY
ENSG00000065357	-0.136332	8.30441	0.889904	0.345503	0.902274	Females	HMxHY
ENSG00000065413	-0.0509156	7.32428	0.633614	0.426033	0.927512	Females	HMxHY
ENSG00000065427	-0.0947234	7.23746	3.84681	0.0498407	0.624573	Females	HMxHY
ENSG00000065457	0.0371103	4.94274	0.166971	0.682818	0.966083	Females	HMxHY
ENSG00000065485	-0.084946	3.01858	0.514326	0.473272	0.932349	Females	HMxHY
ENSG00000065491	-0.00349848	4.36676	0.00402397	0.94942	0.996593	Females	HMxHY
ENSG00000065518	-0.0315179	5.54964	0.398635	0.527795	0.941423	Females	HMxHY
ENSG00000065526	-0.0535902	7.87521	0.261435	0.609136	0.957756	Females	HMxHY
ENSG00000065534	-0.0324667	4.39735	0.0199254	0.887746	0.98937	Females	HMxHY
ENSG00000065548	0.00629204	6.3374	0.0154231	0.901165	0.991189	Females	HMxHY
ENSG00000065559	-0.0248066	5.52668	0.191642	0.661553	0.964087	Females	HMxHY
ENSG00000065600	0.0190831	4.10331	0.0696497	0.791847	0.976564	Females	HMxHY
ENSG00000065613	-0.0284566	7.08351	0.272531	0.601639	0.957411	Females	HMxHY
ENSG00000065615	-0.0311724	6.17763	0.107986	0.742449	0.972789	Females	HMxHY
ENSG00000065618	-0.0131716	-0.166551	0.000600787	0.980445	0.997184	Females	HMxHY
ENSG00000065665	-0.0295359	2.68867	0.0407727	0.839977	0.981181	Females	HMxHY
ENSG00000065675	0.00422184	5.839	0.00154683	0.968627	0.997184	Females	HMxHY
ENSG00000065717	-0.0400797	3.2834	0.0584131	0.809022	0.978141	Females	HMxHY
ENSG00000065802	-0.0262694	5.74044	0.107291	0.743249	0.972789	Females	HMxHY
ENSG00000065809	0.131329	8.13845	4.28277	0.0385006	0.589135	Females	HMxHY
ENSG00000065833	0.530933	1.57906	3.68053	0.0550513	0.639163	Females	HMxHY
ENSG00000065882	0.0148615	7.02446	0.0350893	0.851409	0.982549	Females	HMxHY
ENSG00000065883	0.0159719	6.84756	0.116729	0.732609	0.972332	Females	HMxHY
ENSG00000065911	0.0872091	5.62554	0.713853	0.398168	0.920856	Females	HMxHY
ENSG00000065970	0.0486271	5.9919	0.461718	0.496822	0.935629	Females	HMxHY
ENSG00000065978	-0.0696391	9.12262	1.29023	0.256006	0.856398	Females	HMxHY
ENSG00000065989	0.0429896	4.84159	0.0549972	0.814585	0.979338	Females	HMxHY
ENSG00000066027	0.0715102	7.02428	1.82473	0.176751	0.812274	Females	HMxHY
ENSG00000066044	0.0160929	6.08333	0.114804	0.73474	0.972693	Females	HMxHY
ENSG00000066056	-0.0435108	1.55037	0.0516311	0.820249	0.979338	Females	HMxHY
ENSG00000066084	-0.044984	6.65959	0.236383	0.626831	0.959464	Females	HMxHY
ENSG00000066117	0.0834791	6.10623	2.29106	0.130121	0.759232	Females	HMxHY
ENSG00000066135	0.0703916	5.81826	1.14136	0.285366	0.870404	Females	HMxHY
ENSG00000066136	0.0445203	5.88761	0.860024	0.353732	0.902478	Females	HMxHY
ENSG00000066279	0.361987	1.65018	1.99834	0.157472	0.795223	Females	HMxHY
ENSG00000066294	0.24372	7.21031	5.24448	0.0220166	0.504652	Females	HMxHY
ENSG00000066322	0.0394728	5.99047	0.382849	0.536083	0.943763	Females	HMxHY
ENSG00000066336	0.159197	7.99769	1.17257	0.278874	0.86829	Females	HMxHY
ENSG00000066379	-0.0633926	4.13949	0.417235	0.51832	0.939565	Females	HMxHY
ENSG00000066422	0.0464885	6.35778	0.54307	0.461163	0.93101	Females	HMxHY
ENSG00000066427	0.0587596	5.47917	0.733345	0.391801	0.917147	Females	HMxHY
ENSG00000066455	-0.0209771	5.52853	0.194884	0.658882	0.964087	Females	HMxHY
ENSG00000066468	-0.145182	0.684722	0.230054	0.631484	0.959464	Females	HMxHY
ENSG00000066557	0.0551357	4.22957	0.501995	0.478625	0.933662	Females	HMxHY
ENSG00000066583	0.0719998	3.8449	0.869782	0.351016	0.902478	Females	HMxHY
ENSG00000066651	0.0894302	3.49275	0.583335	0.445008	0.928916	Females	HMxHY
ENSG00000066654	0.0566034	6.67021	0.902198	0.342193	0.901211	Females	HMxHY
ENSG00000066697	-0.00561272	3.19137	0.00229563	0.961786	0.997184	Females	HMxHY
ENSG00000066739	-0.0570104	6.28822	0.491861	0.483098	0.933806	Females	HMxHY
ENSG00000066777	-0.0679759	7.40472	1.67628	0.19542	0.828734	Females	HMxHY
ENSG00000066827	-0.348887	4.43329	4.25699	0.0390892	0.590884	Females	HMxHY
ENSG00000066855	-0.0809406	3.34473	0.492107	0.482989	0.933806	Females	HMxHY
ENSG00000066923	-0.0710157	4.54877	0.24714	0.619096	0.959293	Females	HMxHY
ENSG00000066926	0.145268	4.75405	1.22285	0.268802	0.862178	Females	HMxHY
ENSG00000066933	-0.123324	5.93514	1.47578	0.224436	0.842744	Females	HMxHY
ENSG00000067057	0.210282	5.90437	2.55269	0.110107	0.748009	Females	HMxHY
ENSG00000067064	0.0673304	5.81803	0.481783	0.487616	0.933806	Females	HMxHY
ENSG00000067066	0.0277938	7.91853	0.179622	0.671699	0.9655	Females	HMxHY
ENSG00000067082	-0.05472	9.30305	0.127465	0.721075	0.972323	Females	HMxHY
ENSG00000067113	-0.216057	1.9559	1.97829	0.15957	0.795919	Females	HMxHY
ENSG00000067141	0.466949	4.01873	7.03873	0.00797657	0.352421	Females	HMxHY
ENSG00000067167	0.0214717	7.99426	0.112981	0.736775	0.972789	Females	HMxHY
ENSG00000067182	0.091935	7.11946	0.692872	0.405189	0.923888	Females	HMxHY
ENSG00000067191	0.321501	3.71637	9.16194	0.002471	0.204811	Females	HMxHY
ENSG00000067208	-0.0355657	4.95464	0.0688289	0.79305	0.976974	Females	HMxHY
ENSG00000067221	-0.154059	2.72994	1.77375	0.182918	0.816795	Females	HMxHY
ENSG00000067225	0.0455416	9.55428	0.351756	0.553121	0.947606	Females	HMxHY
ENSG00000067248	-0.0912622	5.54448	3.2587	0.0710456	0.680166	Females	HMxHY
ENSG00000067334	0.00630918	6.33105	0.0103855	0.918829	0.992292	Females	HMxHY
ENSG00000067365	-0.193622	3.66317	6.87085	0.00876131	0.357903	Females	HMxHY
ENSG00000067369	-0.0912934	5.50679	1.54665	0.21363	0.835349	Females	HMxHY
ENSG00000067533	-0.0535134	4.38388	0.304039	0.581361	0.953254	Females	HMxHY
ENSG00000067560	0.0354235	9.51355	0.222208	0.637363	0.960582	Females	HMxHY
ENSG00000067596	0.0415395	6.63176	0.644627	0.42204	0.927512	Females	HMxHY
ENSG00000067606	-0.125754	3.68601	1.62311	0.202658	0.828752	Females	HMxHY
ENSG00000067704	-0.0289252	6.80234	0.447229	0.503654	0.937497	Females	HMxHY
ENSG00000067798	-0.0913809	2.2643	0.165061	0.684539	0.966399	Females	HMxHY
ENSG00000067836	-0.149904	5.47915	0.661833	0.415914	0.927024	Females	HMxHY
ENSG00000067900	0.0527048	7.96229	0.826116	0.363398	0.90456	Females	HMxHY
ENSG00000067955	0.0480586	6.73116	1.11694	0.290578	0.871559	Females	HMxHY
ENSG00000068001	0.139238	3.41824	1.16801	0.279811	0.86829	Females	HMxHY
ENSG00000068024	0.162513	5.91766	3.21497	0.0729675	0.685281	Females	HMxHY
ENSG00000068028	0.183116	6.94036	2.12918	0.144518	0.782159	Females	HMxHY
ENSG00000068079	0.183026	5.0776	1.48795	0.222535	0.841194	Females	HMxHY
ENSG00000068097	-0.128681	4.6559	2.30688	0.128802	0.759232	Females	HMxHY
ENSG00000068120	0.00697482	5.98158	0.0248928	0.874634	0.988248	Females	HMxHY
ENSG00000068305	0.00839363	6.78814	0.0129616	0.909358	0.992099	Females	HMxHY
ENSG00000068383	-0.0546379	4.19196	0.538454	0.463074	0.93101	Females	HMxHY
ENSG00000068489	0.137982	3.49888	1.02501	0.311334	0.881192	Females	HMxHY
ENSG00000068650	0.00661413	7.26867	0.00354279	0.952537	0.996696	Females	HMxHY
ENSG00000068654	0.0071368	5.86238	0.00828135	0.927491	0.993334	Females	HMxHY
ENSG00000068697	-0.0321738	6.64887	0.112401	0.737427	0.972789	Females	HMxHY
ENSG00000068724	0.00211506	7.36132	0.000470008	0.982703	0.997184	Females	HMxHY
ENSG00000068745	0.00497155	5.64015	0.00550587	0.94085	0.995242	Females	HMxHY
ENSG00000068784	-0.152763	4.83587	3.38444	0.0658145	0.661013	Females	HMxHY
ENSG00000068793	0.121036	6.65175	0.861836	0.353226	0.902478	Females	HMxHY
ENSG00000068796	0.0363112	7.10537	0.167569	0.682282	0.966083	Females	HMxHY
ENSG00000068831	-0.158373	8.72242	3.12782	0.0769667	0.695461	Females	HMxHY
ENSG00000068878	0.0293623	6.5564	0.159334	0.689771	0.967261	Females	HMxHY
ENSG00000068885	0.058771	5.19425	0.274061	0.60062	0.956949	Females	HMxHY
ENSG00000068903	0.0975554	6.13113	2.414	0.120255	0.755652	Females	HMxHY
ENSG00000068912	0.0660469	5.45224	0.99212	0.319225	0.882561	Females	HMxHY
ENSG00000068971	0.129782	4.63577	2.18371	0.139478	0.773925	Females	HMxHY
ENSG00000068976	-0.120716	2.51909	0.673968	0.411671	0.925379	Females	HMxHY
ENSG00000069020	-0.00525189	4.77264	0.00121187	0.97223	0.997184	Females	HMxHY
ENSG00000069188	-0.299751	3.58573	0.838109	0.359938	0.903517	Females	HMxHY
ENSG00000069248	-0.0112318	5.85627	0.0387418	0.843961	0.98161	Females	HMxHY
ENSG00000069275	-0.0880167	7.43925	1.57401	0.209625	0.832632	Females	HMxHY
ENSG00000069329	0.00322318	7.33336	0.00254044	0.959801	0.997184	Females	HMxHY
ENSG00000069345	-0.014153	6.44041	0.110722	0.739323	0.972789	Females	HMxHY
ENSG00000069399	-0.111071	4.88785	0.486786	0.485365	0.933806	Females	HMxHY
ENSG00000069424	0.0554071	8.22044	0.441865	0.506223	0.938114	Females	HMxHY
ENSG00000069431	-0.0206046	5.19812	0.0158349	0.899861	0.990955	Females	HMxHY
ENSG00000069493	0.042148	6.69733	0.104388	0.746626	0.973894	Females	HMxHY
ENSG00000069667	0.121235	7.45346	0.657414	0.417474	0.927512	Females	HMxHY
ENSG00000069702	0.211759	6.57582	0.963801	0.326231	0.889431	Females	HMxHY
ENSG00000069712	-0.137424	2.21623	1.19121	0.275087	0.866123	Females	HMxHY
ENSG00000069849	0.0549785	6.2245	0.308123	0.578835	0.953207	Females	HMxHY
ENSG00000069869	-0.11595	6.05729	0.603604	0.437206	0.928916	Females	HMxHY
ENSG00000069943	-0.094495	3.90124	1.01077	0.314718	0.881192	Females	HMxHY
ENSG00000069956	-0.01758	5.33684	0.0700931	0.791201	0.976553	Females	HMxHY
ENSG00000069966	-0.0348393	5.08534	0.0827101	0.773658	0.975126	Females	HMxHY
ENSG00000069974	0.0793698	7.22663	0.698618	0.403248	0.922276	Females	HMxHY
ENSG00000069998	-0.10635	5.15232	1.28765	0.256481	0.856398	Females	HMxHY
ENSG00000070010	0.00876483	5.90117	0.0156321	0.900501	0.990958	Females	HMxHY
ENSG00000070018	-0.370566	2.37883	2.12345	0.14506	0.782423	Females	HMxHY
ENSG00000070047	0.0192285	6.49906	0.0744375	0.784982	0.975398	Females	HMxHY
ENSG00000070061	0.0129294	6.27389	0.0517468	0.820051	0.979338	Females	HMxHY
ENSG00000070081	-0.270186	5.8994	7.10194	0.00770004	0.350906	Females	HMxHY
ENSG00000070087	-0.20128	2.06337	0.739321	0.389878	0.916116	Females	HMxHY
ENSG00000070182	0.0889563	4.33047	0.190115	0.662821	0.964123	Females	HMxHY
ENSG00000070190	-0.0686445	6.78457	0.378217	0.538559	0.943959	Females	HMxHY
ENSG00000070214	0.00109497	6.06521	0.000184583	0.98916	0.99807	Females	HMxHY
ENSG00000070269	0.0132727	4.67996	0.0402451	0.841002	0.981217	Females	HMxHY
ENSG00000070366	-0.132211	5.66048	3.35977	0.0668073	0.66393	Females	HMxHY
ENSG00000070367	0.0425561	6.34374	0.588763	0.442898	0.928916	Females	HMxHY
ENSG00000070371	-0.0464194	3.42589	0.0590758	0.807963	0.978141	Females	HMxHY
ENSG00000070404	-0.128741	2.90917	0.852732	0.355781	0.902519	Females	HMxHY
ENSG00000070413	-0.0228376	6.82963	0.0886901	0.765849	0.975126	Females	HMxHY
ENSG00000070423	0.0969335	6.02265	1.80302	0.179347	0.815013	Females	HMxHY
ENSG00000070444	0.0702021	5.61401	0.74533	0.387959	0.914892	Females	HMxHY
ENSG00000070476	-0.184767	5.92224	7.8126	0.00518833	0.286403	Females	HMxHY
ENSG00000070495	0.00216401	5.25572	0.000842249	0.976847	0.997184	Females	HMxHY
ENSG00000070501	-0.00447821	4.33795	0.0029335	0.956806	0.997184	Females	HMxHY
ENSG00000070526	0.268521	1.88501	0.375543	0.539998	0.943959	Females	HMxHY
ENSG00000070540	0.0731717	4.47767	0.529944	0.46663	0.932349	Females	HMxHY
ENSG00000070601	-0.0566531	2.29794	0.123356	0.725422	0.972323	Females	HMxHY
ENSG00000070610	0.132457	6.52162	3.8213	0.0506051	0.627078	Females	HMxHY
ENSG00000070614	0.200496	6.37885	2.19642	0.138332	0.772201	Females	HMxHY
ENSG00000070669	0.172282	4.739	1.38317	0.239563	0.853189	Females	HMxHY
ENSG00000070718	0.111621	4.85377	0.597315	0.439604	0.928916	Females	HMxHY
ENSG00000070731	-0.425616	2.64873	2.20143	0.137883	0.771965	Females	HMxHY
ENSG00000070756	-0.161351	11.2179	2.99471	0.0835369	0.709574	Females	HMxHY
ENSG00000070759	0.0213535	3.77228	0.0710411	0.789827	0.976315	Females	HMxHY
ENSG00000070761	-0.00939495	3.9067	0.0109544	0.916643	0.992256	Females	HMxHY
ENSG00000070770	-0.0561487	6.33977	1.17832	0.277699	0.867729	Females	HMxHY
ENSG00000070785	-0.138704	3.63344	3.62033	0.0570775	0.645691	Females	HMxHY
ENSG00000070814	0.0194115	6.57227	0.151101	0.697485	0.969121	Females	HMxHY
ENSG00000070831	-0.0628673	9.04529	1.11864	0.290212	0.871559	Females	HMxHY
ENSG00000070882	0.183117	5.90583	4.5017	0.0338612	0.567852	Females	HMxHY
ENSG00000070915	-0.737638	0.628531	5.69506	0.0170127	0.462771	Females	HMxHY
ENSG00000070950	0.0457522	4.19848	0.312961	0.575869	0.953207	Females	HMxHY
ENSG00000070961	-0.0560292	7.44673	0.300402	0.58363	0.953566	Females	HMxHY
ENSG00000071051	-0.0755106	6.66187	0.513976	0.473423	0.932349	Females	HMxHY
ENSG00000071054	-0.0951141	7.70679	2.14907	0.142656	0.779778	Females	HMxHY
ENSG00000071073	-0.0810582	7.14546	0.516051	0.472531	0.932349	Females	HMxHY
ENSG00000071082	-0.292794	9.65132	12.2863	0.000456301	0.115946	Females	HMxHY
ENSG00000071127	0.00406223	8.949	0.00887512	0.924944	0.993002	Females	HMxHY
ENSG00000071189	-0.0551524	5.65817	0.820416	0.365059	0.904953	Females	HMxHY
ENSG00000071205	0.0350269	3.57738	0.0796272	0.777803	0.975126	Females	HMxHY
ENSG00000071242	0.0520519	3.41337	0.173871	0.676694	0.966083	Females	HMxHY
ENSG00000071243	-0.0245625	4.96355	0.125399	0.723251	0.972323	Females	HMxHY
ENSG00000071246	0.506202	5.65619	3.68374	0.0549456	0.639163	Females	HMxHY
ENSG00000071462	-0.0453208	5.29304	0.538187	0.463185	0.93101	Females	HMxHY
ENSG00000071537	0.0617207	7.20717	0.70795	0.400125	0.921097	Females	HMxHY
ENSG00000071564	-0.0364752	6.47582	0.217314	0.641094	0.961263	Females	HMxHY
ENSG00000071575	-0.0516516	7.08515	0.170795	0.679406	0.966083	Females	HMxHY
ENSG00000071626	-0.0163975	6.97845	0.131005	0.717392	0.971362	Females	HMxHY
ENSG00000071655	0.025073	5.8883	0.0931581	0.7602	0.974984	Females	HMxHY
ENSG00000071794	-0.00822365	4.62189	0.00541801	0.941323	0.995242	Females	HMxHY
ENSG00000071894	0.103302	7.31977	0.465193	0.495207	0.934904	Females	HMxHY
ENSG00000071967	0.0931135	5.942	0.300218	0.583746	0.953566	Females	HMxHY
ENSG00000071994	-0.0446378	6.06587	0.875773	0.349362	0.902478	Females	HMxHY
ENSG00000072042	0.0307347	6.23644	0.342202	0.558561	0.949088	Females	HMxHY
ENSG00000072062	0.0432895	7.02167	0.1385	0.709777	0.969283	Females	HMxHY
ENSG00000072071	-0.0154402	4.72471	0.0235866	0.877941	0.988431	Females	HMxHY
ENSG00000072080	-0.170568	1.19802	0.356125	0.550666	0.94632	Females	HMxHY
ENSG00000072110	-0.264759	7.61397	6.23989	0.0124904	0.40701	Females	HMxHY
ENSG00000072121	-0.0493408	6.08238	0.559696	0.454383	0.93101	Females	HMxHY
ENSG00000072134	-0.0403871	2.70664	0.059295	0.807614	0.978141	Females	HMxHY
ENSG00000072135	0.0653492	7.95913	0.729851	0.392931	0.917147	Females	HMxHY
ENSG00000072163	-0.0800059	1.94712	0.1507	0.697868	0.969121	Females	HMxHY
ENSG00000072195	-0.639119	2.69806	11.1847	0.000824739	0.127319	Females	HMxHY
ENSG00000072210	-0.00574776	5.76093	0.00864023	0.925941	0.993197	Females	HMxHY
ENSG00000072274	0.0389536	6.14088	0.190253	0.662706	0.964123	Females	HMxHY
ENSG00000072310	-0.258489	5.78242	6.35885	0.0116798	0.394112	Females	HMxHY
ENSG00000072364	-0.0465881	7.08787	0.450891	0.501912	0.937497	Females	HMxHY
ENSG00000072401	-0.155665	5.72206	1.23865	0.265731	0.861877	Females	HMxHY
ENSG00000072415	-0.0711888	3.86126	0.60671	0.436029	0.928916	Females	HMxHY
ENSG00000072422	0.166024	3.17077	0.282035	0.595371	0.956819	Females	HMxHY
ENSG00000072518	0.0918139	6.84776	2.2976	0.129574	0.759232	Females	HMxHY
ENSG00000072609	-0.000552677	6.44473	0.000130662	0.99088	0.998224	Females	HMxHY
ENSG00000072694	-0.0287922	5.58043	0.025736	0.872547	0.988075	Females	HMxHY
ENSG00000072736	0.0482612	7.75065	0.575494	0.448084	0.928916	Females	HMxHY
ENSG00000072756	0.0197668	4.39624	0.0557431	0.813355	0.979116	Females	HMxHY
ENSG00000072778	0.123298	7.91295	2.96824	0.0849143	0.709574	Females	HMxHY
ENSG00000072786	0.0743771	9.0179	2.03317	0.153899	0.791274	Females	HMxHY
ENSG00000072803	0.0245097	6.14445	0.28782	0.591621	0.955779	Females	HMxHY
ENSG00000072818	0.0177107	8.18893	0.0308843	0.860499	0.985274	Females	HMxHY
ENSG00000072840	0.264469	1.42002	1.09176	0.296082	0.875904	Females	HMxHY
ENSG00000072849	0.0534707	5.34321	1.3384	0.247315	0.854933	Females	HMxHY
ENSG00000072858	-0.165211	5.5117	2.4705	0.116001	0.751537	Females	HMxHY
ENSG00000072864	-0.0612906	5.8385	1.03686	0.308553	0.881192	Females	HMxHY
ENSG00000072952	0.0817921	3.98	0.174686	0.675981	0.966083	Females	HMxHY
ENSG00000072954	0.140824	2.34047	0.569057	0.450634	0.929317	Females	HMxHY
ENSG00000072958	-0.0285387	6.7272	0.218997	0.639805	0.960698	Females	HMxHY
ENSG00000073008	-0.106375	4.53464	0.495875	0.481318	0.933806	Females	HMxHY
ENSG00000073050	-0.0672693	5.16938	1.52927	0.216222	0.835349	Females	HMxHY
ENSG00000073060	0.112976	4.2131	0.461369	0.496985	0.935629	Females	HMxHY
ENSG00000073111	0.107494	3.9326	0.670603	0.412841	0.925379	Females	HMxHY
ENSG00000073150	0.0269226	1.00689	0.00662345	0.935136	0.994443	Females	HMxHY
ENSG00000073169	0.0674182	5.02586	0.67986	0.409635	0.924338	Females	HMxHY
ENSG00000073331	0.0160265	4.7984	0.0126357	0.910499	0.992169	Females	HMxHY
ENSG00000073350	0.236494	5.43969	2.42636	0.11931	0.755652	Females	HMxHY
ENSG00000073417	0.0336519	4.82249	0.133247	0.715089	0.970706	Females	HMxHY
ENSG00000073536	-0.227385	3.75432	3.29505	0.0694892	0.672168	Females	HMxHY
ENSG00000073578	-0.0688033	6.91813	2.32616	0.127215	0.756165	Females	HMxHY
ENSG00000073584	-0.0186252	6.99896	0.0968008	0.755703	0.974738	Females	HMxHY
ENSG00000073605	0.174218	5.53947	1.10026	0.294209	0.874475	Females	HMxHY
ENSG00000073614	-0.0635697	7.55427	1.21004	0.271323	0.863989	Females	HMxHY
ENSG00000073711	-0.107362	1.31279	0.270408	0.603058	0.957756	Females	HMxHY
ENSG00000073712	0.184985	0.428278	0.429412	0.512277	0.938827	Females	HMxHY
ENSG00000073737	0.245548	2.46787	0.700722	0.402541	0.922276	Females	HMxHY
ENSG00000073756	-0.0811198	4.39711	0.0279518	0.867222	0.986042	Females	HMxHY
ENSG00000073792	0.0649211	4.05142	0.241863	0.622864	0.959293	Females	HMxHY
ENSG00000073803	-0.0159744	3.81074	0.0245979	0.875373	0.988248	Females	HMxHY
ENSG00000073849	0.00987008	8.03257	0.0121711	0.912154	0.992169	Females	HMxHY
ENSG00000073861	0.438191	6.28584	4.10178	0.042838	0.605154	Females	HMxHY
ENSG00000073910	-0.0250407	6.04245	0.0479411	0.826685	0.980029	Females	HMxHY
ENSG00000073921	0.0427071	8.31943	0.232372	0.62977	0.959464	Females	HMxHY
ENSG00000073969	0.051729	6.19047	0.375402	0.540074	0.943959	Females	HMxHY
ENSG00000074054	0.000672208	6.39299	0.000130898	0.990872	0.998224	Females	HMxHY
ENSG00000074071	0.0602692	5.11626	0.688471	0.406685	0.924212	Females	HMxHY
ENSG00000074201	-0.172486	6.31356	11.478	0.00070423	0.119942	Females	HMxHY
ENSG00000074266	0.0772159	4.6228	1.42702	0.232252	0.850081	Females	HMxHY
ENSG00000074319	0.111127	5.27879	2.91101	0.0879767	0.712946	Females	HMxHY
ENSG00000074356	0.0104429	5.90038	0.0467985	0.828731	0.980029	Females	HMxHY
ENSG00000074370	0.00448045	8.63636	0.00308888	0.955678	0.997184	Females	HMxHY
ENSG00000074416	0.0645185	5.11365	0.116743	0.732594	0.972332	Females	HMxHY
ENSG00000074527	0.628627	0.605565	2.18272	0.139567	0.773925	Females	HMxHY
ENSG00000074582	-0.077524	4.21441	0.789835	0.37415	0.90999	Females	HMxHY
ENSG00000074590	0.284506	1.22182	0.326969	0.567449	0.952103	Females	HMxHY
ENSG00000074603	-0.00036469	6.7514	5.9044e-05	0.993869	0.998477	Females	HMxHY
ENSG00000074621	-0.239477	3.73156	5.71926	0.0167798	0.458475	Females	HMxHY
ENSG00000074657	0.0142883	4.54976	0.0123793	0.911408	0.992169	Females	HMxHY
ENSG00000074660	0.281528	4.21253	2.48887	0.114654	0.751253	Females	HMxHY
ENSG00000074695	0.0456617	6.4028	0.279949	0.596735	0.956819	Females	HMxHY
ENSG00000074696	0.0564922	4.85345	0.575354	0.448139	0.928916	Females	HMxHY
ENSG00000074706	-0.18171	6.68238	3.42559	0.0641932	0.661013	Females	HMxHY
ENSG00000074755	-0.0773292	7.84791	1.65383	0.198438	0.828734	Females	HMxHY
ENSG00000074800	-0.00681204	9.24076	0.00923836	0.923428	0.992509	Females	HMxHY
ENSG00000074842	-0.105193	5.15814	1.34674	0.245848	0.854601	Females	HMxHY
ENSG00000074855	0.089443	4.91896	1.00676	0.315681	0.881192	Females	HMxHY
ENSG00000074935	-0.144374	3.47139	1.58291	0.208342	0.832632	Females	HMxHY
ENSG00000074964	0.174943	5.79086	1.26905	0.259945	0.857945	Females	HMxHY
ENSG00000074966	-0.0698052	5.90558	0.218755	0.63999	0.960698	Females	HMxHY
ENSG00000075089	0.0178797	4.4359	0.0546343	0.815187	0.979338	Females	HMxHY
ENSG00000075131	0.0864348	2.09523	0.452837	0.500991	0.937223	Females	HMxHY
ENSG00000075142	0.0595035	5.44193	0.84057	0.359234	0.90321	Females	HMxHY
ENSG00000075151	0.0745105	6.53859	1.05594	0.304143	0.881192	Females	HMxHY
ENSG00000075188	0.0495164	3.47355	0.342219	0.558551	0.949088	Females	HMxHY
ENSG00000075223	-0.0845121	4.11916	0.310312	0.577489	0.953207	Females	HMxHY
ENSG00000075234	0.322801	5.56092	2.69405	0.100723	0.729302	Females	HMxHY
ENSG00000075239	0.13641	4.44037	2.54388	0.110722	0.748009	Females	HMxHY
ENSG00000075240	-0.0956002	5.97444	0.714879	0.397829	0.920414	Females	HMxHY
ENSG00000075275	-0.154998	3.16164	0.468441	0.493705	0.934172	Females	HMxHY
ENSG00000075292	-0.0646899	7.29194	1.63002	0.2017	0.828734	Females	HMxHY
ENSG00000075303	0.143163	5.50361	2.92114	0.0874262	0.712946	Females	HMxHY
ENSG00000075336	0.0351821	3.52871	0.125796	0.722831	0.972323	Females	HMxHY
ENSG00000075340	-0.335777	3.16747	2.5618	0.109474	0.748009	Females	HMxHY
ENSG00000075391	0.135899	1.40973	0.449435	0.502603	0.937497	Females	HMxHY
ENSG00000075399	0.0441342	4.91971	0.162797	0.686594	0.966428	Females	HMxHY
ENSG00000075407	-0.0511772	5.33509	0.35252	0.55269	0.947266	Females	HMxHY
ENSG00000075413	-0.0245386	6.73636	0.255603	0.613157	0.959193	Females	HMxHY
ENSG00000075415	-0.0667768	8.08004	1.40251	0.236305	0.851461	Females	HMxHY
ENSG00000075420	-0.00240015	6.20797	0.000763243	0.97796	0.997184	Females	HMxHY
ENSG00000075426	0.0534385	7.89342	0.128422	0.720073	0.972323	Females	HMxHY
ENSG00000075539	-0.105468	7.20959	1.39863	0.236954	0.85229	Females	HMxHY
ENSG00000075568	0.0590318	7.0451	0.64715	0.421133	0.927512	Females	HMxHY
ENSG00000075618	-0.0547168	3.04915	0.0575216	0.810457	0.978141	Females	HMxHY
ENSG00000075624	0.0426287	12.8545	0.263445	0.607763	0.957756	Females	HMxHY
ENSG00000075643	-0.0389769	0.15757	0.0289629	0.864865	0.985894	Females	HMxHY
ENSG00000075651	-0.101867	3.79131	0.582119	0.445483	0.928916	Females	HMxHY
ENSG00000075702	0.0168945	2.77634	0.0146222	0.903753	0.991439	Females	HMxHY
ENSG00000075711	-0.0591302	6.1778	0.926906	0.335668	0.896159	Females	HMxHY
ENSG00000075785	0.0361164	7.82688	0.152402	0.69625	0.969121	Females	HMxHY
ENSG00000075790	0.0778237	5.13712	1.03755	0.308392	0.881192	Females	HMxHY
ENSG00000075826	0.0495699	6.12279	0.173985	0.676594	0.966083	Females	HMxHY
ENSG00000075856	0.0526713	6.29566	0.733044	0.391898	0.917147	Females	HMxHY
ENSG00000075884	-0.0418736	6.55932	0.192662	0.660711	0.964087	Females	HMxHY
ENSG00000075914	-0.139924	4.2447	4.23182	0.0396729	0.594079	Females	HMxHY
ENSG00000075945	0.0256005	4.50226	0.0618244	0.803635	0.978141	Females	HMxHY
ENSG00000075975	-0.0238255	5.47378	0.276139	0.599243	0.956819	Females	HMxHY
ENSG00000076003	0.0587672	4.79943	0.328902	0.566306	0.952103	Females	HMxHY
ENSG00000076043	0.0913636	4.41294	1.33234	0.248389	0.854933	Females	HMxHY
ENSG00000076053	0.027174	4.90516	0.0603201	0.805991	0.978141	Females	HMxHY
ENSG00000076067	-0.153142	3.2209	0.68569	0.407634	0.924212	Females	HMxHY
ENSG00000076108	-0.0191818	8.18693	0.092592	0.760907	0.975126	Females	HMxHY
ENSG00000076201	0.0928609	5.84043	1.42319	0.23288	0.85064	Females	HMxHY
ENSG00000076242	-0.0748223	5.04588	1.91741	0.166142	0.804305	Females	HMxHY
ENSG00000076248	0.287835	3.85711	7.37592	0.00661028	0.323956	Females	HMxHY
ENSG00000076258	0.145867	1.91031	1.08576	0.297413	0.875904	Females	HMxHY
ENSG00000076321	-0.0449189	4.45346	0.322805	0.569927	0.952103	Females	HMxHY
ENSG00000076351	0.0884905	3.76156	0.365828	0.545287	0.944863	Females	HMxHY
ENSG00000076356	0.0459973	2.97216	0.105365	0.745484	0.973797	Females	HMxHY
ENSG00000076382	0.00699266	2.3205	0.00265983	0.958868	0.997184	Females	HMxHY
ENSG00000076513	0.0373564	7.55599	0.483062	0.487038	0.933806	Females	HMxHY
ENSG00000076554	0.0514395	4.80829	0.099579	0.752335	0.974738	Females	HMxHY
ENSG00000076555	-0.153652	4.76905	2.0459	0.152617	0.790178	Females	HMxHY
ENSG00000076604	-0.184827	3.84804	2.0847	0.148781	0.786242	Females	HMxHY
ENSG00000076641	0.00682759	6.81016	0.00444471	0.946845	0.996297	Females	HMxHY
ENSG00000076650	-0.040122	4.31795	0.44134	0.506477	0.938186	Females	HMxHY
ENSG00000076662	-0.114146	8.13295	2.11806	0.145571	0.783014	Females	HMxHY
ENSG00000076685	-0.0216867	6.90288	0.0957886	0.756943	0.974738	Females	HMxHY
ENSG00000076864	0.110263	-0.803388	0.0220592	0.88193	0.98923	Females	HMxHY
ENSG00000076924	-0.0681027	6.28963	1.58778	0.207644	0.832632	Females	HMxHY
ENSG00000076928	-0.0427333	9.5933	0.358218	0.549498	0.945751	Females	HMxHY
ENSG00000076944	0.0663294	7.66566	0.48936	0.484213	0.933806	Females	HMxHY
ENSG00000076984	0.0311867	5.94774	0.257884	0.611578	0.958294	Females	HMxHY
ENSG00000077044	-0.045342	7.82492	0.496033	0.481248	0.933806	Females	HMxHY
ENSG00000077092	-0.490115	-0.635883	2.42014	0.119785	0.755652	Females	HMxHY
ENSG00000077097	-0.0152614	8.23285	0.0826871	0.773688	0.975126	Females	HMxHY
ENSG00000077147	0.02535	7.61535	0.249074	0.617728	0.959293	Females	HMxHY
ENSG00000077150	0.0374627	6.57531	0.216967	0.641361	0.961263	Females	HMxHY
ENSG00000077157	0.00907066	5.21759	0.012505	0.910962	0.992169	Females	HMxHY
ENSG00000077232	-0.0313335	7.31893	0.200259	0.654512	0.963921	Females	HMxHY
ENSG00000077235	0.0419057	6.88023	0.43169	0.511161	0.938827	Females	HMxHY
ENSG00000077238	-0.0431566	7.75034	0.105132	0.745756	0.973797	Females	HMxHY
ENSG00000077254	0.0519846	6.91254	1.33064	0.248692	0.854933	Females	HMxHY
ENSG00000077312	-0.16047	5.7834	5.90649	0.0150852	0.431256	Females	HMxHY
ENSG00000077348	-0.195551	3.45675	3.82069	0.0506233	0.627078	Females	HMxHY
ENSG00000077380	0.0608695	6.29928	1.01145	0.314556	0.881192	Females	HMxHY
ENSG00000077420	0.044129	7.52694	0.373782	0.54095	0.943959	Females	HMxHY
ENSG00000077454	0.031457	8.21735	0.122539	0.726297	0.972323	Females	HMxHY
ENSG00000077458	-0.0251539	5.74851	0.0902776	0.763824	0.975126	Females	HMxHY
ENSG00000077463	0.124963	4.14859	2.94072	0.0863723	0.712946	Females	HMxHY
ENSG00000077514	-0.0267458	4.92302	0.0970423	0.755408	0.974738	Females	HMxHY
ENSG00000077549	-0.0380957	8.30956	0.341517	0.558955	0.94927	Females	HMxHY
ENSG00000077585	0.192618	4.03997	1.89556	0.168576	0.804305	Females	HMxHY
ENSG00000077616	0.24213	1.31257	1.18729	0.275877	0.866501	Females	HMxHY
ENSG00000077684	-0.0818551	6.29126	1.74035	0.187094	0.823686	Females	HMxHY
ENSG00000077782	0.37028	3.8226	2.34275	0.125868	0.755933	Females	HMxHY
ENSG00000077809	0.00863519	8.4372	0.0265006	0.870684	0.987437	Females	HMxHY
ENSG00000077984	0.345337	6.5424	2.26089	0.132678	0.766047	Females	HMxHY
ENSG00000078043	-0.110989	4.43159	1.63831	0.200557	0.828734	Females	HMxHY
ENSG00000078070	-0.0139093	4.57646	0.0453733	0.831319	0.98033	Females	HMxHY
ENSG00000078081	0.138891	1.26874	0.259234	0.610647	0.957828	Females	HMxHY
ENSG00000078114	1.26021	1.51552	0.897522	0.343447	0.901338	Females	HMxHY
ENSG00000078124	0.0438564	5.89753	0.140716	0.70757	0.969283	Females	HMxHY
ENSG00000078140	0.0558342	6.34826	0.58412	0.444702	0.928916	Females	HMxHY
ENSG00000078142	-0.02548	6.25731	0.307068	0.579485	0.953215	Females	HMxHY
ENSG00000078177	-0.302492	5.68801	7.34088	0.00674037	0.329026	Females	HMxHY
ENSG00000078237	0.131262	3.63742	1.6691	0.19638	0.828734	Females	HMxHY
ENSG00000078246	0.0416236	3.16776	0.187977	0.664606	0.964271	Females	HMxHY
ENSG00000078269	-0.0510217	5.26683	0.223359	0.636493	0.960455	Females	HMxHY
ENSG00000078295	-0.218974	-0.848329	0.372739	0.541515	0.943959	Females	HMxHY
ENSG00000078304	0.125498	8.30112	2.23122	0.135247	0.768202	Females	HMxHY
ENSG00000078369	0.0699857	8.84325	1.74761	0.186178	0.821177	Females	HMxHY
ENSG00000078403	-0.015175	5.9273	0.0490419	0.824739	0.979566	Females	HMxHY
ENSG00000078487	-0.109692	2.92073	0.792935	0.373214	0.90947	Females	HMxHY
ENSG00000078618	-0.0333457	7.57666	0.312659	0.576053	0.953207	Females	HMxHY
ENSG00000078668	0.00594235	6.25593	0.0217682	0.882705	0.98923	Females	HMxHY
ENSG00000078674	-0.0849242	7.68702	1.5461	0.213713	0.835349	Females	HMxHY
ENSG00000078687	-0.148562	6.2725	1.78421	0.181634	0.816682	Females	HMxHY
ENSG00000078699	0.0142115	5.9768	0.041055	0.839432	0.981181	Females	HMxHY
ENSG00000078747	0.157361	7.21539	6.3688	0.0116144	0.393154	Females	HMxHY
ENSG00000078795	-0.312689	0.866769	2.76962	0.096069	0.721389	Females	HMxHY
ENSG00000078804	0.035182	3.09064	0.0217075	0.882868	0.98923	Females	HMxHY
ENSG00000078808	0.0894499	7.05053	2.25565	0.133128	0.76657	Females	HMxHY
ENSG00000078814	-0.1677	2.40433	1.31825	0.250906	0.855594	Females	HMxHY
ENSG00000078902	0.143474	5.81229	3.15667	0.0756172	0.690734	Females	HMxHY
ENSG00000078967	0.0568005	2.83723	0.36951	0.543272	0.944026	Females	HMxHY
ENSG00000079134	-0.0714999	5.14502	0.77132	0.379809	0.911841	Females	HMxHY
ENSG00000079246	-0.0621319	8.59481	2.04014	0.153195	0.790782	Females	HMxHY
ENSG00000079257	0.0296744	2.26309	0.0416524	0.838284	0.981181	Females	HMxHY
ENSG00000079263	0.198232	5.998	4.60609	0.0318587	0.558884	Females	HMxHY
ENSG00000079277	0.0563106	5.89381	0.66365	0.415274	0.926918	Females	HMxHY
ENSG00000079308	0.277791	4.11676	0.882247	0.347587	0.902409	Females	HMxHY
ENSG00000079313	0.0326548	6.1609	0.283919	0.594144	0.956789	Females	HMxHY
ENSG00000079332	0.128611	6.45757	4.32654	0.0375224	0.586616	Females	HMxHY
ENSG00000079335	-0.00891698	6.04418	0.0049927	0.943669	0.995242	Females	HMxHY
ENSG00000079337	0.131706	1.1444	0.244964	0.620643	0.959293	Females	HMxHY
ENSG00000079385	0.272816	2.71397	0.865122	0.352309	0.902478	Females	HMxHY
ENSG00000079387	0.0599827	4.87455	1.31656	0.25121	0.855594	Females	HMxHY
ENSG00000079432	0.0159736	7.38528	0.0748226	0.78444	0.975398	Females	HMxHY
ENSG00000079435	-0.0273929	3.01288	0.0402936	0.840908	0.981217	Females	HMxHY
ENSG00000079459	-0.0159797	6.36221	0.047167	0.828068	0.980029	Females	HMxHY
ENSG00000079462	-0.0122402	3.07866	0.0134833	0.907559	0.991439	Females	HMxHY
ENSG00000079616	-0.00196644	5.72993	0.000532138	0.981596	0.997184	Females	HMxHY
ENSG00000079691	-0.202191	3.3166	0.682281	0.408802	0.924212	Females	HMxHY
ENSG00000079739	0.0781912	5.05374	1.30684	0.252968	0.855699	Females	HMxHY
ENSG00000079785	-0.024071	5.95415	0.191993	0.661263	0.964087	Females	HMxHY
ENSG00000079805	0.0192005	8.31022	0.194028	0.659585	0.964087	Females	HMxHY
ENSG00000079819	-0.10026	4.7436	0.752447	0.385703	0.913535	Females	HMxHY
ENSG00000079950	0.0139296	6.76228	0.024462	0.875715	0.988248	Females	HMxHY
ENSG00000079974	0.152736	5.28414	2.33315	0.126645	0.756065	Females	HMxHY
ENSG00000079999	0.122841	5.43317	1.97631	0.15978	0.796355	Females	HMxHY
ENSG00000080007	1.10554	1.02516	4.4008	0.035922	0.581281	Females	HMxHY
ENSG00000080189	-0.0964165	5.90129	3.26147	0.0709254	0.679541	Females	HMxHY
ENSG00000080200	-0.0559807	4.55536	0.21757	0.640898	0.961255	Females	HMxHY
ENSG00000080298	-0.113656	4.34578	1.34548	0.24607	0.854601	Females	HMxHY
ENSG00000080345	-0.0954357	6.50474	1.42074	0.233281	0.850674	Females	HMxHY
ENSG00000080371	0.0629077	6.37776	1.22617	0.268153	0.862178	Females	HMxHY
ENSG00000080493	0.474965	2.69388	4.31482	0.0377817	0.586616	Females	HMxHY
ENSG00000080503	-0.0721465	7.80824	2.2083	0.13727	0.771965	Females	HMxHY
ENSG00000080546	-0.0362692	5.45721	0.075743	0.783152	0.975398	Females	HMxHY
ENSG00000080573	-0.152019	3.48601	0.0654634	0.79806	0.97722	Females	HMxHY
ENSG00000080603	0.0335514	7.78439	0.116816	0.732513	0.972332	Females	HMxHY
ENSG00000080608	0.00619334	4.54043	0.00764865	0.930309	0.994443	Females	HMxHY
ENSG00000080802	0.0349071	5.02505	0.320171	0.571505	0.95238	Females	HMxHY
ENSG00000080815	0.104942	7.22212	1.32491	0.249712	0.854989	Females	HMxHY
ENSG00000080819	0.0441521	4.75222	0.264943	0.606745	0.957756	Females	HMxHY
ENSG00000080822	0.263969	6.34192	6.38233	0.0115262	0.393154	Females	HMxHY
ENSG00000080823	-0.0701218	0.906378	0.0812619	0.775595	0.975126	Females	HMxHY
ENSG00000080824	0.151443	9.19331	2.48094	0.115233	0.751253	Females	HMxHY
ENSG00000080839	-0.044675	5.0027	0.247551	0.618805	0.959293	Females	HMxHY
ENSG00000080845	0.0719184	5.87697	0.95155	0.329325	0.890373	Females	HMxHY
ENSG00000080854	-0.120017	3.09065	0.300008	0.583878	0.953566	Females	HMxHY
ENSG00000080986	0.145315	1.86529	0.931085	0.334581	0.895712	Females	HMxHY
ENSG00000081014	-0.00475411	5.47118	0.00616598	0.937411	0.994788	Females	HMxHY
ENSG00000081019	-0.0117372	6.19194	0.0302805	0.861855	0.985642	Females	HMxHY
ENSG00000081026	0.0921602	2.21183	0.2212	0.638127	0.960698	Females	HMxHY
ENSG00000081041	1.29234	1.1809	6.98209	0.00823292	0.352915	Females	HMxHY
ENSG00000081052	-0.31904	1.97981	1.65078	0.198852	0.828734	Females	HMxHY
ENSG00000081059	-0.227002	8.70292	1.73032	0.18837	0.824888	Females	HMxHY
ENSG00000081087	0.0845933	6.16566	1.78117	0.182006	0.816682	Females	HMxHY
ENSG00000081154	-0.0465835	6.99648	0.485585	0.485903	0.933806	Females	HMxHY
ENSG00000081177	0.0289484	3.4521	0.12255	0.726285	0.972323	Females	HMxHY
ENSG00000081181	-0.17648	0.696372	0.414901	0.519492	0.940164	Females	HMxHY
ENSG00000081189	-0.119134	6.8702	1.2808	0.25775	0.856968	Females	HMxHY
ENSG00000081237	-0.0113797	11.1315	0.03729	0.846876	0.982314	Females	HMxHY
ENSG00000081307	-0.00380623	5.11409	0.00326897	0.954406	0.996948	Females	HMxHY
ENSG00000081320	-0.107401	9.14447	1.37622	0.240746	0.854093	Females	HMxHY
ENSG00000081377	0.0901916	4.65248	0.327286	0.567262	0.952103	Females	HMxHY
ENSG00000081386	-0.0327504	4.63381	0.1362	0.712088	0.970174	Females	HMxHY
ENSG00000081665	-0.179351	5.30136	2.81305	0.0935004	0.718204	Females	HMxHY
ENSG00000081692	-0.1976	3.74994	2.89638	0.0887785	0.712946	Females	HMxHY
ENSG00000081721	0.0203989	4.19402	0.0854915	0.769989	0.975126	Females	HMxHY
ENSG00000081760	-0.0500648	4.15772	0.455651	0.499663	0.936759	Females	HMxHY
ENSG00000081791	-0.0512696	6.66249	0.966381	0.325584	0.889431	Females	HMxHY
ENSG00000081870	0.0382557	3.99793	0.219473	0.639442	0.960698	Females	HMxHY
ENSG00000081913	0.22179	3.43082	5.98722	0.0144099	0.417752	Females	HMxHY
ENSG00000081923	-0.554077	0.405054	3.84158	0.0499963	0.624953	Females	HMxHY
ENSG00000081985	-0.0145715	3.03521	0.00329953	0.954193	0.996948	Females	HMxHY
ENSG00000082014	-0.124205	5.72062	0.929039	0.335113	0.895712	Females	HMxHY
ENSG00000082068	-0.0647539	4.91217	2.01668	0.155579	0.792313	Females	HMxHY
ENSG00000082074	-0.00245011	9.27191	0.000998655	0.97479	0.997184	Females	HMxHY
ENSG00000082126	-0.116146	0.420598	0.304262	0.581223	0.953254	Females	HMxHY
ENSG00000082146	0.106839	4.89454	0.383017	0.535993	0.943763	Females	HMxHY
ENSG00000082153	0.050183	7.79238	0.790653	0.373903	0.90999	Females	HMxHY
ENSG00000082196	-0.324765	2.24841	3.02889	0.0817939	0.704968	Females	HMxHY
ENSG00000082212	-0.00912282	6.57223	0.0183139	0.892352	0.98937	Females	HMxHY
ENSG00000082213	-0.040384	4.77345	0.391305	0.531614	0.94186	Females	HMxHY
ENSG00000082258	-0.026283	6.52785	0.125357	0.723295	0.972323	Females	HMxHY
ENSG00000082269	-0.119111	4.49821	1.90705	0.167292	0.804305	Females	HMxHY
ENSG00000082293	0.165014	2.8067	0.262289	0.608552	0.957756	Females	HMxHY
ENSG00000082397	-0.0973089	6.24929	0.287028	0.592131	0.955779	Females	HMxHY
ENSG00000082438	-0.260801	3.89828	1.42035	0.233346	0.850674	Females	HMxHY
ENSG00000082512	-0.0251243	6.41107	0.0520247	0.819577	0.979338	Females	HMxHY
ENSG00000082515	0.0410435	3.56615	0.339654	0.560029	0.950007	Females	HMxHY
ENSG00000082516	-0.00561176	4.77534	0.00368049	0.951624	0.996696	Females	HMxHY
ENSG00000082641	0.0483268	6.90886	0.868811	0.351285	0.902478	Females	HMxHY
ENSG00000082701	0.0888883	6.81032	1.91743	0.16614	0.804305	Females	HMxHY
ENSG00000082781	0.189237	4.22332	0.458285	0.498427	0.936155	Females	HMxHY
ENSG00000082805	-0.215522	5.59	9.35819	0.00221991	0.201009	Females	HMxHY
ENSG00000082898	-0.0988603	8.04208	2.11786	0.14559	0.783014	Females	HMxHY
ENSG00000082996	-0.0378941	6.5508	0.150228	0.698318	0.969121	Females	HMxHY
ENSG00000083067	-0.0663254	1.05187	0.107411	0.743111	0.972789	Females	HMxHY
ENSG00000083093	-0.0319374	4.15851	0.320623	0.571234	0.95238	Females	HMxHY
ENSG00000083097	-0.137893	5.73512	2.9679	0.0849322	0.709574	Females	HMxHY
ENSG00000083099	0.00246968	5.19603	0.00216952	0.96285	0.997184	Females	HMxHY
ENSG00000083123	-0.121195	3.5246	1.57529	0.20944	0.832632	Females	HMxHY
ENSG00000083168	0.000145023	7.88331	3.83348e-06	0.998438	0.999409	Females	HMxHY
ENSG00000083223	0.0159372	7.14758	0.04751	0.827454	0.980029	Females	HMxHY
ENSG00000083290	0.0539754	5.5661	0.349308	0.554505	0.947727	Females	HMxHY
ENSG00000083312	-0.0717922	7.0047	1.21165	0.271005	0.863613	Females	HMxHY
ENSG00000083444	-0.00359613	5.98502	0.00107784	0.97381	0.997184	Females	HMxHY
ENSG00000083454	-0.0894497	5.39045	0.152663	0.696004	0.969121	Females	HMxHY
ENSG00000083457	0.0514367	3.80731	0.363501	0.546568	0.945751	Females	HMxHY
ENSG00000083520	0.0355781	6.08403	0.58873	0.44291	0.928916	Females	HMxHY
ENSG00000083535	-0.191238	4.581	5.15851	0.0231328	0.513831	Females	HMxHY
ENSG00000083544	-0.0438358	4.61011	0.555161	0.456216	0.93101	Females	HMxHY
ENSG00000083635	-0.141706	2.80913	2.55408	0.11001	0.748009	Females	HMxHY
ENSG00000083642	0.0580605	6.05435	0.539311	0.462718	0.93101	Females	HMxHY
ENSG00000083720	-0.0953616	5.17068	1.22427	0.268525	0.862178	Females	HMxHY
ENSG00000083799	0.00220344	8.60023	0.000531606	0.981605	0.997184	Females	HMxHY
ENSG00000083807	-0.241898	2.73938	3.35852	0.0668581	0.66393	Females	HMxHY
ENSG00000083812	-0.0901512	3.88905	1.18486	0.27637	0.866946	Females	HMxHY
ENSG00000083814	-0.0285952	4.47972	0.07884	0.778876	0.975126	Females	HMxHY
ENSG00000083817	0.00122155	2.16371	6.11279e-05	0.993762	0.998477	Females	HMxHY
ENSG00000083828	-0.106227	4.85702	1.39709	0.237212	0.85229	Females	HMxHY
ENSG00000083838	-0.120287	4.08597	2.34331	0.125822	0.755933	Females	HMxHY
ENSG00000083842	-0.0956993	3.06072	0.909494	0.340249	0.899416	Females	HMxHY
ENSG00000083844	-0.0731167	4.64363	0.825445	0.363593	0.90456	Females	HMxHY
ENSG00000083845	-0.256331	8.94777	5.85672	0.0155177	0.438544	Females	HMxHY
ENSG00000083896	-0.0420004	7.13078	0.714658	0.397902	0.920414	Females	HMxHY
ENSG00000083937	0.0625155	5.51578	0.768067	0.380816	0.91198	Females	HMxHY
ENSG00000084070	-0.128176	8.78778	1.54238	0.214264	0.835349	Females	HMxHY
ENSG00000084072	-6.33084e-05	5.53977	1.62639e-07	0.999678	0.99997	Females	HMxHY
ENSG00000084073	0.136098	5.65326	3.83191	0.0502857	0.627078	Females	HMxHY
ENSG00000084090	0.0834324	7.46329	2.86794	0.0903606	0.715132	Females	HMxHY
ENSG00000084092	-0.122475	5.51053	4.73625	0.0295334	0.548347	Females	HMxHY
ENSG00000084093	-0.045274	6.8805	0.465664	0.494989	0.934904	Females	HMxHY
ENSG00000084110	-0.19285	4.78105	1.11835	0.290273	0.871559	Females	HMxHY
ENSG00000084112	0.0459453	6.71113	0.390807	0.531876	0.94186	Females	HMxHY
ENSG00000084207	-0.0657426	7.25157	0.435693	0.509209	0.938664	Females	HMxHY
ENSG00000084234	-0.0142124	9.77304	0.0137872	0.906528	0.991439	Females	HMxHY
ENSG00000084444	-0.1474	3.00934	2.55895	0.109671	0.748009	Females	HMxHY
ENSG00000084463	0.0118436	6.69013	0.0547279	0.815032	0.979338	Females	HMxHY
ENSG00000084623	-0.0840311	6.67822	2.5807	0.108174	0.744147	Females	HMxHY
ENSG00000084652	0.0714692	6.51387	1.28873	0.256282	0.856398	Females	HMxHY
ENSG00000084676	-0.00341305	7.43435	0.00194434	0.964829	0.997184	Females	HMxHY
ENSG00000084693	-0.0222344	3.98073	0.0745598	0.78481	0.975398	Females	HMxHY
ENSG00000084731	-0.0895591	3.33906	0.401947	0.526085	0.94111	Females	HMxHY
ENSG00000084733	0.0964538	7.45364	1.31748	0.251044	0.855594	Females	HMxHY
ENSG00000084754	-0.113301	8.20891	3.49561	0.0615319	0.652926	Females	HMxHY
ENSG00000084764	0.0663864	2.75144	0.360592	0.548178	0.945751	Females	HMxHY
ENSG00000084774	-0.0629091	5.87614	0.682953	0.408572	0.924212	Females	HMxHY
ENSG00000085063	0.242409	4.84876	4.41871	0.0355469	0.578425	Females	HMxHY
ENSG00000085117	0.123799	5.8029	1.63003	0.201699	0.828734	Females	HMxHY
ENSG00000085231	-0.0518749	5.54793	1.17175	0.279041	0.86829	Females	HMxHY
ENSG00000085265	-0.0978819	10.5049	0.319614	0.571839	0.952552	Females	HMxHY
ENSG00000085274	0.0312819	4.96637	0.239807	0.624346	0.959464	Females	HMxHY
ENSG00000085365	0.0146239	5.42346	0.038452	0.844538	0.981724	Females	HMxHY
ENSG00000085377	0.0623145	5.6695	1.05417	0.304548	0.881192	Females	HMxHY
ENSG00000085382	-0.0402288	4.1022	0.34286	0.558183	0.949088	Females	HMxHY
ENSG00000085415	0.0436124	4.8415	0.43872	0.507741	0.938186	Females	HMxHY
ENSG00000085433	0.0381741	4.49888	0.320253	0.571456	0.95238	Females	HMxHY
ENSG00000085449	0.0839698	6.76769	1.17769	0.277826	0.867767	Females	HMxHY
ENSG00000085465	-0.295363	2.08602	2.65885	0.102975	0.734262	Females	HMxHY
ENSG00000085491	0.213822	6.08081	4.06216	0.0438543	0.606023	Females	HMxHY
ENSG00000085511	-0.0285661	5.79059	0.213086	0.644359	0.962603	Females	HMxHY
ENSG00000085514	-0.0687605	6.86825	0.230737	0.630978	0.959464	Females	HMxHY
ENSG00000085563	0.192816	4.82427	1.02899	0.310397	0.881192	Females	HMxHY
ENSG00000085644	-0.0545526	4.01199	0.377906	0.538726	0.943959	Females	HMxHY
ENSG00000085662	-0.0538064	5.95408	0.575546	0.448064	0.928916	Females	HMxHY
ENSG00000085719	0.0182196	7.01991	0.0919525	0.761709	0.975126	Females	HMxHY
ENSG00000085721	0.075705	5.85745	1.2275	0.267895	0.862178	Females	HMxHY
ENSG00000085733	-0.0474445	4.50124	0.0279679	0.867184	0.986042	Females	HMxHY
ENSG00000085760	-0.0788099	5.22608	2.2694	0.131951	0.764247	Females	HMxHY
ENSG00000085788	0.0285458	6.0303	0.121152	0.727788	0.972332	Females	HMxHY
ENSG00000085832	0.0710111	7.35928	1.48539	0.222934	0.841194	Females	HMxHY
ENSG00000085871	-0.0652431	3.81606	0.237551	0.625981	0.959464	Females	HMxHY
ENSG00000085872	0.0569417	5.85491	0.877964	0.34876	0.902478	Females	HMxHY
ENSG00000085978	0.0559741	5.64798	0.494689	0.481843	0.933806	Females	HMxHY
ENSG00000085982	-0.0262632	4.48185	0.102038	0.749397	0.974738	Females	HMxHY
ENSG00000085998	-0.0745176	5.19992	0.968055	0.325166	0.88906	Females	HMxHY
ENSG00000086015	0.0755196	4.44865	0.820954	0.364901	0.904745	Females	HMxHY
ENSG00000086061	0.113031	7.19711	1.91224	0.166715	0.804305	Females	HMxHY
ENSG00000086062	-0.0451579	7.232	0.226789	0.633915	0.959464	Females	HMxHY
ENSG00000086065	0.0522991	5.23276	0.391656	0.53143	0.94186	Females	HMxHY
ENSG00000086102	-0.0519479	6.32996	1.15141	0.283255	0.870169	Females	HMxHY
ENSG00000086189	0.0551117	5.73282	0.459941	0.497652	0.935758	Females	HMxHY
ENSG00000086200	-0.136356	3.80045	3.17702	0.0746807	0.689432	Females	HMxHY
ENSG00000086232	-0.00583596	7.13536	0.0104869	0.918435	0.992292	Females	HMxHY
ENSG00000086288	-0.0763864	1.81161	0.142562	0.705747	0.969283	Females	HMxHY
ENSG00000086300	0.0427606	6.64613	0.0941832	0.758925	0.974738	Females	HMxHY
ENSG00000086475	-0.0618306	5.04215	1.13729	0.286225	0.870859	Females	HMxHY
ENSG00000086504	-0.0155037	4.89536	0.0527294	0.81838	0.979338	Females	HMxHY
ENSG00000086544	-0.0526958	4.05643	0.44468	0.504872	0.93754	Females	HMxHY
ENSG00000086548	0.38267	2.35977	0.26135	0.609194	0.957756	Females	HMxHY
ENSG00000086589	0.0634295	6.37158	2.0115	0.156111	0.794056	Females	HMxHY
ENSG00000086598	0.0127858	7.3635	0.0558433	0.813191	0.979116	Females	HMxHY
ENSG00000086619	0.0566297	4.50886	0.310239	0.577534	0.953207	Females	HMxHY
ENSG00000086666	0.0538409	5.8381	0.898895	0.343078	0.901275	Females	HMxHY
ENSG00000086730	0.0875364	7.23842	0.737275	0.390535	0.916531	Females	HMxHY
ENSG00000086827	0.0325459	4.2981	0.276348	0.599105	0.956819	Females	HMxHY
ENSG00000086848	-0.00741846	3.86847	0.00937925	0.922848	0.992421	Females	HMxHY
ENSG00000087008	0.036328	3.84364	0.185676	0.66654	0.964637	Females	HMxHY
ENSG00000087053	-0.128261	4.46389	2.37472	0.123314	0.755652	Females	HMxHY
ENSG00000087074	-0.393918	7.6421	2.3777	0.123079	0.755652	Females	HMxHY
ENSG00000087077	0.0452641	2.64181	0.0974141	0.754955	0.974738	Females	HMxHY
ENSG00000087086	-0.0783662	11.0869	0.450755	0.501977	0.937497	Females	HMxHY
ENSG00000087087	0.0773638	6.94873	1.54343	0.214107	0.835349	Females	HMxHY
ENSG00000087088	0.0769555	5.75549	1.46413	0.226274	0.84423	Females	HMxHY
ENSG00000087095	-0.0291265	4.78383	0.176408	0.674479	0.966083	Females	HMxHY
ENSG00000087111	-0.0168444	6.15958	0.104788	0.746157	0.973797	Females	HMxHY
ENSG00000087116	-0.878501	-0.0715575	0.896568	0.343704	0.901338	Females	HMxHY
ENSG00000087152	-0.0291688	7.03542	0.630034	0.427343	0.927875	Females	HMxHY
ENSG00000087157	-0.0211454	5.85386	0.101761	0.749726	0.974738	Females	HMxHY
ENSG00000087191	-0.0176714	6.60008	0.11255	0.73726	0.972789	Females	HMxHY
ENSG00000087206	-0.0213852	5.51544	0.13626	0.712028	0.970174	Females	HMxHY
ENSG00000087253	0.0959673	6.05937	0.426511	0.513706	0.938827	Females	HMxHY
ENSG00000087258	0.215858	2.65804	0.559199	0.454583	0.93101	Females	HMxHY
ENSG00000087263	0.031336	5.28225	0.219225	0.639631	0.960698	Females	HMxHY
ENSG00000087266	0.26049	8.29635	7.52349	0.00608995	0.306983	Females	HMxHY
ENSG00000087269	-0.0501436	6.02553	0.791586	0.373621	0.90999	Females	HMxHY
ENSG00000087274	0.0170811	8.47464	0.159335	0.68977	0.967261	Females	HMxHY
ENSG00000087299	-0.0461455	2.14072	0.151549	0.697059	0.969121	Females	HMxHY
ENSG00000087301	-0.00294508	4.04003	0.000998358	0.974794	0.997184	Females	HMxHY
ENSG00000087302	-0.081051	6.18239	1.98949	0.158394	0.795627	Females	HMxHY
ENSG00000087303	-0.0904999	1.69661	0.331357	0.564861	0.952103	Females	HMxHY
ENSG00000087338	-0.035289	5.53336	0.28481	0.593566	0.956789	Females	HMxHY
ENSG00000087365	-0.0144297	8.07306	0.124436	0.724272	0.972323	Females	HMxHY
ENSG00000087448	-0.275267	5.0793	13.8017	0.000203153	0.0896051	Females	HMxHY
ENSG00000087460	-0.0836411	9.32982	2.25745	0.132973	0.76657	Females	HMxHY
ENSG00000087470	-0.0302939	6.40381	0.364732	0.54589	0.945568	Females	HMxHY
ENSG00000087502	0.0796688	5.08552	0.937275	0.33298	0.893783	Females	HMxHY
ENSG00000087586	0.220205	1.61611	1.71676	0.19011	0.825395	Females	HMxHY
ENSG00000087589	-0.23257	3.72854	2.73467	0.0981917	0.725714	Females	HMxHY
ENSG00000087884	0.0814094	1.75538	0.362656	0.547035	0.945751	Females	HMxHY
ENSG00000087903	-0.130292	3.38442	0.59489	0.440534	0.928916	Females	HMxHY
ENSG00000087995	0.0408353	3.66181	0.23123	0.630613	0.959464	Females	HMxHY
ENSG00000088035	0.016822	4.37827	0.058579	0.808756	0.978141	Females	HMxHY
ENSG00000088038	0.0382905	5.92436	0.302219	0.582495	0.953482	Females	HMxHY
ENSG00000088053	0.216458	2.97668	0.691068	0.405801	0.924212	Females	HMxHY
ENSG00000088179	0.102378	6.94476	0.706111	0.400738	0.921312	Females	HMxHY
ENSG00000088205	-0.0675883	7.07141	1.93783	0.163904	0.801726	Females	HMxHY
ENSG00000088247	0.018694	7.00426	0.114088	0.735537	0.972789	Females	HMxHY
ENSG00000088256	-0.0918399	3.09628	0.247051	0.619159	0.959293	Females	HMxHY
ENSG00000088298	0.0245112	5.50752	0.141635	0.706661	0.969283	Females	HMxHY
ENSG00000088325	0.588712	1.85804	5.87957	0.0153176	0.433973	Females	HMxHY
ENSG00000088356	0.161683	3.39356	3.16529	0.0752189	0.690527	Females	HMxHY
ENSG00000088387	-0.121631	6.51351	0.823065	0.364286	0.90456	Females	HMxHY
ENSG00000088448	-0.0711897	6.21463	1.95288	0.162277	0.799727	Females	HMxHY
ENSG00000088451	-0.0228851	3.39369	0.0732344	0.786684	0.975398	Females	HMxHY
ENSG00000088538	-0.0238428	2.02951	0.0157934	0.899992	0.990955	Females	HMxHY
ENSG00000088543	-0.0257435	3.34995	0.0518764	0.81983	0.979338	Females	HMxHY
ENSG00000088682	-0.00533292	4.56152	0.00669656	0.93478	0.994443	Females	HMxHY
ENSG00000088726	-0.0283721	2.97122	0.0107681	0.917352	0.992292	Females	HMxHY
ENSG00000088727	-0.16289	1.42914	1.27228	0.25934	0.857945	Females	HMxHY
ENSG00000088766	-0.0510513	4.77265	0.98896	0.319997	0.883712	Females	HMxHY
ENSG00000088808	0.047115	4.12723	0.228034	0.632986	0.959464	Females	HMxHY
ENSG00000088812	-0.00541612	6.09575	0.00719587	0.932398	0.994443	Females	HMxHY
ENSG00000088826	-0.125071	3.84737	0.249289	0.617576	0.959293	Females	HMxHY
ENSG00000088827	1.25902	4.78021	5.99834	0.0143194	0.417752	Females	HMxHY
ENSG00000088832	0.0198503	7.77761	0.03353	0.85471	0.983563	Females	HMxHY
ENSG00000088833	-0.0620685	6.00758	0.922716	0.336763	0.896995	Females	HMxHY
ENSG00000088854	0.0108563	4.64565	0.0123002	0.911691	0.992169	Females	HMxHY
ENSG00000088876	-0.0487731	3.71728	0.417972	0.517951	0.939565	Females	HMxHY
ENSG00000088881	-0.0914015	1.83288	0.122841	0.725974	0.972323	Females	HMxHY
ENSG00000088888	0.12367	6.24614	3.55576	0.0593392	0.648543	Females	HMxHY
ENSG00000088899	-0.257655	2.15256	1.65738	0.197958	0.828734	Females	HMxHY
ENSG00000088930	-0.0597645	7.63854	1.12232	0.28942	0.871559	Females	HMxHY
ENSG00000088986	0.095134	6.09952	1.68869	0.193773	0.827701	Females	HMxHY
ENSG00000088992	0.0858089	4.39555	0.359098	0.549008	0.945751	Females	HMxHY
ENSG00000089006	0.0230296	6.4133	0.1394	0.708879	0.969283	Females	HMxHY
ENSG00000089009	-0.212189	10.1731	10.2521	0.00136526	0.172051	Females	HMxHY
ENSG00000089012	-0.21011	4.59095	1.57063	0.210115	0.832632	Females	HMxHY
ENSG00000089022	-0.0602993	5.2031	0.852828	0.355754	0.902519	Females	HMxHY
ENSG00000089041	0.202783	5.41443	2.13673	0.143808	0.7812	Females	HMxHY
ENSG00000089048	-0.0866773	4.63383	1.21259	0.27082	0.863613	Females	HMxHY
ENSG00000089050	0.173777	4.33452	6.51715	0.0106839	0.387064	Females	HMxHY
ENSG00000089053	0.0359072	7.51069	0.662149	0.415802	0.927024	Females	HMxHY
ENSG00000089057	-0.0309794	5.8572	0.21895	0.639841	0.960698	Females	HMxHY
ENSG00000089060	-0.0744777	6.14254	0.898395	0.343212	0.901275	Females	HMxHY
ENSG00000089063	-0.00171009	6.43306	0.000727774	0.978478	0.997184	Females	HMxHY
ENSG00000089091	0.180825	1.67763	1.66522	0.1969	0.828734	Females	HMxHY
ENSG00000089094	0.071138	6.56247	2.9627	0.0852055	0.710525	Females	HMxHY
ENSG00000089123	-0.0748546	3.04348	0.847271	0.357326	0.902519	Females	HMxHY
ENSG00000089127	0.237353	6.68195	1.20601	0.272123	0.864438	Females	HMxHY
ENSG00000089154	-0.044359	7.39073	0.470742	0.492646	0.933806	Females	HMxHY
ENSG00000089157	-0.197478	10.146	5.88395	0.0152795	0.433973	Females	HMxHY
ENSG00000089159	0.118698	8.28782	2.05788	0.151421	0.789641	Females	HMxHY
ENSG00000089169	-0.0121694	3.91062	0.000994939	0.974837	0.997184	Females	HMxHY
ENSG00000089177	0.088736	4.36415	0.268972	0.604022	0.957756	Females	HMxHY
ENSG00000089195	0.028488	4.65067	0.224751	0.635444	0.960202	Females	HMxHY
ENSG00000089220	-0.102312	6.36643	1.58667	0.207802	0.832632	Females	HMxHY
ENSG00000089234	-0.0158067	5.03238	0.0997999	0.75207	0.974738	Females	HMxHY
ENSG00000089248	-0.161306	7.61709	8.44243	0.00366567	0.236183	Females	HMxHY
ENSG00000089280	-0.0356437	8.15725	0.0838173	0.77219	0.975126	Females	HMxHY
ENSG00000089327	-0.0973818	8.09446	1.67497	0.195594	0.828734	Females	HMxHY
ENSG00000089335	0.0270179	5.13811	0.0484094	0.825855	0.980029	Females	HMxHY
ENSG00000089351	-0.114395	6.74973	2.69623	0.100586	0.729302	Females	HMxHY
ENSG00000089486	-0.0724491	5.39326	1.12535	0.288768	0.871559	Females	HMxHY
ENSG00000089505	0.0785404	1.36743	0.247642	0.618741	0.959293	Females	HMxHY
ENSG00000089597	-0.0276357	8.19481	0.358269	0.549469	0.945751	Females	HMxHY
ENSG00000089639	-0.041122	7.57359	0.312199	0.576334	0.953207	Females	HMxHY
ENSG00000089685	-0.00395037	1.90541	0.000432503	0.983408	0.997184	Females	HMxHY
ENSG00000089692	0.210388	2.69225	0.614594	0.433063	0.928916	Females	HMxHY
ENSG00000089693	-0.0156184	6.07884	0.0584707	0.80893	0.978141	Females	HMxHY
ENSG00000089723	-0.108631	1.41488	0.196835	0.657287	0.964087	Females	HMxHY
ENSG00000089737	-0.000865567	7.5638	0.000238795	0.987671	0.997635	Females	HMxHY
ENSG00000089775	-0.14976	4.85679	1.52183	0.217343	0.835349	Females	HMxHY
ENSG00000089818	0.0190854	5.6099	0.0433602	0.835049	0.98082	Females	HMxHY
ENSG00000089876	0.024517	4.05633	0.0615298	0.804094	0.978141	Females	HMxHY
ENSG00000089902	0.0728945	6.61371	0.927673	0.335468	0.896159	Females	HMxHY
ENSG00000089916	-0.0825314	6.87252	1.6684	0.196472	0.828734	Females	HMxHY
ENSG00000090006	0.28253	5.67441	4.18345	0.0408204	0.598621	Females	HMxHY
ENSG00000090013	0.0285044	5.63851	0.0412279	0.839099	0.981181	Females	HMxHY
ENSG00000090020	0.0917768	5.07721	0.923825	0.336473	0.896922	Females	HMxHY
ENSG00000090054	0.0219028	5.61978	0.167509	0.682335	0.966083	Females	HMxHY
ENSG00000090060	0.0335684	8.26091	0.228904	0.632338	0.959464	Females	HMxHY
ENSG00000090061	0.0508982	6.12662	0.202147	0.652994	0.9639	Females	HMxHY
ENSG00000090097	0.201596	3.6189	2.36494	0.124089	0.755652	Females	HMxHY
ENSG00000090104	0.457828	4.48009	1.34018	0.247002	0.854933	Females	HMxHY
ENSG00000090238	0.0161514	6.96789	0.0516364	0.82024	0.979338	Females	HMxHY
ENSG00000090263	-0.0695898	3.8097	0.661635	0.415983	0.927024	Females	HMxHY
ENSG00000090266	-0.0694246	5.30656	1.62915	0.201821	0.828734	Females	HMxHY
ENSG00000090273	-0.0194279	5.92703	0.153279	0.695421	0.969121	Females	HMxHY
ENSG00000090316	0.035199	6.39664	0.254556	0.613885	0.959293	Females	HMxHY
ENSG00000090339	-0.0642496	5.65629	0.195029	0.658763	0.964087	Females	HMxHY
ENSG00000090372	0.0633609	6.62294	0.671447	0.412548	0.925379	Females	HMxHY
ENSG00000090376	-0.0807453	7.6411	0.282828	0.594854	0.956819	Females	HMxHY
ENSG00000090382	-0.0547038	12.8385	0.0595865	0.807151	0.978141	Females	HMxHY
ENSG00000090432	0.118666	4.51488	2.29083	0.13014	0.759232	Females	HMxHY
ENSG00000090447	-0.0131572	4.11405	0.0198188	0.888044	0.98937	Females	HMxHY
ENSG00000090470	-0.00459883	5.3243	0.00554128	0.94066	0.995242	Females	HMxHY
ENSG00000090487	-0.0452609	6.77087	0.307937	0.578949	0.953207	Females	HMxHY
ENSG00000090520	0.0539386	5.73823	0.646063	0.421524	0.927512	Females	HMxHY
ENSG00000090554	-0.061727	5.86846	0.230149	0.631414	0.959464	Females	HMxHY
ENSG00000090565	0.124515	4.92943	2.21137	0.136997	0.771154	Females	HMxHY
ENSG00000090581	-0.0629919	5.75686	0.958623	0.327534	0.88977	Females	HMxHY
ENSG00000090612	-0.156322	4.28258	2.17683	0.140103	0.77423	Females	HMxHY
ENSG00000090615	-0.0351641	6.98634	0.305499	0.580456	0.953254	Females	HMxHY
ENSG00000090621	-0.0753472	7.68314	0.996146	0.318245	0.882383	Females	HMxHY
ENSG00000090659	0.202675	1.30558	0.684255	0.408125	0.924212	Females	HMxHY
ENSG00000090661	-0.107124	4.2116	0.403378	0.52535	0.94111	Females	HMxHY
ENSG00000090674	0.0708522	4.69382	0.379871	0.537672	0.943959	Females	HMxHY
ENSG00000090686	-0.0313214	6.74166	0.26327	0.607883	0.957756	Females	HMxHY
ENSG00000090857	-0.0515366	6.56306	0.0680386	0.794214	0.97698	Females	HMxHY
ENSG00000090861	-0.0167349	5.77299	0.0603702	0.805912	0.978141	Females	HMxHY
ENSG00000090863	-0.0754517	8.26793	2.28271	0.130823	0.760721	Females	HMxHY
ENSG00000090905	-0.0303169	6.74506	0.305195	0.580644	0.953254	Females	HMxHY
ENSG00000090920	-1.03048	5.34139	13.4674	0.000242749	0.0936861	Females	HMxHY
ENSG00000090924	-0.0901597	5.60687	0.672586	0.412151	0.925379	Females	HMxHY
ENSG00000090971	-0.110356	1.14357	0.486793	0.485361	0.933806	Females	HMxHY
ENSG00000090975	-0.147738	5.54071	1.27412	0.258996	0.857945	Females	HMxHY
ENSG00000090989	-0.00175344	5.73365	0.000696684	0.978942	0.997184	Females	HMxHY
ENSG00000091009	-0.0711461	6.64398	1.96844	0.160614	0.797303	Females	HMxHY
ENSG00000091039	0.0808398	8.27734	0.894275	0.344321	0.901338	Females	HMxHY
ENSG00000091073	0.0244659	4.7032	0.0736427	0.786105	0.975398	Females	HMxHY
ENSG00000091106	-0.0155597	5.7778	0.00829036	0.927452	0.993334	Females	HMxHY
ENSG00000091127	0.0467712	2.85037	0.177113	0.673866	0.966083	Females	HMxHY
ENSG00000091128	0.178982	-0.0387063	0.434779	0.509653	0.938664	Females	HMxHY
ENSG00000091129	-1.73283	1.50542	15.2095	9.62161e-05	0.0625405	Females	HMxHY
ENSG00000091136	-0.310814	-0.136448	1.96364	0.161125	0.797303	Females	HMxHY
ENSG00000091140	0.0167973	5.7911	0.09172	0.762002	0.975126	Females	HMxHY
ENSG00000091157	-0.00125639	6.00718	0.000321875	0.985686	0.997184	Females	HMxHY
ENSG00000091164	-0.00559268	5.45595	0.0100004	0.920343	0.992292	Females	HMxHY
ENSG00000091181	0.0692048	1.73052	0.0678011	0.794566	0.97698	Females	HMxHY
ENSG00000091262	0.102383	2.7137	0.276391	0.599076	0.956819	Females	HMxHY
ENSG00000091317	0.110012	8.10113	1.23881	0.265701	0.861877	Females	HMxHY
ENSG00000091409	-0.301531	7.02256	4.29464	0.0382327	0.587656	Females	HMxHY
ENSG00000091436	-0.0950293	5.5509	0.521414	0.470239	0.932349	Females	HMxHY
ENSG00000091483	-0.101431	4.95854	2.82164	0.0930012	0.717835	Females	HMxHY
ENSG00000091490	0.0394278	6.81989	0.110315	0.739785	0.972789	Females	HMxHY
ENSG00000091527	0.00914355	8.56163	0.0428359	0.836034	0.980907	Females	HMxHY
ENSG00000091542	-0.0408257	6.9846	0.39213	0.531182	0.94186	Females	HMxHY
ENSG00000091592	0.0142335	8.88132	0.0380771	0.845288	0.981784	Females	HMxHY
ENSG00000091640	-0.0975541	5.35884	1.95585	0.161958	0.799435	Females	HMxHY
ENSG00000091651	0.0425613	3.42332	0.111358	0.738604	0.972789	Females	HMxHY
ENSG00000091732	-0.0836803	3.35967	0.978597	0.322546	0.88639	Females	HMxHY
ENSG00000091831	0.224781	2.28972	2.06048	0.151163	0.789555	Females	HMxHY
ENSG00000091879	-0.589566	-0.346283	3.48687	0.0618574	0.654618	Females	HMxHY
ENSG00000091947	-0.1875	4.37122	3.11225	0.0777054	0.695676	Females	HMxHY
ENSG00000091972	0.0241745	2.71117	0.00593479	0.938594	0.995072	Females	HMxHY
ENSG00000092010	0.0378316	7.85656	0.199109	0.655441	0.964087	Females	HMxHY
ENSG00000092020	-0.02906	5.30534	0.105373	0.745474	0.973797	Females	HMxHY
ENSG00000092036	-0.24396	5.27735	5.07945	0.0242111	0.525495	Females	HMxHY
ENSG00000092051	0.197279	1.11236	0.861572	0.353299	0.902478	Females	HMxHY
ENSG00000092067	0.0908838	1.59114	0.0910595	0.762834	0.975126	Females	HMxHY
ENSG00000092068	-0.324714	1.68019	0.486033	0.485702	0.933806	Females	HMxHY
ENSG00000092094	0.00320827	5.79241	0.0010748	0.973847	0.997184	Females	HMxHY
ENSG00000092096	-0.288181	2.60891	1.32029	0.25054	0.855594	Females	HMxHY
ENSG00000092098	0.0539909	6.41316	0.610341	0.434659	0.928916	Females	HMxHY
ENSG00000092108	0.0808869	5.63098	1.71475	0.19037	0.825395	Females	HMxHY
ENSG00000092140	-0.0116401	4.82946	0.0220671	0.881909	0.98923	Females	HMxHY
ENSG00000092148	-0.0826837	7.48756	1.87992	0.170343	0.804305	Females	HMxHY
ENSG00000092199	-0.0684566	8.87107	2.73859	0.0979512	0.725714	Females	HMxHY
ENSG00000092200	-0.170101	2.10673	0.591457	0.441856	0.928916	Females	HMxHY
ENSG00000092201	0.0174855	7.34891	0.12144	0.727477	0.972323	Females	HMxHY
ENSG00000092203	-0.04062	6.57169	0.870993	0.350681	0.902478	Females	HMxHY
ENSG00000092208	-0.0116692	2.44675	0.0117791	0.913574	0.992169	Females	HMxHY
ENSG00000092295	0.0516412	1.27671	0.0699236	0.791448	0.976553	Females	HMxHY
ENSG00000092330	0.0725012	6.64439	1.8863	0.16962	0.804305	Females	HMxHY
ENSG00000092421	0.0122264	1.76161	0.00646104	0.935935	0.994589	Females	HMxHY
ENSG00000092439	-0.0334014	6.98359	0.374545	0.540537	0.943959	Females	HMxHY
ENSG00000092470	0.0941967	3.65181	0.914307	0.338974	0.897969	Females	HMxHY
ENSG00000092529	0.117484	4.24313	0.750318	0.386376	0.913535	Females	HMxHY
ENSG00000092531	0.0743229	7.31843	1.00273	0.31665	0.881431	Females	HMxHY
ENSG00000092621	-0.462436	1.65439	3.63887	0.0564452	0.644862	Females	HMxHY
ENSG00000092758	0.137098	1.05556	0.0790439	0.778597	0.975126	Females	HMxHY
ENSG00000092820	0.162504	8.14073	6.16664	0.0130182	0.409186	Females	HMxHY
ENSG00000092841	0.0112965	8.92974	0.0373236	0.846808	0.982314	Females	HMxHY
ENSG00000092847	0.0295161	7.09188	0.221303	0.638049	0.960698	Females	HMxHY
ENSG00000092853	0.394733	1.40463	3.39182	0.0655208	0.661013	Females	HMxHY
ENSG00000092871	0.0744463	6.5285	1.99053	0.158285	0.795627	Females	HMxHY
ENSG00000092929	0.113208	7.82329	2.40445	0.120991	0.755652	Females	HMxHY
ENSG00000092931	0.0593374	4.9818	1.2269	0.268012	0.862178	Females	HMxHY
ENSG00000092964	0.0279829	7.38884	0.0403679	0.840763	0.981181	Females	HMxHY
ENSG00000092978	0.0058775	4.04504	0.00589164	0.938817	0.995072	Females	HMxHY
ENSG00000093000	-0.0586635	7.44427	1.00327	0.31652	0.881431	Females	HMxHY
ENSG00000093010	0.0358625	5.74437	0.113947	0.735694	0.972789	Females	HMxHY
ENSG00000093072	0.161009	8.9227	1.27952	0.257989	0.856968	Females	HMxHY
ENSG00000093134	-0.352344	2.90746	1.57857	0.208967	0.832632	Females	HMxHY
ENSG00000093144	-0.0436912	6.07534	0.209883	0.646859	0.962978	Females	HMxHY
ENSG00000093167	0.123946	5.66479	2.15257	0.142332	0.779527	Females	HMxHY
ENSG00000093183	0.0806281	5.69524	1.38194	0.239772	0.853189	Females	HMxHY
ENSG00000093217	0.0433494	1.18799	0.0440835	0.833698	0.980495	Females	HMxHY
ENSG00000094755	0.24002	1.27506	0.640667	0.423469	0.927512	Females	HMxHY
ENSG00000094880	0.0507358	5.04069	0.516081	0.472518	0.932349	Females	HMxHY
ENSG00000094914	-0.0697454	5.12702	1.36065	0.243425	0.854601	Females	HMxHY
ENSG00000094916	-0.106235	6.81091	1.32028	0.250541	0.855594	Females	HMxHY
ENSG00000094975	0.0395103	5.87088	0.384812	0.535039	0.943694	Females	HMxHY
ENSG00000095002	-0.137641	5.15911	1.91225	0.166713	0.804305	Females	HMxHY
ENSG00000095015	0.0608831	8.26344	0.443589	0.505395	0.937605	Females	HMxHY
ENSG00000095059	-0.107877	5.8769	4.55369	0.0328479	0.564243	Females	HMxHY
ENSG00000095066	0.120304	3.99316	1.27583	0.258676	0.857945	Females	HMxHY
ENSG00000095139	0.0819195	7.4344	2.02892	0.15433	0.791274	Females	HMxHY
ENSG00000095209	-0.108347	3.27785	1.33112	0.248606	0.854933	Females	HMxHY
ENSG00000095261	0.0221532	5.0553	0.0983345	0.753838	0.974738	Females	HMxHY
ENSG00000095303	0.0721419	6.75701	0.131722	0.716653	0.971092	Females	HMxHY
ENSG00000095319	-0.0201511	6.40226	0.128087	0.720424	0.972323	Females	HMxHY
ENSG00000095321	0.0916059	4.66095	0.828447	0.362722	0.904277	Females	HMxHY
ENSG00000095370	0.211034	6.86934	5.02549	0.0249768	0.527546	Females	HMxHY
ENSG00000095380	0.0456907	4.89951	0.390832	0.531863	0.94186	Females	HMxHY
ENSG00000095383	0.206804	5.65268	2.07271	0.149955	0.78791	Females	HMxHY
ENSG00000095397	0.241496	2.36428	0.772358	0.379488	0.911841	Females	HMxHY
ENSG00000095485	-0.0776633	5.47919	1.52341	0.217105	0.835349	Females	HMxHY
ENSG00000095539	0.0437857	1.56862	0.0728238	0.787269	0.975398	Females	HMxHY
ENSG00000095564	-0.0751797	7.75604	0.973538	0.323799	0.887634	Females	HMxHY
ENSG00000095574	-0.00209067	5.31346	0.000380926	0.984428	0.997184	Females	HMxHY
ENSG00000095585	-0.207383	3.78395	1.16482	0.280468	0.868821	Females	HMxHY
ENSG00000095637	-0.0976054	0.672522	0.163432	0.686016	0.966428	Females	HMxHY
ENSG00000095787	0.0400585	8.06831	0.655422	0.418181	0.927512	Females	HMxHY
ENSG00000095794	0.0562743	3.43687	0.147533	0.700904	0.969121	Females	HMxHY
ENSG00000095906	-0.0723256	5.11394	0.716257	0.397374	0.919883	Females	HMxHY
ENSG00000095951	-0.29211	5.47097	4.86358	0.0274293	0.534751	Females	HMxHY
ENSG00000096006	-0.0121916	2.55213	0.000344055	0.985201	0.997184	Females	HMxHY
ENSG00000096060	-0.222802	7.7572	1.30652	0.253025	0.855699	Females	HMxHY
ENSG00000096063	0.0818091	5.80392	1.75295	0.185506	0.820529	Females	HMxHY
ENSG00000096070	0.0980004	5.74006	1.08645	0.297259	0.875904	Females	HMxHY
ENSG00000096080	-0.0339916	3.87973	0.160286	0.688893	0.967123	Females	HMxHY
ENSG00000096092	-0.0584248	2.01409	0.156737	0.692179	0.968658	Females	HMxHY
ENSG00000096093	0.0173212	3.43254	0.0228859	0.879754	0.988983	Females	HMxHY
ENSG00000096384	-0.0922629	9.11691	2.13551	0.143923	0.7812	Females	HMxHY
ENSG00000096401	0.0308177	6.20307	0.371707	0.542076	0.944026	Females	HMxHY
ENSG00000096433	0.128401	7.06444	1.29046	0.255963	0.856398	Females	HMxHY
ENSG00000096654	0.147172	3.74002	1.83744	0.175251	0.812177	Females	HMxHY
ENSG00000096696	0.237362	2.78087	0.083856	0.772138	0.975126	Females	HMxHY
ENSG00000096717	-0.0552302	5.94657	0.882325	0.347566	0.902409	Females	HMxHY
ENSG00000096746	0.0257719	7.38443	0.0625095	0.802573	0.978141	Females	HMxHY
ENSG00000096872	-0.012087	3.19877	0.0200223	0.887475	0.98937	Females	HMxHY
ENSG00000096968	0.147884	7.24037	0.98983	0.319784	0.883519	Females	HMxHY
ENSG00000096996	0.0233269	5.69543	0.0615335	0.804088	0.978141	Females	HMxHY
ENSG00000097007	-0.0288553	5.8794	0.358933	0.549099	0.945751	Females	HMxHY
ENSG00000097021	-0.0278493	2.8049	0.059495	0.807296	0.978141	Females	HMxHY
ENSG00000097033	0.0984379	7.3409	3.03518	0.0814774	0.704654	Females	HMxHY
ENSG00000097046	0.372437	3.27687	6.16814	0.0130072	0.409186	Females	HMxHY
ENSG00000097096	-0.149249	2.36015	0.386276	0.534263	0.94316	Females	HMxHY
ENSG00000099139	-0.283151	4.68137	6.65219	0.0099034	0.377491	Females	HMxHY
ENSG00000099194	0.239621	3.49227	2.00288	0.157	0.794924	Females	HMxHY
ENSG00000099203	0.0988136	3.81872	0.924984	0.33617	0.896501	Females	HMxHY
ENSG00000099204	-0.284022	8.09396	3.79323	0.0514603	0.629201	Females	HMxHY
ENSG00000099219	-0.0739956	5.36722	0.552245	0.457402	0.93101	Females	HMxHY
ENSG00000099246	0.102686	6.09291	2.68049	0.101585	0.729983	Females	HMxHY
ENSG00000099250	-0.174879	2.68967	0.415672	0.519105	0.94007	Females	HMxHY
ENSG00000099282	0.266964	1.01479	1.06403	0.302297	0.880096	Females	HMxHY
ENSG00000099284	-0.521081	1.88883	10.8248	0.00100151	0.140552	Females	HMxHY
ENSG00000099290	0.100852	6.79423	0.19764	0.656633	0.964087	Females	HMxHY
ENSG00000099308	0.145202	7.24437	4.29438	0.0382386	0.587656	Females	HMxHY
ENSG00000099326	-0.000841161	5.3067	6.27757e-05	0.993678	0.998477	Females	HMxHY
ENSG00000099330	0.0687135	4.06324	0.495775	0.481362	0.933806	Females	HMxHY
ENSG00000099331	0.0140281	8.86075	0.0503786	0.822406	0.979338	Females	HMxHY
ENSG00000099337	0.004535	4.84707	0.00216058	0.962926	0.997184	Females	HMxHY
ENSG00000099338	-0.152963	2.23787	1.39157	0.238141	0.852722	Females	HMxHY
ENSG00000099341	-0.00687274	6.18733	0.0135273	0.907409	0.991439	Females	HMxHY
ENSG00000099364	0.0456098	4.80955	0.316814	0.573529	0.952666	Females	HMxHY
ENSG00000099365	-0.423715	0.843518	3.39909	0.0652322	0.661013	Females	HMxHY
ENSG00000099377	0.0500495	1.01557	0.0662171	0.796927	0.977115	Females	HMxHY
ENSG00000099381	-0.044135	5.96227	0.420657	0.516609	0.939289	Females	HMxHY
ENSG00000099385	0.0174504	4.91887	0.0492436	0.824385	0.979514	Females	HMxHY
ENSG00000099622	-0.0239919	8.36018	0.131903	0.716467	0.971092	Females	HMxHY
ENSG00000099624	-0.000435514	5.49613	2.79452e-05	0.995782	0.998835	Females	HMxHY
ENSG00000099783	-0.0157018	7.90234	0.0975941	0.754736	0.974738	Females	HMxHY
ENSG00000099785	0.0901518	5.876	0.535945	0.464118	0.931238	Females	HMxHY
ENSG00000099795	-0.028982	4.82104	0.0868865	0.768173	0.975126	Females	HMxHY
ENSG00000099797	-0.0880208	5.78294	2.14865	0.142695	0.779778	Females	HMxHY
ENSG00000099800	-0.156981	4.4196	4.1438	0.0417872	0.600782	Females	HMxHY
ENSG00000099804	0.102943	4.98731	1.79848	0.179897	0.815013	Females	HMxHY
ENSG00000099810	0.0182236	4.6418	0.0602721	0.806066	0.978141	Females	HMxHY
ENSG00000099814	0.0377254	1.93975	0.0194484	0.889089	0.98937	Females	HMxHY
ENSG00000099817	-0.00212531	6.21454	0.000831611	0.976994	0.997184	Females	HMxHY
ENSG00000099821	-0.0536327	6.07411	0.52758	0.467626	0.932349	Females	HMxHY
ENSG00000099822	0.726835	1.4401	8.59774	0.00336581	0.230932	Females	HMxHY
ENSG00000099840	-0.179698	2.53456	1.94708	0.162902	0.800571	Females	HMxHY
ENSG00000099849	0.0341497	4.59927	0.101696	0.749803	0.974738	Females	HMxHY
ENSG00000099860	-0.0416822	5.75286	0.0488955	0.824996	0.979778	Females	HMxHY
ENSG00000099875	0.0437867	8.13987	0.373432	0.541139	0.943959	Females	HMxHY
ENSG00000099889	0.506244	3.08925	5.00041	0.0253413	0.532254	Females	HMxHY
ENSG00000099899	-0.111503	5.89999	2.88144	0.0896058	0.712946	Females	HMxHY
ENSG00000099901	0.00448508	5.26843	0.00585854	0.938989	0.995072	Females	HMxHY
ENSG00000099904	0.0593965	5.63465	0.616487	0.432356	0.928916	Females	HMxHY
ENSG00000099910	-0.074141	4.88011	0.582426	0.445363	0.928916	Females	HMxHY
ENSG00000099917	0.0295096	7.28479	0.181658	0.669952	0.965179	Females	HMxHY
ENSG00000099940	0.0378161	6.20421	0.146025	0.702363	0.969121	Females	HMxHY
ENSG00000099942	0.0564242	7.36618	1.1128	0.291474	0.872232	Females	HMxHY
ENSG00000099949	0.0413522	6.47847	0.338354	0.560781	0.950541	Females	HMxHY
ENSG00000099953	-0.201092	1.04613	0.766184	0.3814	0.912145	Females	HMxHY
ENSG00000099956	-0.053053	5.55674	0.540395	0.462269	0.93101	Females	HMxHY
ENSG00000099958	-0.392427	3.03975	4.07159	0.0436103	0.605154	Females	HMxHY
ENSG00000099968	-0.0380426	6.23555	0.284481	0.593779	0.956789	Females	HMxHY
ENSG00000099974	0.183284	1.87904	1.53844	0.21485	0.835349	Females	HMxHY
ENSG00000099977	-0.208666	4.88696	3.78847	0.0516068	0.629201	Females	HMxHY
ENSG00000099985	-0.109985	4.35751	0.13819	0.710087	0.969283	Females	HMxHY
ENSG00000099991	-0.0742154	6.97414	1.40302	0.236219	0.851461	Females	HMxHY
ENSG00000099992	-0.11826	5.75909	3.55381	0.059409	0.648543	Females	HMxHY
ENSG00000099995	-0.00622554	7.89771	0.0121502	0.912229	0.992169	Females	HMxHY
ENSG00000099999	-0.0769349	2.39165	0.429747	0.512113	0.938827	Females	HMxHY
ENSG00000100003	-0.683023	2.33892	9.27099	0.00232812	0.201009	Females	HMxHY
ENSG00000100014	-0.103401	6.19106	2.78154	0.0953566	0.72068	Females	HMxHY
ENSG00000100023	0.1119	6.40433	2.29443	0.129839	0.759232	Females	HMxHY
ENSG00000100024	0.0319499	0.730361	0.0185992	0.891522	0.98937	Females	HMxHY
ENSG00000100027	0.217874	5.17446	1.72292	0.189317	0.825235	Females	HMxHY
ENSG00000100028	-0.0403722	6.03545	0.877579	0.348866	0.902478	Females	HMxHY
ENSG00000100029	-0.011374	5.57853	0.0386396	0.844164	0.98161	Females	HMxHY
ENSG00000100030	0.0564019	8.37851	0.982921	0.321479	0.885232	Females	HMxHY
ENSG00000100031	0.00908166	4.08009	0.00638815	0.936296	0.994689	Females	HMxHY
ENSG00000100034	-0.0249154	7.40873	0.0607298	0.805346	0.978141	Females	HMxHY
ENSG00000100036	0.244055	1.32549	1.96794	0.160666	0.797303	Females	HMxHY
ENSG00000100038	-0.00736488	5.49806	0.00807196	0.928411	0.993491	Females	HMxHY
ENSG00000100055	0.0716269	8.08896	1.02809	0.310607	0.881192	Females	HMxHY
ENSG00000100056	-0.0674549	4.54987	0.821326	0.364793	0.904745	Females	HMxHY
ENSG00000100060	-0.0140775	7.1265	0.0546091	0.815229	0.979338	Females	HMxHY
ENSG00000100068	0.0239184	3.22625	0.0682473	0.793906	0.97698	Females	HMxHY
ENSG00000100075	-0.04306	4.84622	0.229218	0.632105	0.959464	Females	HMxHY
ENSG00000100077	0.0220265	5.86328	0.0355165	0.850518	0.982407	Females	HMxHY
ENSG00000100079	0.113997	5.52544	0.0734707	0.786349	0.975398	Females	HMxHY
ENSG00000100083	-0.0987423	6.34902	2.2386	0.134603	0.768202	Females	HMxHY
ENSG00000100084	0.0888156	6.00631	2.29078	0.130144	0.759232	Females	HMxHY
ENSG00000100092	0.0140765	7.44732	0.0287257	0.865414	0.985918	Females	HMxHY
ENSG00000100095	0.0329414	2.80899	0.0202928	0.886722	0.98937	Females	HMxHY
ENSG00000100097	0.232183	7.12059	2.96929	0.0848593	0.709574	Females	HMxHY
ENSG00000100099	-0.0360477	5.71846	0.276117	0.599258	0.956819	Females	HMxHY
ENSG00000100100	-0.356782	8.10316	6.5334	0.0105867	0.387064	Females	HMxHY
ENSG00000100104	0.134282	3.17634	1.86233	0.172356	0.808004	Females	HMxHY
ENSG00000100105	-0.134325	5.80156	4.2766	0.0386406	0.589366	Females	HMxHY
ENSG00000100106	0.047084	6.34598	0.300264	0.583717	0.953566	Females	HMxHY
ENSG00000100109	0.0603254	5.76969	0.665187	0.414735	0.926718	Females	HMxHY
ENSG00000100116	-0.0196107	0.455999	0.00489354	0.94423	0.995242	Females	HMxHY
ENSG00000100124	0.239243	3.71337	6.57823	0.0103233	0.386705	Females	HMxHY
ENSG00000100129	-0.243067	8.96951	13.1284	0.000290853	0.0997788	Females	HMxHY
ENSG00000100138	-0.0774321	6.15776	2.45673	0.117022	0.753508	Females	HMxHY
ENSG00000100139	0.0830305	5.2128	1.64677	0.199399	0.828734	Females	HMxHY
ENSG00000100142	0.00343075	4.35509	0.00329552	0.954221	0.996948	Females	HMxHY
ENSG00000100147	0.0811916	2.56448	0.551625	0.457654	0.93101	Females	HMxHY
ENSG00000100150	-0.0140378	4.88124	0.0474786	0.82751	0.980029	Females	HMxHY
ENSG00000100151	0.0150362	4.31621	0.0177694	0.893955	0.98937	Females	HMxHY
ENSG00000100154	-0.370528	2.34605	2.24401	0.134133	0.768202	Females	HMxHY
ENSG00000100196	-0.103332	0.066184	0.115666	0.733784	0.972494	Females	HMxHY
ENSG00000100197	-0.315632	2.28238	3.51196	0.0609273	0.64972	Females	HMxHY
ENSG00000100201	-0.0613307	10.4558	0.55966	0.454397	0.93101	Females	HMxHY
ENSG00000100206	0.0267686	0.505062	0.014994	0.902543	0.991439	Females	HMxHY
ENSG00000100207	-0.0688335	6.98202	1.35454	0.244486	0.854601	Females	HMxHY
ENSG00000100209	-0.0889487	2.84722	0.797576	0.371819	0.908581	Females	HMxHY
ENSG00000100211	-0.137899	2.06128	1.07716	0.299334	0.876854	Females	HMxHY
ENSG00000100216	-0.0659114	5.52671	1.02581	0.311144	0.881192	Females	HMxHY
ENSG00000100219	0.0799021	7.48884	1.01937	0.312669	0.881192	Females	HMxHY
ENSG00000100220	-0.0223266	5.93526	0.176547	0.674358	0.966083	Females	HMxHY
ENSG00000100221	-0.0653004	6.52804	0.570522	0.450052	0.928969	Females	HMxHY
ENSG00000100225	-0.0720733	7.14219	0.917555	0.338118	0.897689	Females	HMxHY
ENSG00000100226	0.00646593	6.49394	0.00971589	0.92148	0.992292	Females	HMxHY
ENSG00000100227	0.0182613	6.83314	0.190853	0.662208	0.964123	Females	HMxHY
ENSG00000100228	-0.399316	1.55367	5.66129	0.0173433	0.46563	Females	HMxHY
ENSG00000100239	0.0672295	6.84508	2.0595	0.15126	0.789555	Females	HMxHY
ENSG00000100241	0.0356439	8.0361	0.18979	0.663091	0.964123	Females	HMxHY
ENSG00000100242	0.0603455	9.78928	0.781774	0.376599	0.911265	Females	HMxHY
ENSG00000100243	0.0327088	6.43567	0.189678	0.663185	0.964123	Females	HMxHY
ENSG00000100246	0.0487194	3.07475	0.29876	0.584661	0.953587	Females	HMxHY
ENSG00000100253	-0.0751645	0.659518	0.20552	0.650302	0.963612	Females	HMxHY
ENSG00000100258	0.102724	6.63124	2.14193	0.143321	0.781119	Females	HMxHY
ENSG00000100263	-0.00409847	2.80925	0.00144572	0.96967	0.997184	Females	HMxHY
ENSG00000100266	-0.038926	6.54155	0.272388	0.601735	0.957411	Females	HMxHY
ENSG00000100271	-0.031148	2.69369	0.0921124	0.761509	0.975126	Females	HMxHY
ENSG00000100280	-0.0243158	7.44659	0.129672	0.718772	0.971603	Females	HMxHY
ENSG00000100281	0.0260949	4.79357	0.201477	0.653531	0.9639	Females	HMxHY
ENSG00000100284	-0.0459739	6.15716	0.269924	0.603383	0.957756	Females	HMxHY
ENSG00000100285	-0.217376	1.85482	1.22794	0.267809	0.862178	Females	HMxHY
ENSG00000100288	0.0353918	6.94346	0.257352	0.611945	0.958335	Females	HMxHY
ENSG00000100292	0.140742	6.7198	0.621247	0.430584	0.928916	Females	HMxHY
ENSG00000100294	-0.0856785	2.067	0.495181	0.481625	0.933806	Females	HMxHY
ENSG00000100296	-0.0242735	5.37979	0.219684	0.639281	0.960698	Females	HMxHY
ENSG00000100297	0.0236334	6.21144	0.124015	0.72472	0.972323	Females	HMxHY
ENSG00000100298	0.360122	1.50598	1.55366	0.212595	0.834675	Females	HMxHY
ENSG00000100299	0.0528964	5.75405	0.326875	0.567505	0.952103	Females	HMxHY
ENSG00000100300	-0.00409995	7.11311	0.000747264	0.978192	0.997184	Females	HMxHY
ENSG00000100304	0.0187529	5.24027	0.0497814	0.823444	0.979514	Females	HMxHY
ENSG00000100307	0.0405397	6.5821	0.187929	0.664646	0.964271	Females	HMxHY
ENSG00000100311	0.308402	2.63437	2.17709	0.140079	0.77423	Females	HMxHY
ENSG00000100316	-0.279582	11.2439	10.1699	0.00142752	0.176437	Females	HMxHY
ENSG00000100319	-0.0247841	3.65864	0.0795295	0.777936	0.975126	Females	HMxHY
ENSG00000100321	-0.0297898	3.63915	0.030008	0.862472	0.985796	Females	HMxHY
ENSG00000100324	-0.02791	5.4177	0.282616	0.594992	0.956819	Females	HMxHY
ENSG00000100325	0.0440114	6.28385	0.661285	0.416107	0.927024	Females	HMxHY
ENSG00000100330	-0.0823796	7.4288	1.44469	0.229382	0.847236	Females	HMxHY
ENSG00000100335	0.0325329	6.05707	0.433445	0.510304	0.938827	Females	HMxHY
ENSG00000100336	-0.15673	3.72886	0.591386	0.441884	0.928916	Females	HMxHY
ENSG00000100342	0.204408	5.42129	3.50948	0.0610187	0.64972	Females	HMxHY
ENSG00000100345	-0.0270653	11.3351	0.260289	0.609922	0.957828	Females	HMxHY
ENSG00000100346	-0.0202578	5.24698	0.00679826	0.934288	0.994443	Females	HMxHY
ENSG00000100347	-0.0286871	5.31553	0.262877	0.608151	0.957756	Females	HMxHY
ENSG00000100348	-0.107048	5.26797	2.03222	0.153995	0.791274	Females	HMxHY
ENSG00000100350	-0.271423	2.59587	2.16562	0.141127	0.77543	Females	HMxHY
ENSG00000100351	-0.0735748	7.10907	0.272403	0.601724	0.957411	Females	HMxHY
ENSG00000100353	-0.174645	7.97992	9.85009	0.00169823	0.192414	Females	HMxHY
ENSG00000100354	-0.174117	7.48427	2.10828	0.146504	0.784709	Females	HMxHY
ENSG00000100359	-0.0068889	6.73131	0.00895107	0.924625	0.992794	Females	HMxHY
ENSG00000100360	0.045935	4.38097	0.400006	0.527086	0.94136	Females	HMxHY
ENSG00000100364	0.138867	7.6203	1.52709	0.216549	0.835349	Females	HMxHY
ENSG00000100365	0.115381	6.2012	0.857603	0.35441	0.902478	Females	HMxHY
ENSG00000100368	0.0977652	7.93879	0.334156	0.563222	0.951028	Females	HMxHY
ENSG00000100372	-0.0614534	3.46314	0.728786	0.393277	0.917147	Females	HMxHY
ENSG00000100373	0.204744	0.990395	0.501294	0.478932	0.933734	Females	HMxHY
ENSG00000100376	0.84307	6.30981	3.21741	0.0728588	0.684784	Females	HMxHY
ENSG00000100379	0.0346097	4.02394	0.212318	0.644957	0.96287	Females	HMxHY
ENSG00000100380	-0.209413	7.73949	11.2595	0.000792186	0.125429	Females	HMxHY
ENSG00000100385	0.305742	8.28262	2.87242	0.090109	0.714109	Females	HMxHY
ENSG00000100387	0.0390807	4.62289	0.20871	0.64778	0.963283	Females	HMxHY
ENSG00000100393	0.0351593	7.78975	0.155998	0.692868	0.968883	Females	HMxHY
ENSG00000100395	-0.00509079	5.66438	0.00843658	0.926817	0.993334	Females	HMxHY
ENSG00000100401	0.0309566	6.1112	0.267261	0.605175	0.957756	Females	HMxHY
ENSG00000100403	-0.0378566	6.88834	0.632735	0.426354	0.927512	Females	HMxHY
ENSG00000100410	0.128099	4.36279	3.80217	0.0511862	0.629201	Females	HMxHY
ENSG00000100412	-0.0370103	6.79232	0.418035	0.517919	0.939565	Females	HMxHY
ENSG00000100413	-0.0903224	5.06112	2.39163	0.121987	0.755652	Females	HMxHY
ENSG00000100416	-0.0319007	5.35725	0.173479	0.677039	0.966083	Females	HMxHY
ENSG00000100417	-0.161896	3.96017	4.1104	0.0426202	0.60501	Females	HMxHY
ENSG00000100418	0.0449526	5.72731	0.448224	0.503179	0.937497	Females	HMxHY
ENSG00000100422	0.100875	7.42709	2.29594	0.129712	0.759232	Females	HMxHY
ENSG00000100425	0.041867	6.55887	0.541368	0.461866	0.93101	Females	HMxHY
ENSG00000100426	-0.0368882	5.7766	0.439047	0.507583	0.938186	Females	HMxHY
ENSG00000100427	0.411599	4.87032	3.67753	0.0551506	0.639163	Females	HMxHY
ENSG00000100429	0.068947	5.98941	1.14706	0.284166	0.870169	Females	HMxHY
ENSG00000100439	0.0526314	4.48669	0.310018	0.577669	0.953207	Females	HMxHY
ENSG00000100441	0.00519551	7.48801	0.00643954	0.936041	0.994589	Females	HMxHY
ENSG00000100442	0.00712494	5.14404	0.0158521	0.899807	0.990955	Females	HMxHY
ENSG00000100445	-0.0596092	5.71573	0.599514	0.438764	0.928916	Females	HMxHY
ENSG00000100448	0.307351	1.49872	0.20549	0.650325	0.963612	Females	HMxHY
ENSG00000100450	-0.102273	6.29522	0.0767857	0.781701	0.975398	Females	HMxHY
ENSG00000100453	0.0633231	6.71486	0.0522301	0.819227	0.979338	Females	HMxHY
ENSG00000100461	-0.000805408	6.44559	0.00017306	0.989504	0.99807	Females	HMxHY
ENSG00000100462	-0.07185	4.84166	1.41717	0.23387	0.850744	Females	HMxHY
ENSG00000100473	-0.0710216	1.83663	0.0652355	0.798405	0.977266	Females	HMxHY
ENSG00000100478	-0.0531681	3.01868	0.246663	0.619434	0.959293	Females	HMxHY
ENSG00000100483	-0.00444228	3.8218	0.00220359	0.962559	0.997184	Females	HMxHY
ENSG00000100485	-0.0421125	6.96574	0.47689	0.489835	0.933806	Females	HMxHY
ENSG00000100490	-0.0802212	2.79261	0.703583	0.401582	0.921677	Females	HMxHY
ENSG00000100503	-0.0859026	8.61962	1.63132	0.201521	0.828734	Females	HMxHY
ENSG00000100504	-0.0923342	7.04155	0.552883	0.457142	0.93101	Females	HMxHY
ENSG00000100519	0.0746042	6.10996	2.01764	0.15548	0.792313	Females	HMxHY
ENSG00000100522	0.0378721	4.28441	0.184036	0.667927	0.964637	Females	HMxHY
ENSG00000100523	-0.0854806	5.17447	0.850581	0.356388	0.902519	Females	HMxHY
ENSG00000100528	-0.0892787	5.45569	1.27912	0.258062	0.856968	Females	HMxHY
ENSG00000100532	0.0836318	3.61656	1.12063	0.289784	0.871559	Females	HMxHY
ENSG00000100554	0.0848106	4.99879	1.20647	0.272031	0.864438	Females	HMxHY
ENSG00000100564	0.0214025	4.07199	0.0841803	0.77171	0.975126	Females	HMxHY
ENSG00000100567	0.0976509	5.60062	2.92529	0.0872016	0.712946	Females	HMxHY
ENSG00000100568	0.0872562	6.63997	2.24238	0.134274	0.768202	Females	HMxHY
ENSG00000100575	-0.194586	3.99737	5.66405	0.0173161	0.46563	Females	HMxHY
ENSG00000100577	-0.139314	2.98656	1.16243	0.280962	0.868821	Females	HMxHY
ENSG00000100578	-0.0877901	5.16649	1.32506	0.249686	0.854989	Females	HMxHY
ENSG00000100580	0.0516592	6.02359	0.513822	0.473489	0.932349	Females	HMxHY
ENSG00000100591	0.0299048	5.99978	0.237748	0.625837	0.959464	Females	HMxHY
ENSG00000100592	0.113577	4.56205	1.38884	0.2386	0.853131	Females	HMxHY
ENSG00000100596	0.100403	7.59376	0.78763	0.374818	0.90999	Females	HMxHY
ENSG00000100599	-0.00800429	7.91716	0.00736812	0.931595	0.994443	Females	HMxHY
ENSG00000100600	-0.350275	3.19337	6.16625	0.0130211	0.409186	Females	HMxHY
ENSG00000100601	-0.00504276	3.20679	0.00200639	0.964273	0.997184	Females	HMxHY
ENSG00000100603	0.0100015	6.50527	0.0462247	0.829768	0.980169	Females	HMxHY
ENSG00000100605	0.056934	6.89666	0.293957	0.587696	0.955038	Females	HMxHY
ENSG00000100612	0.078423	6.37962	1.54048	0.214547	0.835349	Females	HMxHY
ENSG00000100614	0.0228551	6.65762	0.163917	0.685576	0.966428	Females	HMxHY
ENSG00000100625	0.0678914	1.28685	0.115145	0.734361	0.972676	Females	HMxHY
ENSG00000100628	0.400766	1.88047	3.64398	0.0562722	0.644079	Females	HMxHY
ENSG00000100629	-0.0802794	3.30691	0.34966	0.554305	0.947727	Females	HMxHY
ENSG00000100632	0.0460074	5.74398	0.526421	0.468115	0.932349	Females	HMxHY
ENSG00000100644	-0.274982	7.33954	3.99431	0.0456542	0.614644	Females	HMxHY
ENSG00000100647	0.0530882	7.3073	0.588782	0.44289	0.928916	Females	HMxHY
ENSG00000100650	-0.0824437	9.39979	0.988445	0.320123	0.883821	Females	HMxHY
ENSG00000100652	-0.342416	-0.1719	0.692726	0.405239	0.923888	Females	HMxHY
ENSG00000100664	0.0667932	7.88456	0.621258	0.43058	0.928916	Females	HMxHY
ENSG00000100697	-0.0515494	7.63028	0.364082	0.546248	0.945695	Females	HMxHY
ENSG00000100711	0.115213	4.24846	2.23055	0.135305	0.768202	Females	HMxHY
ENSG00000100714	-0.0456176	5.32142	0.428763	0.512596	0.938827	Females	HMxHY
ENSG00000100721	0.340144	5.28569	0.933562	0.333939	0.895393	Females	HMxHY
ENSG00000100722	0.0328884	5.74047	0.400066	0.527055	0.94136	Females	HMxHY
ENSG00000100726	-0.0606937	5.47979	0.437706	0.508232	0.938587	Females	HMxHY
ENSG00000100731	-0.111366	7.80569	1.39624	0.237354	0.85229	Females	HMxHY
ENSG00000100744	0.0513304	4.34586	0.266276	0.605841	0.957756	Females	HMxHY
ENSG00000100749	-0.0584231	4.39699	0.567388	0.451299	0.929596	Females	HMxHY
ENSG00000100764	-0.0316043	6.30427	0.39603	0.529146	0.941423	Females	HMxHY
ENSG00000100767	-0.298194	2.56284	3.12751	0.0769813	0.695461	Females	HMxHY
ENSG00000100784	-0.016935	4.48825	0.0439167	0.834009	0.980652	Females	HMxHY
ENSG00000100796	0.0391686	7.66622	0.694342	0.404691	0.92298	Females	HMxHY
ENSG00000100802	-0.113097	3.69507	2.63032	0.104841	0.738478	Females	HMxHY
ENSG00000100804	0.00991403	4.03106	0.0109406	0.916695	0.992256	Females	HMxHY
ENSG00000100811	0.0376574	7.8485	0.834181	0.361066	0.903517	Females	HMxHY
ENSG00000100813	-0.0226152	8.26731	0.185236	0.666912	0.964637	Females	HMxHY
ENSG00000100814	-0.126541	4.49031	2.68529	0.101278	0.729323	Females	HMxHY
ENSG00000100815	-0.101469	6.33527	2.20302	0.137741	0.771965	Females	HMxHY
ENSG00000100823	-0.132806	6.72555	3.23887	0.0719104	0.681036	Females	HMxHY
ENSG00000100836	0.0674256	7.42369	1.03021	0.31011	0.881192	Females	HMxHY
ENSG00000100852	0.0429303	6.20658	0.126562	0.722023	0.972323	Females	HMxHY
ENSG00000100865	-0.0530385	4.12527	0.565408	0.45209	0.929788	Females	HMxHY
ENSG00000100883	0.0557201	5.65071	0.74748	0.387275	0.914366	Females	HMxHY
ENSG00000100888	-0.0915418	7.4957	3.74416	0.0529923	0.632958	Females	HMxHY
ENSG00000100889	-0.0740088	4.88766	0.544796	0.460452	0.93101	Females	HMxHY
ENSG00000100890	-0.102635	4.85811	1.8314	0.175962	0.812274	Females	HMxHY
ENSG00000100897	0.0243379	6.91023	0.472671	0.491761	0.933806	Females	HMxHY
ENSG00000100902	0.0499023	6.27745	0.444611	0.504905	0.93754	Females	HMxHY
ENSG00000100906	-0.276187	8.15893	1.13912	0.285838	0.870859	Females	HMxHY
ENSG00000100908	0.0696638	2.64711	0.443316	0.505526	0.937707	Females	HMxHY
ENSG00000100911	0.0676747	7.21523	0.301157	0.583158	0.953482	Females	HMxHY
ENSG00000100916	0.0865904	2.20815	0.419689	0.517092	0.939529	Females	HMxHY
ENSG00000100918	-0.0122914	4.46788	0.00960363	0.921934	0.992292	Females	HMxHY
ENSG00000100926	0.111648	4.73632	2.48522	0.11492	0.751253	Females	HMxHY
ENSG00000100934	0.043514	6.1233	0.949291	0.3299	0.890373	Females	HMxHY
ENSG00000100938	-0.055662	5.99146	0.870699	0.350762	0.902478	Females	HMxHY
ENSG00000100941	0.0110251	7.50225	0.00871363	0.925628	0.993197	Females	HMxHY
ENSG00000100949	0.0268285	5.09147	0.144459	0.703888	0.969121	Females	HMxHY
ENSG00000100982	0.0485888	5.73594	0.592108	0.441605	0.928916	Females	HMxHY
ENSG00000100983	-0.0609838	4.9551	1.02101	0.312281	0.881192	Females	HMxHY
ENSG00000100985	-0.329933	2.79002	0.361156	0.547865	0.945751	Females	HMxHY
ENSG00000100991	-0.0323886	7.04373	0.60073	0.4383	0.928916	Females	HMxHY
ENSG00000100994	0.0196145	6.64352	0.07374	0.785967	0.975398	Females	HMxHY
ENSG00000100997	-0.0323472	4.74524	0.170511	0.679658	0.966083	Females	HMxHY
ENSG00000101004	-0.027062	1.65103	0.00690328	0.933783	0.994443	Females	HMxHY
ENSG00000101017	0.188572	3.96018	1.58846	0.207546	0.832632	Females	HMxHY
ENSG00000101019	-0.0169762	4.71096	0.0496619	0.823653	0.979514	Females	HMxHY
ENSG00000101040	-0.0517011	5.8804	0.710653	0.399227	0.921097	Females	HMxHY
ENSG00000101052	-0.0204327	4.25045	0.0891764	0.765227	0.975126	Females	HMxHY
ENSG00000101057	-0.199811	2.29042	0.34553	0.556654	0.948546	Females	HMxHY
ENSG00000101079	0.0763193	5.82022	1.55733	0.212057	0.833268	Females	HMxHY
ENSG00000101082	-0.136498	5.95057	1.03759	0.308382	0.881192	Females	HMxHY
ENSG00000101084	0.0378455	6.41229	0.17882	0.672389	0.965697	Females	HMxHY
ENSG00000101096	0.240791	6.96931	4.08007	0.043392	0.605154	Females	HMxHY
ENSG00000101104	-0.0571252	4.84272	0.159469	0.689646	0.967261	Females	HMxHY
ENSG00000101109	0.0309377	8.86214	0.416952	0.518462	0.939571	Females	HMxHY
ENSG00000101126	0.0380596	6.92264	0.192592	0.660768	0.964087	Females	HMxHY
ENSG00000101132	0.0664546	3.20435	0.564457	0.45247	0.929788	Females	HMxHY
ENSG00000101138	0.10084	4.59906	0.876311	0.349214	0.902478	Females	HMxHY
ENSG00000101144	-0.113917	0.780585	0.293412	0.588043	0.955038	Females	HMxHY
ENSG00000101146	-0.0904042	4.91736	2.4136	0.120285	0.755652	Females	HMxHY
ENSG00000101150	-0.0102152	6.8102	0.0206892	0.885629	0.98937	Females	HMxHY
ENSG00000101152	0.0852558	7.39856	1.81513	0.177894	0.814604	Females	HMxHY
ENSG00000101158	0.0981914	6.41874	3.36933	0.0664207	0.663133	Females	HMxHY
ENSG00000101160	0.111092	8.44552	0.62557	0.428985	0.928522	Females	HMxHY
ENSG00000101161	-0.00612116	7.02055	0.0118313	0.913383	0.992169	Females	HMxHY
ENSG00000101162	-0.185151	7.90272	0.429701	0.512136	0.938827	Females	HMxHY
ENSG00000101166	0.0498845	5.79481	0.475154	0.490626	0.933806	Females	HMxHY
ENSG00000101181	-0.0250966	4.65952	0.116798	0.732534	0.972332	Females	HMxHY
ENSG00000101182	0.0490713	6.7624	0.945077	0.330976	0.891685	Females	HMxHY
ENSG00000101188	0.53982	1.59035	2.07771	0.149465	0.787505	Females	HMxHY
ENSG00000101189	0.0803765	4.10866	1.18897	0.275537	0.866427	Females	HMxHY
ENSG00000101190	-0.0555932	3.35602	0.362697	0.547012	0.945751	Females	HMxHY
ENSG00000101191	-0.0656343	7.37545	0.821042	0.364876	0.904745	Females	HMxHY
ENSG00000101193	-0.0232443	5.63223	0.239322	0.624696	0.959464	Females	HMxHY
ENSG00000101194	-0.0219737	4.40116	0.0206283	0.885796	0.98937	Females	HMxHY
ENSG00000101199	-0.00398286	6.52682	0.00405644	0.949217	0.9965	Females	HMxHY
ENSG00000101213	-0.154685	1.65452	0.637744	0.424529	0.927512	Females	HMxHY
ENSG00000101216	0.0680047	5.29505	0.875227	0.349512	0.902478	Females	HMxHY
ENSG00000101220	0.032036	5.35341	0.0403657	0.840767	0.981181	Females	HMxHY
ENSG00000101224	0.168026	7.75854	2.45859	0.116883	0.753508	Females	HMxHY
ENSG00000101230	0.432947	1.89984	1.20005	0.273312	0.865432	Females	HMxHY
ENSG00000101236	0.0477964	4.76261	0.183123	0.668703	0.964637	Females	HMxHY
ENSG00000101246	-0.0500376	5.14278	0.43081	0.511592	0.938827	Females	HMxHY
ENSG00000101247	-0.133752	2.96704	2.21764	0.136442	0.769784	Females	HMxHY
ENSG00000101255	-0.0663332	3.44082	0.128284	0.720217	0.972323	Females	HMxHY
ENSG00000101265	-0.0166817	8.83008	0.0275876	0.868082	0.986094	Females	HMxHY
ENSG00000101266	-0.00444798	6.77932	0.0106711	0.917724	0.992292	Females	HMxHY
ENSG00000101290	0.0654883	6.89151	1.52167	0.217367	0.835349	Females	HMxHY
ENSG00000101294	-0.0014852	6.73286	0.000271914	0.986844	0.997383	Females	HMxHY
ENSG00000101298	-0.128694	4.1681	0.413684	0.520106	0.940164	Females	HMxHY
ENSG00000101307	-0.292374	6.76012	1.73578	0.187675	0.824248	Females	HMxHY
ENSG00000101310	0.0847842	6.24129	1.55005	0.213128	0.835021	Females	HMxHY
ENSG00000101335	-0.118799	4.71136	0.0654134	0.798136	0.97722	Females	HMxHY
ENSG00000101336	0.0282737	8.32346	0.0342284	0.853222	0.982873	Females	HMxHY
ENSG00000101337	-0.0177581	6.91876	0.05951	0.807272	0.978141	Females	HMxHY
ENSG00000101342	0.0221265	3.95036	0.0386307	0.844182	0.98161	Females	HMxHY
ENSG00000101343	-0.0181277	5.39594	0.0526376	0.818536	0.979338	Females	HMxHY
ENSG00000101346	0.0257636	5.86365	0.135771	0.712522	0.970304	Females	HMxHY
ENSG00000101347	-0.00725912	10.0681	0.00901345	0.924363	0.992773	Females	HMxHY
ENSG00000101350	0.0512225	5.97876	0.750565	0.386297	0.913535	Females	HMxHY
ENSG00000101361	-0.0135786	6.75028	0.0615234	0.804104	0.978141	Females	HMxHY
ENSG00000101363	-0.0942306	3.33843	1.155	0.282504	0.869777	Females	HMxHY
ENSG00000101365	0.0165064	6.24513	0.129706	0.718737	0.971603	Females	HMxHY
ENSG00000101367	0.0287746	7.30353	0.253774	0.61443	0.959293	Females	HMxHY
ENSG00000101384	0.0414008	2.69513	0.0623794	0.802774	0.978141	Females	HMxHY
ENSG00000101391	0.079697	5.20292	1.29262	0.255565	0.856398	Females	HMxHY
ENSG00000101400	0.184895	2.29632	1.86627	0.171903	0.806916	Females	HMxHY
ENSG00000101407	-0.00185821	4.87473	0.00119913	0.972376	0.997184	Females	HMxHY
ENSG00000101412	0.308726	2.15756	2.43532	0.11863	0.755652	Females	HMxHY
ENSG00000101413	0.152182	4.59844	2.05178	0.152029	0.790178	Females	HMxHY
ENSG00000101417	0.00480354	2.80619	0.00176662	0.966474	0.997184	Females	HMxHY
ENSG00000101421	0.00706112	6.93688	0.00665453	0.934984	0.994443	Females	HMxHY
ENSG00000101425	0.327003	4.28947	0.424568	0.514667	0.938827	Females	HMxHY
ENSG00000101439	0.00481961	8.83024	0.000875603	0.976394	0.997184	Females	HMxHY
ENSG00000101442	0.00296222	4.06045	0.00122691	0.972058	0.997184	Females	HMxHY
ENSG00000101444	-0.15675	5.44252	4.5423	0.0330671	0.564747	Females	HMxHY
ENSG00000101445	0.0377634	6.85601	0.131047	0.717349	0.971362	Females	HMxHY
ENSG00000101448	-0.128281	0.0538573	0.256752	0.61236	0.958335	Females	HMxHY
ENSG00000101452	-0.0248055	4.10206	0.135782	0.712511	0.970304	Females	HMxHY
ENSG00000101457	-0.0557393	4.9075	0.337165	0.56147	0.950927	Females	HMxHY
ENSG00000101460	0.0594464	0.885878	0.0625026	0.802583	0.978141	Females	HMxHY
ENSG00000101464	-0.0110624	3.32906	0.020319	0.88665	0.98937	Females	HMxHY
ENSG00000101473	-0.0461661	4.3971	0.343618	0.557748	0.949058	Females	HMxHY
ENSG00000101474	0.224022	7.07783	3.69854	0.05446	0.638722	Females	HMxHY
ENSG00000101493	-0.133119	6.19005	1.43344	0.231204	0.848857	Females	HMxHY
ENSG00000101544	-0.0509373	5.32331	0.609213	0.435084	0.928916	Females	HMxHY
ENSG00000101546	0.0168844	3.80336	0.0454791	0.831126	0.98033	Females	HMxHY
ENSG00000101557	0.0118722	5.6613	0.013467	0.907615	0.991439	Females	HMxHY
ENSG00000101558	-0.0217035	6.96291	0.195175	0.658644	0.964087	Females	HMxHY
ENSG00000101574	0.0606752	4.33449	0.415362	0.51926	0.94007	Females	HMxHY
ENSG00000101577	0.0719524	7.29947	1.10634	0.292879	0.874032	Females	HMxHY
ENSG00000101596	-0.00914234	8.72767	0.00957966	0.922031	0.992292	Females	HMxHY
ENSG00000101605	0.0390104	2.90819	0.0690297	0.792755	0.976974	Females	HMxHY
ENSG00000101608	0.0679979	8.81554	1.94578	0.163043	0.80072	Females	HMxHY
ENSG00000101624	0.134609	2.93502	1.80245	0.179417	0.815013	Females	HMxHY
ENSG00000101639	-0.223136	6.33313	4.93399	0.0263334	0.534751	Females	HMxHY
ENSG00000101654	0.00718454	5.95228	0.0168907	0.896595	0.990471	Females	HMxHY
ENSG00000101665	0.243037	4.6999	2.72997	0.0984811	0.726114	Females	HMxHY
ENSG00000101680	-0.0710681	1.25588	0.132883	0.715461	0.97082	Females	HMxHY
ENSG00000101695	0.100527	6.75769	1.57396	0.209633	0.832632	Females	HMxHY
ENSG00000101745	-0.00376008	8.03193	0.00179839	0.966174	0.997184	Females	HMxHY
ENSG00000101751	-0.109278	5.292	0.81811	0.365733	0.905523	Females	HMxHY
ENSG00000101752	0.0268046	6.47824	0.143465	0.70486	0.969143	Females	HMxHY
ENSG00000101773	0.133134	4.25312	0.653041	0.419027	0.927512	Females	HMxHY
ENSG00000101782	-0.0479465	7.17645	0.417355	0.51826	0.939565	Females	HMxHY
ENSG00000102189	-0.0497319	6.01999	0.326083	0.567975	0.952103	Females	HMxHY
ENSG00000102445	-0.00163422	4.5885	7.90109e-05	0.992908	0.998264	Females	HMxHY
ENSG00000102471	-0.0374737	2.1993	0.0515981	0.820306	0.979338	Females	HMxHY
ENSG00000102524	-0.0846461	5.60702	0.238899	0.625002	0.959464	Females	HMxHY
ENSG00000102531	-0.126597	6.3884	4.38286	0.0363021	0.581281	Females	HMxHY
ENSG00000102543	-0.0158488	3.39971	0.0473094	0.827813	0.980029	Females	HMxHY
ENSG00000102547	0.0835462	2.85417	0.539321	0.462714	0.93101	Females	HMxHY
ENSG00000102554	0.15228	2.71769	0.870995	0.35068	0.902478	Females	HMxHY
ENSG00000102572	0.0124823	7.58831	0.0763996	0.782237	0.975398	Females	HMxHY
ENSG00000102575	-0.098711	5.03922	0.283808	0.594216	0.956789	Females	HMxHY
ENSG00000102580	-0.053153	5.15199	0.541917	0.461639	0.93101	Females	HMxHY
ENSG00000102595	0.0468582	2.70981	0.0613588	0.804361	0.978141	Females	HMxHY
ENSG00000102606	0.0173317	6.3155	0.0986494	0.753456	0.974738	Females	HMxHY
ENSG00000102699	0.00643941	7.89145	0.00814356	0.928095	0.993411	Females	HMxHY
ENSG00000102710	-0.0533653	6.39154	0.798768	0.371462	0.90856	Females	HMxHY
ENSG00000102738	-0.0321669	4.48241	0.196467	0.657587	0.964087	Females	HMxHY
ENSG00000102743	-0.0620181	3.10146	0.370467	0.54275	0.944026	Females	HMxHY
ENSG00000102753	0.0591055	5.874	0.602921	0.437466	0.928916	Females	HMxHY
ENSG00000102760	-0.0493178	4.38887	0.0567301	0.811741	0.978867	Females	HMxHY
ENSG00000102763	-0.0868187	5.31064	1.12974	0.28783	0.871559	Females	HMxHY
ENSG00000102780	-0.0303427	2.67031	0.0360232	0.849467	0.982369	Females	HMxHY
ENSG00000102781	0.198158	3.79765	1.9249	0.165318	0.803014	Females	HMxHY
ENSG00000102786	0.0300449	5.92598	0.259295	0.610605	0.957828	Females	HMxHY
ENSG00000102796	-0.0658008	3.33696	0.433187	0.510429	0.938827	Females	HMxHY
ENSG00000102804	-0.162006	6.14011	1.93003	0.164756	0.802894	Females	HMxHY
ENSG00000102805	-0.042675	4.68106	0.275653	0.599565	0.956819	Females	HMxHY
ENSG00000102837	0.736062	3.25195	0.757812	0.384014	0.913415	Females	HMxHY
ENSG00000102858	0.0609687	6.59891	0.521034	0.470401	0.932349	Females	HMxHY
ENSG00000102870	-0.0762465	3.82178	0.592517	0.441447	0.928916	Females	HMxHY
ENSG00000102871	0.106536	5.61009	1.23945	0.265578	0.861877	Females	HMxHY
ENSG00000102878	0.144678	3.28704	1.00881	0.315188	0.881192	Females	HMxHY
ENSG00000102879	-0.0286209	10.1253	0.254065	0.614228	0.959293	Females	HMxHY
ENSG00000102882	-0.0183742	5.89138	0.0592124	0.807745	0.978141	Females	HMxHY
ENSG00000102886	0.0570004	2.85878	0.201663	0.653382	0.9639	Females	HMxHY
ENSG00000102890	0.0148828	2.52712	0.0173066	0.895337	0.98992	Females	HMxHY
ENSG00000102893	-0.00210569	6.55653	0.00104806	0.974174	0.997184	Females	HMxHY
ENSG00000102897	-0.0364641	3.96442	0.227509	0.633377	0.959464	Females	HMxHY
ENSG00000102898	-0.0177246	5.3864	0.0806871	0.776368	0.975126	Females	HMxHY
ENSG00000102900	0.0133432	5.87438	0.0504132	0.822346	0.979338	Females	HMxHY
ENSG00000102901	-0.0326151	6.17814	0.186024	0.666247	0.964637	Females	HMxHY
ENSG00000102908	0.0173428	6.61244	0.0152472	0.901727	0.99139	Females	HMxHY
ENSG00000102910	-0.217718	7.0726	11.9855	0.000536172	0.119494	Females	HMxHY
ENSG00000102921	0.0807992	6.58372	2.401	0.121258	0.755652	Females	HMxHY
ENSG00000102931	0.0736472	6.08442	2.7098	0.0997333	0.728266	Females	HMxHY
ENSG00000102967	-0.167495	3.0616	3.28672	0.0698423	0.673869	Females	HMxHY
ENSG00000102974	0.0330942	6.80259	0.494142	0.482085	0.933806	Females	HMxHY
ENSG00000102977	0.0669645	4.20841	0.836103	0.360514	0.903517	Females	HMxHY
ENSG00000102978	-0.0559537	5.79535	1.67628	0.195419	0.828734	Females	HMxHY
ENSG00000102981	0.0989053	1.59375	0.556623	0.455624	0.93101	Females	HMxHY
ENSG00000102984	0.255201	2.64703	5.0642	0.024425	0.526327	Females	HMxHY
ENSG00000103005	0.152039	5.6457	1.38731	0.23886	0.85317	Females	HMxHY
ENSG00000103018	0.0656413	5.92944	1.30026	0.254167	0.856398	Females	HMxHY
ENSG00000103024	-0.102076	4.86077	0.994127	0.318736	0.882561	Females	HMxHY
ENSG00000103035	0.0226487	6.19719	0.217785	0.640733	0.961255	Females	HMxHY
ENSG00000103037	-0.10634	4.16074	1.37495	0.240964	0.854288	Females	HMxHY
ENSG00000103042	0.139344	4.25573	1.79869	0.17987	0.815013	Females	HMxHY
ENSG00000103043	-0.0205743	5.44719	0.124862	0.72382	0.972323	Females	HMxHY
ENSG00000103044	-0.268891	1.30476	3.20065	0.0736091	0.685575	Females	HMxHY
ENSG00000103047	0.00276216	4.9856	0.00181413	0.966026	0.997184	Females	HMxHY
ENSG00000103051	0.0369658	6.11248	0.53757	0.463442	0.93101	Females	HMxHY
ENSG00000103056	-0.347837	3.9748	8.72942	0.00313116	0.226898	Females	HMxHY
ENSG00000103061	-0.00411026	5.80502	0.0041591	0.948579	0.996462	Females	HMxHY
ENSG00000103064	-0.146788	7.24997	1.66563	0.196845	0.828734	Females	HMxHY
ENSG00000103066	0.172039	4.10357	1.65084	0.198845	0.828734	Females	HMxHY
ENSG00000103067	-0.209601	0.896986	0.600235	0.438489	0.928916	Females	HMxHY
ENSG00000103091	-0.0127166	5.60308	0.0353078	0.850952	0.982549	Females	HMxHY
ENSG00000103111	0.0679869	6.75795	1.59043	0.207265	0.832632	Females	HMxHY
ENSG00000103121	0.024065	3.79071	0.0974494	0.754912	0.974738	Females	HMxHY
ENSG00000103126	0.100952	6.4952	2.05713	0.151495	0.789641	Females	HMxHY
ENSG00000103145	0.0283049	3.42358	0.0934174	0.759877	0.974984	Females	HMxHY
ENSG00000103148	0.0337085	5.00605	0.135726	0.712567	0.970304	Females	HMxHY
ENSG00000103150	-0.193163	3.63458	3.41755	0.0645067	0.661013	Females	HMxHY
ENSG00000103152	0.0373659	4.7322	0.180898	0.670602	0.965352	Females	HMxHY
ENSG00000103160	-0.0560675	4.75743	0.493144	0.482528	0.933806	Females	HMxHY
ENSG00000103168	0.0521557	6.48098	0.388828	0.532916	0.942271	Females	HMxHY
ENSG00000103174	-0.0189101	5.1979	0.0565339	0.812061	0.978867	Females	HMxHY
[truncated: 72,101 more rows]

## Sheet: DE genes (Female)
EnsemblID	logFC	logCPM	LR	PValue	FDR	Contrast	GeneName	chr	start	strand	GeneType
ENSG00000002834	0.147094	8.56954	8.07385	0.00449085	0.0766049	Females_Age3xAge1	LASP1	chr17	37026112	1	protein_coding
ENSG00000003402	0.245061	7.70632	18.8341	1.42599e-05	0.00228713	Females_Age3xAge1	CFLAR	chr2	201980827	1	protein_coding
ENSG00000004487	-0.0991489	6.08469	7.2318	0.00716233	0.0978483	Females_Age3xAge1	KDM1A	chr1	23345941	1	protein_coding
ENSG00000004700	0.191523	6.64176	13.3852	0.00025362	0.0142244	Females_Age3xAge1	RECQL	chr12	21621845	-1	protein_coding
ENSG00000004897	0.129103	6.1057	7.90221	0.00493743	0.0802033	Females_Age3xAge1	CDC27	chr17	45195069	-1	protein_coding
ENSG00000005059	-0.199969	6.44305	10.7651	0.0010343	0.0319341	Females_Age3xAge1	CCDC109B	chr4	110481361	1	protein_coding
ENSG00000005102	0.977318	1.77065	13.7285	0.000211221	0.0126018	Females_Age3xAge1	MEOX1	chr17	41717756	-1	protein_coding
ENSG00000005187	-0.31316	2.54198	13.8263	0.000200505	0.0122508	Females_Age3xAge1	ACSM3	chr16	20621565	1	protein_coding
ENSG00000005194	-0.18044	4.84778	11.2276	0.000805884	0.0278008	Females_Age3xAge1	CIAPIN1	chr16	57462081	-1	protein_coding
ENSG00000005238	0.276487	5.85328	8.65099	0.00326883	0.0639636	Females_Age3xAge1	FAM214B	chr9	35104109	-1	protein_coding
ENSG00000005436	-0.233992	4.55277	10.421	0.00124593	0.0364318	Females_Age3xAge1	GCFC2	chr2	75879126	-1	protein_coding
ENSG00000005486	0.180692	5.12811	7.96435	0.00477077	0.0787687	Females_Age3xAge1	RHBDD2	chr7	75471920	1	protein_coding
ENSG00000006652	0.242452	5.44238	7.65872	0.00564985	0.0855094	Females_Age3xAge1	IFRD1	chr7	112063023	1	protein_coding
ENSG00000007047	0.173724	5.10237	8.09273	0.00444431	0.07641	Females_Age3xAge1	MARK4	chr19	45582546	1	protein_coding
ENSG00000007968	0.735638	4.09223	27.1817	1.85203e-07	0.000108917	Females_Age3xAge1	E2F2	chr1	23832922	-1	protein_coding
ENSG00000008516	0.721738	5.22354	8.99862	0.00270184	0.0578073	Females_Age3xAge1	MMP25	chr16	3096682	1	protein_coding
ENSG00000008988	-0.212489	9.85488	8.73479	0.00312195	0.0624852	Females_Age3xAge1	RPS20	chr8	56979854	-1	protein_coding
ENSG00000010319	1.47366	0.814483	31.5038	1.99053e-08	2.40445e-05	Females_Age3xAge1	SEMA3G	chr3	52467069	-1	protein_coding
ENSG00000010626	-0.432968	2.16041	7.85251	0.00507503	0.0811873	Females_Age3xAge1	LRRC23	chr12	6982733	1	protein_coding
ENSG00000013523	-0.209107	5.18104	14.4013	0.000147701	0.0097027	Females_Age3xAge1	ANGEL1	chr14	77253588	-1	protein_coding
ENSG00000021762	0.484133	6.09371	9.88345	0.00166772	0.0428911	Females_Age3xAge1	OSBPL5	chr11	3108346	-1	protein_coding
ENSG00000022567	0.295491	4.6773	7.62526	0.00575564	0.0862648	Females_Age3xAge1	SLC45A4	chr8	142217265	-1	protein_coding
ENSG00000025156	-0.398942	4.25095	17.6871	2.60384e-05	0.00329021	Females_Age3xAge1	HSF2	chr6	122720691	1	protein_coding
ENSG00000025800	0.0980505	6.77763	8.74844	0.00309867	0.0621679	Females_Age3xAge1	KPNA6	chr1	32573639	1	protein_coding
ENSG00000026103	0.370158	5.325	14.0808	0.000175122	0.0110911	Females_Age3xAge1	FAS	chr10	90750414	1	protein_coding
ENSG00000027869	0.522613	5.03797	10.1312	0.00145783	0.0396158	Females_Age3xAge1	SH2D2A	chr1	156776035	-1	protein_coding
ENSG00000032444	0.247262	7.36287	11.4948	0.000697903	0.0254457	Females_Age3xAge1	PNPLA6	chr19	7598890	1	protein_coding
ENSG00000034053	-0.411165	6.04874	9.9745	0.00158723	0.041707	Females_Age3xAge1	APBA2	chr15	29129629	1	protein_coding
ENSG00000034677	0.157377	6.5363	7.79824	0.00522972	0.0818069	Females_Age3xAge1	RNF19A	chr8	101269288	-1	protein_coding
ENSG00000035664	0.591333	2.87218	9.83732	0.00171006	0.0434476	Females_Age3xAge1	DAPK2	chr15	64199235	-1	protein_coding
ENSG00000037897	-0.439837	1.73122	14.1702	0.000166996	0.0107101	Females_Age3xAge1	METTL1	chr12	58162254	-1	protein_coding
ENSG00000041880	0.291237	3.7485	15.681	7.49747e-05	0.00656402	Females_Age3xAge1	PARP3	chr3	51976361	1	protein_coding
ENSG00000048028	0.314498	5.97396	7.92528	0.00487487	0.0800319	Females_Age3xAge1	USP28	chr11	113668596	-1	protein_coding
ENSG00000049656	0.106163	6.59086	8.19102	0.00420984	0.0740619	Females_Age3xAge1	CLPTM1L	chr5	1317859	-1	protein_coding
ENSG00000050730	0.773295	0.764191	7.74699	0.0053802	0.0832391	Females_Age3xAge1	TNIP3	chr4	122052563	-1	protein_coding
ENSG00000051341	0.55646	0.881003	9.907	0.00164652	0.0426299	Females_Age3xAge1	POLQ	chr3	121150278	-1	protein_coding
ENSG00000053372	-0.224131	4.21553	9.4668	0.00209224	0.0494056	Females_Age3xAge1	MRTO4	chr1	19578033	1	protein_coding
ENSG00000053501	-0.199845	3.8978	8.70784	0.00316845	0.0629106	Females_Age3xAge1	USE1	chr19	17326155	1	protein_coding
ENSG00000057935	-0.476827	4.16912	26.2407	3.01403e-07	0.000148893	Females_Age3xAge1	MTA3	chr2	42721709	1	protein_coding
ENSG00000058056	-0.310257	3.76431	10.0414	0.00153065	0.0409166	Females_Age3xAge1	USP13	chr3	179370543	1	protein_coding
ENSG00000058668	0.2566	8.19782	9.21185	0.00240454	0.0535996	Females_Age3xAge1	ATP2B4	chr1	203595689	1	protein_coding
ENSG00000059588	-0.334315	5.91489	14.6337	0.00013056	0.00918302	Females_Age3xAge1	TARBP1	chr1	234527059	-1	protein_coding
ENSG00000059728	0.4087	6.50927	7.55887	0.00597153	0.0876913	Females_Age3xAge1	MXD1	chr2	70124820	1	protein_coding
ENSG00000062524	-0.802085	3.74629	10.5824	0.00114168	0.0341592	Females_Age3xAge1	LTK	chr15	41795836	-1	protein_coding
ENSG00000063046	-0.170937	10.1591	7.88675	0.00497983	0.0803424	Females_Age3xAge1	EIF4B	chr12	53399942	1	protein_coding
ENSG00000063177	-0.221249	9.59924	9.63707	0.00190689	0.0463585	Females_Age3xAge1	RPL18	chr19	49118585	-1	protein_coding
ENSG00000063180	-0.377913	2.65019	11.927	0.000553265	0.0225351	Females_Age3xAge1	CA11	chr19	49141199	-1	protein_coding
ENSG00000063438	1.87513	0.463894	11.9761	0.00053888	0.0224035	Females_Age3xAge1	AHRR	chr5	304291	1	protein_coding
ENSG00000063761	-0.278273	3.12614	7.91845	0.00489333	0.0800319	Females_Age3xAge1	ADCK1	chr14	78266426	1	protein_coding
ENSG00000065308	0.250683	5.38666	10.7058	0.00106798	0.0325148	Females_Age3xAge1	TRAM2	chr6	52362200	-1	protein_coding
ENSG00000065717	-0.447161	3.2834	9.67403	0.00186891	0.0458868	Females_Age3xAge1	TLE2	chr19	2997636	-1	protein_coding
ENSG00000066279	0.714794	1.65018	10.3145	0.00131993	0.0374737	Females_Age3xAge1	ASPM	chr1	197053258	-1	protein_coding
ENSG00000068831	-0.24538	8.72242	10.2005	0.00140403	0.0388783	Females_Age3xAge1	RASGRP2	chr11	64494383	-1	protein_coding
ENSG00000068903	0.164679	6.13113	9.06233	0.00260929	0.0568005	Females_Age3xAge1	SIRT2	chr19	39369197	-1	protein_coding
ENSG00000070081	-0.522083	5.8994	35.463	2.59948e-09	4.01294e-06	Females_Age3xAge1	NUCB2	chr11	17229700	1	protein_coding
ENSG00000070366	-0.195277	5.66048	9.73818	0.00180479	0.0448669	Females_Age3xAge1	SMG6	chr17	1963133	-1	protein_coding
ENSG00000070540	0.37556	4.47767	18.4282	1.76423e-05	0.00259385	Females_Age3xAge1	WIPI1	chr17	66417089	-1	protein_coding
ENSG00000071082	-0.305202	9.65132	18.1856	2.00391e-05	0.00281231	Females_Age3xAge1	RPL31	chr2	101618177	1	protein_coding
ENSG00000072110	-0.257933	7.61397	8.20003	0.00418896	0.0740417	Females_Age3xAge1	ACTN1	chr14	69340860	-1	protein_coding
ENSG00000072195	-0.64275	2.69806	15.2827	9.25616e-05	0.00770338	Females_Age3xAge1	SPEG	chr2	220299568	1	protein_coding
ENSG00000072840	0.665594	1.42002	8.83792	0.00295036	0.0599291	Females_Age3xAge1	EVC	chr4	5712924	1	protein_coding
ENSG00000073536	-0.30401	3.75432	7.89329	0.00496186	0.0803133	Females_Age3xAge1	NLE1	chr17	33455772	-1	protein_coding
ENSG00000073861	0.645956	6.28584	11.4827	0.000702463	0.0254457	Females_Age3xAge1	TBX21	chr17	45810610	1	protein_coding
ENSG00000074201	-0.173619	6.31356	15.381	8.78684e-05	0.0074327	Females_Age3xAge1	CLNS1A	chr11	77225981	-1	protein_coding
ENSG00000074706	-0.307876	6.68238	13.3784	0.000254541	0.0142244	Females_Age3xAge1	IPCEF1	chr6	154475631	-1	protein_coding
ENSG00000074935	-0.279304	3.47139	7.64449	0.00569459	0.0855574	Females_Age3xAge1	TUBE1	chr6	112391980	-1	protein_coding
ENSG00000075234	0.530163	5.56092	9.44165	0.00212113	0.0497076	Females_Age3xAge1	TTC38	chr22	46663858	1	protein_coding
ENSG00000076650	-0.169475	4.31795	9.78992	0.00175471	0.0441358	Females_Age3xAge1	GPATCH1	chr19	33571786	1	protein_coding
ENSG00000077097	-0.123596	8.23285	7.34287	0.00673294	0.0955767	Females_Age3xAge1	TOP2B	chr3	25639475	-1	protein_coding
ENSG00000077312	-0.172221	5.7834	8.97286	0.0027402	0.0580471	Females_Age3xAge1	SNRPA	chr19	41256542	1	protein_coding
ENSG00000077348	-0.270104	3.45675	9.41548	0.00215161	0.0503265	Females_Age3xAge1	EXOSC5	chr19	41892279	-1	protein_coding
ENSG00000077684	-0.14639	6.29126	7.5228	0.0060923	0.0891742	Females_Age3xAge1	PHF17	chr4	129730779	1	protein_coding
ENSG00000077984	0.613235	6.5424	8.99496	0.00270725	0.0578073	Females_Age3xAge1	CST7	chr20	24929866	1	protein_coding
ENSG00000078070	-0.190713	4.57646	10.8041	0.00101278	0.0315059	Females_Age3xAge1	MCCC1	chr3	182733006	-1	protein_coding
ENSG00000079739	0.200878	5.05374	11.2554	0.000793911	0.0275416	Females_Age3xAge1	PGM1	chr1	64058947	1	protein_coding
ENSG00000079819	-0.300892	4.7436	9.0438	0.00263588	0.0571107	Females_Age3xAge1	EPB41L2	chr6	131160487	-1	protein_coding
ENSG00000081059	-0.510232	8.70292	11.9864	0.000535907	0.0224035	Females_Age3xAge1	TCF7	chr5	133450402	1	protein_coding
ENSG00000081913	0.331677	3.43082	17.2589	3.26171e-05	0.00387328	Females_Age3xAge1	PHLPP1	chr18	60382672	1	protein_coding
ENSG00000082196	-0.564307	2.24841	11.7743	0.000600542	0.0234563	Females_Age3xAge1	C1QTNF3	chr5	34019553	-1	protein_coding
ENSG00000083535	-0.248448	4.581	11.3076	0.000771908	0.0270059	Females_Age3xAge1	PIBF1	chr13	73356197	1	protein_coding
ENSG00000083635	-0.292192	2.80913	13.3626	0.000256698	0.0142299	Females_Age3xAge1	NUFIP1	chr13	45513384	-1	protein_coding
ENSG00000083896	-0.115929	7.13078	7.27981	0.00697341	0.0971107	Females_Age3xAge1	YTHDC1	chr4	69176105	-1	protein_coding
ENSG00000085231	-0.134188	5.54793	9.99301	0.00157135	0.0413778	Females_Age3xAge1	TAF9	chr5	68646811	-1	protein_coding
ENSG00000087586	0.478947	1.61611	10.4008	0.00125958	0.0365159	Females_Age3xAge1	AURKA	chr20	54944445	-1	protein_coding
ENSG00000088205	-0.149555	7.07141	12.5772	0.000390474	0.0184059	Females_Age3xAge1	DDX18	chr2	118572226	1	protein_coding
ENSG00000088325	0.807484	1.85804	14.2517	0.000159916	0.0103945	Females_Age3xAge1	TPX2	chr20	30327074	1	protein_coding
ENSG00000088766	-0.139381	4.77265	9.12992	0.00251463	0.0552593	Females_Age3xAge1	CRLS1	chr20	5986736	1	protein_coding
ENSG00000089009	-0.231784	10.1731	16.6235	4.55819e-05	0.00481143	Females_Age3xAge1	RPL6	chr12	112842994	-1	protein_coding
ENSG00000089048	-0.275097	4.63383	15.8297	6.93061e-05	0.00635053	Females_Age3xAge1	ESF1	chr20	13694969	-1	protein_coding
ENSG00000089351	-0.210403	6.74973	12.2276	0.000470887	0.0204036	Females_Age3xAge1	GRAMD1A	chr19	35485688	1	protein_coding
ENSG00000089685	0.483577	1.90541	8.79234	0.00302498	0.0612435	Females_Age3xAge1	BIRC5	chr17	76210267	1	protein_coding
ENSG00000090097	0.337355	3.6189	8.56587	0.00342523	0.0658903	Females_Age3xAge1	PCBP4	chr3	51991470	-1	protein_coding
ENSG00000090920	-1.23704	5.34139	26.893	2.15035e-07	0.000119932	Females_Age3xAge1	FCGBP	chr19	40353963	-1	protein_coding
ENSG00000091129	-2.72356	1.50542	48.9365	2.64389e-12	1.77609e-08	Females_Age3xAge1	NRCAM	chr7	107788068	-1	protein_coding
ENSG00000091409	-0.469942	7.02256	14.6079	0.000132356	0.00918302	Females_Age3xAge1	ITGA6	chr2	173292082	1	protein_coding
ENSG00000092330	0.176728	6.64439	14.8327	0.000117483	0.00884702	Females_Age3xAge1	TINF2	chr14	24708849	-1	protein_coding
ENSG00000092820	0.223189	8.14073	15.6684	7.54729e-05	0.00656402	Females_Age3xAge1	EZR	chr6	159186773	-1	protein_coding
ENSG00000092853	0.609783	1.40463	10.5872	0.00113872	0.0341592	Females_Age3xAge1	CLSPN	chr1	36185819	-1	protein_coding
ENSG00000095002	-0.257127	5.15911	8.94481	0.0027826	0.058444	Females_Age3xAge1	MSH2	chr2	47630108	1	protein_coding
ENSG00000095059	-0.171181	5.8769	14.9855	0.000108343	0.00841533	Females_Age3xAge1	DHPS	chr19	12786531	-1	protein_coding
ENSG00000096384	-0.194668	9.11691	12.873	0.000333362	0.016873	Females_Age3xAge1	HSP90AB1	chr6	44214824	1	protein_coding
ENSG00000099204	-0.474093	8.09396	14.5986	0.000133011	0.00918302	Females_Age3xAge1	ABLIM1	chr10	116190872	-1	protein_coding
ENSG00000099308	0.197055	7.24437	10.5814	0.00114233	0.0341592	Females_Age3xAge1	MAST3	chr19	18208603	1	protein_coding
ENSG00000099804	0.189919	4.98731	8.02034	0.00462549	0.07751	Females_Age3xAge1	CDC34	chr19	531714	1	protein_coding
ENSG00000099991	-0.147229	6.97414	7.41273	0.00647641	0.0931126	Females_Age3xAge1	CABIN1	chr22	24407642	1	protein_coding
ENSG00000100031	0.290892	4.08009	8.68047	0.00321639	0.0635558	Females_Age3xAge1	GGT1	chr22	24979718	1	protein_coding
ENSG00000100084	0.138255	6.00631	7.25368	0.0070756	0.0975702	Females_Age3xAge1	HIRA	chr22	19318221	-1	protein_coding
ENSG00000100097	0.319338	7.12059	7.60537	0.00581947	0.086905	Females_Age3xAge1	LGALS1	chr22	38071615	1	protein_coding
ENSG00000100100	-0.383231	8.10316	10.28	0.00134478	0.0378314	Females_Age3xAge1	PIK3IP1	chr22	31677579	-1	protein_coding
ENSG00000100129	-0.203349	8.96951	12.5916	0.000387484	0.018335	Females_Age3xAge1	EIF3L	chr22	38244875	1	protein_coding
ENSG00000100197	-0.433699	2.28238	8.69702	0.00318731	0.0631833	Females_Age3xAge1	CYP2D6	chr22	42522501	-1	protein_coding
ENSG00000100285	-0.480322	1.85482	7.90914	0.00491856	0.0800319	Females_Age3xAge1	NEFH	chr22	29876219	1	protein_coding
ENSG00000100298	0.805488	1.50598	9.82146	0.00172488	0.0436521	Females_Age3xAge1	APOBEC3H	chr22	39493229	1	protein_coding
ENSG00000100316	-0.324836	11.2439	18.7353	1.50178e-05	0.00234772	Females_Age3xAge1	RPL3	chr22	39708887	-1	protein_coding
ENSG00000100353	-0.132055	7.97992	7.6111	0.005801	0.0868393	Females_Age3xAge1	EIF3D	chr22	36906897	-1	protein_coding
ENSG00000100380	-0.286691	7.73949	28.5935	8.92792e-08	6.89124e-05	Females_Age3xAge1	ST13	chr22	41220539	-1	protein_coding
ENSG00000100413	-0.147291	5.06112	8.30182	0.00396054	0.0719304	Females_Age3xAge1	POLR3H	chr22	41921808	-1	protein_coding
ENSG00000100427	0.569592	4.87032	9.34191	0.00223972	0.0517978	Females_Age3xAge1	MLC1	chr22	50497820	-1	protein_coding
ENSG00000100439	0.246243	4.48669	8.91978	0.00282098	0.0587506	Females_Age3xAge1	ABHD4	chr14	23067146	1	protein_coding
ENSG00000100453	0.670214	6.71486	7.37805	0.00660248	0.0941795	Females_Age3xAge1	GZMB	chr14	25100160	-1	protein_coding
ENSG00000100575	-0.259391	3.99737	12.7179	0.000362167	0.0175402	Females_Age3xAge1	TIMM9	chr14	58875212	-1	protein_coding
ENSG00000100628	0.545478	1.88047	8.88508	0.0028751	0.0591319	Females_Age3xAge1	ASB2	chr14	94400499	-1	protein_coding
ENSG00000100823	-0.190855	6.72555	8.95384	0.00276887	0.058444	Females_Age3xAge1	APEX1	chr14	20923350	1	protein_coding
ENSG00000101152	0.179717	7.39856	10.9092	0.000956855	0.0305353	Females_Age3xAge1	DNAJC5	chr20	62526518	1	protein_coding
ENSG00000101412	0.605637	2.15756	12.3378	0.000443874	0.0197189	Females_Age3xAge1	E2F1	chr20	32263489	-1	protein_coding
ENSG00000101474	0.305612	7.07783	9.11205	0.00253931	0.0556036	Females_Age3xAge1	APMAP	chr20	24943561	-1	protein_coding
ENSG00000102710	-0.139412	6.39154	7.26823	0.00701849	0.0973347	Females_Age3xAge1	SUPT20H	chr13	37583449	-1	protein_coding
ENSG00000102763	-0.195043	5.31064	7.50794	0.00614275	0.0897549	Females_Age3xAge1	VWA8	chr13	42140973	-1	protein_coding
ENSG00000102967	-0.315974	3.0616	14.4028	0.000147581	0.0097027	Females_Age3xAge1	DHODH	chr16	72042487	1	protein_coding
ENSG00000103064	-0.370536	7.24997	14.6664	0.000128315	0.00918302	Females_Age3xAge1	SLC7A6	chr16	68298433	1	protein_coding
ENSG00000103202	-0.535522	3.95451	9.21282	0.00240326	0.0535996	Females_Age3xAge1	NME4	chr16	446725	1	protein_coding
ENSG00000103510	-0.142741	6.14303	14.4635	0.000142905	0.00953985	Females_Age3xAge1	KAT8	chr16	31127075	1	protein_coding
ENSG00000103550	-0.249802	4.19406	7.24409	0.00711349	0.0975702	Females_Age3xAge1	KNOP1	chr16	19714902	-1	protein_coding
ENSG00000104131	-0.147619	5.8199	7.99304	0.00469576	0.0782626	Females_Age3xAge1	EIF3J	chr15	44829255	1	protein_coding
ENSG00000104231	-0.209768	5.24074	13.2802	0.000268222	0.0145287	Females_Age3xAge1	ZFAND1	chr8	82613569	-1	protein_coding
ENSG00000104408	-0.324218	8.69956	26.0279	3.36521e-07	0.000159848	Females_Age3xAge1	EIF3E	chr8	109213445	-1	protein_coding
ENSG00000104419	0.188854	7.12182	10.0268	0.0015428	0.0410159	Females_Age3xAge1	NDRG1	chr8	134249414	-1	protein_coding
ENSG00000104613	-0.116332	6.29752	7.31133	0.0068521	0.0965848	Females_Age3xAge1	INTS10	chr8	19674651	1	protein_coding
ENSG00000104660	-0.247914	6.83205	10.6385	0.0011076	0.0334445	Females_Age3xAge1	LEPROTL1	chr8	29952914	1	protein_coding
ENSG00000105072	-0.320143	1.96864	8.14415	0.00432003	0.0753564	Females_Age3xAge1	C19orf44	chr19	16607122	1	protein_coding
ENSG00000105186	0.164478	5.492	8.15036	0.00430526	0.0753116	Females_Age3xAge1	ANKRD27	chr19	33087913	-1	protein_coding
ENSG00000105193	-0.38867	9.27447	20.7209	5.31337e-06	0.00115123	Females_Age3xAge1	RPS16	chr19	39923847	-1	protein_coding
ENSG00000105202	-0.297879	6.91358	18.6011	1.61131e-05	0.00248591	Females_Age3xAge1	FBL	chr19	40325098	-1	protein_coding
ENSG00000105204	0.228412	4.56374	7.91953	0.0048904	0.0800319	Females_Age3xAge1	DYRK1B	chr19	40315990	-1	protein_coding
ENSG00000105373	-0.327012	9.19088	18.842	1.42007e-05	0.00228713	Females_Age3xAge1	GLTSCR2	chr19	48248779	1	protein_coding
ENSG00000105374	0.576414	8.04017	7.26726	0.00702228	0.0973347	Females_Age3xAge1	NKG7	chr19	51874860	-1	protein_coding
ENSG00000105426	-0.443899	3.9963	7.1731	0.00740048	0.0997772	Females_Age3xAge1	PTPRS	chr19	5158506	-1	protein_coding
ENSG00000105640	-0.235106	10.1042	8.74716	0.00310084	0.0621679	Females_Age3xAge1	RPL18A	chr19	17970685	1	protein_coding
ENSG00000105656	0.214699	5.41313	9.7204	0.00182234	0.0451021	Females_Age3xAge1	ELL	chr19	18553473	-1	protein_coding
ENSG00000105939	-0.202627	8.22268	8.23673	0.0041051	0.0734753	Females_Age3xAge1	ZC3HAV1	chr7	138728266	-1	protein_coding
ENSG00000105953	0.216456	7.64558	15.1624	9.86462e-05	0.00788221	Females_Age3xAge1	OGDH	chr7	44646171	1	protein_coding
ENSG00000105971	0.874203	0.807227	9.03347	0.0026508	0.0573335	Females_Age3xAge1	CAV2	chr7	115927434	1	protein_coding
ENSG00000106263	-0.106513	7.39014	7.88317	0.00498968	0.0803424	Females_Age3xAge1	EIF3B	chr7	2393721	1	protein_coding
ENSG00000106327	0.419846	1.8837	10.976	0.000922988	0.0299184	Females_Age3xAge1	TFR2	chr7	100218039	-1	protein_coding
ENSG00000106351	0.311592	4.66063	7.64696	0.00568681	0.0855574	Females_Age3xAge1	AGFG2	chr7	100136834	1	protein_coding
ENSG00000106462	0.247286	3.88151	9.11571	0.00253424	0.0555911	Females_Age3xAge1	EZH2	chr7	148504475	-1	protein_coding
ENSG00000106477	-0.330221	3.48166	17.7881	2.46917e-05	0.00320993	Females_Age3xAge1	CEP41	chr7	130033612	-1	protein_coding
ENSG00000106479	-0.266554	5.89187	11.6614	0.000638088	0.0244164	Females_Age3xAge1	ZNF862	chr7	149535456	1	protein_coding
ENSG00000106484	-0.490108	2.53051	12.4175	0.000425336	0.0192476	Females_Age3xAge1	MEST	chr7	130126012	1	protein_coding
ENSG00000106603	-0.226279	5.39985	10.7698	0.00103171	0.0319339	Females_Age3xAge1	COA1	chr7	43648055	-1	protein_coding
ENSG00000106628	-0.199375	4.62269	7.89825	0.00494827	0.0802033	Females_Age3xAge1	POLD2	chr7	44154286	-1	protein_coding
ENSG00000106683	0.268483	5.94364	12.6599	0.000373575	0.0178935	Females_Age3xAge1	LIMK1	chr7	73497263	1	protein_coding
ENSG00000106714	1.62144	-0.761513	7.97724	0.00473692	0.0786996	Females_Age3xAge1	CNTNAP3	chr9	39072764	-1	protein_coding
ENSG00000106772	1.22563	2.20973	10.1643	0.00143186	0.0392965	Females_Age3xAge1	PRUNE2	chr9	79226292	-1	protein_coding
ENSG00000106868	0.32041	6.0847	10.2662	0.00135493	0.0378954	Females_Age3xAge1	SUSD1	chr9	114803065	-1	protein_coding
ENSG00000107537	-0.261138	3.13189	7.68083	0.00558106	0.0850642	Females_Age3xAge1	PHYH	chr10	13319796	-1	protein_coding
ENSG00000107611	-0.626213	3.65351	11.3208	0.000766432	0.0269264	Females_Age3xAge1	CUBN	chr10	16865963	-1	protein_coding
ENSG00000107625	-0.123027	5.78911	8.11325	0.0043943	0.0757955	Females_Age3xAge1	DDX50	chr10	70661034	1	protein_coding
ENSG00000107815	-0.328535	3.40295	11.9335	0.00055135	0.0225351	Females_Age3xAge1	C10orf2	chr10	102747124	1	protein_coding
ENSG00000107819	0.260527	6.14653	13.6898	0.000215623	0.0128026	Females_Age3xAge1	SFXN3	chr10	102790991	1	protein_coding
ENSG00000107833	-0.369991	2.84631	12.6069	0.000384322	0.0182939	Females_Age3xAge1	NPM3	chr10	103541082	-1	protein_coding
ENSG00000107890	-0.275243	4.28986	9.94531	0.0016126	0.042016	Females_Age3xAge1	ANKRD26	chr10	27280843	-1	protein_coding
ENSG00000107968	0.322831	5.38815	8.11753	0.00438392	0.0757223	Females_Age3xAge1	MAP3K8	chr10	30722866	1	protein_coding
ENSG00000108064	-0.178356	5.82752	9.85807	0.00169088	0.0430564	Females_Age3xAge1	TFAM	chr10	60144782	1	protein_coding
ENSG00000108107	-0.248489	9.64859	13.8609	0.00019685	0.0121553	Females_Age3xAge1	RPL28	chr19	55896713	1	protein_coding
ENSG00000108298	-0.233959	10.5705	12.1327	0.000495449	0.0211931	Females_Age3xAge1	RPL19	chr17	37356536	1	protein_coding
ENSG00000108312	-0.144276	7.66686	8.19681	0.0041964	0.0740417	Females_Age3xAge1	UBTF	chr17	42282401	-1	protein_coding
ENSG00000108561	-0.17089	5.70046	7.89024	0.00497022	0.0803424	Females_Age3xAge1	C1QBP	chr17	5336097	-1	protein_coding
ENSG00000108773	-0.230495	5.89108	8.04713	0.00455757	0.0768978	Females_Age3xAge1	KAT2A	chr17	40265126	-1	protein_coding
ENSG00000109062	0.218206	7.50493	8.12227	0.00437248	0.0756631	Females_Age3xAge1	SLC9A3R1	chr17	72744791	1	protein_coding
ENSG00000109065	-0.186254	4.98016	8.62979	0.00330709	0.064161	Females_Age3xAge1	NAT9	chr17	72766686	-1	protein_coding
ENSG00000109180	-0.128453	6.47035	9.65309	0.00189033	0.0461331	Females_Age3xAge1	OCIAD1	chr4	48807229	1	protein_coding
ENSG00000109475	-0.312771	9.18516	17.3483	3.11169e-05	0.00376759	Females_Age3xAge1	RPL34	chr4	109541722	1	protein_coding
ENSG00000109805	1.20183	1.14216	25.0753	5.51342e-07	0.000252188	Females_Age3xAge1	NCAPG	chr4	17812525	1	protein_coding
ENSG00000109943	-0.554592	3.76908	12.9439	0.000320973	0.0164482	Females_Age3xAge1	CRTAM	chr11	122709208	1	protein_coding
ENSG00000110046	0.231384	6.2051	7.68574	0.00556589	0.0850642	Females_Age3xAge1	ATG2A	chr11	64662007	-1	protein_coding
ENSG00000110074	-0.226843	4.08662	10.9618	0.000930093	0.0299912	Females_Age3xAge1	FOXRED1	chr11	126138950	1	protein_coding
ENSG00000110274	0.12032	5.85776	7.65479	0.00566217	0.0855574	Females_Age3xAge1	CEP164	chr11	117185273	1	protein_coding
ENSG00000110700	-0.282069	9.16157	16.7044	4.36795e-05	0.00473195	Females_Age3xAge1	RPS13	chr11	17095936	-1	protein_coding
ENSG00000110844	-0.384853	3.06442	13.4314	0.000247451	0.0141151	Females_Age3xAge1	PRPF40B	chr12	49962001	1	protein_coding
ENSG00000110876	0.165999	8.70846	7.49771	0.00617776	0.0900229	Females_Age3xAge1	SELPLG	chr12	109015686	-1	protein_coding
ENSG00000111203	-0.152338	5.60475	7.84261	0.00510288	0.0812759	Females_Age3xAge1	ITFG2	chr12	2921788	1	protein_coding
ENSG00000111206	0.546899	1.72196	14.5488	0.000136578	0.00931896	Females_Age3xAge1	FOXM1	chr12	2966847	-1	protein_coding
ENSG00000111716	-0.296272	8.42768	8.21717	0.00414959	0.0737389	Females_Age3xAge1	LDHB	chr12	21788276	-1	protein_coding
ENSG00000111728	0.554623	2.63739	8.04249	0.00456927	0.0768978	Females_Age3xAge1	ST8SIA1	chr12	22216707	-1	protein_coding
ENSG00000111737	0.15515	6.3281	11.1677	0.000832328	0.0284094	Females_Age3xAge1	RAB35	chr12	120532899	-1	protein_coding
ENSG00000111843	-0.322636	4.68834	11.9692	0.00054086	0.0224035	Females_Age3xAge1	TMEM14C	chr6	10723148	1	protein_coding
ENSG00000111859	0.294703	6.33569	21.2812	3.96605e-06	0.000995293	Females_Age3xAge1	NEDD9	chr6	11183531	-1	protein_coding
ENSG00000112033	-0.245759	5.26831	10.6385	0.00110757	0.0334445	Females_Age3xAge1	PPARD	chr6	35310335	1	protein_coding
ENSG00000112159	-0.341743	7.15919	8.0699	0.00450067	0.0766161	Females_Age3xAge1	MDN1	chr6	90352218	-1	protein_coding
ENSG00000112182	-0.490046	5.99757	10.1171	0.00146901	0.0396158	Females_Age3xAge1	BACH2	chr6	90636248	-1	protein_coding
ENSG00000112294	-0.366471	4.34704	7.17752	0.00738227	0.0996683	Females_Age3xAge1	ALDH5A1	chr6	24495080	1	protein_coding
ENSG00000112306	-0.29005	10.1823	12.515	0.000403707	0.0188028	Females_Age3xAge1	RPS12	chr6	133135580	1	protein_coding
ENSG00000112394	-0.969384	1.64338	21.4645	3.60446e-06	0.00096145	Females_Age3xAge1	SLC16A10	chr6	111408781	1	protein_coding
ENSG00000112414	-0.683344	0.89899	7.68558	0.00556637	0.0850642	Females_Age3xAge1	GPR126	chr6	142622991	1	protein_coding
ENSG00000112473	0.142052	5.75208	7.28739	0.00694403	0.0971107	Females_Age3xAge1	SLC39A7	chr6	33168222	1	protein_coding
ENSG00000112655	-0.635136	2.44121	21.1733	4.1958e-06	0.000995293	Females_Age3xAge1	PTK7	chr6	43044006	1	protein_coding
ENSG00000112701	-0.157676	7.21894	12.404	0.000428426	0.0193104	Females_Age3xAge1	SENP6	chr6	76311225	1	protein_coding
ENSG00000113319	-0.573202	5.24419	16.1497	5.85284e-05	0.00565295	Females_Age3xAge1	RASGRF2	chr5	80256491	1	protein_coding
ENSG00000113721	1.3716	3.5574	28.9466	7.44005e-08	6.56318e-05	Females_Age3xAge1	PDGFRB	chr5	149493400	-1	protein_coding
ENSG00000114023	-0.174368	4.04066	7.39696	0.00653342	0.093714	Females_Age3xAge1	FAM162A	chr3	122103023	1	protein_coding
ENSG00000114062	-0.0945235	6.76378	8.33742	0.00388367	0.0707425	Females_Age3xAge1	UBE3A	chr15	25582381	-1	protein_coding
ENSG00000114346	0.306345	3.5352	14.574	0.000134764	0.00924628	Females_Age3xAge1	ECT2	chr3	172468472	1	protein_coding
ENSG00000114391	-0.223358	8.72942	12.1358	0.000494629	0.0211931	Females_Age3xAge1	RPL24	chr3	101399935	-1	protein_coding
ENSG00000114631	-0.509692	1.54749	11.4769	0.00070465	0.0254457	Females_Age3xAge1	PODXL2	chr3	127348024	1	protein_coding
ENSG00000114686	-0.169381	5.6084	11.8468	0.000577607	0.0230856	Females_Age3xAge1	MRPL3	chr3	131181056	-1	protein_coding
ENSG00000114735	-0.205796	5.47108	7.1949	0.0073111	0.0991132	Females_Age3xAge1	HEMK1	chr3	50606583	1	protein_coding
ENSG00000114737	0.694164	6.0102	7.6478	0.00568415	0.0855574	Females_Age3xAge1	CISH	chr3	50643921	-1	protein_coding
ENSG00000114812	-0.300953	5.87243	7.79254	0.00524624	0.0818069	Females_Age3xAge1	VIPR1	chr3	42530791	1	protein_coding
ENSG00000114861	-0.237688	7.55185	7.96961	0.00475692	0.0786996	Females_Age3xAge1	FOXP1	chr3	71003844	-1	protein_coding
ENSG00000114902	-0.108737	5.89825	7.8715	0.00502199	0.0806523	Females_Age3xAge1	SPCS1	chr3	52738971	1	protein_coding
ENSG00000114942	-0.345438	8.8491	16.4097	5.1023e-05	0.00516503	Females_Age3xAge1	EEF1B2	chr2	207024309	1	protein_coding
ENSG00000115268	-0.186928	8.88531	7.72454	0.00544751	0.0837817	Females_Age3xAge1	RPS15	chr19	1438358	1	protein_coding
ENSG00000115339	0.322662	3.96396	7.38096	0.00659178	0.0941795	Females_Age3xAge1	GALNT3	chr2	166604101	-1	protein_coding
ENSG00000115457	0.993898	1.04476	7.20887	0.00725442	0.0985851	Females_Age3xAge1	IGFBP2	chr2	217497551	1	protein_coding
ENSG00000115484	-0.126902	6.90697	7.80453	0.00521155	0.0818069	Females_Age3xAge1	CCT4	chr2	62095224	-1	protein_coding
ENSG00000115641	0.429929	1.41381	8.77927	0.00304673	0.0615772	Females_Age3xAge1	FHL2	chr2	105974169	-1	protein_coding
ENSG00000115816	-0.185919	6.16426	12.2606	0.000462627	0.0204036	Females_Age3xAge1	CEBPZ	chr2	37428755	-1	protein_coding
ENSG00000115902	0.530852	4.35051	19.9956	7.76194e-06	0.00145427	Females_Age3xAge1	SLC1A4	chr2	65215611	1	protein_coding
ENSG00000115977	-0.279518	5.76524	8.88448	0.00287604	0.0591319	Females_Age3xAge1	AAK1	chr2	69688532	-1	protein_coding
ENSG00000116016	0.560725	2.66709	9.30293	0.00228787	0.0519781	Females_Age3xAge1	EPAS1	chr2	46520806	1	protein_coding
ENSG00000116120	-0.220293	4.61076	12.1001	0.000504185	0.0213976	Females_Age3xAge1	FARSB	chr2	223435255	-1	protein_coding
ENSG00000116251	-0.34877	9.04136	27.8687	1.29836e-07	8.43934e-05	Females_Age3xAge1	RPL22	chr1	6241329	-1	protein_coding
ENSG00000116641	-0.275767	3.98684	8.08331	0.00446747	0.076588	Females_Age3xAge1	DOCK7	chr1	62920399	-1	protein_coding
ENSG00000116667	0.69454	4.77386	10.8666	0.000979115	0.0310053	Females_Age3xAge1	C1orf21	chr1	184356192	1	protein_coding
ENSG00000116771	-0.488006	3.00455	11.2615	0.000791332	0.0275294	Females_Age3xAge1	AGMAT	chr1	15898848	-1	protein_coding
ENSG00000116815	0.245486	4.74488	11.8309	0.000582572	0.0231343	Females_Age3xAge1	CD58	chr1	117057157	-1	protein_coding
ENSG00000117091	-0.194197	8.69287	12.603	0.000385135	0.0182939	Females_Age3xAge1	CD48	chr1	160648536	-1	protein_coding
ENSG00000117174	-0.244102	5.01787	9.59971	0.00194609	0.0470303	Females_Age3xAge1	ZNHIT6	chr1	86115106	-1	protein_coding
ENSG00000117411	0.586094	1.12326	10.1229	0.00146437	0.0396158	Females_Age3xAge1	B4GALT2	chr1	44444615	1	protein_coding
ENSG00000117450	0.199117	6.31238	8.07676	0.00448365	0.076588	Females_Age3xAge1	PRDX1	chr1	45976708	-1	protein_coding
ENSG00000117519	-0.637733	1.01893	8.81041	0.00299517	0.0607395	Females_Age3xAge1	CNN3	chr1	95362507	-1	protein_coding
ENSG00000117543	-0.250486	4.59708	9.87549	0.00167495	0.0428911	Females_Age3xAge1	DPH5	chr1	101455179	-1	protein_coding
ENSG00000117602	-0.416704	6.85931	10.6053	0.00112763	0.0339664	Females_Age3xAge1	RCAN3	chr1	24829387	1	protein_coding
ENSG00000118181	-0.343183	9.78716	20.1896	7.01328e-06	0.001397	Females_Age3xAge1	RPS25	chr11	118886422	-1	protein_coding
ENSG00000118193	0.81571	0.445439	10.0101	0.00155681	0.0410825	Females_Age3xAge1	KIF14	chr1	200520628	-1	protein_coding
ENSG00000118507	-0.257755	4.00901	8.47963	0.00359145	0.0682376	Females_Age3xAge1	AKAP7	chr6	131456806	1	protein_coding
ENSG00000118680	0.117851	7.80196	7.17702	0.00738433	0.0996683	Females_Age3xAge1	MYL12B	chr18	3261907	1	protein_coding
ENSG00000119042	0.64166	0.866511	8.64852	0.00327328	0.0639636	Females_Age3xAge1	SATB2	chr2	200134223	-1	protein_coding
ENSG00000119508	0.78988	0.345547	7.91525	0.00490198	0.0800319	Females_Age3xAge1	NR4A3	chr9	102584137	1	protein_coding
ENSG00000119514	-0.304714	3.2182	8.05595	0.00453544	0.0768978	Females_Age3xAge1	GALNT12	chr9	101569981	1	protein_coding
ENSG00000119616	-0.142399	5.50369	7.47699	0.00624926	0.090382	Females_Age3xAge1	FCF1	chr14	75179847	1	protein_coding
ENSG00000119771	-0.577609	1.52736	8.63304	0.00330121	0.064161	Females_Age3xAge1	KLHL29	chr2	23608088	1	protein_coding
ENSG00000119772	-0.364117	5.82193	23.7243	1.1117e-06	0.000416046	Females_Age3xAge1	DNMT3A	chr2	25455845	-1	protein_coding
ENSG00000119979	0.210727	6.07142	7.16532	0.00743265	0.0999927	Females_Age3xAge1	FAM45A	chr10	120863598	1	protein_coding
ENSG00000120875	0.904558	2.35758	13.6137	0.000224535	0.013268	Females_Age3xAge1	DUSP4	chr8	29190581	-1	protein_coding
ENSG00000120915	-0.582916	4.61301	10.0171	0.00155097	0.0410159	Females_Age3xAge1	EPHX2	chr8	27348296	1	protein_coding
ENSG00000120942	-0.186632	5.25171	7.5656	0.00594927	0.0875727	Females_Age3xAge1	UBIAD1	chr1	11333263	1	protein_coding
ENSG00000120963	-0.221262	6.03927	9.59624	0.00194976	0.0470303	Females_Age3xAge1	ZNF706	chr8	102190106	-1	protein_coding
ENSG00000121039	0.316675	3.09889	13.418	0.000249218	0.0141151	Females_Age3xAge1	RDH10	chr8	74206847	1	protein_coding
ENSG00000121152	1.09897	1.14309	38.5022	5.46919e-10	9.64922e-07	Females_Age3xAge1	NCAPH	chr2	97001525	1	protein_coding
ENSG00000121413	-0.64051	4.8605	21.9666	2.77439e-06	0.000796831	Females_Age3xAge1	ZSCAN18	chr19	58595205	-1	protein_coding
ENSG00000121774	-0.151111	7.57556	8.93248	0.00280144	0.0585411	Females_Age3xAge1	KHDRBS1	chr1	32479430	1	protein_coding
ENSG00000122026	-0.266267	5.88483	7.38803	0.00656593	0.0939708	Females_Age3xAge1	RPL21	chr13	27825446	1	protein_coding
ENSG00000122378	-0.577123	2.26122	18.7879	1.46089e-05	0.00231308	Females_Age3xAge1	FAM213A	chr10	82167585	1	protein_coding
ENSG00000122406	-0.311716	10.0149	18.8512	1.41323e-05	0.00228713	Females_Age3xAge1	RPL5	chr1	93297582	1	protein_coding
ENSG00000122965	-0.190313	5.92809	9.32802	0.00225676	0.0517978	Females_Age3xAge1	RBM19	chr12	114254543	-1	protein_coding
ENSG00000122966	0.45751	1.44836	9.62863	0.00191567	0.0464804	Females_Age3xAge1	CIT	chr12	120123595	-1	protein_coding
ENSG00000123146	0.254582	9.02395	8.12149	0.00437437	0.0756631	Females_Age3xAge1	CD97	chr19	14491313	1	protein_coding
ENSG00000123485	0.596972	0.591384	7.5757	0.00591605	0.0874529	Females_Age3xAge1	HJURP	chr2	234742062	-1	protein_coding
ENSG00000123607	-0.152136	4.9471	7.20843	0.00725619	0.0985851	Females_Age3xAge1	TTC21B	chr2	166713985	-1	protein_coding
ENSG00000124145	0.458209	1.99943	7.41378	0.0064726	0.0931126	Females_Age3xAge1	SDC4	chr20	43953928	-1	protein_coding
ENSG00000124177	-0.188958	6.81115	11.0107	0.00090589	0.0295191	Females_Age3xAge1	CHD6	chr20	40030741	-1	protein_coding
ENSG00000124243	-0.412393	3.09244	9.29236	0.00230112	0.0519781	Females_Age3xAge1	BCAS4	chr20	49411431	1	protein_coding
ENSG00000124256	0.518232	5.14393	22.49	2.11239e-06	0.000652199	Females_Age3xAge1	ZBP1	chr20	56178902	-1	protein_coding
ENSG00000124406	-0.255128	6.82907	7.64614	0.00568939	0.0855574	Females_Age3xAge1	ATP8A1	chr4	42410390	-1	protein_coding
ENSG00000124596	-0.153451	5.03237	7.72186	0.00545562	0.0838022	Females_Age3xAge1	OARD1	chr6	41001366	-1	protein_coding
ENSG00000124614	-0.274161	9.4456	11.0872	0.000869268	0.0286891	Females_Age3xAge1	RPS10	chr6	34385231	-1	protein_coding
ENSG00000124615	-1.02096	-0.0198543	8.7177	0.00315135	0.0627728	Females_Age3xAge1	MOCS1	chr6	39867354	-1	protein_coding
ENSG00000124693	1.72862	-1.69463	11.4876	0.000700614	0.0254457	Females_Age3xAge1	HIST1H3B	chr6	26031817	-1	protein_coding
ENSG00000124766	-0.340176	5.01514	7.59906	0.00583988	0.0870589	Females_Age3xAge1	SOX4	chr6	21593972	1	protein_coding
ENSG00000124784	-0.180462	4.59349	9.2212	0.00239229	0.0535232	Females_Age3xAge1	RIOK1	chr6	7389729	1	protein_coding
ENSG00000124787	-0.372282	1.75745	11.403	0.000733257	0.0262485	Females_Age3xAge1	RPP40	chr6	4994966	-1	protein_coding
ENSG00000124788	0.255778	6.31927	12.4769	0.000412022	0.0189162	Females_Age3xAge1	ATXN1	chr6	16299343	-1	protein_coding
ENSG00000124802	-0.250408	3.4104	10.1159	0.00146999	0.0396158	Females_Age3xAge1	EEF1E1	chr6	8073593	-1	protein_coding
ENSG00000125384	0.299485	6.75914	12.9231	0.00032455	0.0164946	Females_Age3xAge1	PTGER2	chr14	52781023	1	protein_coding
ENSG00000125691	-0.241456	9.66624	15.0234	0.000106185	0.00829991	Females_Age3xAge1	RPL23	chr17	37004118	-1	protein_coding
ENSG00000126107	0.165484	5.66592	8.61563	0.00333291	0.0644602	Females_Age3xAge1	HECTD3	chr1	45468212	-1	protein_coding
ENSG00000126353	-0.529034	7.008	7.24773	0.00709905	0.0975702	Females_Age3xAge1	CCR7	chr17	38710021	-1	protein_coding
ENSG00000126602	-0.398093	5.54135	15.7668	7.16504e-05	0.00641219	Females_Age3xAge1	TRAP1	chr16	3701640	-1	protein_coding
ENSG00000126787	1.18547	0.622993	17.5441	2.80715e-05	0.00350185	Females_Age3xAge1	DLGAP5	chr14	55614830	-1	protein_coding
ENSG00000126822	0.535979	6.63912	14.1019	0.000173166	0.0110237	Females_Age3xAge1	PLEKHG3	chr14	65170820	1	protein_coding
ENSG00000127184	-0.145058	7.04583	7.52224	0.00609417	0.0891742	Females_Age3xAge1	COX7C	chr5	85913721	1	protein_coding
ENSG00000127334	-0.238076	7.56588	11.5617	0.000673225	0.0249469	Females_Age3xAge1	DYRK2	chr12	68042118	1	protein_coding
ENSG00000127955	-1.14947	0.932835	29.549	5.45219e-08	5.61121e-05	Females_Age3xAge1	GNAI1	chr7	79763271	1	protein_coding
ENSG00000128000	-0.287506	5.02401	9.40457	0.00216445	0.0504358	Females_Age3xAge1	ZNF780B	chr19	40534167	-1	protein_coding
ENSG00000128050	-0.242301	5.04654	12.739	0.000358103	0.0175402	Females_Age3xAge1	PAICS	chr4	57301907	1	protein_coding
ENSG00000128245	0.262368	6.49868	8.63838	0.00329154	0.064161	Females_Age3xAge1	YWHAH	chr22	32340447	1	protein_coding
ENSG00000128294	0.281348	6.36253	7.68992	0.005553	0.0850642	Females_Age3xAge1	TPST2	chr22	26921458	-1	protein_coding
ENSG00000128656	0.871613	1.40031	8.44517	0.00366014	0.0688018	Females_Age3xAge1	CHN1	chr2	175664091	-1	protein_coding
ENSG00000128915	-0.21785	6.08358	15.1905	9.71928e-05	0.0078453	Females_Age3xAge1	NARG2	chr15	60711808	-1	protein_coding
ENSG00000128944	0.422237	2.92909	12.4925	0.000408596	0.0188289	Females_Age3xAge1	KNSTRN	chr15	40674922	1	protein_coding
ENSG00000129270	-1.60751	1.10051	27.8891	1.28471e-07	8.43934e-05	Females_Age3xAge1	MMP28	chr17	34083268	-1	protein_coding
ENSG00000129422	-1.16098	2.39441	10.4802	0.00120661	0.0357395	Females_Age3xAge1	MTUS1	chr8	17501304	-1	protein_coding
ENSG00000129465	0.193065	5.1094	8.92551	0.00281215	0.0586657	Females_Age3xAge1	RIPK3	chr14	24805227	-1	protein_coding
ENSG00000129480	-0.151928	3.88152	7.485	0.00622149	0.0902884	Females_Age3xAge1	DTD2	chr14	31915242	-1	protein_coding
ENSG00000129925	0.285352	6.41278	7.23615	0.007145	0.09773	Females_Age3xAge1	TMEM8A	chr16	420773	-1	protein_coding
ENSG00000130005	-0.551378	2.23703	19.1381	1.21595e-05	0.00205713	Females_Age3xAge1	GAMT	chr19	1397091	-1	protein_coding
ENSG00000130255	-0.248156	8.85311	10.0312	0.00153912	0.0410159	Females_Age3xAge1	RPL36	chr19	5674958	1	protein_coding
ENSG00000130340	-0.236062	5.29205	8.99566	0.00270622	0.0578073	Females_Age3xAge1	SNX9	chr6	158244296	1	protein_coding
ENSG00000130349	-0.215241	3.11045	8.7214	0.00314496	0.0627468	Females_Age3xAge1	C6orf203	chr6	107349407	1	protein_coding
ENSG00000130402	0.2508	8.29369	12.2447	0.00046659	0.0204036	Females_Age3xAge1	ACTN4	chr19	39138289	1	protein_coding
ENSG00000130511	0.218981	6.3442	8.99336	0.00270963	0.0578073	Females_Age3xAge1	SSBP4	chr19	18529674	1	protein_coding
ENSG00000130703	0.149859	6.0096	11.9639	0.000542402	0.0224035	Females_Age3xAge1	OSBPL2	chr20	60813580	1	protein_coding
ENSG00000130766	0.304872	4.06242	7.43611	0.00639279	0.0921248	Females_Age3xAge1	SESN2	chr1	28586038	1	protein_coding
ENSG00000130940	0.371216	3.9286	14.4901	0.000140897	0.00945691	Females_Age3xAge1	CASZ1	chr1	10696661	-1	protein_coding
ENSG00000131143	-0.164018	7.88207	9.28745	0.00230729	0.0519982	Females_Age3xAge1	COX4I1	chr16	85832239	1	protein_coding
ENSG00000131378	0.164136	6.43829	8.48018	0.00359036	0.0682376	Females_Age3xAge1	RFTN1	chr3	16355081	-1	protein_coding
ENSG00000131469	-0.199701	9.01961	7.30961	0.00685869	0.0965848	Females_Age3xAge1	RPL27	chr17	41150290	1	protein_coding
ENSG00000131507	-0.252543	7.25076	18.0758	2.12286e-05	0.00294389	Females_Age3xAge1	NDFIP1	chr5	141488070	1	protein_coding
ENSG00000131747	0.733913	3.0452	12.5059	0.000405672	0.0188028	Females_Age3xAge1	TOP2A	chr17	38544768	-1	protein_coding
ENSG00000131844	-0.151261	5.4258	8.09201	0.00444607	0.07641	Females_Age3xAge1	MCCC2	chr5	70883115	1	protein_coding
ENSG00000132024	0.197681	5.46381	13.0814	0.000298235	0.0158077	Females_Age3xAge1	CC2D1A	chr19	14017014	1	protein_coding
ENSG00000132141	0.561421	0.972593	8.93489	0.00279774	0.0585411	Females_Age3xAge1	CCT6B	chr17	33254878	-1	protein_coding
ENSG00000132297	0.819101	2.41769	10.019	0.00154934	0.0410159	Females_Age3xAge1	HHLA1	chr8	133073733	-1	protein_coding
ENSG00000132359	0.378284	7.21233	20.5339	5.85858e-06	0.00120589	Females_Age3xAge1	RAP1GAP2	chr17	2680350	1	protein_coding
ENSG00000132376	0.129713	6.03044	7.21173	0.00724285	0.0985851	Females_Age3xAge1	INPP5K	chr17	1397865	-1	protein_coding
ENSG00000132394	-0.192091	4.3545	9.10469	0.00254954	0.055729	Females_Age3xAge1	EEFSEC	chr3	127872297	1	protein_coding
ENSG00000132646	0.278615	5.0001	12.7406	0.000357802	0.0175402	Females_Age3xAge1	PCNA	chr20	5095599	-1	protein_coding
ENSG00000132661	-0.300435	3.65454	7.24288	0.00711828	0.0975702	Females_Age3xAge1	NXT1	chr20	23331373	1	protein_coding
ENSG00000132676	-0.146918	6.62439	9.73537	0.00180755	0.0448669	Females_Age3xAge1	DAP3	chr1	155657751	1	protein_coding
ENSG00000132718	0.507666	5.84896	24.9683	5.82796e-07	0.000257055	Females_Age3xAge1	SYT11	chr1	155829300	1	protein_coding
ENSG00000132768	-0.151443	4.6801	7.26144	0.00704506	0.0974317	Females_Age3xAge1	DPH2	chr1	44435672	1	protein_coding
ENSG00000132932	-0.849452	1.74772	16.6858	4.41089e-05	0.00473691	Females_Age3xAge1	ATP8A2	chr13	25946209	1	protein_coding
ENSG00000133067	0.746574	3.71359	9.87126	0.0016788	0.0428911	Females_Age3xAge1	LGR6	chr1	202163029	1	protein_coding
ENSG00000133112	-0.266296	11.9595	11.5508	0.000677193	0.0249652	Females_Age3xAge1	TPT1	chr13	45911008	-1	protein_coding
ENSG00000133317	0.582572	3.20241	11.1215	0.00085335	0.0284652	Females_Age3xAge1	LGALS12	chr11	63273556	1	protein_coding
ENSG00000133706	-0.180141	7.18127	13.2359	0.000274642	0.0147471	Females_Age3xAge1	LARS	chr5	145492601	-1	protein_coding
ENSG00000133872	-0.199405	9.29331	9.94826	0.00161002	0.042016	Females_Age3xAge1	TMEM66	chr8	29920528	-1	protein_coding
ENSG00000133985	-0.454653	5.21968	16.6286	4.54612e-05	0.00481143	Females_Age3xAge1	TTC9	chr14	71108504	1	protein_coding
ENSG00000134030	0.273329	4.13511	7.86358	0.00504404	0.0809012	Females_Age3xAge1	CTIF	chr18	46065417	1	protein_coding
ENSG00000134057	0.581502	1.53848	16.1793	5.76206e-05	0.00565295	Females_Age3xAge1	CCNB1	chr5	68462837	1	protein_coding
ENSG00000134198	0.594246	4.23414	20.8896	4.86536e-06	0.00107299	Females_Age3xAge1	TSPAN2	chr1	115590632	-1	protein_coding
ENSG00000134255	-0.172069	6.14555	7.4508	0.00634084	0.0915899	Females_Age3xAge1	CEPT1	chr1	111682249	1	protein_coding
ENSG00000134352	-0.339043	7.84208	7.56781	0.00594201	0.0875702	Females_Age3xAge1	IL6ST	chr5	55230923	-1	protein_coding
ENSG00000134419	-0.223	9.58088	7.4389	0.00638291	0.0920898	Females_Age3xAge1	RPS15A	chr16	18792617	-1	protein_coding
ENSG00000134460	0.537689	4.00907	13.4675	0.000242729	0.0140737	Females_Age3xAge1	IL2RA	chr10	6052652	-1	protein_coding
ENSG00000134574	0.331059	4.79201	23.5445	1.22058e-06	0.000430689	Females_Age3xAge1	DDB2	chr11	47236493	1	protein_coding
ENSG00000134709	-0.479848	3.81605	9.2659	0.0023346	0.0524224	Females_Age3xAge1	HOOK1	chr1	60280458	1	protein_coding
ENSG00000134765	-0.90988	2.79367	10.2849	0.00134122	0.0378175	Females_Age3xAge1	DSC1	chr18	28709199	-1	protein_coding
ENSG00000134830	0.458146	4.42648	13.0256	0.000307265	0.0160115	Females_Age3xAge1	C5AR2	chr19	47835404	1	protein_coding
ENSG00000135093	-0.234812	3.83955	13.0703	0.00030002	0.0158142	Females_Age3xAge1	USP30	chr12	109460894	1	protein_coding
ENSG00000135185	-0.178078	5.029	7.75167	0.00536629	0.0831539	Females_Age3xAge1	TMEM243	chr7	86825478	-1	protein_coding
ENSG00000135318	-0.962373	3.98901	21.5305	3.48238e-06	0.000955721	Females_Age3xAge1	NT5E	chr6	86159809	1	protein_coding
ENSG00000135334	0.185917	5.76387	7.31053	0.00685517	0.0965848	Females_Age3xAge1	AKIRIN2	chr6	88384790	-1	protein_coding
ENSG00000135336	-0.158889	4.5232	7.5805	0.0059003	0.0873726	Females_Age3xAge1	ORC3	chr6	88299839	1	protein_coding
ENSG00000135362	0.512118	5.7116	8.84695	0.00293579	0.0597315	Females_Age3xAge1	PRR5L	chr11	36317838	1	protein_coding
ENSG00000135372	-0.194418	5.92776	11.9813	0.000537379	0.0224035	Females_Age3xAge1	NAT10	chr11	34127149	1	protein_coding
ENSG00000135423	-0.347981	2.05524	8.12484	0.00436629	0.0756631	Females_Age3xAge1	GLS2	chr12	56864736	-1	protein_coding
ENSG00000135486	-0.226598	10.3691	15.4674	8.39412e-05	0.00719912	Females_Age3xAge1	HNRNPA1	chr12	54673977	1	protein_coding
ENSG00000135679	0.207457	6.49678	11.078	0.000873568	0.028693	Females_Age3xAge1	MDM2	chr12	69201956	1	protein_coding
ENSG00000135722	0.403994	3.21899	11.014	0.000904246	0.0295191	Females_Age3xAge1	FBXL8	chr16	67193834	1	protein_coding
ENSG00000135763	-0.208115	4.16088	8.76528	0.0030702	0.0618547	Females_Age3xAge1	URB2	chr1	229761981	1	protein_coding
ENSG00000135847	-0.204159	4.45317	10.294	0.0013346	0.0377169	Females_Age3xAge1	ACBD6	chr1	180244515	-1	protein_coding
ENSG00000135926	0.162321	7.4304	10.7559	0.00103945	0.0319881	Females_Age3xAge1	TMBIM1	chr2	219138915	-1	protein_coding
ENSG00000135945	-0.181309	5.8804	11.6191	0.000652763	0.0245387	Females_Age3xAge1	REV1	chr2	100016938	-1	protein_coding
ENSG00000135960	-0.805492	2.92647	9.59233	0.00195392	0.0470388	Females_Age3xAge1	EDAR	chr2	109510927	-1	protein_coding
ENSG00000136002	-0.795796	1.6286	28.0875	1.15954e-07	8.42372e-05	Females_Age3xAge1	ARHGEF4	chr2	131594489	1	protein_coding
ENSG00000136014	-0.538703	1.90449	9.01815	0.00267311	0.057715	Females_Age3xAge1	USP44	chr12	95910336	-1	protein_coding
ENSG00000136044	-0.190879	5.09179	9.3197	0.00226703	0.0518255	Females_Age3xAge1	APPL2	chr12	105567074	-1	protein_coding
ENSG00000136068	-0.517635	6.52382	31.8051	1.70445e-08	2.33889e-05	Females_Age3xAge1	FLNB	chr3	57994127	1	protein_coding
ENSG00000136153	-0.538656	4.23846	14.5974	0.000133098	0.00918302	Females_Age3xAge1	LMO7	chr13	76194570	1	protein_coding
ENSG00000136261	-0.23651	4.93386	16.9425	3.85282e-05	0.00429871	Females_Age3xAge1	BZW2	chr7	16685756	1	protein_coding
ENSG00000136270	-0.194315	5.67118	8.04209	0.00457028	0.0768978	Females_Age3xAge1	TBRG4	chr7	45139699	-1	protein_coding
ENSG00000136286	0.209628	8.92889	9.33849	0.0022439	0.0517978	Females_Age3xAge1	MYO1G	chr7	45002261	-1	protein_coding
ENSG00000136444	-0.156551	5.75374	8.64873	0.00327289	0.0639636	Females_Age3xAge1	RSAD1	chr17	48556161	1	protein_coding
ENSG00000136492	0.345907	1.99915	8.70982	0.00316501	0.0629106	Females_Age3xAge1	BRIP1	chr17	59758627	-1	protein_coding
ENSG00000136732	-0.315921	6.08691	8.22416	0.00413363	0.0737389	Females_Age3xAge1	GYPC	chr2	127413509	1	protein_coding
ENSG00000136874	-0.157372	4.93961	7.7984	0.00522925	0.0818069	Females_Age3xAge1	STX17	chr9	102668915	1	protein_coding
ENSG00000136891	-0.187856	4.90883	11.1468	0.000841751	0.0284652	Females_Age3xAge1	TEX10	chr9	103064359	-1	protein_coding
ENSG00000137038	-0.241858	4.38505	11.6485	0.000642538	0.0244164	Females_Age3xAge1	TMEM261	chr9	7796490	-1	protein_coding
ENSG00000137154	-0.299894	10.8228	13.3608	0.000256945	0.0142299	Females_Age3xAge1	RPS6	chr9	19375713	-1	protein_coding
ENSG00000137193	0.320514	7.76268	11.1505	0.000840081	0.0284652	Females_Age3xAge1	PIM1	chr6	37137979	1	protein_coding
ENSG00000137210	-0.175064	4.83359	7.20527	0.00726897	0.0986503	Females_Age3xAge1	TMEM14B	chr6	10747992	1	protein_coding
ENSG00000137265	0.548857	5.64483	21.2397	4.05276e-06	0.000995293	Females_Age3xAge1	IRF4	chr6	391739	1	protein_coding
ENSG00000137441	0.829667	6.54521	9.54847	0.00200116	0.0478494	Females_Age3xAge1	FGFBP2	chr4	15961866	-1	protein_coding
ENSG00000137563	0.396057	1.27769	8.16961	0.00425981	0.0746223	Females_Age3xAge1	GGH	chr8	63927638	-1	protein_coding
ENSG00000137804	0.612489	2.68568	20.9675	4.67142e-06	0.00106837	Females_Age3xAge1	NUSAP1	chr15	41624892	1	protein_coding
ENSG00000137812	0.590371	2.39167	14.7492	0.000122798	0.00913586	Females_Age3xAge1	CASC5	chr15	40886218	1	protein_coding
ENSG00000137871	-0.198187	5.63326	12.936	0.000322327	0.0164494	Females_Age3xAge1	ZNF280D	chr15	56922379	-1	protein_coding
ENSG00000137876	-0.197003	6.68929	10.1129	0.00147236	0.0396158	Females_Age3xAge1	RSL24D1	chr15	55473004	-1	protein_coding
ENSG00000138095	-0.168059	7.17454	11.25	0.000796243	0.0275451	Females_Age3xAge1	LRPPRC	chr2	44113647	-1	protein_coding
ENSG00000138107	0.177184	6.73965	13.4386	0.000246506	0.0141151	Females_Age3xAge1	ACTR1A	chr10	104238986	-1	protein_coding
ENSG00000138160	0.638808	2.65107	24.4266	7.71962e-07	0.00030754	Females_Age3xAge1	KIF11	chr10	94353043	1	protein_coding
ENSG00000138172	0.296175	5.95159	11.5312	0.000684379	0.025155	Females_Age3xAge1	CALHM2	chr10	105206543	-1	protein_coding
ENSG00000138326	-0.280305	9.88447	26.7026	2.37303e-07	0.000122112	Females_Age3xAge1	RPS24	chr10	79793518	1	protein_coding
ENSG00000138382	-0.179146	3.9667	9.44348	0.00211901	0.0497076	Females_Age3xAge1	METTL5	chr2	170666591	-1	protein_coding
ENSG00000138430	-0.187409	5.65558	8.95064	0.00277372	0.058444	Females_Age3xAge1	OLA1	chr2	174937175	-1	protein_coding
ENSG00000138439	-0.336631	5.7515	7.67263	0.00560645	0.0850642	Females_Age3xAge1	FAM117B	chr2	203499901	1	protein_coding
ENSG00000138468	-0.204622	6.32592	8.12805	0.00435855	0.0756631	Females_Age3xAge1	SENP7	chr3	101043049	-1	protein_coding
ENSG00000138640	0.521668	5.11317	10.1327	0.00145663	0.0396158	Females_Age3xAge1	FAM13A	chr4	89647106	-1	protein_coding
ENSG00000138778	0.455071	2.20481	8.60752	0.00334777	0.0646015	Females_Age3xAge1	CENPE	chr4	104026963	-1	protein_coding
ENSG00000138795	-0.558966	7.51392	11.7458	0.000609795	0.0236081	Females_Age3xAge1	LEF1	chr4	108968701	-1	protein_coding
ENSG00000139044	1.19477	2.12048	10.4103	0.00125312	0.0364318	Females_Age3xAge1	B4GALNT3	chr12	569530	1	protein_coding
ENSG00000139146	-0.202337	6.05065	15.7857	7.09356e-05	0.00639456	Females_Age3xAge1	FAM60A	chr12	31433518	-1	protein_coding
ENSG00000139193	-0.427844	6.00421	8.42565	0.00369965	0.0692283	Females_Age3xAge1	CD27	chr12	6554033	1	protein_coding
ENSG00000139289	0.473342	2.72568	8.88047	0.00288238	0.0591319	Females_Age3xAge1	PHLDA1	chr12	76419227	-1	protein_coding
ENSG00000139343	-0.216148	4.4602	11.8498	0.00057668	0.0230856	Females_Age3xAge1	SNRPF	chr12	96252706	1	protein_coding
ENSG00000139370	0.244015	5.85751	11.1709	0.000830887	0.0284094	Females_Age3xAge1	SLC15A4	chr12	129277739	-1	protein_coding
ENSG00000139679	0.398268	6.81075	13.76	0.000207712	0.0125134	Females_Age3xAge1	LPAR6	chr13	48963707	-1	protein_coding
ENSG00000139746	-0.193863	6.99012	7.40383	0.0065085	0.0934651	Females_Age3xAge1	RBM26	chr13	79885962	-1	protein_coding
ENSG00000140006	-0.21953	4.45256	8.21536	0.00415374	0.0737389	Females_Age3xAge1	WDR89	chr14	64063757	-1	protein_coding
ENSG00000140043	-0.36429	2.76705	8.22055	0.00414186	0.0737389	Females_Age3xAge1	PTGR2	chr14	74318547	1	protein_coding
ENSG00000140284	0.558598	0.760457	7.27982	0.00697334	0.0971107	Females_Age3xAge1	SLC27A2	chr15	50474393	1	protein_coding
ENSG00000140403	-0.312825	4.8524	9.32651	0.00225862	0.0517978	Females_Age3xAge1	DNAJA4	chr15	78556428	1	protein_coding
ENSG00000140525	0.441345	3.95359	23.3884	1.32378e-06	0.000454129	Females_Age3xAge1	FANCI	chr15	89787180	1	protein_coding
ENSG00000140807	-0.568975	1.30057	8.53021	0.003493	0.0669853	Females_Age3xAge1	NKD1	chr16	50582241	1	protein_coding
ENSG00000140943	-0.167631	7.31644	10.9569	0.000932574	0.029993	Females_Age3xAge1	MBTPS1	chr16	84087368	-1	protein_coding
ENSG00000140988	-0.22678	10.7815	11.7387	0.00061213	0.0236244	Females_Age3xAge1	RPS2	chr16	2012053	-1	protein_coding
ENSG00000141076	-0.242276	4.5319	13.3475	0.000258766	0.0142668	Females_Age3xAge1	CIRH1A	chr16	69165194	1	protein_coding
ENSG00000141452	0.162195	5.41427	9.1606	0.00247281	0.0545343	Females_Age3xAge1	C18orf8	chr18	21083473	1	protein_coding
ENSG00000141458	0.26722	6.16564	7.80754	0.00520287	0.0818069	Females_Age3xAge1	NPC1	chr18	21086148	-1	protein_coding
ENSG00000141646	-0.140873	6.58901	10.8249	0.00100147	0.0312867	Females_Age3xAge1	SMAD4	chr18	48494410	1	protein_coding
ENSG00000141736	0.584791	4.44197	9.18271	0.00244312	0.0541199	Females_Age3xAge1	ERBB2	chr17	37844167	1	protein_coding
ENSG00000141858	-0.226833	5.0917	9.91826	0.00163647	0.0424588	Females_Age3xAge1	SAMD1	chr19	14198652	-1	protein_coding
ENSG00000142065	-0.240901	4.02632	8.35905	0.00383771	0.0704628	Females_Age3xAge1	ZFP14	chr19	36827162	-1	protein_coding
ENSG00000142102	-0.65576	8.50105	12.4481	0.000418427	0.0190685	Females_Age3xAge1	ATHL1	chr11	289135	1	protein_coding
ENSG00000142192	-0.217739	7.57062	7.24788	0.00709849	0.0975702	Females_Age3xAge1	APP	chr21	27252861	-1	protein_coding
ENSG00000142207	-0.31349	5.27454	11.1277	0.000850501	0.0284652	Females_Age3xAge1	URB1	chr21	33683329	-1	protein_coding
ENSG00000142227	0.210234	7.58136	7.84119	0.00510689	0.0812759	Females_Age3xAge1	EMP3	chr19	48824766	1	protein_coding
ENSG00000142534	-0.156642	10.3988	7.29186	0.00692677	0.0969905	Females_Age3xAge1	RPS11	chr19	49999622	1	protein_coding
ENSG00000142541	-0.217494	11.3326	8.42655	0.00369781	0.0692283	Females_Age3xAge1	RPL13A	chr19	49990811	1	protein_coding
ENSG00000142546	-0.392302	6.78876	11.7197	0.00061841	0.0237924	Females_Age3xAge1	NOSIP	chr19	50058968	-1	protein_coding
ENSG00000142676	-0.251703	10.3599	14.636	0.000130403	0.00918302	Females_Age3xAge1	RPL11	chr1	24018269	1	protein_coding
ENSG00000142937	-0.259142	10.2699	13.0051	0.000310636	0.0161191	Females_Age3xAge1	RPS8	chr1	45240923	1	protein_coding
ENSG00000143322	-0.2279	5.35901	10.7528	0.00104123	0.0319881	Females_Age3xAge1	ABL2	chr1	179068462	-1	protein_coding
ENSG00000143365	-0.801522	3.38214	8.3782	0.00379749	0.0701032	Females_Age3xAge1	RORC	chr1	151778547	-1	protein_coding
ENSG00000143476	1.13758	0.867241	23.5468	1.21911e-06	0.000430689	Females_Age3xAge1	DTL	chr1	212208919	1	protein_coding
ENSG00000143486	-0.172553	5.53841	7.97386	0.00474577	0.0786996	Females_Age3xAge1	EIF2D	chr1	206744620	-1	protein_coding
ENSG00000143514	0.146432	5.90649	12.4598	0.000415806	0.0190193	Females_Age3xAge1	TP53BP2	chr1	223967601	-1	protein_coding
ENSG00000143554	0.263492	6.06915	8.91259	0.00283211	0.0588831	Females_Age3xAge1	SLC27A3	chr1	153746830	1	protein_coding
ENSG00000143797	0.296312	3.53192	7.16957	0.00741504	0.0998645	Females_Age3xAge1	MBOAT2	chr2	8992820	-1	protein_coding
ENSG00000143862	0.152315	5.66545	7.65313	0.00566739	0.0855574	Females_Age3xAge1	ARL8A	chr1	202102532	-1	protein_coding
ENSG00000143889	0.199949	5.19913	8.25081	0.00407337	0.0730133	Females_Age3xAge1	HNRNPLL	chr2	38789120	-1	protein_coding
ENSG00000143891	0.305305	4.35695	12.0163	0.000527362	0.0223045	Females_Age3xAge1	GALM	chr2	38893052	1	protein_coding
ENSG00000143947	-0.315113	10.0707	18.0178	2.18855e-05	0.00294389	Females_Age3xAge1	RPS27A	chr2	55459039	1	protein_coding
ENSG00000144026	-0.544476	4.87611	13.7741	0.000206157	0.0124806	Females_Age3xAge1	ZNF514	chr2	95813075	-1	protein_coding
ENSG00000144161	-0.247212	3.52865	8.45125	0.00364792	0.0686766	Females_Age3xAge1	ZC3H8	chr2	112969102	-1	protein_coding
ENSG00000144290	-1.70433	3.32274	16.8779	3.9862e-05	0.0043566	Females_Age3xAge1	SLC4A10	chr2	162280843	1	protein_coding
ENSG00000144354	0.534088	2.61295	14.6023	0.000132755	0.00918302	Females_Age3xAge1	CDCA7	chr2	174219548	1	protein_coding
ENSG00000144381	-0.143407	7.05925	9.39222	0.00217909	0.0505859	Females_Age3xAge1	HSPD1	chr2	198351305	-1	protein_coding
ENSG00000144445	-0.229153	4.41713	7.81978	0.00516775	0.0818069	Females_Age3xAge1	KANSL1L	chr2	210886147	-1	protein_coding
ENSG00000144579	0.137672	7.90187	9.05696	0.00261696	0.0568005	Females_Age3xAge1	CTDSP1	chr2	219262979	1	protein_coding
ENSG00000144713	-0.310689	10.0512	15.3391	8.98362e-05	0.00754746	Females_Age3xAge1	RPL32	chr3	12875984	-1	protein_coding
ENSG00000145016	0.11979	6.67587	8.43699	0.00367664	0.0690069	Females_Age3xAge1	KIAA0226	chr3	197398264	-1	protein_coding
ENSG00000145113	1.75914	-0.961547	9.65989	0.00188335	0.0461331	Females_Age3xAge1	MUC4	chr3	195473636	-1	protein_coding
ENSG00000145284	0.506627	2.93286	7.37556	0.00661163	0.0941795	Females_Age3xAge1	SCD5	chr4	83550692	-1	protein_coding
ENSG00000145425	-0.32062	10.8571	12.5021	0.000406505	0.0188028	Females_Age3xAge1	RPS3A	chr4	152020725	1	protein_coding
ENSG00000145592	-0.200212	9.88753	8.85843	0.00291738	0.0595532	Females_Age3xAge1	RPL37	chr5	40825364	-1	protein_coding
ENSG00000145741	-0.178946	8.6165	11.0832	0.000871127	0.0286891	Females_Age3xAge1	BTF3	chr5	72794233	1	protein_coding
ENSG00000145911	-0.848704	2.59198	24.7066	6.67537e-07	0.000284279	Females_Age3xAge1	N4BP3	chr5	177540444	1	protein_coding
ENSG00000145912	-0.193287	5.01128	10.383	0.00127184	0.036699	Females_Age3xAge1	NHP2	chr5	177576461	-1	protein_coding
ENSG00000145919	-0.211421	4.1605	12.7625	0.000353636	0.0175402	Females_Age3xAge1	BOD1	chr5	173034517	-1	protein_coding
ENSG00000146021	-0.382385	4.08036	8.19631	0.00419757	0.0740417	Females_Age3xAge1	KLHL3	chr5	136953189	-1	protein_coding
ENSG00000146416	-0.372922	3.00261	11.5581	0.000674561	0.0249469	Females_Age3xAge1	AIG1	chr6	143381633	1	protein_coding
ENSG00000146674	1.01961	3.04122	16.2251	5.62431e-05	0.00560163	Females_Age3xAge1	IGFBP3	chr7	45951949	-1	protein_coding
ENSG00000146963	-0.103631	6.77702	7.30461	0.00687778	0.0966332	Females_Age3xAge1	C7orf55-LUC7L2	chr7	139025105	1	protein_coding
ENSG00000147443	0.257239	7.46095	9.87889	0.00167185	0.0428911	Females_Age3xAge1	DOK2	chr8	21766384	-1	protein_coding
ENSG00000147457	-0.324642	7.28647	9.70102	0.00184165	0.045398	Females_Age3xAge1	CHMP7	chr8	23101150	1	protein_coding
ENSG00000147586	-0.206445	3.26484	7.80455	0.0052115	0.0818069	Females_Age3xAge1	MRPS28	chr8	80830952	-1	protein_coding
ENSG00000147604	-0.30524	10.3145	20.9243	4.77805e-06	0.00107289	Females_Age3xAge1	RPL7	chr8	74202506	-1	protein_coding
ENSG00000147654	-0.253284	4.38444	17.9599	2.25603e-05	0.00296404	Females_Age3xAge1	EBAG9	chr8	110551940	1	protein_coding
ENSG00000147677	-0.232577	8.26607	19.7028	9.04668e-06	0.00164304	Females_Age3xAge1	EIF3H	chr8	117654369	-1	protein_coding
ENSG00000147687	-0.240559	3.93381	10.4783	0.00120784	0.0357395	Females_Age3xAge1	TATDN1	chr8	125500726	-1	protein_coding
ENSG00000148175	0.343948	7.25771	11.6282	0.0006496	0.0245338	Females_Age3xAge1	STOM	chr9	124101355	-1	protein_coding
ENSG00000148219	0.561899	4.91088	8.02778	0.00460653	0.0773554	Females_Age3xAge1	ASTN2	chr9	119187504	-1	protein_coding
ENSG00000148248	0.138565	7.31201	9.51927	0.00203325	0.0482897	Females_Age3xAge1	SURF4	chr9	136228325	-1	protein_coding
ENSG00000148303	-0.188115	10.3235	8.45939	0.00363164	0.0684744	Females_Age3xAge1	RPL7A	chr9	136215069	1	protein_coding
ENSG00000148411	0.28806	6.72538	8.33806	0.00388231	0.0707425	Females_Age3xAge1	NACC2	chr9	138898383	-1	protein_coding
ENSG00000148488	0.510868	1.8345	8.06859	0.00450391	0.0766161	Females_Age3xAge1	ST8SIA6	chr10	17360382	-1	protein_coding
ENSG00000148773	0.866434	3.90672	18.0139	2.19302e-05	0.00294389	Females_Age3xAge1	MKI67	chr10	129894923	-1	protein_coding
ENSG00000148848	-1.20397	1.59677	22.1041	2.58254e-06	0.000759389	Females_Age3xAge1	ADAM12	chr10	127700950	-1	protein_coding
ENSG00000148908	-0.25555	6.18784	12.0017	0.000531516	0.0223273	Females_Age3xAge1	RGS10	chr10	121259340	-1	protein_coding
ENSG00000149100	-0.146535	7.39819	10.0772	0.00150118	0.0402161	Females_Age3xAge1	EIF3M	chr11	32605344	1	protein_coding
ENSG00000149273	-0.222145	10.3443	7.81487	0.0051818	0.0818069	Females_Age3xAge1	RPS3	chr11	75110530	1	protein_coding
ENSG00000149311	-0.413882	9.30664	18.0528	2.14863e-05	0.00294389	Females_Age3xAge1	ATM	chr11	108093211	1	protein_coding
ENSG00000149403	2.32916	1.14078	9.74524	0.00179787	0.044856	Females_Age3xAge1	GRIK4	chr11	120382468	1	protein_coding
ENSG00000149503	0.196124	4.49942	9.7022	0.00184047	0.045398	Females_Age3xAge1	INCENP	chr11	61891445	1	protein_coding
ENSG00000149527	0.467632	5.36042	8.62854	0.00330936	0.064161	Females_Age3xAge1	PLCH2	chr1	2357419	1	protein_coding
ENSG00000150093	0.264077	9.20753	10.0246	0.00154459	0.0410159	Females_Age3xAge1	ITGB1	chr10	33189247	-1	protein_coding
ENSG00000150636	-0.436384	1.31185	8.93553	0.00279676	0.0585411	Females_Age3xAge1	CCDC102B	chr18	66382446	1	protein_coding
ENSG00000150687	0.862032	4.96312	11.1948	0.000820267	0.0282181	Females_Age3xAge1	PRSS23	chr11	86502101	1	protein_coding
ENSG00000150764	-0.821762	1.27021	11.5949	0.000661337	0.02475	Females_Age3xAge1	DIXDC1	chr11	111797868	1	protein_coding
ENSG00000151131	-0.319007	2.65194	10.0943	0.00148731	0.0399312	Females_Age3xAge1	C12orf45	chr12	105380088	1	protein_coding
ENSG00000151135	-0.252115	4.73864	7.30085	0.0068922	0.0967258	Females_Age3xAge1	C12orf23	chr12	107349497	1	protein_coding
ENSG00000151353	-0.167962	4.63344	8.46225	0.00362593	0.0684744	Females_Age3xAge1	TMEM18	chr2	667335	-1	protein_coding
ENSG00000151461	-0.129469	6.39873	7.79361	0.00524315	0.0818069	Females_Age3xAge1	UPF2	chr10	11962021	-1	protein_coding
ENSG00000151502	0.158719	6.74412	10.2289	0.0013826	0.0384573	Females_Age3xAge1	VPS26B	chr11	134094539	1	protein_coding
ENSG00000151552	-0.305589	3.7232	9.00537	0.00269188	0.0578073	Females_Age3xAge1	QDPR	chr4	17461884	-1	protein_coding
ENSG00000151553	0.239445	5.52781	14.3301	0.000153393	0.0100233	Females_Age3xAge1	FAM160B1	chr10	116581503	1	protein_coding
ENSG00000151612	-0.369467	3.97437	11.9445	0.000548103	0.0224886	Females_Age3xAge1	ZNF827	chr4	146678779	-1	protein_coding
ENSG00000151623	-0.351849	4.85877	7.29682	0.00690768	0.0968329	Females_Age3xAge1	NR3C2	chr4	148999913	-1	protein_coding
ENSG00000151651	0.321883	7.85781	13.2361	0.000274614	0.0147471	Females_Age3xAge1	ADAM8	chr10	135075907	-1	protein_coding
ENSG00000151692	-0.408393	5.39176	15.8826	6.73946e-05	0.00630548	Females_Age3xAge1	RNF144A	chr2	7057523	1	protein_coding
ENSG00000151725	0.447278	1.84924	7.49454	0.00618862	0.0900229	Females_Age3xAge1	MLF1IP	chr4	185615772	-1	protein_coding
ENSG00000151806	-0.210041	4.98546	11.4097	0.000730607	0.0262296	Females_Age3xAge1	GUF1	chr4	44680444	1	protein_coding
ENSG00000152256	-0.290754	4.65934	8.12639	0.00436254	0.0756631	Females_Age3xAge1	PDK1	chr2	173420101	1	protein_coding
ENSG00000152270	-0.360237	7.06444	8.40028	0.00375163	0.069778	Females_Age3xAge1	PDE3B	chr11	14665269	1	protein_coding
ENSG00000152404	-0.168138	5.23866	8.98985	0.00271484	0.0578073	Females_Age3xAge1	CWF19L2	chr11	107197071	-1	protein_coding
ENSG00000152495	-0.555219	7.03385	10.7474	0.00104427	0.0320018	Females_Age3xAge1	CAMK4	chr5	110559351	1	protein_coding
ENSG00000153140	-0.280263	3.10971	7.5687	0.00593905	0.0875702	Females_Age3xAge1	CETN3	chr5	89688078	-1	protein_coding
ENSG00000153395	0.354328	7.52311	9.75013	0.0017931	0.0448274	Females_Age3xAge1	LPCAT1	chr5	1456595	-1	protein_coding
ENSG00000154102	-0.479462	2.16878	8.98346	0.00272434	0.0578104	Females_Age3xAge1	C16orf74	chr16	85723690	-1	protein_coding
ENSG00000154153	-0.586932	4.62846	19.9446	7.97208e-06	0.00146948	Females_Age3xAge1	FAM134B	chr5	16473147	-1	protein_coding
ENSG00000154217	-0.167044	6.40032	7.70144	0.00551768	0.0846501	Females_Age3xAge1	PITPNC1	chr17	65373575	1	protein_coding
ENSG00000154358	-0.804081	6.64692	20.0242	7.64674e-06	0.00145427	Females_Age3xAge1	OBSCN	chr1	228395831	1	protein_coding
ENSG00000154451	0.485808	8.07062	10.1157	0.00147015	0.0396158	Females_Age3xAge1	GBP5	chr1	89724633	-1	protein_coding
ENSG00000154655	0.464363	1.83201	8.26959	0.00403146	0.0724725	Females_Age3xAge1	L3MBTL4	chr18	5954705	-1	protein_coding
ENSG00000154814	-0.497146	6.23963	12.9552	0.000319032	0.0164169	Females_Age3xAge1	OXNAD1	chr3	16306706	1	protein_coding
ENSG00000154845	0.215093	6.16549	11.4818	0.000702802	0.0254457	Females_Age3xAge1	PPP4R1	chr18	9546789	-1	protein_coding
ENSG00000155438	-0.198683	4.93334	11.7496	0.000608563	0.0236081	Females_Age3xAge1	MKI67IP	chr2	122484521	-1	protein_coding
ENSG00000155506	-0.149225	7.99119	10.8216	0.0010032	0.0312867	Females_Age3xAge1	LARP1	chr5	154092462	1	protein_coding
ENSG00000156162	-0.338837	4.45238	15.275	9.29395e-05	0.00770338	Females_Age3xAge1	DPY19L4	chr8	95731931	1	protein_coding
ENSG00000156171	-0.19446	5.95848	7.76888	0.00531539	0.0826313	Females_Age3xAge1	DRAM2	chr1	111659955	-1	protein_coding
ENSG00000156261	-0.161025	7.29462	7.58831	0.0058748	0.0873091	Females_Age3xAge1	CCT8	chr21	30428126	-1	protein_coding
ENSG00000156345	-0.364399	2.41768	10.8347	0.000996151	0.0312867	Females_Age3xAge1	CDK20	chr9	90581356	-1	protein_coding
ENSG00000156398	-0.382549	2.62119	10.2981	0.00133166	0.0377169	Females_Age3xAge1	SFXN2	chr10	104474295	1	protein_coding
ENSG00000156467	-0.226553	7.36429	21.816	3.00089e-06	0.000842296	Females_Age3xAge1	UQCRB	chr8	97238148	-1	protein_coding
ENSG00000156482	-0.276049	10.057	17.009	3.72035e-05	0.00429405	Females_Age3xAge1	RPL30	chr8	99037079	-1	protein_coding
ENSG00000156508	-0.200436	14.1467	9.47367	0.00208442	0.0493153	Females_Age3xAge1	EEF1A1	chr6	74225473	-1	protein_coding
ENSG00000157045	0.179562	4.54002	10.1905	0.00141164	0.0389446	Females_Age3xAge1	NTAN1	chr16	15131710	-1	protein_coding
ENSG00000157077	-0.597485	2.46298	17.7266	2.55033e-05	0.00328089	Females_Age3xAge1	ZFYVE9	chr1	52608046	1	protein_coding
ENSG00000157193	0.254331	3.48908	10.2431	0.00137193	0.0382469	Females_Age3xAge1	LRP8	chr1	53711217	-1	protein_coding
ENSG00000157978	-0.379077	7.28551	8.30771	0.00394772	0.0718032	Females_Age3xAge1	LDLRAP1	chr1	25870071	1	protein_coding
ENSG00000158106	-0.599732	4.09793	11.7827	0.000597853	0.0234563	Females_Age3xAge1	RHPN1	chr8	144451057	1	protein_coding
ENSG00000158292	0.786152	2.35013	9.55868	0.00199007	0.0478158	Females_Age3xAge1	GPR153	chr1	6307406	-1	protein_coding
ENSG00000158435	-0.12742	5.97034	11.1215	0.000853326	0.0284652	Females_Age3xAge1	CNOT11	chr2	101869264	1	protein_coding
ENSG00000158470	0.347788	6.11363	11.9107	0.00055811	0.0225989	Females_Age3xAge1	B4GALT5	chr20	48249482	-1	protein_coding
ENSG00000158717	0.283973	7.59514	10.7042	0.00106891	0.0325148	Females_Age3xAge1	RNF166	chr16	88762903	-1	protein_coding
ENSG00000158966	-2.30882	0.889947	48.7712	2.87626e-12	1.77609e-08	Females_Age3xAge1	CACHD1	chr1	64936428	1	protein_coding
ENSG00000159176	0.16323	6.09926	10.8797	0.000972241	0.0308668	Females_Age3xAge1	CSRP1	chr1	201452658	-1	protein_coding
ENSG00000159239	-0.368918	1.76694	7.22926	0.00717248	0.0978785	Females_Age3xAge1	C2orf81	chr2	74641304	-1	protein_coding
ENSG00000159259	0.370599	1.78748	7.79317	0.0052444	0.0818069	Females_Age3xAge1	CHAF1B	chr21	37757676	1	protein_coding
ENSG00000159445	-0.446034	5.29187	12.3627	0.000437986	0.0196695	Females_Age3xAge1	THEM4	chr1	151846060	-1	protein_coding
ENSG00000159733	0.352314	4.84161	9.16736	0.0024637	0.0544305	Females_Age3xAge1	ZFYVE28	chr4	2271309	-1	protein_coding
ENSG00000159842	0.160809	7.60704	9.67888	0.00186398	0.0458569	Females_Age3xAge1	ABR	chr17	906758	-1	protein_coding
ENSG00000160075	-0.126741	6.76458	8.60333	0.0033555	0.0646496	Females_Age3xAge1	SSU72	chr1	1477053	-1	protein_coding
ENSG00000160193	-0.261557	3.07537	11.3183	0.000767457	0.0269264	Females_Age3xAge1	WDR4	chr21	44263204	-1	protein_coding
ENSG00000160224	1.16151	0.6382	16.1477	5.85892e-05	0.00565295	Females_Age3xAge1	AIRE	chr21	45705721	1	protein_coding
ENSG00000160271	0.274785	7.16688	9.77409	0.00176988	0.0443367	Females_Age3xAge1	RALGDS	chr9	135973107	-1	protein_coding
ENSG00000160695	0.109448	6.26709	8.9087	0.00283816	0.0589097	Females_Age3xAge1	VPS11	chr11	118938403	1	protein_coding
ENSG00000160785	0.172198	5.49369	7.90927	0.0049182	0.0800319	Females_Age3xAge1	SLC25A44	chr1	156163880	1	protein_coding
ENSG00000160789	0.60012	5.18882	10.7093	0.00106597	0.0325148	Females_Age3xAge1	LMNA	chr1	156052364	1	protein_coding
ENSG00000160796	0.212426	8.90008	7.96879	0.00475908	0.0786996	Females_Age3xAge1	NBEAL2	chr3	47021173	1	protein_coding
ENSG00000161016	-0.228515	9.98125	8.74917	0.00309744	0.0621679	Females_Age3xAge1	RPL8	chr8	146015150	-1	protein_coding
ENSG00000161217	0.171297	6.88572	13.5936	0.000226963	0.0133476	Females_Age3xAge1	PCYT1A	chr3	195941093	-1	protein_coding
ENSG00000161381	-0.843804	4.77622	20.6521	5.50767e-06	0.00117275	Females_Age3xAge1	PLXDC1	chr17	37219556	-1	protein_coding
ENSG00000161513	0.392566	2.52527	11.8788	0.000567756	0.0229143	Females_Age3xAge1	FDXR	chr17	72858619	-1	protein_coding
ENSG00000161551	-0.667284	3.64257	24.13	9.00451e-07	0.000347518	Females_Age3xAge1	ZNF577	chr19	52359055	-1	protein_coding
ENSG00000161970	-0.225614	9.89446	15.5876	7.8769e-05	0.00680278	Females_Age3xAge1	RPL26	chr17	8280838	-1	protein_coding
ENSG00000162063	0.524325	2.63055	21.1391	4.2713e-06	0.000995293	Females_Age3xAge1	CCNF	chr16	2479395	1	protein_coding
ENSG00000162073	0.383543	3.5534	8.46502	0.00362041	0.0684744	Females_Age3xAge1	PAQR4	chr16	3019246	1	protein_coding
ENSG00000162139	-0.225096	4.21813	14.612	0.000132072	0.00918302	Females_Age3xAge1	NEU3	chr11	74699179	1	protein_coding
ENSG00000162236	0.156841	5.54552	7.85386	0.00507123	0.0811873	Females_Age3xAge1	STX5	chr11	62574369	-1	protein_coding
ENSG00000162244	-0.276271	9.53559	19.306	1.11357e-05	0.00193341	Females_Age3xAge1	RPL29	chr3	52027616	-1	protein_coding
ENSG00000162383	1.44809	2.16938	13.5267	0.000235194	0.0137011	Females_Age3xAge1	SLC1A7	chr1	53552855	-1	protein_coding
ENSG00000162543	0.807281	1.62579	11.4181	0.000727313	0.0261875	Females_Age3xAge1	UBXN10	chr1	20512578	1	protein_coding
ENSG00000162572	-0.520761	2.82344	14.9593	0.000109855	0.00842675	Females_Age3xAge1	SCNN1D	chr1	1215816	1	protein_coding
ENSG00000162576	-0.552567	2.67128	13.0894	0.000296979	0.0158077	Females_Age3xAge1	MXRA8	chr1	1288069	-1	protein_coding
ENSG00000162623	-0.170528	4.70713	7.22645	0.0071837	0.0979235	Females_Age3xAge1	TYW3	chr1	75198836	1	protein_coding
ENSG00000162636	0.231422	5.84932	8.3479	0.00386133	0.0705435	Females_Age3xAge1	FAM102B	chr1	109102711	1	protein_coding
ENSG00000162676	0.557525	4.40873	8.2982	0.00396844	0.0719681	Females_Age3xAge1	GFI1	chr1	92940319	-1	protein_coding
ENSG00000162714	-0.549935	4.89225	40.1988	2.2939e-10	5.66594e-07	Females_Age3xAge1	ZNF496	chr1	247460714	-1	protein_coding
ENSG00000162747	2.18076	4.43185	16.0762	6.08439e-05	0.00582497	Females_Age3xAge1	FCGR3B	chr1	161592986	-1	protein_coding
ENSG00000162892	-0.486777	4.67854	12.7294	0.000359947	0.0175402	Females_Age3xAge1	IL24	chr1	207070788	1	protein_coding
ENSG00000162909	0.169956	8.83609	9.32487	0.00226065	0.0517978	Females_Age3xAge1	CAPN2	chr1	223889295	1	protein_coding
ENSG00000163219	0.189108	7.5458	7.7676	0.00531918	0.0826313	Females_Age3xAge1	ARHGAP25	chr2	68906733	1	protein_coding
ENSG00000163297	0.27742	6.75574	11.6572	0.000639545	0.0244164	Females_Age3xAge1	ANTXR2	chr4	80822303	-1	protein_coding
ENSG00000163322	-0.236279	4.93002	8.38101	0.00379161	0.0700994	Females_Age3xAge1	FAM175A	chr4	84382092	-1	protein_coding
ENSG00000163453	0.441138	4.21705	9.87986	0.00167098	0.0428911	Females_Age3xAge1	IGFBP7	chr4	57896939	-1	protein_coding
ENSG00000163464	1.61795	3.16942	21.4357	3.65896e-06	0.00096145	Females_Age3xAge1	CXCR1	chr2	219027568	-1	protein_coding
ENSG00000163513	-0.199244	8.21373	19.9932	7.77179e-06	0.00145427	Females_Age3xAge1	TGFBR2	chr3	30647994	1	protein_coding
ENSG00000163520	-1.52151	2.18655	43.5382	4.15762e-11	1.71155e-07	Females_Age3xAge1	FBLN2	chr3	13573824	1	protein_coding
ENSG00000163564	0.427849	5.87402	11.7758	0.000600042	0.0234563	Females_Age3xAge1	PYHIN1	chr1	158900586	1	protein_coding
ENSG00000163599	0.514079	3.54612	8.07907	0.00447795	0.076588	Females_Age3xAge1	CTLA4	chr2	204732509	1	protein_coding
ENSG00000163739	1.55829	0.282049	13.872	0.000195694	0.0121553	Females_Age3xAge1	CXCL1	chr4	74735110	1	protein_coding
ENSG00000163788	-0.160645	7.6681	8.6876	0.00320382	0.0634089	Females_Age3xAge1	SNRK	chr3	43328004	1	protein_coding
ENSG00000163808	0.625799	0.920897	10.1287	0.00145978	0.0396158	Females_Age3xAge1	KIF15	chr3	44803209	1	protein_coding
ENSG00000163866	0.129304	5.27897	7.8339	0.00512753	0.0813945	Females_Age3xAge1	SMIM12	chr1	35178338	-1	protein_coding
ENSG00000163946	-0.129007	7.8386	8.08112	0.00447288	0.076588	Females_Age3xAge1	FAM208A	chr3	56654161	-1	protein_coding
ENSG00000163947	0.277738	7.46223	20.5838	5.70773e-06	0.00119475	Females_Age3xAge1	ARHGEF3	chr3	56761446	-1	protein_coding
ENSG00000164022	-0.223024	5.63027	23.2778	1.40207e-06	0.000467988	Females_Age3xAge1	AIMP1	chr4	107236701	1	protein_coding
ENSG00000164151	-0.134855	6.86654	8.47625	0.00359814	0.0682596	Females_Age3xAge1	KIAA0947	chr5	5420777	1	protein_coding
ENSG00000164265	0.959399	1.06551	13.4256	0.000248215	0.0141151	Females_Age3xAge1	SCGB3A2	chr5	147250245	1	protein_coding
ENSG00000164442	0.229774	6.62824	10.3909	0.00126641	0.0366279	Females_Age3xAge1	CITED2	chr6	139693393	-1	protein_coding
ENSG00000164484	0.893622	1.50137	16.0306	6.23258e-05	0.00587575	Females_Age3xAge1	TMEM200A	chr6	130686879	1	protein_coding
ENSG00000164576	0.165494	4.46213	8.40281	0.00374641	0.069778	Females_Age3xAge1	SAP30L	chr5	153825517	1	protein_coding
ENSG00000164587	-0.222228	9.91917	7.67542	0.0055978	0.0850642	Females_Age3xAge1	RPS14	chr5	149822753	-1	protein_coding
ENSG00000164611	0.502888	1.93238	12.8299	0.000341121	0.0171254	Females_Age3xAge1	PTTG1	chr5	159848829	1	protein_coding
ENSG00000164707	-0.545	1.28798	7.81054	0.00519425	0.0818069	Females_Age3xAge1	SLC13A4	chr7	135365985	-1	protein_coding
ENSG00000164919	-0.202659	5.79005	12.4169	0.000425472	0.0192476	Females_Age3xAge1	COX6C	chr8	100885428	-1	protein_coding
ENSG00000164951	0.184843	6.22913	8.65132	0.00326825	0.0639636	Females_Age3xAge1	PDP1	chr8	94870035	1	protein_coding
ENSG00000165138	-0.309225	3.85927	8.39611	0.00376026	0.0698334	Females_Age3xAge1	ANKS6	chr9	101493611	-1	protein_coding
ENSG00000165275	-0.190568	4.24808	8.17291	0.00425206	0.0745923	Females_Age3xAge1	TRMT10B	chr9	37753804	1	protein_coding
ENSG00000165280	0.164393	7.98031	14.166	0.000167372	0.0107101	Females_Age3xAge1	VCP	chr9	35056061	-1	protein_coding
ENSG00000165480	0.827254	-0.249288	8.04357	0.00456654	0.0768978	Females_Age3xAge1	SKA3	chr13	21727734	-1	protein_coding
ENSG00000165507	0.705405	1.53254	10.984	0.000919025	0.0298683	Females_Age3xAge1	C10orf10	chr10	45466429	-1	protein_coding
ENSG00000165521	-0.357756	3.62614	10.5096	0.00118754	0.03534	Females_Age3xAge1	EML5	chr14	89078775	-1	protein_coding
ENSG00000165626	0.57146	0.75176	10.442	0.00123181	0.0362212	Females_Age3xAge1	BEND7	chr10	13480484	-1	protein_coding
ENSG00000165983	-0.192305	4.55373	7.27553	0.00699003	0.0971589	Females_Age3xAge1	PTER	chr10	16478942	1	protein_coding
ENSG00000166126	-0.551646	1.51452	8.26366	0.00404465	0.0726038	Females_Age3xAge1	AMN	chr14	103388993	1	protein_coding
ENSG00000166164	-0.194786	6.91573	10.1863	0.00141487	0.0389446	Females_Age3xAge1	BRD7	chr16	50347398	-1	protein_coding
ENSG00000166197	-0.179566	6.65032	14.4062	0.000147316	0.0097027	Females_Age3xAge1	NOLC1	chr10	103911933	1	protein_coding
ENSG00000166289	0.517174	4.41728	7.27454	0.00699387	0.0971589	Females_Age3xAge1	PLEKHF1	chr19	30155963	1	protein_coding
ENSG00000166295	-0.185565	6.647	10.4581	0.00122115	0.0359933	Females_Age3xAge1	ANAPC16	chr10	73975787	1	protein_coding
ENSG00000166311	-0.224944	5.50177	12.7358	0.000358714	0.0175402	Females_Age3xAge1	SMPD1	chr11	6411655	1	protein_coding
ENSG00000166313	-0.387858	5.93088	10.5125	0.00118571	0.03534	Females_Age3xAge1	APBB1	chr11	6416355	-1	protein_coding
ENSG00000166333	0.206766	6.91211	10.4278	0.00124135	0.0364148	Females_Age3xAge1	ILK	chr11	6624961	1	protein_coding
ENSG00000166341	-0.534668	4.75992	7.37675	0.00660724	0.0941795	Females_Age3xAge1	DCHS1	chr11	6642556	-1	protein_coding
ENSG00000166441	-0.225418	10.1273	11.5577	0.000674676	0.0249469	Females_Age3xAge1	RPL27A	chr11	8703958	1	protein_coding
ENSG00000166582	-0.346041	2.99803	7.91244	0.00490959	0.0800319	Females_Age3xAge1	CENPV	chr17	16245848	-1	protein_coding
ENSG00000166669	-0.444749	4.6007	15.1571	9.89265e-05	0.00788221	Females_Age3xAge1	ATF7IP2	chr16	10420291	1	protein_coding
ENSG00000166780	0.719296	1.58008	11.161	0.00083534	0.02842	Females_Age3xAge1	C16orf45	chr16	15528152	1	protein_coding
ENSG00000166788	-0.275545	3.45349	12.3475	0.000441585	0.019688	Females_Age3xAge1	SAAL1	chr11	18091482	-1	protein_coding
ENSG00000166803	0.655867	0.938216	10.669	0.00108944	0.033058	Females_Age3xAge1	KIAA0101	chr15	64657193	-1	protein_coding
ENSG00000166946	0.123431	6.6658	9.88327	0.00166788	0.0428911	Females_Age3xAge1	CCNDBP1	chr15	43477316	1	protein_coding
ENSG00000167077	0.312181	4.18505	9.15487	0.00248057	0.0546079	Females_Age3xAge1	MEI1	chr22	42095503	1	protein_coding
ENSG00000167106	-0.379191	7.41678	9.078	0.00258703	0.0564485	Females_Age3xAge1	FAM102A	chr9	130702858	-1	protein_coding
ENSG00000167107	0.352784	3.96115	17.4868	2.89311e-05	0.00353761	Females_Age3xAge1	ACSF2	chr17	48503519	1	protein_coding
ENSG00000167123	0.930571	2.27048	14.2293	0.000161833	0.0104641	Females_Age3xAge1	CERCAM	chr9	131174030	1	protein_coding
ENSG00000167272	-0.184501	4.37189	10.2719	0.00135073	0.0378954	Females_Age3xAge1	POP5	chr12	121016567	-1	protein_coding
ENSG00000167526	-0.2904	10.963	12.9584	0.000318484	0.0164169	Females_Age3xAge1	RPL13	chr16	89627065	1	protein_coding
ENSG00000167553	0.253778	5.42301	7.83434	0.0051263	0.0813945	Females_Age3xAge1	TUBA1C	chr12	49582519	1	protein_coding
ENSG00000167555	-0.321189	4.09613	8.51695	0.00351854	0.0671622	Females_Age3xAge1	ZNF528	chr19	52901102	1	protein_coding
ENSG00000167664	-0.511058	3.71092	11.1668	0.000832729	0.0284094	Females_Age3xAge1	TMIGD2	chr19	4292229	-1	protein_coding
ENSG00000167685	-0.233032	4.12545	7.96836	0.00476021	0.0786996	Females_Age3xAge1	ZNF444	chr19	56643968	1	protein_coding
ENSG00000167895	-0.235462	8.91483	7.87211	0.00502031	0.0806523	Females_Age3xAge1	TMC8	chr17	76126851	1	protein_coding
ENSG00000167900	0.601413	1.65754	11.838	0.000580347	0.0231203	Females_Age3xAge1	TK1	chr17	76170160	-1	protein_coding
ENSG00000168028	-0.215719	10.0227	7.75654	0.00535184	0.0830342	Females_Age3xAge1	RPSA	chr3	39448180	1	protein_coding
ENSG00000168056	-0.448971	6.60985	11.569	0.000670619	0.0249469	Females_Age3xAge1	LTBP3	chr11	65306276	-1	protein_coding
ENSG00000168310	0.178307	6.4781	7.34033	0.00674244	0.0956017	Females_Age3xAge1	IRF2	chr4	185308867	-1	protein_coding
ENSG00000168329	0.538438	8.36954	9.28189	0.0023143	0.0520613	Females_Age3xAge1	CX3CR1	chr3	39304985	-1	protein_coding
ENSG00000169252	0.57152	4.6979	11.322	0.000765947	0.0269264	Females_Age3xAge1	ADRB2	chr5	148206156	1	protein_coding
ENSG00000169288	-0.21271	3.57559	9.33813	0.00224435	0.0517978	Females_Age3xAge1	MRPL1	chr4	78783674	1	protein_coding
ENSG00000169567	-0.174983	6.88385	7.78165	0.00527797	0.0821979	Females_Age3xAge1	HINT1	chr5	130494720	-1	protein_coding
ENSG00000169855	-1.79556	0.502069	38.8509	4.57446e-10	9.41576e-07	Females_Age3xAge1	ROBO1	chr3	78646390	-1	protein_coding
ENSG00000170222	-0.407308	3.92368	12.5117	0.000404412	0.0188028	Females_Age3xAge1	ADPRM	chr17	10600911	1	protein_coding
ENSG00000170485	-1.0732	1.4655	13.4099	0.000250301	0.0141151	Females_Age3xAge1	NPAS2	chr2	101436614	1	protein_coding
ENSG00000170633	0.195934	5.4843	8.77646	0.00305144	0.0615772	Females_Age3xAge1	RNF34	chr12	121837844	1	protein_coding
ENSG00000170791	-0.216237	5.47002	13.3006	0.000265319	0.0144453	Females_Age3xAge1	CHCHD7	chr8	57124245	1	protein_coding
ENSG00000170876	0.191322	6.93778	15.0324	0.000105683	0.00829991	Females_Age3xAge1	TMEM43	chr3	14166440	1	protein_coding
ENSG00000170962	0.785515	3.73999	11.3614	0.000749872	0.0266118	Females_Age3xAge1	PDGFD	chr11	103777914	-1	protein_coding
ENSG00000171033	-0.479746	4.14082	7.48137	0.00623406	0.0903646	Females_Age3xAge1	PKIA	chr8	79428374	1	protein_coding
ENSG00000171219	-0.358084	3.16575	8.85346	0.00292534	0.059617	Females_Age3xAge1	CDC42BPG	chr11	64590859	-1	protein_coding
ENSG00000171241	0.464546	1.5956	8.01475	0.00463979	0.0775391	Females_Age3xAge1	SHCBP1	chr16	46614466	-1	protein_coding
ENSG00000171444	-0.721082	2.35496	18.3675	1.8214e-05	0.00264639	Females_Age3xAge1	MCC	chr5	112357796	-1	protein_coding
ENSG00000171490	-0.232901	7.73403	20.4143	6.23618e-06	0.00126257	Females_Age3xAge1	RSL1D1	chr16	11929056	-1	protein_coding
ENSG00000171606	-0.216869	5.59653	7.63685	0.00571875	0.0858161	Females_Age3xAge1	ZNF274	chr19	58694396	1	protein_coding
ENSG00000171621	0.628354	2.21539	17.682	2.61085e-05	0.00329021	Females_Age3xAge1	SPSB1	chr1	9352939	1	protein_coding
ENSG00000171729	-0.792052	1.25956	7.72697	0.00544019	0.0837817	Females_Age3xAge1	TMEM51	chr1	15479028	1	protein_coding
ENSG00000171848	0.854114	2.90089	16.0449	6.18591e-05	0.00587575	Females_Age3xAge1	RRM2	chr2	10262455	1	protein_coding
ENSG00000171858	-0.282354	8.05418	9.65229	0.00189116	0.0461331	Females_Age3xAge1	RPS21	chr20	60962172	1	protein_coding
ENSG00000171954	1.09086	2.30787	12.2212	0.000472505	0.0204036	Females_Age3xAge1	CYP4F22	chr19	15619304	1	protein_coding
ENSG00000172159	0.629599	3.77429	13.0647	0.000300917	0.0158142	Females_Age3xAge1	FRMD3	chr9	85857905	-1	protein_coding
ENSG00000172197	0.215229	5.76823	8.04533	0.00456211	0.0768978	Females_Age3xAge1	MBOAT1	chr6	20100935	-1	protein_coding
ENSG00000172336	0.21823	3.22097	7.73988	0.00540143	0.0833846	Females_Age3xAge1	POP7	chr7	100303676	1	protein_coding
ENSG00000172345	-0.342642	6.3147	18.9642	1.33196e-05	0.00222293	Females_Age3xAge1	STARD5	chr15	81601394	-1	protein_coding
ENSG00000172531	0.206003	7.63752	15.2051	9.64422e-05	0.0078453	Females_Age3xAge1	PPP1CA	chr11	67165654	-1	protein_coding
ENSG00000172578	-0.207718	6.63369	8.26962	0.00403139	0.0724725	Females_Age3xAge1	KLHL6	chr3	183205319	-1	protein_coding
ENSG00000172766	-0.464187	5.58265	29.2092	6.49713e-08	6.17228e-05	Females_Age3xAge1	NAA16	chr13	41885341	1	protein_coding
ENSG00000172780	-0.41122	6.36759	14.7094	0.000125423	0.00918302	Females_Age3xAge1	RAB43	chr3	128806412	-1	protein_coding
ENSG00000172809	-0.251596	8.88979	14.6239	0.000131237	0.00918302	Females_Age3xAge1	RPL38	chr17	72199721	1	protein_coding
ENSG00000172878	-0.528868	2.6106	13.3334	0.000260719	0.0143106	Females_Age3xAge1	METAP1D	chr2	172864490	1	protein_coding
ENSG00000172915	-0.936236	2.44646	28.646	8.68928e-08	6.89124e-05	Females_Age3xAge1	NBEA	chr13	35516424	1	protein_coding
ENSG00000172985	-1.0423	2.31854	41.8787	9.71142e-11	2.9984e-07	Females_Age3xAge1	SH3RF3	chr2	109745804	1	protein_coding
ENSG00000173114	-1.76181	4.70701	26.8196	2.23356e-07	0.000119932	Females_Age3xAge1	LRRN3	chr7	110731062	1	protein_coding
ENSG00000173120	-0.103898	8.22601	8.02641	0.00461001	0.0773554	Females_Age3xAge1	KDM2A	chr11	66886740	1	protein_coding
ENSG00000173218	0.403509	3.41565	12.2305	0.000470143	0.0204036	Females_Age3xAge1	VANGL1	chr1	116184574	1	protein_coding
ENSG00000173281	0.268643	4.63343	8.20821	0.00417013	0.0738897	Females_Age3xAge1	PPP1R3B	chr8	8993765	-1	protein_coding
ENSG00000173436	-0.179561	5.03195	9.78471	0.00175969	0.044171	Females_Age3xAge1	MINOS1	chr1	19923477	1	protein_coding
ENSG00000173473	-0.11703	7.37348	9.54316	0.00200696	0.0478494	Females_Age3xAge1	SMARCC1	chr3	47626762	-1	protein_coding
ENSG00000173530	-0.360769	4.56382	9.79259	0.00175216	0.0441358	Females_Age3xAge1	TNFRSF10D	chr8	22993101	-1	protein_coding
ENSG00000173559	0.349952	5.77932	18.4599	1.73519e-05	0.00259385	Females_Age3xAge1	NABP1	chr2	192542794	1	protein_coding
ENSG00000173611	-0.441903	2.87438	14.9705	0.000109207	0.00842675	Females_Age3xAge1	SCAI	chr9	127704887	-1	protein_coding
ENSG00000173621	0.643102	2.83406	24.5613	7.19834e-07	0.000296332	Females_Age3xAge1	LRFN4	chr11	66624118	1	protein_coding
ENSG00000173726	-0.143988	7.33172	8.35469	0.00384693	0.070489	Females_Age3xAge1	TOMM20	chr1	235272651	-1	protein_coding
ENSG00000173868	0.560755	3.18974	7.30606	0.00687226	0.0966332	Females_Age3xAge1	PHOSPHO1	chr17	47300724	-1	protein_coding
ENSG00000173930	0.641469	4.34011	16.5268	4.79671e-05	0.00493661	Females_Age3xAge1	SLCO4C1	chr5	101569690	-1	protein_coding
ENSG00000174238	0.190804	6.43881	9.31142	0.0022773	0.0518905	Females_Age3xAge1	PITPNA	chr17	1421012	-1	protein_coding
ENSG00000174292	-0.519434	2.62006	12.8405	0.000339191	0.017098	Females_Age3xAge1	TNK1	chr17	7283853	1	protein_coding
ENSG00000174348	0.919036	0.822638	8.41707	0.00371714	0.0693455	Females_Age3xAge1	PODN	chr1	53527854	1	protein_coding
ENSG00000174373	-0.28272	6.07789	9.23295	0.00237699	0.0532773	Females_Age3xAge1	RALGAPA1	chr14	36007558	-1	protein_coding
ENSG00000174444	-0.280053	11.0859	16.4177	5.08086e-05	0.00516503	Females_Age3xAge1	RPL4	chr15	66790355	-1	protein_coding
ENSG00000174482	1.26775	0.349355	7.59783	0.00584387	0.0870589	Females_Age3xAge1	LINGO2	chr9	27948076	-1	protein_coding
ENSG00000174514	-0.453446	1.27959	7.58293	0.00589236	0.0873726	Females_Age3xAge1	MFSD4	chr1	205538013	1	protein_coding
ENSG00000174669	-0.429507	2.77288	12.7197	0.000361823	0.0175402	Females_Age3xAge1	SLC29A2	chr11	66129992	-1	protein_coding
ENSG00000174738	-0.207435	6.16737	8.35806	0.00383979	0.0704628	Females_Age3xAge1	NR1D2	chr3	23986751	1	protein_coding
ENSG00000174748	-0.206672	10.4045	16.558	4.71855e-05	0.00493661	Females_Age3xAge1	RPL15	chr3	23958036	1	protein_coding
ENSG00000174807	-1.75999	1.947	31.3617	2.14161e-08	2.40445e-05	Females_Age3xAge1	CD248	chr11	66081958	-1	protein_coding
ENSG00000174903	0.178566	7.13129	9.3318	0.00225211	0.0517978	Females_Age3xAge1	RAB1B	chr11	66036004	1	protein_coding
ENSG00000174989	-0.243728	4.11779	11.1077	0.000859718	0.0284652	Females_Age3xAge1	FBXW8	chr12	117348761	1	protein_coding
ENSG00000175274	0.318642	4.86386	8.01623	0.00463601	0.0775391	Females_Age3xAge1	TP53I11	chr11	44907454	-1	protein_coding
ENSG00000175727	-0.272409	6.96311	16.9372	3.86362e-05	0.00429871	Females_Age3xAge1	MLXIP	chr12	122516628	1	protein_coding
ENSG00000176209	-0.184312	3.8902	7.48588	0.00621845	0.0902884	Females_Age3xAge1	SMIM19	chr8	42396298	1	protein_coding
ENSG00000176293	-0.885826	1.66898	16.9635	3.81044e-05	0.00429871	Females_Age3xAge1	ZNF135	chr19	58570607	1	protein_coding
ENSG00000176871	0.258108	5.64934	13.1885	0.000281679	0.0150595	Females_Age3xAge1	WSB2	chr12	118470712	-1	protein_coding
ENSG00000177051	-0.191905	4.73113	7.31575	0.0068353	0.0965848	Females_Age3xAge1	FBXO46	chr19	46213887	-1	protein_coding
ENSG00000177096	0.384134	2.0768	9.20866	0.00240873	0.0535996	Females_Age3xAge1	FAM109B	chr22	42470255	1	protein_coding
ENSG00000177192	-0.224611	4.51423	11.2776	0.000784477	0.027368	Females_Age3xAge1	PUS1	chr12	132413745	1	protein_coding
ENSG00000177600	-0.418336	9.75748	18.4358	1.75727e-05	0.00259385	Females_Age3xAge1	RPLP2	chr11	809647	1	protein_coding
ENSG00000177732	-0.381375	3.47667	10.4756	0.00120964	0.0357395	Females_Age3xAge1	SOX12	chr20	306207	1	protein_coding
ENSG00000177733	-0.134281	7.45662	7.28137	0.00696734	0.0971107	Females_Age3xAge1	HNRNPA0	chr5	137087075	-1	protein_coding
ENSG00000177932	-0.285449	3.90994	8.04969	0.00455116	0.0768978	Females_Age3xAge1	ZNF354C	chr5	178487416	1	protein_coding
ENSG00000177954	-0.22691	10.8217	8.17848	0.00423902	0.0744693	Females_Age3xAge1	RPS27	chr1	153963235	1	protein_coding
ENSG00000177990	-0.644897	0.866897	7.35374	0.00669235	0.0951099	Females_Age3xAge1	DPY19L2	chr12	63952693	-1	protein_coding
ENSG00000178035	-0.212026	6.24004	15.2416	9.4596e-05	0.0077884	Females_Age3xAge1	IMPDH2	chr3	49061758	-1	protein_coding
ENSG00000178038	-0.54075	5.24744	10.3749	0.00127739	0.0367537	Females_Age3xAge1	ALS2CL	chr3	46710487	-1	protein_coding
ENSG00000178075	0.618674	0.874749	7.91042	0.00491508	0.0800319	Females_Age3xAge1	GRAMD1C	chr3	113547029	1	protein_coding
ENSG00000178163	-0.211609	5.61588	7.35934	0.00667154	0.0949234	Females_Age3xAge1	ZNF518B	chr4	10441498	-1	protein_coding
ENSG00000178199	0.372143	4.91472	9.45505	0.00210569	0.0495337	Females_Age3xAge1	ZC3H12D	chr6	149768794	-1	protein_coding
ENSG00000178234	-0.167329	5.3983	9.64964	0.00189388	0.0461331	Females_Age3xAge1	GALNT11	chr7	151722759	1	protein_coding
ENSG00000178573	0.478271	6.24768	18.2836	1.90335e-05	0.00270188	Females_Age3xAge1	MAF	chr16	79619740	-1	protein_coding
ENSG00000178802	-0.222889	5.13328	7.84299	0.00510181	0.0812759	Females_Age3xAge1	MPI	chr15	75182346	1	protein_coding
ENSG00000178860	0.945893	1.26739	8.28006	0.00400827	0.0724725	Females_Age3xAge1	MSC	chr8	72753784	-1	protein_coding
ENSG00000178921	-0.197035	4.77029	7.4768	0.0062499	0.090382	Females_Age3xAge1	PFAS	chr17	8150936	1	protein_coding
ENSG00000178999	0.891873	0.437244	13.5636	0.000230618	0.0134982	Females_Age3xAge1	AURKB	chr17	8108056	-1	protein_coding
ENSG00000179088	-0.555066	1.13541	9.73369	0.00180921	0.0448669	Females_Age3xAge1	C12orf42	chr12	103631369	-1	protein_coding
ENSG00000179909	-0.797538	4.12395	11.6508	0.000641742	0.0244164	Females_Age3xAge1	ZNF154	chr19	58208735	-1	protein_coding
ENSG00000179934	1.27593	1.5033	15.4029	8.68567e-05	0.0073978	Females_Age3xAge1	CCR8	chr3	39371197	1	protein_coding
ENSG00000180228	-0.155335	4.84618	7.80271	0.0052168	0.0818069	Females_Age3xAge1	PRKRA	chr2	179296141	-1	protein_coding
ENSG00000180233	0.159153	5.22899	7.99468	0.0046915	0.0782626	Females_Age3xAge1	ZNRF2	chr7	30323923	1	protein_coding
ENSG00000180357	-0.207995	7.20013	12.7572	0.000354648	0.0175402	Females_Age3xAge1	ZNF609	chr15	64752941	1	protein_coding
ENSG00000180530	-0.21774	6.52638	9.18111	0.00244526	0.0541199	Females_Age3xAge1	NRIP1	chr21	16333556	-1	protein_coding
ENSG00000180644	0.728734	8.78543	9.94668	0.0016114	0.042016	Females_Age3xAge1	PRF1	chr10	72357104	-1	protein_coding
ENSG00000180739	0.674962	5.80425	8.52233	0.00350816	0.0670677	Females_Age3xAge1	S1PR5	chr19	10623623	-1	protein_coding
ENSG00000180871	1.19491	4.67726	17.9819	2.23014e-05	0.00296153	Females_Age3xAge1	CXCR2	chr2	218990012	1	protein_coding
ENSG00000180979	0.255246	4.42147	16.3282	5.32645e-05	0.0053481	Females_Age3xAge1	LRRC57	chr15	42834720	-1	protein_coding
ENSG00000181104	0.612085	5.63627	9.3171	0.00227025	0.0518255	Females_Age3xAge1	F2R	chr5	76011868	1	protein_coding
ENSG00000181143	1.93783	-0.552941	11.5131	0.000691079	0.0253259	Females_Age3xAge1	MUC16	chr19	8959520	-1	protein_coding
ENSG00000181163	-0.311038	8.98412	17.2237	3.32272e-05	0.00390815	Females_Age3xAge1	NPM1	chr5	170814120	1	protein_coding
ENSG00000181467	0.224626	7.2697	11.7899	0.000595531	0.0234563	Females_Age3xAge1	RAP2B	chr3	152880029	1	protein_coding
ENSG00000181638	-0.364528	3.59488	14.9074	0.000112921	0.00855564	Females_Age3xAge1	ZFP41	chr8	144328991	1	protein_coding
ENSG00000181666	-0.240732	4.75893	9.92719	0.00162855	0.0423422	Females_Age3xAge1	HKR1	chr19	37803739	1	protein_coding
ENSG00000181690	-0.7578	3.50836	15.1976	9.68288e-05	0.0078453	Females_Age3xAge1	PLAG1	chr8	57073463	-1	protein_coding
ENSG00000181751	0.400794	2.53923	10.1192	0.00146733	0.0396158	Females_Age3xAge1	C5orf30	chr5	102594403	1	protein_coding
ENSG00000181754	-0.46062	4.99743	13.2992	0.000265514	0.0144453	Females_Age3xAge1	AMIGO1	chr1	110046797	-1	protein_coding
ENSG00000181847	0.520068	5.78414	13.0265	0.000307119	0.0160115	Females_Age3xAge1	TIGIT	chr3	113995760	1	protein_coding
ENSG00000181894	-0.269871	4.04597	7.33335	0.00676866	0.0958635	Females_Age3xAge1	ZNF329	chr19	58637619	-1	protein_coding
ENSG00000181915	0.259092	4.80164	10.3541	0.00129187	0.0369317	Females_Age3xAge1	ADO	chr10	64564516	1	protein_coding
ENSG00000182004	-0.206338	4.84726	13.875	0.000195385	0.0121553	Females_Age3xAge1	SNRPE	chr1	203830731	1	protein_coding
ENSG00000182054	0.193339	6.44565	7.74529	0.00538527	0.0832391	Females_Age3xAge1	IDH2	chr15	90626277	-1	protein_coding
ENSG00000182150	-0.242276	5.32834	10.8983	0.00096253	0.0306372	Females_Age3xAge1	ERCC6L2	chr9	98637983	1	protein_coding
ENSG00000182230	-0.902152	3.95079	8.3662	0.00382264	0.0703571	Females_Age3xAge1	FAM153B	chr5	175487692	1	protein_coding
ENSG00000182319	-0.495514	4.64727	19.5637	9.73022e-06	0.00174157	Females_Age3xAge1	SGK223	chr8	8175258	-1	protein_coding
ENSG00000182481	0.212992	4.56095	9.8148	0.00173113	0.0437208	Females_Age3xAge1	KPNA2	chr17	66031635	1	protein_coding
ENSG00000182544	0.220911	4.59468	7.58247	0.00589387	0.0873726	Females_Age3xAge1	MFSD5	chr12	53645035	1	protein_coding
ENSG00000182568	-0.445944	7.73722	27.2573	1.78103e-07	0.000108917	Females_Age3xAge1	SATB1	chr3	18386879	-1	protein_coding
ENSG00000182611	1.51758	-1.66254	8.54058	0.00347315	0.0667082	Females_Age3xAge1	HIST1H2AJ	chr6	27782112	-1	protein_coding
ENSG00000182670	-0.294309	8.10846	17.4885	2.89055e-05	0.00353761	Females_Age3xAge1	TTC3	chr21	38445526	1	protein_coding
ENSG00000182774	-0.231312	9.16513	8.61436	0.00333523	0.0644602	Females_Age3xAge1	RPS17L	chr15	83205504	-1	protein_coding
ENSG00000182885	1.1824	2.46931	10.4181	0.00124789	0.0364318	Females_Age3xAge1	GPR97	chr16	57702099	1	protein_coding
ENSG00000182899	-0.267805	9.07479	16.1745	5.7766e-05	0.00565295	Females_Age3xAge1	RPL35A	chr3	197676858	1	protein_coding
ENSG00000182979	-0.149416	6.40634	7.67721	0.00559226	0.0850642	Females_Age3xAge1	MTA1	chr14	105886159	1	protein_coding
ENSG00000182985	0.82344	1.64583	10.9622	0.000929902	0.0299912	Females_Age3xAge1	CADM1	chr11	115039938	-1	protein_coding
ENSG00000182986	-0.535	4.37027	20.0462	7.55924e-06	0.00145427	Females_Age3xAge1	ZNF320	chr19	53367043	-1	protein_coding
ENSG00000183426	-0.282016	5.89374	9.29823	0.00229375	0.0519781	Females_Age3xAge1	NPIPA1	chr16	15016659	1	protein_coding
ENSG00000183569	-0.529864	2.0625	7.66502	0.00563016	0.0853159	Females_Age3xAge1	SERHL2	chr22	42949623	1	protein_coding
ENSG00000183691	-1.16079	3.11884	12.2414	0.0004674	0.0204036	Females_Age3xAge1	NOG	chr17	54671060	1	protein_coding
ENSG00000183735	0.190208	5.71434	8.89577	0.00285832	0.0590948	Females_Age3xAge1	TBK1	chr12	64845660	1	protein_coding
ENSG00000183762	0.682929	2.10796	8.63397	0.00329952	0.064161	Females_Age3xAge1	KREMEN1	chr22	29469066	1	protein_coding
ENSG00000183813	0.842445	5.35652	15.1438	9.96253e-05	0.007887	Females_Age3xAge1	CCR4	chr3	32993066	1	protein_coding
ENSG00000184206	0.933698	1.59296	10.9275	0.000947476	0.0303465	Females_Age3xAge1	GOLGA6L4	chr15	84904525	1	protein_coding
ENSG00000184209	0.168017	4.24042	8.4595	0.00363141	0.0684744	Females_Age3xAge1	SNRNP35	chr12	123942188	1	protein_coding
ENSG00000184371	0.519327	3.48606	11.8482	0.000577175	0.0230856	Females_Age3xAge1	CSF1	chr1	110452864	1	protein_coding
ENSG00000184384	-0.447989	6.2742	22.2087	2.44568e-06	0.000736686	Females_Age3xAge1	MAML2	chr11	95709762	-1	protein_coding
ENSG00000184428	-0.345886	4.58722	11.6165	0.000653702	0.0245387	Females_Age3xAge1	TOP1MT	chr8	144386554	-1	protein_coding
ENSG00000184451	1.00527	1.07091	12.6588	0.000373808	0.0178935	Females_Age3xAge1	CCR10	chr17	40830907	-1	protein_coding
ENSG00000184508	-0.210839	3.49108	7.24712	0.00710148	0.0975702	Females_Age3xAge1	HDDC3	chr15	91474148	-1	protein_coding
ENSG00000184613	-0.554624	6.60536	9.29594	0.00229663	0.0519781	Females_Age3xAge1	NELL2	chr12	44902058	-1	protein_coding
ENSG00000184731	1.25645	0.597424	18.5786	1.63044e-05	0.00248591	Females_Age3xAge1	FAM110C	chr2	38814	-1	protein_coding
ENSG00000184752	-0.180926	5.04337	7.38786	0.00656654	0.0939708	Females_Age3xAge1	NDUFA12	chr12	95290831	-1	protein_coding
ENSG00000184916	0.637872	1.395	10.8272	0.00100018	0.0312867	Females_Age3xAge1	JAG2	chr14	105607318	-1	protein_coding
ENSG00000185088	0.197251	5.00136	12.002	0.000531421	0.0223273	Females_Age3xAge1	RPS27L	chr15	63418071	-1	protein_coding
ENSG00000185128	-0.383211	4.34347	13.4528	0.000244638	0.0141151	Females_Age3xAge1	TBC1D3F	chr17	36283971	1	protein_coding
ENSG00000185219	-0.167514	5.76408	7.84709	0.00509025	0.0812759	Females_Age3xAge1	ZNF445	chr3	44481262	-1	protein_coding
ENSG00000185347	0.289078	3.80663	8.27441	0.00402078	0.0724725	Females_Age3xAge1	C14orf80	chr14	105956192	1	protein_coding
ENSG00000185513	-0.330599	3.79639	13.8624	0.000196696	0.0121553	Females_Age3xAge1	L3MBTL1	chr20	42136320	1	protein_coding
ENSG00000185760	-0.59371	2.34796	11.7894	0.000595697	0.0234563	Females_Age3xAge1	KCNQ5	chr6	73331520	1	protein_coding
ENSG00000185875	-0.533151	2.68003	16.9067	3.92637e-05	0.00432953	Females_Age3xAge1	THNSL1	chr10	25305587	1	protein_coding
ENSG00000186468	-0.314279	9.92693	18.332	1.85564e-05	0.00266478	Females_Age3xAge1	RPS23	chr5	81569177	-1	protein_coding
ENSG00000186529	1.54267	2.59288	9.946	0.001612	0.042016	Females_Age3xAge1	CYP4F3	chr19	15751707	1	protein_coding
ENSG00000186564	0.4965	1.08651	8.66121	0.00325055	0.0639636	Females_Age3xAge1	FOXD2	chr1	47901689	1	protein_coding
ENSG00000186648	0.739507	2.2854	8.98361	0.00272412	0.0578104	Females_Age3xAge1	LRRC16B	chr14	24521206	1	protein_coding
ENSG00000186687	-0.283981	5.44479	11.041	0.000891186	0.029194	Females_Age3xAge1	LYRM7	chr5	130506503	1	protein_coding
ENSG00000186854	-0.495974	6.67411	7.88489	0.00498495	0.0803424	Females_Age3xAge1	TRABD2A	chr2	85048774	-1	protein_coding
ENSG00000186891	0.648802	2.45583	8.67133	0.00323256	0.0637733	Females_Age3xAge1	TNFRSF18	chr1	1138888	-1	protein_coding
ENSG00000187210	0.420986	4.91395	14.6455	0.000129747	0.00918302	Females_Age3xAge1	GCNT1	chr9	79034752	1	protein_coding
ENSG00000187535	-0.278325	3.2265	12.3138	0.000449627	0.0199029	Females_Age3xAge1	IFT140	chr16	1560428	-1	protein_coding
ENSG00000187688	0.1926	6.522	11.3835	0.000741004	0.0263729	Females_Age3xAge1	TRPV2	chr17	16318856	1	protein_coding
ENSG00000187741	0.342497	4.1138	8.96724	0.00274864	0.0581261	Females_Age3xAge1	FANCA	chr16	89803957	-1	protein_coding
ENSG00000187815	0.225547	3.22229	8.41826	0.00371472	0.0693455	Females_Age3xAge1	ZFP69	chr1	40942887	1	protein_coding
ENSG00000187824	-0.66385	3.11191	15.8088	7.00772e-05	0.00636362	Females_Age3xAge1	TMEM220	chr17	10602332	-1	protein_coding
ENSG00000187862	-0.841436	1.98828	10.7803	0.00102585	0.0318323	Females_Age3xAge1	TTC24	chr1	156549519	1	protein_coding
ENSG00000188056	2.18779	0.229045	8.94564	0.00278133	0.058444	Females_Age3xAge1	TREML4	chr6	41196062	1	protein_coding
ENSG00000188229	0.235941	6.01867	10.8349	0.000996072	0.0312867	Females_Age3xAge1	TUBB4B	chr9	140135665	1	protein_coding
ENSG00000188242	-0.28707	3.91397	10.2643	0.00135626	0.0378954	Females_Age3xAge1	CTD-2228K2.5	chr5	466239	-1	protein_coding
ENSG00000188243	-0.248895	5.9967	14.6192	0.000131566	0.00918302	Females_Age3xAge1	COMMD6	chr13	76099350	-1	protein_coding
ENSG00000188404	-0.354489	9.73088	11.3528	0.000753334	0.0266581	Females_Age3xAge1	SELL	chr1	169659808	-1	protein_coding
ENSG00000188761	0.448756	1.33906	7.27948	0.00697467	0.0971107	Females_Age3xAge1	BCL2L15	chr1	114420790	-1	protein_coding
ENSG00000188846	-0.227212	9.4543	10.8557	0.000984918	0.0311093	Females_Age3xAge1	RPL14	chr3	40498783	1	protein_coding
ENSG00000189046	-0.343363	2.78755	11.1271	0.000850734	0.0284652	Females_Age3xAge1	ALKBH2	chr12	109525996	-1	protein_coding
ENSG00000189152	-0.463595	3.05015	8.14664	0.0043141	0.0753564	Females_Age3xAge1	GRAPL	chr17	19030782	1	protein_coding
ENSG00000189159	0.219615	5.70636	7.24448	0.00711195	0.0975702	Females_Age3xAge1	HN1	chr17	73131343	-1	protein_coding
ENSG00000189233	0.781726	2.76604	11.7695	0.000602077	0.0234563	Females_Age3xAge1	NUGGC	chr8	27879481	-1	protein_coding
ENSG00000189319	0.260096	7.64523	10.9255	0.000948481	0.0303465	Females_Age3xAge1	FAM53B	chr10	126307861	-1	protein_coding
ENSG00000189430	0.67596	3.98576	7.17999	0.00737209	0.0996683	Females_Age3xAge1	NCR1	chr19	55417508	1	protein_coding
ENSG00000196155	-0.376695	4.21204	9.40898	0.00215925	0.0504098	Females_Age3xAge1	PLEKHG4	chr16	67311413	1	protein_coding
ENSG00000196172	-0.549533	3.36553	16.9891	3.75954e-05	0.00429871	Females_Age3xAge1	ZNF681	chr19	23921997	-1	protein_coding
ENSG00000196275	-0.285862	4.40429	9.3935	0.00217756	0.0505859	Females_Age3xAge1	GTF2IRD2	chr7	74210483	-1	protein_coding
ENSG00000196358	0.487908	3.27772	7.57453	0.00591989	0.0874529	Females_Age3xAge1	NTNG2	chr9	135037334	1	protein_coding
ENSG00000196374	1.56985	-1.7702	9.29151	0.00230219	0.0519781	Females_Age3xAge1	HIST1H2BM	chr6	27782822	1	protein_coding
ENSG00000196381	-0.46183	1.28961	9.00656	0.00269012	0.0578073	Females_Age3xAge1	ZNF781	chr19	38158652	-1	protein_coding
ENSG00000196531	-0.237315	9.74749	22.6896	1.90395e-06	0.000602917	Females_Age3xAge1	NACA	chr12	57106212	-1	protein_coding
ENSG00000196532	2.29179	-2.02204	19.2828	1.12717e-05	0.00193341	Females_Age3xAge1	HIST1H3C	chr6	26045639	1	protein_coding
ENSG00000196605	-0.286765	3.02909	7.52863	0.00607261	0.0890697	Females_Age3xAge1	ZNF846	chr19	9862669	-1	protein_coding
ENSG00000196670	-0.227671	5.11292	7.17917	0.00737549	0.0996683	Females_Age3xAge1	ZFP62	chr5	180274611	-1	protein_coding
ENSG00000196700	-0.226715	5.29084	7.25783	0.00705925	0.0975188	Females_Age3xAge1	ZNF512B	chr20	62588055	-1	protein_coding
ENSG00000196867	-0.544101	2.98028	12.2382	0.000468216	0.0204036	Females_Age3xAge1	ZFP28	chr19	57050317	1	protein_coding
ENSG00000196968	0.327498	5.14851	11.389	0.000738807	0.0263707	Females_Age3xAge1	FUT11	chr10	75532049	1	protein_coding
ENSG00000196975	0.305393	5.50426	12.1188	0.000499158	0.0212572	Females_Age3xAge1	ANXA4	chr2	69871557	1	protein_coding
ENSG00000197182	0.486985	2.6555	14.5025	0.000139974	0.00944632	Females_Age3xAge1	FLJ27365	chr22	46449749	1	protein_coding
ENSG00000197275	-0.606763	1.31864	9.86895	0.00168091	0.0428911	Females_Age3xAge1	RAD54B	chr8	95384188	-1	protein_coding
ENSG00000197324	0.145523	7.96183	8.65339	0.00326453	0.0639636	Females_Age3xAge1	LRP10	chr14	23340822	1	protein_coding
ENSG00000197353	1.02594	1.64365	7.83115	0.00513533	0.0814138	Females_Age3xAge1	LYPD2	chr8	143831568	-1	protein_coding
ENSG00000197471	0.217203	8.94225	10.4094	0.00125373	0.0364318	Females_Age3xAge1	SPN	chr16	29674300	1	protein_coding
ENSG00000197498	-0.188548	3.42607	8.1941	0.00420269	0.0740417	Females_Age3xAge1	RPF2	chr6	111303218	1	protein_coding
ENSG00000197681	-0.559355	3.03614	8.36674	0.00382152	0.0703571	Females_Age3xAge1	TBC1D3	chr17	36337711	-1	protein_coding
ENSG00000197756	-0.196588	9.57014	10.3537	0.00129218	0.0369317	Females_Age3xAge1	RPL37A	chr2	217362912	1	protein_coding
ENSG00000197771	0.140533	6.93366	8.3894	0.00377415	0.0698812	Females_Age3xAge1	MCMBP	chr10	121588972	-1	protein_coding
ENSG00000197841	-0.275108	4.2085	8.27637	0.00401644	0.0724725	Females_Age3xAge1	ZNF181	chr19	35225060	1	protein_coding
ENSG00000197914	1.71987	-1.08788	9.45875	0.00210144	0.0495283	Females_Age3xAge1	HIST1H4K	chr6	27798952	-1	protein_coding
ENSG00000197958	-0.217645	9.74566	9.83387	0.00171328	0.0434476	Females_Age3xAge1	RPL12	chr9	130209953	-1	protein_coding
ENSG00000197971	0.213171	8.0848	10.214	0.00139378	0.0386814	Females_Age3xAge1	MBP	chr18	74690783	-1	protein_coding
ENSG00000198039	-0.257306	3.48442	7.26396	0.00703521	0.0974046	Females_Age3xAge1	ZNF273	chr7	64330550	1	protein_coding
ENSG00000198040	-0.307201	5.00462	12.3518	0.000440552	0.019688	Females_Age3xAge1	ZNF84	chr12	133613878	1	protein_coding
ENSG00000198046	-0.799319	0.974388	11.1185	0.000854727	0.0284652	Females_Age3xAge1	ZNF667	chr19	56950694	-1	protein_coding
ENSG00000198242	-0.243035	9.27249	11.9221	0.00055471	0.0225351	Females_Age3xAge1	RPL23A	chr17	27046411	1	protein_coding
ENSG00000198369	0.349471	1.92682	7.50629	0.00614839	0.0897549	Females_Age3xAge1	SPRED2	chr2	65537985	-1	protein_coding
ENSG00000198429	-0.477637	1.8647	13.8183	0.000201369	0.0122508	Females_Age3xAge1	ZNF69	chr19	11998599	1	protein_coding
ENSG00000198707	-0.244385	5.20935	8.4832	0.0035844	0.0682376	Females_Age3xAge1	CEP290	chr12	88442793	-1	protein_coding
ENSG00000198721	-0.167212	4.82583	7.56134	0.00596338	0.0876758	Females_Age3xAge1	ECI2	chr6	4115923	-1	protein_coding
ENSG00000198755	-0.356554	9.53437	22.9773	1.63924e-06	0.000532752	Females_Age3xAge1	RPL10A	chr6	35436185	1	protein_coding
ENSG00000198756	0.94715	2.53333	11.1164	0.000855676	0.0284652	Females_Age3xAge1	COLGALT2	chr1	183898796	-1	protein_coding
ENSG00000198791	-0.122522	6.79477	8.99146	0.00271244	0.0578073	Females_Age3xAge1	CNOT7	chr8	17086737	-1	protein_coding
ENSG00000198815	-0.146584	6.65815	10.3498	0.00129485	0.0369317	Females_Age3xAge1	FOXJ3	chr1	42642210	-1	protein_coding
ENSG00000198826	0.500086	3.58507	15.716	7.3599e-05	0.00653919	Females_Age3xAge1	ARHGAP11A	chr15	32907345	1	protein_coding
ENSG00000198885	0.500701	3.06714	7.49538	0.00618576	0.0900229	Females_Age3xAge1	ITPRIPL1	chr2	96991069	1	protein_coding
ENSG00000198894	-0.272579	4.71689	17.1881	3.38545e-05	0.00394437	Females_Age3xAge1	KIAA1737	chr14	77564440	1	protein_coding
ENSG00000198924	0.29036	3.78452	12.1309	0.000495936	0.0211931	Females_Age3xAge1	DCLRE1A	chr10	115594488	-1	protein_coding
ENSG00000203667	-0.16395	5.42793	8.34865	0.00385973	0.0705435	Females_Age3xAge1	COX20	chr1	244998624	1	protein_coding
ENSG00000203811	1.19204	-0.413089	15.8266	6.94187e-05	0.00635053	Females_Age3xAge1	HIST2H3C	chr1	149811110	-1	protein_coding
ENSG00000203812	0.614832	4.7004	7.67257	0.00560666	0.0850642	Females_Age3xAge1	HIST2H2AA4	chr1	149822643	1	protein_coding
ENSG00000203852	1.19204	-0.413089	15.8266	6.94187e-05	0.00635053	Females_Age3xAge1	HIST2H3A	chr1	149824181	1	protein_coding
ENSG00000204160	0.257384	6.23138	12.7488	0.000356229	0.0175402	Females_Age3xAge1	ZDHHC18	chr1	27153201	1	protein_coding
ENSG00000204186	-0.444903	3.84375	12.6975	0.000366136	0.0176632	Females_Age3xAge1	ZDBF2	chr2	207139387	1	protein_coding
ENSG00000204227	-0.129456	5.34968	8.52453	0.00350391	0.0670677	Females_Age3xAge1	RING1	chr6	33176272	1	protein_coding
ENSG00000204252	-0.384067	5.98549	7.81149	0.00519152	0.0818069	Females_Age3xAge1	HLA-DOA	chr6	32971955	-1	protein_coding
ENSG00000204628	-0.143177	10.3769	7.32464	0.00680157	0.0962192	Females_Age3xAge1	GNB2L1	chr5	180663909	-1	protein_coding
ENSG00000205176	1.98959	-0.870358	17.3127	3.17053e-05	0.00380156	Females_Age3xAge1	REXO1L1	chr8	86568695	-1	protein_coding
ENSG00000205268	-0.406615	7.26495	14.652	0.000129295	0.00918302	Females_Age3xAge1	PDE7A	chr8	66629745	-1	protein_coding
ENSG00000205277	2.05505	-0.00769852	19.3476	1.08958e-05	0.00192233	Females_Age3xAge1	MUC12	chr7	100612904	1	protein_coding
ENSG00000205336	0.869973	7.32561	14.9142	0.00011251	0.00855564	Females_Age3xAge1	GPR56	chr16	57644564	1	protein_coding
ENSG00000205339	-0.132294	7.15211	9.52058	0.0020318	0.0482897	Females_Age3xAge1	IPO7	chr11	9406169	1	protein_coding
ENSG00000205981	-0.179621	4.15995	7.97589	0.00474044	0.0786996	Females_Age3xAge1	DNAJC19	chr3	180701497	-1	protein_coding
ENSG00000211659	1.09471	1.9339	8.73197	0.00312679	0.0624852	Females_Age3xAge1	IGLV3-25	chr22	23029190	1	IG_V_gene
ENSG00000211716	-0.643247	2.1989	9.05956	0.00261325	0.0568005	Females_Age3xAge1	TRBV9	chr7	142239537	-1	TR_V_gene
ENSG00000211801	-0.623439	1.40595	9.50559	0.00204847	0.0485577	Females_Age3xAge1	TRAV21	chr14	22520773	1	TR_V_gene
ENSG00000211821	-1.72619	2.02014	9.18835	0.00243561	0.0541003	Females_Age3xAge1	TRDV2	chr14	22891362	1	TR_V_gene
ENSG00000211943	1.07897	2.70393	7.7263	0.00544221	0.0837817	Females_Age3xAge1	IGHV3-15	chr14	106610313	-1	IG_V_gene
ENSG00000212999	3.65595	-2.45691	7.91617	0.00489949	0.0800319	Females_Age3xAge1	AC117834.1	chr8	93895865	1	protein_coding
ENSG00000213015	-0.379736	4.65276	21.1496	4.24796e-06	0.000995293	Females_Age3xAge1	ZNF580	chr19	56146382	1	protein_coding
ENSG00000213339	-0.226636	4.50645	8.86192	0.00291181	0.0595378	Females_Age3xAge1	QTRT1	chr19	10812106	1	protein_coding
ENSG00000213420	-0.543223	2.03687	11.1086	0.000859269	0.0284652	Females_Age3xAge1	GPC2	chr7	99767229	-1	protein_coding
ENSG00000213463	-0.192648	3.8189	8.27843	0.00401187	0.0724725	Females_Age3xAge1	SYNJ2BP	chr14	70838148	-1	protein_coding
ENSG00000213741	-0.302091	8.78324	10.3405	0.00130146	0.0370345	Females_Age3xAge1	RPS29	chr14	50043390	-1	protein_coding
ENSG00000214113	-0.308012	3.93752	9.55208	0.00199723	0.0478494	Females_Age3xAge1	LYRM4	chr6	5102827	-1	protein_coding
ENSG00000214655	0.14966	7.01472	10.185	0.00141588	0.0389446	Females_Age3xAge1	ZSWIM8	chr10	75545340	1	protein_coding
ENSG00000215305	0.154831	6.21039	8.89378	0.00286143	0.0590948	Females_Age3xAge1	VPS16	chr20	2821349	1	protein_coding
ENSG00000215912	-0.584003	1.24703	8.86478	0.00290726	0.0595378	Females_Age3xAge1	TTC34	chr1	2567415	-1	protein_coding
ENSG00000221983	-0.169059	9.15998	7.59385	0.00585678	0.087146	Females_Age3xAge1	UBA52	chr19	18682540	1	protein_coding
ENSG00000227124	-0.330595	3.20128	8.88048	0.00288235	0.0591319	Females_Age3xAge1	ZNF717	chr3	75758794	-1	protein_coding
ENSG00000227184	-0.76294	3.32389	12.5324	0.000399947	0.0187808	Females_Age3xAge1	EPPK1	chr8	144939497	-1	protein_coding
ENSG00000231360	-0.397036	4.71204	16.5378	4.76888e-05	0.00493661	Females_Age3xAge1	AL592284.1	chr1	144339738	1	protein_coding
ENSG00000231500	-0.25116	10.4882	8.23027	0.00411975	0.0736308	Females_Age3xAge1	RPS18	chr6	33239787	1	protein_coding
ENSG00000232434	0.538057	2.54774	7.67833	0.00558878	0.0850642	Females_Age3xAge1	C9orf172	chr9	139738867	1	protein_coding
ENSG00000235194	-0.475266	4.99575	14.767	0.000121649	0.00910521	Females_Age3xAge1	PPP1R3E	chr14	23764852	-1	protein_coding
ENSG00000237172	0.537239	2.05976	9.54347	0.00200662	0.0478494	Females_Age3xAge1	B3GNT9	chr16	67182008	-1	protein_coding
ENSG00000237649	0.918354	1.00774	15.6919	7.45422e-05	0.00656402	Females_Age3xAge1	KIFC1	chr6	33359313	1	protein_coding
ENSG00000239713	0.280498	6.74844	8.39199	0.00376878	0.0698812	Females_Age3xAge1	APOBEC3G	chr22	39436924	1	protein_coding
ENSG00000241839	0.294269	7.12987	7.89814	0.00494858	0.0802033	Females_Age3xAge1	PLEKHO2	chr15	65134088	1	protein_coding
ENSG00000243943	-0.218362	5.84428	10.3716	0.00127968	0.0367537	Females_Age3xAge1	ZNF512	chr2	27805897	1	protein_coding
ENSG00000245848	0.442564	5.93585	8.21452	0.00415565	0.0737389	Females_Age3xAge1	CEBPA	chr19	33790840	-1	protein_coding
ENSG00000246223	-0.505424	4.1155	9.59905	0.00194678	0.0470303	Females_Age3xAge1	C14orf64	chr14	98391947	-1	protein_coding
ENSG00000250317	-0.341659	3.65262	21.2716	3.98584e-06	0.000995293	Females_Age3xAge1	SMIM20	chr4	25863452	1	protein_coding
ENSG00000253368	0.741292	0.536912	7.60761	0.00581226	0.0869024	Females_Age3xAge1	TRNP1	chr1	27320198	1	protein_coding
ENSG00000254505	-0.142325	5.64617	11.6298	0.000649051	0.0245338	Females_Age3xAge1	CHMP4A	chr14	24678789	-1	protein_coding
ENSG00000254772	-0.287349	10.8639	13.8516	0.000197831	0.0121553	Females_Age3xAge1	EEF1G	chr11	62327073	-1	protein_coding
ENSG00000254986	0.2097	5.1205	11.945	0.000547956	0.0224886	Females_Age3xAge1	DPP3	chr11	66247484	1	protein_coding
ENSG00000255398	0.848087	3.33857	8.04331	0.0045672	0.0768978	Females_Age3xAge1	HCAR3	chr12	123199303	-1	protein_coding
ENSG00000256018	1.78744	-2.15347	13.7409	0.000209834	0.0125799	Females_Age3xAge1	HIST1H3G	chr6	26271146	-1	protein_coding
ENSG00000256316	1.84901	-1.92806	14.5171	0.000138896	0.00942507	Females_Age3xAge1	HIST1H3F	chr6	26250370	-1	protein_coding
ENSG00000257093	-0.211563	7.2401	8.13588	0.00433978	0.0755942	Females_Age3xAge1	KIAA1147	chr7	141356528	-1	protein_coding
ENSG00000257335	0.790158	4.30711	7.23596	0.00714576	0.09773	Females_Age3xAge1	MGAM	chr7	141607613	1	protein_coding
ENSG00000260027	0.827812	-0.207071	8.09103	0.00444849	0.07641	Females_Age3xAge1	HOXB7	chr17	46684594	-1	protein_coding
ENSG00000263620	2.14282	-2.11392	8.89879	0.0028536	0.0590948	Females_Age3xAge1	RP11-599B13.6	chr17	8054134	-1	protein_coding
ENSG00000265817	-1.26905	0.628566	13.9734	0.000185416	0.0116831	Females_Age3xAge1	FSBP	chr8	95390605	-1	protein_coding
ENSG00000267645	-1.97412	2.63492	7.9315	0.00485816	0.0799977	Females_Age3xAge1	POLR2J2	chr7	102277496	-1	protein_coding
ENSG00000269514	-0.505637	0.187291	7.94418	0.00482422	0.0795448	Females_Age3xAge1	DKFZP779L1853	chr12	48592170	1	protein_coding

## Sheet: De genes (Male)
EnsemblID	logFC	logCPM	LR	PValue	FDR	Contrast	GeneName	chr	start	strand	GeneType
ENSG00000001630	0.398261	4.48179	11.7622	0.000604445	0.0296226	Males_Age3xAge1	CYP51A1	chr7	91741465	-1	protein_coding
ENSG00000002587	-1.0688	0.971675	14.1591	0.000167985	0.0162685	Males_Age3xAge1	HS3ST1	chr4	11394774	-1	protein_coding
ENSG00000002919	0.230517	5.25371	9.77525	0.00176876	0.0511575	Males_Age3xAge1	SNX11	chr17	46180719	1	protein_coding
ENSG00000003393	0.454489	4.44524	21.7364	3.12798e-06	0.00175593	Males_Age3xAge1	ALS2	chr2	202565277	-1	protein_coding
ENSG00000003400	0.247228	6.33934	10.641	0.00110611	0.0398263	Males_Age3xAge1	CASP10	chr2	202047604	1	protein_coding
ENSG00000004487	-0.133138	6.08469	10.0234	0.00154564	0.0477484	Males_Age3xAge1	KDM1A	chr1	23345941	1	protein_coding
ENSG00000004700	0.210196	6.64176	11.8819	0.000566828	0.0285155	Males_Age3xAge1	RECQL	chr12	21621845	-1	protein_coding
ENSG00000005059	-0.278227	6.44305	15.3729	8.82455e-05	0.0119233	Males_Age3xAge1	CCDC109B	chr4	110481361	1	protein_coding
ENSG00000005102	0.872767	1.77065	7.51477	0.00611952	0.0967683	Males_Age3xAge1	MEOX1	chr17	41717756	-1	protein_coding
ENSG00000005238	0.304041	5.85328	7.50835	0.00614137	0.0969897	Males_Age3xAge1	FAM214B	chr9	35104109	-1	protein_coding
ENSG00000005513	-0.837725	1.54503	9.60191	0.00194375	0.0541882	Males_Age3xAge1	SOX8	chr16	1031808	1	protein_coding
ENSG00000006638	-0.434334	2.97685	9.39878	0.0021713	0.0575442	Males_Age3xAge1	TBXA2R	chr19	3594504	-1	protein_coding
ENSG00000006715	0.262215	6.31486	14.2564	0.000159519	0.016148	Males_Age3xAge1	VPS41	chr7	38762563	-1	protein_coding
ENSG00000008294	0.168664	6.5292	9.35795	0.00222021	0.0582156	Males_Age3xAge1	SPAG9	chr17	49039535	-1	protein_coding
ENSG00000008513	-0.250783	7.69534	12.2839	0.000456872	0.0260017	Males_Age3xAge1	ST3GAL1	chr8	134467091	-1	protein_coding
ENSG00000008988	-0.259102	9.85488	9.3418	0.00223985	0.0586064	Males_Age3xAge1	RPS20	chr8	56979854	-1	protein_coding
ENSG00000010270	0.2222	5.12644	9.87497	0.00167542	0.0497391	Males_Age3xAge1	STARD3NL	chr7	38217824	1	protein_coding
ENSG00000010803	-0.279575	4.21669	10.8976	0.000962889	0.0375132	Males_Age3xAge1	SCMH1	chr1	41492872	-1	protein_coding
ENSG00000010818	-0.397173	7.32581	8.51325	0.0035257	0.0756049	Males_Age3xAge1	HIVEP2	chr6	143072604	-1	protein_coding
ENSG00000012048	0.344389	3.11578	11.9246	0.000553969	0.0281544	Males_Age3xAge1	BRCA1	chr17	41196312	-1	protein_coding
ENSG00000012124	-0.744026	6.1953	9.19553	0.00242607	0.0616536	Males_Age3xAge1	CD22	chr19	35810164	1	protein_coding
ENSG00000018510	0.190826	6.2616	8.34727	0.00386268	0.078591	Males_Age3xAge1	AGPS	chr2	178257372	1	protein_coding
ENSG00000027697	0.372024	7.39375	11.6634	0.000637425	0.0302777	Males_Age3xAge1	IFNGR1	chr6	137518621	-1	protein_coding
ENSG00000037897	-0.543342	1.73122	18.2643	1.92272e-05	0.0054413	Males_Age3xAge1	METTL1	chr12	58162254	-1	protein_coding
ENSG00000038945	1.40086	3.73157	13.2261	0.000276071	0.0200547	Males_Age3xAge1	MSR1	chr8	15965387	-1	protein_coding
ENSG00000039319	0.259056	5.91012	10.076	0.00150214	0.0472045	Males_Age3xAge1	ZFYVE16	chr5	79703832	1	protein_coding
ENSG00000044115	0.379876	7.30984	8.16181	0.00427817	0.0824264	Males_Age3xAge1	CTNNA1	chr5	137946656	1	protein_coding
ENSG00000048162	-0.206391	3.37473	7.55427	0.00598681	0.0960126	Males_Age3xAge1	NOP16	chr5	175810949	-1	protein_coding
ENSG00000051341	0.56621	0.881003	8.12985	0.00435423	0.0827849	Males_Age3xAge1	POLQ	chr3	121150278	-1	protein_coding
ENSG00000054983	0.356004	6.06832	14.0044	0.00018238	0.0169653	Males_Age3xAge1	GALC	chr14	88304164	-1	protein_coding
ENSG00000055044	-0.202106	6.1468	8.80223	0.00300862	0.0695814	Males_Age3xAge1	NOP58	chr2	203130439	1	protein_coding
ENSG00000056972	-0.261345	4.05179	7.89793	0.00494913	0.0873168	Males_Age3xAge1	TRAF3IP2	chr6	111877657	-1	protein_coding
ENSG00000057935	-0.425977	4.16912	15.8847	6.7319e-05	0.0111073	Males_Age3xAge1	MTA3	chr2	42721709	1	protein_coding
ENSG00000058272	0.150976	7.46211	10.3117	0.00132192	0.0437664	Males_Age3xAge1	PPP1R12A	chr12	80167343	-1	protein_coding
ENSG00000058799	0.189568	4.64797	7.95189	0.00480372	0.086481	Males_Age3xAge1	YIPF1	chr1	54317392	-1	protein_coding
ENSG00000059573	-0.261279	5.07473	8.84125	0.00294497	0.0690139	Males_Age3xAge1	ALDH18A1	chr10	97365696	-1	protein_coding
ENSG00000059915	-0.570825	2.41028	13.6549	0.000219666	0.0180859	Males_Age3xAge1	PSD	chr10	104162376	-1	protein_coding
ENSG00000060140	1.17	0.563678	8.45013	0.00365017	0.0769276	Males_Age3xAge1	STYK1	chr12	10771538	-1	protein_coding
ENSG00000063177	-0.260165	9.59924	9.53678	0.00201395	0.0552717	Males_Age3xAge1	RPL18	chr19	49118585	-1	protein_coding
ENSG00000063180	-0.470203	2.65019	14.081	0.000175106	0.0166351	Males_Age3xAge1	CA11	chr19	49141199	-1	protein_coding
ENSG00000064726	0.132462	6.35953	7.56883	0.00593862	0.0953732	Males_Age3xAge1	BTBD1	chr15	83685174	-1	protein_coding
ENSG00000064763	0.585424	3.92886	14.3439	0.000152276	0.0157969	Males_Age3xAge1	FAR2	chr12	29302036	1	protein_coding
ENSG00000065717	-0.646736	3.2834	15.0603	0.000104133	0.0127331	Males_Age3xAge1	TLE2	chr19	2997636	-1	protein_coding
ENSG00000066827	-0.616526	4.43329	14.2622	0.00015903	0.016148	Males_Age3xAge1	ZFAT	chr8	135490031	-1	protein_coding
ENSG00000070081	-0.443995	5.8994	19.2387	1.15349e-05	0.00385016	Males_Age3xAge1	NUCB2	chr11	17229700	1	protein_coding
ENSG00000070610	0.207654	6.52162	9.10583	0.00254796	0.0638349	Males_Age3xAge1	GBA2	chr9	35736863	-1	protein_coding
ENSG00000071082	-0.326282	9.65132	15.027	0.000105987	0.0128327	Males_Age3xAge1	RPL31	chr2	101618177	1	protein_coding
ENSG00000071537	0.21869	7.20717	8.63545	0.00329683	0.072837	Males_Age3xAge1	SEL1L	chr14	81937893	-1	protein_coding
ENSG00000071564	-0.285422	6.47582	13.1111	0.000293549	0.0202664	Males_Age3xAge1	TCF3	chr19	1609291	-1	protein_coding
ENSG00000072071	-0.450785	4.72471	20.0857	7.40479e-06	0.00322866	Males_Age3xAge1	LPHN1	chr19	14260750	-1	protein_coding
ENSG00000072163	-0.731622	1.94712	12.7249	0.000360812	0.0231254	Males_Age3xAge1	LIMS2	chr2	128395956	-1	protein_coding
ENSG00000072195	-1.10427	2.69806	33.979	5.57097e-09	8.60018e-06	Males_Age3xAge1	SPEG	chr2	220299568	1	protein_coding
ENSG00000074590	1.73698	1.22182	10.3186	0.00131699	0.0437664	Males_Age3xAge1	NUAK1	chr12	106457118	-1	protein_coding
ENSG00000075151	0.220288	6.53859	8.93758	0.00279362	0.0673147	Males_Age3xAge1	EIF4G3	chr1	21132963	-1	protein_coding
ENSG00000075234	0.679571	5.56092	10.7312	0.00105343	0.039351	Males_Age3xAge1	TTC38	chr22	46663858	1	protein_coding
ENSG00000075420	0.265039	6.20797	8.94858	0.00277685	0.0671118	Males_Age3xAge1	FNDC3B	chr3	171757418	1	protein_coding
ENSG00000078747	0.180371	7.21539	8.04321	0.00456744	0.0843167	Males_Age3xAge1	ITCH	chr20	32951041	1	protein_coding
ENSG00000079435	-0.396513	3.01288	8.24003	0.00409765	0.0799463	Males_Age3xAge1	LIPE	chr19	42905659	-1	protein_coding
ENSG00000079739	0.220737	5.05374	10.4158	0.00124943	0.043344	Males_Age3xAge1	PGM1	chr1	64058947	1	protein_coding
ENSG00000081059	-0.65499	8.70292	14.8658	0.000115439	0.0135356	Males_Age3xAge1	TCF7	chr5	133450402	1	protein_coding
ENSG00000081985	-0.913723	3.03521	13.2153	0.00027768	0.0200547	Males_Age3xAge1	IL12RB2	chr1	67773047	1	protein_coding
ENSG00000082438	-0.618906	3.89828	8.3988	0.00375469	0.0776719	Males_Age3xAge1	COBLL1	chr2	165510134	-1	protein_coding
ENSG00000083123	-0.305362	3.5246	10.0847	0.00149507	0.0471022	Males_Age3xAge1	BCKDHB	chr6	80816364	1	protein_coding
ENSG00000083223	0.230345	7.14758	9.5928	0.00195342	0.0543349	Males_Age3xAge1	ZCCHC6	chr9	88902648	-1	protein_coding
ENSG00000083720	-0.338105	5.17068	15.281	9.26455e-05	0.0119233	Males_Age3xAge1	OXCT1	chr5	41730167	-1	protein_coding
ENSG00000083845	-0.398166	8.94777	14.0623	0.000176851	0.0166726	Males_Age3xAge1	RPS5	chr19	58897767	1	protein_coding
ENSG00000084073	0.212949	5.65326	9.21162	0.00240483	0.061363	Males_Age3xAge1	ZMPSTE24	chr1	40723779	1	protein_coding
ENSG00000084774	-0.220676	5.87614	8.40484	0.00374223	0.0775446	Males_Age3xAge1	CAD	chr2	27440258	1	protein_coding
ENSG00000086288	0.743704	1.81161	12.6532	0.000374925	0.0233855	Males_Age3xAge1	NME8	chr7	37888199	1	protein_coding
ENSG00000087116	2.98954	-0.0715575	8.6099	0.00334341	0.0732112	Males_Age3xAge1	ADAMTS2	chr5	178537852	-1	protein_coding
ENSG00000087460	-0.166484	9.32982	8.91236	0.00283247	0.067761	Males_Age3xAge1	GNAS	chr20	57414773	1	protein_coding
ENSG00000089009	-0.228545	10.1731	11.6657	0.000636638	0.0302777	Males_Age3xAge1	RPL6	chr12	112842994	-1	protein_coding
ENSG00000089012	-0.683351	4.59095	16.854	4.03686e-05	0.00817299	Males_Age3xAge1	SIRPG	chr20	1609798	-1	protein_coding
ENSG00000089157	-0.322761	10.146	15.4306	8.5589e-05	0.0119233	Males_Age3xAge1	RPLP0	chr12	120634489	-1	protein_coding
ENSG00000089220	-0.276295	6.36643	11.3329	0.000761453	0.0330973	Males_Age3xAge1	PEBP1	chr12	118573663	1	protein_coding
ENSG00000089351	-0.255223	6.74973	13.1807	0.000282842	0.0202664	Males_Age3xAge1	GRAMD1A	chr19	35485688	1	protein_coding
ENSG00000090554	-0.470705	5.86846	13.3667	0.000256131	0.0194062	Males_Age3xAge1	FLT3LG	chr19	49977464	1	protein_coding
ENSG00000090920	-0.804287	5.34139	8.64454	0.00328043	0.0726555	Males_Age3xAge1	FCGBP	chr19	40353963	-1	protein_coding
ENSG00000090989	0.250837	5.73365	13.973	0.000185451	0.0169653	Males_Age3xAge1	EXOC1	chr4	56719782	1	protein_coding
ENSG00000091129	-3.10521	1.50542	54.3214	1.70236e-13	7.00805e-10	Males_Age3xAge1	NRCAM	chr7	107788068	-1	protein_coding
ENSG00000091140	0.182938	5.7911	10.7257	0.00105658	0.039351	Males_Age3xAge1	DLD	chr7	107531415	1	protein_coding
ENSG00000091409	-0.425594	7.02256	8.78995	0.00302894	0.06979	Males_Age3xAge1	ITGA6	chr2	173292082	1	protein_coding
ENSG00000092621	-1.05996	1.65439	19.8684	8.29605e-06	0.00322866	Males_Age3xAge1	PHGDH	chr1	120202421	1	protein_coding
ENSG00000092853	0.651513	1.40463	9.17077	0.00245911	0.0623089	Males_Age3xAge1	CLSPN	chr1	36185819	-1	protein_coding
ENSG00000095585	-0.517566	3.78395	7.74234	0.00539408	0.0913812	Males_Age3xAge1	BLNK	chr10	97951458	-1	protein_coding
ENSG00000096384	-0.22416	9.11691	12.4276	0.000423037	0.0252071	Males_Age3xAge1	HSP90AB1	chr6	44214824	1	protein_coding
ENSG00000099204	-0.621691	8.09396	18.8692	1.39996e-05	0.00443321	Males_Age3xAge1	ABLIM1	chr10	116190872	-1	protein_coding
ENSG00000099284	-0.490126	1.88883	9.78733	0.00175719	0.051078	Males_Age3xAge1	H2AFY2	chr10	71812552	1	protein_coding
ENSG00000099338	0.421256	2.23787	10.0701	0.00150695	0.0472355	Males_Age3xAge1	CATSPERG	chr19	38826415	1	protein_coding
ENSG00000099381	-0.246785	5.96227	12.9091	0.000326986	0.0216482	Males_Age3xAge1	SETD1A	chr16	30968615	1	protein_coding
ENSG00000099889	1.07998	3.08925	19.9604	7.90614e-06	0.00322866	Males_Age3xAge1	ARVCF	chr22	19957419	-1	protein_coding
ENSG00000099953	-0.886665	1.04613	15.599	7.82959e-05	0.0116273	Males_Age3xAge1	MMP11	chr22	24110413	1	protein_coding
ENSG00000100003	-0.7832	2.33892	12.0301	0.00052349	0.027829	Males_Age3xAge1	SEC14L2	chr22	30792846	1	protein_coding
ENSG00000100097	0.424046	7.12059	9.29349	0.0022997	0.0597923	Males_Age3xAge1	LGALS1	chr22	38071615	1	protein_coding
ENSG00000100105	-0.246328	5.80156	14.1521	0.000168613	0.0162685	Males_Age3xAge1	PATZ1	chr22	31721790	-1	protein_coding
ENSG00000100129	-0.186902	8.96951	7.66012	0.00564547	0.0929834	Males_Age3xAge1	EIF3L	chr22	38244875	1	protein_coding
ENSG00000100138	-0.146167	6.15776	8.68031	0.00321667	0.0723026	Males_Age3xAge1	NHP2L1	chr22	42069934	-1	protein_coding
ENSG00000100285	-0.844836	1.85482	19.8524	8.36575e-06	0.00322866	Males_Age3xAge1	NEFH	chr22	29876219	1	protein_coding
ENSG00000100316	-0.331142	11.2439	14.0958	0.000173734	0.0166327	Males_Age3xAge1	RPL3	chr22	39708887	-1	protein_coding
ENSG00000100350	-0.566722	2.59587	9.47588	0.00208191	0.0562724	Males_Age3xAge1	FOXRED2	chr22	36883237	-1	protein_coding
ENSG00000100359	-0.206322	6.73131	8.03212	0.00459551	0.0843855	Males_Age3xAge1	SGSM3	chr22	40766595	1	protein_coding
ENSG00000100380	-0.183079	7.73949	8.45872	0.00363297	0.076696	Males_Age3xAge1	ST13	chr22	41220539	-1	protein_coding
ENSG00000100413	-0.194349	5.06112	10.9769	0.000922568	0.0366357	Males_Age3xAge1	POLR3H	chr22	41921808	-1	protein_coding
ENSG00000100426	-0.154468	5.7766	7.57761	0.00590977	0.0951823	Males_Age3xAge1	ZBED4	chr22	50247490	1	protein_coding
ENSG00000100427	0.619468	4.87032	7.65206	0.00567077	0.0929834	Males_Age3xAge1	MLC1	chr22	50497820	-1	protein_coding
ENSG00000100575	-0.228373	3.99737	7.9189	0.00489209	0.0870562	Males_Age3xAge1	TIMM9	chr14	58875212	-1	protein_coding
ENSG00000100612	0.182418	6.37962	7.9717	0.00475143	0.0856644	Males_Age3xAge1	DHRS7	chr14	60610838	-1	protein_coding
ENSG00000100814	-0.305192	4.49031	15.6298	7.70305e-05	0.0116015	Males_Age3xAge1	CCNB1IP1	chr14	20779527	-1	protein_coding
ENSG00000100823	-0.207046	6.72555	7.70545	0.00550544	0.0923807	Males_Age3xAge1	APEX1	chr14	20923350	1	protein_coding
ENSG00000101004	1.03997	1.65103	8.28075	0.00400676	0.0791735	Males_Age3xAge1	NINL	chr20	25433341	-1	protein_coding
ENSG00000101224	-0.304046	7.75854	7.89234	0.00496447	0.0874625	Males_Age3xAge1	CDC25B	chr20	3767578	1	protein_coding
ENSG00000101546	-0.304778	3.80336	14.9507	0.000110356	0.013232	Males_Age3xAge1	RBFA	chr18	77794358	1	protein_coding
ENSG00000102967	-0.266726	3.0616	8.30983	0.0039431	0.0789773	Males_Age3xAge1	DHODH	chr16	72042487	1	protein_coding
ENSG00000103037	-0.300148	4.16074	10.9343	0.000943979	0.0372431	Males_Age3xAge1	SETD6	chr16	58549383	1	protein_coding
ENSG00000103264	-0.263033	5.17399	9.74333	0.00179974	0.0515703	Males_Age3xAge1	FBXO31	chr16	87360593	-1	protein_coding
ENSG00000104290	-0.454332	2.76574	8.91462	0.00282896	0.067761	Males_Age3xAge1	FZD3	chr8	28351729	1	protein_coding
ENSG00000104331	0.182152	6.5138	8.9576	0.00276318	0.0670603	Males_Age3xAge1	IMPAD1	chr8	57870492	-1	protein_coding
ENSG00000104341	-0.583586	2.58224	10.7559	0.00103949	0.0390914	Males_Age3xAge1	LAPTM4B	chr8	98787285	1	protein_coding
ENSG00000104361	0.420332	4.78778	8.24096	0.00409554	0.0799463	Males_Age3xAge1	NIPAL2	chr8	99202061	-1	protein_coding
ENSG00000104529	-0.235547	8.95119	11.5332	0.000683635	0.0309973	Males_Age3xAge1	EEF1D	chr8	144661867	-1	protein_coding
ENSG00000104907	-0.219571	5.72226	11.9749	0.000539226	0.0280224	Males_Age3xAge1	TRMT1	chr19	13215716	-1	protein_coding
ENSG00000104964	-0.240769	9.03551	9.97451	0.00158722	0.0481828	Males_Age3xAge1	AES	chr19	3052908	-1	protein_coding
ENSG00000105193	-0.405836	9.27447	16.4328	5.04043e-05	0.00957681	Males_Age3xAge1	RPS16	chr19	39923847	-1	protein_coding
ENSG00000105202	-0.316997	6.91358	15.5577	8.00261e-05	0.0116273	Males_Age3xAge1	FBL	chr19	40325098	-1	protein_coding
ENSG00000105255	1.1016	1.75041	14.1648	0.000167474	0.0162685	Males_Age3xAge1	FSD1	chr19	4304597	1	protein_coding
ENSG00000105258	-0.321128	3.32877	12.9163	0.000325733	0.0216482	Males_Age3xAge1	POLR2I	chr19	36604612	-1	protein_coding
ENSG00000105369	-0.745992	6.33792	10.063	0.00151278	0.0472983	Males_Age3xAge1	CD79A	chr19	42381190	1	protein_coding
ENSG00000105372	-0.326402	9.51747	12.0235	0.000525341	0.027829	Males_Age3xAge1	RPS19	chr19	42363988	1	protein_coding
ENSG00000105373	-0.353203	9.19088	15.9684	6.44074e-05	0.0111073	Males_Age3xAge1	GLTSCR2	chr19	48248779	1	protein_coding
ENSG00000105640	-0.347568	10.1042	13.8396	0.000199094	0.0173441	Males_Age3xAge1	RPL18A	chr19	17970685	1	protein_coding
ENSG00000105655	-0.435448	3.83796	13.1265	0.000291145	0.0202664	Males_Age3xAge1	ISYNA1	chr19	18545198	-1	protein_coding
ENSG00000105699	-0.475083	4.26725	7.48474	0.00622242	0.0978941	Males_Age3xAge1	LSR	chr19	35739233	1	protein_coding
ENSG00000105738	-0.206748	5.93633	7.53214	0.00606078	0.0963901	Males_Age3xAge1	SIPA1L3	chr19	38397868	1	protein_coding
ENSG00000105967	0.446352	6.42119	7.48615	0.00621754	0.0978941	Males_Age3xAge1	TFEC	chr7	115575202	-1	protein_coding
ENSG00000106346	-0.155094	4.91564	7.80103	0.00522165	0.0905721	Males_Age3xAge1	USP42	chr7	6144515	1	protein_coding
ENSG00000106537	-0.692666	3.4914	8.80758	0.00299982	0.0695081	Males_Age3xAge1	TSPAN13	chr7	16793160	1	protein_coding
ENSG00000106624	-1.06776	3.85554	28.2816	1.04888e-07	0.000117761	Males_Age3xAge1	AEBP1	chr7	44143960	1	protein_coding
ENSG00000106628	-0.251671	4.62269	9.42948	0.00213525	0.0570787	Males_Age3xAge1	POLD2	chr7	44154286	-1	protein_coding
ENSG00000107317	1.46622	4.92547	12.9767	0.000315396	0.0211693	Males_Age3xAge1	PTGDS	chr9	139871956	1	protein_coding
ENSG00000107551	0.406831	7.39116	8.28556	0.00399615	0.0791735	Males_Age3xAge1	RASSF4	chr10	45454855	1	protein_coding
ENSG00000107798	0.547054	7.61288	10.6743	0.00108634	0.039351	Males_Age3xAge1	LIPA	chr10	90973326	-1	protein_coding
ENSG00000107815	-0.392392	3.40295	12.9864	0.000313758	0.0211693	Males_Age3xAge1	C10orf2	chr10	102747124	1	protein_coding
ENSG00000107833	-0.550568	2.84631	21.6501	3.27187e-06	0.00175685	Males_Age3xAge1	NPM3	chr10	103541082	-1	protein_coding
ENSG00000108107	-0.249481	9.64859	10.0146	0.00155303	0.0477484	Males_Age3xAge1	RPL28	chr19	55896713	1	protein_coding
ENSG00000108298	-0.293756	10.5705	13.7972	0.000203635	0.0173441	Males_Age3xAge1	RPL19	chr17	37356536	1	protein_coding
ENSG00000108312	-0.203164	7.66686	11.9379	0.000550027	0.0281544	Males_Age3xAge1	UBTF	chr17	42282401	-1	protein_coding
ENSG00000108370	0.805379	2.58254	8.29515	0.0039751	0.0791735	Males_Age3xAge1	RGS9	chr17	63133549	1	protein_coding
ENSG00000108556	0.971875	1.52446	9.24399	0.00236269	0.0607901	Males_Age3xAge1	CHRNE	chr17	4801069	-1	protein_coding
ENSG00000108561	-0.200871	5.70046	8.00819	0.00465663	0.0846418	Males_Age3xAge1	C1QBP	chr17	5336097	-1	protein_coding
ENSG00000108578	-0.19203	5.22323	8.0472	0.0045574	0.0843167	Males_Age3xAge1	BLMH	chr17	28575218	-1	protein_coding
ENSG00000108773	-0.296112	5.89108	9.90965	0.00164414	0.0490754	Males_Age3xAge1	KAT2A	chr17	40265126	-1	protein_coding
ENSG00000108798	0.475294	6.04772	9.78981	0.00175482	0.051078	Males_Age3xAge1	ABI3	chr17	47287589	1	protein_coding
ENSG00000109046	0.341795	7.72854	13.5328	0.000234432	0.018441	Males_Age3xAge1	WSB1	chr17	25621102	1	protein_coding
ENSG00000109466	0.299973	4.90304	12.5449	0.000397295	0.024533	Males_Age3xAge1	KLHL2	chr4	166128770	1	protein_coding
ENSG00000109475	-0.314854	9.18516	12.7128	0.000363156	0.0231254	Males_Age3xAge1	RPL34	chr4	109541722	1	protein_coding
ENSG00000109805	0.81507	1.14216	8.81898	0.00298113	0.0692049	Males_Age3xAge1	NCAPG	chr4	17812525	1	protein_coding
ENSG00000109943	-0.681812	3.76908	15.2173	9.58226e-05	0.0119758	Males_Age3xAge1	CRTAM	chr11	122709208	1	protein_coding
ENSG00000109956	1.87606	4.17911	17.9453	2.27344e-05	0.00550529	Males_Age3xAge1	B3GAT1	chr11	134248398	-1	protein_coding
ENSG00000110076	1.69364	0.431616	18.164	2.02672e-05	0.0054413	Males_Age3xAge1	NRXN2	chr11	64373646	-1	protein_coding
ENSG00000110077	0.42489	8.28125	8.58387	0.00339154	0.0741337	Males_Age3xAge1	MS4A6A	chr11	59939081	-1	protein_coding
ENSG00000110367	-0.17883	8.12298	9.41635	0.0021506	0.0572644	Males_Age3xAge1	DDX6	chr11	118620034	-1	protein_coding
ENSG00000110400	0.565619	4.13423	15.5001	8.24996e-05	0.0117111	Males_Age3xAge1	PVRL1	chr11	119494120	-1	protein_coding
ENSG00000110700	-0.321303	9.16157	15.6386	7.66722e-05	0.0116015	Males_Age3xAge1	RPS13	chr11	17095936	-1	protein_coding
ENSG00000110987	-0.888803	3.95749	18.2025	1.98621e-05	0.0054413	Males_Age3xAge1	BCL7A	chr12	122457328	1	protein_coding
ENSG00000111237	0.225965	6.21401	8.02794	0.00460613	0.0844001	Males_Age3xAge1	VPS29	chr12	110928902	-1	protein_coding
ENSG00000111371	-0.302673	7.31901	8.86571	0.00290576	0.068589	Males_Age3xAge1	SLC38A1	chr12	46576846	-1	protein_coding
ENSG00000111490	0.587266	1.91069	11.5525	0.000676596	0.0309973	Males_Age3xAge1	TBC1D30	chr12	65174589	1	protein_coding
ENSG00000111670	0.36085	7.37265	12.8474	0.00033794	0.0220823	Males_Age3xAge1	GNPTAB	chr12	102139275	-1	protein_coding
ENSG00000111678	-0.48223	5.65887	12.1758	0.000484147	0.0268313	Males_Age3xAge1	C12orf57	chr12	7052141	1	protein_coding
ENSG00000111716	-0.420589	8.42768	12.146	0.000491939	0.027002	Males_Age3xAge1	LDHB	chr12	21788276	-1	protein_coding
ENSG00000112182	-0.790694	5.99757	20.2519	6.78854e-06	0.00322866	Males_Age3xAge1	BACH2	chr6	90636248	-1	protein_coding
ENSG00000112294	-0.459937	4.34704	8.49125	0.00356858	0.0759861	Males_Age3xAge1	ALDH5A1	chr6	24495080	1	protein_coding
ENSG00000112306	-0.380614	10.1823	15.5698	7.95133e-05	0.0116273	Males_Age3xAge1	RPS12	chr6	133135580	1	protein_coding
ENSG00000112394	-0.838645	1.64338	12.4996	0.000407047	0.0248863	Males_Age3xAge1	SLC16A10	chr6	111408781	1	protein_coding
ENSG00000112655	-1.02533	2.44121	45.0231	1.94721e-11	4.80961e-08	Males_Age3xAge1	PTK7	chr6	43044006	1	protein_coding
ENSG00000112667	-0.40783	2.99017	9.63433	0.00190974	0.0533604	Males_Age3xAge1	DNPH1	chr6	43193367	-1	protein_coding
ENSG00000112773	0.402644	5.77066	9.16856	0.00246209	0.0623089	Males_Age3xAge1	FAM46A	chr6	82201156	-1	protein_coding
ENSG00000113163	0.225045	6.51547	7.91849	0.00489321	0.0870562	Males_Age3xAge1	COL4A3BP	chr5	74664311	-1	protein_coding
ENSG00000113273	0.365557	5.39938	9.01139	0.00268303	0.0658756	Males_Age3xAge1	ARSB	chr5	78073032	-1	protein_coding
ENSG00000113319	-0.565411	5.24419	11.5613	0.000673374	0.0309973	Males_Age3xAge1	RASGRF2	chr5	80256491	1	protein_coding
ENSG00000113532	0.317966	6.10221	9.51688	0.00203591	0.0556271	Males_Age3xAge1	ST8SIA4	chr5	100142639	-1	protein_coding
ENSG00000113721	1.25227	3.5574	15.9945	6.3526e-05	0.0111073	Males_Age3xAge1	PDGFRB	chr5	149493400	-1	protein_coding
ENSG00000113758	-0.513423	3.60996	10.5409	0.0011676	0.0409655	Males_Age3xAge1	DBN1	chr5	176883609	-1	protein_coding
ENSG00000114023	-0.206668	4.04066	8.12866	0.0043571	0.0827849	Males_Age3xAge1	FAM162A	chr3	122103023	1	protein_coding
ENSG00000114346	0.30113	3.5352	10.9126	0.00095513	0.0374472	Males_Age3xAge1	ECT2	chr3	172468472	1	protein_coding
ENSG00000114541	0.383098	4.89782	10.8523	0.000986742	0.0381016	Males_Age3xAge1	FRMD4B	chr3	69219141	-1	protein_coding
ENSG00000114631	-0.905637	1.54749	30.5153	3.31244e-08	4.09087e-05	Males_Age3xAge1	PODXL2	chr3	127348024	1	protein_coding
ENSG00000114942	-0.323579	8.8491	10.3992	0.00126072	0.0434913	Males_Age3xAge1	EEF1B2	chr2	207024309	1	protein_coding
ENSG00000115255	-0.56298	1.21908	18.2399	1.94759e-05	0.0054413	Males_Age3xAge1	REEP6	chr19	1491165	1	protein_coding
ENSG00000115268	-0.290343	8.88531	13.4271	0.000248012	0.0189071	Males_Age3xAge1	RPS15	chr19	1438358	1	protein_coding
ENSG00000115318	0.451202	4.06475	8.0621	0.00452009	0.0841977	Males_Age3xAge1	LOXL3	chr2	74759541	-1	protein_coding
ENSG00000115457	1.20793	1.04476	7.8301	0.00513832	0.0895393	Males_Age3xAge1	IGFBP2	chr2	217497551	1	protein_coding
ENSG00000115541	-0.249315	4.78841	12.3509	0.000440767	0.0255562	Males_Age3xAge1	HSPE1	chr2	198364718	1	protein_coding
ENSG00000115687	-0.519662	5.85255	9.90856	0.00164512	0.0490754	Males_Age3xAge1	PASK	chr2	242045514	-1	protein_coding
ENSG00000115902	0.404429	4.35051	8.08931	0.00445271	0.0834461	Males_Age3xAge1	SLC1A4	chr2	65215611	1	protein_coding
ENSG00000115956	0.365394	8.44552	11.8302	0.000582769	0.029021	Males_Age3xAge1	PLEK	chr2	68592305	1	protein_coding
ENSG00000116106	-0.638125	4.58393	12.3894	0.000431776	0.0252773	Males_Age3xAge1	EPHA4	chr2	222282747	-1	protein_coding
ENSG00000116133	0.604951	3.59753	9.85081	0.00169757	0.0501555	Males_Age3xAge1	DHCR24	chr1	55315306	-1	protein_coding
ENSG00000116251	-0.247581	9.04136	10.1343	0.00145534	0.0467025	Males_Age3xAge1	RPL22	chr1	6241329	-1	protein_coding
ENSG00000116649	-0.300264	4.77613	17.0534	3.63434e-05	0.00773863	Males_Age3xAge1	SRM	chr1	11114641	-1	protein_coding
ENSG00000116704	-0.188995	4.99608	7.65552	0.00565989	0.0929834	Males_Age3xAge1	SLC35D1	chr1	67465015	-1	protein_coding
ENSG00000116711	0.651745	2.99482	11.9643	0.000542297	0.0280224	Males_Age3xAge1	PLA2G4A	chr1	186798085	1	protein_coding
ENSG00000116729	0.479662	4.46214	8.40931	0.00373304	0.0775446	Males_Age3xAge1	WLS	chr1	68564142	-1	protein_coding
ENSG00000116771	-0.810904	3.00455	23.8265	1.05422e-06	0.000676957	Males_Age3xAge1	AGMAT	chr1	15898848	-1	protein_coding
ENSG00000116815	0.348547	4.74488	17.9759	2.2372e-05	0.00550529	Males_Age3xAge1	CD58	chr1	117057157	-1	protein_coding
ENSG00000117318	-0.597114	2.5326	8.20658	0.00417388	0.0811771	Males_Age3xAge1	ID3	chr1	23884409	-1	protein_coding
ENSG00000117322	-1.26184	3.61545	24.7952	6.37562e-07	0.00049817	Males_Age3xAge1	CR2	chr1	207627575	1	protein_coding
ENSG00000117500	0.261098	7.17732	8.56374	0.00342925	0.074372	Males_Age3xAge1	TMED5	chr1	93615299	-1	protein_coding
ENSG00000117505	-0.188294	6.77947	8.67244	0.00323058	0.0724096	Males_Age3xAge1	DR1	chr1	93811445	1	protein_coding
ENSG00000117519	-0.847464	1.01893	12.0311	0.0005232	0.027829	Males_Age3xAge1	CNN3	chr1	95362507	-1	protein_coding
ENSG00000117560	0.734664	3.02544	8.85657	0.00292036	0.0686979	Males_Age3xAge1	FASLG	chr1	172628154	1	protein_coding
ENSG00000117602	-0.570723	6.85931	14.8252	0.000117946	0.0135356	Males_Age3xAge1	RCAN3	chr1	24829387	1	protein_coding
ENSG00000118181	-0.314841	9.78716	12.2717	0.000459872	0.0260524	Males_Age3xAge1	RPS25	chr11	118886422	-1	protein_coding
ENSG00000118402	-0.999103	0.887296	12.0093	0.000529369	0.027829	Males_Age3xAge1	ELOVL4	chr6	80624529	-1	protein_coding
ENSG00000118496	0.383261	4.46418	8.57664	0.00340503	0.0741659	Males_Age3xAge1	FBXO30	chr6	146114638	-1	protein_coding
ENSG00000118707	-0.2199	5.15986	9.13574	0.00250664	0.0630488	Males_Age3xAge1	TGIF2	chr20	35201891	1	protein_coding
ENSG00000118855	0.240192	7.26143	7.75664	0.00535155	0.0913812	Males_Age3xAge1	MFSD1	chr3	158449987	1	protein_coding
ENSG00000119042	0.935701	0.866511	13.8094	0.000202316	0.0173441	Males_Age3xAge1	SATB2	chr2	200134223	-1	protein_coding
ENSG00000119772	-0.389484	5.82193	20.1894	7.01388e-06	0.00322866	Males_Age3xAge1	DNMT3A	chr2	25455845	-1	protein_coding
ENSG00000119866	-0.456718	4.58078	12.3111	0.000450274	0.0258646	Males_Age3xAge1	BCL11A	chr2	60678302	-1	protein_coding
ENSG00000119906	0.208816	6.17455	13.9944	0.000183351	0.0169653	Males_Age3xAge1	FAM178A	chr10	102672326	1	protein_coding
ENSG00000119912	0.147807	5.59151	7.45234	0.0063354	0.0990408	Males_Age3xAge1	IDE	chr10	94211441	-1	protein_coding
ENSG00000120158	-0.373618	3.25529	11.293	0.000778017	0.0334791	Males_Age3xAge1	RCL1	chr9	4792869	1	protein_coding
ENSG00000120254	-0.509617	2.58896	12.7018	0.000365309	0.0231254	Males_Age3xAge1	MTHFD1L	chr6	151186685	1	protein_coding
ENSG00000120942	-0.226878	5.25171	8.32783	0.00390423	0.0787073	Males_Age3xAge1	UBIAD1	chr1	11333263	1	protein_coding
ENSG00000121057	-0.230011	5.01865	9.26582	0.0023347	0.0602516	Males_Age3xAge1	AKAP1	chr17	55162453	1	protein_coding
ENSG00000121281	0.200685	8.97321	8.28592	0.00399536	0.0791735	Males_Age3xAge1	ADCY7	chr16	50280048	1	protein_coding
ENSG00000121413	-0.673425	4.8605	18.2045	1.98408e-05	0.0054413	Males_Age3xAge1	ZSCAN18	chr19	58595205	-1	protein_coding
ENSG00000121570	-0.517385	1.52541	8.82876	0.00296519	0.0691271	Males_Age3xAge1	DPPA4	chr3	109044988	-1	protein_coding
ENSG00000121989	0.282972	4.15608	7.53235	0.00606007	0.0963901	Males_Age3xAge1	ACVR2A	chr2	148602086	1	protein_coding
ENSG00000122025	0.984958	4.35438	10.6176	0.00112015	0.0399825	Males_Age3xAge1	FLT3	chr13	28577411	-1	protein_coding
ENSG00000122223	0.377501	6.46692	12.2413	0.000467422	0.0262394	Males_Age3xAge1	CD244	chr1	160799950	-1	protein_coding
ENSG00000122224	-0.442331	6.1214	12.4503	0.000417934	0.0250558	Males_Age3xAge1	LY9	chr1	160765864	1	protein_coding
ENSG00000122378	-0.447338	2.26122	8.51571	0.00352093	0.0756049	Males_Age3xAge1	FAM213A	chr10	82167585	1	protein_coding
ENSG00000122386	0.890929	0.914271	8.12867	0.00435707	0.0827849	Males_Age3xAge1	ZNF205	chr16	3162561	1	protein_coding
ENSG00000122406	-0.282011	10.0149	11.1371	0.000846167	0.034899	Males_Age3xAge1	RPL5	chr1	93297582	1	protein_coding
ENSG00000122958	0.233317	5.6028	8.47754	0.00359559	0.0762981	Males_Age3xAge1	VPS26A	chr10	70883268	1	protein_coding
ENSG00000122966	0.538722	1.44836	10.0142	0.00155339	0.0477484	Males_Age3xAge1	CIT	chr12	120123595	-1	protein_coding
ENSG00000123545	-0.325007	3.35736	8.14559	0.0043166	0.0826412	Males_Age3xAge1	NDUFAF4	chr6	97337189	-1	protein_coding
ENSG00000123989	-0.523453	2.45957	8.32372	0.00391306	0.0787073	Males_Age3xAge1	CHPF	chr2	220403669	-1	protein_coding
ENSG00000124181	-0.331431	7.80384	8.38636	0.00378047	0.0779446	Males_Age3xAge1	PLCG1	chr20	39765600	1	protein_coding
ENSG00000124225	-0.639966	2.38578	11.2414	0.000799912	0.0340411	Males_Age3xAge1	PMEPA1	chr20	56223448	-1	protein_coding
ENSG00000124243	-0.686292	3.09244	19.251	1.14612e-05	0.00385016	Males_Age3xAge1	BCAS4	chr20	49411431	1	protein_coding
ENSG00000124508	0.252603	5.05071	9.08174	0.00258174	0.0641181	Males_Age3xAge1	BTN2A2	chr6	26383324	1	protein_coding
ENSG00000124614	-0.390063	9.4456	16.251	5.54804e-05	0.0103816	Males_Age3xAge1	RPS10	chr6	34385231	-1	protein_coding
ENSG00000124772	-0.586547	4.23686	7.48687	0.00621505	0.0978941	Males_Age3xAge1	CPNE5	chr6	36708552	-1	protein_coding
ENSG00000125249	0.357785	5.94971	8.84356	0.00294124	0.0690139	Males_Age3xAge1	RAP2A	chr13	98086476	1	protein_coding
ENSG00000125485	-0.374726	3.99492	8.31778	0.0039259	0.0788371	Males_Age3xAge1	DDX31	chr9	135468384	-1	protein_coding
ENSG00000125691	-0.213119	9.66624	8.3748	0.0038046	0.0781279	Males_Age3xAge1	RPL23	chr17	37004118	-1	protein_coding
ENSG00000125864	1.0036	0.845611	7.87758	0.00500515	0.0879283	Males_Age3xAge1	BFSP1	chr20	17474550	-1	protein_coding
ENSG00000126249	-0.421449	1.97707	11.1275	0.000850574	0.034899	Males_Age3xAge1	PDCD2L	chr19	34895289	1	protein_coding
ENSG00000126353	-0.628928	7.008	7.72821	0.00543646	0.0914722	Males_Age3xAge1	CCR7	chr17	38710021	-1	protein_coding
ENSG00000126457	-0.179204	6.00849	10.1336	0.00145591	0.0467025	Males_Age3xAge1	PRMT1	chr19	50179043	1	protein_coding
ENSG00000127152	-0.399995	7.86741	8.09654	0.00443498	0.0832401	Males_Age3xAge1	BCL11B	chr14	99635624	-1	protein_coding
ENSG00000127334	-0.226473	7.56588	7.65502	0.00566147	0.0929834	Males_Age3xAge1	DYRK2	chr12	68042118	1	protein_coding
ENSG00000128050	-0.300408	5.04654	14.909	0.000112824	0.0133979	Males_Age3xAge1	PAICS	chr4	57301907	1	protein_coding
ENSG00000128218	-1.05868	2.17596	13.1089	0.00029389	0.0202664	Males_Age3xAge1	VPREB3	chr22	24094930	-1	protein_coding
ENSG00000129270	-1.03285	1.10051	8.9725	0.00274073	0.0668934	Males_Age3xAge1	MMP28	chr17	34083268	-1	protein_coding
ENSG00000129347	-0.198002	6.35444	7.64672	0.00568758	0.0929834	Males_Age3xAge1	KRI1	chr19	10663761	-1	protein_coding
ENSG00000129473	0.343907	4.22224	8.00324	0.00466937	0.0846418	Males_Age3xAge1	BCL2L2	chr14	23767999	1	protein_coding
ENSG00000130005	-0.540649	2.23703	13.5754	0.000229164	0.018294	Males_Age3xAge1	GAMT	chr19	1397091	-1	protein_coding
ENSG00000130255	-0.324772	8.85311	12.3881	0.000432088	0.0252773	Males_Age3xAge1	RPL36	chr19	5674958	1	protein_coding
ENSG00000130703	0.152306	6.0096	9.2739	0.00232442	0.0601815	Males_Age3xAge1	OSBPL2	chr20	60813580	1	protein_coding
ENSG00000130726	-0.185732	7.65175	9.71189	0.0018308	0.0518585	Males_Age3xAge1	TRIM28	chr19	59055458	1	protein_coding
ENSG00000130787	-0.452537	6.04775	12.4766	0.00041208	0.024947	Males_Age3xAge1	HIP1R	chr12	123319000	1	protein_coding
ENSG00000131236	0.184418	9.60221	8.33903	0.00388024	0.0786529	Males_Age3xAge1	CAP1	chr1	40505905	1	protein_coding
ENSG00000131469	-0.302609	9.01961	12.0196	0.000526441	0.027829	Males_Age3xAge1	RPL27	chr17	41150290	1	protein_coding
ENSG00000131558	0.153765	6.2394	8.07224	0.00449484	0.0838539	Males_Age3xAge1	EXOC4	chr7	132937829	1	protein_coding
ENSG00000132359	0.361171	7.21233	13.2844	0.000267631	0.0200317	Males_Age3xAge1	RAP1GAP2	chr17	2680350	1	protein_coding
ENSG00000132382	-0.23027	5.81009	8.90615	0.00284212	0.067761	Males_Age3xAge1	MYBBP1A	chr17	4442192	-1	protein_coding
ENSG00000132478	-0.153827	5.30533	7.68894	0.00555601	0.0926551	Males_Age3xAge1	UNK	chr17	73780681	1	protein_coding
ENSG00000132514	0.619067	4.97831	8.55561	0.0034446	0.074372	Males_Age3xAge1	CLEC10A	chr17	6977856	-1	protein_coding
ENSG00000132581	0.175047	4.93617	8.25154	0.00407174	0.079819	Males_Age3xAge1	SDF2	chr17	26975374	-1	protein_coding
ENSG00000132613	-0.713504	1.4352	15.4225	8.59568e-05	0.0119233	Males_Age3xAge1	MTSS1L	chr16	70695107	-1	protein_coding
ENSG00000132704	-0.690204	4.46143	7.54744	0.00600954	0.0960126	Males_Age3xAge1	FCRL2	chr1	157715523	-1	protein_coding
ENSG00000132718	0.40599	5.84896	11.3638	0.000748898	0.0328221	Males_Age3xAge1	SYT11	chr1	155829300	1	protein_coding
ENSG00000132768	-0.204057	4.6801	10.3471	0.00129681	0.0436419	Males_Age3xAge1	DPH2	chr1	44435672	1	protein_coding
ENSG00000132932	-0.714262	1.74772	9.14869	0.00248896	0.062732	Males_Age3xAge1	ATP8A2	chr13	25946209	1	protein_coding
ENSG00000133030	-0.238171	7.4035	9.23529	0.00237395	0.0609528	Males_Age3xAge1	MPRIP	chr17	16945859	1	protein_coding
ENSG00000133056	-0.379629	5.42853	9.92359	0.00163174	0.0489613	Males_Age3xAge1	PIK3C2B	chr1	204391756	-1	protein_coding
ENSG00000133067	0.951924	3.71359	11.0056	0.000908358	0.0364228	Males_Age3xAge1	LGR6	chr1	202163029	1	protein_coding
ENSG00000133895	-0.213863	5.54116	11.8734	0.000569417	0.0285155	Males_Age3xAge1	MEN1	chr11	64570982	-1	protein_coding
ENSG00000133985	-0.412062	5.21968	10.2588	0.00136038	0.0444221	Males_Age3xAge1	TTC9	chr14	71108504	1	protein_coding
ENSG00000134198	0.438998	4.23414	8.39577	0.00376096	0.0776719	Males_Age3xAge1	TSPAN2	chr1	115590632	-1	protein_coding
ENSG00000134318	0.187289	6.15841	10.7954	0.00101753	0.0386663	Males_Age3xAge1	ROCK2	chr2	11319887	-1	protein_coding
ENSG00000134419	-0.306064	9.58088	10.0315	0.00153885	0.0477484	Males_Age3xAge1	RPS15A	chr16	18792617	-1	protein_coding
ENSG00000134574	0.272493	4.79201	11.74	0.000611723	0.029711	Males_Age3xAge1	DDB2	chr11	47236493	1	protein_coding
ENSG00000134954	-0.351	10.3909	9.36239	0.00221484	0.0582156	Males_Age3xAge1	ETS1	chr11	128328656	-1	protein_coding
ENSG00000135046	0.356665	9.28632	8.90073	0.00285057	0.0678315	Males_Age3xAge1	ANXA1	chr9	75766673	1	protein_coding
ENSG00000135077	0.588459	5.42989	15.7184	7.35037e-05	0.0114612	Males_Age3xAge1	HAVCR2	chr5	156512843	-1	protein_coding
ENSG00000135116	-0.927393	0.951253	18.022	2.18368e-05	0.00550529	Males_Age3xAge1	HRK	chr12	117293949	-1	protein_coding
ENSG00000135127	-0.43491	5.33403	10.7525	0.00104138	0.0390914	Males_Age3xAge1	CCDC64	chr12	120427673	1	protein_coding
ENSG00000135185	-0.233472	5.029	10.0125	0.00155484	0.0477484	Males_Age3xAge1	TMEM243	chr7	86825478	-1	protein_coding
ENSG00000135317	0.141363	6.34663	8.16382	0.00427344	0.0824264	Males_Age3xAge1	SNX14	chr6	86215214	-1	protein_coding
ENSG00000135318	-1.62271	3.98901	50.7001	1.07614e-12	3.32257e-09	Males_Age3xAge1	NT5E	chr6	86159809	1	protein_coding
ENSG00000135446	-0.184248	4.73042	7.57714	0.00591132	0.0951823	Males_Age3xAge1	CDK4	chr12	58141510	-1	protein_coding
ENSG00000135535	0.197851	8.656	9.10564	0.00254823	0.0638349	Males_Age3xAge1	CD164	chr6	109687717	-1	protein_coding
ENSG00000135632	-0.278227	4.234	7.61556	0.00578667	0.0939098	Males_Age3xAge1	SMYD5	chr2	73441350	1	protein_coding
ENSG00000135678	0.49398	4.46113	9.28144	0.00231487	0.0600603	Males_Age3xAge1	CPM	chr12	69235977	-1	protein_coding
ENSG00000135679	0.218608	6.49678	8.86295	0.00291017	0.068589	Males_Age3xAge1	MDM2	chr12	69201956	1	protein_coding
ENSG00000135720	0.219083	6.81606	7.5482	0.00600699	0.0960126	Males_Age3xAge1	DYNC1LI2	chr16	66754796	-1	protein_coding
ENSG00000135916	-0.502076	5.34155	15.0873	0.000102653	0.0126776	Males_Age3xAge1	ITM2C	chr2	231729354	1	protein_coding
ENSG00000135919	-0.753725	2.15429	13.3406	0.000259725	0.0195586	Males_Age3xAge1	SERPINE2	chr2	224839829	-1	protein_coding
ENSG00000136002	-0.75622	1.6286	19.3878	1.06684e-05	0.00385016	Males_Age3xAge1	ARHGEF4	chr2	131594489	1	protein_coding
ENSG00000136068	-0.386264	6.52382	13.0136	0.000309241	0.0211001	Males_Age3xAge1	FLNB	chr3	57994127	1	protein_coding
ENSG00000136161	0.359383	6.29636	13.7419	0.000209726	0.0177013	Males_Age3xAge1	RCBTB2	chr13	49063095	-1	protein_coding
ENSG00000136213	0.398418	4.66122	7.69192	0.00554686	0.0926551	Males_Age3xAge1	CHST12	chr7	2443223	1	protein_coding
ENSG00000136404	0.474234	4.21341	8.82791	0.00296659	0.0691271	Males_Age3xAge1	TM6SF1	chr15	83776159	1	protein_coding
ENSG00000136490	-0.191735	8.68062	8.16268	0.00427611	0.0824264	Males_Age3xAge1	LIMD2	chr17	61773262	-1	protein_coding
ENSG00000136631	0.145401	5.47047	8.04544	0.00456183	0.0843167	Males_Age3xAge1	VPS45	chr1	150039369	1	protein_coding
ENSG00000136653	-0.138733	8.75639	9.49766	0.00205734	0.055887	Males_Age3xAge1	RASSF5	chr1	206680879	1	protein_coding
ENSG00000136813	0.138837	7.05642	10.4004	0.0012599	0.0434913	Males_Age3xAge1	KIAA0368	chr9	114122972	-1	protein_coding
ENSG00000136942	-0.28776	8.55105	10.683	0.00108127	0.039351	Males_Age3xAge1	RPL35	chr9	127620159	-1	protein_coding
ENSG00000136997	-0.48477	6.5548	8.64386	0.00328166	0.0726555	Males_Age3xAge1	MYC	chr8	128747680	1	protein_coding
ENSG00000137103	-0.428759	3.19553	9.73691	0.00180604	0.051631	Males_Age3xAge1	TMEM8B	chr9	35814448	1	protein_coding
ENSG00000137154	-0.334599	10.8228	12.0007	0.000531794	0.027829	Males_Age3xAge1	RPS6	chr9	19375713	-1	protein_coding
ENSG00000137309	-0.215786	6.55792	8.50668	0.00353845	0.0756052	Males_Age3xAge1	HMGA1	chr6	34204650	1	protein_coding
ENSG00000137441	1.00064	6.54521	9.36068	0.0022169	0.0582156	Males_Age3xAge1	FGFBP2	chr4	15961866	-1	protein_coding
ENSG00000137474	0.674209	3.17421	7.63019	0.00573992	0.0935198	Males_Age3xAge1	MYO7A	chr11	76839310	1	protein_coding
ENSG00000137502	-0.534193	5.07559	11.6106	0.000655758	0.0306766	Males_Age3xAge1	RAB30	chr11	82684175	-1	protein_coding
ENSG00000137720	-0.368924	2.87206	11.396	0.000736014	0.032697	Males_Age3xAge1	C11orf1	chr11	111749659	1	protein_coding
ENSG00000137764	-0.246714	4.25357	7.61903	0.00577555	0.0938527	Males_Age3xAge1	MAP2K5	chr15	67835047	1	protein_coding
ENSG00000137818	-0.235955	10.1211	7.94149	0.00483142	0.0867267	Males_Age3xAge1	RPLP1	chr15	69745123	1	protein_coding
ENSG00000137843	0.928963	0.962232	8.50984	0.00353231	0.0756049	Males_Age3xAge1	PAK6	chr15	40509629	1	protein_coding
ENSG00000138029	0.227975	6.71358	13.4475	0.000245336	0.0188193	Males_Age3xAge1	HADHB	chr2	26466038	1	protein_coding
ENSG00000138119	0.755896	6.08648	10.1958	0.00140761	0.0456273	Males_Age3xAge1	MYOF	chr10	95066186	-1	protein_coding
ENSG00000138246	0.188159	7.33861	7.46189	0.00630188	0.0986658	Males_Age3xAge1	DNAJC13	chr3	132136370	1	protein_coding
ENSG00000138326	-0.178965	9.88447	7.76548	0.00532543	0.0913812	Males_Age3xAge1	RPS24	chr10	79793518	1	protein_coding
ENSG00000138413	0.405679	5.71022	9.72894	0.00181389	0.0517357	Males_Age3xAge1	IDH1	chr2	209100951	-1	protein_coding
ENSG00000138448	0.271119	4.88817	8.40716	0.00373746	0.0775446	Males_Age3xAge1	ITGAV	chr2	187454792	1	protein_coding
ENSG00000138617	-0.224848	4.36546	7.749	0.00537424	0.0913812	Males_Age3xAge1	PARP16	chr15	65526798	-1	protein_coding
ENSG00000138778	0.580651	2.20481	10.5022	0.00119235	0.0415975	Males_Age3xAge1	CENPE	chr4	104026963	-1	protein_coding
ENSG00000138795	-0.710331	7.51392	14.2321	0.000161594	0.0161598	Males_Age3xAge1	LEF1	chr4	108968701	-1	protein_coding
ENSG00000139117	0.378489	4.51458	11.1428	0.000843589	0.034899	Males_Age3xAge1	CPNE8	chr12	39040624	-1	protein_coding
ENSG00000139132	0.474889	5.65278	9.45779	0.00210254	0.0566952	Males_Age3xAge1	FGD4	chr12	32552463	1	protein_coding
ENSG00000139193	-0.620362	6.00421	13.1433	0.000288551	0.0202664	Males_Age3xAge1	CD27	chr12	6554033	1	protein_coding
ENSG00000139211	-0.36387	4.40283	10.3854	0.00127015	0.043573	Males_Age3xAge1	AMIGO2	chr12	47469490	-1	protein_coding
ENSG00000139266	-0.283936	5.17287	8.29766	0.00396962	0.0791735	Males_Age3xAge1	2019-03-09	chr12	58148881	1	protein_coding
ENSG00000139278	0.267798	8.38209	7.91631	0.00489911	0.0870562	Males_Age3xAge1	GLIPR1	chr12	75874460	1	protein_coding
ENSG00000139546	-0.241431	4.19064	13.8213	0.000201041	0.0173441	Males_Age3xAge1	TARBP2	chr12	53894705	1	protein_coding
ENSG00000139637	-0.187151	4.63346	8.65121	0.00326844	0.0726555	Males_Age3xAge1	C12orf10	chr12	53693470	1	protein_coding
ENSG00000139679	0.363815	6.81075	8.07285	0.00449333	0.0838539	Males_Age3xAge1	LPAR6	chr13	48963707	-1	protein_coding
ENSG00000140403	-0.345481	4.8524	8.68229	0.00321317	0.0723026	Males_Age3xAge1	DNAJA4	chr15	78556428	1	protein_coding
ENSG00000140470	-0.682695	1.5305	10.0505	0.00152306	0.0474994	Males_Age3xAge1	ADAMTS17	chr15	100511794	-1	protein_coding
ENSG00000140577	-0.238813	6.85861	8.19739	0.00419507	0.0814507	Males_Age3xAge1	CRTC3	chr15	91073157	1	protein_coding
ENSG00000140743	-0.433997	5.42795	10.2549	0.00136324	0.0444221	Males_Age3xAge1	CDR2	chr16	22357257	-1	protein_coding
ENSG00000140807	-0.767982	1.30057	11.7347	0.000613467	0.029711	Males_Age3xAge1	NKD1	chr16	50582241	1	protein_coding
ENSG00000140830	-0.242635	3.90691	10.1172	0.00146891	0.0467792	Males_Age3xAge1	TXNL4B	chr16	72078188	-1	protein_coding
ENSG00000140988	-0.390985	10.7815	25.3111	4.87881e-07	0.000463487	Males_Age3xAge1	RPS2	chr16	2012053	-1	protein_coding
ENSG00000141456	-0.176623	5.63921	8.93593	0.00279615	0.0673147	Males_Age3xAge1	PELP1	chr17	4574679	-1	protein_coding
ENSG00000141458	0.32492	6.16564	8.25364	0.00406705	0.079819	Males_Age3xAge1	NPC1	chr18	21086148	-1	protein_coding
ENSG00000141524	-0.221501	8.55655	7.91219	0.00491029	0.0871293	Males_Age3xAge1	TMC6	chr17	76106539	-1	protein_coding
ENSG00000141736	0.873306	4.44197	13.6313	0.000222451	0.0181938	Males_Age3xAge1	ERBB2	chr17	37844167	1	protein_coding
ENSG00000141753	-0.520082	1.98418	8.143	0.00432277	0.0826412	Males_Age3xAge1	IGFBP4	chr17	38599702	1	protein_coding
ENSG00000141858	-0.261702	5.0917	9.77016	0.00177367	0.0511795	Males_Age3xAge1	SAMD1	chr19	14198652	-1	protein_coding
ENSG00000142102	-0.849755	8.50105	16.1889	5.73283e-05	0.0105672	Males_Age3xAge1	ATHL1	chr11	289135	1	protein_coding
ENSG00000142541	-0.320506	11.3326	13.2227	0.000276576	0.0200547	Males_Age3xAge1	RPL13A	chr19	49990811	1	protein_coding
ENSG00000142546	-0.499705	6.78876	13.9039	0.000192402	0.017324	Males_Age3xAge1	NOSIP	chr19	50058968	-1	protein_coding
ENSG00000142634	0.305628	8.75075	8.48141	0.00358793	0.0762667	Males_Age3xAge1	EFHD2	chr1	15736391	1	protein_coding
ENSG00000142676	-0.233838	10.3599	9.07909	0.00258549	0.0641181	Males_Age3xAge1	RPL11	chr1	24018269	1	protein_coding
ENSG00000142686	0.300267	4.03137	8.76604	0.00306891	0.0701871	Males_Age3xAge1	C1orf216	chr1	36179476	-1	protein_coding
ENSG00000142733	0.374824	3.69517	8.55994	0.0034364	0.074372	Males_Age3xAge1	MAP3K6	chr1	27681675	-1	protein_coding
ENSG00000142937	-0.299504	10.2699	12.4874	0.000409707	0.0249255	Males_Age3xAge1	RPS8	chr1	45240923	1	protein_coding
ENSG00000143079	0.497452	2.83579	8.55591	0.00344402	0.074372	Males_Age3xAge1	CTTNBP2NL	chr1	112938803	1	protein_coding
ENSG00000143110	0.265967	7.06563	7.73652	0.00541151	0.0914722	Males_Age3xAge1	C1orf162	chr1	112016414	1	protein_coding
ENSG00000143119	0.167682	8.96282	7.9444	0.00482363	0.086713	Males_Age3xAge1	CD53	chr1	111415775	1	protein_coding
ENSG00000143167	-0.571579	3.79058	8.78228	0.00304171	0.0699536	Males_Age3xAge1	GPA33	chr1	167022073	-1	protein_coding
ENSG00000143324	0.209746	5.6814	12.6924	0.000367149	0.0231254	Males_Age3xAge1	XPR1	chr1	180601140	1	protein_coding
ENSG00000143486	-0.246412	5.53841	12.1674	0.000486311	0.0268313	Males_Age3xAge1	EIF2D	chr1	206744620	-1	protein_coding
ENSG00000143554	0.445115	6.06915	17.8196	2.42864e-05	0.0056625	Males_Age3xAge1	SLC27A3	chr1	153746830	1	protein_coding
ENSG00000143947	-0.298564	10.0707	11.6696	0.000635286	0.0302777	Males_Age3xAge1	RPS27A	chr2	55459039	1	protein_coding
ENSG00000144161	-0.305838	3.52865	10.3502	0.00129462	0.0436419	Males_Age3xAge1	ZC3H8	chr2	112969102	-1	protein_coding
ENSG00000144713	-0.337763	10.0512	13.1161	0.000292773	0.0202664	Males_Age3xAge1	RPL32	chr3	12875984	-1	protein_coding
ENSG00000145247	-0.50215	4.18441	15.2295	9.52026e-05	0.0119758	Males_Age3xAge1	OCIAD2	chr4	48887036	-1	protein_coding
ENSG00000145425	-0.29548	10.8571	7.65272	0.00566869	0.0929834	Males_Age3xAge1	RPS3A	chr4	152020725	1	protein_coding
ENSG00000145431	0.706868	3.31077	12.0642	0.000514003	0.027829	Males_Age3xAge1	PDGFC	chr4	157681606	-1	protein_coding
ENSG00000145592	-0.287247	9.88753	13.1344	0.000289917	0.0202664	Males_Age3xAge1	RPL37	chr5	40825364	-1	protein_coding
ENSG00000145685	0.459398	4.62585	7.66604	0.00562697	0.0929834	Males_Age3xAge1	LHFPL2	chr5	77781038	-1	protein_coding
ENSG00000145703	0.359492	8.05721	16.9093	3.92098e-05	0.00807069	Males_Age3xAge1	IQGAP2	chr5	75699074	1	protein_coding
ENSG00000145715	0.208142	5.88725	10.9934	0.000914375	0.0365454	Males_Age3xAge1	RASA1	chr5	86563705	1	protein_coding
ENSG00000145730	0.466877	5.07541	9.22749	0.00238408	0.061086	Males_Age3xAge1	PAM	chr5	102089685	1	protein_coding
ENSG00000145911	-1.20406	2.59198	38.1954	6.40028e-10	1.31739e-06	Males_Age3xAge1	N4BP3	chr5	177540444	1	protein_coding
ENSG00000145912	-0.21548	5.01128	9.69971	0.00184297	0.052084	Males_Age3xAge1	NHP2	chr5	177576461	-1	protein_coding
ENSG00000145990	0.608546	5.276	8.656	0.00325986	0.0726555	Males_Age3xAge1	GFOD1	chr6	13358062	-1	protein_coding
ENSG00000146826	-0.212564	5.70835	9.08879	0.0025718	0.0641181	Males_Age3xAge1	C7orf43	chr7	99752043	-1	protein_coding
ENSG00000147457	-0.360184	7.28647	8.7975	0.00301643	0.0696317	Males_Age3xAge1	CHMP7	chr8	23101150	1	protein_coding
ENSG00000147604	-0.252576	10.3145	10.3068	0.0013254	0.0437664	Males_Age3xAge1	RPL7	chr8	74202506	-1	protein_coding
ENSG00000148019	0.465518	6.17015	8.90899	0.0028377	0.067761	Males_Age3xAge1	CEP78	chr9	80850978	1	protein_coding
ENSG00000148296	-0.22621	5.19258	10.1356	0.00145429	0.0467025	Males_Age3xAge1	SURF6	chr9	136197552	-1	protein_coding
ENSG00000148303	-0.244509	10.3235	10.294	0.00133465	0.0438376	Males_Age3xAge1	RPL7A	chr9	136215069	1	protein_coding
ENSG00000148468	-0.566281	2.71329	11.0137	0.000904408	0.0363826	Males_Age3xAge1	FAM171A1	chr10	15253642	-1	protein_coding
ENSG00000148516	-0.422731	5.03431	8.98708	0.00271895	0.0664932	Males_Age3xAge1	ZEB1	chr10	31607424	1	protein_coding
ENSG00000148843	-0.163311	6.12058	7.68544	0.00556681	0.0926551	Males_Age3xAge1	PDCD11	chr10	105156405	1	protein_coding
ENSG00000148985	-0.255063	3.64254	9.8176	0.0017285	0.0507053	Males_Age3xAge1	PGAP2	chr11	3818954	1	protein_coding
ENSG00000149115	-0.353885	3.55781	15.2802	9.26832e-05	0.0119233	Males_Age3xAge1	TNKS1BP1	chr11	57067112	-1	protein_coding
ENSG00000149256	3.28611	0.621635	9.43003	0.00213461	0.0570787	Males_Age3xAge1	TENM4	chr11	78363876	-1	protein_coding
ENSG00000149557	0.772902	2.39903	8.95392	0.00276875	0.0670603	Males_Age3xAge1	FEZ1	chr11	125315646	-1	protein_coding
ENSG00000149806	-0.229194	8.67641	9.98732	0.00157622	0.048065	Males_Age3xAge1	FAU	chr11	64888100	-1	protein_coding
ENSG00000150045	0.865174	5.21348	10.674	0.00108653	0.039351	Males_Age3xAge1	KLRF1	chr12	9980077	1	protein_coding
ENSG00000150048	0.680355	1.07589	8.13417	0.00434386	0.0827849	Males_Age3xAge1	CLEC1A	chr12	10222153	-1	protein_coding
ENSG00000150593	-0.198949	7.8035	7.85798	0.0050597	0.0886344	Males_Age3xAge1	PDCD4	chr10	112631565	1	protein_coding
ENSG00000150687	1.13424	4.96312	12.6836	0.000368883	0.0231254	Males_Age3xAge1	PRSS23	chr11	86502101	1	protein_coding
ENSG00000150764	-0.947772	1.27021	12.3802	0.000433909	0.0252773	Males_Age3xAge1	DIXDC1	chr11	111797868	1	protein_coding
ENSG00000150782	0.533568	3.52267	10.756	0.0010394	0.0390914	Males_Age3xAge1	IL18	chr11	112013974	-1	protein_coding
ENSG00000150907	-0.391278	6.82352	13.1469	0.000288	0.0202664	Males_Age3xAge1	FOXO1	chr13	41129804	-1	protein_coding
ENSG00000151116	0.267768	4.16787	10.9023	0.000960442	0.0375132	Males_Age3xAge1	UEVLD	chr11	18551156	-1	protein_coding
ENSG00000151135	-0.423508	4.73864	15.79	7.07757e-05	0.0112062	Males_Age3xAge1	C12orf23	chr12	107349497	1	protein_coding
ENSG00000151136	-0.572464	4.66085	18.7374	1.50011e-05	0.00463159	Males_Age3xAge1	BTBD11	chr12	107712190	1	protein_coding
ENSG00000151612	-0.409249	3.97437	11.3718	0.000745681	0.0328221	Males_Age3xAge1	ZNF827	chr4	146678779	-1	protein_coding
ENSG00000151623	-0.483475	4.85877	10.092	0.00148915	0.0470359	Males_Age3xAge1	NR3C2	chr4	148999913	-1	protein_coding
ENSG00000151694	0.256858	6.16166	8.56471	0.00342742	0.074372	Males_Age3xAge1	ADAM17	chr2	9628615	-1	protein_coding
ENSG00000152082	-0.327566	5.60016	10.4549	0.00122326	0.0425558	Males_Age3xAge1	MZT2B	chr2	130939310	1	protein_coding
ENSG00000152127	-0.229675	6.81238	7.84061	0.00510853	0.0892366	Males_Age3xAge1	MGAT5	chr2	134877554	1	protein_coding
ENSG00000152256	-0.447354	4.65934	14.4599	0.000143177	0.0151131	Males_Age3xAge1	PDK1	chr2	173420101	1	protein_coding
ENSG00000152270	-0.596379	7.06444	17.2158	3.33642e-05	0.00722891	Males_Age3xAge1	PDE3B	chr11	14665269	1	protein_coding
ENSG00000152422	0.357485	3.29984	8.68309	0.00321175	0.0723026	Males_Age3xAge1	XRCC4	chr5	82373317	1	protein_coding
ENSG00000152465	-0.368412	5.25658	8.04872	0.00455357	0.0843167	Males_Age3xAge1	NMT2	chr10	15144583	-1	protein_coding
ENSG00000152495	-0.628323	7.03385	10.3319	0.00130749	0.0436419	Males_Age3xAge1	CAMK4	chr5	110559351	1	protein_coding
ENSG00000152894	-0.851781	2.50197	12.0037	0.000530948	0.027829	Males_Age3xAge1	PTPRK	chr6	128289924	-1	protein_coding
ENSG00000152926	0.470642	3.80782	12.2995	0.000453085	0.0259055	Males_Age3xAge1	ZNF117	chr7	64432154	-1	protein_coding
ENSG00000153044	-0.308602	2.3476	7.67626	0.00559519	0.0929834	Males_Age3xAge1	CENPH	chr5	68485375	1	protein_coding
ENSG00000153283	-0.297111	7.14437	7.52455	0.00608639	0.0963901	Males_Age3xAge1	CD96	chr3	111011566	1	protein_coding
ENSG00000153814	0.40948	5.96456	9.71766	0.00182506	0.0518149	Males_Age3xAge1	JAZF1	chr7	27870192	-1	protein_coding
ENSG00000154153	-0.553875	4.62846	13.2586	0.000271336	0.0200547	Males_Age3xAge1	FAM134B	chr5	16473147	-1	protein_coding
ENSG00000154165	-1.14747	2.73713	8.5487	0.00345769	0.0745244	Males_Age3xAge1	GPR15	chr3	98250743	1	protein_coding
ENSG00000154217	-0.285685	6.40032	16.722	4.32769e-05	0.00862047	Males_Age3xAge1	PITPNC1	chr17	65373575	1	protein_coding
ENSG00000154358	-0.762618	6.64692	13.2505	0.000272509	0.0200547	Males_Age3xAge1	OBSCN	chr1	228395831	1	protein_coding
ENSG00000154734	0.967388	3.16702	7.47618	0.00625206	0.0981324	Males_Age3xAge1	ADAMTS1	chr21	28208066	-1	protein_coding
ENSG00000154760	0.385553	5.79997	8.00944	0.00465342	0.0846418	Males_Age3xAge1	SLFN13	chr17	33762115	-1	protein_coding
ENSG00000154814	-0.529681	6.23963	10.824	0.00100191	0.0382499	Males_Age3xAge1	OXNAD1	chr3	16306706	1	protein_coding
ENSG00000155849	0.189731	6.30445	10.1695	0.00142786	0.0461625	Males_Age3xAge1	ELMO1	chr7	36893961	-1	protein_coding
ENSG00000156395	1.5306	1.10121	10.093	0.00148836	0.0470359	Males_Age3xAge1	SORCS3	chr10	106400859	1	protein_coding
ENSG00000156398	-0.424494	2.62119	9.93656	0.00162028	0.048806	Males_Age3xAge1	SFXN2	chr10	104474295	1	protein_coding
ENSG00000156482	-0.25883	10.057	10.7646	0.00103458	0.0390914	Males_Age3xAge1	RPL30	chr8	99037079	-1	protein_coding
ENSG00000156508	-0.230304	14.1467	8.95356	0.00276929	0.0670603	Males_Age3xAge1	EEF1A1	chr6	74225473	-1	protein_coding
ENSG00000156521	-0.2678	4.94206	11.4475	0.000715904	0.0320341	Males_Age3xAge1	TYSND1	chr10	71897737	-1	protein_coding
ENSG00000156675	0.34848	7.57662	8.36336	0.00382862	0.0782839	Males_Age3xAge1	RAB11FIP1	chr8	37716136	-1	protein_coding
ENSG00000156869	0.634791	1.47561	11.7709	0.000601624	0.0296018	Males_Age3xAge1	FRRS1	chr1	100174259	-1	protein_coding
ENSG00000157077	-0.54202	2.46298	11.0776	0.000873773	0.035497	Males_Age3xAge1	ZFYVE9	chr1	52608046	1	protein_coding
ENSG00000157227	0.671575	2.95427	10.6341	0.00111023	0.0398586	Males_Age3xAge1	MMP14	chr14	23305766	1	protein_coding
ENSG00000157734	-0.607297	4.40074	8.42496	0.00370104	0.0775446	Males_Age3xAge1	SNX22	chr15	64443914	1	protein_coding
ENSG00000157827	0.79655	3.98788	11.1348	0.000847224	0.034899	Males_Age3xAge1	FMNL2	chr2	153191751	1	protein_coding
ENSG00000157870	-0.288782	4.25318	8.32482	0.0039107	0.0787073	Males_Age3xAge1	FAM213B	chr1	2517930	1	protein_coding
ENSG00000157933	-0.263065	6.86711	8.62368	0.00331821	0.0731783	Males_Age3xAge1	SKI	chr1	2160134	1	protein_coding
ENSG00000158106	-0.685986	4.09793	11.588	0.000663795	0.0309354	Males_Age3xAge1	RHPN1	chr8	144451057	1	protein_coding
ENSG00000158122	0.223886	4.35445	9.57288	0.00197473	0.0545594	Males_Age3xAge1	AAED1	chr9	99401859	-1	protein_coding
ENSG00000158769	0.288142	6.51228	14.5642	0.000135462	0.0148868	Males_Age3xAge1	F11R	chr1	160965001	-1	protein_coding
ENSG00000158966	-2.17812	0.889947	36.6355	1.42413e-09	2.51256e-06	Males_Age3xAge1	CACHD1	chr1	64936428	1	protein_coding
ENSG00000159023	-0.228586	8.60931	7.81961	0.00516823	0.089898	Males_Age3xAge1	EPB41	chr1	29213603	1	protein_coding
ENSG00000159176	0.166876	6.09926	8.37301	0.00380834	0.0781279	Males_Age3xAge1	CSRP1	chr1	201452658	-1	protein_coding
ENSG00000159189	2.2169	0.152186	11.3752	0.000744298	0.0328221	Males_Age3xAge1	C1QC	chr1	22970123	1	protein_coding
ENSG00000159674	1.19224	6.72051	14.6868	0.000126935	0.0142514	Males_Age3xAge1	SPON2	chr4	1160720	-1	protein_coding
ENSG00000159753	-0.392608	6.46805	8.41775	0.00371576	0.0775446	Males_Age3xAge1	RLTPR	chr16	67678822	1	protein_coding
ENSG00000159958	-0.822095	2.82644	12.9987	0.000311699	0.021151	Males_Age3xAge1	TNFRSF13C	chr22	42321045	-1	protein_coding
ENSG00000160075	-0.158754	6.76458	9.99214	0.00157209	0.0480578	Males_Age3xAge1	SSU72	chr1	1477053	-1	protein_coding
ENSG00000160191	-1.14982	1.82506	11.563	0.000672763	0.0309973	Males_Age3xAge1	PDE9A	chr21	44073746	1	protein_coding
ENSG00000160223	-0.481762	5.04056	11.887	0.000565274	0.0285155	Males_Age3xAge1	ICOSLG	chr21	45642874	-1	protein_coding
ENSG00000160307	-2.40281	3.11295	13.5882	0.000227607	0.018294	Males_Age3xAge1	S100B	chr21	48018875	-1	protein_coding
ENSG00000160683	-0.42331	5.7812	9.72414	0.00181864	0.0517516	Males_Age3xAge1	CXCR5	chr11	118754475	1	protein_coding
ENSG00000160818	-0.209458	4.6002	7.64533	0.00569194	0.0929834	Males_Age3xAge1	GPATCH4	chr1	156564279	-1	protein_coding
ENSG00000161267	-0.420659	4.03473	10.3566	0.0012901	0.0436419	Males_Age3xAge1	BDH1	chr3	197236654	-1	protein_coding
ENSG00000161326	-0.521635	2.1341	11.2278	0.000805817	0.0340411	Males_Age3xAge1	DUSP14	chr17	35849937	1	protein_coding
ENSG00000161381	-0.645797	4.77622	9.04507	0.00263404	0.0650608	Males_Age3xAge1	PLXDC1	chr17	37219556	-1	protein_coding
ENSG00000161551	-0.552954	3.64257	12.4999	0.000406968	0.0248863	Males_Age3xAge1	ZNF577	chr19	52359055	-1	protein_coding
ENSG00000161800	0.2468	3.69366	8.81942	0.00298041	0.0692049	Males_Age3xAge1	RACGAP1	chr12	50370706	-1	protein_coding
ENSG00000161970	-0.211207	9.89446	9.78674	0.00175774	0.051078	Males_Age3xAge1	RPL26	chr17	8280838	-1	protein_coding
ENSG00000162073	0.445696	3.5534	8.11103	0.00439966	0.0830823	Males_Age3xAge1	PAQR4	chr16	3019246	1	protein_coding
ENSG00000162144	-0.223681	6.70777	8.66658	0.00324098	0.0725111	Males_Age3xAge1	CYB561A3	chr11	61116217	-1	protein_coding
ENSG00000162244	-0.278695	9.53559	14.2093	0.000163561	0.0161598	Males_Age3xAge1	RPL29	chr3	52027616	-1	protein_coding
ENSG00000162373	-1.05157	1.25676	24.5446	7.26078e-07	0.00049817	Males_Age3xAge1	BEND5	chr1	49193195	-1	protein_coding
ENSG00000162383	1.5944	2.16938	11.216	0.000810964	0.0340411	Males_Age3xAge1	SLC1A7	chr1	53552855	-1	protein_coding
ENSG00000162572	-0.502052	2.82344	10.7184	0.00106074	0.039351	Males_Age3xAge1	SCNN1D	chr1	1215816	1	protein_coding
ENSG00000162714	-0.436557	4.89225	18.9444	1.34587e-05	0.00437408	Males_Age3xAge1	ZNF496	chr1	247460714	-1	protein_coding
ENSG00000162729	-0.248143	5.24064	8.7394	0.00311406	0.0710075	Males_Age3xAge1	IGSF8	chr1	160061130	-1	protein_coding
ENSG00000162745	0.837049	0.935218	9.92176	0.00163336	0.0489613	Males_Age3xAge1	OLFML2B	chr1	161952982	-1	protein_coding
ENSG00000162819	0.273739	6.22619	15.6995	7.42426e-05	0.0114612	Males_Age3xAge1	BROX	chr1	222885895	1	protein_coding
ENSG00000162892	-0.517925	4.67854	11.0404	0.000891453	0.0359786	Males_Age3xAge1	IL24	chr1	207070788	1	protein_coding
ENSG00000162894	-0.473474	7.69815	12.0321	0.000522929	0.027829	Males_Age3xAge1	FAIM3	chr1	207077731	-1	protein_coding
ENSG00000162909	0.225225	8.83609	11.5516	0.000676912	0.0309973	Males_Age3xAge1	CAPN2	chr1	223889295	1	protein_coding
ENSG00000163170	-0.426514	2.17049	10.6866	0.00107912	0.039351	Males_Age3xAge1	BOLA3	chr2	74362525	-1	protein_coding
ENSG00000163349	0.174528	8.02313	8.11542	0.00438903	0.0830084	Males_Age3xAge1	HIPK1	chr1	114471814	1	protein_coding
ENSG00000163453	0.848529	4.21705	25.1325	5.3523e-07	0.00047215	Males_Age3xAge1	IGFBP7	chr4	57896939	-1	protein_coding
ENSG00000163486	0.306249	6.48813	9.52675	0.00202498	0.0554513	Males_Age3xAge1	SRGAP2	chr1	206516200	1	protein_coding
ENSG00000163512	0.252449	5.96526	9.30281	0.00228802	0.0596141	Males_Age3xAge1	AZI2	chr3	28356494	-1	protein_coding
ENSG00000163513	-0.161663	8.21373	9.57511	0.00197233	0.0545594	Males_Age3xAge1	TGFBR2	chr3	30647994	1	protein_coding
ENSG00000163520	-1.09997	2.18655	18.2764	1.91058e-05	0.0054413	Males_Age3xAge1	FBLN2	chr3	13573824	1	protein_coding
ENSG00000163534	-0.892636	5.90291	10.8477	0.000989209	0.0381016	Males_Age3xAge1	FCRL1	chr1	157764193	-1	protein_coding
ENSG00000163590	0.545967	5.72866	11.7477	0.00060918	0.029711	Males_Age3xAge1	PPM1L	chr3	160473390	1	protein_coding
ENSG00000163788	-0.176418	7.6681	7.65855	0.00565038	0.0929834	Males_Age3xAge1	SNRK	chr3	43328004	1	protein_coding
ENSG00000163947	0.223002	7.46223	9.50395	0.0020503	0.055887	Males_Age3xAge1	ARHGEF3	chr3	56761446	-1	protein_coding
ENSG00000164114	-0.553973	3.14039	14.8185	0.000118368	0.0135356	Males_Age3xAge1	MAP9	chr4	156263810	-1	protein_coding
ENSG00000164120	-0.629675	3.14461	13.8924	0.00019358	0.017324	Males_Age3xAge1	HPGD	chr4	175411328	-1	protein_coding
ENSG00000164163	-0.172613	6.33131	7.75604	0.00535332	0.0913812	Males_Age3xAge1	ABCE1	chr4	146019084	1	protein_coding
ENSG00000164253	0.373064	5.13711	11.9559	0.000544754	0.0280321	Males_Age3xAge1	WDR41	chr5	76721795	-1	protein_coding
ENSG00000164292	0.644651	3.0332	7.82939	0.00514036	0.0895393	Males_Age3xAge1	RHOBTB3	chr5	95049226	1	protein_coding
ENSG00000164330	-0.860554	2.28691	10.6765	0.00108505	0.039351	Males_Age3xAge1	EBF1	chr5	158122928	-1	protein_coding
ENSG00000164342	0.702581	1.45542	11.2846	0.000781535	0.0335137	Males_Age3xAge1	TLR3	chr4	186990306	1	protein_coding
ENSG00000164414	0.258902	5.47814	11.211	0.000813127	0.0340411	Males_Age3xAge1	SLC35A1	chr6	88180341	1	protein_coding
ENSG00000164484	0.753435	1.50137	8.343	0.00387177	0.0786454	Males_Age3xAge1	TMEM200A	chr6	130686879	1	protein_coding
ENSG00000164543	-0.283962	6.74037	8.68893	0.00320148	0.0723026	Males_Age3xAge1	STK17A	chr7	43622357	1	protein_coding
ENSG00000164587	-0.322963	9.91917	11.6914	0.000627892	0.030173	Males_Age3xAge1	RPS14	chr5	149822753	-1	protein_coding
ENSG00000164611	0.502845	1.93238	9.55741	0.00199144	0.054898	Males_Age3xAge1	PTTG1	chr5	159848829	1	protein_coding
ENSG00000164649	-0.656566	4.59203	12.243	0.000467003	0.0262394	Males_Age3xAge1	CDCA7L	chr7	21940518	-1	protein_coding
ENSG00000164818	-0.231913	4.22884	13.5627	0.00023072	0.018294	Males_Age3xAge1	HEATR2	chr7	766338	1	protein_coding
ENSG00000164823	0.252166	4.97225	10.6176	0.00112016	0.0399825	Males_Age3xAge1	OSGIN2	chr8	90914087	1	protein_coding
ENSG00000164975	0.230099	5.57018	8.231	0.00411809	0.0802184	Males_Age3xAge1	SNAPC3	chr9	15422702	1	protein_coding
ENSG00000165025	0.303366	8.31192	8.30865	0.00394567	0.0789773	Males_Age3xAge1	SYK	chr9	93564069	1	protein_coding
ENSG00000165138	-0.411873	3.85927	11.1285	0.000850118	0.034899	Males_Age3xAge1	ANKS6	chr9	101493611	-1	protein_coding
ENSG00000165209	-0.529229	5.01369	14.8001	0.000119531	0.0135432	Males_Age3xAge1	STRBP	chr9	125871779	-1	protein_coding
ENSG00000165272	-0.477789	6.08741	8.42064	0.00370984	0.0775446	Males_Age3xAge1	AQP3	chr9	33441152	-1	protein_coding
ENSG00000165526	-0.154011	4.87248	8.42481	0.00370135	0.0775446	Males_Age3xAge1	RPUSD4	chr11	126071993	-1	protein_coding
ENSG00000165661	-0.252188	5.24754	8.11952	0.00437912	0.082948	Males_Age3xAge1	QSOX2	chr9	139098179	-1	protein_coding
ENSG00000165821	-0.504465	2.2215	7.6882	0.00555831	0.0926551	Males_Age3xAge1	SALL2	chr14	21989232	-1	protein_coding
ENSG00000165905	-0.766768	2.9962	11.1151	0.000856298	0.0349265	Males_Age3xAge1	GYLTL1B	chr11	45943172	1	protein_coding
ENSG00000166126	-0.912419	1.51452	16.5133	4.83106e-05	0.00932243	Males_Age3xAge1	AMN	chr14	103388993	1	protein_coding
ENSG00000166333	0.22209	6.91211	8.64968	0.00327118	0.0726555	Males_Age3xAge1	ILK	chr11	6624961	1	protein_coding
ENSG00000166441	-0.274681	10.1273	12.3907	0.000431477	0.0252773	Males_Age3xAge1	RPL27A	chr11	8703958	1	protein_coding
ENSG00000166444	1.45353	0.591455	17.6527	2.65133e-05	0.00584712	Males_Age3xAge1	ST5	chr11	8714898	-1	protein_coding
ENSG00000166619	-0.143867	6.05762	8.49385	0.00356348	0.0759861	Males_Age3xAge1	BLCAP	chr20	36120874	-1	protein_coding
ENSG00000166669	-0.410037	4.6007	9.69118	0.00185155	0.0522069	Males_Age3xAge1	ATF7IP2	chr16	10420291	1	protein_coding
ENSG00000166816	1.07264	1.59465	11.542	0.00068042	0.0309973	Males_Age3xAge1	LDHD	chr16	75145758	-1	protein_coding
ENSG00000167106	-0.613873	7.41678	17.7155	2.56532e-05	0.00576032	Males_Age3xAge1	FAM102A	chr9	130702858	-1	protein_coding
ENSG00000167123	1.30908	2.27048	19.3322	1.0984e-05	0.00385016	Males_Age3xAge1	CERCAM	chr9	131174030	1	protein_coding
ENSG00000167286	-0.426629	6.63919	8.26212	0.00404809	0.0798123	Males_Age3xAge1	CD3D	chr11	118209669	-1	protein_coding
ENSG00000167291	-0.540247	2.61405	12.3378	0.000443867	0.0256157	Males_Age3xAge1	TBC1D16	chr17	77906142	-1	protein_coding
ENSG00000167383	-1.0314	0.893771	15.3607	8.88163e-05	0.0119233	Males_Age3xAge1	ZNF229	chr19	44921685	-1	protein_coding
ENSG00000167460	0.283655	8.20589	9.39039	0.00218126	0.0576843	Males_Age3xAge1	TPM4	chr19	16177831	1	protein_coding
ENSG00000167483	-0.558353	6.11001	7.73151	0.00542654	0.0914722	Males_Age3xAge1	FAM129C	chr19	17634110	1	protein_coding
ENSG00000167526	-0.372453	10.963	15.339	8.98408e-05	0.0119233	Males_Age3xAge1	RPL13	chr16	89627065	1	protein_coding
ENSG00000167658	-0.229557	11.7342	10.8655	0.000979712	0.0380486	Males_Age3xAge1	EEF2	chr19	3976054	-1	protein_coding
ENSG00000167815	-0.425583	5.57311	13.6574	0.000219374	0.0180859	Males_Age3xAge1	PRDX2	chr19	12907634	-1	protein_coding
ENSG00000168028	-0.309605	10.0227	11.5322	0.000684013	0.0309973	Males_Age3xAge1	RPSA	chr3	39448180	1	protein_coding
ENSG00000168056	-0.441114	6.60985	8.19328	0.00420457	0.0814507	Males_Age3xAge1	LTBP3	chr11	65306276	-1	protein_coding
ENSG00000168067	-0.222136	6.3289	8.01264	0.0046452	0.0846418	Males_Age3xAge1	MAP4K2	chr11	64556290	-1	protein_coding
ENSG00000168229	0.767511	4.3802	9.26411	0.00233688	0.0602516	Males_Age3xAge1	PTGDR	chr14	52734431	1	protein_coding
ENSG00000168291	0.153637	5.81279	8.09954	0.00442766	0.0832292	Males_Age3xAge1	PDHB	chr3	58413357	-1	protein_coding
ENSG00000168329	0.662538	8.36954	9.77907	0.0017651	0.0511575	Males_Age3xAge1	CX3CR1	chr3	39304985	-1	protein_coding
ENSG00000168421	-0.419277	6.24311	11.2522	0.000795299	0.033986	Males_Age3xAge1	RHOH	chr4	40192673	1	protein_coding
ENSG00000168538	0.16004	6.47248	10.9286	0.00094691	0.0372431	Males_Age3xAge1	TRAPPC11	chr4	184580420	1	protein_coding
ENSG00000168661	-0.376916	2.44247	8.46659	0.00361729	0.0764957	Males_Age3xAge1	ZNF30	chr19	35417807	1	protein_coding
ENSG00000168672	-0.368608	4.58393	7.60214	0.0058299	0.0943633	Males_Age3xAge1	FAM84B	chr8	127564687	-1	protein_coding
ENSG00000168734	-0.733354	3.00754	12.7972	0.000347141	0.0225641	Males_Age3xAge1	PKIG	chr20	43160426	1	protein_coding
ENSG00000168813	-0.392077	5.58146	9.97374	0.00158789	0.0481828	Males_Age3xAge1	ZNF507	chr19	32836500	1	protein_coding
ENSG00000168824	-0.834458	4.05477	7.7282	0.00543649	0.0914722	Males_Age3xAge1	NSG1	chr4	4349867	1	protein_coding
ENSG00000168916	-0.842085	1.7414	10.6861	0.00107941	0.039351	Males_Age3xAge1	ZNF608	chr5	123972608	-1	protein_coding
ENSG00000169047	-0.873949	3.23363	23.7512	1.09629e-06	0.000676957	Males_Age3xAge1	IRS1	chr2	227596033	-1	protein_coding
ENSG00000169189	-0.180583	5.02011	8.19192	0.00420774	0.0814507	Males_Age3xAge1	NSMCE1	chr16	27236312	-1	protein_coding
ENSG00000169252	0.578046	4.6979	8.10413	0.00441646	0.0832292	Males_Age3xAge1	ADRB2	chr5	148206156	1	protein_coding
ENSG00000169554	0.361319	8.03921	8.28387	0.00399987	0.0791735	Males_Age3xAge1	ZEB2	chr2	145141648	-1	protein_coding
ENSG00000169567	-0.231378	6.88385	9.96829	0.0015926	0.0482073	Males_Age3xAge1	HINT1	chr5	130494720	-1	protein_coding
ENSG00000169855	-2.37599	0.502069	57.5926	3.22433e-14	1.99102e-10	Males_Age3xAge1	ROBO1	chr3	78646390	-1	protein_coding
ENSG00000169896	0.341986	8.84346	7.68778	0.00555961	0.0926551	Males_Age3xAge1	ITGAM	chr16	31271311	1	protein_coding
ENSG00000169992	-0.584561	2.54388	8.57936	0.00339994	0.0741659	Males_Age3xAge1	NLGN2	chr17	7308193	1	protein_coding
ENSG00000170310	0.193831	4.61391	8.64326	0.00328273	0.0726555	Males_Age3xAge1	STX8	chr17	9153788	-1	protein_coding
ENSG00000170364	-0.249811	2.86429	9.08052	0.00258347	0.0641181	Males_Age3xAge1	SETMAR	chr3	4344988	1	protein_coding
ENSG00000170522	0.610314	3.22896	9.029	0.0026573	0.0653739	Males_Age3xAge1	ELOVL6	chr4	110967002	-1	protein_coding
ENSG00000170604	-0.271495	4.72166	9.6627	0.00188047	0.0527814	Males_Age3xAge1	IRF2BP1	chr19	46386866	-1	protein_coding
ENSG00000171097	-0.27992	3.06123	7.47578	0.00625346	0.0981324	Males_Age3xAge1	CCBL1	chr9	131595221	-1	protein_coding
ENSG00000171444	-0.784923	2.35496	16.0403	6.20087e-05	0.0110987	Males_Age3xAge1	MCC	chr5	112357796	-1	protein_coding
ENSG00000171596	1.01299	4.22162	11.6261	0.000650313	0.0306452	Males_Age3xAge1	NMUR1	chr2	232387871	-1	protein_coding
ENSG00000171858	-0.426698	8.05418	15.9032	6.66668e-05	0.0111073	Males_Age3xAge1	RPS21	chr20	60962172	1	protein_coding
ENSG00000171860	0.812699	5.52852	10.2982	0.00133157	0.0438376	Males_Age3xAge1	C3AR1	chr12	8210898	-1	protein_coding
ENSG00000171962	-0.38951	2.19859	12.1661	0.000486657	0.0268313	Males_Age3xAge1	LRRC48	chr17	17876127	1	protein_coding
ENSG00000172037	0.703712	3.3909	7.93044	0.004861	0.0870562	Males_Age3xAge1	LAMB2	chr3	49158547	-1	protein_coding
ENSG00000172057	-0.492088	6.63085	14.3289	0.000153492	0.0157969	Males_Age3xAge1	ORMDL3	chr17	38077294	-1	protein_coding
ENSG00000172116	-1.42763	5.6823	24.6489	6.87848e-07	0.00049817	Males_Age3xAge1	CD8B	chr2	87042462	-1	protein_coding
ENSG00000172345	-0.27617	6.3147	9.04084	0.00264014	0.0650813	Males_Age3xAge1	STARD5	chr15	81601394	-1	protein_coding
ENSG00000172716	0.314049	6.67792	9.15347	0.00248246	0.0626961	Males_Age3xAge1	SLFN11	chr17	33677324	-1	protein_coding
ENSG00000172809	-0.275144	8.88979	12.6037	0.00038498	0.023892	Males_Age3xAge1	RPL38	chr17	72199721	1	protein_coding
ENSG00000172915	-0.680571	2.44646	11.529	0.000685204	0.0309973	Males_Age3xAge1	NBEA	chr13	35516424	1	protein_coding
ENSG00000172985	-0.689958	2.31854	14.515	0.000139047	0.0149728	Males_Age3xAge1	SH3RF3	chr2	109745804	1	protein_coding
ENSG00000173011	-0.155494	6.05164	11.9706	0.000540465	0.0280224	Males_Age3xAge1	TADA2B	chr4	7043626	1	protein_coding
ENSG00000173013	-0.432013	1.0992	7.64588	0.00569021	0.0929834	Males_Age3xAge1	CCDC96	chr4	7042579	-1	protein_coding
ENSG00000173068	1.40479	1.73537	11.8705	0.00057031	0.0285155	Males_Age3xAge1	BNC2	chr9	16409501	-1	protein_coding
ENSG00000173113	-0.203213	5.77597	10.3123	0.00132144	0.0437664	Males_Age3xAge1	TRMT112	chr11	64083932	-1	protein_coding
ENSG00000173114	-2.14799	4.70701	32.3521	1.28621e-08	1.76496e-05	Males_Age3xAge1	LRRN3	chr7	110731062	1	protein_coding
ENSG00000173369	1.57904	1.70146	8.15512	0.00429397	0.0824737	Males_Age3xAge1	C1QB	chr1	22979255	1	protein_coding
ENSG00000173372	1.36841	2.90178	10.012	0.00155522	0.0477484	Males_Age3xAge1	C1QA	chr1	22962999	1	protein_coding
ENSG00000173511	-0.366093	4.25552	13.0995	0.000295381	0.0202664	Males_Age3xAge1	VEGFB	chr11	64002010	1	protein_coding
ENSG00000173559	0.307259	5.77932	10.3332	0.0013066	0.0436419	Males_Age3xAge1	NABP1	chr2	192542794	1	protein_coding
ENSG00000173744	0.223394	6.54239	10.3393	0.00130226	0.0436419	Males_Age3xAge1	AGFG1	chr2	228336868	1	protein_coding
ENSG00000173926	-0.769114	1.81111	14.5538	0.000136211	0.0148868	Males_Age3xAge1	2019-03-03	chr5	126203406	-1	protein_coding
ENSG00000173930	0.703015	4.34011	14.2108	0.00016343	0.0161598	Males_Age3xAge1	SLCO4C1	chr5	101569690	-1	protein_coding
ENSG00000174007	-0.332048	2.5474	9.49619	0.00205899	0.055887	Males_Age3xAge1	CEP19	chr3	196433148	-1	protein_coding
ENSG00000174282	-0.187743	7.34971	7.92065	0.00488737	0.0870562	Males_Age3xAge1	ZBTB4	chr17	7362685	-1	protein_coding
ENSG00000174292	-0.565193	2.62006	11.3498	0.00075455	0.0329282	Males_Age3xAge1	TNK1	chr17	7283853	1	protein_coding
ENSG00000174444	-0.276539	11.0859	11.5034	0.000694704	0.0313124	Males_Age3xAge1	RPL4	chr15	66790355	-1	protein_coding
ENSG00000174469	-1.92073	2.55104	12.9045	0.00032779	0.0216482	Males_Age3xAge1	CNTNAP2	chr7	145813453	1	protein_coding
ENSG00000174586	-0.466889	1.79515	8.73099	0.00312847	0.0710232	Males_Age3xAge1	ZNF497	chr19	58865723	-1	protein_coding
ENSG00000174600	0.835668	5.54887	10.695	0.00107425	0.039351	Males_Age3xAge1	CMKLR1	chr12	108681821	-1	protein_coding
ENSG00000174669	-0.434238	2.77288	9.89437	0.00165786	0.0493362	Males_Age3xAge1	SLC29A2	chr11	66129992	-1	protein_coding
ENSG00000174748	-0.204467	10.4045	11.6437	0.00064422	0.0304832	Males_Age3xAge1	RPL15	chr3	23958036	1	protein_coding
ENSG00000174807	-2.63779	1.947	59.6976	1.10611e-14	1.36604e-10	Males_Age3xAge1	CD248	chr11	66081958	-1	protein_coding
ENSG00000174885	-1.20304	2.3942	19.7469	8.84071e-06	0.00330857	Males_Age3xAge1	NLRP6	chr11	278365	1	protein_coding
ENSG00000174996	-0.353718	4.23236	12.421	0.000424541	0.0252071	Males_Age3xAge1	KLC2	chr11	66024765	1	protein_coding
ENSG00000175029	0.376586	6.12157	11.0672	0.000878688	0.0355796	Males_Age3xAge1	CTBP2	chr10	126676421	-1	protein_coding
ENSG00000175066	0.538636	5.28779	12.4581	0.000416185	0.0250558	Males_Age3xAge1	GK5	chr3	141882414	-1	protein_coding
ENSG00000175130	-0.38345	5.3985	11.482	0.000702746	0.0315597	Males_Age3xAge1	MARCKSL1	chr1	32799433	-1	protein_coding
ENSG00000175445	1.24563	1.89709	7.75781	0.00534808	0.0913812	Males_Age3xAge1	LPL	chr8	19759228	1	protein_coding
ENSG00000175470	-0.190917	5.44303	8.89576	0.00285833	0.0678853	Males_Age3xAge1	PPP2R2D	chr10	133747955	1	protein_coding
ENSG00000175970	-0.279435	5.30718	13.8333	0.000199764	0.0173441	Males_Age3xAge1	UNC119B	chr12	121148238	1	protein_coding
ENSG00000176171	-0.336012	3.63216	9.66758	0.00187548	0.0527613	Males_Age3xAge1	BNIP3	chr10	133781578	-1	protein_coding
ENSG00000176293	-0.780703	1.66898	10.3908	0.00126646	0.0435676	Males_Age3xAge1	ZNF135	chr19	58570607	1	protein_coding
ENSG00000176490	-1.17294	0.538212	13.5598	0.000231083	0.018294	Males_Age3xAge1	DIRAS1	chr19	2714565	-1	protein_coding
ENSG00000176533	-0.588678	4.31069	11.2161	0.000810897	0.0340411	Males_Age3xAge1	GNG7	chr19	2511217	-1	protein_coding
ENSG00000176834	0.592668	1.34145	8.35243	0.00385171	0.078591	Males_Age3xAge1	VSIG10	chr12	118501398	-1	protein_coding
ENSG00000176871	0.232061	5.64934	7.8169	0.00517598	0.0899063	Males_Age3xAge1	WSB2	chr12	118470712	-1	protein_coding
ENSG00000177000	0.190063	6.65258	8.33685	0.00388488	0.0786529	Males_Age3xAge1	MTHFR	chr1	11845780	-1	protein_coding
ENSG00000177030	-0.212005	4.94657	9.09303	0.00256586	0.0641181	Males_Age3xAge1	DEAF1	chr11	644233	-1	protein_coding
ENSG00000177096	0.469948	2.0768	10.5288	0.00117526	0.0411175	Males_Age3xAge1	FAM109B	chr22	42470255	1	protein_coding
ENSG00000177192	-0.294892	4.51423	14.8339	0.000117406	0.0135356	Males_Age3xAge1	PUS1	chr12	132413745	1	protein_coding
ENSG00000177425	-0.582169	3.02921	8.34724	0.00386273	0.078591	Males_Age3xAge1	PAWR	chr12	79968759	-1	protein_coding
ENSG00000177721	-0.364077	4.4767	9.22315	0.00238974	0.061104	Males_Age3xAge1	ANXA2R	chr5	43039335	-1	protein_coding
ENSG00000177732	-0.656069	3.47667	24.6839	6.75447e-07	0.00049817	Males_Age3xAge1	SOX12	chr20	306207	1	protein_coding
ENSG00000177954	-0.303438	10.8217	10.5521	0.00116058	0.0409098	Males_Age3xAge1	RPS27	chr1	153963235	1	protein_coding
ENSG00000178035	-0.321881	6.24004	26.1804	3.10965e-07	0.000320035	Males_Age3xAge1	IMPDH2	chr3	49061758	-1	protein_coding
ENSG00000178177	0.252586	3.98422	7.66233	0.00563857	0.0929834	Males_Age3xAge1	LCORL	chr4	17842822	-1	protein_coding
ENSG00000178425	-0.197739	5.09924	7.52837	0.00607349	0.0963901	Males_Age3xAge1	NT5DC1	chr6	116422012	1	protein_coding
ENSG00000178764	-0.272775	5.64426	8.36434	0.00382656	0.0782839	Males_Age3xAge1	ZHX2	chr8	123793633	1	protein_coding
ENSG00000178913	-0.176916	7.10074	7.73308	0.00542182	0.0914722	Males_Age3xAge1	TAF7	chr5	140698057	-1	protein_coding
ENSG00000178921	-0.233441	4.77029	8.03199	0.00459584	0.0843855	Males_Age3xAge1	PFAS	chr17	8150936	1	protein_coding
ENSG00000179088	-0.692657	1.13541	11.3624	0.00074946	0.0328221	Males_Age3xAge1	C12orf42	chr12	103631369	-1	protein_coding
ENSG00000179409	-0.253882	4.72417	10.1065	0.0014775	0.0469079	Males_Age3xAge1	GEMIN4	chr17	647654	-1	protein_coding
ENSG00000179455	-1.30922	0.502851	10.1163	0.00146966	0.0467792	Males_Age3xAge1	MKRN3	chr15	23810454	1	protein_coding
ENSG00000179456	-0.223223	6.24875	10.0086	0.00155811	0.0477484	Males_Age3xAge1	ZBTB18	chr1	244214585	1	protein_coding
ENSG00000179750	1.38818	1.90468	8.95869	0.00276153	0.0670603	Males_Age3xAge1	APOBEC3B	chr22	39378352	1	protein_coding
ENSG00000179855	-0.920947	2.14546	15.3109	9.11883e-05	0.0119233	Males_Age3xAge1	GIPC3	chr19	3585551	1	protein_coding
ENSG00000180035	-0.33467	3.80277	14.5099	0.000139423	0.0149728	Males_Age3xAge1	ZNF48	chr16	30389427	1	protein_coding
ENSG00000180096	-0.312197	7.17258	8.67845	0.00321995	0.0723026	Males_Age3xAge1	2019-09-01	chr16	30389454	-1	protein_coding
ENSG00000180509	0.506993	3.29028	8.14952	0.00430725	0.0826002	Males_Age3xAge1	KCNE1	chr21	35818988	-1	protein_coding
ENSG00000180739	0.75651	5.80425	7.44923	0.00634637	0.0990868	Males_Age3xAge1	S1PR5	chr19	10623623	-1	protein_coding
ENSG00000180817	-0.410006	5.95388	12.7028	0.000365105	0.0231254	Males_Age3xAge1	PPA1	chr10	71962586	-1	protein_coding
ENSG00000181036	0.894247	5.73455	7.46145	0.00630343	0.0986658	Males_Age3xAge1	FCRL6	chr1	159770301	1	protein_coding
ENSG00000181163	-0.248822	8.98412	7.92552	0.00487423	0.0870562	Males_Age3xAge1	NPM1	chr5	170814120	1	protein_coding
ENSG00000181690	-0.653383	3.50836	8.61996	0.00332499	0.0731972	Males_Age3xAge1	PLAG1	chr8	57073463	-1	protein_coding
ENSG00000181754	-0.433475	4.99743	8.61261	0.00333843	0.0732112	Males_Age3xAge1	AMIGO1	chr1	110046797	-1	protein_coding
ENSG00000182568	-0.419848	7.73722	17.8185	2.43006e-05	0.0056625	Males_Age3xAge1	SATB1	chr3	18386879	-1	protein_coding
ENSG00000182718	0.314686	8.66129	7.98735	0.00471053	0.0851757	Males_Age3xAge1	ANXA2	chr15	60639333	-1	protein_coding
ENSG00000182774	-0.27656	9.16513	8.91919	0.0028219	0.067761	Males_Age3xAge1	RPS17L	chr15	83205504	-1	protein_coding
ENSG00000182866	-0.309968	8.0298	7.74254	0.00539348	0.0913812	Males_Age3xAge1	LCK	chr1	32716840	1	protein_coding
ENSG00000182899	-0.256213	9.07479	10.7007	0.00107094	0.039351	Males_Age3xAge1	RPL35A	chr3	197676858	1	protein_coding
ENSG00000183060	-0.40163	3.2044	7.60964	0.00580572	0.0940953	Males_Age3xAge1	LYSMD4	chr15	100255902	-1	protein_coding
ENSG00000183260	-0.301318	2.91985	8.01354	0.0046429	0.0846418	Males_Age3xAge1	ABHD16B	chr20	62492566	1	protein_coding
ENSG00000183401	0.355282	5.19767	10.8211	0.00100348	0.0382499	Males_Age3xAge1	CCDC159	chr19	11455360	1	protein_coding
ENSG00000183624	-0.235469	5.15216	8.99472	0.00270761	0.0663473	Males_Age3xAge1	HMCES	chr3	128997671	1	protein_coding
ENSG00000183691	-1.29466	3.11884	11.7973	0.000593172	0.0293027	Males_Age3xAge1	NOG	chr17	54671060	1	protein_coding
ENSG00000183735	0.271484	5.71434	13.461	0.000243572	0.0188007	Males_Age3xAge1	TBK1	chr12	64845660	1	protein_coding
ENSG00000184005	0.623384	2.1074	8.73465	0.00312219	0.0710112	Males_Age3xAge1	ST6GALNAC3	chr1	76540404	1	protein_coding
ENSG00000184182	0.235831	5.76528	11.9305	0.000552234	0.0281544	Males_Age3xAge1	UBE2F	chr2	238875469	1	protein_coding
ENSG00000184226	-0.858613	2.96375	8.51209	0.00352795	0.0756049	Males_Age3xAge1	PCDH9	chr13	66876967	-1	protein_coding
ENSG00000184384	-0.38618	6.2742	12.2113	0.000474998	0.026544	Males_Age3xAge1	MAML2	chr11	95709762	-1	protein_coding
ENSG00000184613	-0.851824	6.60536	16.6028	4.60825e-05	0.00903363	Males_Age3xAge1	NELL2	chr12	44902058	-1	protein_coding
ENSG00000184640	-0.155279	9.71904	9.53942	0.00201105	0.0552717	Males_Age3xAge1	2019-09-09	chr17	75276651	1	protein_coding
ENSG00000184916	0.700492	1.395	10.1193	0.00146723	0.0467792	Males_Age3xAge1	JAG2	chr14	105607318	-1	protein_coding
ENSG00000184988	0.316118	4.4665	8.00572	0.00466297	0.0846418	Males_Age3xAge1	TMEM106A	chr17	41363854	1	protein_coding
ENSG00000185015	0.411984	2.16371	10.3659	0.00128365	0.0436419	Males_Age3xAge1	CA13	chr8	86132816	1	protein_coding
ENSG00000185115	-0.261004	5.48177	10.7172	0.00106142	0.039351	Males_Age3xAge1	NDNL2	chr15	29560353	-1	protein_coding
ENSG00000185262	-0.274412	6.26278	7.74564	0.00538425	0.0913812	Males_Age3xAge1	UBALD2	chr17	74261283	1	protein_coding
ENSG00000185339	0.92753	4.04608	10.5823	0.00114176	0.0405195	Males_Age3xAge1	TCN2	chr22	31002825	1	protein_coding
ENSG00000185361	-0.23339	5.04424	11.8094	0.000589336	0.0292301	Males_Age3xAge1	TNFAIP8L1	chr19	4639530	1	protein_coding
ENSG00000185432	0.317386	6.88061	7.62373	0.00576051	0.0937316	Males_Age3xAge1	METTL7A	chr12	51317255	1	protein_coding
ENSG00000185722	0.179653	7.02617	8.88107	0.00288143	0.0683026	Males_Age3xAge1	ANKFY1	chr17	4067201	-1	protein_coding
ENSG00000185760	-0.778179	2.34796	15.5334	8.10616e-05	0.0116408	Males_Age3xAge1	KCNQ5	chr6	73331520	1	protein_coding
ENSG00000185875	-0.510332	2.68003	12.0087	0.000529519	0.027829	Males_Age3xAge1	THNSL1	chr10	25305587	1	protein_coding
ENSG00000186088	0.369157	6.7406	8.12218	0.00437269	0.082948	Males_Age3xAge1	GSAP	chr7	76940068	-1	protein_coding
ENSG00000186174	-0.312601	7.5449	7.92266	0.00488195	0.0870562	Males_Age3xAge1	BCL9L	chr11	118764584	-1	protein_coding
ENSG00000186468	-0.318906	9.92693	13.6825	0.000216461	0.0180628	Males_Age3xAge1	RPS23	chr5	81569177	-1	protein_coding
ENSG00000186496	0.547333	1.05431	7.6401	0.00570849	0.0931306	Males_Age3xAge1	ZNF396	chr18	32946661	-1	protein_coding
ENSG00000186522	0.503216	2.85416	7.53462	0.00605244	0.0963901	Males_Age3xAge1	2019-09-10	chr2	110300559	-1	protein_coding
ENSG00000186687	-0.271697	5.44479	7.54932	0.00600328	0.0960126	Males_Age3xAge1	LYRM7	chr5	130506503	1	protein_coding
ENSG00000186854	-0.576439	6.67411	7.74335	0.00539106	0.0913812	Males_Age3xAge1	TRABD2A	chr2	85048774	-1	protein_coding
ENSG00000187037	0.490599	3.37383	10.2463	0.00136962	0.0445127	Males_Age3xAge1	GPR141	chr7	37723399	1	protein_coding
ENSG00000187145	-0.210769	5.2664	13.9777	0.00018499	0.0169653	Males_Age3xAge1	MRPS21	chr1	150266289	1	protein_coding
ENSG00000187474	1.01226	2.60777	8.44174	0.00366705	0.0771518	Males_Age3xAge1	FPR3	chr19	52298416	1	protein_coding
ENSG00000187535	-0.244128	3.2265	7.57353	0.00592316	0.0952488	Males_Age3xAge1	IFT140	chr16	1560428	-1	protein_coding
ENSG00000187862	-1.30213	1.98828	20.4605	6.08739e-06	0.00313247	Males_Age3xAge1	TTC24	chr1	156549519	1	protein_coding
ENSG00000187951	0.353033	2.3646	7.78196	0.00527705	0.091149	Males_Age3xAge1	ARHGAP11B	chr15	30916697	1	protein_coding
ENSG00000188191	-0.647971	3.50001	19.9795	7.82749e-06	0.00322866	Males_Age3xAge1	PRKAR1B	chr7	588834	-1	protein_coding
ENSG00000188242	-0.406735	3.91397	15.8411	6.8891e-05	0.0111948	Males_Age3xAge1	CTD-2228K2.5	chr5	466239	-1	protein_coding
ENSG00000188626	0.776887	1.83654	8.414	0.00372343	0.0775446	Males_Age3xAge1	GOLGA8M	chr15	28947100	-1	protein_coding
ENSG00000188846	-0.244468	9.4543	9.055	0.00261977	0.064838	Males_Age3xAge1	RPL14	chr3	40498783	1	protein_coding
ENSG00000189376	0.2551	3.44883	9.7891	0.00175549	0.051078	Males_Age3xAge1	C8orf76	chr8	124232196	-1	protein_coding
ENSG00000196092	-0.865195	6.00674	12.0583	0.000515613	0.027829	Males_Age3xAge1	PAX5	chr9	36833272	-1	protein_coding
ENSG00000196155	-0.556623	4.21204	15.3345	9.0058e-05	0.0119233	Males_Age3xAge1	PLEKHG4	chr16	67311413	1	protein_coding
ENSG00000196453	-0.322459	4.36646	13.5082	0.000237522	0.018449	Males_Age3xAge1	ZNF777	chr7	149128454	-1	protein_coding
ENSG00000196497	-0.335294	4.75115	12.7222	0.000361334	0.0231254	Males_Age3xAge1	IPO4	chr14	24649425	-1	protein_coding
ENSG00000196683	-0.380854	7.32113	10.5717	0.0011483	0.0406349	Males_Age3xAge1	TOMM7	chr7	22852251	-1	protein_coding
ENSG00000196700	-0.327162	5.29084	11.1765	0.000828401	0.0345633	Males_Age3xAge1	ZNF512B	chr20	62588055	-1	protein_coding
ENSG00000196968	0.357475	5.14851	9.76549	0.00177819	0.0511902	Males_Age3xAge1	FUT11	chr10	75532049	1	protein_coding
ENSG00000196975	0.293674	5.50426	8.15743	0.00428851	0.0824737	Males_Age3xAge1	ANXA4	chr2	69871557	1	protein_coding
ENSG00000197093	-0.686184	3.08861	10.8361	0.000995399	0.0381776	Males_Age3xAge1	GAL3ST4	chr7	99756867	-1	protein_coding
ENSG00000197283	-0.391714	5.88377	7.90342	0.00493413	0.0871767	Males_Age3xAge1	SYNGAP1	chr6	33387847	1	protein_coding
ENSG00000197457	-0.491131	6.29992	9.31741	0.00226986	0.0592659	Males_Age3xAge1	STMN3	chr20	62271061	-1	protein_coding
ENSG00000197506	1.13515	0.677719	8.83235	0.00295938	0.0691271	Males_Age3xAge1	SLC28A3	chr9	86890372	-1	protein_coding
ENSG00000197601	0.341075	6.98535	10.6093	0.00112523	0.0400478	Males_Age3xAge1	FAR1	chr11	13690217	1	protein_coding
ENSG00000197653	0.862817	0.912347	10.6545	0.00109802	0.0396508	Males_Age3xAge1	DNAH10	chr12	124247042	1	protein_coding
ENSG00000197713	0.210056	4.81306	8.08653	0.00445954	0.0834474	Males_Age3xAge1	RPE	chr2	210867289	1	protein_coding
ENSG00000197756	-0.262019	9.57014	13.2395	0.000274116	0.0200547	Males_Age3xAge1	RPL37A	chr2	217362912	1	protein_coding
ENSG00000197892	0.236242	6.18216	7.84569	0.00509419	0.0891122	Males_Age3xAge1	KIF13B	chr8	28924796	-1	protein_coding
ENSG00000197958	-0.345849	9.74566	17.9501	2.26769e-05	0.00550529	Males_Age3xAge1	RPL12	chr9	130209953	-1	protein_coding
ENSG00000198046	-1.07734	0.974388	16.0509	6.16611e-05	0.0110987	Males_Age3xAge1	ZNF667	chr19	56950694	-1	protein_coding
ENSG00000198242	-0.266018	9.27249	10.3431	0.00129957	0.0436419	Males_Age3xAge1	RPL23A	chr17	27046411	1	protein_coding
ENSG00000198431	0.185354	6.47107	7.90586	0.00492748	0.0871767	Males_Age3xAge1	TXNRD1	chr12	104609557	1	protein_coding
ENSG00000198477	-0.528401	1.98998	11.1138	0.0008569	0.0349265	Males_Age3xAge1	ZNF280B	chr22	22838767	-1	protein_coding
ENSG00000198574	0.826295	5.5596	7.76355	0.00533112	0.0913812	Males_Age3xAge1	SH2D1B	chr1	162365056	-1	protein_coding
ENSG00000198586	-0.271094	6.79478	8.32448	0.00391144	0.0787073	Males_Age3xAge1	TLK1	chr2	171847333	-1	protein_coding
ENSG00000198648	0.278159	5.1244	10.5487	0.0011627	0.0409098	Males_Age3xAge1	STK39	chr2	168810530	-1	protein_coding
ENSG00000198755	-0.333081	9.53437	14.4682	0.000142546	0.0151131	Males_Age3xAge1	RPL10A	chr6	35436185	1	protein_coding
ENSG00000198843	0.18794	6.53879	8.03094	0.0045985	0.0843855	Males_Age3xAge1	SELT	chr3	150320662	1	protein_coding
ENSG00000198851	-0.441681	8.23456	9.57287	0.00197474	0.0545594	Males_Age3xAge1	CD3E	chr11	118175260	1	protein_coding
ENSG00000198894	-0.256525	4.71689	11.4384	0.000719407	0.0320746	Males_Age3xAge1	KIAA1737	chr14	77564440	1	protein_coding
ENSG00000198931	-0.220164	6.31487	8.2529	0.0040687	0.079819	Males_Age3xAge1	APRT	chr16	88875747	-1	protein_coding
ENSG00000203747	0.743193	8.85515	9.4156	0.00215147	0.0572644	Males_Age3xAge1	FCGR3A	chr1	161511549	-1	protein_coding
ENSG00000203797	1.08567	0.873731	8.05798	0.00453036	0.0842619	Males_Age3xAge1	DDO	chr6	110712974	-1	protein_coding
ENSG00000203993	-0.229317	3.67457	9.43089	0.0021336	0.0570787	Males_Age3xAge1	C9orf37	chr9	140509784	-1	protein_coding
ENSG00000204186	-0.602516	3.84375	17.7679	2.49556e-05	0.00570744	Males_Age3xAge1	ZDBF2	chr2	207139387	1	protein_coding
ENSG00000204228	-0.427805	2.64897	9.81764	0.00172846	0.0507053	Males_Age3xAge1	HSD17B8	chr6	33172419	1	protein_coding
ENSG00000204248	-1.24003	1.43352	22.1066	2.57925e-06	0.00151685	Males_Age3xAge1	COL11A2	chr6	33130458	-1	protein_coding
ENSG00000204252	-0.43925	5.98549	7.78963	0.00525469	0.0908959	Males_Age3xAge1	HLA-DOA	chr6	32971955	-1	protein_coding
ENSG00000204315	0.813934	1.07561	11.3193	0.00076706	0.033123	Males_Age3xAge1	FKBPL	chr6	32096484	-1	protein_coding
ENSG00000204387	-0.299859	6.46254	7.86944	0.00502772	0.0881994	Males_Age3xAge1	C6orf48	chr6	31802385	1	protein_coding
ENSG00000204590	-0.165192	5.6586	7.78951	0.00525504	0.0908959	Males_Age3xAge1	GNL1	chr6	30509154	-1	protein_coding
ENSG00000204628	-0.248383	10.3769	15.881	6.74535e-05	0.0111073	Males_Age3xAge1	GNB2L1	chr5	180663909	-1	protein_coding
ENSG00000205089	-0.574006	0.788443	8.00139	0.00467414	0.0846418	Males_Age3xAge1	CCNI2	chr5	132083137	1	protein_coding
ENSG00000205268	-0.351172	7.26495	8.10139	0.00442313	0.0832292	Males_Age3xAge1	PDE7A	chr8	66629745	-1	protein_coding
ENSG00000205356	-0.237517	7.08555	8.46758	0.00361532	0.0764957	Males_Age3xAge1	TECPR1	chr7	97843936	-1	protein_coding
ENSG00000205423	0.232556	4.72149	14.6213	0.00013142	0.014622	Males_Age3xAge1	CNEP1R1	chr16	50058321	1	protein_coding
ENSG00000205846	0.857535	1.79638	9.65564	0.00188771	0.0528645	Males_Age3xAge1	CLEC6A	chr12	8608522	1	protein_coding
ENSG00000206561	0.68961	3.79647	7.68826	0.00555812	0.0926551	Males_Age3xAge1	COLQ	chr3	15491640	-1	protein_coding
ENSG00000211662	-1.33339	2.86698	7.87972	0.00499922	0.0879283	Males_Age3xAge1	IGLV3-21	chr22	23054174	1	IG_V_gene
ENSG00000211670	-1.01692	0.387674	7.52413	0.0060878	0.0963901	Males_Age3xAge1	IGLV3-9	chr22	23161507	1	IG_V_gene
ENSG00000211721	-0.79756	2.68126	14.4031	0.000147558	0.0154435	Males_Age3xAge1	TRBV6-5	chr7	142180515	-1	TR_V_gene
ENSG00000211724	-0.886627	1.16954	11.6196	0.000652606	0.0306452	Males_Age3xAge1	TRBV6-6	chr7	142161931	-1	TR_V_gene
ENSG00000211728	-0.948215	1.1915	15.8872	6.72324e-05	0.0111073	Males_Age3xAge1	TRBV5-6	chr7	142131412	-1	TR_V_gene
ENSG00000211752	-1.12043	2.0384	19.9689	7.87106e-06	0.00322866	Males_Age3xAge1	TRBV27	chr7	142423173	1	TR_V_gene
ENSG00000211785	-0.663689	1.18957	10.2648	0.00135592	0.0444181	Males_Age3xAge1	TRAV12-1	chr14	22309422	1	TR_V_gene
ENSG00000211792	-0.704001	1.55956	8.77018	0.00306195	0.0701578	Males_Age3xAge1	TRAV14DV4	chr14	22392239	1	TR_V_gene
ENSG00000211799	-0.945986	2.21804	8.01925	0.00462829	0.0846418	Males_Age3xAge1	TRAV19	chr14	22475751	1	TR_V_gene
ENSG00000211804	-1.1738	0.621985	8.70434	0.00317453	0.0719365	Males_Age3xAge1	TRDV1	chr14	22564309	1	TR_V_gene
ENSG00000211806	-0.895541	0.684251	9.84376	0.00170409	0.0502278	Males_Age3xAge1	TRAV25	chr14	22580300	1	TR_V_gene
ENSG00000211809	-0.709029	1.05231	8.30215	0.00395981	0.0791321	Males_Age3xAge1	TRAV27	chr14	22615949	1	TR_V_gene
ENSG00000211817	-0.671939	1.32732	8.37734	0.00379929	0.0781279	Males_Age3xAge1	TRAV38-2DV8	chr14	22748988	1	TR_V_gene
ENSG00000211821	-1.80919	2.02014	8.03319	0.00459279	0.0843855	Males_Age3xAge1	TRDV2	chr14	22891362	1	TR_V_gene
ENSG00000211898	-1.03673	6.18267	9.47553	0.00208231	0.0562724	Males_Age3xAge1	IGHD	chr14	106303099	-1	IG_C_gene
ENSG00000211938	-0.945287	3.09471	7.75123	0.00536759	0.0913812	Males_Age3xAge1	IGHV3-7	chr14	106518400	-1	IG_V_gene
ENSG00000211941	-0.905193	2.23725	10.3584	0.00128885	0.0436419	Males_Age3xAge1	IGHV3-11	chr14	106573233	-1	IG_V_gene
ENSG00000213339	-0.291626	4.50645	11.2337	0.000803235	0.0340411	Males_Age3xAge1	QTRT1	chr19	10812106	1	protein_coding
ENSG00000213420	-0.781902	2.03687	18.0404	2.16272e-05	0.00550529	Males_Age3xAge1	GPC2	chr7	99767229	-1	protein_coding
ENSG00000213614	0.164192	6.74149	8.41608	0.00371917	0.0775446	Males_Age3xAge1	HEXA	chr15	72635775	-1	protein_coding
ENSG00000213625	0.246581	6.44778	9.40528	0.00216362	0.0574638	Males_Age3xAge1	LEPROT	chr1	65886270	1	protein_coding
ENSG00000213626	-0.429589	7.92132	9.94033	0.00161697	0.048806	Males_Age3xAge1	LBH	chr2	30454397	1	protein_coding
ENSG00000213648	0.562348	5.51451	7.76344	0.00533143	0.0913812	Males_Age3xAge1	SULT1A4	chr16	29467127	1	protein_coding
ENSG00000213719	0.238012	8.38607	7.71212	0.00548512	0.092165	Males_Age3xAge1	CLIC1	chr6	31698358	-1	protein_coding
ENSG00000213741	-0.438195	8.78324	15.8086	7.00819e-05	0.0112062	Males_Age3xAge1	RPS29	chr14	50043390	-1	protein_coding
ENSG00000214022	-0.181149	6.60019	8.26036	0.00405201	0.0798123	Males_Age3xAge1	REPIN1	chr7	150065278	1	protein_coding
ENSG00000214113	-0.327306	3.93752	8.24767	0.00408044	0.0798629	Males_Age3xAge1	LYRM4	chr6	5102827	-1	protein_coding
ENSG00000214265	-0.343349	6.23505	10.8456	0.000990332	0.0381016	Males_Age3xAge1	SNURF	chr15	25200181	1	protein_coding
ENSG00000214402	1.12724	1.78532	7.53011	0.00606763	0.0963901	Males_Age3xAge1	LCNL1	chr9	139876356	1	protein_coding
ENSG00000214706	-0.204515	4.47153	8.05141	0.00454682	0.0843167	Males_Age3xAge1	IFRD2	chr3	50325163	-1	protein_coding
ENSG00000215012	-0.383084	4.71259	12.8944	0.000329571	0.02165	Males_Age3xAge1	C22orf29	chr22	19833661	-1	protein_coding
ENSG00000215788	-0.455089	6.72225	7.90921	0.00491836	0.0871475	Males_Age3xAge1	TNFRSF25	chr1	6521211	-1	protein_coding
ENSG00000218891	-0.31281	2.57295	9.19543	0.00242621	0.0616536	Males_Age3xAge1	ZNF579	chr19	56088899	-1	protein_coding
ENSG00000221890	-0.55641	3.46831	10.3622	0.00128621	0.0436419	Males_Age3xAge1	NPTXR	chr22	39214457	-1	protein_coding
ENSG00000226660	-0.818413	2.51133	13.9048	0.000192311	0.017324	Males_Age3xAge1	TRBV2	chr7	142000747	1	TR_V_gene
ENSG00000226777	-0.752587	3.22682	11.7204	0.000618198	0.0298232	Males_Age3xAge1	KIAA0125	chr14	106383838	1	protein_coding
ENSG00000226979	-0.57778	2.84648	11.3272	0.000763785	0.0330973	Males_Age3xAge1	LTA	chr6	31539831	1	protein_coding
ENSG00000227507	-0.610677	7.85381	13.8086	0.000202403	0.0173441	Males_Age3xAge1	LTB	chr6	31548302	-1	protein_coding
ENSG00000229117	-0.249703	9.95291	9.74995	0.00179328	0.0515047	Males_Age3xAge1	RPL41	chr12	56510370	1	protein_coding
ENSG00000229729	0.24046	2.8156	8.73811	0.00311628	0.0710075	Males_Age3xAge1	RP11-159G9.5	chr3	88108424	1	protein_coding
ENSG00000231360	-0.423717	4.71204	13.8319	0.000199911	0.0173441	Males_Age3xAge1	AL592284.1	chr1	144339738	1	protein_coding
ENSG00000232859	-0.382768	3.03944	7.66508	0.00562998	0.0929834	Males_Age3xAge1	LYRM9	chr17	26205340	-1	protein_coding
ENSG00000232869	-0.856497	3.26977	16.9595	3.81856e-05	0.00799308	Males_Age3xAge1	TRBV29-1	chr7	142448053	1	TR_V_gene
ENSG00000234284	-0.332552	2.49809	7.97371	0.00474616	0.0856644	Males_Age3xAge1	ZNF879	chr5	178450753	1	protein_coding
ENSG00000235162	0.434637	4.81237	8.77814	0.00304862	0.0699822	Males_Age3xAge1	C12orf75	chr12	105629068	1	protein_coding
ENSG00000242265	-0.756822	2.11457	7.58513	0.00588517	0.0951333	Males_Age3xAge1	PEG10	chr7	94285637	1	protein_coding
ENSG00000243264	-1.32932	0.449759	7.57833	0.0059074	0.0951823	Males_Age3xAge1	IGKV2D-29	chr2	89986322	1	IG_V_gene
ENSG00000243364	0.36316	2.22321	8.87173	0.00289621	0.0685213	Males_Age3xAge1	EFNA4	chr1	155036207	1	protein_coding
ENSG00000243649	1.25248	0.21759	10.981	0.000920517	0.0366357	Males_Age3xAge1	CFB	chr6	31895475	1	protein_coding
ENSG00000244291	-0.872611	0.82207	10.961	0.000930521	0.0368331	Males_Age3xAge1	C7orf13	chr7	156431057	-1	protein_coding
ENSG00000249437	0.523373	7.59417	8.6109	0.00334156	0.0732112	Males_Age3xAge1	NAIP	chr5	70264310	-1	protein_coding
ENSG00000253305	1.83323	0.574812	13.5187	0.000236199	0.018449	Males_Age3xAge1	PCDHGB6	chr5	140787770	1	protein_coding
ENSG00000254772	-0.336288	10.8639	13.7332	0.000210695	0.0177013	Males_Age3xAge1	EEF1G	chr11	62327073	-1	protein_coding
ENSG00000255152	-1.67583	0.689401	13.6036	0.000225756	0.018294	Males_Age3xAge1	MSH5-SAPCD1	chr6	31707797	1	protein_coding
ENSG00000256515	-2.66082	1.77559	7.67161	0.00560964	0.0929834	Males_Age3xAge1	CCL3L3	chr17	34522268	-1	protein_coding
ENSG00000257093	-0.266588	7.2401	9.45042	0.00211101	0.0567994	Males_Age3xAge1	KIAA1147	chr7	141356528	-1	protein_coding
ENSG00000257950	-0.345374	3.37435	7.74881	0.00537479	0.0913812	Males_Age3xAge1	P2RX5-TAX1BP3	chr17	3566357	-1	protein_coding
ENSG00000258529	-2.86007	-1.68992	9.35894	0.00221901	0.0582156	Males_Age3xAge1	ALG9	chr11	111657010	-1	protein_coding
ENSG00000265681	-0.241199	9.77751	8.28162	0.00400485	0.0791735	Males_Age3xAge1	RPL17	chr18	47014851	-1	protein_coding
ENSG00000267508	-0.58727	1.54672	9.8574	0.0016915	0.0500959	Males_Age3xAge1	ZNF285	chr19	44886459	-1	protein_coding
ENSG00000268424	1.0736	0.932774	7.76469	0.00532775	0.0913812	Males_Age3xAge1	AC008948.1	chr5	101569696	1	protein_coding
ENSG00000268500	1.10573	4.08213	15.2138	9.60002e-05	0.0119758	Males_Age3xAge1	SIGLEC5	chr19	52115344	-1	protein_coding

## Sheet: Shared upregulated genes
ADRB2
ANXA4
ARHGEF3
CAPN2
CD58
CENPE
CERCAM
CIT
CLSPN
CSRP1
CX3CR1
DDB2
ECT2
ERBB2
FAM109B
FAM214B
FGFBP2
FUT11
IGFBP2
IGFBP7
ILK
JAG2
LGALS1
LGR6
LPAR6
MDM2
MEOX1
MLC1
NABP1
NCAPG
NPC1
OSBPL2
PAQR4
PDGFRB
PGM1
POLQ
PRSS23
PTTG1
RAP1GAP2
RECQL
S1PR5
SATB2
SLC1A4
SLC1A7
SLC27A3
SLCO4C1
SYT11
TBK1
TMEM200A
TSPAN2
TTC38
WSB2

## Sheet: Shared downregulated genes
ABLIM1
AGMAT
AL592284.1
ALDH5A1
AMIGO1
AMN
ANKS6
APEX1
ARHGEF4
ATF7IP2
ATHL1
ATP8A2
BACH2
BCAS4
C10orf2
C12orf23
C12orf42
C1QBP
CA11
CACHD1
CAMK4
CCDC109B
CCR7
CD248
CD27
CHMP7
CNN3
CRTAM
CTD-2228K2.5
DHODH
DIXDC1
DNAJA4
DNMT3A
DPH2
DYRK2
EEF1A1
EEF1B2
EEF1G
EIF2D
EIF3L
FAM102A
FAM134B
FAM162A
FAM213A
FBL
FBLN2
FCGBP
FLNB
GAMT
GLTSCR2
GNB2L1
GPC2
GRAMD1A
HINT1
HLA-DOA
HSP90AB1
IFT140
IL24
IMPDH2
ITGA6
KAT2A
KCNQ5
KDM1A
KIAA1147
KIAA1737
LDHB
LEF1
LRRN3
LTBP3
LYRM4
LYRM7
MAML2
MCC
METTL1
MMP28
MTA3
N4BP3
NBEA
NEFH
NELL2
NHP2
NKD1
NOG
NOSIP
NPM1
NPM3
NR3C2
NRCAM
NT5E
NUCB2
OBSCN
OXNAD1
PAICS
PDE3B
PDE7A
PDK1
PFAS
PITPNC1
PLAG1
PLEKHG4
PLXDC1
PODXL2
POLD2
POLR3H
PTK7
PUS1
QTRT1
RASGRF2
RCAN3
RHPN1
ROBO1
RPL10A
RPL11
RPL12
RPL13
RPL13A
RPL14
RPL15
RPL18
RPL18A
RPL19
RPL22
RPL23
RPL23A
RPL26
RPL27
RPL27A
RPL28
RPL29
RPL3
RPL30
RPL31
RPL32
RPL34
RPL35A
RPL36
RPL37
RPL37A
RPL38
RPL4
RPL5
RPL6
RPL7
RPL7A
RPS10
RPS12
RPS13
RPS14
RPS15
RPS15A
RPS16
RPS17L
RPS2
RPS20
RPS21
RPS23
RPS24
RPS25
RPS27
RPS27A
RPS29
RPS3A
RPS6
RPS8
RPSA
SAMD1
SATB1
SCNN1D
SFXN2
SH3RF3
SLC16A10
SLC29A2
SNRK
SOX12
SPEG
SSU72
ST13
STARD5
TCF7
TGFBR2
THNSL1
TIMM9
TLE2
TMEM243
TNK1
TRABD2A
TRDV2
TTC24
TTC9
UBIAD1
UBTF
ZC3H8
ZDBF2
ZFYVE9
ZNF135
ZNF496
ZNF512B
ZNF577
ZNF667
ZNF827
ZSCAN18
