# Supplementary material for: Sexual-dimorphism in human immune system aging
Source: Nat Commun. 2020 Feb 6;11:751. doi: 10.1038/s41467-020-14396-9 (PMC7005316; doi:10.1038/s41467-020-14396-9)
Supplement: Supplementary file 9 — Supplementary Table 8 [file 41467_2020_14396_MOESM9_ESM.xlsx]

## Sheet: Gene annotations
EnsemblID	GeneName	chr	start	strand	GeneType
ENSG00000000419	DPM1	chr20	49551404	-1	protein_coding
ENSG00000000457	SCYL3	chr1	169818772	-1	protein_coding
ENSG00000000460	C1orf112	chr1	169631245	1	protein_coding
ENSG00000000938	FGR	chr1	27938575	-1	protein_coding
ENSG00000000971	CFH	chr1	196621008	1	protein_coding
ENSG00000001036	FUCA2	chr6	143815948	-1	protein_coding
ENSG00000001084	GCLC	chr6	53362139	-1	protein_coding
ENSG00000001167	NFYA	chr6	41040684	1	protein_coding
ENSG00000001460	STPG1	chr1	24683489	-1	protein_coding
ENSG00000001461	NIPAL3	chr1	24742284	1	protein_coding
ENSG00000001561	ENPP4	chr6	46097730	1	protein_coding
ENSG00000001629	ANKIB1	chr7	91875548	1	protein_coding
ENSG00000001630	CYP51A1	chr7	91741465	-1	protein_coding
ENSG00000001631	KRIT1	chr7	91828283	-1	protein_coding
ENSG00000002016	RAD52	chr12	1021243	-1	protein_coding
ENSG00000002330	BAD	chr11	64037302	-1	protein_coding
ENSG00000002549	LAP3	chr4	17578815	1	protein_coding
ENSG00000002587	HS3ST1	chr4	11394774	-1	protein_coding
ENSG00000002745	WNT16	chr7	120965421	1	protein_coding
ENSG00000002822	MAD1L1	chr7	1855429	-1	protein_coding
ENSG00000002834	LASP1	chr17	37026112	1	protein_coding
ENSG00000002919	SNX11	chr17	46180719	1	protein_coding
ENSG00000002933	TMEM176A	chr7	150497491	1	protein_coding
ENSG00000003056	M6PR	chr12	9092959	-1	protein_coding
ENSG00000003147	ICA1	chr7	8152814	-1	protein_coding
ENSG00000003249	DBNDD1	chr16	90071273	-1	protein_coding
ENSG00000003393	ALS2	chr2	202565277	-1	protein_coding
ENSG00000003400	CASP10	chr2	202047604	1	protein_coding
ENSG00000003402	CFLAR	chr2	201980827	1	protein_coding
ENSG00000003436	TFPI	chr2	188328957	-1	protein_coding
ENSG00000003509	NDUFAF7	chr2	37458774	1	protein_coding
ENSG00000003756	RBM5	chr3	50126341	1	protein_coding
ENSG00000003987	MTMR7	chr8	17155539	-1	protein_coding
ENSG00000004059	ARF5	chr7	127228399	1	protein_coding
ENSG00000004139	SARM1	chr17	26691378	1	protein_coding
ENSG00000004142	POLDIP2	chr17	26673659	-1	protein_coding
ENSG00000004399	PLXND1	chr3	129274018	-1	protein_coding
ENSG00000004455	AK2	chr1	33473585	-1	protein_coding
ENSG00000004468	CD38	chr4	15779898	1	protein_coding
ENSG00000004478	FKBP4	chr12	2904119	1	protein_coding
ENSG00000004487	KDM1A	chr1	23345941	1	protein_coding
ENSG00000004534	RBM6	chr3	49977440	1	protein_coding
ENSG00000004660	CAMKK1	chr17	3763609	-1	protein_coding
ENSG00000004700	RECQL	chr12	21621845	-1	protein_coding
ENSG00000004766	CCDC132	chr7	92861653	1	protein_coding
ENSG00000004777	ARHGAP33	chr19	36265434	1	protein_coding
ENSG00000004779	NDUFAB1	chr16	23592323	-1	protein_coding
ENSG00000004799	PDK4	chr7	95212811	-1	protein_coding
ENSG00000004809	SLC22A16	chr6	110745890	-1	protein_coding
ENSG00000004838	ZMYND10	chr3	50378541	-1	protein_coding
ENSG00000004864	SLC25A13	chr7	95749532	-1	protein_coding
ENSG00000004866	ST7	chr7	116593292	1	protein_coding
ENSG00000004897	CDC27	chr17	45195069	-1	protein_coding
ENSG00000004939	SLC4A1	chr17	42325753	-1	protein_coding
ENSG00000004975	DVL2	chr17	7128660	-1	protein_coding
ENSG00000005007	UPF1	chr19	18942747	1	protein_coding
ENSG00000005020	SKAP2	chr7	26706681	-1	protein_coding
ENSG00000005059	CCDC109B	chr4	110481361	1	protein_coding
ENSG00000005075	POLR2J	chr7	102113565	-1	protein_coding
ENSG00000005100	DHX33	chr17	5344232	-1	protein_coding
ENSG00000005102	MEOX1	chr17	41717756	-1	protein_coding
ENSG00000005156	LIG3	chr17	33307513	1	protein_coding
ENSG00000005175	RPAP3	chr12	48057070	-1	protein_coding
ENSG00000005187	ACSM3	chr16	20621565	1	protein_coding
ENSG00000005194	CIAPIN1	chr16	57462081	-1	protein_coding
ENSG00000005206	SPPL2B	chr19	2328614	1	processed_transcript
ENSG00000005238	FAM214B	chr9	35104109	-1	protein_coding
ENSG00000005249	PRKAR2B	chr7	106685094	1	protein_coding
ENSG00000005339	CREBBP	chr16	3775055	-1	protein_coding
ENSG00000005379	BZRAP1	chr17	56378592	-1	protein_coding
ENSG00000005381	MPO	chr17	56347217	-1	protein_coding
ENSG00000005436	GCFC2	chr2	75879126	-1	protein_coding
ENSG00000005448	WDR54	chr2	74648805	1	protein_coding
ENSG00000005469	CROT	chr7	86974997	1	protein_coding
ENSG00000005471	ABCB4	chr7	87031013	-1	protein_coding
ENSG00000005483	KMT2E	chr7	104654626	1	protein_coding
ENSG00000005486	RHBDD2	chr7	75471920	1	protein_coding
ENSG00000005513	SOX8	chr16	1031808	1	protein_coding
ENSG00000005700	IBTK	chr6	82879700	-1	protein_coding
ENSG00000005801	ZNF195	chr11	3360491	-1	protein_coding
ENSG00000005810	MYCBP2	chr13	77618792	-1	protein_coding
ENSG00000005812	FBXL3	chr13	77566740	-1	protein_coding
ENSG00000005844	ITGAL	chr16	30483979	1	protein_coding
ENSG00000005882	PDK2	chr17	48172101	1	protein_coding
ENSG00000005884	ITGA3	chr17	48133332	1	protein_coding
ENSG00000005955	GGNBP2	chr17	34900737	1	protein_coding
ENSG00000005961	ITGA2B	chr17	42449548	-1	protein_coding
ENSG00000006007	GDE1	chr16	19513015	-1	protein_coding
ENSG00000006015	C19orf60	chr19	18699495	1	protein_coding
ENSG00000006016	CRLF1	chr19	18683030	-1	protein_coding
ENSG00000006025	OSBPL7	chr17	45884738	-1	protein_coding
ENSG00000006062	MAP3K14	chr17	43340488	-1	processed_transcript
ENSG00000006075	CCL3	chr17	34415602	-1	protein_coding
ENSG00000006114	SYNRG	chr17	35874900	-1	protein_coding
ENSG00000006118	TMEM132A	chr11	60691935	1	protein_coding
ENSG00000006125	AP2B1	chr17	33905065	1	protein_coding
ENSG00000006194	ZNF263	chr16	3313743	1	protein_coding
ENSG00000006282	SPATA20	chr17	48620419	1	protein_coding
ENSG00000006432	MAP3K9	chr14	71189243	-1	protein_coding
ENSG00000006451	RALA	chr7	39663082	1	protein_coding
ENSG00000006453	BAIAP2L1	chr7	97920963	-1	protein_coding
ENSG00000006459	JHDM1D	chr7	139784546	-1	protein_coding
ENSG00000006530	AGK	chr7	141250989	1	protein_coding
ENSG00000006534	ALDH3B1	chr11	67776048	1	protein_coding
ENSG00000006555	TTC22	chr1	55245385	-1	protein_coding
ENSG00000006576	PHTF2	chr7	77428122	1	protein_coding
ENSG00000006607	FARP2	chr2	242295658	1	protein_coding
ENSG00000006625	GGCT	chr7	30536237	-1	protein_coding
ENSG00000006634	DBF4	chr7	87505531	1	protein_coding
ENSG00000006638	TBXA2R	chr19	3594504	-1	protein_coding
ENSG00000006652	IFRD1	chr7	112063023	1	protein_coding
ENSG00000006695	COX10	chr17	13972813	1	protein_coding
ENSG00000006712	PAF1	chr19	39876492	-1	protein_coding
ENSG00000006715	VPS41	chr7	38762563	-1	protein_coding
ENSG00000006740	ARHGAP44	chr17	12692856	1	protein_coding
ENSG00000006744	ELAC2	chr17	12895708	-1	protein_coding
ENSG00000006831	ADIPOR2	chr12	1797740	1	protein_coding
ENSG00000006837	CDKL3	chr5	133541305	-1	protein_coding
ENSG00000007038	PRSS21	chr16	2867164	1	protein_coding
ENSG00000007047	MARK4	chr19	45582546	1	protein_coding
ENSG00000007080	CCDC124	chr19	18043825	1	protein_coding
ENSG00000007129	CEACAM21	chr19	42055886	1	protein_coding
ENSG00000007168	PAFAH1B1	chr17	2496504	1	protein_coding
ENSG00000007202	KIAA0100	chr17	26941458	-1	protein_coding
ENSG00000007237	GAS7	chr17	9813926	-1	protein_coding
ENSG00000007255	TRAPPC6A	chr19	45666186	-1	protein_coding
ENSG00000007264	MATK	chr19	3777971	-1	protein_coding
ENSG00000007312	CD79B	chr17	62006100	-1	protein_coding
ENSG00000007341	ST7L	chr1	113066140	-1	protein_coding
ENSG00000007372	PAX6	chr11	31806340	-1	protein_coding
ENSG00000007376	RPUSD1	chr16	834974	-1	protein_coding
ENSG00000007392	LUC7L	chr16	238968	-1	protein_coding
ENSG00000007402	CACNA2D2	chr3	50400233	-1	protein_coding
ENSG00000007516	BAIAP3	chr16	1383602	1	protein_coding
ENSG00000007520	TSR3	chr16	1399241	-1	protein_coding
ENSG00000007541	PIGQ	chr16	616995	1	protein_coding
ENSG00000007545	CRAMP1L	chr16	1662326	1	protein_coding
ENSG00000007923	DNAJC11	chr1	6694228	-1	protein_coding
ENSG00000007944	MYLIP	chr6	16129356	1	protein_coding
ENSG00000007968	E2F2	chr1	23832922	-1	protein_coding
ENSG00000008018	PSMB1	chr6	170844205	-1	protein_coding
ENSG00000008083	JARID2	chr6	15246527	1	protein_coding
ENSG00000008128	CDK11A	chr1	1634169	-1	protein_coding
ENSG00000008130	NADK	chr1	1682671	-1	protein_coding
ENSG00000008226	DLEC1	chr3	38080696	1	protein_coding
ENSG00000008256	CYTH3	chr7	6201407	-1	protein_coding
ENSG00000008277	ADAM22	chr7	87563458	1	protein_coding
ENSG00000008282	SYPL1	chr7	105730949	-1	protein_coding
ENSG00000008283	CYB561	chr17	61509665	-1	protein_coding
ENSG00000008294	SPAG9	chr17	49039535	-1	protein_coding
ENSG00000008300	CELSR3	chr3	48673902	-1	protein_coding
ENSG00000008311	AASS	chr7	121715701	-1	protein_coding
ENSG00000008324	SS18L2	chr3	42623332	1	protein_coding
ENSG00000008382	MPND	chr19	4343524	1	protein_coding
ENSG00000008394	MGST1	chr12	16500076	1	protein_coding
ENSG00000008405	CRY1	chr12	107385142	-1	protein_coding
ENSG00000008438	PGLYRP1	chr19	46522411	-1	protein_coding
ENSG00000008441	NFIX	chr19	13106422	1	protein_coding
ENSG00000008513	ST3GAL1	chr8	134467091	-1	protein_coding
ENSG00000008516	MMP25	chr16	3096682	1	protein_coding
ENSG00000008517	IL32	chr16	3115298	1	protein_coding
ENSG00000008710	PKD1	chr16	2138711	-1	protein_coding
ENSG00000008838	MED24	chr17	38175350	-1	protein_coding
ENSG00000008853	RHOBTB2	chr8	22844930	1	protein_coding
ENSG00000008869	HEATR5B	chr2	37195526	-1	protein_coding
ENSG00000008952	SEC62	chr3	169684423	1	protein_coding
ENSG00000008988	RPS20	chr8	56979854	-1	protein_coding
ENSG00000009307	CSDE1	chr1	115259534	-1	protein_coding
ENSG00000009335	UBE3C	chr7	156931607	1	protein_coding
ENSG00000009413	REV3L	chr6	111620234	-1	protein_coding
ENSG00000009724	MASP2	chr1	11086580	-1	protein_coding
ENSG00000009765	IYD	chr6	150690028	1	protein_coding
ENSG00000009780	FAM76A	chr1	28052490	1	protein_coding
ENSG00000009790	TRAF3IP3	chr1	209929377	1	protein_coding
ENSG00000009830	POMT2	chr14	77741299	-1	protein_coding
ENSG00000009844	VTA1	chr6	142468367	1	protein_coding
ENSG00000009950	MLXIPL	chr7	73007524	-1	protein_coding
ENSG00000009954	BAZ1B	chr7	72854728	-1	protein_coding
ENSG00000010017	RANBP9	chr6	13621730	-1	protein_coding
ENSG00000010030	ETV7	chr6	36322419	-1	protein_coding
ENSG00000010072	SPRTN	chr1	231472850	1	protein_coding
ENSG00000010165	METTL13	chr1	171750788	1	protein_coding
ENSG00000010219	DYRK4	chr12	4671370	1	protein_coding
ENSG00000010244	ZNF207	chr17	30677136	1	protein_coding
ENSG00000010256	UQCRC1	chr3	48636435	-1	protein_coding
ENSG00000010270	STARD3NL	chr7	38217824	1	protein_coding
ENSG00000010278	CD9	chr12	6308881	1	protein_coding
ENSG00000010292	NCAPD2	chr12	6602522	1	protein_coding
ENSG00000010295	IFFO1	chr12	6647541	-1	protein_coding
ENSG00000010310	GIPR	chr19	46171502	1	protein_coding
ENSG00000010318	PHF7	chr3	52444673	1	protein_coding
ENSG00000010319	SEMA3G	chr3	52467069	-1	protein_coding
ENSG00000010322	NISCH	chr3	52489134	1	protein_coding
ENSG00000010327	STAB1	chr3	52529354	1	protein_coding
ENSG00000010361	FUZ	chr19	50310126	-1	protein_coding
ENSG00000010539	ZNF200	chr16	3272325	-1	protein_coding
ENSG00000010610	CD4	chr12	6896024	1	protein_coding
ENSG00000010626	LRRC23	chr12	6982733	1	protein_coding
ENSG00000010704	HFE	chr6	26087509	1	protein_coding
ENSG00000010803	SCMH1	chr1	41492872	-1	protein_coding
ENSG00000010810	FYN	chr6	111981535	-1	protein_coding
ENSG00000010818	HIVEP2	chr6	143072604	-1	protein_coding
ENSG00000011007	TCEB3	chr1	24069645	1	protein_coding
ENSG00000011009	LYPLA2	chr1	24117460	1	protein_coding
ENSG00000011021	CLCN6	chr1	11866207	1	protein_coding
ENSG00000011028	MRC2	chr17	60704762	1	protein_coding
ENSG00000011052	NME2	chr17	49230951	1	protein_coding
ENSG00000011105	TSPAN9	chr12	3186521	1	protein_coding
ENSG00000011114	BTBD7	chr14	93703896	-1	protein_coding
ENSG00000011132	APBA3	chr19	3750817	-1	protein_coding
ENSG00000011143	MKS1	chr17	56282803	-1	protein_coding
ENSG00000011198	ABHD5	chr3	43731605	1	protein_coding
ENSG00000011243	AKAP8L	chr19	15490859	-1	protein_coding
ENSG00000011258	MBTD1	chr17	49254786	-1	protein_coding
ENSG00000011260	UTP18	chr17	49337889	1	protein_coding
ENSG00000011275	RNF216	chr7	5659678	-1	protein_coding
ENSG00000011295	TTC19	chr17	15902694	1	protein_coding
ENSG00000011304	PTBP1	chr19	797075	1	protein_coding
ENSG00000011376	LARS2	chr3	45429998	1	protein_coding
ENSG00000011405	PIK3C2A	chr11	17099277	-1	protein_coding
ENSG00000011422	PLAUR	chr19	44150247	-1	protein_coding
ENSG00000011426	ANLN	chr7	36429415	1	protein_coding
ENSG00000011451	WIZ	chr19	15532319	-1	protein_coding
ENSG00000011454	RABGAP1	chr9	125703112	1	protein_coding
ENSG00000011478	QPCTL	chr19	46195741	1	protein_coding
ENSG00000011485	PPP5C	chr19	46850251	1	protein_coding
ENSG00000011523	CEP68	chr2	65283500	1	protein_coding
ENSG00000011566	MAP4K3	chr2	39476407	-1	protein_coding
ENSG00000011590	ZBTB32	chr19	36195429	1	protein_coding
ENSG00000011600	TYROBP	chr19	36395303	-1	protein_coding
ENSG00000011638	TMEM159	chr16	21169698	1	protein_coding
ENSG00000012048	BRCA1	chr17	41196312	-1	protein_coding
ENSG00000012061	ERCC1	chr19	45910591	-1	protein_coding
ENSG00000012124	CD22	chr19	35810164	1	protein_coding
ENSG00000012223	LTF	chr3	46477136	-1	protein_coding
ENSG00000012232	EXTL3	chr8	28457986	1	protein_coding
ENSG00000012660	ELOVL5	chr6	53132196	-1	protein_coding
ENSG00000012779	ALOX5	chr10	45869661	1	protein_coding
ENSG00000012822	CALCOCO1	chr12	54104903	-1	protein_coding
ENSG00000012963	UBR7	chr14	93673401	1	protein_coding
ENSG00000012983	MAP4K5	chr14	50885219	-1	protein_coding
ENSG00000013016	EHD3	chr2	31456880	1	protein_coding
ENSG00000013275	PSMC4	chr19	40476912	1	protein_coding
ENSG00000013288	MAN2B2	chr4	6576902	1	protein_coding
ENSG00000013297	CLDN11	chr3	170136653	1	protein_coding
ENSG00000013306	SLC25A39	chr17	42396993	-1	protein_coding
ENSG00000013364	MVP	chr16	29831715	1	protein_coding
ENSG00000013374	NUB1	chr7	151038785	1	protein_coding
ENSG00000013375	PGM3	chr6	83870869	-1	protein_coding
ENSG00000013392	RWDD2A	chr6	83903098	1	protein_coding
ENSG00000013441	CLK1	chr2	201717732	-1	protein_coding
ENSG00000013503	POLR3B	chr12	106751436	1	protein_coding
ENSG00000013523	ANGEL1	chr14	77253588	-1	protein_coding
ENSG00000013561	RNF14	chr5	141337893	1	protein_coding
ENSG00000013573	DDX11	chr12	31226779	1	protein_coding
ENSG00000013583	HEBP1	chr12	13127798	-1	protein_coding
ENSG00000013725	CD6	chr11	60739115	1	protein_coding
ENSG00000013810	TACC3	chr4	1723227	1	protein_coding
ENSG00000014123	UFL1	chr6	96969471	1	protein_coding
ENSG00000014138	POLA2	chr11	65029233	1	protein_coding
ENSG00000014164	ZC3H3	chr8	144519825	-1	protein_coding
ENSG00000014216	CAPN1	chr11	64948037	1	protein_coding
ENSG00000014257	ACPP	chr3	132036211	1	protein_coding
ENSG00000014641	MDH1	chr2	63815743	1	protein_coding
ENSG00000014824	SLC30A9	chr4	41992489	1	protein_coding
ENSG00000014914	MTMR11	chr1	149900543	-1	protein_coding
ENSG00000014919	COX15	chr10	101471601	-1	protein_coding
ENSG00000015133	CCDC88C	chr14	91737667	-1	protein_coding
ENSG00000015153	YAF2	chr12	42550906	-1	protein_coding
ENSG00000015171	ZMYND11	chr10	180405	1	protein_coding
ENSG00000015475	BID	chr22	18216906	-1	protein_coding
ENSG00000015479	MATR3	chr5	138609441	1	protein_coding
ENSG00000015532	XYLT2	chr17	48423453	1	protein_coding
ENSG00000015568	RGPD5	chr2	110550335	1	protein_coding
ENSG00000015676	NUDCD3	chr7	44418720	-1	protein_coding
ENSG00000016864	GLT8D1	chr3	52728505	-1	protein_coding
ENSG00000017260	ATP2C1	chr3	130569439	1	protein_coding
ENSG00000017797	RALBP1	chr18	9475007	1	protein_coding
ENSG00000018189	RUFY3	chr4	71569921	1	protein_coding
ENSG00000018280	SLC11A1	chr2	219246752	1	protein_coding
ENSG00000018510	AGPS	chr2	178257372	1	protein_coding
ENSG00000018699	TTC27	chr2	32853099	1	protein_coding
ENSG00000018869	ZNF582	chr19	56887413	-1	protein_coding
ENSG00000019102	VSIG2	chr11	124617368	-1	protein_coding
ENSG00000019144	PHLDB1	chr11	118477155	1	protein_coding
ENSG00000019169	MARCO	chr2	119699742	1	protein_coding
ENSG00000019485	PRDM11	chr11	45115564	1	protein_coding
ENSG00000019582	CD74	chr5	149781200	-1	protein_coding
ENSG00000019991	HGF	chr7	81328322	-1	protein_coding
ENSG00000019995	ZRANB1	chr10	126630692	1	protein_coding
ENSG00000020129	NCDN	chr1	36023074	1	protein_coding
ENSG00000020181	GPR124	chr8	37641709	1	protein_coding
ENSG00000020256	ZFP64	chr20	50668202	-1	protein_coding
ENSG00000020426	MNAT1	chr14	61201460	1	protein_coding
ENSG00000020577	SAMD4A	chr14	55033815	1	protein_coding
ENSG00000020633	RUNX3	chr1	25226002	-1	protein_coding
ENSG00000020922	MRE11A	chr11	94152895	-1	protein_coding
ENSG00000021300	PLEKHB1	chr11	73357223	1	protein_coding
ENSG00000021355	SERPINB1	chr6	2832566	-1	protein_coding
ENSG00000021574	SPAST	chr2	32288680	1	protein_coding
ENSG00000021762	OSBPL5	chr11	3108346	-1	protein_coding
ENSG00000021776	AQR	chr15	35147732	-1	protein_coding
ENSG00000021826	CPS1	chr2	211342406	1	protein_coding
ENSG00000022277	RTFDC1	chr20	55043647	1	protein_coding
ENSG00000022556	NLRP2	chr19	55464498	1	protein_coding
ENSG00000022567	SLC45A4	chr8	142217265	-1	protein_coding
ENSG00000022840	RNF10	chr12	120971283	1	protein_coding
ENSG00000022976	ZNF839	chr14	102783714	1	protein_coding
ENSG00000023041	ZDHHC6	chr10	114190058	-1	protein_coding
ENSG00000023171	GRAMD1B	chr11	123396344	1	protein_coding
ENSG00000023191	RNH1	chr11	494512	-1	protein_coding
ENSG00000023228	NDUFS1	chr2	206979541	-1	protein_coding
ENSG00000023287	RB1CC1	chr8	53535016	-1	protein_coding
ENSG00000023318	ERP44	chr9	102741461	-1	protein_coding
ENSG00000023330	ALAS1	chr3	52232102	1	protein_coding
ENSG00000023445	BIRC3	chr11	102188215	1	protein_coding
ENSG00000023516	AKAP11	chr13	42846289	1	protein_coding
ENSG00000023572	GLRX2	chr1	193065598	-1	protein_coding
ENSG00000023608	SNAPC1	chr14	62229075	1	protein_coding
ENSG00000023697	DERA	chr12	16064106	1	protein_coding
ENSG00000023734	STRAP	chr12	16035325	1	protein_coding
ENSG00000023839	ABCC2	chr10	101542489	1	protein_coding
ENSG00000023892	DEF6	chr6	35265595	1	protein_coding
ENSG00000023902	PLEKHO1	chr1	150121373	1	protein_coding
ENSG00000023909	GCLM	chr1	94350761	-1	protein_coding
ENSG00000024048	UBR2	chr6	42531800	1	protein_coding
ENSG00000024862	CCDC28A	chr6	139094657	1	protein_coding
ENSG00000025039	RRAGD	chr6	90074355	-1	protein_coding
ENSG00000025156	HSF2	chr6	122720691	1	protein_coding
ENSG00000025293	PHF20	chr20	34359896	1	protein_coding
ENSG00000025434	NR1H3	chr11	47269851	1	protein_coding
ENSG00000025708	TYMP	chr22	50964181	-1	protein_coding
ENSG00000025770	NCAPH2	chr22	50946645	1	protein_coding
ENSG00000025772	TOMM34	chr20	43570771	-1	protein_coding
ENSG00000025796	SEC63	chr6	108188960	-1	protein_coding
ENSG00000025800	KPNA6	chr1	32573639	1	protein_coding
ENSG00000026025	VIM	chr10	17270258	1	protein_coding
ENSG00000026036	RTEL1-TNFRSF6B	chr20	62290653	1	protein_coding
ENSG00000026103	FAS	chr10	90750414	1	protein_coding
ENSG00000026297	RNASET2	chr6	167342992	-1	protein_coding
ENSG00000026508	CD44	chr11	35160417	1	protein_coding
ENSG00000026559	KCNG1	chr20	49620193	-1	protein_coding
ENSG00000026652	AGPAT4	chr6	161551011	-1	protein_coding
ENSG00000026751	SLAMF7	chr1	160709037	1	protein_coding
ENSG00000026950	BTN3A1	chr6	26402465	1	protein_coding
ENSG00000027001	MIPEP	chr13	24304328	-1	protein_coding
ENSG00000027075	PRKCH	chr14	61654277	1	protein_coding
ENSG00000027697	IFNGR1	chr6	137518621	-1	protein_coding
ENSG00000027847	B4GALT7	chr5	177027101	1	protein_coding
ENSG00000027869	SH2D2A	chr1	156776035	-1	protein_coding
ENSG00000028116	VRK2	chr2	58134786	1	protein_coding
ENSG00000028137	TNFRSF1B	chr1	12227060	1	protein_coding
ENSG00000028203	VEZT	chr12	95611522	1	protein_coding
ENSG00000028277	POU2F2	chr19	42590263	-1	protein_coding
ENSG00000028310	BRD9	chr5	850406	-1	protein_coding
ENSG00000028528	SNX1	chr15	64386322	1	protein_coding
ENSG00000028839	TBPL1	chr6	134273308	1	protein_coding
ENSG00000029153	ARNTL2	chr12	27485787	1	protein_coding
ENSG00000029363	BCLAF1	chr6	136578001	-1	protein_coding
ENSG00000029364	SLC39A9	chr14	69864732	1	protein_coding
ENSG00000029534	ANK1	chr8	41510739	-1	protein_coding
ENSG00000029639	TFB1M	chr6	155578643	-1	protein_coding
ENSG00000029725	RABEP1	chr17	5185558	1	protein_coding
ENSG00000030066	NUP160	chr11	47799639	-1	protein_coding
ENSG00000030110	BAK1	chr6	33540329	-1	protein_coding
ENSG00000030419	IKZF2	chr2	213864429	-1	protein_coding
ENSG00000030582	GRN	chr17	42422614	1	protein_coding
ENSG00000031003	FAM13B	chr5	137273649	-1	protein_coding
ENSG00000031081	ARHGAP31	chr3	119013220	1	protein_coding
ENSG00000031691	CENPQ	chr6	49431091	1	protein_coding
ENSG00000031698	SARS	chr1	109756540	1	protein_coding
ENSG00000031823	RANBP3	chr19	5916150	-1	protein_coding
ENSG00000032219	ARID4A	chr14	58765103	1	protein_coding
ENSG00000032389	TSSC1	chr2	3192696	-1	protein_coding
ENSG00000032444	PNPLA6	chr19	7598890	1	protein_coding
ENSG00000032742	IFT88	chr13	21140585	1	protein_coding
ENSG00000033011	ALG1	chr16	5083703	1	protein_coding
ENSG00000033030	ZCCHC8	chr12	122957417	-1	protein_coding
ENSG00000033050	ABCF2	chr7	150904923	-1	protein_coding
ENSG00000033100	CHPF2	chr7	150929575	1	protein_coding
ENSG00000033170	FUT8	chr14	65877310	1	protein_coding
ENSG00000033178	UBA6	chr4	68478370	-1	protein_coding
ENSG00000033327	GAB2	chr11	77926343	-1	protein_coding
ENSG00000033627	ATP6V0A1	chr17	40610862	1	protein_coding
ENSG00000033800	PIAS1	chr15	68346517	1	protein_coding
ENSG00000033867	SLC4A7	chr3	27414214	-1	protein_coding
ENSG00000034053	APBA2	chr15	29129629	1	protein_coding
ENSG00000034063	UHRF1	chr19	4903092	1	processed_transcript
ENSG00000034152	MAP2K3	chr17	21187984	1	protein_coding
ENSG00000034510	TMSB10	chr2	85132749	1	protein_coding
ENSG00000034533	ASTE1	chr3	130732719	-1	protein_coding
ENSG00000034677	RNF19A	chr8	101269288	-1	protein_coding
ENSG00000034693	PEX3	chr6	143771944	1	protein_coding
ENSG00000034713	GABARAPL2	chr16	75600249	1	protein_coding
ENSG00000035115	SH3YL1	chr2	217730	-1	protein_coding
ENSG00000035141	FAM136A	chr2	70523107	-1	protein_coding
ENSG00000035403	VCL	chr10	75757872	1	protein_coding
ENSG00000035664	DAPK2	chr15	64199235	-1	protein_coding
ENSG00000035681	NSMAF	chr8	59496063	-1	protein_coding
ENSG00000035687	ADSS	chr1	244571796	-1	protein_coding
ENSG00000035720	STAP1	chr4	68424446	1	protein_coding
ENSG00000035862	TIMP2	chr17	76849059	-1	protein_coding
ENSG00000035928	RFC1	chr4	39289076	-1	protein_coding
ENSG00000036054	TBC1D23	chr3	99979844	1	protein_coding
ENSG00000036257	CUL3	chr2	225334867	-1	protein_coding
ENSG00000036448	MYOM2	chr8	1993155	1	protein_coding
ENSG00000036530	CYP46A1	chr14	100150641	1	protein_coding
ENSG00000036549	ZZZ3	chr1	78028101	-1	protein_coding
ENSG00000037042	TUBG2	chr17	40811323	1	protein_coding
ENSG00000037241	RPL26L1	chr5	172385732	1	protein_coding
ENSG00000037280	FLT4	chr5	180028506	-1	protein_coding
ENSG00000037474	NSUN2	chr5	6599352	-1	protein_coding
ENSG00000037637	FBXO42	chr1	16573334	-1	protein_coding
ENSG00000037749	MFAP3	chr5	153418466	1	protein_coding
ENSG00000037757	MRI1	chr19	13875346	1	protein_coding
ENSG00000037897	METTL1	chr12	58162254	-1	protein_coding
ENSG00000038002	AGA	chr4	178351924	-1	protein_coding
ENSG00000038210	PI4K2B	chr4	25162263	1	protein_coding
ENSG00000038219	BOD1L1	chr4	13570362	-1	protein_coding
ENSG00000038274	MAT2B	chr5	162930120	1	protein_coding
ENSG00000038358	EDC4	chr16	67906926	1	protein_coding
ENSG00000038382	TRIO	chr5	14143811	1	protein_coding
ENSG00000038427	VCAN	chr5	82767284	1	protein_coding
ENSG00000038532	CLEC16A	chr16	11038345	1	protein_coding
ENSG00000038945	MSR1	chr8	15965387	-1	protein_coding
ENSG00000039068	CDH1	chr16	68771128	1	protein_coding
ENSG00000039123	SKIV2L2	chr5	54603588	1	protein_coding
ENSG00000039319	ZFYVE16	chr5	79703832	1	protein_coding
ENSG00000039523	FAM65A	chr16	67552321	1	protein_coding
ENSG00000039650	PNKP	chr19	50364461	-1	protein_coding
ENSG00000040199	PHLPP2	chr16	71671738	-1	protein_coding
ENSG00000040275	SPDL1	chr5	169010638	1	protein_coding
ENSG00000040341	STAU2	chr8	74332604	-1	protein_coding
ENSG00000040487	PQLC2	chr1	19638820	1	protein_coding
ENSG00000040531	CTNS	chr17	3539762	1	protein_coding
ENSG00000040608	RTN4R	chr22	20228938	-1	protein_coding
ENSG00000040633	PHF23	chr17	7138347	-1	protein_coding
ENSG00000040933	INPP4A	chr2	99061317	1	protein_coding
ENSG00000041353	RAB27B	chr18	52385091	1	protein_coding
ENSG00000041357	PSMA4	chr15	78832747	1	protein_coding
ENSG00000041802	LSG1	chr3	194361517	-1	protein_coding
ENSG00000041880	PARP3	chr3	51976361	1	protein_coding
ENSG00000041988	THAP3	chr1	6684926	1	protein_coding
ENSG00000042062	FAM65C	chr20	49202645	-1	protein_coding
ENSG00000042088	TDP1	chr14	90421283	1	protein_coding
ENSG00000042286	AIFM2	chr10	71857979	-1	protein_coding
ENSG00000042317	SPATA7	chr14	88851268	1	protein_coding
ENSG00000042429	MED17	chr11	93517393	1	protein_coding
ENSG00000042445	RETSAT	chr2	85569211	-1	protein_coding
ENSG00000042493	CAPG	chr2	85621871	-1	protein_coding
ENSG00000042753	AP2S1	chr19	47341393	-1	protein_coding
ENSG00000042832	TG	chr8	133879203	1	protein_coding
ENSG00000042980	ADAM28	chr8	24151553	1	protein_coding
ENSG00000043093	DCUN1D1	chr3	182655862	-1	protein_coding
ENSG00000043143	PHF15	chr5	133860003	1	protein_coding
ENSG00000043462	LCP2	chr5	169673241	-1	protein_coding
ENSG00000043514	TRIT1	chr1	40306723	-1	protein_coding
ENSG00000043591	ADRB1	chr10	115803806	1	protein_coding
ENSG00000044090	CUL7	chr6	43005355	-1	protein_coding
ENSG00000044115	CTNNA1	chr5	137946656	1	protein_coding
ENSG00000044459	CNTLN	chr9	17134980	1	protein_coding
ENSG00000044574	HSPA5	chr9	127997132	-1	protein_coding
ENSG00000046604	DSG2	chr18	29078006	1	protein_coding
ENSG00000047056	WDR37	chr10	1095478	1	protein_coding
ENSG00000047188	YTHDC2	chr5	112849380	1	protein_coding
ENSG00000047249	ATP6V1H	chr8	54628117	-1	protein_coding
ENSG00000047315	POLR2B	chr4	57843888	1	protein_coding
ENSG00000047346	FAM214A	chr15	52873514	-1	protein_coding
ENSG00000047365	ARAP2	chr4	35949843	-1	protein_coding
ENSG00000047410	TPR	chr1	186280784	-1	protein_coding
ENSG00000047578	KIAA0556	chr16	27561454	1	protein_coding
ENSG00000047579	DTNBP1	chr6	15523032	-1	protein_coding
ENSG00000047621	C12orf4	chr12	4596894	-1	protein_coding
ENSG00000047662	FAM184B	chr4	17630929	-1	protein_coding
ENSG00000047849	MAP4	chr3	47892182	-1	protein_coding
ENSG00000047932	GOPC	chr6	117639374	-1	protein_coding
ENSG00000048028	USP28	chr11	113668596	-1	protein_coding
ENSG00000048052	HDAC9	chr7	18126572	1	protein_coding
ENSG00000048140	TSPAN17	chr5	176074388	1	protein_coding
ENSG00000048162	NOP16	chr5	175810949	-1	protein_coding
ENSG00000048342	CC2D2A	chr4	15471489	1	protein_coding
ENSG00000048392	RRM2B	chr8	103216730	-1	protein_coding
ENSG00000048405	ZNF800	chr7	126986844	-1	protein_coding
ENSG00000048462	TNFRSF17	chr16	12058964	1	protein_coding
ENSG00000048471	SNX29	chr16	12070594	1	protein_coding
ENSG00000048544	MRPS10	chr6	42174539	-1	protein_coding
ENSG00000048649	RSF1	chr11	77371041	-1	protein_coding
ENSG00000048707	VPS13D	chr1	12290124	1	protein_coding
ENSG00000048740	CELF2	chr10	11047259	1	protein_coding
ENSG00000048828	FAM120A	chr9	96214004	1	protein_coding
ENSG00000048991	R3HDM1	chr2	136289025	1	protein_coding
ENSG00000049089	COL9A2	chr1	40766159	-1	protein_coding
ENSG00000049167	ERCC8	chr5	60169658	-1	protein_coding
ENSG00000049192	ADAMTS6	chr5	64444563	-1	protein_coding
ENSG00000049239	H6PD	chr1	9294834	1	protein_coding
ENSG00000049245	VAMP3	chr1	7831329	1	protein_coding
ENSG00000049246	PER3	chr1	7844380	1	protein_coding
ENSG00000049247	UTS2	chr1	7903143	-1	protein_coding
ENSG00000049249	TNFRSF9	chr1	7979907	-1	protein_coding
ENSG00000049323	LTBP1	chr2	33172039	1	protein_coding
ENSG00000049449	RCN1	chr11	31833939	1	protein_coding
ENSG00000049541	RFC2	chr7	73645829	-1	protein_coding
ENSG00000049618	ARID1B	chr6	157099063	1	protein_coding
ENSG00000049656	CLPTM1L	chr5	1317859	-1	protein_coding
ENSG00000049759	NEDD4L	chr18	55711599	1	protein_coding
ENSG00000049860	HEXB	chr5	73935848	1	protein_coding
ENSG00000049883	PTCD2	chr5	71616194	1	protein_coding
ENSG00000050130	JKAMP	chr14	59951161	1	protein_coding
ENSG00000050327	ARHGEF5	chr7	144052381	1	protein_coding
ENSG00000050344	NFE2L3	chr7	26191860	1	protein_coding
ENSG00000050393	MCUR1	chr6	13786789	-1	protein_coding
ENSG00000050405	LIMA1	chr12	50569571	-1	protein_coding
ENSG00000050426	LETMD1	chr12	51441745	1	protein_coding
ENSG00000050438	SLC4A8	chr12	51785101	1	protein_coding
ENSG00000050628	PTGER3	chr1	71318036	-1	protein_coding
ENSG00000050730	TNIP3	chr4	122052563	-1	protein_coding
ENSG00000050748	MAPK9	chr5	179660143	-1	protein_coding
ENSG00000051009	FAM160A2	chr11	6232565	-1	protein_coding
ENSG00000051108	HERPUD1	chr16	56965960	1	protein_coding
ENSG00000051128	HOMER3	chr19	19040010	-1	protein_coding
ENSG00000051341	POLQ	chr3	121150278	-1	protein_coding
ENSG00000051382	PIK3CB	chr3	138372860	-1	protein_coding
ENSG00000051523	CYBA	chr16	88709691	-1	protein_coding
ENSG00000051596	THOC3	chr5	175344876	-1	protein_coding
ENSG00000051620	HEBP2	chr6	138724668	1	protein_coding
ENSG00000051825	MPHOSPH9	chr12	123636867	-1	protein_coding
ENSG00000052126	PLEKHA5	chr12	19282648	1	protein_coding
ENSG00000052723	SIKE1	chr1	115312100	-1	protein_coding
ENSG00000052749	RRP12	chr10	99116115	-1	protein_coding
ENSG00000052795	FNIP2	chr4	159690290	1	protein_coding
ENSG00000052802	MSMO1	chr4	166248775	1	protein_coding
ENSG00000052841	TTC17	chr11	43380482	1	protein_coding
ENSG00000053254	FOXN3	chr14	89591215	-1	protein_coding
ENSG00000053371	AKR7A2	chr1	19630459	-1	protein_coding
ENSG00000053372	MRTO4	chr1	19578033	1	protein_coding
ENSG00000053438	NNAT	chr20	36149617	1	protein_coding
ENSG00000053501	USE1	chr19	17326155	1	protein_coding
ENSG00000053524	MCF2L2	chr3	182895831	-1	protein_coding
ENSG00000053702	NRIP2	chr12	2934514	-1	protein_coding
ENSG00000053770	AP5M1	chr14	57735627	1	protein_coding
ENSG00000053900	ANAPC4	chr4	25378835	1	protein_coding
ENSG00000053918	KCNQ1	chr11	2465914	1	protein_coding
ENSG00000054116	TRAPPC3	chr1	36602173	-1	protein_coding
ENSG00000054118	THRAP3	chr1	36690017	1	protein_coding
ENSG00000054148	PHPT1	chr9	139743176	1	protein_coding
ENSG00000054219	LY75	chr2	160628362	-1	protein_coding
ENSG00000054267	ARID4B	chr1	235294949	-1	protein_coding
ENSG00000054277	OPN3	chr1	241753404	-1	protein_coding
ENSG00000054282	SDCCAG8	chr1	243419320	1	protein_coding
ENSG00000054392	HHAT	chr1	210501596	1	protein_coding
ENSG00000054523	KIF1B	chr1	10270863	1	protein_coding
ENSG00000054611	TBC1D22A	chr22	47158518	1	protein_coding
ENSG00000054654	SYNE2	chr14	64319683	1	protein_coding
ENSG00000054690	PLEKHH1	chr14	68000018	1	protein_coding
ENSG00000054793	ATP9A	chr20	50213053	-1	protein_coding
ENSG00000054965	FAM168A	chr11	73111532	-1	protein_coding
ENSG00000054967	RELT	chr11	73087309	1	protein_coding
ENSG00000054983	GALC	chr14	88304164	-1	protein_coding
ENSG00000055044	NOP58	chr2	203130439	1	protein_coding
ENSG00000055070	SZRD1	chr1	16679070	1	protein_coding
ENSG00000055118	KCNH2	chr7	150642049	-1	protein_coding
ENSG00000055130	CUL1	chr7	148395006	1	protein_coding
ENSG00000055147	FAM114A2	chr5	153369688	-1	protein_coding
ENSG00000055163	CYFIP2	chr5	156693089	1	protein_coding
ENSG00000055208	TAB2	chr6	149539777	1	protein_coding
ENSG00000055211	GINM1	chr6	149887430	1	protein_coding
ENSG00000055332	EIF2AK2	chr2	37326353	-1	protein_coding
ENSG00000055483	USP36	chr17	76783463	-1	protein_coding
ENSG00000055609	KMT2C	chr7	151832010	-1	protein_coding
ENSG00000055732	MCOLN3	chr1	85483765	-1	protein_coding
ENSG00000055917	PUM2	chr2	20448452	-1	protein_coding
ENSG00000055950	MRPL43	chr10	102729215	-1	protein_coding
ENSG00000055955	ITIH4	chr3	52846991	-1	protein_coding
ENSG00000056050	C4orf27	chr4	170650616	-1	protein_coding
ENSG00000056097	ZFR	chr5	32354456	-1	protein_coding
ENSG00000056558	TRAF1	chr9	123664671	-1	protein_coding
ENSG00000056586	RC3H2	chr9	125606835	-1	protein_coding
ENSG00000056736	IL17RB	chr3	53880607	1	protein_coding
ENSG00000056972	TRAF3IP2	chr6	111877657	-1	protein_coding
ENSG00000057019	DCBLD2	chr3	98514785	-1	protein_coding
ENSG00000057252	SOAT1	chr1	179262925	1	protein_coding
ENSG00000057294	PKP2	chr12	32943679	-1	protein_coding
ENSG00000057608	GDI2	chr10	5807186	-1	protein_coding
ENSG00000057657	PRDM1	chr6	106534195	1	protein_coding
ENSG00000057663	ATG5	chr6	106632351	-1	protein_coding
ENSG00000057704	TMCC3	chr12	94960900	-1	protein_coding
ENSG00000057757	PITHD1	chr1	24104895	1	protein_coding
ENSG00000057935	MTA3	chr2	42721709	1	protein_coding
ENSG00000058056	USP13	chr3	179370543	1	protein_coding
ENSG00000058063	ATP11B	chr3	182511288	1	protein_coding
ENSG00000058091	CDK14	chr7	90095738	1	protein_coding
ENSG00000058262	SEC61A1	chr3	127770484	1	protein_coding
ENSG00000058272	PPP1R12A	chr12	80167343	-1	protein_coding
ENSG00000058453	CROCC	chr1	17066768	1	protein_coding
ENSG00000058600	POLR3E	chr16	22308730	1	protein_coding
ENSG00000058668	ATP2B4	chr1	203595689	1	protein_coding
ENSG00000058673	ZC3H11A	chr1	203764782	1	protein_coding
ENSG00000058729	RIOK2	chr5	96496571	-1	protein_coding
ENSG00000058799	YIPF1	chr1	54317392	-1	protein_coding
ENSG00000058804	NDC1	chr1	54231133	-1	protein_coding
ENSG00000058866	DGKG	chr3	185823457	-1	protein_coding
ENSG00000059122	FLYWCH1	chr16	2961938	1	protein_coding
ENSG00000059145	UNKL	chr16	1413206	-1	protein_coding
ENSG00000059377	TBXAS1	chr7	139476850	1	protein_coding
ENSG00000059378	PARP12	chr7	139723544	-1	protein_coding
ENSG00000059573	ALDH18A1	chr10	97365696	-1	protein_coding
ENSG00000059588	TARBP1	chr1	234527059	-1	protein_coding
ENSG00000059691	PET112	chr4	152591656	-1	protein_coding
ENSG00000059728	MXD1	chr2	70124820	1	protein_coding
ENSG00000059758	CDK17	chr12	96672039	-1	protein_coding
ENSG00000059769	DNAJC25	chr9	114393632	1	protein_coding
ENSG00000059804	SLC2A3	chr12	8071826	-1	protein_coding
ENSG00000059915	PSD	chr10	104162376	-1	protein_coding
ENSG00000060069	CTDP1	chr18	77439801	1	protein_coding
ENSG00000060138	YBX3	chr12	10851683	-1	protein_coding
ENSG00000060140	STYK1	chr12	10771538	-1	protein_coding
ENSG00000060237	WNK1	chr12	861759	1	protein_coding
ENSG00000060339	CCAR1	chr10	70480769	1	protein_coding
ENSG00000060491	OGFR	chr20	61436187	1	protein_coding
ENSG00000060558	GNA15	chr19	3136191	1	protein_coding
ENSG00000060642	PIGV	chr1	27113963	1	protein_coding
ENSG00000060688	SNRNP40	chr1	31732417	-1	protein_coding
ENSG00000060749	QSER1	chr11	32914724	1	protein_coding
ENSG00000060762	MPC1	chr6	166778407	-1	protein_coding
ENSG00000060971	ACAA1	chr3	38144620	-1	protein_coding
ENSG00000060982	BCAT1	chr12	24964295	-1	protein_coding
ENSG00000061273	HDAC7	chr12	48176505	-1	protein_coding
ENSG00000061676	NCKAP1	chr2	183773843	-1	protein_coding
ENSG00000061794	MRPS35	chr12	27863706	1	protein_coding
ENSG00000061918	GUCY1B3	chr4	156680144	1	protein_coding
ENSG00000061936	SFSWAP	chr12	132195626	1	protein_coding
ENSG00000061938	TNK2	chr3	195590235	-1	protein_coding
ENSG00000061987	MON2	chr12	62860597	1	protein_coding
ENSG00000062194	GPBP1	chr5	56469775	1	protein_coding
ENSG00000062282	DGAT2	chr11	75470557	1	protein_coding
ENSG00000062485	CS	chr12	56665483	-1	protein_coding
ENSG00000062524	LTK	chr15	41795836	-1	protein_coding
ENSG00000062582	MRPS24	chr7	43906157	-1	protein_coding
ENSG00000062598	ELMO2	chr20	44994688	-1	protein_coding
ENSG00000062650	WAPAL	chr10	88195013	-1	protein_coding
ENSG00000062716	VMP1	chr17	57784553	1	protein_coding
ENSG00000062725	APPBP2	chr17	58520520	-1	protein_coding
ENSG00000062822	POLD1	chr19	50887461	1	protein_coding
ENSG00000063046	EIF4B	chr12	53399942	1	protein_coding
ENSG00000063127	SLC6A16	chr19	49792895	-1	protein_coding
ENSG00000063169	GLTSCR1	chr19	48111453	1	protein_coding
ENSG00000063176	SPHK2	chr19	49122548	1	protein_coding
ENSG00000063177	RPL18	chr19	49118585	-1	protein_coding
ENSG00000063180	CA11	chr19	49141199	-1	protein_coding
ENSG00000063241	ISOC2	chr19	55964352	-1	protein_coding
ENSG00000063244	U2AF2	chr19	56165512	1	protein_coding
ENSG00000063245	EPN1	chr19	56186592	1	protein_coding
ENSG00000063322	MED29	chr19	39881943	1	protein_coding
ENSG00000063438	AHRR	chr5	304291	1	protein_coding
ENSG00000063761	ADCK1	chr14	78266426	1	protein_coding
ENSG00000063854	HAGH	chr16	1845621	-1	protein_coding
ENSG00000063978	RNF4	chr4	2463947	1	protein_coding
ENSG00000064012	CASP8	chr2	202098166	1	protein_coding
ENSG00000064102	ASUN	chr12	27058114	-1	protein_coding
ENSG00000064115	TM7SF3	chr12	27126128	-1	protein_coding
ENSG00000064201	TSPAN32	chr11	2323227	1	protein_coding
ENSG00000064225	ST3GAL6	chr3	98451080	1	protein_coding
ENSG00000064313	TAF2	chr8	120743015	-1	protein_coding
ENSG00000064393	HIPK2	chr7	139246316	-1	protein_coding
ENSG00000064419	TNPO3	chr7	128594948	-1	protein_coding
ENSG00000064489	MEF2BNB-MEF2B	chr19	19256376	-1	protein_coding
ENSG00000064490	RFXANK	chr19	19303008	1	protein_coding
ENSG00000064545	TMEM161A	chr19	19229978	-1	protein_coding
ENSG00000064547	LPAR2	chr19	19734477	-1	protein_coding
ENSG00000064601	CTSA	chr20	44518783	1	protein_coding
ENSG00000064607	SUGP2	chr19	19101697	-1	protein_coding
ENSG00000064651	SLC12A2	chr5	127419458	1	protein_coding
ENSG00000064652	SNX24	chr5	122179134	1	protein_coding
ENSG00000064666	CNN2	chr19	1026298	1	protein_coding
ENSG00000064687	ABCA7	chr19	1040102	1	protein_coding
ENSG00000064703	DDX20	chr1	112297867	1	protein_coding
ENSG00000064726	BTBD1	chr15	83685174	-1	protein_coding
ENSG00000064763	FAR2	chr12	29302036	1	protein_coding
ENSG00000064886	CHI3L2	chr1	111743393	1	protein_coding
ENSG00000064932	SBNO2	chr19	1107636	-1	protein_coding
ENSG00000064933	PMS1	chr2	190649107	1	protein_coding
ENSG00000064961	HMG20B	chr19	3572775	1	protein_coding
ENSG00000064989	CALCRL	chr2	188207856	-1	protein_coding
ENSG00000064995	TAF11	chr6	34845555	-1	protein_coding
ENSG00000064999	ANKS1A	chr6	34857042	1	protein_coding
ENSG00000065000	AP3D1	chr19	2100988	-1	protein_coding
ENSG00000065029	ZNF76	chr6	35226686	1	protein_coding
ENSG00000065054	SLC9A3R2	chr16	2075357	1	protein_coding
ENSG00000065057	NTHL1	chr16	2089816	-1	protein_coding
ENSG00000065060	UHRF1BP1	chr6	34759857	1	protein_coding
ENSG00000065135	GNAI3	chr1	110091233	1	protein_coding
ENSG00000065150	IPO5	chr13	98605912	1	protein_coding
ENSG00000065154	OAT	chr10	126085872	-1	protein_coding
ENSG00000065183	WDR3	chr1	118472343	1	protein_coding
ENSG00000065243	PKN2	chr1	89149905	1	protein_coding
ENSG00000065268	WDR18	chr19	983174	1	protein_coding
ENSG00000065308	TRAM2	chr6	52362200	-1	protein_coding
ENSG00000065357	DGKA	chr12	56321103	1	protein_coding
ENSG00000065413	ANKRD44	chr2	197831741	-1	protein_coding
ENSG00000065427	KARS	chr16	75661622	-1	protein_coding
ENSG00000065457	ADAT1	chr16	75630879	-1	protein_coding
ENSG00000065485	PDIA5	chr3	122785909	1	protein_coding
ENSG00000065491	TBC1D22B	chr6	37225548	1	protein_coding
ENSG00000065518	NDUFB4	chr3	120315156	1	protein_coding
ENSG00000065526	SPEN	chr1	16174359	1	protein_coding
ENSG00000065534	MYLK	chr3	123328896	-1	protein_coding
ENSG00000065548	ZC3H15	chr2	187350883	1	protein_coding
ENSG00000065559	MAP2K4	chr17	11924141	1	protein_coding
ENSG00000065600	TMEM206	chr1	212537273	-1	protein_coding
ENSG00000065613	SLK	chr10	105726959	1	protein_coding
ENSG00000065615	CYB5R4	chr6	84569362	1	protein_coding
ENSG00000065618	COL17A1	chr10	105791044	-1	protein_coding
ENSG00000065665	SEC61A2	chr10	12171636	1	protein_coding
ENSG00000065675	PRKCQ	chr10	6469105	-1	protein_coding
ENSG00000065717	TLE2	chr19	2997636	-1	protein_coding
ENSG00000065802	ASB1	chr2	239335383	1	protein_coding
ENSG00000065809	FAM107B	chr10	14560556	-1	protein_coding
ENSG00000065833	ME1	chr6	83920108	-1	protein_coding
ENSG00000065882	TBC1D1	chr4	37892708	1	protein_coding
ENSG00000065883	CDK13	chr7	39989636	1	protein_coding
ENSG00000065911	MTHFD2	chr2	74425689	1	protein_coding
ENSG00000065970	FOXJ2	chr12	8185299	1	protein_coding
ENSG00000065978	YBX1	chr1	43148098	1	protein_coding
ENSG00000065989	PDE4A	chr19	10527449	1	protein_coding
ENSG00000066027	PPP2R5A	chr1	212458879	1	protein_coding
ENSG00000066044	ELAVL1	chr19	8023463	-1	protein_coding
ENSG00000066056	TIE1	chr1	43766664	1	protein_coding
ENSG00000066084	DIP2B	chr12	50898768	1	protein_coding
ENSG00000066117	SMARCD1	chr12	50478755	1	protein_coding
ENSG00000066135	KDM4A	chr1	44115829	1	protein_coding
ENSG00000066136	NFYC	chr1	41157320	1	protein_coding
ENSG00000066279	ASPM	chr1	197053258	-1	protein_coding
ENSG00000066294	CD84	chr1	160510885	-1	protein_coding
ENSG00000066322	ELOVL1	chr1	43829068	-1	protein_coding
ENSG00000066336	SPI1	chr11	47376411	-1	protein_coding
ENSG00000066379	ZNRD1	chr6	30026676	1	protein_coding
ENSG00000066422	ZBTB11	chr3	101367733	-1	protein_coding
ENSG00000066427	ATXN3	chr14	92524896	-1	protein_coding
ENSG00000066455	GOLGA5	chr14	93260576	1	protein_coding
ENSG00000066468	FGFR2	chr10	123237848	-1	protein_coding
ENSG00000066557	LRRC40	chr1	70610488	-1	protein_coding
ENSG00000066583	ISOC1	chr5	128430444	1	protein_coding
ENSG00000066651	TRMT11	chr6	126307576	1	protein_coding
ENSG00000066654	THUMPD1	chr16	20744986	-1	protein_coding
ENSG00000066697	MSANTD3	chr9	103189438	1	protein_coding
ENSG00000066739	ATG2B	chr14	96747595	-1	protein_coding
ENSG00000066777	ARFGEF1	chr8	68085747	-1	protein_coding
ENSG00000066827	ZFAT	chr8	135490031	-1	protein_coding
ENSG00000066855	MTFR1	chr8	66556969	1	protein_coding
ENSG00000066923	STAG3	chr7	99775186	1	protein_coding
ENSG00000066926	FECH	chr18	55215515	-1	protein_coding
ENSG00000066933	MYO9A	chr15	72114632	-1	protein_coding
ENSG00000067057	PFKP	chr10	3108525	1	protein_coding
ENSG00000067064	IDI1	chr10	1085848	-1	protein_coding
ENSG00000067066	SP100	chr2	231280657	1	protein_coding
ENSG00000067082	KLF6	chr10	3818188	-1	protein_coding
ENSG00000067113	PPAP2A	chr5	54720682	-1	protein_coding
ENSG00000067141	NEO1	chr15	73344051	1	protein_coding
ENSG00000067167	TRAM1	chr8	71485677	-1	protein_coding
ENSG00000067182	TNFRSF1A	chr12	6437923	-1	protein_coding
ENSG00000067191	CACNB1	chr17	37329709	-1	protein_coding
ENSG00000067208	EVI5	chr1	92974253	-1	protein_coding
ENSG00000067221	STOML1	chr15	74275547	-1	protein_coding
ENSG00000067225	PKM	chr15	72491370	-1	protein_coding
ENSG00000067248	DHX29	chr5	54552073	-1	protein_coding
ENSG00000067334	DNTTIP2	chr1	94333373	-1	protein_coding
ENSG00000067365	METTL22	chr16	8715540	1	protein_coding
ENSG00000067369	TP53BP1	chr15	43699407	-1	protein_coding
ENSG00000067533	RRP15	chr1	218458629	1	protein_coding
ENSG00000067560	RHOA	chr3	49396578	-1	protein_coding
ENSG00000067596	DHX8	chr17	41561233	1	protein_coding
ENSG00000067606	PRKCZ	chr1	1981909	1	protein_coding
ENSG00000067704	IARS2	chr1	220267444	1	protein_coding
ENSG00000067798	NAV3	chr12	78224685	1	protein_coding
ENSG00000067836	ROGDI	chr16	4846969	-1	protein_coding
ENSG00000067900	ROCK1	chr18	18526867	-1	protein_coding
ENSG00000067955	CBFB	chr16	67063019	1	protein_coding
ENSG00000068001	HYAL2	chr3	50355221	-1	protein_coding
ENSG00000068024	HDAC4	chr2	239969864	-1	protein_coding
ENSG00000068028	RASSF1	chr3	50367219	-1	protein_coding
ENSG00000068079	IFI35	chr17	41158742	1	protein_coding
ENSG00000068097	HEATR6	chr17	58120555	-1	protein_coding
ENSG00000068120	COASY	chr17	40713485	1	protein_coding
ENSG00000068305	MEF2A	chr15	100017370	1	protein_coding
ENSG00000068383	INPP5A	chr10	134351324	1	protein_coding
ENSG00000068489	PRR11	chr17	57232860	1	protein_coding
ENSG00000068650	ATP11A	chr13	113344643	1	protein_coding
ENSG00000068654	POLR1A	chr2	86247339	-1	protein_coding
ENSG00000068697	LAPTM4A	chr2	20232411	-1	protein_coding
ENSG00000068724	TTC7A	chr2	47143296	1	protein_coding
ENSG00000068745	IP6K2	chr3	48725436	-1	protein_coding
ENSG00000068784	SRBD1	chr2	45615819	-1	protein_coding
ENSG00000068793	CYFIP1	chr15	22892005	1	protein_coding
ENSG00000068796	KIF2A	chr5	61601989	1	protein_coding
ENSG00000068831	RASGRP2	chr11	64494383	-1	protein_coding
ENSG00000068878	PSME4	chr2	54091204	-1	protein_coding
ENSG00000068885	IFT80	chr3	159974774	-1	protein_coding
ENSG00000068903	SIRT2	chr19	39369197	-1	protein_coding
ENSG00000068912	ERLEC1	chr2	54014181	1	protein_coding
ENSG00000068971	PPP2R5B	chr11	64685025	1	protein_coding
ENSG00000068976	PYGM	chr11	64513861	-1	protein_coding
ENSG00000069020	MAST4	chr5	65892176	1	protein_coding
ENSG00000069188	SDK2	chr17	71330523	-1	protein_coding
ENSG00000069248	NUP133	chr1	229577045	-1	protein_coding
ENSG00000069275	NUCKS1	chr1	205681947	-1	protein_coding
ENSG00000069329	VPS35	chr16	46690054	-1	protein_coding
ENSG00000069345	DNAJA2	chr16	46989299	-1	protein_coding
ENSG00000069399	BCL3	chr19	45250962	1	protein_coding
ENSG00000069424	KCNAB2	chr1	6051526	1	protein_coding
ENSG00000069431	ABCC9	chr12	21950335	-1	protein_coding
ENSG00000069493	CLEC2D	chr12	9817565	1	protein_coding
ENSG00000069667	RORA	chr15	60780483	-1	protein_coding
ENSG00000069702	TGFBR3	chr1	92145902	-1	protein_coding
ENSG00000069712	KIAA1107	chr1	92632542	1	protein_coding
ENSG00000069849	ATP1B3	chr3	141594966	1	protein_coding
ENSG00000069869	NEDD4	chr15	56119120	-1	protein_coding
ENSG00000069943	PIGB	chr15	55611158	1	protein_coding
ENSG00000069956	MAPK6	chr15	52244303	1	protein_coding
ENSG00000069966	GNB5	chr15	52413117	-1	protein_coding
ENSG00000069974	RAB27A	chr15	55495164	-1	protein_coding
ENSG00000069998	CECR5	chr22	17618401	-1	protein_coding
ENSG00000070010	UFD1L	chr22	19437433	-1	protein_coding
ENSG00000070018	LRP6	chr12	12268959	-1	protein_coding
ENSG00000070047	PHRF1	chr11	576486	1	protein_coding
ENSG00000070061	IKBKAP	chr9	111629797	-1	protein_coding
ENSG00000070081	NUCB2	chr11	17229700	1	protein_coding
ENSG00000070087	PFN2	chr3	149682691	-1	protein_coding
ENSG00000070182	SPTB	chr14	65213002	-1	protein_coding
ENSG00000070190	DAPP1	chr4	100737990	1	protein_coding
ENSG00000070214	SLC44A1	chr9	108006903	1	protein_coding
ENSG00000070269	TMEM260	chr14	56955072	1	protein_coding
ENSG00000070366	SMG6	chr17	1963133	-1	protein_coding
ENSG00000070367	EXOC5	chr14	57670518	-1	protein_coding
ENSG00000070371	CLTCL1	chr22	19166986	-1	protein_coding
ENSG00000070404	FSTL3	chr19	676392	1	protein_coding
ENSG00000070413	DGCR2	chr22	19023795	-1	protein_coding
ENSG00000070423	RNF126	chr19	647526	-1	protein_coding
ENSG00000070444	MNT	chr17	2287354	-1	protein_coding
ENSG00000070476	ZXDC	chr3	126156444	-1	protein_coding
ENSG00000070495	JMJD6	chr17	74708919	-1	protein_coding
ENSG00000070501	POLB	chr8	42195972	1	protein_coding
ENSG00000070526	ST6GALNAC1	chr17	74620843	-1	protein_coding
ENSG00000070540	WIPI1	chr17	66417089	-1	protein_coding
ENSG00000070601	FRMPD1	chr9	37650997	1	protein_coding
ENSG00000070610	GBA2	chr9	35736863	-1	protein_coding
ENSG00000070614	NDST1	chr5	149865381	1	protein_coding
ENSG00000070669	ASNS	chr7	97481430	-1	protein_coding
ENSG00000070718	AP3M2	chr8	42010464	1	protein_coding
ENSG00000070731	ST6GALNAC2	chr17	74559792	-1	protein_coding
ENSG00000070756	PABPC1	chr8	101698044	-1	protein_coding
ENSG00000070759	TESK2	chr1	45809555	-1	protein_coding
ENSG00000070761	C16orf80	chr16	58147496	-1	protein_coding
ENSG00000070770	CSNK2A2	chr16	58191811	-1	protein_coding
ENSG00000070785	EIF2B3	chr1	45316450	-1	protein_coding
ENSG00000070814	TCOF1	chr5	149737202	1	protein_coding
ENSG00000070831	CDC42	chr1	22379120	1	protein_coding
ENSG00000070882	OSBPL3	chr7	24836158	-1	protein_coding
ENSG00000070915	SLC12A3	chr16	56899119	1	protein_coding
ENSG00000070950	RAD18	chr3	8817088	-1	protein_coding
ENSG00000070961	ATP2B1	chr12	89981828	-1	protein_coding
ENSG00000071051	NCK2	chr2	106361354	1	protein_coding
ENSG00000071054	MAP4K4	chr2	102313312	1	protein_coding
ENSG00000071073	MGAT4A	chr2	99235569	-1	protein_coding
ENSG00000071082	RPL31	chr2	101618177	1	protein_coding
ENSG00000071127	WDR1	chr4	10075963	-1	protein_coding
ENSG00000071189	SNX13	chr7	17830385	-1	protein_coding
ENSG00000071205	ARHGAP10	chr4	148653214	1	protein_coding
ENSG00000071242	RPS6KA2	chr6	166822852	-1	protein_coding
ENSG00000071243	ING3	chr7	120590803	1	protein_coding
ENSG00000071246	VASH1	chr14	77228532	1	protein_coding
ENSG00000071462	WBSCR22	chr7	73097355	1	protein_coding
ENSG00000071537	SEL1L	chr14	81937893	-1	protein_coding
ENSG00000071564	TCF3	chr19	1609291	-1	protein_coding
ENSG00000071575	TRIB2	chr2	12857015	1	protein_coding
ENSG00000071626	DAZAP1	chr19	1407568	1	protein_coding
ENSG00000071655	MBD3	chr19	1576639	-1	protein_coding
ENSG00000071794	HLTF	chr3	148747914	-1	protein_coding
ENSG00000071894	CPSF1	chr8	145618444	-1	protein_coding
ENSG00000071967	CYBRD1	chr2	172378757	1	protein_coding
ENSG00000071994	PDCD2	chr6	170884383	-1	protein_coding
ENSG00000072042	RDH11	chr14	68143518	-1	protein_coding
ENSG00000072062	PRKACA	chr19	14202500	-1	protein_coding
ENSG00000072071	LPHN1	chr19	14260750	-1	protein_coding
ENSG00000072080	SPP2	chr2	234959323	1	protein_coding
ENSG00000072110	ACTN1	chr14	69340860	-1	protein_coding
ENSG00000072121	ZFYVE26	chr14	68194091	-1	protein_coding
ENSG00000072134	EPN2	chr17	19118928	1	protein_coding
ENSG00000072135	PTPN18	chr2	131113580	1	protein_coding
ENSG00000072163	LIMS2	chr2	128395956	-1	protein_coding
ENSG00000072195	SPEG	chr2	220299568	1	protein_coding
ENSG00000072210	ALDH3A2	chr17	19551449	1	protein_coding
ENSG00000072274	TFRC	chr3	195754054	-1	protein_coding
ENSG00000072310	SREBF1	chr17	17713713	-1	protein_coding
ENSG00000072364	AFF4	chr5	132211071	-1	protein_coding
ENSG00000072401	UBE2D1	chr10	60094735	1	protein_coding
ENSG00000072415	MPP5	chr14	67707826	1	protein_coding
ENSG00000072422	RHOBTB1	chr10	62629196	-1	protein_coding
ENSG00000072518	MARK2	chr11	63606400	1	protein_coding
ENSG00000072609	CHFR	chr12	133398773	-1	protein_coding
ENSG00000072694	FCGR2B	chr1	161551101	1	protein_coding
ENSG00000072736	NFATC3	chr16	68118654	1	protein_coding
ENSG00000072756	TRNT1	chr3	3168600	1	protein_coding
ENSG00000072778	ACADVL	chr17	7120444	1	protein_coding
ENSG00000072786	STK10	chr5	171469077	-1	protein_coding
ENSG00000072803	FBXW11	chr5	171288553	-1	protein_coding
ENSG00000072818	ACAP1	chr17	7239848	1	protein_coding
ENSG00000072840	EVC	chr4	5712924	1	protein_coding
ENSG00000072849	DERL2	chr17	5374571	-1	protein_coding
ENSG00000072858	SIDT1	chr3	113251143	1	protein_coding
ENSG00000072864	NDE1	chr16	15737124	1	protein_coding
ENSG00000072952	MRVI1	chr11	10594638	-1	protein_coding
ENSG00000072954	TMEM38A	chr19	16771938	1	protein_coding
ENSG00000072958	AP1M1	chr19	16308389	1	protein_coding
ENSG00000073008	PVR	chr19	45147098	1	protein_coding
ENSG00000073050	XRCC1	chr19	44047192	-1	protein_coding
ENSG00000073060	SCARB1	chr12	125261402	-1	protein_coding
ENSG00000073111	MCM2	chr3	127317066	1	protein_coding
ENSG00000073150	PANX2	chr22	50609160	1	protein_coding
ENSG00000073169	SELO	chr22	50639408	1	protein_coding
ENSG00000073331	ALPK1	chr4	113206665	1	protein_coding
ENSG00000073350	LLGL2	chr17	73521161	1	protein_coding
ENSG00000073417	PDE8A	chr15	85523671	1	protein_coding
ENSG00000073536	NLE1	chr17	33455772	-1	protein_coding
ENSG00000073578	SDHA	chr5	218356	1	protein_coding
ENSG00000073584	SMARCE1	chr17	38781214	-1	protein_coding
ENSG00000073605	GSDMB	chr17	38060848	-1	protein_coding
ENSG00000073614	KDM5A	chr12	389295	-1	protein_coding
ENSG00000073711	PPP2R3A	chr3	135684515	1	protein_coding
ENSG00000073712	FERMT2	chr14	53323986	-1	protein_coding
ENSG00000073737	DHRS9	chr2	169921299	1	protein_coding
ENSG00000073756	PTGS2	chr1	186640923	-1	protein_coding
ENSG00000073792	IGF2BP2	chr3	185361527	-1	protein_coding
ENSG00000073803	MAP3K13	chr3	185000729	1	protein_coding
ENSG00000073849	ST6GAL1	chr3	186648274	1	protein_coding
ENSG00000073861	TBX21	chr17	45810610	1	protein_coding
ENSG00000073910	FRY	chr13	32605437	1	protein_coding
ENSG00000073921	PICALM	chr11	85668727	-1	protein_coding
ENSG00000073969	NSF	chr17	44668035	1	protein_coding
ENSG00000074054	CLASP1	chr2	122095352	-1	protein_coding
ENSG00000074071	MRPS34	chr16	1821891	-1	protein_coding
ENSG00000074201	CLNS1A	chr11	77225981	-1	protein_coding
ENSG00000074266	EED	chr11	85955586	1	protein_coding
ENSG00000074319	TSG101	chr11	18489883	-1	protein_coding
ENSG00000074356	C17orf85	chr17	3714460	-1	protein_coding
ENSG00000074370	ATP2A3	chr17	3827169	-1	protein_coding
ENSG00000074416	MGLL	chr3	127407909	-1	protein_coding
ENSG00000074527	NTN4	chr12	96051583	-1	protein_coding
ENSG00000074582	BCS1L	chr2	219523487	1	protein_coding
ENSG00000074590	NUAK1	chr12	106457118	-1	protein_coding
ENSG00000074603	DPP8	chr15	65734801	-1	protein_coding
ENSG00000074621	SLC24A1	chr15	65903704	1	protein_coding
ENSG00000074657	ZNF532	chr18	56529832	1	protein_coding
ENSG00000074660	SCARF1	chr17	1537152	-1	protein_coding
ENSG00000074695	LMAN1	chr18	56995055	-1	protein_coding
ENSG00000074696	PTPLAD1	chr15	65822756	1	protein_coding
ENSG00000074706	IPCEF1	chr6	154475631	-1	protein_coding
ENSG00000074755	ZZEF1	chr17	3907739	-1	protein_coding
ENSG00000074800	ENO1	chr1	8921061	-1	protein_coding
ENSG00000074842	C19orf10	chr19	4641386	-1	protein_coding
ENSG00000074855	ANO8	chr19	17434032	-1	protein_coding
ENSG00000074935	TUBE1	chr6	112391980	-1	protein_coding
ENSG00000074964	ARHGEF10L	chr1	17866330	1	protein_coding
ENSG00000074966	TXK	chr4	48068410	-1	protein_coding
ENSG00000075089	ACTR6	chr12	100592900	1	protein_coding
ENSG00000075131	TIPIN	chr15	66628544	-1	protein_coding
ENSG00000075142	SRI	chr7	87834433	-1	protein_coding
ENSG00000075151	EIF4G3	chr1	21132963	-1	protein_coding
ENSG00000075188	NUP37	chr12	102467967	-1	protein_coding
ENSG00000075223	SEMA3C	chr7	80371854	-1	protein_coding
ENSG00000075234	TTC38	chr22	46663858	1	protein_coding
ENSG00000075239	ACAT1	chr11	107992243	1	protein_coding
ENSG00000075240	GRAMD4	chr22	46971909	1	protein_coding
ENSG00000075275	CELSR1	chr22	46756731	-1	protein_coding
ENSG00000075292	ZNF638	chr2	71503691	1	protein_coding
ENSG00000075303	SLC25A40	chr7	87462883	-1	protein_coding
ENSG00000075336	TIMM21	chr18	71815746	1	protein_coding
ENSG00000075340	ADD2	chr2	70834750	-1	protein_coding
ENSG00000075391	RASAL2	chr1	178062864	1	protein_coding
ENSG00000075399	VPS9D1	chr16	89773542	-1	protein_coding
ENSG00000075407	ZNF37A	chr10	38383264	1	protein_coding
ENSG00000075413	MARK3	chr14	103851729	1	protein_coding
ENSG00000075415	SLC25A3	chr12	98987369	1	protein_coding
ENSG00000075420	FNDC3B	chr3	171757418	1	protein_coding
ENSG00000075426	FOSL2	chr2	28615315	1	protein_coding
ENSG00000075539	FRYL	chr4	48499378	-1	protein_coding
ENSG00000075568	TMEM131	chr2	98372799	-1	protein_coding
ENSG00000075618	FSCN1	chr7	5632439	1	protein_coding
ENSG00000075624	ACTB	chr7	5566782	-1	protein_coding
ENSG00000075643	MOCOS	chr18	33767482	1	protein_coding
ENSG00000075651	PLD1	chr3	171318195	-1	protein_coding
ENSG00000075702	WDR62	chr19	36545783	1	protein_coding
ENSG00000075711	DLG1	chr3	196769431	-1	protein_coding
ENSG00000075785	RAB7A	chr3	128444965	1	protein_coding
ENSG00000075790	BCAP29	chr7	107220422	1	protein_coding
ENSG00000075826	SEC31B	chr10	102246399	-1	protein_coding
ENSG00000075856	SART3	chr12	108916357	-1	protein_coding
ENSG00000075884	ARHGAP15	chr2	143848931	1	protein_coding
ENSG00000075914	EXOSC7	chr3	45016733	1	protein_coding
ENSG00000075945	KIFAP3	chr1	169890467	-1	protein_coding
ENSG00000075975	MKRN2	chr3	12598513	1	protein_coding
ENSG00000076003	MCM6	chr2	136597196	-1	protein_coding
ENSG00000076043	REXO2	chr11	114310108	1	protein_coding
ENSG00000076053	RBM7	chr11	114270752	1	protein_coding
ENSG00000076067	RBMS2	chr12	56915713	1	protein_coding
ENSG00000076108	BAZ2A	chr12	56989380	-1	protein_coding
ENSG00000076201	PTPN23	chr3	47422501	1	protein_coding
ENSG00000076242	MLH1	chr3	37034823	1	protein_coding
ENSG00000076248	UNG	chr12	109535379	1	protein_coding
ENSG00000076258	FMO4	chr1	171283347	1	protein_coding
ENSG00000076321	KLHL20	chr1	173684080	1	protein_coding
ENSG00000076351	SLC46A1	chr17	26721661	-1	protein_coding
ENSG00000076356	PLXNA2	chr1	208195587	-1	protein_coding
ENSG00000076382	SPAG5	chr17	26904588	-1	protein_coding
ENSG00000076513	ANKRD13A	chr12	110436991	1	protein_coding
ENSG00000076554	TPD52	chr8	80870571	-1	protein_coding
ENSG00000076555	ACACB	chr12	109554400	1	protein_coding
ENSG00000076604	TRAF4	chr17	27071002	1	protein_coding
ENSG00000076641	PAG1	chr8	81880045	-1	protein_coding
ENSG00000076650	GPATCH1	chr19	33571786	1	protein_coding
ENSG00000076662	ICAM3	chr19	10444452	-1	protein_coding
ENSG00000076685	NT5C2	chr10	104845940	-1	protein_coding
ENSG00000076864	RAP1GAP	chr1	21922708	-1	protein_coding
ENSG00000076924	XAB2	chr19	7684411	-1	protein_coding
ENSG00000076928	ARHGEF1	chr19	42387228	1	protein_coding
ENSG00000076944	STXBP2	chr19	7701767	1	protein_coding
ENSG00000076984	MAP2K7	chr19	7968728	1	protein_coding
ENSG00000077044	DGKD	chr2	234263153	1	protein_coding
ENSG00000077092	RARB	chr3	25215823	1	protein_coding
ENSG00000077097	TOP2B	chr3	25639475	-1	protein_coding
ENSG00000077147	TM9SF3	chr10	98277866	-1	protein_coding
ENSG00000077150	NFKB2	chr10	104153867	1	protein_coding
ENSG00000077157	PPP1R12B	chr1	202317827	1	protein_coding
ENSG00000077232	DNAJC10	chr2	183580999	1	protein_coding
ENSG00000077235	GTF3C1	chr16	27470876	-1	protein_coding
ENSG00000077238	IL4R	chr16	27324989	1	protein_coding
ENSG00000077254	USP33	chr1	78161672	-1	protein_coding
ENSG00000077312	SNRPA	chr19	41256542	1	protein_coding
ENSG00000077348	EXOSC5	chr19	41892279	-1	protein_coding
ENSG00000077380	DYNC1I2	chr2	172543919	1	protein_coding
ENSG00000077420	APBB1IP	chr10	26727132	1	protein_coding
ENSG00000077454	LRCH4	chr7	100169855	-1	protein_coding
ENSG00000077458	FAM76B	chr11	95502106	-1	protein_coding
ENSG00000077463	SIRT6	chr19	4174106	-1	protein_coding
ENSG00000077514	POLD3	chr11	74204896	1	protein_coding
ENSG00000077549	CAPZB	chr1	19665267	-1	protein_coding
ENSG00000077585	GPR137B	chr1	236305832	1	protein_coding
ENSG00000077616	NAALAD2	chr11	89864683	1	protein_coding
ENSG00000077684	PHF17	chr4	129730779	1	protein_coding
ENSG00000077782	FGFR1	chr8	38268656	-1	protein_coding
ENSG00000077809	GTF2I	chr7	74071994	1	protein_coding
ENSG00000077984	CST7	chr20	24929866	1	protein_coding
ENSG00000078043	PIAS2	chr18	44388353	-1	protein_coding
ENSG00000078070	MCCC1	chr3	182733006	-1	protein_coding
ENSG00000078081	LAMP3	chr3	182840001	-1	protein_coding
ENSG00000078114	NEBL	chr10	21068902	-1	protein_coding
ENSG00000078124	ACER3	chr11	76571911	1	protein_coding
ENSG00000078140	UBE2K	chr4	39699664	1	protein_coding
ENSG00000078142	PIK3C3	chr18	39535171	1	protein_coding
ENSG00000078177	N4BP2	chr4	40058446	1	protein_coding
ENSG00000078237	C12orf5	chr12	4430371	1	protein_coding
ENSG00000078246	TULP3	chr12	2986389	1	protein_coding
ENSG00000078269	SYNJ2	chr6	158402888	1	protein_coding
ENSG00000078295	ADCY2	chr5	7396321	1	protein_coding
ENSG00000078304	PPP2R5C	chr14	102228135	1	protein_coding
ENSG00000078319	PMS2P1	chr7	99918615	-1	pseudogene
ENSG00000078369	GNB1	chr1	1716729	-1	protein_coding
ENSG00000078403	MLLT10	chr10	21823094	1	protein_coding
ENSG00000078487	ZCWPW1	chr7	99998449	-1	protein_coding
ENSG00000078618	NRD1	chr1	52254863	-1	protein_coding
ENSG00000078668	VDAC3	chr8	42249142	1	protein_coding
ENSG00000078674	PCM1	chr8	17780349	1	protein_coding
ENSG00000078687	TNRC6C	chr17	76000249	1	protein_coding
ENSG00000078699	CBFA2T2	chr20	32077881	1	protein_coding
ENSG00000078747	ITCH	chr20	32951041	1	protein_coding
ENSG00000078795	PKD2L2	chr5	137223657	1	protein_coding
ENSG00000078804	TP53INP2	chr20	33292094	1	protein_coding
ENSG00000078808	SDF4	chr1	1152288	-1	protein_coding
ENSG00000078814	MYH7B	chr20	33563206	1	protein_coding
ENSG00000078902	TOLLIP	chr11	1295601	-1	protein_coding
ENSG00000078967	UBE2D4	chr7	43966037	1	protein_coding
ENSG00000079134	THOC1	chr18	214520	-1	protein_coding
ENSG00000079246	XRCC5	chr2	216972187	1	protein_coding
ENSG00000079257	LXN	chr3	158363611	-1	protein_coding
ENSG00000079263	SP140	chr2	231067826	1	protein_coding
ENSG00000079277	MKNK1	chr1	47023090	-1	protein_coding
ENSG00000079308	TNS1	chr2	218664512	-1	protein_coding
ENSG00000079313	REXO1	chr19	1815248	-1	protein_coding
ENSG00000079332	SAR1A	chr10	71907045	-1	protein_coding
ENSG00000079335	CDC14A	chr1	100810584	1	protein_coding
ENSG00000079337	RAPGEF3	chr12	48128455	-1	protein_coding
ENSG00000079385	CEACAM1	chr19	43011456	-1	protein_coding
ENSG00000079387	SENP1	chr12	48436681	-1	protein_coding
ENSG00000079432	CIC	chr19	42772689	1	protein_coding
ENSG00000079435	LIPE	chr19	42905659	-1	protein_coding
ENSG00000079459	FDFT1	chr8	11653082	1	protein_coding
ENSG00000079462	PAFAH1B3	chr19	42801185	-1	protein_coding
ENSG00000079616	KIF22	chr16	29802040	1	protein_coding
ENSG00000079691	LRRC16A	chr6	25279306	1	protein_coding
ENSG00000079739	PGM1	chr1	64058947	1	protein_coding
ENSG00000079785	DDX1	chr2	15731302	1	protein_coding
ENSG00000079805	DNM2	chr19	10828755	1	protein_coding
ENSG00000079819	EPB41L2	chr6	131160487	-1	protein_coding
ENSG00000079950	STX7	chr6	132767006	-1	protein_coding
ENSG00000079974	RABL2B	chr22	51205929	-1	protein_coding
ENSG00000079999	KEAP1	chr19	10596796	-1	protein_coding
ENSG00000080007	DDX43	chr6	74104471	1	protein_coding
ENSG00000080189	SLC35C2	chr20	44978167	-1	protein_coding
ENSG00000080200	CRYBG3	chr3	97595819	1	protein_coding
ENSG00000080298	RFX3	chr9	3218297	-1	protein_coding
ENSG00000080345	RIF1	chr2	152266397	1	protein_coding
ENSG00000080371	RAB21	chr12	72148654	1	protein_coding
ENSG00000080493	SLC4A4	chr4	72053003	1	protein_coding
ENSG00000080503	SMARCA2	chr9	2015342	1	protein_coding
ENSG00000080546	SESN1	chr6	109307640	-1	protein_coding
ENSG00000080573	COL5A3	chr19	10070237	-1	protein_coding
ENSG00000080603	SRCAP	chr16	30709530	1	protein_coding
ENSG00000080608	KIAA0020	chr9	2720469	-1	protein_coding
ENSG00000080802	CNOT4	chr7	135046547	-1	protein_coding
ENSG00000080815	PSEN1	chr14	73603126	1	protein_coding
ENSG00000080819	CPOX	chr3	98239976	-1	protein_coding
ENSG00000080822	CLDND1	chr3	98216756	-1	protein_coding
ENSG00000080823	MOK	chr14	102690837	-1	protein_coding
ENSG00000080824	HSP90AA1	chr14	102547075	-1	protein_coding
ENSG00000080839	RBL1	chr20	35624752	-1	protein_coding
ENSG00000080845	DLGAP4	chr20	34894258	1	protein_coding
ENSG00000080854	IGSF9B	chr11	133778459	-1	protein_coding
ENSG00000080947	CROCCP3	chr1	16793931	-1	pseudogene
ENSG00000080986	NDC80	chr18	2571510	1	protein_coding
ENSG00000081014	AP4E1	chr15	51200869	1	protein_coding
ENSG00000081019	RSBN1	chr1	114304454	-1	protein_coding
ENSG00000081026	MAGI3	chr1	113933371	1	protein_coding
ENSG00000081041	CXCL2	chr4	74962752	-1	protein_coding
ENSG00000081052	COL4A4	chr2	227867427	-1	protein_coding
ENSG00000081059	TCF7	chr5	133450402	1	protein_coding
ENSG00000081087	OSTM1	chr6	108362613	-1	protein_coding
ENSG00000081154	PCNP	chr3	101292939	1	protein_coding
ENSG00000081177	EXD2	chr14	69658228	1	protein_coding
ENSG00000081181	ARG2	chr14	68086515	1	protein_coding
ENSG00000081189	MEF2C	chr5	88013975	-1	protein_coding
ENSG00000081237	PTPRC	chr1	198607801	1	protein_coding
ENSG00000081307	UBA5	chr3	132373290	1	protein_coding
ENSG00000081320	STK17B	chr2	196998290	-1	protein_coding
ENSG00000081377	CDC14B	chr9	99252523	-1	protein_coding
ENSG00000081386	ZNF510	chr9	99518147	-1	protein_coding
ENSG00000081665	ZNF506	chr19	19896648	-1	protein_coding
ENSG00000081692	JMJD4	chr1	227918126	-1	protein_coding
ENSG00000081721	DUSP12	chr1	161719548	1	protein_coding
ENSG00000081760	AACS	chr12	125549925	1	protein_coding
ENSG00000081791	KIAA0141	chr5	141303373	1	protein_coding
ENSG00000081870	HSPB11	chr1	54382247	-1	protein_coding
ENSG00000081913	PHLPP1	chr18	60382672	1	protein_coding
ENSG00000081923	ATP8B1	chr18	55313658	-1	protein_coding
ENSG00000081985	IL12RB2	chr1	67773047	1	protein_coding
ENSG00000082014	SMARCD3	chr7	150935850	-1	protein_coding
ENSG00000082068	WDR70	chr5	37379314	1	protein_coding
ENSG00000082074	FYB	chr5	39105338	-1	protein_coding
ENSG00000082126	MPP4	chr2	202509593	-1	protein_coding
ENSG00000082146	STRADB	chr2	202252581	1	protein_coding
ENSG00000082153	BZW1	chr2	201675317	1	protein_coding
ENSG00000082196	C1QTNF3	chr5	34019553	-1	protein_coding
ENSG00000082212	ME2	chr18	48405419	1	protein_coding
ENSG00000082213	C5orf22	chr5	31532373	1	protein_coding
ENSG00000082258	CCNT2	chr2	135675805	1	protein_coding
ENSG00000082269	FAM135A	chr6	71122644	1	protein_coding
ENSG00000082293	COL19A1	chr6	70576463	1	protein_coding
ENSG00000082397	EPB41L3	chr18	5392383	-1	protein_coding
ENSG00000082438	COBLL1	chr2	165510134	-1	protein_coding
ENSG00000082512	TRAF5	chr1	211499957	1	protein_coding
ENSG00000082515	MRPL22	chr5	154320630	1	protein_coding
ENSG00000082516	GEMIN5	chr5	154266976	-1	protein_coding
ENSG00000082641	NFE2L1	chr17	46125691	1	protein_coding
ENSG00000082701	GSK3B	chr3	119540170	-1	protein_coding
ENSG00000082781	ITGB5	chr3	124480795	-1	protein_coding
ENSG00000082805	ERC1	chr12	1099675	1	protein_coding
ENSG00000082898	XPO1	chr2	61704984	-1	protein_coding
ENSG00000082996	RNF13	chr3	149530495	1	protein_coding
ENSG00000083067	TRPM3	chr9	73143979	-1	protein_coding
ENSG00000083093	PALB2	chr16	23614488	-1	protein_coding
ENSG00000083097	DOPEY1	chr6	83777385	1	protein_coding
ENSG00000083099	LYRM2	chr6	90277863	-1	protein_coding
ENSG00000083123	BCKDHB	chr6	80816364	1	protein_coding
ENSG00000083168	KAT6A	chr8	41786997	-1	protein_coding
ENSG00000083223	ZCCHC6	chr9	88902648	-1	protein_coding
ENSG00000083290	ULK2	chr17	19674142	-1	protein_coding
ENSG00000083312	TNPO1	chr5	72112139	1	protein_coding
ENSG00000083444	PLOD1	chr1	11994262	1	protein_coding
ENSG00000083454	P2RX5	chr17	3575493	-1	protein_coding
ENSG00000083457	ITGAE	chr17	3617922	-1	protein_coding
ENSG00000083520	DIS3	chr13	73329540	-1	protein_coding
ENSG00000083535	PIBF1	chr13	73356197	1	protein_coding
ENSG00000083544	TDRD3	chr13	60970591	1	protein_coding
ENSG00000083635	NUFIP1	chr13	45513384	-1	protein_coding
ENSG00000083642	PDS5B	chr13	33160564	1	protein_coding
ENSG00000083720	OXCT1	chr5	41730167	-1	protein_coding
ENSG00000083799	CYLD	chr16	50775961	1	protein_coding
ENSG00000083807	SLC27A5	chr19	58990879	-1	protein_coding
ENSG00000083812	ZNF324	chr19	58978423	1	protein_coding
ENSG00000083814	ZNF671	chr19	58231119	-1	protein_coding
ENSG00000083817	ZNF416	chr19	58082934	-1	protein_coding
ENSG00000083828	ZNF586	chr19	58281023	1	protein_coding
ENSG00000083838	ZNF446	chr19	58985384	1	protein_coding
ENSG00000083842	ZNF8	chr19	58790317	1	protein_coding
ENSG00000083844	ZNF264	chr19	57702868	1	protein_coding
ENSG00000083845	RPS5	chr19	58897767	1	protein_coding
ENSG00000083896	YTHDC1	chr4	69176105	-1	protein_coding
ENSG00000083937	CHMP2B	chr3	87276421	1	protein_coding
ENSG00000084070	SMAP2	chr1	40810522	1	protein_coding
ENSG00000084072	PPIE	chr1	40157854	1	protein_coding
ENSG00000084073	ZMPSTE24	chr1	40723779	1	protein_coding
ENSG00000084090	STARD7	chr2	96850597	-1	protein_coding
ENSG00000084092	NOA1	chr4	57829536	-1	protein_coding
ENSG00000084093	REST	chr4	57774075	1	protein_coding
ENSG00000084110	HAL	chr12	96366440	-1	protein_coding
ENSG00000084112	SSH1	chr12	109176466	-1	protein_coding
ENSG00000084207	GSTP1	chr11	67351066	1	protein_coding
ENSG00000084234	APLP2	chr11	129939732	1	protein_coding
ENSG00000084444	KIAA1467	chr12	13197218	1	protein_coding
ENSG00000084463	WBP11	chr12	14939410	-1	protein_coding
ENSG00000084623	EIF3I	chr1	32687529	1	protein_coding
ENSG00000084652	TXLNA	chr1	32645287	1	protein_coding
ENSG00000084676	NCOA1	chr2	24714783	1	protein_coding
ENSG00000084693	AGBL5	chr2	27265232	1	protein_coding
ENSG00000084731	KIF3C	chr2	26149471	-1	protein_coding
ENSG00000084733	RAB10	chr2	26256976	1	protein_coding
ENSG00000084754	HADHA	chr2	26413504	-1	protein_coding
ENSG00000084764	MAPRE3	chr2	27193480	1	protein_coding
ENSG00000084774	CAD	chr2	27440258	1	protein_coding
ENSG00000085063	CD59	chr11	33719807	-1	protein_coding
ENSG00000085117	CD82	chr11	44585977	1	protein_coding
ENSG00000085231	TAF9	chr5	68646811	-1	protein_coding
ENSG00000085265	FCN1	chr9	137801431	-1	protein_coding
ENSG00000085274	MYNN	chr3	169490619	1	protein_coding
ENSG00000085365	SCAMP1	chr5	77656339	1	protein_coding
ENSG00000085377	PREP	chr6	105725440	-1	protein_coding
ENSG00000085382	HACE1	chr6	105175968	-1	protein_coding
ENSG00000085415	SEH1L	chr18	12947132	1	protein_coding
ENSG00000085433	WDR47	chr1	109512836	-1	protein_coding
ENSG00000085449	WDFY1	chr2	224720433	-1	protein_coding
ENSG00000085465	OVGP1	chr1	111956936	-1	protein_coding
ENSG00000085491	SLC25A24	chr1	108676658	-1	protein_coding
ENSG00000085511	MAP3K4	chr6	161412759	1	protein_coding
ENSG00000085514	PILRA	chr7	99965153	1	protein_coding
ENSG00000085563	ABCB1	chr7	87133175	-1	protein_coding
ENSG00000085644	ZNF213	chr16	3179778	1	protein_coding
ENSG00000085662	AKR1B1	chr7	134127102	-1	protein_coding
ENSG00000085719	CPNE3	chr8	87497059	1	protein_coding
ENSG00000085721	RRN3	chr16	15153879	-1	protein_coding
ENSG00000085733	CTTN	chr11	70244510	1	protein_coding
ENSG00000085760	MTIF2	chr2	55463731	-1	protein_coding
ENSG00000085788	DDHD2	chr8	38082736	1	protein_coding
ENSG00000085832	EPS15	chr1	51819935	-1	protein_coding
ENSG00000085871	MGST2	chr4	140586922	1	protein_coding
ENSG00000085872	CHERP	chr19	16628700	-1	protein_coding
ENSG00000085978	ATG16L1	chr2	234118697	1	protein_coding
ENSG00000085982	USP40	chr2	234384166	-1	protein_coding
ENSG00000085998	POMGNT1	chr1	46654354	-1	protein_coding
ENSG00000086015	MAST2	chr1	46252659	1	protein_coding
ENSG00000086061	DNAJA1	chr9	33025209	1	protein_coding
ENSG00000086062	B4GALT1	chr9	33104080	-1	protein_coding
ENSG00000086065	CHMP5	chr9	33264940	1	protein_coding
ENSG00000086102	NFX1	chr9	33290509	1	protein_coding
ENSG00000086189	DIMT1	chr5	61683081	-1	protein_coding
ENSG00000086200	IPO11	chr5	61699799	1	protein_coding
ENSG00000086232	EIF2AK1	chr7	6061881	-1	protein_coding
ENSG00000086288	NME8	chr7	37888199	1	protein_coding
ENSG00000086300	SNX10	chr7	26331541	1	protein_coding
ENSG00000086475	SEPHS1	chr10	13359424	-1	protein_coding
ENSG00000086504	MRPL28	chr16	417384	-1	protein_coding
ENSG00000086544	ITPKC	chr19	41223008	1	protein_coding
ENSG00000086548	CEACAM6	chr19	42254885	1	protein_coding
ENSG00000086589	RBM22	chr5	150070356	-1	protein_coding
ENSG00000086598	TMED2	chr12	124069078	1	protein_coding
ENSG00000086619	ERO1LB	chr1	236378855	-1	protein_coding
ENSG00000086666	ZFAND6	chr15	80351910	1	protein_coding
ENSG00000086730	LAT2	chr7	73613982	1	protein_coding
ENSG00000086827	ZW10	chr11	113603909	-1	protein_coding
ENSG00000086848	ALG9	chr11	111652919	-1	protein_coding
ENSG00000087008	ACOX3	chr4	8368009	-1	protein_coding
ENSG00000087053	MTMR2	chr11	95566046	-1	protein_coding
ENSG00000087074	PPP1R15A	chr19	49375649	1	protein_coding
ENSG00000087077	TRIP6	chr7	100464760	1	protein_coding
ENSG00000087086	FTL	chr19	49468558	1	protein_coding
ENSG00000087087	SRRT	chr7	100472733	1	protein_coding
ENSG00000087088	BAX	chr19	49458072	1	protein_coding
ENSG00000087095	NLK	chr17	26368763	1	protein_coding
ENSG00000087111	PIGS	chr17	26880401	-1	protein_coding
ENSG00000087116	ADAMTS2	chr5	178537852	-1	protein_coding
ENSG00000087152	ATXN7L3	chr17	42269173	-1	protein_coding
ENSG00000087157	PGS1	chr17	76374721	1	protein_coding
ENSG00000087191	PSMC5	chr17	61904512	1	protein_coding
ENSG00000087206	UIMC1	chr5	176332006	-1	protein_coding
ENSG00000087253	LPCAT2	chr16	55542910	1	protein_coding
ENSG00000087258	GNAO1	chr16	56225302	1	protein_coding
ENSG00000087263	OGFOD1	chr16	56485402	1	protein_coding
ENSG00000087266	SH3BP2	chr4	2794750	1	protein_coding
ENSG00000087269	NOP14	chr4	2939660	-1	protein_coding
ENSG00000087274	ADD1	chr4	2845584	1	protein_coding
ENSG00000087299	L2HGDH	chr14	50704281	-1	protein_coding
ENSG00000087301	TXNDC16	chr14	52897308	-1	protein_coding
ENSG00000087302	C14orf166	chr14	52456193	1	protein_coding
ENSG00000087303	NID2	chr14	52471521	-1	protein_coding
ENSG00000087338	GMCL1	chr2	70056774	1	protein_coding
ENSG00000087365	SF3B2	chr11	65818200	1	protein_coding
ENSG00000087448	KLHL42	chr12	27932953	1	protein_coding
ENSG00000087460	GNAS	chr20	57414773	1	protein_coding
ENSG00000087470	DNM1L	chr12	32832134	1	protein_coding
ENSG00000087502	ERGIC2	chr12	29490285	-1	protein_coding
ENSG00000087586	AURKA	chr20	54944445	-1	protein_coding
ENSG00000087589	CASS4	chr20	54987168	1	protein_coding
ENSG00000087884	AAMDC	chr11	77532155	1	protein_coding
ENSG00000087903	RFX2	chr19	5993175	-1	protein_coding
ENSG00000087995	METTL2A	chr17	60501228	1	protein_coding
ENSG00000088035	ALG6	chr1	63833261	1	protein_coding
ENSG00000088038	CNOT3	chr19	54641444	1	protein_coding
ENSG00000088053	GP6	chr19	55525073	-1	protein_coding
ENSG00000088179	PTPN4	chr2	120517207	1	protein_coding
ENSG00000088205	DDX18	chr2	118572226	1	protein_coding
ENSG00000088247	KHSRP	chr19	6413359	-1	protein_coding
ENSG00000088256	GNA11	chr19	3094408	1	protein_coding
ENSG00000088298	EDEM2	chr20	33703167	-1	protein_coding
ENSG00000088325	TPX2	chr20	30327074	1	protein_coding
ENSG00000088356	PDRG1	chr20	30532758	-1	protein_coding
ENSG00000088387	DOCK9	chr13	99445741	-1	protein_coding
ENSG00000088448	ANKRD10	chr13	111530887	-1	protein_coding
ENSG00000088451	TGDS	chr13	95226308	-1	protein_coding
ENSG00000088538	DOCK3	chr3	50712672	1	protein_coding
ENSG00000088543	C3orf18	chr3	50595462	-1	protein_coding
ENSG00000088682	COQ9	chr16	57481337	1	protein_coding
ENSG00000088726	TMEM40	chr3	12775024	-1	protein_coding
ENSG00000088727	KIF9	chr3	47269516	-1	protein_coding
ENSG00000088766	CRLS1	chr20	5986736	1	protein_coding
ENSG00000088808	PPP1R13B	chr14	104200089	-1	protein_coding
ENSG00000088812	ATRN	chr20	3451687	1	protein_coding
ENSG00000088826	SMOX	chr20	4101627	1	protein_coding
ENSG00000088827	SIGLEC1	chr20	3667617	-1	protein_coding
ENSG00000088832	FKBP1A	chr20	1349622	-1	protein_coding
ENSG00000088833	NSFL1C	chr20	1422807	-1	protein_coding
ENSG00000088854	C20orf194	chr20	3229951	-1	protein_coding
ENSG00000088876	ZNF343	chr20	2462463	-1	protein_coding
ENSG00000088881	EBF4	chr20	2673524	1	protein_coding
ENSG00000088888	MAVS	chr20	3827487	1	protein_coding
ENSG00000088899	LZTS3	chr20	3143263	-1	protein_coding
ENSG00000088930	XRN2	chr20	21283942	1	protein_coding
ENSG00000088970	PLK1S1	chr20	21106624	1	processed_transcript
ENSG00000088986	DYNLL1	chr12	120907653	1	protein_coding
ENSG00000088992	TESC	chr12	117476728	-1	protein_coding
ENSG00000089006	SNX5	chr20	17922241	-1	protein_coding
ENSG00000089009	RPL6	chr12	112842994	-1	protein_coding
ENSG00000089012	SIRPG	chr20	1609798	-1	protein_coding
ENSG00000089022	MAPKAPK5	chr12	112279782	1	protein_coding
ENSG00000089041	P2RX7	chr12	121570622	1	protein_coding
ENSG00000089048	ESF1	chr20	13694969	-1	protein_coding
ENSG00000089050	RBBP9	chr20	18467184	-1	protein_coding
ENSG00000089053	ANAPC5	chr12	121746048	-1	protein_coding
ENSG00000089057	SLC23A2	chr20	4833002	-1	protein_coding
ENSG00000089060	SLC8B1	chr12	113736564	-1	protein_coding
ENSG00000089063	TMEM230	chr20	5080486	-1	protein_coding
ENSG00000089091	DZANK1	chr20	18364011	-1	protein_coding
ENSG00000089094	KDM2B	chr12	121866900	-1	protein_coding
ENSG00000089123	TASP1	chr20	13246709	-1	protein_coding
ENSG00000089127	OAS1	chr12	113344582	1	protein_coding
ENSG00000089154	GCN1L1	chr12	120565007	-1	protein_coding
ENSG00000089157	RPLP0	chr12	120634489	-1	protein_coding
ENSG00000089159	PXN	chr12	120648250	-1	protein_coding
ENSG00000089169	RPH3A	chr12	113008184	1	protein_coding
ENSG00000089177	KIF16B	chr20	16252749	-1	protein_coding
ENSG00000089195	TRMT6	chr20	5917881	-1	protein_coding
ENSG00000089220	PEBP1	chr12	118573663	1	protein_coding
ENSG00000089234	BRAP	chr12	112079950	-1	protein_coding
ENSG00000089248	ERP29	chr12	112451120	1	protein_coding
ENSG00000089280	FUS	chr16	31191431	1	protein_coding
ENSG00000089327	FXYD5	chr19	35645633	1	protein_coding
ENSG00000089335	ZNF302	chr19	35168544	1	protein_coding
ENSG00000089351	GRAMD1A	chr19	35485688	1	protein_coding
ENSG00000089486	CDIP1	chr16	4560676	-1	protein_coding
ENSG00000089505	CMTM1	chr16	66600294	1	protein_coding
ENSG00000089597	GANAB	chr11	62392298	-1	protein_coding
ENSG00000089639	GMIP	chr19	19740285	-1	protein_coding
ENSG00000089685	BIRC5	chr17	76210267	1	protein_coding
ENSG00000089692	LAG3	chr12	6881678	1	protein_coding
ENSG00000089693	MLF2	chr12	6857170	-1	protein_coding
ENSG00000089723	OTUB2	chr14	94492675	1	protein_coding
ENSG00000089737	DDX24	chr14	94517266	-1	protein_coding
ENSG00000089775	ZBTB25	chr14	64915824	-1	protein_coding
ENSG00000089818	NECAP1	chr12	8234807	1	protein_coding
ENSG00000089876	DHX32	chr10	127524906	-1	protein_coding
ENSG00000089902	RCOR1	chr14	103058998	1	protein_coding
ENSG00000089916	GPATCH2L	chr14	76618259	1	protein_coding
ENSG00000090006	LTBP4	chr19	41098789	1	protein_coding
ENSG00000090013	BLVRB	chr19	40953696	-1	protein_coding
ENSG00000090020	SLC9A1	chr1	27425306	-1	protein_coding
ENSG00000090054	SPTLC1	chr9	94794281	-1	protein_coding
ENSG00000090060	PAPOLA	chr14	96967770	1	protein_coding
ENSG00000090061	CCNK	chr14	99947506	1	protein_coding
ENSG00000090097	PCBP4	chr3	51991470	-1	protein_coding
ENSG00000090104	RGS1	chr1	192544857	1	protein_coding
ENSG00000090238	YPEL3	chr16	30103635	-1	protein_coding
ENSG00000090263	MRPS33	chr7	140705854	-1	protein_coding
ENSG00000090266	NDUFB2	chr7	140390577	1	protein_coding
ENSG00000090273	NUDC	chr1	27226729	1	protein_coding
ENSG00000090316	MAEA	chr4	1283639	1	protein_coding
ENSG00000090339	ICAM1	chr19	10381511	1	protein_coding
ENSG00000090372	STRN4	chr19	47222764	-1	protein_coding
ENSG00000090376	IRAK3	chr12	66582659	1	protein_coding
ENSG00000090382	LYZ	chr12	69742121	1	protein_coding
ENSG00000090432	MUL1	chr1	20825943	-1	protein_coding
ENSG00000090447	TFAP4	chr16	4307187	-1	protein_coding
ENSG00000090470	PDCD7	chr15	65409717	-1	protein_coding
ENSG00000090487	SPG21	chr15	65255362	-1	protein_coding
ENSG00000090520	DNAJB11	chr3	186285192	1	protein_coding
ENSG00000090554	FLT3LG	chr19	49977464	1	protein_coding
ENSG00000090565	RAB11FIP3	chr16	475619	1	protein_coding
ENSG00000090581	GNPTG	chr16	1401924	1	protein_coding
ENSG00000090612	ZNF268	chr12	133707570	1	protein_coding
ENSG00000090615	GOLGA3	chr12	133345495	-1	protein_coding
ENSG00000090621	PABPC4	chr1	40026488	-1	protein_coding
ENSG00000090659	CD209	chr19	7804879	-1	protein_coding
ENSG00000090661	CERS4	chr19	8271620	1	protein_coding
ENSG00000090674	MCOLN1	chr19	7587512	1	protein_coding
ENSG00000090686	USP48	chr1	22004791	-1	protein_coding
ENSG00000090857	PDPR	chr16	70147529	1	protein_coding
ENSG00000090861	AARS	chr16	70286198	-1	protein_coding
ENSG00000090863	GLG1	chr16	74485856	-1	protein_coding
ENSG00000090905	TNRC6A	chr16	24741016	1	protein_coding
ENSG00000090920	FCGBP	chr19	40353963	-1	protein_coding
ENSG00000090924	PLEKHG2	chr19	39903225	1	protein_coding
ENSG00000090971	NAT14	chr19	55996371	1	protein_coding
ENSG00000090975	PITPNM2	chr12	123468027	-1	protein_coding
ENSG00000090989	EXOC1	chr4	56719782	1	protein_coding
ENSG00000091009	RBM27	chr5	145583113	1	protein_coding
ENSG00000091039	OSBPL8	chr12	76745577	-1	protein_coding
ENSG00000091073	DTX2	chr7	76090993	1	protein_coding
ENSG00000091106	NLRC4	chr2	32449522	-1	protein_coding
ENSG00000091127	PUS7	chr7	105080108	-1	protein_coding
ENSG00000091128	LAMB4	chr7	107663993	-1	protein_coding
ENSG00000091129	NRCAM	chr7	107788068	-1	protein_coding
ENSG00000091136	LAMB1	chr7	107564244	-1	protein_coding
ENSG00000091140	DLD	chr7	107531415	1	protein_coding
ENSG00000091157	WDR7	chr18	54318574	1	protein_coding
ENSG00000091164	TXNL1	chr18	54264439	-1	protein_coding
ENSG00000091181	IL5RA	chr3	3111233	-1	protein_coding
ENSG00000091262	ABCC6	chr16	16242785	-1	protein_coding
ENSG00000091317	CMTM6	chr3	32522804	-1	protein_coding
ENSG00000091409	ITGA6	chr2	173292082	1	protein_coding
ENSG00000091436	MLTK	chr2	173940163	1	protein_coding
ENSG00000091483	FH	chr1	241660903	-1	protein_coding
ENSG00000091490	SEL1L3	chr4	25749055	-1	protein_coding
ENSG00000091527	CDV3	chr3	133292574	1	protein_coding
ENSG00000091542	ALKBH5	chr17	18086392	1	protein_coding
ENSG00000091592	NLRP1	chr17	5402747	-1	protein_coding
ENSG00000091640	SPAG7	chr17	4862521	-1	protein_coding
ENSG00000091651	ORC6	chr16	46723555	1	protein_coding
ENSG00000091732	ZC3HC1	chr7	129658126	-1	protein_coding
ENSG00000091831	ESR1	chr6	151977826	1	protein_coding
ENSG00000091879	ANGPT2	chr8	6357172	-1	protein_coding
ENSG00000091947	TMEM101	chr17	42088556	-1	protein_coding
ENSG00000091972	CD200	chr3	112051194	1	protein_coding
ENSG00000092010	PSME1	chr14	24605367	1	protein_coding
ENSG00000092020	PPP2R3C	chr14	35554673	-1	protein_coding
ENSG00000092036	HAUS4	chr14	23415437	-1	protein_coding
ENSG00000092051	JPH4	chr14	24037244	-1	protein_coding
ENSG00000092067	CEBPE	chr14	23586513	-1	protein_coding
ENSG00000092068	SLC7A8	chr14	23594504	-1	protein_coding
ENSG00000092094	OSGEP	chr14	20914570	-1	protein_coding
ENSG00000092096	SLC22A17	chr14	23815515	-1	protein_coding
ENSG00000092098	RNF31	chr14	24615892	1	protein_coding
ENSG00000092108	SCFD1	chr14	31091318	1	protein_coding
ENSG00000092140	G2E3	chr14	31028329	1	protein_coding
ENSG00000092148	HECTD1	chr14	31569318	-1	protein_coding
ENSG00000092199	HNRNPC	chr14	21677295	-1	protein_coding
ENSG00000092200	RPGRIP1	chr14	21756098	1	protein_coding
ENSG00000092201	SUPT16H	chr14	21819631	-1	protein_coding
ENSG00000092203	TOX4	chr14	21944756	1	protein_coding
ENSG00000092208	GEMIN2	chr14	39583427	1	protein_coding
ENSG00000092295	TGM1	chr14	24718320	-1	protein_coding
ENSG00000092330	TINF2	chr14	24708849	-1	protein_coding
ENSG00000092421	SEMA6A	chr5	115779312	-1	protein_coding
ENSG00000092439	TRPM7	chr15	50844670	-1	protein_coding
ENSG00000092470	WDR76	chr15	44119161	1	protein_coding
ENSG00000092529	CAPN3	chr15	42640301	1	protein_coding
ENSG00000092531	SNAP23	chr15	42783431	1	protein_coding
ENSG00000092621	PHGDH	chr1	120202421	1	protein_coding
ENSG00000092758	COL9A3	chr20	61447596	1	protein_coding
ENSG00000092820	EZR	chr6	159186773	-1	protein_coding
ENSG00000092841	MYL6	chr12	56551945	1	protein_coding
ENSG00000092847	AGO1	chr1	36335409	1	protein_coding
ENSG00000092853	CLSPN	chr1	36185819	-1	protein_coding
ENSG00000092871	RFFL	chr17	33333009	-1	protein_coding
ENSG00000092929	UNC13D	chr17	73823306	-1	protein_coding
ENSG00000092931	MFSD11	chr17	74731947	1	protein_coding
ENSG00000092964	DPYSL2	chr8	26371791	1	protein_coding
ENSG00000092978	GPATCH2	chr1	217600334	-1	protein_coding
ENSG00000093000	NUP50	chr22	45559722	1	protein_coding
ENSG00000093010	COMT	chr22	19929130	1	protein_coding
ENSG00000093072	CECR1	chr22	17660194	-1	protein_coding
ENSG00000093100	XXbac-B461K10.4	chr22	18270418	-1	processed_transcript
ENSG00000093134	VNN3	chr6	133043926	-1	protein_coding
ENSG00000093144	ECHDC1	chr6	127609855	-1	protein_coding
ENSG00000093167	LRRFIP2	chr3	37094117	-1	protein_coding
ENSG00000093183	SEC22C	chr3	42589461	-1	protein_coding
ENSG00000093217	XYLB	chr3	38388251	1	protein_coding
ENSG00000094755	GABRP	chr5	170190354	1	protein_coding
ENSG00000094880	CDC23	chr5	137523339	-1	protein_coding
ENSG00000094914	AAAS	chr12	53701240	-1	protein_coding
ENSG00000094916	CBX5	chr12	54624724	-1	protein_coding
ENSG00000094975	SUCO	chr1	172501489	1	protein_coding
ENSG00000095002	MSH2	chr2	47630108	1	protein_coding
ENSG00000095015	MAP3K1	chr5	56111401	1	protein_coding
ENSG00000095059	DHPS	chr19	12786531	-1	protein_coding
ENSG00000095066	HOOK2	chr19	12873817	-1	protein_coding
ENSG00000095139	ARCN1	chr11	118443105	1	protein_coding
ENSG00000095209	TMEM38B	chr9	108456825	1	protein_coding
ENSG00000095261	PSMD5	chr9	123577774	-1	protein_coding
ENSG00000095303	PTGS1	chr9	125132824	1	protein_coding
ENSG00000095319	NUP188	chr9	131709978	1	protein_coding
ENSG00000095321	CRAT	chr9	131857089	-1	protein_coding
ENSG00000095370	SH2D3C	chr9	130500596	-1	protein_coding
ENSG00000095380	NANS	chr9	100819021	1	protein_coding
ENSG00000095383	TBC1D2	chr9	100961311	-1	protein_coding
ENSG00000095397	DFNB31	chr9	117164360	-1	protein_coding
ENSG00000095485	CWF19L1	chr10	101992055	-1	protein_coding
ENSG00000095539	SEMA4G	chr10	102729275	1	protein_coding
ENSG00000095564	BTAF1	chr10	93683526	1	protein_coding
ENSG00000095574	IKZF5	chr10	124750322	-1	protein_coding
ENSG00000095585	BLNK	chr10	97951458	-1	protein_coding
ENSG00000095637	SORBS1	chr10	97071528	-1	protein_coding
ENSG00000095787	WAC	chr10	28821422	1	protein_coding
ENSG00000095794	CREM	chr10	35415719	1	protein_coding
ENSG00000095906	NUBP2	chr16	1832902	1	protein_coding
ENSG00000095951	HIVEP1	chr6	12008995	1	protein_coding
ENSG00000096006	CRISP3	chr6	49695097	-1	protein_coding
ENSG00000096060	FKBP5	chr6	35541362	-1	protein_coding
ENSG00000096063	SRPK1	chr6	35800743	-1	protein_coding
ENSG00000096070	BRPF3	chr6	36164521	1	protein_coding
ENSG00000096080	MRPS18A	chr6	43639040	-1	protein_coding
ENSG00000096092	TMEM14A	chr6	52535907	1	protein_coding
ENSG00000096093	EFHC1	chr6	52285106	1	protein_coding
ENSG00000096384	HSP90AB1	chr6	44214824	1	protein_coding
ENSG00000096401	CDC5L	chr6	44355262	1	protein_coding
ENSG00000096433	ITPR3	chr6	33588142	1	protein_coding
ENSG00000096654	ZNF184	chr6	27418522	-1	protein_coding
ENSG00000096696	DSP	chr6	7541808	1	protein_coding
ENSG00000096717	SIRT1	chr10	69644427	1	protein_coding
ENSG00000096746	HNRNPH3	chr10	70090931	1	protein_coding
ENSG00000096872	IFT74	chr9	26947037	1	protein_coding
ENSG00000096968	JAK2	chr9	4985033	1	protein_coding
ENSG00000096996	IL12RB1	chr19	18169805	-1	protein_coding
ENSG00000097007	ABL1	chr9	133589333	1	protein_coding
ENSG00000097021	ACOT7	chr1	6324329	-1	protein_coding
ENSG00000097033	SH3GLB1	chr1	87170259	1	protein_coding
ENSG00000097046	CDC7	chr1	91966408	1	protein_coding
ENSG00000097096	SYDE2	chr1	85622556	-1	protein_coding
ENSG00000099139	PCSK5	chr9	78505560	1	protein_coding
ENSG00000099194	SCD	chr10	102106881	1	protein_coding
ENSG00000099203	TMED1	chr19	10943114	-1	protein_coding
ENSG00000099204	ABLIM1	chr10	116190872	-1	protein_coding
ENSG00000099219	ERMP1	chr9	5765076	-1	protein_coding
ENSG00000099246	RAB18	chr10	27793197	1	protein_coding
ENSG00000099250	NRP1	chr10	33466420	-1	protein_coding
ENSG00000099251	HSD17B7P2	chr10	38645305	1	pseudogene
ENSG00000099282	TSPAN15	chr10	71211229	1	protein_coding
ENSG00000099284	H2AFY2	chr10	71812552	1	protein_coding
ENSG00000099290	FAM21A	chr10	51827648	1	protein_coding
ENSG00000099308	MAST3	chr19	18208603	1	protein_coding
ENSG00000099326	MZF1	chr19	59073298	-1	protein_coding
ENSG00000099330	OCEL1	chr19	17337013	1	protein_coding
ENSG00000099331	MYO9B	chr19	17186591	1	protein_coding
ENSG00000099337	KCNK6	chr19	38810484	1	protein_coding
ENSG00000099338	CATSPERG	chr19	38826415	1	protein_coding
ENSG00000099341	PSMD8	chr19	38865176	1	protein_coding
ENSG00000099364	FBXL19	chr16	30934376	1	protein_coding
ENSG00000099365	STX1B	chr16	31000577	-1	protein_coding
ENSG00000099377	HSD3B7	chr16	30996519	1	protein_coding
ENSG00000099381	SETD1A	chr16	30968615	1	protein_coding
ENSG00000099385	BCL7C	chr16	30844947	-1	protein_coding
ENSG00000099622	CIRBP	chr19	1259384	1	protein_coding
ENSG00000099624	ATP5D	chr19	1241749	1	protein_coding
ENSG00000099783	HNRNPM	chr19	8509651	1	protein_coding
ENSG00000099785	MARCH2	chr19	8478154	1	protein_coding
ENSG00000099795	NDUFB7	chr19	14676890	-1	protein_coding
ENSG00000099797	TECR	chr19	14627897	1	protein_coding
ENSG00000099800	TIMM13	chr19	2425622	-1	protein_coding
ENSG00000099804	CDC34	chr19	531714	1	protein_coding
ENSG00000099810	MTAP	chr9	21802542	1	protein_coding
ENSG00000099814	CEP170B	chr14	105331617	1	protein_coding
ENSG00000099817	POLR2E	chr19	1086594	-1	protein_coding
ENSG00000099821	POLRMT	chr19	617223	-1	protein_coding
ENSG00000099822	HCN2	chr19	589893	1	protein_coding
ENSG00000099840	IZUMO4	chr19	2096380	1	protein_coding
ENSG00000099849	RASSF7	chr11	560404	1	protein_coding
ENSG00000099860	GADD45B	chr19	2476120	1	protein_coding
ENSG00000099875	MKNK2	chr19	2037470	-1	protein_coding
ENSG00000099889	ARVCF	chr22	19957419	-1	protein_coding
ENSG00000099899	TRMT2A	chr22	20099389	-1	protein_coding
ENSG00000099901	RANBP1	chr22	20103461	1	protein_coding
ENSG00000099904	ZDHHC8	chr22	20116979	1	protein_coding
ENSG00000099910	KLHL22	chr22	20783528	-1	protein_coding
ENSG00000099917	MED15	chr22	20850200	1	protein_coding
ENSG00000099940	SNAP29	chr22	21213271	1	protein_coding
ENSG00000099942	CRKL	chr22	21271714	1	protein_coding
ENSG00000099949	LZTR1	chr22	21333751	1	protein_coding
ENSG00000099953	MMP11	chr22	24110413	1	protein_coding
ENSG00000099956	SMARCB1	chr22	24129150	1	protein_coding
ENSG00000099958	DERL3	chr22	24176690	-1	protein_coding
ENSG00000099968	BCL2L13	chr22	18111621	1	protein_coding
ENSG00000099974	DDTL	chr22	24309089	1	protein_coding
ENSG00000099977	DDT	chr22	24313554	-1	protein_coding
ENSG00000099985	OSM	chr22	30658818	-1	protein_coding
ENSG00000099991	CABIN1	chr22	24407642	1	protein_coding
ENSG00000099992	TBC1D10A	chr22	30687979	-1	protein_coding
ENSG00000099995	SF3A1	chr22	30727977	-1	protein_coding
ENSG00000099999	RNF215	chr22	30773835	-1	protein_coding
ENSG00000100003	SEC14L2	chr22	30792846	1	protein_coding
ENSG00000100014	SPECC1L	chr22	24666786	1	protein_coding
ENSG00000100023	PPIL2	chr22	22006559	1	protein_coding
ENSG00000100024	UPB1	chr22	24863206	1	protein_coding
ENSG00000100027	YPEL1	chr22	22051833	-1	protein_coding
ENSG00000100028	SNRPD3	chr22	24951471	1	protein_coding
ENSG00000100029	PES1	chr22	30972612	-1	protein_coding
ENSG00000100030	MAPK1	chr22	22108789	-1	protein_coding
ENSG00000100031	GGT1	chr22	24979718	1	protein_coding
ENSG00000100034	PPM1F	chr22	22273793	-1	protein_coding
ENSG00000100036	SLC35E4	chr22	31031639	1	protein_coding
ENSG00000100038	TOP3B	chr22	22311397	-1	protein_coding
ENSG00000100055	CYTH4	chr22	37678068	1	protein_coding
ENSG00000100056	DGCR14	chr22	19117792	-1	protein_coding
ENSG00000100058	CRYBB2P1	chr22	25844072	1	pseudogene
ENSG00000100060	MFNG	chr22	37865101	-1	protein_coding
ENSG00000100068	LRP5L	chr22	25747385	-1	protein_coding
ENSG00000100075	SLC25A1	chr22	19163095	-1	protein_coding
ENSG00000100077	ADRBK2	chr22	25960816	1	protein_coding
ENSG00000100079	LGALS2	chr22	37966255	-1	protein_coding
ENSG00000100083	GGA1	chr22	38004481	1	protein_coding
ENSG00000100084	HIRA	chr22	19318221	-1	protein_coding
ENSG00000100092	SH3BP1	chr22	38030661	1	protein_coding
ENSG00000100095	SEZ6L	chr22	26565440	1	protein_coding
ENSG00000100097	LGALS1	chr22	38071615	1	protein_coding
ENSG00000100099	HPS4	chr22	26839389	-1	protein_coding
ENSG00000100100	PIK3IP1	chr22	31677579	-1	protein_coding
ENSG00000100104	SRRD	chr22	26879843	1	protein_coding
ENSG00000100105	PATZ1	chr22	31721790	-1	protein_coding
ENSG00000100106	TRIOBP	chr22	38093011	1	protein_coding
ENSG00000100109	TFIP11	chr22	26887191	-1	protein_coding
ENSG00000100116	GCAT	chr22	38203912	1	protein_coding
ENSG00000100124	ANKRD54	chr22	38226862	-1	protein_coding
ENSG00000100129	EIF3L	chr22	38244875	1	protein_coding
ENSG00000100138	NHP2L1	chr22	42069934	-1	protein_coding
ENSG00000100139	MICALL1	chr22	38301664	1	protein_coding
ENSG00000100142	POLR2F	chr22	38348614	1	protein_coding
ENSG00000100147	CCDC134	chr22	42196683	1	protein_coding
ENSG00000100150	DEPDC5	chr22	32149944	1	protein_coding
ENSG00000100151	PICK1	chr22	38452318	1	protein_coding
ENSG00000100154	TTC28	chr22	28374004	-1	protein_coding
ENSG00000100181	TPTEP1	chr22	17082777	1	lincRNA
ENSG00000100196	KDELR3	chr22	38864067	1	protein_coding
ENSG00000100197	CYP2D6	chr22	42522501	-1	protein_coding
ENSG00000100201	DDX17	chr22	38879445	-1	protein_coding
ENSG00000100206	DMC1	chr22	38914954	-1	protein_coding
ENSG00000100207	TCF20	chr22	42556019	-1	protein_coding
ENSG00000100209	HSCB	chr22	29138019	1	protein_coding
ENSG00000100211	CBY1	chr22	39052641	1	protein_coding
ENSG00000100216	TOMM22	chr22	39077953	1	protein_coding
ENSG00000100219	XBP1	chr22	29190543	-1	protein_coding
ENSG00000100220	RTCB	chr22	32783569	-1	protein_coding
ENSG00000100221	JOSD1	chr22	39081548	-1	protein_coding
ENSG00000100225	FBXO7	chr22	32870663	1	protein_coding
ENSG00000100226	GTPBP1	chr22	39101728	1	protein_coding
ENSG00000100227	POLDIP3	chr22	42979727	-1	protein_coding
ENSG00000100228	RAB36	chr22	23487513	1	protein_coding
ENSG00000100239	PPP6R2	chr22	50781733	1	protein_coding
ENSG00000100241	SBF1	chr22	50883429	-1	protein_coding
ENSG00000100242	SUN2	chr22	39130730	-1	protein_coding
ENSG00000100243	CYB5R3	chr22	43013846	-1	protein_coding
ENSG00000100246	DNAL4	chr22	39174513	-1	protein_coding
ENSG00000100253	MIOX	chr22	50925213	1	protein_coding
ENSG00000100258	LMF2	chr22	50941376	-1	protein_coding
ENSG00000100263	RHBDD3	chr22	29655841	-1	protein_coding
ENSG00000100266	PACSIN2	chr22	43231418	-1	protein_coding
ENSG00000100271	TTLL1	chr22	43435522	-1	protein_coding
ENSG00000100280	AP1B1	chr22	29723669	-1	protein_coding
ENSG00000100281	HMGXB4	chr22	35653445	1	protein_coding
ENSG00000100284	TOM1	chr22	35695268	1	protein_coding
ENSG00000100285	NEFH	chr22	29876219	1	protein_coding
ENSG00000100288	CHKB	chr22	51017378	-1	protein_coding
ENSG00000100292	HMOX1	chr22	35776354	1	protein_coding
ENSG00000100294	MCAT	chr22	43528212	-1	protein_coding
ENSG00000100296	THOC5	chr22	29901868	-1	protein_coding
ENSG00000100297	MCM5	chr22	35796056	1	protein_coding
ENSG00000100298	APOBEC3H	chr22	39493229	1	protein_coding
ENSG00000100299	ARSA	chr22	51061182	-1	protein_coding
ENSG00000100300	TSPO	chr22	43547520	1	protein_coding
ENSG00000100304	TTLL12	chr22	43562628	-1	protein_coding
ENSG00000100307	CBX7	chr22	39516172	-1	protein_coding
ENSG00000100311	PDGFB	chr22	39619364	-1	protein_coding
ENSG00000100316	RPL3	chr22	39708887	-1	protein_coding
ENSG00000100319	ZMAT5	chr22	30126945	-1	protein_coding
ENSG00000100321	SYNGR1	chr22	39745930	1	protein_coding
ENSG00000100324	TAB1	chr22	39795746	1	protein_coding
ENSG00000100325	ASCC2	chr22	30184597	-1	protein_coding
ENSG00000100330	MTMR3	chr22	30279144	1	protein_coding
ENSG00000100335	MIEF1	chr22	39895437	1	protein_coding
ENSG00000100336	APOL4	chr22	36585172	-1	protein_coding
ENSG00000100342	APOL1	chr22	36649056	1	protein_coding
ENSG00000100345	MYH9	chr22	36677327	-1	protein_coding
ENSG00000100346	CACNA1I	chr22	39966758	1	protein_coding
ENSG00000100347	SAMM50	chr22	44351301	1	protein_coding
ENSG00000100348	TXN2	chr22	36863083	-1	protein_coding
ENSG00000100350	FOXRED2	chr22	36883237	-1	protein_coding
ENSG00000100351	GRAP2	chr22	40297086	1	protein_coding
ENSG00000100353	EIF3D	chr22	36906897	-1	protein_coding
ENSG00000100354	TNRC6B	chr22	40440821	1	protein_coding
ENSG00000100359	SGSM3	chr22	40766595	1	protein_coding
ENSG00000100360	IFT27	chr22	37154246	-1	protein_coding
ENSG00000100364	KIAA0930	chr22	45586219	-1	protein_coding
ENSG00000100365	NCF4	chr22	37257030	1	protein_coding
ENSG00000100368	CSF2RB	chr22	37309670	1	protein_coding
ENSG00000100372	SLC25A17	chr22	41165634	-1	protein_coding
ENSG00000100373	UPK3A	chr22	45680863	1	protein_coding
ENSG00000100376	FAM118A	chr22	45704849	1	protein_coding
ENSG00000100379	KCTD17	chr22	37447779	1	protein_coding
ENSG00000100380	ST13	chr22	41220539	-1	protein_coding
ENSG00000100385	IL2RB	chr22	37521878	-1	protein_coding
ENSG00000100387	RBX1	chr22	41347351	1	protein_coding
ENSG00000100393	EP300	chr22	41487790	1	protein_coding
ENSG00000100395	L3MBTL2	chr22	41601209	1	protein_coding
ENSG00000100401	RANGAP1	chr22	41641615	-1	protein_coding
ENSG00000100403	ZC3H7B	chr22	41697526	1	protein_coding
ENSG00000100410	PHF5A	chr22	41855721	-1	protein_coding
ENSG00000100412	ACO2	chr22	41865129	1	protein_coding
ENSG00000100413	POLR3H	chr22	41921808	-1	protein_coding
ENSG00000100416	TRMU	chr22	46726772	1	protein_coding
ENSG00000100417	PMM1	chr22	41972898	-1	protein_coding
ENSG00000100418	DESI1	chr22	41994032	-1	protein_coding
ENSG00000100422	CERK	chr22	47080308	-1	protein_coding
ENSG00000100425	BRD1	chr22	50166931	-1	protein_coding
ENSG00000100426	ZBED4	chr22	50247490	1	protein_coding
ENSG00000100427	MLC1	chr22	50497820	-1	protein_coding
ENSG00000100429	HDAC10	chr22	50683612	-1	protein_coding
ENSG00000100439	ABHD4	chr14	23067146	1	protein_coding
ENSG00000100441	KHNYN	chr14	24898492	1	protein_coding
ENSG00000100442	FKBP3	chr14	45584803	-1	protein_coding
ENSG00000100445	SDR39U1	chr14	24908972	-1	protein_coding
ENSG00000100448	CTSG	chr14	25042728	-1	protein_coding
ENSG00000100450	GZMH	chr14	25075686	-1	protein_coding
ENSG00000100453	GZMB	chr14	25100160	-1	protein_coding
ENSG00000100461	RBM23	chr14	23369854	-1	protein_coding
ENSG00000100462	PRMT5	chr14	23389720	-1	protein_coding
ENSG00000100473	COCH	chr14	31343720	1	protein_coding
ENSG00000100478	AP4S1	chr14	31494312	1	protein_coding
ENSG00000100483	VCPKMT	chr14	50575350	-1	protein_coding
ENSG00000100485	SOS2	chr14	50583847	-1	protein_coding
ENSG00000100490	CDKL1	chr14	50796310	-1	protein_coding
ENSG00000100503	NIN	chr14	51186481	-1	protein_coding
ENSG00000100504	PYGL	chr14	51324609	-1	protein_coding
ENSG00000100519	PSMC6	chr14	53173890	1	protein_coding
ENSG00000100522	GNPNAT1	chr14	53241912	-1	protein_coding
ENSG00000100523	DDHD1	chr14	53510686	-1	protein_coding
ENSG00000100528	CNIH1	chr14	54893654	-1	protein_coding
ENSG00000100532	CGRRF1	chr14	54976530	1	protein_coding
ENSG00000100554	ATP6V1D	chr14	67761088	-1	protein_coding
ENSG00000100564	PIGH	chr14	68048672	-1	protein_coding
ENSG00000100567	PSMA3	chr14	58711549	1	protein_coding
ENSG00000100568	VTI1B	chr14	68113792	-1	protein_coding
ENSG00000100575	TIMM9	chr14	58875212	-1	protein_coding
ENSG00000100577	GSTZ1	chr14	77787227	1	protein_coding
ENSG00000100578	KIAA0586	chr14	58894103	1	protein_coding
ENSG00000100580	TMED8	chr14	77801364	-1	protein_coding
ENSG00000100591	AHSA1	chr14	77924213	1	protein_coding
ENSG00000100592	DAAM1	chr14	59655364	1	protein_coding
ENSG00000100596	SPTLC2	chr14	77972340	-1	protein_coding
ENSG00000100599	RIN3	chr14	92980118	1	protein_coding
ENSG00000100600	LGMN	chr14	93170152	-1	protein_coding
ENSG00000100601	ALKBH1	chr14	78138747	-1	protein_coding
ENSG00000100603	SNW1	chr14	78183942	-1	protein_coding
ENSG00000100605	ITPK1	chr14	93403259	-1	protein_coding
ENSG00000100612	DHRS7	chr14	60610838	-1	protein_coding
ENSG00000100614	PPM1A	chr14	60712470	1	protein_coding
ENSG00000100625	SIX4	chr14	61176246	-1	protein_coding
ENSG00000100628	ASB2	chr14	94400499	-1	protein_coding
ENSG00000100629	CEP128	chr14	80943330	-1	protein_coding
ENSG00000100632	ERH	chr14	69846848	-1	protein_coding
ENSG00000100644	HIF1A	chr14	62162231	1	protein_coding
ENSG00000100647	KIAA0247	chr14	70078313	1	protein_coding
ENSG00000100650	SRSF5	chr14	70193617	1	protein_coding
ENSG00000100652	SLC10A1	chr14	70242134	-1	protein_coding
ENSG00000100664	EIF5	chr14	103799881	1	protein_coding
ENSG00000100697	DICER1	chr14	95552565	-1	protein_coding
ENSG00000100711	ZFYVE21	chr14	104182067	1	protein_coding
ENSG00000100714	MTHFD1	chr14	64854749	1	protein_coding
ENSG00000100721	TCL1A	chr14	96176304	-1	protein_coding
ENSG00000100722	ZC3H14	chr14	89029253	1	protein_coding
ENSG00000100726	TELO2	chr16	1543345	1	protein_coding
ENSG00000100731	PCNX	chr14	71374122	1	protein_coding
ENSG00000100744	GSKIP	chr14	96829814	1	protein_coding
ENSG00000100749	VRK1	chr14	97263641	1	protein_coding
ENSG00000100764	PSMC1	chr14	90722839	1	protein_coding
ENSG00000100767	PAPLN	chr14	73704205	1	protein_coding
ENSG00000100784	RPS6KA5	chr14	91336799	-1	protein_coding
ENSG00000100796	SMEK1	chr14	91923955	-1	protein_coding
ENSG00000100802	C14orf93	chr14	23456110	-1	protein_coding
ENSG00000100804	PSMB5	chr14	23485752	-1	protein_coding
ENSG00000100811	YY1	chr14	100704635	1	protein_coding
ENSG00000100813	ACIN1	chr14	23527773	-1	protein_coding
ENSG00000100814	CCNB1IP1	chr14	20779527	-1	protein_coding
ENSG00000100815	TRIP11	chr14	92432335	-1	protein_coding
ENSG00000100823	APEX1	chr14	20923350	1	protein_coding
ENSG00000100836	PABPN1	chr14	23790498	1	protein_coding
ENSG00000100852	ARHGAP5	chr14	32545320	1	protein_coding
ENSG00000100865	CINP	chr14	102808956	-1	protein_coding
ENSG00000100883	SRP54	chr14	35451163	1	protein_coding
ENSG00000100888	CHD8	chr14	21853353	-1	protein_coding
ENSG00000100889	PCK2	chr14	24563262	1	protein_coding
ENSG00000100890	KIAA0391	chr14	35591052	1	protein_coding
ENSG00000100897	DCAF11	chr14	24583404	1	protein_coding
ENSG00000100902	PSMA6	chr14	35747839	1	protein_coding
ENSG00000100906	NFKBIA	chr14	35870717	-1	protein_coding
ENSG00000100908	EMC9	chr14	24608174	-1	protein_coding
ENSG00000100911	PSME2	chr14	24612574	-1	protein_coding
ENSG00000100916	BRMS1L	chr14	36295524	1	protein_coding
ENSG00000100918	REC8	chr14	24641062	1	protein_coding
ENSG00000100926	TM9SF1	chr14	24658349	-1	protein_coding
ENSG00000100934	SEC23A	chr14	39501123	-1	protein_coding
ENSG00000100938	GMPR2	chr14	24701628	1	protein_coding
ENSG00000100941	PNN	chr14	39644387	1	protein_coding
ENSG00000100949	RABGGTA	chr14	24734744	-1	protein_coding
ENSG00000100982	PCIF1	chr20	44563267	1	protein_coding
ENSG00000100983	GSS	chr20	33516236	-1	protein_coding
ENSG00000100985	MMP9	chr20	44637547	1	protein_coding
ENSG00000100991	TRPC4AP	chr20	33590207	-1	protein_coding
ENSG00000100994	PYGB	chr20	25228705	1	protein_coding
ENSG00000100997	ABHD12	chr20	25275379	-1	protein_coding
ENSG00000101004	NINL	chr20	25433341	-1	protein_coding
ENSG00000101017	CD40	chr20	44746911	1	protein_coding
ENSG00000101019	UQCC1	chr20	33890369	-1	protein_coding
ENSG00000101040	ZMYND8	chr20	45837859	-1	protein_coding
ENSG00000101052	IFT52	chr20	42219571	1	protein_coding
ENSG00000101057	MYBL2	chr20	42295754	1	protein_coding
ENSG00000101079	NDRG3	chr20	35280169	-1	protein_coding
ENSG00000101082	SLA2	chr20	35240721	-1	protein_coding
ENSG00000101084	C20orf24	chr20	35234137	1	protein_coding
ENSG00000101096	NFATC2	chr20	50003494	-1	protein_coding
ENSG00000101104	PABPC1L	chr20	43538703	1	protein_coding
ENSG00000101109	STK4	chr20	43595115	1	protein_coding
ENSG00000101126	ADNP	chr20	49505585	-1	protein_coding
ENSG00000101132	PFDN4	chr20	52824386	1	protein_coding
ENSG00000101138	CSTF1	chr20	54967427	1	protein_coding
ENSG00000101144	BMP7	chr20	55743804	-1	protein_coding
ENSG00000101146	RAE1	chr20	55926066	1	protein_coding
ENSG00000101150	TPD52L2	chr20	62496596	1	protein_coding
ENSG00000101152	DNAJC5	chr20	62526518	1	protein_coding
ENSG00000101158	NELFCD	chr20	57556263	1	protein_coding
ENSG00000101160	CTSZ	chr20	57570240	-1	protein_coding
ENSG00000101161	PRPF6	chr20	62612488	1	protein_coding
ENSG00000101162	TUBB1	chr20	57594309	1	protein_coding
ENSG00000101166	SLMO2	chr20	57608200	-1	protein_coding
ENSG00000101181	MTG2	chr20	60758085	1	protein_coding
ENSG00000101182	PSMA7	chr20	60711791	-1	protein_coding
ENSG00000101188	NTSR1	chr20	61340189	1	protein_coding
ENSG00000101189	MRGBP	chr20	61427805	1	protein_coding
ENSG00000101190	TCFL5	chr20	61472467	-1	protein_coding
ENSG00000101191	DIDO1	chr20	61509090	-1	protein_coding
ENSG00000101193	GID8	chr20	61569471	1	protein_coding
ENSG00000101194	SLC17A9	chr20	61584052	1	protein_coding
ENSG00000101199	ARFGAP1	chr20	61904137	1	protein_coding
ENSG00000101213	PTK6	chr20	62159778	-1	protein_coding
ENSG00000101216	GMEB2	chr20	62218955	-1	protein_coding
ENSG00000101220	C20orf27	chr20	3734155	-1	protein_coding
ENSG00000101224	CDC25B	chr20	3767578	1	protein_coding
ENSG00000101230	ISM1	chr20	13202418	1	protein_coding
ENSG00000101236	RNF24	chr20	3907956	-1	protein_coding
ENSG00000101246	ARFRP1	chr20	62329996	-1	protein_coding
ENSG00000101247	NDUFAF5	chr20	13765596	1	protein_coding
ENSG00000101255	TRIB3	chr20	361261	1	protein_coding
ENSG00000101265	RASSF2	chr20	4760669	-1	protein_coding
ENSG00000101266	CSNK2A1	chr20	459116	-1	protein_coding
ENSG00000101290	CDS2	chr20	5107432	1	protein_coding
ENSG00000101294	HM13	chr20	30102231	1	protein_coding
ENSG00000101298	SNPH	chr20	1246960	1	protein_coding
ENSG00000101307	SIRPB1	chr20	1544167	-1	protein_coding
ENSG00000101310	SEC23B	chr20	18488137	1	protein_coding
ENSG00000101335	MYL9	chr20	35169887	1	protein_coding
ENSG00000101336	HCK	chr20	30639991	1	protein_coding
ENSG00000101337	TM9SF4	chr20	30697309	1	protein_coding
ENSG00000101342	TLDC2	chr20	35504524	1	protein_coding
ENSG00000101343	CRNKL1	chr20	20015012	-1	protein_coding
ENSG00000101346	POFUT1	chr20	30795683	1	protein_coding
ENSG00000101347	SAMHD1	chr20	35518632	-1	protein_coding
ENSG00000101350	KIF3B	chr20	30865467	1	protein_coding
ENSG00000101361	NOP56	chr20	2632791	1	protein_coding
ENSG00000101363	MANBAL	chr20	35918041	1	protein_coding
ENSG00000101365	IDH3B	chr20	2639041	-1	protein_coding
ENSG00000101367	MAPRE1	chr20	31407699	1	protein_coding
ENSG00000101384	JAG1	chr20	10618332	-1	protein_coding
ENSG00000101391	CDK5RAP1	chr20	31946645	-1	protein_coding
ENSG00000101400	SNTA1	chr20	31995761	-1	protein_coding
ENSG00000101407	TTI1	chr20	36611409	-1	protein_coding
ENSG00000101412	E2F1	chr20	32263489	-1	protein_coding
ENSG00000101413	RPRD1B	chr20	36661948	1	protein_coding
ENSG00000101417	PXMP4	chr20	32294512	-1	protein_coding
ENSG00000101421	CHMP4B	chr20	32399110	1	protein_coding
ENSG00000101425	BPI	chr20	36888551	1	protein_coding
ENSG00000101439	CST3	chr20	23608534	-1	protein_coding
ENSG00000101442	ACTR5	chr20	37377085	1	protein_coding
ENSG00000101444	AHCY	chr20	32868074	-1	protein_coding
ENSG00000101445	PPP1R16B	chr20	37434348	1	protein_coding
ENSG00000101448	EPPIN	chr20	44165625	-1	protein_coding
ENSG00000101452	DHX35	chr20	37590942	1	protein_coding
ENSG00000101457	DNTTIP1	chr20	44420576	1	protein_coding
ENSG00000101460	MAP1LC3A	chr20	33134658	1	protein_coding
ENSG00000101464	PIGU	chr20	33148346	-1	protein_coding
ENSG00000101473	ACOT8	chr20	44470360	-1	protein_coding
ENSG00000101474	APMAP	chr20	24943561	-1	protein_coding
ENSG00000101493	ZNF516	chr18	74069644	-1	protein_coding
ENSG00000101544	ADNP2	chr18	77866915	1	protein_coding
ENSG00000101546	RBFA	chr18	77794358	1	protein_coding
ENSG00000101557	USP14	chr18	158383	1	protein_coding
ENSG00000101558	VAPA	chr18	9913999	1	protein_coding
ENSG00000101574	METTL4	chr18	2537524	-1	protein_coding
ENSG00000101577	LPIN2	chr18	2916992	-1	protein_coding
ENSG00000101596	SMCHD1	chr18	2655737	1	protein_coding
ENSG00000101605	MYOM1	chr18	3066805	-1	protein_coding
ENSG00000101608	MYL12A	chr18	3247479	1	protein_coding
ENSG00000101624	CEP76	chr18	12661832	-1	protein_coding
ENSG00000101639	CEP192	chr18	12991361	1	protein_coding
ENSG00000101654	RNMT	chr18	13726659	1	protein_coding
ENSG00000101665	SMAD7	chr18	46446223	-1	protein_coding
ENSG00000101680	LAMA1	chr18	6941743	-1	protein_coding
ENSG00000101695	RNF125	chr18	29598335	1	protein_coding
ENSG00000101745	ANKRD12	chr18	9136226	1	protein_coding
ENSG00000101751	POLI	chr18	51795774	1	protein_coding
ENSG00000101752	MIB1	chr18	19284918	1	protein_coding
ENSG00000101773	RBBP8	chr18	20378224	1	protein_coding
ENSG00000101782	RIOK3	chr18	21032787	1	protein_coding
ENSG00000102189	EEA1	chr12	93164413	-1	protein_coding
ENSG00000102445	KIAA0226L	chr13	46916139	-1	protein_coding
ENSG00000102471	NDFIP2	chr13	80055287	1	protein_coding
ENSG00000102524	TNFSF13B	chr13	108903588	1	protein_coding
ENSG00000102531	FNDC3A	chr13	49550048	1	protein_coding
ENSG00000102543	CDADC1	chr13	49822047	1	protein_coding
ENSG00000102547	CAB39L	chr13	49882786	-1	protein_coding
ENSG00000102554	KLF5	chr13	73629114	1	protein_coding
ENSG00000102572	STK24	chr13	99102455	-1	protein_coding
ENSG00000102575	ACP5	chr19	11685475	-1	protein_coding
ENSG00000102580	DNAJC3	chr13	96329393	1	protein_coding
ENSG00000102595	UGGT2	chr13	96453834	-1	protein_coding
ENSG00000102606	ARHGEF7	chr13	111766906	1	protein_coding
ENSG00000102699	PARP4	chr13	24995064	-1	protein_coding
ENSG00000102710	SUPT20H	chr13	37583449	-1	protein_coding
ENSG00000102738	MRPS31	chr13	41303432	-1	protein_coding
ENSG00000102743	SLC25A15	chr13	41363548	1	protein_coding
ENSG00000102753	KPNA3	chr13	50273447	-1	protein_coding
ENSG00000102760	RGCC	chr13	42031695	1	protein_coding
ENSG00000102763	VWA8	chr13	42140973	-1	protein_coding
ENSG00000102780	DGKH	chr13	42614176	1	protein_coding
ENSG00000102781	KATNAL1	chr13	30776767	-1	protein_coding
ENSG00000102786	INTS6	chr13	51928213	-1	protein_coding
ENSG00000102796	DHRS12	chr13	52342129	-1	protein_coding
ENSG00000102804	TSC22D1	chr13	45007655	-1	protein_coding
ENSG00000102805	CLN5	chr13	77564795	1	protein_coding
ENSG00000102837	OLFM4	chr13	53602894	1	protein_coding
ENSG00000102858	MGRN1	chr16	4666494	1	protein_coding
ENSG00000102870	ZNF629	chr16	30789778	-1	protein_coding
ENSG00000102871	TRADD	chr16	67188083	-1	protein_coding
ENSG00000102878	HSF4	chr16	67197288	1	protein_coding
ENSG00000102879	CORO1A	chr16	30194148	1	protein_coding
ENSG00000102882	MAPK3	chr16	30125426	-1	protein_coding
ENSG00000102886	GDPD3	chr16	30116131	-1	protein_coding
ENSG00000102890	ELMO3	chr16	67233014	1	protein_coding
ENSG00000102893	PHKB	chr16	47495034	1	protein_coding
ENSG00000102897	LYRM1	chr16	20911190	1	protein_coding
ENSG00000102898	NUTF2	chr16	67880635	1	protein_coding
ENSG00000102900	NUP93	chr16	56764017	1	protein_coding
ENSG00000102901	CENPT	chr16	67862060	-1	protein_coding
ENSG00000102908	NFAT5	chr16	69598997	1	protein_coding
ENSG00000102910	LONP2	chr16	48278207	1	protein_coding
ENSG00000102921	N4BP1	chr16	48572637	-1	protein_coding
ENSG00000102931	ARL2BP	chr16	57279010	1	protein_coding
ENSG00000102967	DHODH	chr16	72042487	1	protein_coding
ENSG00000102974	CTCF	chr16	67596310	1	protein_coding
ENSG00000102977	ACD	chr16	67691415	-1	protein_coding
ENSG00000102978	POLR2C	chr16	57496299	1	protein_coding
ENSG00000102981	PARD6A	chr16	67694849	1	protein_coding
ENSG00000102984	ZNF821	chr16	71893583	-1	protein_coding
ENSG00000103005	USB1	chr16	58033450	1	protein_coding
ENSG00000103018	CYB5B	chr16	69458428	1	protein_coding
ENSG00000103024	NME3	chr16	1820287	-1	protein_coding
ENSG00000103035	PSMD7	chr16	74330673	1	protein_coding
ENSG00000103037	SETD6	chr16	58549383	1	protein_coding
ENSG00000103042	SLC38A7	chr16	58699013	-1	protein_coding
ENSG00000103043	VAC14	chr16	70721342	-1	protein_coding
ENSG00000103044	HAS3	chr16	69139467	1	protein_coding
ENSG00000103047	TANGO6	chr16	68877507	1	protein_coding
ENSG00000103051	COG4	chr16	70514471	-1	protein_coding
ENSG00000103056	SMPD3	chr16	68392231	-1	protein_coding
ENSG00000103061	SLC7A6OS	chr16	68318406	-1	protein_coding
ENSG00000103064	SLC7A6	chr16	68298433	1	protein_coding
ENSG00000103066	PLA2G15	chr16	68279207	1	protein_coding
ENSG00000103067	ESRP2	chr16	68263014	-1	protein_coding
ENSG00000103091	WDR59	chr16	74907468	-1	protein_coding
[truncated: 12,158 more rows]

## Sheet: geneset enrichment
Gene_set_schema	Gene_set	Sex	Contrast	Aging_direction	Gene_count_in_geneset	N_overlap	loginvP	FDR
Immune modules	B cells	Females	HMxHY	Expression down with aging	40	0	1.03145	0.135944
Immune modules	B cells	Females	HMxHY	Expression up with aging	40	0	1.64779	0.081739
Immune modules	Cytotoxic cells	Females	HMxHY	Expression down with aging	62	0	0.852176	0.179324
Immune modules	Cytotoxic cells	Females	HMxHY	Expression up with aging	62	0	1.45978	0.081739
Immune modules	Erythrocytes	Females	HMxHY	Expression down with aging	67	0	0.820994	0.179324
Immune modules	Erythrocytes	Females	HMxHY	Expression up with aging	67	1	3.22141	0.00877629
Immune modules	Interferon-inducible	Females	HMxHY	Expression down with aging	67	0	0.820994	0.179324
Immune modules	Interferon-inducible	Females	HMxHY	Expression up with aging	67	0	1.42662	0.081739
Immune modules	MHC/Ribosomal proteins	Females	HMxHY	Expression down with aging	70	6	9.58991	9.76953e-09
Immune modules	MHC/Ribosomal proteins	Females	HMxHY	Expression up with aging	70	0	1.40791	0.081739
Immune modules	Myeloid lineage 1	Females	HMxHY	Expression down with aging	89	0	0.708632	0.1956
Immune modules	Myeloid lineage 1	Females	HMxHY	Expression up with aging	89	0	1.30563	0.081739
Immune modules	Neutrophils	Females	HMxHY	Expression down with aging	34	0	1.099	0.121016
Immune modules	Neutrophils	Females	HMxHY	Expression up with aging	34	0	1.71773	0.081739
Immune modules	Plasma cells	Females	HMxHY	Expression down with aging	19	1	3.02027	0.00906672
Immune modules	Plasma cells	Females	HMxHY	Expression up with aging	19	0	1.96887	0.0680392
Immune modules	Platelets	Females	HMxHY	Expression down with aging	72	0	0.792233	0.185796
Immune modules	Platelets	Females	HMxHY	Expression up with aging	72	0	1.39589	0.081739
Immune modules	Ribosomal proteins	Females	HMxHY	Expression down with aging	72	2	3.15935	0.00877629
Immune modules	Ribosomal proteins	Females	HMxHY	Expression up with aging	72	0	1.39589	0.081739
Immune modules	T Cells	Females	HMxHY	Expression down with aging	79	0	0.755427	0.1956
Immune modules	T Cells	Females	HMxHY	Expression up with aging	79	0	1.35633	0.081739
Immune modules	U_cAMP/NF-KB activation	Females	HMxHY	Expression down with aging	61	0	0.858737	0.179324
Immune modules	U_cAMP/NF-KB activation	Females	HMxHY	Expression up with aging	61	0	1.46673	0.081739
Immune modules	U_hemoglobin	Females	HMxHY	Expression down with aging	12	0	1.54013	0.081739
Immune modules	U_hemoglobin	Females	HMxHY	Expression up with aging	12	0	2.16771	0.0516545
Immune modules	U_Immsurface/cytokines/signaling	Females	HMxHY	Expression down with aging	50	0	0.939577	0.161749
Immune modules	U_Immsurface/cytokines/signaling	Females	HMxHY	Expression up with aging	50	0	1.55193	0.081739
Immune modules	U_Immunity/cytoskeleton	Females	HMxHY	Expression down with aging	86	0	0.722035	0.1956
Immune modules	U_Immunity/cytoskeleton	Females	HMxHY	Expression up with aging	86	0	1.3202	0.081739
Immune modules	U_metabolism/replication	Females	HMxHY	Expression down with aging	86	0	0.722035	0.1956
Immune modules	U_metabolism/replication	Females	HMxHY	Expression up with aging	86	0	1.3202	0.081739
Immune modules	U_P53 signaling	Females	HMxHY	Expression down with aging	66	0	0.827025	0.179324
Immune modules	U_P53 signaling	Females	HMxHY	Expression up with aging	66	0	1.43305	0.081739
Immune modules	U_RAS/kinases	Females	HMxHY	Expression down with aging	89	0	0.708632	0.1956
Immune modules	U_RAS/kinases	Females	HMxHY	Expression up with aging	89	0	1.30563	0.081739
Immune modules	Unknown	Females	HMxHY	Expression down with aging	26	0	1.21146	0.0973007
Immune modules	Unknown	Females	HMxHY	Expression up with aging	26	0	1.83339	0.0796696
Immune modules	B cells	Females	HOxHM	Expression down with aging	40	0	1.45423	0.0580543
Immune modules	B cells	Females	HOxHM	Expression up with aging	40	0	1.24514	0.0663455
Immune modules	Neutrophils	Females	HOxHM	Expression down with aging	34	0	1.52376	0.0580543
Immune modules	Neutrophils	Females	HOxHM	Expression up with aging	34	0	1.31393	0.0617739
Immune modules	Plasma cells	Females	HOxHM	Expression down with aging	19	0	1.77385	0.0580543
Immune modules	Plasma cells	Females	HOxHM	Expression up with aging	19	0	1.56218	0.0580543
Immune modules	Platelets	Females	HOxHM	Expression down with aging	72	0	1.20457	0.0672376
Immune modules	Platelets	Females	HOxHM	Expression up with aging	72	1	2.31461	0.0580543
Immune modules	U_hemoglobin	Females	HOxHM	Expression down with aging	12	0	1.97219	0.0580543
Immune modules	U_hemoglobin	Females	HOxHM	Expression up with aging	12	0	1.75966	0.0580543
Immune modules	U_Immsurface/cytokines/signaling	Females	HOxHM	Expression down with aging	50	0	1.35908	0.0612422
Immune modules	U_Immsurface/cytokines/signaling	Females	HOxHM	Expression up with aging	50	0	1.1512	0.0705995
Immune modules	Unknown	Females	HOxHM	Expression down with aging	26	0	1.63886	0.0580543
Immune modules	Unknown	Females	HOxHM	Expression up with aging	26	0	1.42805	0.0580543
Immune modules	Cytotoxic cells	Females	HOxHY	Expression down with aging	62	0	0.0278356	0.998217
Immune modules	Cytotoxic cells	Females	HOxHY	Expression up with aging	62	9	4.76155	0.000112554
Immune modules	Inflammation I	Females	HOxHY	Expression down with aging	189	1	0.000850306	0.998217
Immune modules	Inflammation I	Females	HOxHY	Expression up with aging	189	12	2.24859	0.029337
Immune modules	MHC/Ribosomal proteins	Females	HOxHY	Expression down with aging	70	47	48.5886	6.7051e-48
Immune modules	MHC/Ribosomal proteins	Females	HOxHY	Expression up with aging	70	0	0.051416	0.998217
Immune modules	Plasma cells	Females	HOxHY	Expression down with aging	19	0	0.242097	0.992624
Immune modules	Plasma cells	Females	HOxHY	Expression up with aging	19	2	1.71255	0.0839983
Immune modules	Ribosomal proteins	Females	HOxHY	Expression down with aging	72	36	30.8008	2.05678e-30
Immune modules	Ribosomal proteins	Females	HOxHY	Expression up with aging	72	0	0.0481049	0.998217
Immune modules	T Cells	Females	HOxHY	Expression down with aging	79	22	12.7706	1.46962e-12
Immune modules	T Cells	Females	HOxHY	Expression up with aging	79	0	0.0381744	0.998217
Immune modules	U_enzymes	Females	HOxHY	Expression down with aging	128	8	0.965869	0.312508
Immune modules	U_enzymes	Females	HOxHY	Expression up with aging	128	0	0.00787891	0.998217
Immune modules	U_kinases/phosphatases	Females	HOxHY	Expression down with aging	159	10	1.05014	0.289562
Immune modules	U_kinases/phosphatases	Females	HOxHY	Expression up with aging	159	0	0.00294121	0.998217
Immune modules	U_metabolism/replication	Females	HOxHY	Expression down with aging	86	5	0.759687	0.419761
Immune modules	U_metabolism/replication	Females	HOxHY	Expression up with aging	86	0	0.0303619	0.998217
Immune modules	U_P53 signaling	Females	HOxHY	Expression down with aging	66	6	1.60768	0.0916642
Immune modules	U_P53 signaling	Females	HOxHY	Expression up with aging	66	0	0.0587842	0.998217
Immune modules	U_proteasome/ubiquitin cx	Females	HOxHY	Expression down with aging	145	8	0.734242	0.419761
Immune modules	U_proteasome/ubiquitin cx	Females	HOxHY	Expression up with aging	145	5	0.540698	0.575879
Immune modules	U_protphosphatases/PI3K	Females	HOxHY	Expression down with aging	201	9	0.415733	0.713038
Immune modules	U_protphosphatases/PI3K	Females	HOxHY	Expression up with aging	201	0	0.000774874	0.998217
Immune modules	U_RAS/kinases	Females	HOxHY	Expression down with aging	89	5	0.71279	0.419761
Immune modules	U_RAS/kinases	Females	HOxHY	Expression up with aging	89	0	0.027539	0.998217
Immune modules	MHC/Ribosomal proteins	Males	HMxHY	Expression down with aging	70	1	2.09181	0.0323777
Immune modules	Plasma cells	Males	HMxHY	Expression down with aging	19	0	1.43914	0.0485065
Immune modules	U_hemoglobin	Males	HMxHY	Expression down with aging	12	0	1.63588	0.0462537
Immune modules	Unknown	Males	HMxHY	Expression down with aging	26	0	1.30574	0.0494605
Immune modules	B cells	Males	HOxHM	Expression down with aging	40	4	3.2847	0.00519164
Immune modules	B cells	Males	HOxHM	Expression up with aging	40	0	0.342559	0.757338
Immune modules	Erythrocytes	Males	HOxHM	Expression down with aging	67	4	2.27658	0.026448
Immune modules	Erythrocytes	Males	HOxHM	Expression up with aging	67	0	0.195216	0.821599
Immune modules	MHC/Ribosomal proteins	Males	HOxHM	Expression down with aging	70	3	1.52325	0.0728518
Immune modules	MHC/Ribosomal proteins	Males	HOxHM	Expression up with aging	70	0	0.18436	0.821599
Immune modules	Myeloid lineage 2	Males	HOxHM	Expression down with aging	106	0	0.0782103	0.879156
Immune modules	Myeloid lineage 2	Males	HOxHM	Expression up with aging	106	4	1.6645	0.0618629
Immune modules	Neutrophils	Males	HOxHM	Expression down with aging	34	2	1.71995	0.0618629
Immune modules	Neutrophils	Males	HOxHM	Expression up with aging	34	0	0.395321	0.731672
Immune modules	Ribosomal proteins	Males	HOxHM	Expression down with aging	72	3	1.48435	0.0728518
Immune modules	Ribosomal proteins	Males	HOxHM	Expression up with aging	72	0	0.177533	0.821599
Immune modules	T Cells	Males	HOxHM	Expression down with aging	79	8	5.17727	0.000132972
Immune modules	T Cells	Males	HOxHM	Expression up with aging	79	0	0.155921	0.821599
Immune modules	U_kinases/phosphatases	Males	HOxHM	Expression down with aging	159	2	0.299723	0.77155
Immune modules	U_kinases/phosphatases	Males	HOxHM	Expression up with aging	159	7	2.56292	0.0182387
Immune modules	U_mitochondrial proteins	Males	HOxHM	Expression down with aging	127	0	0.0530984	0.884915
Immune modules	U_mitochondrial proteins	Males	HOxHM	Expression up with aging	127	5	1.91322	0.0488468
Immune modules	U_RAS/kinases	Males	HOxHM	Expression down with aging	89	0	0.108069	0.86634
Immune modules	U_RAS/kinases	Males	HOxHM	Expression up with aging	89	3	1.34862	0.089622
Immune modules	B cells	Males	HOxHY	Expression down with aging	40	16	13.0645	5.60348e-13
Immune modules	B cells	Males	HOxHY	Expression up with aging	40	0	0.219651	0.999338
Immune modules	Cytotoxic cells	Males	HOxHY	Expression down with aging	62	1	0.134829	0.999338
Immune modules	Cytotoxic cells	Males	HOxHY	Expression up with aging	62	5	2.55186	0.0121609
Immune modules	Inflammation II	Males	HOxHY	Expression down with aging	172	0	0.000287647	0.999338
Immune modules	Inflammation II	Males	HOxHY	Expression up with aging	172	9	2.21685	0.0225438
Immune modules	MHC/Ribosomal proteins	Males	HOxHY	Expression down with aging	70	45	46.3498	1.16189e-45
Immune modules	MHC/Ribosomal proteins	Males	HOxHY	Expression up with aging	70	0	0.0958916	0.999338
Immune modules	Plasma cells	Males	HOxHY	Expression down with aging	19	2	1.38015	0.120389
Immune modules	Plasma cells	Males	HOxHY	Expression up with aging	19	0	0.449786	0.769142
Immune modules	Ribosomal proteins	Males	HOxHY	Expression down with aging	72	38	34.5759	3.45198e-34
Immune modules	Ribosomal proteins	Males	HOxHY	Expression up with aging	72	0	0.0910545	0.999338
Immune modules	T Cells	Males	HOxHY	Expression down with aging	79	33	25.8458	1.2361e-25
Immune modules	T Cells	Males	HOxHY	Expression up with aging	79	0	0.0761263	0.999338
Immune modules	U_Immsurface/cytokines/signaling	Males	HOxHY	Expression down with aging	50	0	0.055704	0.999338
Immune modules	U_Immsurface/cytokines/signaling	Males	HOxHY	Expression up with aging	50	3	1.57169	0.0871349
Immune modules	U_Immunity/cytoskeleton	Males	HOxHY	Expression down with aging	86	1	0.0572725	0.999338
Immune modules	U_Immunity/cytoskeleton	Males	HOxHY	Expression up with aging	86	7	3.12353	0.00391268
Immune modules	U_kinases/phosphatases	Males	HOxHY	Expression down with aging	159	2	0.0163361	0.999338
Immune modules	U_kinases/phosphatases	Males	HOxHY	Expression up with aging	159	5	0.807373	0.368305
Immune modules	U_mitochondrial proteins	Males	HOxHY	Expression down with aging	127	0	0.00197631	0.999338
Immune modules	U_mitochondrial proteins	Males	HOxHY	Expression up with aging	127	5	1.15222	0.183127
Immune modules	U_proteasome/ubiquitin cx	Males	HOxHY	Expression down with aging	145	5	0.25292	0.999338
Immune modules	U_proteasome/ubiquitin cx	Males	HOxHY	Expression up with aging	145	0	0.0152944	0.999338
Immune modules	U_protphosphatases/PI3K	Males	HOxHY	Expression down with aging	201	5	0.0737108	0.999338
Immune modules	U_protphosphatases/PI3K	Males	HOxHY	Expression up with aging	201	3	0.169725	0.999338
scRNAseq clusters	acCD8_Tcells	Females	HMxHY	Expression down with aging	78	0	0.760461	0.186949
scRNAseq clusters	acCD8_Tcells	Females	HMxHY	Expression up with aging	78	0	1.36176	0.0770377
scRNAseq clusters	DCs	Females	HMxHY	Expression down with aging	314	2	1.39755	0.0770377
scRNAseq clusters	DCs	Females	HMxHY	Expression up with aging	314	0	0.781739	0.186949
scRNAseq clusters	Erythrocytes	Females	HMxHY	Expression down with aging	61	0	0.858737	0.186949
scRNAseq clusters	Erythrocytes	Females	HMxHY	Expression up with aging	61	0	1.46673	0.0770377
scRNAseq clusters	HSCs	Females	HMxHY	Expression down with aging	278	7	6.63763	3.22475e-06
scRNAseq clusters	HSCs	Females	HMxHY	Expression up with aging	278	0	0.83085	0.186949
scRNAseq clusters	Naive_Tcells	Females	HMxHY	Expression down with aging	79	3	4.42324	0.000264153
scRNAseq clusters	Naive_Tcells	Females	HMxHY	Expression up with aging	79	0	1.35633	0.0770377
scRNAseq clusters	pDCs	Females	HMxHY	Expression down with aging	471	6	3.96749	0.000502942
scRNAseq clusters	pDCs	Females	HMxHY	Expression up with aging	471	0	0.622054	0.238752
scRNAseq clusters	Tcells	Females	HMxHY	Expression down with aging	36	0	1.07519	0.130827
scRNAseq clusters	Tcells	Females	HMxHY	Expression up with aging	36	0	1.69312	0.0709493
scRNAseq clusters	Naive_Tcells	Females	HOxHM	Expression down with aging	79	1	2.66781	0.0085951
scRNAseq clusters	Naive_Tcells	Females	HOxHM	Expression up with aging	79	0	0.961133	0.109362
scRNAseq clusters	Tcells	Females	HOxHM	Expression down with aging	36	0	1.49929	0.0633496
scRNAseq clusters	Tcells	Females	HOxHM	Expression up with aging	36	0	1.2897	0.0684284
scRNAseq clusters	acCD8_Tcells	Females	HOxHY	Expression down with aging	78	0	0.0133322	1
scRNAseq clusters	acCD8_Tcells	Females	HOxHY	Expression up with aging	78	11	5.37924	2.088e-05
scRNAseq clusters	Bcells	Females	HOxHY	Expression down with aging	154	7	0.443049	0.901346
scRNAseq clusters	Bcells	Females	HOxHY	Expression up with aging	154	1	0.020922	1
scRNAseq clusters	HSCs	Females	HOxHY	Expression down with aging	278	51	18.6925	2.03009e-18
scRNAseq clusters	HSCs	Females	HOxHY	Expression up with aging	278	6	0.121411	1
scRNAseq clusters	Megakaryocytes	Females	HOxHY	Expression down with aging	761	13	1.17796e-05	1
scRNAseq clusters	Megakaryocytes	Females	HOxHY	Expression up with aging	761	29	1.01723	0.274599
scRNAseq clusters	Monocytes	Females	HOxHY	Expression down with aging	788	4	6.57787e-12	1
scRNAseq clusters	Monocytes	Females	HOxHY	Expression up with aging	788	21	0.146834	1
scRNAseq clusters	Naive_Tcells	Females	HOxHY	Expression down with aging	79	53	54.5736	5.33806e-54
scRNAseq clusters	Naive_Tcells	Females	HOxHY	Expression up with aging	79	0	0.0381744	1
scRNAseq clusters	NK_cells	Females	HOxHY	Expression down with aging	430	5	5.04289e-05	1
scRNAseq clusters	NK_cells	Females	HOxHY	Expression up with aging	430	48	14.9189	8.03526e-15
scRNAseq clusters	pDCs	Females	HOxHY	Expression down with aging	471	21	0.391734	0.901682
scRNAseq clusters	pDCs	Females	HOxHY	Expression up with aging	471	10	0.063955	1
scRNAseq clusters	Plasma_cells	Females	HOxHY	Expression down with aging	520	10	0.000713881	1
scRNAseq clusters	Plasma_cells	Females	HOxHY	Expression up with aging	520	25	1.99197	0.0407467
scRNAseq clusters	Tcells	Females	HOxHY	Expression down with aging	36	1	0.326842	0.942298
scRNAseq clusters	Tcells	Females	HOxHY	Expression up with aging	36	3	1.62226	0.0795462
scRNAseq clusters	Naive_Tcells	Males	HMxHY	Expression down with aging	79	2	3.33212	0.000930923
scRNAseq clusters	pDCs	Males	HMxHY	Expression down with aging	471	3	1.91427	0.0121824
scRNAseq clusters	acCD8_Tcells	Males	HOxHM	Expression down with aging	78	4	2.00102	0.0478875
scRNAseq clusters	acCD8_Tcells	Males	HOxHM	Expression up with aging	78	0	0.158808	0.931146
scRNAseq clusters	Bcells	Males	HOxHM	Expression down with aging	154	5	1.34234	0.155875
scRNAseq clusters	Bcells	Males	HOxHM	Expression up with aging	154	1	0.170112	0.931146
scRNAseq clusters	DCs	Males	HOxHM	Expression down with aging	314	2	0.0450448	0.999999
scRNAseq clusters	DCs	Males	HOxHM	Expression up with aging	314	7	0.996447	0.302465
scRNAseq clusters	Erythrocytes	Males	HOxHM	Expression down with aging	61	10	8.33643	1.10606e-07
scRNAseq clusters	Erythrocytes	Males	HOxHM	Expression up with aging	61	0	0.219415	0.931146
scRNAseq clusters	HSCs	Males	HOxHM	Expression down with aging	278	6	0.726952	0.450048
scRNAseq clusters	HSCs	Males	HOxHM	Expression up with aging	278	6	0.901488	0.334565
scRNAseq clusters	Megakaryocytes	Males	HOxHM	Expression down with aging	761	7	0.0238973	0.999999
scRNAseq clusters	Megakaryocytes	Males	HOxHM	Expression up with aging	761	11	0.325264	0.872979
scRNAseq clusters	Monocytes	Males	HOxHM	Expression down with aging	788	0	4.43314e-07	0.999999
scRNAseq clusters	Monocytes	Males	HOxHM	Expression up with aging	788	19	1.83372	0.0586597
scRNAseq clusters	Naive_Tcells	Males	HOxHM	Expression down with aging	79	6	3.45017	0.00425614
scRNAseq clusters	Naive_Tcells	Males	HOxHM	Expression up with aging	79	0	0.155921	0.931146
scRNAseq clusters	NK_cells	Males	HOxHM	Expression down with aging	430	3	0.0296345	0.999999
scRNAseq clusters	NK_cells	Males	HOxHM	Expression up with aging	430	13	2.26887	0.0323057
scRNAseq clusters	pDCs	Males	HOxHM	Expression down with aging	471	1	0.00119494	0.999999
scRNAseq clusters	pDCs	Males	HOxHM	Expression up with aging	471	7	0.385299	0.840545
scRNAseq clusters	Plasma_cells	Males	HOxHM	Expression down with aging	520	7	0.186859	0.931146
scRNAseq clusters	Plasma_cells	Males	HOxHM	Expression up with aging	520	2	0.0061288	0.999999
scRNAseq clusters	Tcells	Males	HOxHM	Expression down with aging	36	3	2.52463	0.0239036
scRNAseq clusters	Tcells	Males	HOxHM	Expression up with aging	36	0	0.376469	0.840545
scRNAseq clusters	acCD8_Tcells	Males	HOxHY	Expression down with aging	78	4	0.655977	0.373682
scRNAseq clusters	acCD8_Tcells	Males	HOxHY	Expression up with aging	78	4	1.48715	0.0895739
scRNAseq clusters	Bcells	Males	HOxHY	Expression down with aging	154	28	11.2801	2.88552e-11
scRNAseq clusters	Bcells	Males	HOxHY	Expression up with aging	154	0	0.0123542	1
scRNAseq clusters	DCs	Males	HOxHY	Expression down with aging	314	5	0.00392671	1
scRNAseq clusters	DCs	Males	HOxHY	Expression up with aging	314	15	2.63971	0.00840538
scRNAseq clusters	HSCs	Males	HOxHY	Expression down with aging	278	40	12.0033	1.09169e-11
scRNAseq clusters	HSCs	Males	HOxHY	Expression up with aging	278	10	1.26806	0.131864
scRNAseq clusters	Megakaryocytes	Males	HOxHY	Expression down with aging	761	18	0.00204572	1
scRNAseq clusters	Megakaryocytes	Males	HOxHY	Expression up with aging	761	19	0.5431	0.449981
scRNAseq clusters	Monocytes	Males	HOxHY	Expression down with aging	788	3	4.18967e-12	1
scRNAseq clusters	Monocytes	Males	HOxHY	Expression up with aging	788	32	3.28852	0.00226428
scRNAseq clusters	Naive_Tcells	Males	HOxHY	Expression down with aging	79	47	45.9116	2.69684e-45
scRNAseq clusters	Naive_Tcells	Males	HOxHY	Expression up with aging	79	0	0.0761263	1
scRNAseq clusters	NK_cells	Males	HOxHY	Expression down with aging	430	7	0.00109233	1
scRNAseq clusters	NK_cells	Males	HOxHY	Expression up with aging	430	36	11.5791	1.93288e-11
scRNAseq clusters	pDCs	Males	HOxHY	Expression down with aging	471	25	1.08518	0.180817
scRNAseq clusters	pDCs	Males	HOxHY	Expression up with aging	471	11	0.410746	0.56962
scRNAseq clusters	Plasma_cells	Males	HOxHY	Expression down with aging	520	26	0.878477	0.264578
scRNAseq clusters	Plasma_cells	Males	HOxHY	Expression up with aging	520	11	0.279905	0.721769
scRNAseq clusters	Tcells	Males	HOxHY	Expression down with aging	36	5	2.48225	0.0103532
scRNAseq clusters	Tcells	Males	HOxHY	Expression up with aging	36	1	0.703796	0.362615
DICE	CD16_monocytes	Females	HMxHY	Expression down with aging	258	0	0.327666	0.537436
DICE	CD16_monocytes	Females	HMxHY	Expression up with aging	258	2	3.52563	0.00119242
DICE	CD4_naive	Females	HMxHY	Expression down with aging	60	0	0.865415	0.181771
DICE	CD4_naive	Females	HMxHY	Expression up with aging	60	0	1.47381	0.0537421
DICE	CD8_naive	Females	HMxHY	Expression down with aging	57	8	14.1788	5.30019e-14
DICE	CD8_naive	Females	HMxHY	Expression up with aging	57	0	1.49577	0.0537421
DICE	NK_cells	Females	HMxHY	Expression down with aging	442	0	0.176474	0.666079
DICE	NK_cells	Females	HMxHY	Expression up with aging	442	1	1.62152	0.0537421
DICE	CD16_monocytes	Females	HOxHM	Expression down with aging	258	1	1.67383	0.0375479
DICE	CD16_monocytes	Females	HOxHM	Expression up with aging	258	0	0.499157	0.316842
DICE	CD8_naive	Females	HOxHM	Expression down with aging	57	1	2.94882	0.00337525
DICE	CD8_naive	Females	HOxHM	Expression up with aging	57	0	1.09637	0.0961191
DICE	NK_cells	Females	HOxHM	Expression down with aging	442	3	3.35618	0.00264225
DICE	NK_cells	Females	HOxHM	Expression up with aging	442	2	1.60151	0.0375479
DICE	B_naive	Females	HOxHY	Expression down with aging	511	10	0.000914377	1
DICE	B_naive	Females	HOxHY	Expression up with aging	511	8	0.00964854	1
DICE	CD16_monocytes	Females	HOxHY	Expression down with aging	258	3	0.00139826	1
DICE	CD16_monocytes	Females	HOxHY	Expression up with aging	258	17	2.98088	0.00417999
DICE	CD4_naive	Females	HOxHY	Expression down with aging	60	5	1.33346	0.139207
DICE	CD4_naive	Females	HOxHY	Expression up with aging	60	2	0.551881	0.673488
DICE	CD8_naive	Females	HOxHY	Expression down with aging	57	21	15.1644	4.10921e-15
DICE	CD8_naive	Females	HOxHY	Expression up with aging	57	0	0.0798349	1
DICE	Monocytes	Females	HOxHY	Expression down with aging	725	2	8.6452e-13	1
DICE	Monocytes	Females	HOxHY	Expression up with aging	725	20	0.190618	1
DICE	NK_cells	Females	HOxHY	Expression down with aging	442	4	7.56403e-06	1
DICE	NK_cells	Females	HOxHY	Expression up with aging	442	81	41.077	1.00514e-40
DICE	CD8_naive	Males	HMxHY	Expression down with aging	57	8	15.2087	6.18376e-16
DICE	B_naive	Males	HOxHM	Expression down with aging	511	31	9.99351	5.07523e-10
DICE	B_naive	Males	HOxHM	Expression up with aging	511	4	0.0521641	0.999997
DICE	CD16_monocytes	Males	HOxHM	Expression down with aging	258	1	0.0298712	0.999997
DICE	CD16_monocytes	Males	HOxHM	Expression up with aging	258	10	2.74949	0.00356073
DICE	CD8_naive	Males	HOxHM	Expression down with aging	57	10	8.6662	7.1892e-09
DICE	CD8_naive	Males	HOxHM	Expression up with aging	57	0	0.237685	0.964193
DICE	Monocytes	Males	HOxHM	Expression down with aging	725	0	1.38247e-06	0.999997
DICE	Monocytes	Males	HOxHM	Expression up with aging	725	37	11.0883	8.15959e-11
DICE	NK_cells	Males	HOxHM	Expression down with aging	442	3	0.0257245	0.999997
DICE	NK_cells	Males	HOxHM	Expression up with aging	442	21	6.10937	1.94342e-06
DICE	B_naive	Males	HOxHY	Expression down with aging	511	58	12.2676	1.80004e-12
DICE	B_naive	Males	HOxHY	Expression up with aging	511	1	3.4548e-05	1
DICE	CD16_monocytes	Males	HOxHY	Expression down with aging	258	1	8.80614e-05	1
DICE	CD16_monocytes	Males	HOxHY	Expression up with aging	258	19	5.73307	4.62241e-06
DICE	CD8_naive	Males	HOxHY	Expression down with aging	57	27	23.3546	2.21007e-23
DICE	CD8_naive	Males	HOxHY	Expression up with aging	57	0	0.13537	1
DICE	Monocytes	Males	HOxHY	Expression down with aging	725	1	2.83609e-13	1
DICE	Monocytes	Males	HOxHY	Expression up with aging	725	28	2.64538	0.00452533
DICE	NK_cells	Males	HOxHY	Expression down with aging	442	3	3.54449e-06	1
DICE	NK_cells	Males	HOxHY	Expression up with aging	442	57	27.6211	2.39292e-27
Wikipathways	ABC-family proteins mediated transport	Females	HMxHY	Expression down with aging	29	0	1.16555	0.0880056
Wikipathways	ABC-family proteins mediated transport	Females	HMxHY	Expression up with aging	29	0	1.78629	0.0559672
Wikipathways	Activated PKN1 stimulates transcription of AR	Females	HMxHY	Expression down with aging	58	0	0.879136	0.143326
Wikipathways	Activated PKN1 stimulates transcription of AR	Females	HMxHY	Expression up with aging	58	0	1.48832	0.0646283
Wikipathways	Activation of gene expression by SREBF	Females	HMxHY	Expression down with aging	27	0	1.19557	0.0839718
Wikipathways	Activation of gene expression by SREBF	Females	HMxHY	Expression up with aging	27	0	1.81711	0.055868
Wikipathways	Advanced glycosylation endproduct receptor signaling	Females	HMxHY	Expression down with aging	12	0	1.54013	0.0634292
Wikipathways	Advanced glycosylation endproduct receptor signaling	Females	HMxHY	Expression up with aging	12	0	2.16771	0.055868
Wikipathways	AGE/RAGE pathway	Females	HMxHY	Expression down with aging	57	0	0.886187	0.141542
Wikipathways	AGE/RAGE pathway	Females	HMxHY	Expression up with aging	57	0	1.49577	0.0645993
Wikipathways	Allograft Rejection	Females	HMxHY	Expression down with aging	54	0	0.908163	0.136415
Wikipathways	Allograft Rejection	Females	HMxHY	Expression up with aging	54	0	1.51893	0.0639948
Wikipathways	Alpha 6 Beta 4 signaling pathway	Females	HMxHY	Expression down with aging	29	0	1.16555	0.0880056
Wikipathways	Alpha 6 Beta 4 signaling pathway	Females	HMxHY	Expression up with aging	29	0	1.78629	0.0559672
Wikipathways	Alzheimers Disease	Females	HMxHY	Expression down with aging	61	0	0.858737	0.148209
Wikipathways	Alzheimers Disease	Females	HMxHY	Expression up with aging	61	0	1.46673	0.0646283
Wikipathways	Amino acid synthesis and interconversion	Females	HMxHY	Expression down with aging	15	0	1.44475	0.0646283
Wikipathways	Amino acid synthesis and interconversion	Females	HMxHY	Expression up with aging	15	0	2.07111	0.055868
Wikipathways	AMPK Signaling	Females	HMxHY	Expression down with aging	55	0	0.900696	0.138087
Wikipathways	AMPK Signaling	Females	HMxHY	Expression up with aging	55	0	1.51107	0.0639948
Wikipathways	Amyloid formation	Females	HMxHY	Expression down with aging	61	0	0.858737	0.148209
Wikipathways	Amyloid formation	Females	HMxHY	Expression up with aging	61	0	1.46673	0.0646283
Wikipathways	Amyotrophic lateral sclerosis	Females	HMxHY	Expression down with aging	31	0	1.1376	0.0922353
Wikipathways	Amyotrophic lateral sclerosis	Females	HMxHY	Expression up with aging	31	0	1.75753	0.0569621
Wikipathways	Androgen receptor signaling pathway	Females	HMxHY	Expression down with aging	79	0	0.755427	0.179495
Wikipathways	Androgen receptor signaling pathway	Females	HMxHY	Expression up with aging	79	0	1.35633	0.0688147
Wikipathways	Angiogenesis	Females	HMxHY	Expression down with aging	18	0	1.3671	0.0677256
Wikipathways	Angiogenesis	Females	HMxHY	Expression up with aging	18	0	1.99225	0.055868
Wikipathways	Angiogenesis overview	Females	HMxHY	Expression down with aging	47	1	2.2378	0.055868
Wikipathways	Angiogenesis overview	Females	HMxHY	Expression up with aging	47	0	1.57849	0.0620924
Wikipathways	APC/C-mediated degradation of cell cycle proteins	Females	HMxHY	Expression down with aging	73	0	0.786742	0.169169
Wikipathways	APC/C-mediated degradation of cell cycle proteins	Females	HMxHY	Expression up with aging	73	0	1.39001	0.0662643
Wikipathways	Apoptosis	Females	HMxHY	Expression down with aging	76	1	1.83573	0.055868
Wikipathways	Apoptosis	Females	HMxHY	Expression up with aging	76	0	1.37283	0.0677256
Wikipathways	Apoptosis Modulation and Signaling	Females	HMxHY	Expression down with aging	78	0	0.760461	0.177839
Wikipathways	Apoptosis Modulation and Signaling	Females	HMxHY	Expression up with aging	78	0	1.36176	0.0683176
Wikipathways	Apoptosis Modulation by HSP70	Females	HMxHY	Expression down with aging	17	0	1.39141	0.0662643
Wikipathways	Apoptosis Modulation by HSP70	Females	HMxHY	Expression up with aging	17	0	2.01697	0.055868
Wikipathways	Apoptosis-related network due to altered Notch3 in ovarian cancer	Females	HMxHY	Expression down with aging	50	1	2.18546	0.055868
Wikipathways	Apoptosis-related network due to altered Notch3 in ovarian cancer	Females	HMxHY	Expression up with aging	50	0	1.55193	0.0634292
Wikipathways	Apoptotic execution phase	Females	HMxHY	Expression down with aging	40	0	1.03145	0.111062
Wikipathways	Apoptotic execution phase	Females	HMxHY	Expression up with aging	40	0	1.64779	0.0604291
Wikipathways	Arachidonic acid metabolism	Females	HMxHY	Expression down with aging	27	0	1.19557	0.0839718
Wikipathways	Arachidonic acid metabolism	Females	HMxHY	Expression up with aging	27	0	1.81711	0.055868
Wikipathways	Arrhythmogenic Right Ventricular Cardiomyopathy	Females	HMxHY	Expression down with aging	47	0	0.96494	0.123734
Wikipathways	Arrhythmogenic Right Ventricular Cardiomyopathy	Females	HMxHY	Expression up with aging	47	0	1.57849	0.0620924
Wikipathways	Aryl Hydrocarbon Receptor	Females	HMxHY	Expression down with aging	39	0	1.04194	0.109451
Wikipathways	Aryl Hydrocarbon Receptor	Females	HMxHY	Expression up with aging	39	0	1.65867	0.0604291
Wikipathways	Aryl Hydrocarbon Receptor Pathway	Females	HMxHY	Expression down with aging	28	0	1.18029	0.0863341
Wikipathways	Aryl Hydrocarbon Receptor Pathway	Females	HMxHY	Expression up with aging	28	0	1.80142	0.0559672
Wikipathways	Asparagine N-linked glycosylation	Females	HMxHY	Expression down with aging	79	0	0.755427	0.179495
Wikipathways	Asparagine N-linked glycosylation	Females	HMxHY	Expression up with aging	79	0	1.35633	0.0688147
Wikipathways	Assembly of collagen fibrils and other multimeric structures	Females	HMxHY	Expression down with aging	14	0	1.47421	0.0646283
Wikipathways	Assembly of collagen fibrils and other multimeric structures	Females	HMxHY	Expression up with aging	14	0	2.10097	0.055868
Wikipathways	ATF4 activates genes	Females	HMxHY	Expression down with aging	22	0	1.28198	0.0739119
Wikipathways	ATF4 activates genes	Females	HMxHY	Expression up with aging	22	0	1.90552	0.055868
Wikipathways	ATF6-alpha activates chaperone genes	Females	HMxHY	Expression down with aging	10	0	1.6183	0.0604291
Wikipathways	ATF6-alpha activates chaperone genes	Females	HMxHY	Expression up with aging	10	0	2.24668	0.055868
Wikipathways	ATM Signaling Pathway	Females	HMxHY	Expression down with aging	30	0	1.15134	0.0898814
Wikipathways	ATM Signaling Pathway	Females	HMxHY	Expression up with aging	30	0	1.77167	0.0559672
Wikipathways	Bile acid and bile salt metabolism	Females	HMxHY	Expression down with aging	16	0	1.41723	0.0659875
Wikipathways	Bile acid and bile salt metabolism	Females	HMxHY	Expression up with aging	16	0	2.04319	0.055868
Wikipathways	Binding and Uptake of Ligands by Scavenger Receptors	Females	HMxHY	Expression down with aging	21	0	1.30167	0.0719065
Wikipathways	Binding and Uptake of Ligands by Scavenger Receptors	Females	HMxHY	Expression up with aging	21	0	1.92562	0.055868
Wikipathways	Bladder Cancer	Females	HMxHY	Expression down with aging	25	0	1.22798	0.0798459
Wikipathways	Bladder Cancer	Females	HMxHY	Expression up with aging	25	0	1.85032	0.055868
Wikipathways	BMAL1:CLOCK,NPAS2 activates circadian gene expression	Females	HMxHY	Expression down with aging	28	0	1.18029	0.0863341
Wikipathways	BMAL1:CLOCK,NPAS2 activates circadian gene expression	Females	HMxHY	Expression up with aging	28	0	1.80142	0.0559672
Wikipathways	Branched-chain amino acid catabolism	Females	HMxHY	Expression down with aging	20	0	1.32235	0.0701665
Wikipathways	Branched-chain amino acid catabolism	Females	HMxHY	Expression up with aging	20	0	1.9467	0.055868
Wikipathways	Calcium Regulation in the Cardiac Cell	Females	HMxHY	Expression down with aging	85	1	1.74377	0.0575185
Wikipathways	Calcium Regulation in the Cardiac Cell	Females	HMxHY	Expression up with aging	85	0	1.32518	0.0701665
Wikipathways	Cardiac Hypertrophic Response	Females	HMxHY	Expression down with aging	45	0	0.982818	0.119675
Wikipathways	Cardiac Hypertrophic Response	Females	HMxHY	Expression up with aging	45	0	1.59716	0.0619766
Wikipathways	Cardiac Progenitor Differentiation	Females	HMxHY	Expression down with aging	16	0	1.41723	0.0659875
Wikipathways	Cardiac Progenitor Differentiation	Females	HMxHY	Expression up with aging	16	0	2.04319	0.055868
Wikipathways	Cargo concentration in the ER	Females	HMxHY	Expression down with aging	26	0	1.21146	0.0820618
Wikipathways	Cargo concentration in the ER	Females	HMxHY	Expression up with aging	26	0	1.83339	0.055868
Wikipathways	Cell Cycle	Females	HMxHY	Expression down with aging	81	0	0.745564	0.182347
Wikipathways	Cell Cycle	Females	HMxHY	Expression up with aging	81	1	3.05711	0.0482233
Wikipathways	Cell Differentiation-meta	Females	HMxHY	Expression down with aging	11	0	1.57741	0.0620924
Wikipathways	Cell Differentiation-meta	Females	HMxHY	Expression up with aging	11	0	2.20539	0.055868
Wikipathways	Cell junction organization	Females	HMxHY	Expression down with aging	41	0	1.02123	0.112184
Wikipathways	Cell junction organization	Females	HMxHY	Expression up with aging	41	0	1.63717	0.0604291
Wikipathways	Cell surface interactions at the vascular wall	Females	HMxHY	Expression down with aging	76	0	0.770746	0.174083
Wikipathways	Cell surface interactions at the vascular wall	Females	HMxHY	Expression up with aging	76	0	1.37283	0.0677256
Wikipathways	Cellular response to heat stress	Females	HMxHY	Expression down with aging	74	1	1.85774	0.055868
Wikipathways	Cellular response to heat stress	Females	HMxHY	Expression up with aging	74	0	1.3842	0.0666628
Wikipathways	Cholesterol biosynthesis	Females	HMxHY	Expression down with aging	19	0	1.34412	0.0688147
Wikipathways	Cholesterol biosynthesis	Females	HMxHY	Expression up with aging	19	0	1.96887	0.055868
Wikipathways	Cholesterol Biosynthesis	Females	HMxHY	Expression down with aging	14	0	1.47421	0.0646283
Wikipathways	Cholesterol Biosynthesis	Females	HMxHY	Expression up with aging	14	0	2.10097	0.055868
Wikipathways	Circadian Clock	Females	HMxHY	Expression down with aging	51	0	0.931479	0.130927
Wikipathways	Circadian Clock	Females	HMxHY	Expression up with aging	51	0	1.54344	0.0634292
Wikipathways	Collagen biosynthesis and modifying enzymes	Females	HMxHY	Expression down with aging	29	0	1.16555	0.0880056
Wikipathways	Collagen biosynthesis and modifying enzymes	Females	HMxHY	Expression up with aging	29	0	1.78629	0.0559672
Wikipathways	Collagen degradation	Females	HMxHY	Expression down with aging	20	0	1.32235	0.0701665
Wikipathways	Collagen degradation	Females	HMxHY	Expression up with aging	20	0	1.9467	0.055868
Wikipathways	Complement Activation	Females	HMxHY	Expression down with aging	12	0	1.54013	0.0634292
Wikipathways	Complement Activation	Females	HMxHY	Expression up with aging	12	0	2.16771	0.055868
Wikipathways	Complement and Coagulation Cascades	Females	HMxHY	Expression down with aging	32	0	1.12432	0.0944205
Wikipathways	Complement and Coagulation Cascades	Females	HMxHY	Expression up with aging	32	1	3.8664	0.0132995
Wikipathways	Complement cascade	Females	HMxHY	Expression down with aging	17	0	1.39141	0.0662643
Wikipathways	Complement cascade	Females	HMxHY	Expression up with aging	17	1	4.42658	0.00411917
Wikipathways	Constitutive Androstane Receptor Pathway	Females	HMxHY	Expression down with aging	18	0	1.3671	0.0677256
Wikipathways	Constitutive Androstane Receptor Pathway	Females	HMxHY	Expression up with aging	18	0	1.99225	0.055868
Wikipathways	Copper homeostasis	Females	HMxHY	Expression down with aging	39	0	1.04194	0.109451
Wikipathways	Copper homeostasis	Females	HMxHY	Expression up with aging	39	0	1.65867	0.0604291
Wikipathways	Corticotropin-releasing hormone	Females	HMxHY	Expression down with aging	69	1	1.91568	0.055868
Wikipathways	Corticotropin-releasing hormone	Females	HMxHY	Expression up with aging	69	0	1.41406	0.0659875
Wikipathways	Costimulation by the CD28 family	Females	HMxHY	Expression down with aging	57	0	0.886187	0.141542
Wikipathways	Costimulation by the CD28 family	Females	HMxHY	Expression up with aging	57	0	1.49577	0.0645993
Wikipathways	Cytokines and Inflammatory Response	Females	HMxHY	Expression down with aging	14	0	1.47421	0.0646283
Wikipathways	Cytokines and Inflammatory Response	Females	HMxHY	Expression up with aging	14	0	2.10097	0.055868
Wikipathways	Cytoplasmic Ribosomal Proteins	Females	HMxHY	Expression down with aging	80	7	10.9403	2.79661e-09
Wikipathways	Cytoplasmic Ribosomal Proteins	Females	HMxHY	Expression up with aging	80	0	1.35098	0.0688147
Wikipathways	Cytosolic iron-sulfur cluster assembly	Females	HMxHY	Expression down with aging	12	0	1.54013	0.0634292
Wikipathways	Cytosolic iron-sulfur cluster assembly	Females	HMxHY	Expression up with aging	12	0	2.16771	0.055868
Wikipathways	Cytosolic sensors of pathogen-associated DNA	Females	HMxHY	Expression down with aging	60	0	0.865415	0.14684
Wikipathways	Cytosolic sensors of pathogen-associated DNA	Females	HMxHY	Expression up with aging	60	0	1.47381	0.0646283
Wikipathways	DAG and IP3 signaling	Females	HMxHY	Expression down with aging	25	0	1.22798	0.0798459
Wikipathways	DAG and IP3 signaling	Females	HMxHY	Expression up with aging	25	0	1.85032	0.055868
Wikipathways	DAP12 interactions	Females	HMxHY	Expression down with aging	30	0	1.15134	0.0898814
Wikipathways	DAP12 interactions	Females	HMxHY	Expression up with aging	30	0	1.77167	0.0559672
Wikipathways	Deadenylation-dependent mRNA decay	Females	HMxHY	Expression down with aging	50	0	0.939577	0.129496
Wikipathways	Deadenylation-dependent mRNA decay	Females	HMxHY	Expression up with aging	50	0	1.55193	0.0634292
Wikipathways	Degradation of beta-catenin by the destruction complex	Females	HMxHY	Expression down with aging	77	0	0.765567	0.175966
Wikipathways	Degradation of beta-catenin by the destruction complex	Females	HMxHY	Expression up with aging	77	0	1.36726	0.0677256
Wikipathways	Degradation of the extracellular matrix	Females	HMxHY	Expression down with aging	20	0	1.32235	0.0701665
Wikipathways	Degradation of the extracellular matrix	Females	HMxHY	Expression up with aging	20	0	1.9467	0.055868
Wikipathways	Deregulation of Rab and Rab Effector Genes in Bladder Cancer	Females	HMxHY	Expression down with aging	12	0	1.54013	0.0634292
Wikipathways	Deregulation of Rab and Rab Effector Genes in Bladder Cancer	Females	HMxHY	Expression up with aging	12	0	2.16771	0.055868
Wikipathways	Detoxification of Reactive Oxygen Species	Females	HMxHY	Expression down with aging	20	0	1.32235	0.0701665
Wikipathways	Detoxification of Reactive Oxygen Species	Females	HMxHY	Expression up with aging	20	0	1.9467	0.055868
Wikipathways	Differentiation of white and brown adipocyte	Females	HMxHY	Expression down with aging	10	0	1.6183	0.0604291
Wikipathways	Differentiation of white and brown adipocyte	Females	HMxHY	Expression up with aging	10	0	2.24668	0.055868
Wikipathways	Differentiation Pathway	Females	HMxHY	Expression down with aging	17	0	1.39141	0.0662643
Wikipathways	Differentiation Pathway	Females	HMxHY	Expression up with aging	17	0	2.01697	0.055868
Wikipathways	Dissolution of Fibrin Clot	Females	HMxHY	Expression down with aging	10	0	1.6183	0.0604291
Wikipathways	Dissolution of Fibrin Clot	Females	HMxHY	Expression up with aging	10	0	2.24668	0.055868
Wikipathways	Diurnally Regulated Genes with Circadian Orthologs	Females	HMxHY	Expression down with aging	42	0	1.01127	0.113872
Wikipathways	Diurnally Regulated Genes with Circadian Orthologs	Females	HMxHY	Expression up with aging	42	0	1.62681	0.0604291
Wikipathways	DNA Damage Bypass	Females	HMxHY	Expression down with aging	43	0	1.00155	0.115528
Wikipathways	DNA Damage Bypass	Females	HMxHY	Expression up with aging	43	0	1.61669	0.0604291
Wikipathways	DNA Damage Response	Females	HMxHY	Expression down with aging	55	0	0.900696	0.138087
Wikipathways	DNA Damage Response	Females	HMxHY	Expression up with aging	55	0	1.51107	0.0639948
Wikipathways	DNA Damage/Telomere Stress Induced Senescence	Females	HMxHY	Expression down with aging	71	0	0.797808	0.165693
Wikipathways	DNA Damage/Telomere Stress Induced Senescence	Females	HMxHY	Expression up with aging	71	0	1.40186	0.0662643
Wikipathways	DNA Double Strand Break Response	Females	HMxHY	Expression down with aging	69	0	0.809219	0.162743
Wikipathways	DNA Double Strand Break Response	Females	HMxHY	Expression up with aging	69	0	1.41406	0.0659875
Wikipathways	DNA methylation	Females	HMxHY	Expression down with aging	56	0	0.893372	0.140086
Wikipathways	DNA methylation	Females	HMxHY	Expression up with aging	56	0	1.50335	0.0642196
Wikipathways	DNA Replication	Females	HMxHY	Expression down with aging	35	0	1.08692	0.101463
Wikipathways	DNA Replication	Females	HMxHY	Expression up with aging	35	0	1.70525	0.0602339
Wikipathways	EBV LMP1 signaling	Females	HMxHY	Expression down with aging	15	0	1.44475	0.0646283
Wikipathways	EBV LMP1 signaling	Females	HMxHY	Expression up with aging	15	0	2.07111	0.055868
Wikipathways	Ectoderm Differentiation	Females	HMxHY	Expression down with aging	80	0	0.750461	0.18072
Wikipathways	Ectoderm Differentiation	Females	HMxHY	Expression up with aging	80	0	1.35098	0.0688147
Wikipathways	Effects of PIP2 hydrolysis	Females	HMxHY	Expression down with aging	21	0	1.30167	0.0719065
Wikipathways	Effects of PIP2 hydrolysis	Females	HMxHY	Expression up with aging	21	0	1.92562	0.055868
Wikipathways	Eicosanoid Synthesis	Females	HMxHY	Expression down with aging	13	0	1.50588	0.0639948
Wikipathways	Eicosanoid Synthesis	Females	HMxHY	Expression up with aging	13	0	2.13305	0.055868
Wikipathways	Elastic fibre formation	Females	HMxHY	Expression down with aging	22	1	2.89163	0.055868
Wikipathways	Elastic fibre formation	Females	HMxHY	Expression up with aging	22	0	1.90552	0.055868
Wikipathways	Electron Transport Chain	Females	HMxHY	Expression down with aging	81	1	1.78328	0.0559672
Wikipathways	Electron Transport Chain	Females	HMxHY	Expression up with aging	81	0	1.34569	0.0688147
Wikipathways	Endochondral Ossification	Females	HMxHY	Expression down with aging	33	0	1.11146	0.0967052
Wikipathways	Endochondral Ossification	Females	HMxHY	Expression up with aging	33	0	1.73059	0.058443
Wikipathways	Endoderm Differentiation	Females	HMxHY	Expression down with aging	41	0	1.02123	0.112184
Wikipathways	Endoderm Differentiation	Females	HMxHY	Expression up with aging	41	0	1.63717	0.0604291
Wikipathways	Endosomal Sorting Complex Required For Transport	Females	HMxHY	Expression down with aging	26	0	1.21146	0.0820618
Wikipathways	Endosomal Sorting Complex Required For Transport	Females	HMxHY	Expression up with aging	26	0	1.83339	0.055868
Wikipathways	Endothelin Pathways	Females	HMxHY	Expression down with aging	18	1	3.06792	0.0482233
Wikipathways	Endothelin Pathways	Females	HMxHY	Expression up with aging	18	0	1.99225	0.055868
Wikipathways	Energy dependent regulation of mTOR by LKB1-AMPK	Females	HMxHY	Expression down with aging	15	0	1.44475	0.0646283
Wikipathways	Energy dependent regulation of mTOR by LKB1-AMPK	Females	HMxHY	Expression up with aging	15	0	2.07111	0.055868
Wikipathways	Energy Metabolism	Females	HMxHY	Expression down with aging	43	0	1.00155	0.115528
Wikipathways	Energy Metabolism	Females	HMxHY	Expression up with aging	43	0	1.61669	0.0604291
Wikipathways	EPH-Ephrin signaling	Females	HMxHY	Expression down with aging	71	1	1.89198	0.055868
Wikipathways	EPH-Ephrin signaling	Females	HMxHY	Expression up with aging	71	0	1.40186	0.0662643
Wikipathways	EPO Receptor Signaling	Females	HMxHY	Expression down with aging	24	0	1.2452	0.0780585
Wikipathways	EPO Receptor Signaling	Females	HMxHY	Expression up with aging	24	0	1.86794	0.055868
Wikipathways	ER to Golgi Anterograde Transport	Females	HMxHY	Expression down with aging	38	0	1.05272	0.107505
Wikipathways	ER to Golgi Anterograde Transport	Females	HMxHY	Expression up with aging	38	0	1.66985	0.0604291
Wikipathways	ErbB Signaling Pathway	Females	HMxHY	Expression down with aging	42	0	1.01127	0.113872
Wikipathways	ErbB Signaling Pathway	Females	HMxHY	Expression up with aging	42	0	1.62681	0.0604291
Wikipathways	Estrogen signaling pathway	Females	HMxHY	Expression down with aging	20	0	1.32235	0.0701665
Wikipathways	Estrogen signaling pathway	Females	HMxHY	Expression up with aging	20	0	1.9467	0.055868
Wikipathways	Eukaryotic Transcription Initiation	Females	HMxHY	Expression down with aging	42	0	1.01127	0.113872
Wikipathways	Eukaryotic Transcription Initiation	Females	HMxHY	Expression up with aging	42	0	1.62681	0.0604291
Wikipathways	Eukaryotic Translation Elongation	Females	HMxHY	Expression down with aging	81	7	10.8958	2.79661e-09
Wikipathways	Eukaryotic Translation Elongation	Females	HMxHY	Expression up with aging	81	0	1.34569	0.0688147
Wikipathways	Eukaryotic Translation Initiation	Females	HMxHY	Expression down with aging	104	8	11.7254	1.65604e-09
Wikipathways	Eukaryotic Translation Initiation	Females	HMxHY	Expression up with aging	104	0	1.23957	0.0789555
Wikipathways	Eukaryotic Translation Termination	Females	HMxHY	Expression down with aging	78	7	11.031	2.79661e-09
Wikipathways	Eukaryotic Translation Termination	Females	HMxHY	Expression up with aging	78	0	1.36176	0.0683176
Wikipathways	Extracellular matrix organization	Females	HMxHY	Expression down with aging	43	1	2.31332	0.055868
Wikipathways	Extracellular matrix organization	Females	HMxHY	Expression up with aging	43	0	1.61669	0.0604291
Wikipathways	Extracellular vesicle-mediated signaling in recipient cells	Females	HMxHY	Expression down with aging	22	0	1.28198	0.0739119
Wikipathways	Extracellular vesicle-mediated signaling in recipient cells	Females	HMxHY	Expression up with aging	22	0	1.90552	0.055868
Wikipathways	Factors involved in megakaryocyte development and platelet production	Females	HMxHY	Expression down with aging	84	0	0.731261	0.187803
Wikipathways	Factors involved in megakaryocyte development and platelet production	Females	HMxHY	Expression up with aging	84	0	1.33021	0.0701665
Wikipathways	Fanconi Anemia Pathway	Females	HMxHY	Expression down with aging	34	0	1.099	0.0990974
Wikipathways	Fanconi Anemia Pathway	Females	HMxHY	Expression up with aging	34	0	1.71773	0.0594597
Wikipathways	FAS pathway and Stress induction of HSP regulation	Females	HMxHY	Expression down with aging	40	0	1.03145	0.111062
Wikipathways	FAS pathway and Stress induction of HSP regulation	Females	HMxHY	Expression up with aging	40	0	1.64779	0.0604291
Wikipathways	Fatty Acid Beta Oxidation	Females	HMxHY	Expression down with aging	29	0	1.16555	0.0880056
Wikipathways	Fatty Acid Beta Oxidation	Females	HMxHY	Expression up with aging	29	0	1.78629	0.0559672
Wikipathways	Fatty Acid Biosynthesis	Females	HMxHY	Expression down with aging	21	0	1.30167	0.0719065
Wikipathways	Fatty Acid Biosynthesis	Females	HMxHY	Expression up with aging	21	0	1.92562	0.055868
Wikipathways	Fatty acid,triacylglycerol, and ketone body metabolism	Females	HMxHY	Expression down with aging	80	0	0.750461	0.18072
Wikipathways	Fatty acid,triacylglycerol, and ketone body metabolism	Females	HMxHY	Expression up with aging	80	0	1.35098	0.0688147
Wikipathways	Fluoropyrimidine Activity	Females	HMxHY	Expression down with aging	28	0	1.18029	0.0863341
Wikipathways	Fluoropyrimidine Activity	Females	HMxHY	Expression up with aging	28	0	1.80142	0.0559672
Wikipathways	Folate Metabolism	Females	HMxHY	Expression down with aging	41	0	1.02123	0.112184
Wikipathways	Folate Metabolism	Females	HMxHY	Expression up with aging	41	0	1.63717	0.0604291
Wikipathways	Formation of Fibrin Clot	Females	HMxHY	Expression down with aging	19	0	1.34412	0.0688147
Wikipathways	Formation of Fibrin Clot	Females	HMxHY	Expression up with aging	19	0	1.96887	0.055868
Wikipathways	FSH signaling pathway	Females	HMxHY	Expression down with aging	21	0	1.30167	0.0719065
Wikipathways	FSH signaling pathway	Females	HMxHY	Expression up with aging	21	0	1.92562	0.055868
Wikipathways	G Protein Signaling Pathways	Females	HMxHY	Expression down with aging	73	1	1.86899	0.055868
Wikipathways	G Protein Signaling Pathways	Females	HMxHY	Expression up with aging	73	0	1.39001	0.0662643
Wikipathways	G1 to S cell cycle control	Females	HMxHY	Expression down with aging	56	0	0.893372	0.140086
Wikipathways	G1 to S cell cycle control	Females	HMxHY	Expression up with aging	56	1	3.37719	0.0360097
Wikipathways	G13 Signaling Pathway	Females	HMxHY	Expression down with aging	30	0	1.15134	0.0898814
Wikipathways	G13 Signaling Pathway	Females	HMxHY	Expression up with aging	30	0	1.77167	0.0559672
Wikipathways	Gamma carboxylation,hypusine formation and arylsulfatase activation	Females	HMxHY	Expression down with aging	22	0	1.28198	0.0739119
Wikipathways	Gamma carboxylation,hypusine formation and arylsulfatase activation	Females	HMxHY	Expression up with aging	22	0	1.90552	0.055868
Wikipathways	Gastric Cancer Network 1	Females	HMxHY	Expression down with aging	22	0	1.28198	0.0739119
Wikipathways	Gastric Cancer Network 1	Females	HMxHY	Expression up with aging	22	0	1.90552	0.055868
Wikipathways	Gastric Cancer Network 2	Females	HMxHY	Expression down with aging	25	0	1.22798	0.0798459
Wikipathways	Gastric Cancer Network 2	Females	HMxHY	Expression up with aging	25	0	1.85032	0.055868
Wikipathways	Gastrin-CREB signalling pathway via PKC and MAPK	Females	HMxHY	Expression down with aging	73	0	0.786742	0.169169
Wikipathways	Gastrin-CREB signalling pathway via PKC and MAPK	Females	HMxHY	Expression up with aging	73	0	1.39001	0.0662643
Wikipathways	Generic Transcription Pathway	Females	HMxHY	Expression down with aging	332	1	0.714379	0.194131
Wikipathways	Generic Transcription Pathway	Females	HMxHY	Expression up with aging	332	1	1.85736	0.055868
Wikipathways	Globo Sphingolipid Metabolism	Females	HMxHY	Expression down with aging	13	0	1.50588	0.0639948
Wikipathways	Globo Sphingolipid Metabolism	Females	HMxHY	Expression up with aging	13	0	2.13305	0.055868
Wikipathways	Glucocorticoid Receptor Pathway	Females	HMxHY	Expression down with aging	50	0	0.939577	0.129496
Wikipathways	Glucocorticoid Receptor Pathway	Females	HMxHY	Expression up with aging	50	0	1.55193	0.0634292
Wikipathways	Glutathione metabolism	Females	HMxHY	Expression down with aging	14	0	1.47421	0.0646283
Wikipathways	Glutathione metabolism	Females	HMxHY	Expression up with aging	14	0	2.10097	0.055868
Wikipathways	Glycerophospholipid biosynthesis	Females	HMxHY	Expression down with aging	69	0	0.809219	0.162743
Wikipathways	Glycerophospholipid biosynthesis	Females	HMxHY	Expression up with aging	69	0	1.41406	0.0659875
Wikipathways	Glycerophospholipid Biosynthetic Pathway	Females	HMxHY	Expression down with aging	17	0	1.39141	0.0662643
Wikipathways	Glycerophospholipid Biosynthetic Pathway	Females	HMxHY	Expression up with aging	17	0	2.01697	0.055868
Wikipathways	Glycogen Metabolism	Females	HMxHY	Expression down with aging	29	0	1.16555	0.0880056
Wikipathways	Glycogen Metabolism	Females	HMxHY	Expression up with aging	29	0	1.78629	0.0559672
Wikipathways	Glycolysis and Gluconeogenesis	Females	HMxHY	Expression down with aging	33	0	1.11146	0.0967052
Wikipathways	Glycolysis and Gluconeogenesis	Females	HMxHY	Expression up with aging	33	0	1.73059	0.058443
Wikipathways	Glycosaminoglycan metabolism	Females	HMxHY	Expression down with aging	75	0	0.776	0.172593
Wikipathways	Glycosaminoglycan metabolism	Females	HMxHY	Expression up with aging	75	0	1.37848	0.0674235
Wikipathways	Golgi to ER Retrograde Transport	Females	HMxHY	Expression down with aging	11	0	1.57741	0.0620924
Wikipathways	Golgi to ER Retrograde Transport	Females	HMxHY	Expression up with aging	11	0	2.20539	0.055868
Wikipathways	GPCR downstream signaling	Females	HMxHY	Expression down with aging	217	2	1.81252	0.0559672
Wikipathways	GPCR downstream signaling	Females	HMxHY	Expression up with aging	217	0	0.932032	0.130927
Wikipathways	GPCRs,Class A Rhodopsin-like	Females	HMxHY	Expression down with aging	76	0	0.770746	0.174083
Wikipathways	GPCRs,Class A Rhodopsin-like	Females	HMxHY	Expression up with aging	76	0	1.37283	0.0677256
Wikipathways	GPCRs,Other	Females	HMxHY	Expression down with aging	32	0	1.12432	0.0944205
Wikipathways	GPCRs,Other	Females	HMxHY	Expression up with aging	32	0	1.74385	0.0575185
Wikipathways	GPVI-mediated activation cascade	Females	HMxHY	Expression down with aging	42	0	1.01127	0.113872
Wikipathways	GPVI-mediated activation cascade	Females	HMxHY	Expression up with aging	42	0	1.62681	0.0604291
Wikipathways	Growth hormone receptor signaling	Females	HMxHY	Expression down with aging	13	0	1.50588	0.0639948
Wikipathways	Growth hormone receptor signaling	Females	HMxHY	Expression up with aging	13	0	2.13305	0.055868
Wikipathways	Hair Follicle Development: Cytodifferentiation	Females	HMxHY	Expression down with aging	35	0	1.08692	0.101463
Wikipathways	Hair Follicle Development: Cytodifferentiation	Females	HMxHY	Expression up with aging	35	0	1.70525	0.0602339
Wikipathways	Hair Follicle Development: Induction	Females	HMxHY	Expression down with aging	24	0	1.2452	0.0780585
Wikipathways	Hair Follicle Development: Induction	Females	HMxHY	Expression up with aging	24	0	1.86794	0.055868
Wikipathways	Hair Follicle Development: Organogenesis	Females	HMxHY	Expression down with aging	19	0	1.34412	0.0688147
Wikipathways	Hair Follicle Development: Organogenesis	Females	HMxHY	Expression up with aging	19	0	1.96887	0.055868
Wikipathways	HDR through MMEJ	Females	HMxHY	Expression down with aging	10	0	1.6183	0.0604291
Wikipathways	HDR through MMEJ	Females	HMxHY	Expression up with aging	10	0	2.24668	0.055868
Wikipathways	Heart Development	Females	HMxHY	Expression down with aging	16	0	1.41723	0.0659875
Wikipathways	Heart Development	Females	HMxHY	Expression up with aging	16	0	2.04319	0.055868
Wikipathways	Hedgehog 'off' state	Females	HMxHY	Expression down with aging	84	0	0.731261	0.187803
Wikipathways	Hedgehog 'off' state	Females	HMxHY	Expression up with aging	84	0	1.33021	0.0701665
Wikipathways	Hedgehog 'on' state	Females	HMxHY	Expression down with aging	68	0	0.81506	0.161145
Wikipathways	Hedgehog 'on' state	Females	HMxHY	Expression up with aging	68	0	1.42029	0.0659875
Wikipathways	Hedgehog ligand biogenesis	Females	HMxHY	Expression down with aging	54	0	0.908163	0.136415
Wikipathways	Hedgehog ligand biogenesis	Females	HMxHY	Expression up with aging	54	0	1.51893	0.0639948
Wikipathways	Hematopoietic Stem Cell Differentiation	Females	HMxHY	Expression down with aging	26	0	1.21146	0.0820618
Wikipathways	Hematopoietic Stem Cell Differentiation	Females	HMxHY	Expression up with aging	26	0	1.83339	0.055868
Wikipathways	Hexose transport	Females	HMxHY	Expression down with aging	33	0	1.11146	0.0967052
Wikipathways	Hexose transport	Females	HMxHY	Expression up with aging	33	0	1.73059	0.058443
Wikipathways	Histidine,lysine, phenylalanine, tyrosine, proline and tryptophan catabolism	Females	HMxHY	Expression down with aging	24	0	1.2452	0.0780585
Wikipathways	Histidine,lysine, phenylalanine, tyrosine, proline and tryptophan catabolism	Females	HMxHY	Expression up with aging	24	0	1.86794	0.055868
Wikipathways	Histone Modifications	Females	HMxHY	Expression down with aging	61	0	0.858737	0.148209
Wikipathways	Histone Modifications	Females	HMxHY	Expression up with aging	61	0	1.46673	0.0646283
Wikipathways	Homologous recombination	Females	HMxHY	Expression down with aging	12	0	1.54013	0.0634292
Wikipathways	Homologous recombination	Females	HMxHY	Expression up with aging	12	0	2.16771	0.055868
Wikipathways	Host Interactions with Influenza Factors	Females	HMxHY	Expression down with aging	30	0	1.15134	0.0898814
Wikipathways	Host Interactions with Influenza Factors	Females	HMxHY	Expression up with aging	30	0	1.77167	0.0559672
Wikipathways	Human Complement System	Females	HMxHY	Expression down with aging	58	0	0.879136	0.143326
Wikipathways	Human Complement System	Females	HMxHY	Expression up with aging	58	1	3.34667	0.0360097
Wikipathways	Hypertrophy Model	Females	HMxHY	Expression down with aging	15	0	1.44475	0.0646283
Wikipathways	Hypertrophy Model	Females	HMxHY	Expression up with aging	15	0	2.07111	0.055868
Wikipathways	Hypothetical Network for Drug Addiction	Females	HMxHY	Expression down with aging	14	0	1.47421	0.0646283
Wikipathways	Hypothetical Network for Drug Addiction	Females	HMxHY	Expression up with aging	14	0	2.10097	0.055868
Wikipathways	ID signaling pathway	Females	HMxHY	Expression down with aging	13	0	1.50588	0.0639948
Wikipathways	ID signaling pathway	Females	HMxHY	Expression up with aging	13	0	2.13305	0.055868
Wikipathways	IL-1 signaling pathway	Females	HMxHY	Expression down with aging	48	0	0.9563	0.126057
Wikipathways	IL-1 signaling pathway	Females	HMxHY	Expression up with aging	48	0	1.56945	0.0630734
Wikipathways	IL-2 Signaling Pathway	Females	HMxHY	Expression down with aging	39	0	1.04194	0.109451
Wikipathways	IL-2 Signaling Pathway	Females	HMxHY	Expression up with aging	39	0	1.65867	0.0604291
Wikipathways	IL-3 Signaling Pathway	Females	HMxHY	Expression down with aging	46	0	0.973777	0.121874
Wikipathways	IL-3 Signaling Pathway	Females	HMxHY	Expression up with aging	46	0	1.58772	0.0620924
Wikipathways	IL-4 Signaling Pathway	Females	HMxHY	Expression down with aging	49	0	0.947848	0.128202
Wikipathways	IL-4 Signaling Pathway	Females	HMxHY	Expression up with aging	49	0	1.5606	0.0634292
Wikipathways	IL-5 Signaling Pathway	Females	HMxHY	Expression down with aging	36	0	1.07519	0.103511
Wikipathways	IL-5 Signaling Pathway	Females	HMxHY	Expression up with aging	36	0	1.69312	0.0604291
Wikipathways	IL-6 signaling pathway	Females	HMxHY	Expression down with aging	38	0	1.05272	0.107505
Wikipathways	IL-6 signaling pathway	Females	HMxHY	Expression up with aging	38	0	1.66985	0.0604291
Wikipathways	IL-7 Signaling Pathway	Females	HMxHY	Expression down with aging	23	0	1.26318	0.0757205
Wikipathways	IL-7 Signaling Pathway	Females	HMxHY	Expression up with aging	23	0	1.88632	0.055868
Wikipathways	IL-9 Signaling Pathway	Females	HMxHY	Expression down with aging	14	0	1.47421	0.0646283
Wikipathways	IL-9 Signaling Pathway	Females	HMxHY	Expression up with aging	14	0	2.10097	0.055868
Wikipathways	IL1 and megakaryotyces in obesity	Females	HMxHY	Expression down with aging	20	0	1.32235	0.0701665
Wikipathways	IL1 and megakaryotyces in obesity	Females	HMxHY	Expression up with aging	20	0	1.9467	0.055868
Wikipathways	IL17 signaling pathway	Females	HMxHY	Expression down with aging	23	0	1.26318	0.0757205
Wikipathways	IL17 signaling pathway	Females	HMxHY	Expression up with aging	23	0	1.88632	0.055868
Wikipathways	Imatinib Resistance in Chronic Myeloid Leukemia	Females	HMxHY	Expression down with aging	40	0	1.03145	0.111062
Wikipathways	Imatinib Resistance in Chronic Myeloid Leukemia	Females	HMxHY	Expression up with aging	40	0	1.64779	0.0604291
Wikipathways	Immunoregulatory interactions between a Lymphoid and a non-Lymphoid cell	Females	HMxHY	Expression down with aging	82	1	1.77321	0.0559672
Wikipathways	Immunoregulatory interactions between a Lymphoid and a non-Lymphoid cell	Females	HMxHY	Expression up with aging	82	0	1.34046	0.0692772
Wikipathways	Inflammatory Response Pathway	Females	HMxHY	Expression down with aging	19	0	1.34412	0.0688147
Wikipathways	Inflammatory Response Pathway	Females	HMxHY	Expression up with aging	19	0	1.96887	0.055868
Wikipathways	Influenza Life Cycle	Females	HMxHY	Expression down with aging	171	7	8.27938	6.607e-07
Wikipathways	Influenza Life Cycle	Females	HMxHY	Expression up with aging	171	0	1.03066	0.111114
Wikipathways	Initiation of transcription and translation elongation at the HIV-1 LTR	Females	HMxHY	Expression down with aging	29	0	1.16555	0.0880056
Wikipathways	Initiation of transcription and translation elongation at the HIV-1 LTR	Females	HMxHY	Expression up with aging	29	0	1.78629	0.0559672
Wikipathways	Inositol phosphate metabolism	Females	HMxHY	Expression down with aging	35	0	1.08692	0.101463
Wikipathways	Inositol phosphate metabolism	Females	HMxHY	Expression up with aging	35	0	1.70525	0.0602339
Wikipathways	Insulin processing	Females	HMxHY	Expression down with aging	19	0	1.34412	0.0688147
Wikipathways	Insulin processing	Females	HMxHY	Expression up with aging	19	0	1.96887	0.055868
Wikipathways	Integrated Cancer Pathway	Females	HMxHY	Expression down with aging	41	0	1.02123	0.112184
Wikipathways	Integrated Cancer Pathway	Females	HMxHY	Expression up with aging	41	0	1.63717	0.0604291
Wikipathways	Integrated Lung Cancer Pathway	Females	HMxHY	Expression down with aging	57	0	0.886187	0.141542
Wikipathways	Integrated Lung Cancer Pathway	Females	HMxHY	Expression up with aging	57	0	1.49577	0.0645993
Wikipathways	Integration of energy metabolism	Females	HMxHY	Expression down with aging	71	1	1.89198	0.055868
Wikipathways	Integration of energy metabolism	Females	HMxHY	Expression up with aging	71	0	1.40186	0.0662643
Wikipathways	Integrin alphaIIb beta3 signaling	Females	HMxHY	Expression down with aging	15	0	1.44475	0.0646283
Wikipathways	Integrin alphaIIb beta3 signaling	Females	HMxHY	Expression up with aging	15	0	2.07111	0.055868
Wikipathways	Integrin cell surface interactions	Females	HMxHY	Expression down with aging	43	0	1.00155	0.115528
Wikipathways	Integrin cell surface interactions	Females	HMxHY	Expression up with aging	43	0	1.61669	0.0604291
Wikipathways	Integrin-mediated Cell Adhesion	Females	HMxHY	Expression down with aging	80	0	0.750461	0.18072
Wikipathways	Integrin-mediated Cell Adhesion	Females	HMxHY	Expression up with aging	80	0	1.35098	0.0688147
Wikipathways	Interactome of polycomb repressive complex 2	Females	HMxHY	Expression down with aging	15	0	1.44475	0.0646283
Wikipathways	Interactome of polycomb repressive complex 2	Females	HMxHY	Expression up with aging	15	0	2.07111	0.055868
Wikipathways	Interferon alpha/beta signaling	Females	HMxHY	Expression down with aging	50	0	0.939577	0.129496
Wikipathways	Interferon alpha/beta signaling	Females	HMxHY	Expression up with aging	50	0	1.55193	0.0634292
Wikipathways	Interferon gamma signaling	Females	HMxHY	Expression down with aging	74	0	0.781332	0.170688
Wikipathways	Interferon gamma signaling	Females	HMxHY	Expression up with aging	74	0	1.3842	0.0666628
Wikipathways	Interferon type I signaling pathways	Females	HMxHY	Expression down with aging	54	0	0.908163	0.136415
Wikipathways	Interferon type I signaling pathways	Females	HMxHY	Expression up with aging	54	0	1.51893	0.0639948
Wikipathways	Interleukin-1 signaling	Females	HMxHY	Expression down with aging	26	0	1.21146	0.0820618
Wikipathways	Interleukin-1 signaling	Females	HMxHY	Expression up with aging	26	0	1.83339	0.055868
Wikipathways	Interleukin-11 Signaling Pathway	Females	HMxHY	Expression down with aging	41	0	1.02123	0.112184
Wikipathways	Interleukin-11 Signaling Pathway	Females	HMxHY	Expression up with aging	41	0	1.63717	0.0604291
Wikipathways	Interleukin-2 signaling	Females	HMxHY	Expression down with aging	23	0	1.26318	0.0757205
Wikipathways	Interleukin-2 signaling	Females	HMxHY	Expression up with aging	23	0	1.88632	0.055868
Wikipathways	Interleukin-3,5 and GM-CSF signaling	Females	HMxHY	Expression down with aging	36	0	1.07519	0.103511
Wikipathways	Interleukin-3,5 and GM-CSF signaling	Females	HMxHY	Expression up with aging	36	0	1.69312	0.0604291
Wikipathways	Interleukin-7 signaling	Females	HMxHY	Expression down with aging	10	0	1.6183	0.0604291
Wikipathways	Interleukin-7 signaling	Females	HMxHY	Expression up with aging	10	0	2.24668	0.055868
Wikipathways	Intrinsic Pathway for Apoptosis	Females	HMxHY	Expression down with aging	36	0	1.07519	0.103511
Wikipathways	Intrinsic Pathway for Apoptosis	Females	HMxHY	Expression up with aging	36	0	1.69312	0.0604291
Wikipathways	ISG15 antiviral mechanism	Females	HMxHY	Expression down with aging	59	1	2.04623	0.055868
Wikipathways	ISG15 antiviral mechanism	Females	HMxHY	Expression up with aging	59	0	1.481	0.0646283
Wikipathways	JAK/STAT	Females	HMxHY	Expression down with aging	38	0	1.05272	0.107505
Wikipathways	JAK/STAT	Females	HMxHY	Expression up with aging	38	0	1.66985	0.0604291
Wikipathways	Kinesins	Females	HMxHY	Expression down with aging	17	0	1.39141	0.0662643
Wikipathways	Kinesins	Females	HMxHY	Expression up with aging	17	0	2.01697	0.055868
Wikipathways	Kit receptor signaling pathway	Females	HMxHY	Expression down with aging	52	0	0.923549	0.133002
Wikipathways	Kit receptor signaling pathway	Females	HMxHY	Expression up with aging	52	0	1.53511	0.063848
Wikipathways	L1CAM interactions	Females	HMxHY	Expression down with aging	60	1	2.03216	0.055868
Wikipathways	L1CAM interactions	Females	HMxHY	Expression up with aging	60	0	1.47381	0.0646283
Wikipathways	Leptin signaling pathway	Females	HMxHY	Expression down with aging	71	0	0.797808	0.165693
Wikipathways	Leptin signaling pathway	Females	HMxHY	Expression up with aging	71	0	1.40186	0.0662643
Wikipathways	Ligand-dependent caspase activation	Females	HMxHY	Expression down with aging	16	0	1.41723	0.0659875
Wikipathways	Ligand-dependent caspase activation	Females	HMxHY	Expression up with aging	16	0	2.04319	0.055868
Wikipathways	Lipid digestion,mobilization, and transport	Females	HMxHY	Expression down with aging	23	0	1.26318	0.0757205
Wikipathways	Lipid digestion,mobilization, and transport	Females	HMxHY	Expression up with aging	23	0	1.88632	0.055868
Wikipathways	M/G1 Transition	Females	HMxHY	Expression down with aging	69	0	0.809219	0.162743
Wikipathways	M/G1 Transition	Females	HMxHY	Expression up with aging	69	0	1.41406	0.0659875
Wikipathways	Macroautophagy	Females	HMxHY	Expression down with aging	59	0	0.872213	0.145093
Wikipathways	Macroautophagy	Females	HMxHY	Expression up with aging	59	0	1.481	0.0646283
Wikipathways	Mammary gland development pathway-Involution	Females	HMxHY	Expression down with aging	10	0	1.6183	0.0604291
Wikipathways	Mammary gland development pathway-Involution	Females	HMxHY	Expression up with aging	10	0	2.24668	0.055868
Wikipathways	MAP kinase activation in TLR cascade	Females	HMxHY	Expression down with aging	20	0	1.32235	0.0701665
Wikipathways	MAP kinase activation in TLR cascade	Females	HMxHY	Expression up with aging	20	0	1.9467	0.055868
Wikipathways	MAP3K8	Females	HMxHY	Expression down with aging	15	0	1.44475	0.0646283
Wikipathways	MAP3K8	Females	HMxHY	Expression up with aging	15	0	2.07111	0.055868
Wikipathways	MAPK Cascade	Females	HMxHY	Expression down with aging	25	0	1.22798	0.0798459
Wikipathways	MAPK Cascade	Females	HMxHY	Expression up with aging	25	0	1.85032	0.055868
Wikipathways	MAPK targets/ Nuclear events mediated by MAP kinases	Females	HMxHY	Expression down with aging	13	0	1.50588	0.0639948
Wikipathways	MAPK targets/ Nuclear events mediated by MAP kinases	Females	HMxHY	Expression up with aging	13	0	2.13305	0.055868
Wikipathways	MAPK6/MAPK4 signaling	Females	HMxHY	Expression down with aging	76	0	0.770746	0.174083
Wikipathways	MAPK6/MAPK4 signaling	Females	HMxHY	Expression up with aging	76	0	1.37283	0.0677256
Wikipathways	Matrix Metalloproteinases	Females	HMxHY	Expression down with aging	13	0	1.50588	0.0639948
Wikipathways	Matrix Metalloproteinases	Females	HMxHY	Expression up with aging	13	0	2.13305	0.055868
Wikipathways	Mecp2 and Associated Rett Syndrome	Females	HMxHY	Expression down with aging	27	0	1.19557	0.0839718
Wikipathways	Mecp2 and Associated Rett Syndrome	Females	HMxHY	Expression up with aging	27	0	1.81711	0.055868
Wikipathways	Meiotic recombination	Females	HMxHY	Expression down with aging	74	0	0.781332	0.170688
Wikipathways	Meiotic recombination	Females	HMxHY	Expression up with aging	74	0	1.3842	0.0666628
Wikipathways	Meiotic synapsis	Females	HMxHY	Expression down with aging	61	0	0.858737	0.148209
Wikipathways	Meiotic synapsis	Females	HMxHY	Expression up with aging	61	0	1.46673	0.0646283
Wikipathways	Melatonin metabolism and effects	Females	HMxHY	Expression down with aging	17	0	1.39141	0.0662643
Wikipathways	Melatonin metabolism and effects	Females	HMxHY	Expression up with aging	17	0	2.01697	0.055868
Wikipathways	Mesodermal Commitment Pathway	Females	HMxHY	Expression down with aging	38	0	1.05272	0.107505
Wikipathways	Mesodermal Commitment Pathway	Females	HMxHY	Expression up with aging	38	0	1.66985	0.0604291
Wikipathways	Metabolism of nitric oxide	Females	HMxHY	Expression down with aging	15	0	1.44475	0.0646283
Wikipathways	Metabolism of nitric oxide	Females	HMxHY	Expression up with aging	15	0	2.07111	0.055868
Wikipathways	Metabolism of non-coding RNA	Females	HMxHY	Expression down with aging	47	0	0.96494	0.123734
Wikipathways	Metabolism of non-coding RNA	Females	HMxHY	Expression up with aging	47	0	1.57849	0.0620924
Wikipathways	Metabolism of nucleotides	Females	HMxHY	Expression down with aging	64	0	0.839389	0.153838
Wikipathways	Metabolism of nucleotides	Females	HMxHY	Expression up with aging	64	0	1.4462	0.0646283
Wikipathways	Metabolism of polyamines	Females	HMxHY	Expression down with aging	66	0	0.827025	0.157519
Wikipathways	Metabolism of polyamines	Females	HMxHY	Expression up with aging	66	0	1.43305	0.0657218
Wikipathways	Metabolism of porphyrins	Females	HMxHY	Expression down with aging	14	0	1.47421	0.0646283
Wikipathways	Metabolism of porphyrins	Females	HMxHY	Expression up with aging	14	0	2.10097	0.055868
Wikipathways	Metabolism of steroid hormones and vitamin D	Females	HMxHY	Expression down with aging	16	0	1.41723	0.0659875
Wikipathways	Metabolism of steroid hormones and vitamin D	Females	HMxHY	Expression up with aging	16	0	2.04319	0.055868
Wikipathways	Metabolism of water-soluble vitamins and cofactors	Females	HMxHY	Expression down with aging	70	0	0.80347	0.164519
Wikipathways	Metabolism of water-soluble vitamins and cofactors	Females	HMxHY	Expression up with aging	70	0	1.40791	0.0662643
Wikipathways	Metapathway biotransformation	Females	HMxHY	Expression down with aging	68	0	0.81506	0.161145
Wikipathways	Metapathway biotransformation	Females	HMxHY	Expression up with aging	68	0	1.42029	0.0659875
Wikipathways	Methionine De Novo and Salvage Pathway	Females	HMxHY	Expression down with aging	17	0	1.39141	0.0662643
Wikipathways	Methionine De Novo and Salvage Pathway	Females	HMxHY	Expression up with aging	17	0	2.01697	0.055868
Wikipathways	MFAP5-mediated ovarian cancer cell motility and invasiveness	Females	HMxHY	Expression down with aging	11	0	1.57741	0.0620924
Wikipathways	MFAP5-mediated ovarian cancer cell motility and invasiveness	Females	HMxHY	Expression up with aging	11	0	2.20539	0.055868
Wikipathways	MHC class II antigen presentation	Females	HMxHY	Expression down with aging	68	0	0.81506	0.161145
Wikipathways	MHC class II antigen presentation	Females	HMxHY	Expression up with aging	68	0	1.42029	0.0659875
Wikipathways	MicroRNAs in cardiomyocyte hypertrophy	Females	HMxHY	Expression down with aging	66	0	0.827025	0.157519
Wikipathways	MicroRNAs in cardiomyocyte hypertrophy	Females	HMxHY	Expression up with aging	66	0	1.43305	0.0657218
Wikipathways	miR-targeted genes in adipocytes	Females	HMxHY	Expression down with aging	16	0	1.41723	0.0659875
Wikipathways	miR-targeted genes in adipocytes	Females	HMxHY	Expression up with aging	16	0	2.04319	0.055868
Wikipathways	miRNA Regulation of DNA Damage Response	Females	HMxHY	Expression down with aging	57	0	0.886187	0.141542
Wikipathways	miRNA Regulation of DNA Damage Response	Females	HMxHY	Expression up with aging	57	0	1.49577	0.0645993
Wikipathways	miRNA targets in ECM and membrane receptors	Females	HMxHY	Expression down with aging	12	0	1.54013	0.0634292
Wikipathways	miRNA targets in ECM and membrane receptors	Females	HMxHY	Expression up with aging	12	0	2.16771	0.055868
Wikipathways	miRNAs involved in DNA damage response	Females	HMxHY	Expression down with aging	13	0	1.50588	0.0639948
Wikipathways	miRNAs involved in DNA damage response	Females	HMxHY	Expression up with aging	13	0	2.13305	0.055868
Wikipathways	miRs in Muscle Cell Differentiation	Females	HMxHY	Expression down with aging	22	0	1.28198	0.0739119
Wikipathways	miRs in Muscle Cell Differentiation	Females	HMxHY	Expression up with aging	22	0	1.90552	0.055868
Wikipathways	Miscellaneous transport and binding events	Females	HMxHY	Expression down with aging	11	0	1.57741	0.0620924
Wikipathways	Miscellaneous transport and binding events	Females	HMxHY	Expression up with aging	11	0	2.20539	0.055868
Wikipathways	Mitochondrial biogenesis	Females	HMxHY	Expression down with aging	45	0	0.982818	0.119675
Wikipathways	Mitochondrial biogenesis	Females	HMxHY	Expression up with aging	45	0	1.59716	0.0619766
Wikipathways	Mitochondrial Gene Expression	Females	HMxHY	Expression down with aging	16	0	1.41723	0.0659875
Wikipathways	Mitochondrial Gene Expression	Females	HMxHY	Expression up with aging	16	0	2.04319	0.055868
Wikipathways	Mitochondrial LC-Fatty Acid Beta-Oxidation	Females	HMxHY	Expression down with aging	15	0	1.44475	0.0646283
Wikipathways	Mitochondrial LC-Fatty Acid Beta-Oxidation	Females	HMxHY	Expression up with aging	15	0	2.07111	0.055868
Wikipathways	Mitochondrial protein import	Females	HMxHY	Expression down with aging	47	0	0.96494	0.123734
Wikipathways	Mitochondrial protein import	Females	HMxHY	Expression up with aging	47	0	1.57849	0.0620924
Wikipathways	Mitochondrial translation	Females	HMxHY	Expression down with aging	88	0	0.713043	0.194285
Wikipathways	Mitochondrial translation	Females	HMxHY	Expression up with aging	88	0	1.31043	0.0712881
Wikipathways	Mitophagy	Females	HMxHY	Expression down with aging	17	0	1.39141	0.0662643
Wikipathways	Mitophagy	Females	HMxHY	Expression up with aging	17	0	2.01697	0.055868
Wikipathways	Mitotic G1-G1/S phases	Females	HMxHY	Expression down with aging	113	0	0.616795	0.24166
Wikipathways	Mitotic G1-G1/S phases	Females	HMxHY	Expression up with aging	113	1	2.77015	0.055868
Wikipathways	Mitotic Prometaphase	Females	HMxHY	Expression down with aging	86	0	0.722035	0.191176
Wikipathways	Mitotic Prometaphase	Females	HMxHY	Expression up with aging	86	0	1.3202	0.0701665
Wikipathways	Mitotic Prophase	Females	HMxHY	Expression down with aging	106	0	0.641121	0.229017
Wikipathways	Mitotic Prophase	Females	HMxHY	Expression up with aging	106	1	2.82513	0.055868
Wikipathways	Monoamine Transport	Females	HMxHY	Expression down with aging	16	0	1.41723	0.0659875
Wikipathways	Monoamine Transport	Females	HMxHY	Expression up with aging	16	0	2.04319	0.055868
Wikipathways	mRNA Capping	Females	HMxHY	Expression down with aging	29	0	1.16555	0.0880056
Wikipathways	mRNA Capping	Females	HMxHY	Expression up with aging	29	0	1.78629	0.0559672
Wikipathways	mTOR signalling	Females	HMxHY	Expression down with aging	25	0	1.22798	0.0798459
Wikipathways	mTOR signalling	Females	HMxHY	Expression up with aging	25	0	1.85032	0.055868
Wikipathways	Muscle contraction	Females	HMxHY	Expression down with aging	41	0	1.02123	0.112184
Wikipathways	Muscle contraction	Females	HMxHY	Expression up with aging	41	0	1.63717	0.0604291
Wikipathways	MyD88 cascade initiated on plasma membrane	Females	HMxHY	Expression down with aging	18	0	1.3671	0.0677256
Wikipathways	MyD88 cascade initiated on plasma membrane	Females	HMxHY	Expression up with aging	18	0	1.99225	0.055868
Wikipathways	MyD88 dependent cascade initiated on endosome	Females	HMxHY	Expression down with aging	19	0	1.34412	0.0688147
Wikipathways	MyD88 dependent cascade initiated on endosome	Females	HMxHY	Expression up with aging	19	0	1.96887	0.055868
Wikipathways	MyD88-independent TLR3/TLR4 cascade	Females	HMxHY	Expression down with aging	34	0	1.099	0.0990974
Wikipathways	MyD88-independent TLR3/TLR4 cascade	Females	HMxHY	Expression up with aging	34	0	1.71773	0.0594597
Wikipathways	MyD88:Mal cascade initiated on plasma membrane	Females	HMxHY	Expression down with aging	31	0	1.1376	0.0922353
Wikipathways	MyD88:Mal cascade initiated on plasma membrane	Females	HMxHY	Expression up with aging	31	0	1.75753	0.0569621
Wikipathways	Myogenesis	Females	HMxHY	Expression down with aging	18	0	1.3671	0.0677256
Wikipathways	Myogenesis	Females	HMxHY	Expression up with aging	18	0	1.99225	0.055868
Wikipathways	Nanomaterial induced apoptosis	Females	HMxHY	Expression down with aging	19	0	1.34412	0.0688147
Wikipathways	Nanomaterial induced apoptosis	Females	HMxHY	Expression up with aging	19	0	1.96887	0.055868
Wikipathways	Nanoparticle triggered autophagic cell death	Females	HMxHY	Expression down with aging	21	0	1.30167	0.0719065
Wikipathways	Nanoparticle triggered autophagic cell death	Females	HMxHY	Expression up with aging	21	0	1.92562	0.055868
Wikipathways	Nanoparticle triggered regulated necrosis	Females	HMxHY	Expression down with aging	10	0	1.6183	0.0604291
Wikipathways	Nanoparticle triggered regulated necrosis	Females	HMxHY	Expression up with aging	10	0	2.24668	0.055868
Wikipathways	Nanoparticle-mediated activation of receptor signaling	Females	HMxHY	Expression down with aging	25	0	1.22798	0.0798459
Wikipathways	Nanoparticle-mediated activation of receptor signaling	Females	HMxHY	Expression up with aging	25	0	1.85032	0.055868
Wikipathways	NCAM signaling for neurite out-growth	Females	HMxHY	Expression down with aging	25	0	1.22798	0.0798459
Wikipathways	NCAM signaling for neurite out-growth	Females	HMxHY	Expression up with aging	25	0	1.85032	0.055868
Wikipathways	Nephrin interactions	Females	HMxHY	Expression down with aging	12	0	1.54013	0.0634292
Wikipathways	Nephrin interactions	Females	HMxHY	Expression up with aging	12	0	2.16771	0.055868
Wikipathways	Netrin-1 signaling	Females	HMxHY	Expression down with aging	26	1	2.74598	0.055868
Wikipathways	Netrin-1 signaling	Females	HMxHY	Expression up with aging	26	0	1.83339	0.055868
Wikipathways	Neural Crest Differentiation	Females	HMxHY	Expression down with aging	43	0	1.00155	0.115528
Wikipathways	Neural Crest Differentiation	Females	HMxHY	Expression up with aging	43	0	1.61669	0.0604291
Wikipathways	Neurotransmitter Receptor Binding And Downstream Transmission In The Postsynaptic Cell	Females	HMxHY	Expression down with aging	66	1	1.95262	0.055868
Wikipathways	Neurotransmitter Receptor Binding And Downstream Transmission In The Postsynaptic Cell	Females	HMxHY	Expression up with aging	66	0	1.43305	0.0657218
Wikipathways	Neurotransmitter Release Cycle	Females	HMxHY	Expression down with aging	15	0	1.44475	0.0646283
Wikipathways	Neurotransmitter Release Cycle	Females	HMxHY	Expression up with aging	15	0	2.07111	0.055868
Wikipathways	NGF signalling via TRKA from the plasma membrane	Females	HMxHY	Expression down with aging	64	0	0.839389	0.153838
Wikipathways	NGF signalling via TRKA from the plasma membrane	Females	HMxHY	Expression up with aging	64	0	1.4462	0.0646283
Wikipathways	NIK--&gt;noncanonical NF-kB signaling	Females	HMxHY	Expression down with aging	54	0	0.908163	0.136415
Wikipathways	NIK--&gt;noncanonical NF-kB signaling	Females	HMxHY	Expression up with aging	54	0	1.51893	0.0639948
Wikipathways	NOD pathway	Females	HMxHY	Expression down with aging	36	0	1.07519	0.103511
Wikipathways	NOD pathway	Females	HMxHY	Expression up with aging	36	0	1.69312	0.0604291
Wikipathways	Nonhomologous End-Joining	Females	HMxHY	Expression down with aging	65	0	0.833156	0.155686
Wikipathways	Nonhomologous End-Joining	Females	HMxHY	Expression up with aging	65	0	1.43957	0.0651373
Wikipathways	Nonsense-Mediated Decay	Females	HMxHY	Expression down with aging	98	7	10.218	1.04645e-08
Wikipathways	Nonsense-Mediated Decay	Females	HMxHY	Expression up with aging	98	0	1.26474	0.0757205
Wikipathways	Notch Signaling Pathway	Females	HMxHY	Expression down with aging	38	0	1.05272	0.107505
Wikipathways	Notch Signaling Pathway	Females	HMxHY	Expression up with aging	38	0	1.66985	0.0604291
Wikipathways	Notch Signaling Pathway	Females	HMxHY	Expression down with aging	50	0	0.939577	0.129496
Wikipathways	Notch Signaling Pathway	Females	HMxHY	Expression up with aging	50	0	1.55193	0.0634292
Wikipathways	NOTCH1 regulation of human endothelial cell calcification	Females	HMxHY	Expression down with aging	10	0	1.6183	0.0604291
Wikipathways	NOTCH1 regulation of human endothelial cell calcification	Females	HMxHY	Expression up with aging	10	0	2.24668	0.055868
Wikipathways	NRF2 pathway	Females	HMxHY	Expression down with aging	84	1	1.75346	0.0572872
Wikipathways	NRF2 pathway	Females	HMxHY	Expression up with aging	84	0	1.33021	0.0701665
Wikipathways	Nuclear Receptors	Females	HMxHY	Expression down with aging	23	0	1.26318	0.0757205
Wikipathways	Nuclear Receptors	Females	HMxHY	Expression up with aging	23	0	1.88632	0.055868
Wikipathways	Nuclear Receptors in Lipid Metabolism and Toxicity	Females	HMxHY	Expression down with aging	16	0	1.41723	0.0659875
Wikipathways	Nuclear Receptors in Lipid Metabolism and Toxicity	Females	HMxHY	Expression up with aging	16	0	2.04319	0.055868
Wikipathways	Nucleosome assembly	Females	HMxHY	Expression down with aging	60	0	0.865415	0.14684
Wikipathways	Nucleosome assembly	Females	HMxHY	Expression up with aging	60	0	1.47381	0.0646283
Wikipathways	Nucleotide Metabolism	Females	HMxHY	Expression down with aging	14	0	1.47421	0.0646283
Wikipathways	Nucleotide Metabolism	Females	HMxHY	Expression up with aging	14	0	2.10097	0.055868
Wikipathways	Nucleotide-binding domain,leucine rich repeat containing receptor	Females	HMxHY	Expression down with aging	40	0	1.03145	0.111062
Wikipathways	Nucleotide-binding domain,leucine rich repeat containing receptor	Females	HMxHY	Expression up with aging	40	0	1.64779	0.0604291
Wikipathways	O-linked glycosylation	Females	HMxHY	Expression down with aging	50	0	0.939577	0.129496
Wikipathways	O-linked glycosylation	Females	HMxHY	Expression up with aging	50	0	1.55193	0.0634292
Wikipathways	Oncogene Induced Senescence	Females	HMxHY	Expression down with aging	20	0	1.32235	0.0701665
Wikipathways	Oncogene Induced Senescence	Females	HMxHY	Expression up with aging	20	0	1.9467	0.055868
Wikipathways	Oncostatin M Signaling Pathway	Females	HMxHY	Expression down with aging	58	0	0.879136	0.143326
Wikipathways	Oncostatin M Signaling Pathway	Females	HMxHY	Expression up with aging	58	0	1.48832	0.0646283
Wikipathways	One Carbon Metabolism	Females	HMxHY	Expression down with aging	21	0	1.30167	0.0719065
Wikipathways	One Carbon Metabolism	Females	HMxHY	Expression up with aging	21	0	1.92562	0.055868
Wikipathways	One Carbon Metabolism	Females	HMxHY	Expression down with aging	21	0	1.30167	0.0719065
Wikipathways	One Carbon Metabolism	Females	HMxHY	Expression up with aging	21	0	1.92562	0.055868
Wikipathways	Opioid Signalling	Females	HMxHY	Expression down with aging	58	1	2.06055	0.055868
Wikipathways	Opioid Signalling	Females	HMxHY	Expression up with aging	58	0	1.48832	0.0646283
Wikipathways	Osteoclast Signaling	Females	HMxHY	Expression down with aging	11	0	1.57741	0.0620924
Wikipathways	Osteoclast Signaling	Females	HMxHY	Expression up with aging	11	0	2.20539	0.055868
Wikipathways	Osteopontin Signaling	Females	HMxHY	Expression down with aging	10	0	1.6183	0.0604291
Wikipathways	Osteopontin Signaling	Females	HMxHY	Expression up with aging	10	0	2.24668	0.055868
Wikipathways	Ovarian Infertility Genes	Females	HMxHY	Expression down with aging	20	0	1.32235	0.0701665
Wikipathways	Ovarian Infertility Genes	Females	HMxHY	Expression up with aging	20	0	1.9467	0.055868
Wikipathways	Overview of nanoparticle effects	Females	HMxHY	Expression down with aging	13	0	1.50588	0.0639948
Wikipathways	Overview of nanoparticle effects	Females	HMxHY	Expression up with aging	13	0	2.13305	0.055868
Wikipathways	Oxidation by Cytochrome P450	Females	HMxHY	Expression down with aging	19	0	1.34412	0.0688147
Wikipathways	Oxidation by Cytochrome P450	Females	HMxHY	Expression up with aging	19	0	1.96887	0.055868
Wikipathways	Oxidative phosphorylation	Females	HMxHY	Expression down with aging	49	0	0.947848	0.128202
Wikipathways	Oxidative phosphorylation	Females	HMxHY	Expression up with aging	49	0	1.5606	0.0634292
Wikipathways	Oxidative Stress	Females	HMxHY	Expression down with aging	22	0	1.28198	0.0739119
Wikipathways	Oxidative Stress	Females	HMxHY	Expression up with aging	22	0	1.90552	0.055868
Wikipathways	Oxidative Stress Induced Senescence	Females	HMxHY	Expression down with aging	110	0	0.627005	0.236314
Wikipathways	Oxidative Stress Induced Senescence	Females	HMxHY	Expression up with aging	110	1	2.79328	0.055868
Wikipathways	p38 MAPK Signaling Pathway	Females	HMxHY	Expression down with aging	31	0	1.1376	0.0922353
Wikipathways	p38 MAPK Signaling Pathway	Females	HMxHY	Expression up with aging	31	0	1.75753	0.0569621
Wikipathways	Parkin-Ubiquitin Proteasomal System pathway	Females	HMxHY	Expression down with aging	57	0	0.886187	0.141542
Wikipathways	Parkin-Ubiquitin Proteasomal System pathway	Females	HMxHY	Expression up with aging	57	0	1.49577	0.0645993
Wikipathways	Parkinsons Disease Pathway	Females	HMxHY	Expression down with aging	30	0	1.15134	0.0898814
Wikipathways	Parkinsons Disease Pathway	Females	HMxHY	Expression up with aging	30	0	1.77167	0.0559672
Wikipathways	Pathogenic Escherichia coli infection	Females	HMxHY	Expression down with aging	46	0	0.973777	0.121874
Wikipathways	Pathogenic Escherichia coli infection	Females	HMxHY	Expression up with aging	46	0	1.58772	0.0620924
Wikipathways	PDGF Pathway	Females	HMxHY	Expression down with aging	37	0	1.06379	0.105672
Wikipathways	PDGF Pathway	Females	HMxHY	Expression up with aging	37	0	1.68133	0.0604291
Wikipathways	Peptide GPCRs	Females	HMxHY	Expression down with aging	27	0	1.19557	0.0839718
Wikipathways	Peptide GPCRs	Females	HMxHY	Expression up with aging	27	0	1.81711	0.055868
Wikipathways	Peroxisomal lipid metabolism	Females	HMxHY	Expression down with aging	17	0	1.39141	0.0662643
Wikipathways	Peroxisomal lipid metabolism	Females	HMxHY	Expression up with aging	17	0	2.01697	0.055868
Wikipathways	Phase 1-Functionalization of compounds	Females	HMxHY	Expression down with aging	30	0	1.15134	0.0898814
Wikipathways	Phase 1-Functionalization of compounds	Females	HMxHY	Expression up with aging	30	0	1.77167	0.0559672
Wikipathways	Phase II conjugation	Females	HMxHY	Expression down with aging	45	0	0.982818	0.119675
Wikipathways	Phase II conjugation	Females	HMxHY	Expression up with aging	45	0	1.59716	0.0619766
Wikipathways	Physiological and Pathological Hypertrophy of the Heart	Females	HMxHY	Expression down with aging	18	0	1.3671	0.0677256
Wikipathways	Physiological and Pathological Hypertrophy of the Heart	Females	HMxHY	Expression up with aging	18	0	1.99225	0.055868
Wikipathways	PI Metabolism	Females	HMxHY	Expression down with aging	43	0	1.00155	0.115528
Wikipathways	PI Metabolism	Females	HMxHY	Expression up with aging	43	0	1.61669	0.0604291
Wikipathways	PIP3 activates AKT signaling	Females	HMxHY	Expression down with aging	60	0	0.865415	0.14684
Wikipathways	PIP3 activates AKT signaling	Females	HMxHY	Expression up with aging	60	0	1.47381	0.0646283
Wikipathways	Platelet Adhesion to exposed collagen	Females	HMxHY	Expression down with aging	13	0	1.50588	0.0639948
Wikipathways	Platelet Adhesion to exposed collagen	Females	HMxHY	Expression up with aging	13	0	2.13305	0.055868
Wikipathways	Platelet homeostasis	Females	HMxHY	Expression down with aging	45	0	0.982818	0.119675
Wikipathways	Platelet homeostasis	Females	HMxHY	Expression up with aging	45	0	1.59716	0.0619766
Wikipathways	Polycystic Kidney Disease Pathway	Females	HMxHY	Expression down with aging	15	0	1.44475	0.0646283
Wikipathways	Polycystic Kidney Disease Pathway	Females	HMxHY	Expression up with aging	15	0	2.07111	0.055868
Wikipathways	Post-translational modification: synthesis of GPI-anchored proteins	Females	HMxHY	Expression down with aging	23	0	1.26318	0.0757205
Wikipathways	Post-translational modification: synthesis of GPI-anchored proteins	Females	HMxHY	Expression up with aging	23	0	1.88632	0.055868
Wikipathways	Potassium Channels	Females	HMxHY	Expression down with aging	22	0	1.28198	0.0739119
Wikipathways	Potassium Channels	Females	HMxHY	Expression up with aging	22	0	1.90552	0.055868
Wikipathways	POU5F1	Females	HMxHY	Expression down with aging	15	0	1.44475	0.0646283
Wikipathways	POU5F1	Females	HMxHY	Expression up with aging	15	0	2.07111	0.055868
Wikipathways	PPAR Alpha Pathway	Females	HMxHY	Expression down with aging	13	0	1.50588	0.0639948
Wikipathways	PPAR Alpha Pathway	Females	HMxHY	Expression up with aging	13	0	2.13305	0.055868
Wikipathways	PRC2 methylates histones and DNA	Females	HMxHY	Expression down with aging	65	0	0.833156	0.155686
Wikipathways	PRC2 methylates histones and DNA	Females	HMxHY	Expression up with aging	65	0	1.43957	0.0651373
Wikipathways	Pre-NOTCH Expression and Processing	Females	HMxHY	Expression down with aging	41	0	1.02123	0.112184
Wikipathways	Pre-NOTCH Expression and Processing	Females	HMxHY	Expression up with aging	41	0	1.63717	0.0604291
Wikipathways	Pregnane X Receptor pathway	Females	HMxHY	Expression down with aging	16	0	1.41723	0.0659875
Wikipathways	Pregnane X Receptor pathway	Females	HMxHY	Expression up with aging	16	0	2.04319	0.055868
Wikipathways	Preimplantation Embryo	Females	HMxHY	Expression down with aging	29	0	1.16555	0.0880056
Wikipathways	Preimplantation Embryo	Females	HMxHY	Expression up with aging	29	0	1.78629	0.0559672
Wikipathways	Primary Focal Segmental Glomerulosclerosis FSGS	Females	HMxHY	Expression down with aging	52	0	0.923549	0.133002
Wikipathways	Primary Focal Segmental Glomerulosclerosis FSGS	Females	HMxHY	Expression up with aging	52	0	1.53511	0.063848
Wikipathways	Processing of Capped Intronless Pre-mRNA	Females	HMxHY	Expression down with aging	22	0	1.28198	0.0739119
Wikipathways	Processing of Capped Intronless Pre-mRNA	Females	HMxHY	Expression up with aging	22	0	1.90552	0.055868
Wikipathways	Prolactin Signaling Pathway	Females	HMxHY	Expression down with aging	72	0	0.792233	0.167438
Wikipathways	Prolactin Signaling Pathway	Females	HMxHY	Expression up with aging	72	0	1.39589	0.0662643
Wikipathways	Prostaglandin Synthesis and Regulation	Females	HMxHY	Expression down with aging	20	0	1.32235	0.0701665
Wikipathways	Prostaglandin Synthesis and Regulation	Females	HMxHY	Expression up with aging	20	0	1.9467	0.055868
Wikipathways	Prostate Cancer	Females	HMxHY	Expression down with aging	88	0	0.713043	0.194285
Wikipathways	Prostate Cancer	Females	HMxHY	Expression up with aging	88	0	1.31043	0.0712881
Wikipathways	Proteasome Degradation	Females	HMxHY	Expression down with aging	59	0	0.872213	0.145093
Wikipathways	Proteasome Degradation	Females	HMxHY	Expression up with aging	59	0	1.481	0.0646283
Wikipathways	Protein folding	Females	HMxHY	Expression down with aging	30	0	1.15134	0.0898814
Wikipathways	Protein folding	Females	HMxHY	Expression up with aging	30	0	1.77167	0.0559672
Wikipathways	Quercetin and Nf-kB/ AP-1 Induced Cell Apoptosis	Females	HMxHY	Expression down with aging	11	0	1.57741	0.0620924
Wikipathways	Quercetin and Nf-kB/ AP-1 Induced Cell Apoptosis	Females	HMxHY	Expression up with aging	11	0	2.20539	0.055868
Wikipathways	Rac1/Pak1/p38/MMP-2 pathway	Females	HMxHY	Expression down with aging	55	0	0.900696	0.138087
Wikipathways	Rac1/Pak1/p38/MMP-2 pathway	Females	HMxHY	Expression up with aging	55	0	1.51107	0.0639948
Wikipathways	RAF-independent MAPK1/3 activation	Females	HMxHY	Expression down with aging	10	0	1.6183	0.0604291
Wikipathways	RAF-independent MAPK1/3 activation	Females	HMxHY	Expression up with aging	10	0	2.24668	0.055868
Wikipathways	RalA downstream regulated genes	Females	HMxHY	Expression down with aging	11	0	1.57741	0.0620924
Wikipathways	RalA downstream regulated genes	Females	HMxHY	Expression up with aging	11	0	2.20539	0.055868
Wikipathways	RANKL/RANK Signaling Pathway	Females	HMxHY	Expression down with aging	50	0	0.939577	0.129496
Wikipathways	RANKL/RANK Signaling Pathway	Females	HMxHY	Expression up with aging	50	0	1.55193	0.0634292
Wikipathways	Rap1 signalling	Females	HMxHY	Expression down with aging	11	0	1.57741	0.0620924
Wikipathways	Rap1 signalling	Females	HMxHY	Expression up with aging	11	0	2.20539	0.055868
Wikipathways	Regulation of Actin Cytoskeleton	Females	HMxHY	Expression down with aging	99	1	1.61971	0.0604291
Wikipathways	Regulation of Actin Cytoskeleton	Females	HMxHY	Expression up with aging	99	0	1.26044	0.0760804
Wikipathways	Regulation of Apoptosis	Females	HMxHY	Expression down with aging	47	0	0.96494	0.123734
Wikipathways	Regulation of Apoptosis	Females	HMxHY	Expression up with aging	47	0	1.57849	0.0620924
Wikipathways	Regulation of cholesterol biosynthesis by SREBP	Females	HMxHY	Expression down with aging	13	0	1.50588	0.0639948
Wikipathways	Regulation of cholesterol biosynthesis by SREBP	Females	HMxHY	Expression up with aging	13	0	2.13305	0.055868
Wikipathways	Regulation of DNA replication	Females	HMxHY	Expression down with aging	68	0	0.81506	0.161145
Wikipathways	Regulation of DNA replication	Females	HMxHY	Expression up with aging	68	1	3.20857	0.0418767
Wikipathways	Regulation of Hypoxia-inducible Factor	Females	HMxHY	Expression down with aging	22	0	1.28198	0.0739119
Wikipathways	Regulation of Hypoxia-inducible Factor	Females	HMxHY	Expression up with aging	22	0	1.90552	0.055868
Wikipathways	Regulation of lipid metabolism by Peroxisome proliferator-activated receptor alpha	Females	HMxHY	Expression down with aging	88	1	1.71542	0.0594597
Wikipathways	Regulation of lipid metabolism by Peroxisome proliferator-activated receptor alpha	Females	HMxHY	Expression up with aging	88	1	2.9855	0.0535218
Wikipathways	Regulation of Microtubule Cytoskeleton	Females	HMxHY	Expression down with aging	39	0	1.04194	0.109451
Wikipathways	Regulation of Microtubule Cytoskeleton	Females	HMxHY	Expression up with aging	39	0	1.65867	0.0604291
Wikipathways	Regulation of mRNA stability by proteins that bind AU-rich elements	Females	HMxHY	Expression down with aging	80	0	0.750461	0.18072
Wikipathways	Regulation of mRNA stability by proteins that bind AU-rich elements	Females	HMxHY	Expression up with aging	80	0	1.35098	0.0688147
Wikipathways	Resolution of Abasic Sites	Females	HMxHY	Expression down with aging	33	0	1.11146	0.0967052
Wikipathways	Resolution of Abasic Sites	Females	HMxHY	Expression up with aging	33	0	1.73059	0.058443
Wikipathways	Respiratory electron transport,ATP synthesis by chemiosmotic coupling, and heat production by uncoupling proteins.	Females	HMxHY	Expression down with aging	96	1	1.64463	0.0604291
Wikipathways	Respiratory electron transport,ATP synthesis by chemiosmotic coupling, and heat production by uncoupling proteins.	Females	HMxHY	Expression up with aging	96	0	1.27348	0.0752508
Wikipathways	Retinoblastoma	Females	HMxHY	Expression down with aging	72	0	0.792233	0.167438
Wikipathways	Retinoblastoma	Females	HMxHY	Expression up with aging	72	1	3.15903	0.0435837
Wikipathways	RHO GTPases activate CIT	Females	HMxHY	Expression down with aging	15	0	1.44475	0.0646283
Wikipathways	RHO GTPases activate CIT	Females	HMxHY	Expression up with aging	15	0	2.07111	0.055868
Wikipathways	RHO GTPases activate IQGAPs	Females	HMxHY	Expression down with aging	12	0	1.54013	0.0634292
Wikipathways	RHO GTPases activate IQGAPs	Females	HMxHY	Expression up with aging	12	0	2.16771	0.055868
Wikipathways	RHO GTPases activate PAKs	Females	HMxHY	Expression down with aging	20	0	1.32235	0.0701665
Wikipathways	RHO GTPases activate PAKs	Females	HMxHY	Expression up with aging	20	0	1.9467	0.055868
Wikipathways	RHO GTPases activate PKNs	Females	HMxHY	Expression down with aging	24	0	1.2452	0.0780585
Wikipathways	RHO GTPases activate PKNs	Females	HMxHY	Expression up with aging	24	0	1.86794	0.055868
Wikipathways	RHO GTPases Activate ROCKs	Females	HMxHY	Expression down with aging	16	0	1.41723	0.0659875
Wikipathways	RHO GTPases Activate ROCKs	Females	HMxHY	Expression up with aging	16	0	2.04319	0.055868
Wikipathways	RHO GTPases Activate WASPs and WAVEs	Females	HMxHY	Expression down with aging	32	0	1.12432	0.0944205
Wikipathways	RHO GTPases Activate WASPs and WAVEs	Females	HMxHY	Expression up with aging	32	0	1.74385	0.0575185
Wikipathways	RIG-I/MDA5 mediated induction of IFN-alpha/beta pathways	Females	HMxHY	Expression down with aging	64	0	0.839389	0.153838
Wikipathways	RIG-I/MDA5 mediated induction of IFN-alpha/beta pathways	Females	HMxHY	Expression up with aging	64	0	1.4462	0.0646283
Wikipathways	RORA activates gene expression	Females	HMxHY	Expression down with aging	26	0	1.21146	0.0820618
Wikipathways	RORA activates gene expression	Females	HMxHY	Expression up with aging	26	0	1.83339	0.055868
Wikipathways	ROS production in response to bacteria	Females	HMxHY	Expression down with aging	24	0	1.2452	0.0780585
Wikipathways	ROS production in response to bacteria	Females	HMxHY	Expression up with aging	24	0	1.86794	0.055868
Wikipathways	Selenium Metabolism and Selenoproteins	Females	HMxHY	Expression down with aging	36	1	2.46508	0.055868
Wikipathways	Selenium Metabolism and Selenoproteins	Females	HMxHY	Expression up with aging	36	0	1.69312	0.0604291
Wikipathways	Selenium Micronutrient Network	Females	HMxHY	Expression down with aging	55	0	0.900696	0.138087
Wikipathways	Selenium Micronutrient Network	Females	HMxHY	Expression up with aging	55	0	1.51107	0.0639948
Wikipathways	Semaphorin interactions	Females	HMxHY	Expression down with aging	54	0	0.908163	0.136415
Wikipathways	Semaphorin interactions	Females	HMxHY	Expression up with aging	54	0	1.51893	0.0639948
Wikipathways	Senescence and Autophagy in Cancer	Females	HMxHY	Expression down with aging	86	0	0.722035	0.191176
Wikipathways	Senescence and Autophagy in Cancer	Females	HMxHY	Expression up with aging	86	0	1.3202	0.0701665
Wikipathways	Serotonin HTR1 Group and FOS Pathway	Females	HMxHY	Expression down with aging	26	1	2.74598	0.055868
Wikipathways	Serotonin HTR1 Group and FOS Pathway	Females	HMxHY	Expression up with aging	26	0	1.83339	0.055868
Wikipathways	Serotonin Receptor 2 and ELK-SRF/GATA4 signaling	Females	HMxHY	Expression down with aging	14	0	1.47421	0.0646283
Wikipathways	Serotonin Receptor 2 and ELK-SRF/GATA4 signaling	Females	HMxHY	Expression up with aging	14	0	2.10097	0.055868
Wikipathways	Serotonin Receptor 4/6/7 and NR3C Signaling	Females	HMxHY	Expression down with aging	15	0	1.44475	0.0646283
Wikipathways	Serotonin Receptor 4/6/7 and NR3C Signaling	Females	HMxHY	Expression up with aging	15	0	2.07111	0.055868
Wikipathways	Sialic acid metabolism	Females	HMxHY	Expression down with aging	26	0	1.21146	0.0820618
Wikipathways	Sialic acid metabolism	Females	HMxHY	Expression up with aging	26	0	1.83339	0.055868
Wikipathways	SIDS Susceptibility Pathways	Females	HMxHY	Expression down with aging	86	0	0.722035	0.191176
Wikipathways	SIDS Susceptibility Pathways	Females	HMxHY	Expression up with aging	86	0	1.3202	0.0701665
Wikipathways	Signal amplification	Females	HMxHY	Expression down with aging	22	1	2.89163	0.055868
Wikipathways	Signal amplification	Females	HMxHY	Expression up with aging	22	0	1.90552	0.055868
Wikipathways	Signal regulatory protein	Females	HMxHY	Expression down with aging	10	0	1.6183	0.0604291
Wikipathways	Signal regulatory protein	Females	HMxHY	Expression up with aging	10	0	2.24668	0.055868
Wikipathways	Signal Transduction of S1P Receptor	Females	HMxHY	Expression down with aging	23	1	2.85278	0.055868
Wikipathways	Signal Transduction of S1P Receptor	Females	HMxHY	Expression up with aging	23	0	1.88632	0.055868
Wikipathways	Signaling by BMP	Females	HMxHY	Expression down with aging	15	0	1.44475	0.0646283
Wikipathways	Signaling by BMP	Females	HMxHY	Expression up with aging	15	0	2.07111	0.055868
Wikipathways	Signaling by EGFR	Females	HMxHY	Expression down with aging	41	0	1.02123	0.112184
Wikipathways	Signaling by EGFR	Females	HMxHY	Expression up with aging	41	0	1.63717	0.0604291
Wikipathways	Signaling by ERBB2	Females	HMxHY	Expression down with aging	29	0	1.16555	0.0880056
Wikipathways	Signaling by ERBB2	Females	HMxHY	Expression up with aging	29	0	1.78629	0.0559672
Wikipathways	Signaling by ERBB4	Females	HMxHY	Expression down with aging	27	0	1.19557	0.0839718
Wikipathways	Signaling by ERBB4	Females	HMxHY	Expression up with aging	27	0	1.81711	0.055868
Wikipathways	Signaling by FGFR1	Females	HMxHY	Expression down with aging	40	0	1.03145	0.111062
Wikipathways	Signaling by FGFR1	Females	HMxHY	Expression up with aging	40	0	1.64779	0.0604291
Wikipathways	Signaling by FGFR2	Females	HMxHY	Expression down with aging	28	0	1.18029	0.0863341
Wikipathways	Signaling by FGFR2	Females	HMxHY	Expression up with aging	28	0	1.80142	0.0559672
Wikipathways	Signaling by FGFR3	Females	HMxHY	Expression down with aging	25	0	1.22798	0.0798459
Wikipathways	Signaling by FGFR3	Females	HMxHY	Expression up with aging	25	0	1.85032	0.055868
Wikipathways	Signaling by FGFR4	Females	HMxHY	Expression down with aging	26	0	1.21146	0.0820618
Wikipathways	Signaling by FGFR4	Females	HMxHY	Expression up with aging	26	0	1.83339	0.055868
Wikipathways	Signaling by Hippo	Females	HMxHY	Expression down with aging	15	0	1.44475	0.0646283
Wikipathways	Signaling by Hippo	Females	HMxHY	Expression up with aging	15	0	2.07111	0.055868
Wikipathways	Signaling by Insulin receptor	Females	HMxHY	Expression down with aging	44	0	0.992074	0.117767
Wikipathways	Signaling by Insulin receptor	Females	HMxHY	Expression up with aging	44	0	1.60681	0.0614702
Wikipathways	Signaling by NODAL	Females	HMxHY	Expression down with aging	11	0	1.57741	0.0620924
Wikipathways	Signaling by NODAL	Females	HMxHY	Expression up with aging	11	0	2.20539	0.055868
Wikipathways	Signaling by NOTCH1	Females	HMxHY	Expression down with aging	53	0	0.915779	0.13489
Wikipathways	Signaling by NOTCH1	Females	HMxHY	Expression up with aging	53	0	1.52694	0.0639948
Wikipathways	Signaling by NOTCH2	Females	HMxHY	Expression down with aging	23	0	1.26318	0.0757205
Wikipathways	Signaling by NOTCH2	Females	HMxHY	Expression up with aging	23	0	1.88632	0.055868
Wikipathways	Signaling by NOTCH4	Females	HMxHY	Expression down with aging	10	0	1.6183	0.0604291
Wikipathways	Signaling by NOTCH4	Females	HMxHY	Expression up with aging	10	0	2.24668	0.055868
Wikipathways	Signaling by PDGF	Females	HMxHY	Expression down with aging	27	0	1.19557	0.0839718
Wikipathways	Signaling by PDGF	Females	HMxHY	Expression up with aging	27	0	1.81711	0.055868
Wikipathways	Signaling by Retinoic Acid	Females	HMxHY	Expression down with aging	28	0	1.18029	0.0863341
Wikipathways	Signaling by Retinoic Acid	Females	HMxHY	Expression up with aging	28	0	1.80142	0.0559672
Wikipathways	Signaling by Rho GTPases	Females	HMxHY	Expression down with aging	88	1	1.71542	0.0594597
Wikipathways	Signaling by Rho GTPases	Females	HMxHY	Expression up with aging	88	0	1.31043	0.0712881
Wikipathways	Signaling by Robo receptor	Females	HMxHY	Expression down with aging	22	1	2.89163	0.055868
Wikipathways	Signaling by Robo receptor	Females	HMxHY	Expression up with aging	22	0	1.90552	0.055868
Wikipathways	Signaling by SCF-KIT	Females	HMxHY	Expression down with aging	37	0	1.06379	0.105672
Wikipathways	Signaling by SCF-KIT	Females	HMxHY	Expression up with aging	37	0	1.68133	0.0604291
Wikipathways	Signaling by TGF-beta Receptor Complex	Females	HMxHY	Expression down with aging	36	0	1.07519	0.103511
Wikipathways	Signaling by TGF-beta Receptor Complex	Females	HMxHY	Expression up with aging	36	0	1.69312	0.0604291
Wikipathways	Signaling by Type 1 Insulin-like Growth Factor 1 Receptor	Females	HMxHY	Expression down with aging	23	0	1.26318	0.0757205
Wikipathways	Signaling by Type 1 Insulin-like Growth Factor 1 Receptor	Females	HMxHY	Expression up with aging	23	0	1.88632	0.055868
Wikipathways	Signaling of Hepatocyte Growth Factor Receptor	Females	HMxHY	Expression down with aging	32	0	1.12432	0.0944205
Wikipathways	Signaling of Hepatocyte Growth Factor Receptor	Females	HMxHY	Expression up with aging	32	0	1.74385	0.0575185
Wikipathways	Signaling Pathways in Glioblastoma	Females	HMxHY	Expression down with aging	71	0	0.797808	0.165693
Wikipathways	Signaling Pathways in Glioblastoma	Females	HMxHY	Expression up with aging	71	0	1.40186	0.0662643
Wikipathways	Signalling by NGF	Females	HMxHY	Expression down with aging	40	0	1.03145	0.111062
Wikipathways	Signalling by NGF	Females	HMxHY	Expression up with aging	40	0	1.64779	0.0604291
Wikipathways	SIRT1 negatively regulates rRNA Expression	Females	HMxHY	Expression down with aging	61	0	0.858737	0.148209
Wikipathways	SIRT1 negatively regulates rRNA Expression	Females	HMxHY	Expression up with aging	61	0	1.46673	0.0646283
Wikipathways	Sleep regulation	Females	HMxHY	Expression down with aging	18	0	1.3671	0.0677256
Wikipathways	Sleep regulation	Females	HMxHY	Expression up with aging	18	0	1.99225	0.055868
Wikipathways	Small Ligand GPCRs	Females	HMxHY	Expression down with aging	14	0	1.47421	0.0646283
Wikipathways	Small Ligand GPCRs	Females	HMxHY	Expression up with aging	14	0	2.10097	0.055868
Wikipathways	Sphingolipid Metabolism	Females	HMxHY	Expression down with aging	17	0	1.39141	0.0662643
Wikipathways	Sphingolipid Metabolism	Females	HMxHY	Expression up with aging	17	0	2.01697	0.055868
Wikipathways	Sphingolipid metabolism	Females	HMxHY	Expression down with aging	51	0	0.931479	0.130927
Wikipathways	Sphingolipid metabolism	Females	HMxHY	Expression up with aging	51	0	1.54344	0.0634292
Wikipathways	Spinal Cord Injury	Females	HMxHY	Expression down with aging	71	0	0.797808	0.165693
Wikipathways	Spinal Cord Injury	Females	HMxHY	Expression up with aging	71	0	1.40186	0.0662643
Wikipathways	SREBF and miR33 in cholesterol and lipid homeostasis	Females	HMxHY	Expression down with aging	16	0	1.41723	0.0659875
Wikipathways	SREBF and miR33 in cholesterol and lipid homeostasis	Females	HMxHY	Expression up with aging	16	0	2.04319	0.055868
Wikipathways	SREBP signalling	Females	HMxHY	Expression down with aging	62	0	0.852176	0.150282
Wikipathways	SREBP signalling	Females	HMxHY	Expression up with aging	62	0	1.45978	0.0646283
Wikipathways	SRP-dependent cotranslational protein targeting to membrane	Females	HMxHY	Expression down with aging	100	7	10.1466	1.04645e-08
Wikipathways	SRP-dependent cotranslational protein targeting to membrane	Females	HMxHY	Expression up with aging	100	0	1.25618	0.0767095
Wikipathways	Statin Pathway	Females	HMxHY	Expression down with aging	13	0	1.50588	0.0639948
Wikipathways	Statin Pathway	Females	HMxHY	Expression up with aging	13	0	2.13305	0.055868
Wikipathways	Striated Muscle Contraction	Females	HMxHY	Expression down with aging	20	0	1.32235	0.0701665
Wikipathways	Striated Muscle Contraction	Females	HMxHY	Expression up with aging	20	0	1.9467	0.055868
Wikipathways	Structural Pathway of Interleukin 1	Females	HMxHY	Expression down with aging	43	0	1.00155	0.115528
Wikipathways	Structural Pathway of Interleukin 1	Females	HMxHY	Expression up with aging	43	0	1.61669	0.0604291
Wikipathways	Sulfur amino acid metabolism	Females	HMxHY	Expression down with aging	19	0	1.34412	0.0688147
Wikipathways	Sulfur amino acid metabolism	Females	HMxHY	Expression up with aging	19	0	1.96887	0.055868
Wikipathways	SUMOylation of DNA damage response and repair proteins	Females	HMxHY	Expression down with aging	63	0	0.845728	0.152345
Wikipathways	SUMOylation of DNA damage response and repair proteins	Females	HMxHY	Expression up with aging	63	0	1.45293	0.0646283
Wikipathways	Surfactant metabolism	Females	HMxHY	Expression down with aging	15	0	1.44475	0.0646283
Wikipathways	Surfactant metabolism	Females	HMxHY	Expression up with aging	15	0	2.07111	0.055868
Wikipathways	Synaptic Vesicle Pathway	Females	HMxHY	Expression down with aging	27	0	1.19557	0.0839718
Wikipathways	Synaptic Vesicle Pathway	Females	HMxHY	Expression up with aging	27	0	1.81711	0.055868
Wikipathways	Syndecan interactions	Females	HMxHY	Expression down with aging	13	0	1.50588	0.0639948
Wikipathways	Syndecan interactions	Females	HMxHY	Expression up with aging	13	0	2.13305	0.055868
Wikipathways	Synthesis of DNA	Females	HMxHY	Expression down with aging	87	0	0.71751	0.192957
Wikipathways	Synthesis of DNA	Females	HMxHY	Expression up with aging	87	0	1.31529	0.070847
Wikipathways	T-Cell Receptor and Co-stimulatory Signaling	Females	HMxHY	Expression down with aging	27	0	1.19557	0.0839718
Wikipathways	T-Cell Receptor and Co-stimulatory Signaling	Females	HMxHY	Expression up with aging	27	0	1.81711	0.055868
Wikipathways	TAK1 activates NFkB by phosphorylation and activation of IKKs complex	Females	HMxHY	Expression down with aging	22	0	1.28198	0.0739119
Wikipathways	TAK1 activates NFkB by phosphorylation and activation of IKKs complex	Females	HMxHY	Expression up with aging	22	0	1.90552	0.055868
Wikipathways	TCA Cycle	Females	HMxHY	Expression down with aging	16	0	1.41723	0.0659875
Wikipathways	TCA Cycle	Females	HMxHY	Expression up with aging	16	0	2.04319	0.055868
Wikipathways	TCA Cycle and PDHc	Females	HMxHY	Expression down with aging	14	0	1.47421	0.0646283
Wikipathways	TCA Cycle and PDHc	Females	HMxHY	Expression up with aging	14	0	2.10097	0.055868
Wikipathways	TCR Signaling Pathway	Females	HMxHY	Expression down with aging	81	0	0.745564	0.182347
Wikipathways	TCR Signaling Pathway	Females	HMxHY	Expression up with aging	81	0	1.34569	0.0688147
Wikipathways	Telomere Maintenance	Females	HMxHY	Expression down with aging	71	0	0.797808	0.165693
Wikipathways	Telomere Maintenance	Females	HMxHY	Expression up with aging	71	0	1.40186	0.0662643
Wikipathways	TGF-beta Receptor Signaling	Females	HMxHY	Expression down with aging	39	0	1.04194	0.109451
Wikipathways	TGF-beta Receptor Signaling	Females	HMxHY	Expression up with aging	39	0	1.65867	0.0604291
Wikipathways	The citric acid	Females	HMxHY	Expression down with aging	38	0	1.05272	0.107505
Wikipathways	The citric acid	Females	HMxHY	Expression up with aging	38	0	1.66985	0.0604291
Wikipathways	Thrombin signalling through proteinase activated receptors	Females	HMxHY	Expression down with aging	22	0	1.28198	0.0739119
Wikipathways	Thrombin signalling through proteinase activated receptors	Females	HMxHY	Expression up with aging	22	0	1.90552	0.055868
Wikipathways	TNF alpha Signaling Pathway	Females	HMxHY	Expression down with aging	83	0	0.735965	0.186208
Wikipathways	TNF alpha Signaling Pathway	Females	HMxHY	Expression up with aging	83	0	1.33531	0.0699843
Wikipathways	TNF signaling	Females	HMxHY	Expression down with aging	34	0	1.099	0.0990974
Wikipathways	TNF signaling	Females	HMxHY	Expression up with aging	34	0	1.71773	0.0594597
Wikipathways	TNFR2 non-canonical NF-kB pathway	Females	HMxHY	Expression down with aging	53	0	0.915779	0.13489
Wikipathways	TNFR2 non-canonical NF-kB pathway	Females	HMxHY	Expression up with aging	53	0	1.52694	0.0639948
Wikipathways	TNFs bind their physiological receptors	Females	HMxHY	Expression down with aging	17	0	1.39141	0.0662643
Wikipathways	TNFs bind their physiological receptors	Females	HMxHY	Expression up with aging	17	0	2.01697	0.055868
Wikipathways	Toll-like Receptor Signaling Pathway	Females	HMxHY	Expression down with aging	74	0	0.781332	0.170688
Wikipathways	Toll-like Receptor Signaling Pathway	Females	HMxHY	Expression up with aging	74	0	1.3842	0.0666628
Wikipathways	Toll-Like Receptors Cascades	Females	HMxHY	Expression down with aging	25	0	1.22798	0.0798459
Wikipathways	Toll-Like Receptors Cascades	Females	HMxHY	Expression up with aging	25	0	1.85032	0.055868
Wikipathways	TOR Signaling	Females	HMxHY	Expression down with aging	32	0	1.12432	0.0944205
Wikipathways	TOR Signaling	Females	HMxHY	Expression up with aging	32	0	1.74385	0.0575185
Wikipathways	TP53 Network	Females	HMxHY	Expression down with aging	15	0	1.44475	0.0646283
Wikipathways	TP53 Network	Females	HMxHY	Expression up with aging	15	0	2.07111	0.055868
Wikipathways	TP53 Regulates Metabolic Genes	Females	HMxHY	Expression down with aging	63	1	1.99139	0.055868
Wikipathways	TP53 Regulates Metabolic Genes	Females	HMxHY	Expression up with aging	63	0	1.45293	0.0646283
Wikipathways	trans-Golgi Network Vesicle Budding	Females	HMxHY	Expression down with aging	59	0	0.872213	0.145093
Wikipathways	trans-Golgi Network Vesicle Budding	Females	HMxHY	Expression up with aging	59	0	1.481	0.0646283
Wikipathways	Trans-sulfuration and one carbon metabolism	Females	HMxHY	Expression down with aging	25	0	1.22798	0.0798459
Wikipathways	Trans-sulfuration and one carbon metabolism	Females	HMxHY	Expression up with aging	25	0	1.85032	0.055868
Wikipathways	Transcriptional activation by NRF2	Females	HMxHY	Expression down with aging	13	0	1.50588	0.0639948
Wikipathways	Transcriptional activation by NRF2	Females	HMxHY	Expression up with aging	13	0	2.13305	0.055868
Wikipathways	Transcriptional activity of SMAD2/SMAD3:SMAD4 heterotrimer	Females	HMxHY	Expression down with aging	40	0	1.03145	0.111062
Wikipathways	Transcriptional activity of SMAD2/SMAD3:SMAD4 heterotrimer	Females	HMxHY	Expression up with aging	40	0	1.64779	0.0604291
Wikipathways	Transcriptional regulation of pluripotent stem cells	Females	HMxHY	Expression down with aging	18	0	1.3671	0.0677256
Wikipathways	Transcriptional regulation of pluripotent stem cells	Females	HMxHY	Expression up with aging	18	0	1.99225	0.055868
Wikipathways	Transcriptional regulation of white adipocyte differentiation	Females	HMxHY	Expression down with aging	64	0	0.839389	0.153838
Wikipathways	Transcriptional regulation of white adipocyte differentiation	Females	HMxHY	Expression up with aging	64	1	3.26116	0.0401922
Wikipathways	Translation Factors	Females	HMxHY	Expression down with aging	45	1	2.27468	0.055868
Wikipathways	Translation Factors	Females	HMxHY	Expression up with aging	45	0	1.59716	0.0619766
Wikipathways	Translocation of GLUT4 to the plasma membrane	Females	HMxHY	Expression down with aging	50	0	0.939577	0.129496
Wikipathways	Translocation of GLUT4 to the plasma membrane	Females	HMxHY	Expression up with aging	50	0	1.55193	0.0634292
Wikipathways	Transport of glucose and other sugars,bile salts and organic acids, metal ions and amine compounds	Females	HMxHY	Expression down with aging	51	0	0.931479	0.130927
Wikipathways	Transport of glucose and other sugars,bile salts and organic acids, metal ions and amine compounds	Females	HMxHY	Expression up with aging	51	0	1.54344	0.0634292
Wikipathways	Transport of inorganic cations/anions and amino acids/oligopeptides	Females	HMxHY	Expression down with aging	53	0	0.915779	0.13489
Wikipathways	Transport of inorganic cations/anions and amino acids/oligopeptides	Females	HMxHY	Expression up with aging	53	0	1.52694	0.0639948
Wikipathways	Transport of vitamins,nucleosides, and related molecules	Females	HMxHY	Expression down with aging	17	0	1.39141	0.0662643
Wikipathways	Transport of vitamins,nucleosides, and related molecules	Females	HMxHY	Expression up with aging	17	0	2.01697	0.055868
Wikipathways	Triacylglyceride Synthesis	Females	HMxHY	Expression down with aging	15	0	1.44475	0.0646283
Wikipathways	Triacylglyceride Synthesis	Females	HMxHY	Expression up with aging	15	0	2.07111	0.055868
Wikipathways	tRNA Aminoacylation	Females	HMxHY	Expression down with aging	42	0	1.01127	0.113872
Wikipathways	tRNA Aminoacylation	Females	HMxHY	Expression up with aging	42	0	1.62681	0.0604291
Wikipathways	tRNA modification in the nucleus and cytosol	Females	HMxHY	Expression down with aging	30	0	1.15134	0.0898814
Wikipathways	tRNA modification in the nucleus and cytosol	Females	HMxHY	Expression up with aging	30	0	1.77167	0.0559672
Wikipathways	tRNA processing in the nucleus	Females	HMxHY	Expression down with aging	51	0	0.931479	0.130927
Wikipathways	tRNA processing in the nucleus	Females	HMxHY	Expression up with aging	51	0	1.54344	0.0634292
Wikipathways	Tryptophan metabolism	Females	HMxHY	Expression down with aging	23	0	1.26318	0.0757205
Wikipathways	Tryptophan metabolism	Females	HMxHY	Expression up with aging	23	0	1.88632	0.055868
Wikipathways	TSH signaling pathway	Females	HMxHY	Expression down with aging	62	1	2.00474	0.055868
Wikipathways	TSH signaling pathway	Females	HMxHY	Expression up with aging	62	0	1.45978	0.0646283
Wikipathways	TSLP Signaling Pathway	Females	HMxHY	Expression down with aging	41	0	1.02123	0.112184
Wikipathways	TSLP Signaling Pathway	Females	HMxHY	Expression up with aging	41	0	1.63717	0.0604291
Wikipathways	TWEAK Signaling Pathway	Females	HMxHY	Expression down with aging	37	0	1.06379	0.105672
Wikipathways	TWEAK Signaling Pathway	Females	HMxHY	Expression up with aging	37	0	1.68133	0.0604291
Wikipathways	Type II diabetes mellitus	Females	HMxHY	Expression down with aging	13	0	1.50588	0.0639948
Wikipathways	Type II diabetes mellitus	Females	HMxHY	Expression up with aging	13	0	2.13305	0.055868
Wikipathways	Type II interferon signaling	Females	HMxHY	Expression down with aging	31	0	1.1376	0.0922353
Wikipathways	Type II interferon signaling	Females	HMxHY	Expression up with aging	31	0	1.75753	0.0569621
Wikipathways	Urea cycle and metabolism of amino groups	Females	HMxHY	Expression down with aging	15	0	1.44475	0.0646283
Wikipathways	Urea cycle and metabolism of amino groups	Females	HMxHY	Expression up with aging	15	0	2.07111	0.055868
Wikipathways	Vasopressin regulates renal water homeostasis via Aquaporins	Females	HMxHY	Expression down with aging	27	0	1.19557	0.0839718
Wikipathways	Vasopressin regulates renal water homeostasis via Aquaporins	Females	HMxHY	Expression up with aging	27	0	1.81711	0.055868
Wikipathways	Visual phototransduction	Females	HMxHY	Expression down with aging	37	0	1.06379	0.105672
Wikipathways	Visual phototransduction	Females	HMxHY	Expression up with aging	37	0	1.68133	0.0604291
Wikipathways	Vitamin A and Carotenoid Metabolism	Females	HMxHY	Expression down with aging	17	0	1.39141	0.0662643
Wikipathways	Vitamin A and Carotenoid Metabolism	Females	HMxHY	Expression up with aging	17	0	2.01697	0.055868
Wikipathways	Vitamin B12 Metabolism	Females	HMxHY	Expression down with aging	29	0	1.16555	0.0880056
Wikipathways	Vitamin B12 Metabolism	Females	HMxHY	Expression up with aging	29	0	1.78629	0.0559672
Wikipathways	WNT ligand biogenesis and trafficking	Females	HMxHY	Expression down with aging	12	0	1.54013	0.0634292
Wikipathways	WNT ligand biogenesis and trafficking	Females	HMxHY	Expression up with aging	12	0	2.16771	0.055868
Wikipathways	Wnt Signaling Pathway	Females	HMxHY	Expression down with aging	44	0	0.992074	0.117767
Wikipathways	Wnt Signaling Pathway	Females	HMxHY	Expression up with aging	44	0	1.60681	0.0614702
Wikipathways	Wnt Signaling Pathway and Pluripotency	Females	HMxHY	Expression down with aging	70	0	0.80347	0.164519
Wikipathways	Wnt Signaling Pathway and Pluripotency	Females	HMxHY	Expression up with aging	70	0	1.40791	0.0662643
Wikipathways	Wnt Signaling Pathway Netpath	Females	HMxHY	Expression down with aging	42	0	1.01127	0.113872
Wikipathways	Wnt Signaling Pathway Netpath	Females	HMxHY	Expression up with aging	42	0	1.62681	0.0604291
Wikipathways	XBP1(S) activates chaperone genes	Females	HMxHY	Expression down with aging	51	0	0.931479	0.130927
Wikipathways	XBP1(S) activates chaperone genes	Females	HMxHY	Expression up with aging	51	0	1.54344	0.0634292
Wikipathways	YAP1- and WWTR1	Females	HMxHY	Expression down with aging	17	0	1.39141	0.0662643
Wikipathways	YAP1- and WWTR1	Females	HMxHY	Expression up with aging	17	0	2.01697	0.055868
Wikipathways	Zinc homeostasis	Females	HMxHY	Expression down with aging	23	0	1.26318	0.0757205
Wikipathways	Zinc homeostasis	Females	HMxHY	Expression up with aging	23	0	1.88632	0.055868
Wikipathways	ABC-family proteins mediated transport	Females	HOxHM	Expression down with aging	29	0	1.59196	0.0532467
Wikipathways	ABC-family proteins mediated transport	Females	HOxHM	Expression up with aging	29	0	1.38152	0.0561368
Wikipathways	Activated PKN1 stimulates transcription of AR	Females	HOxHM	Expression down with aging	58	0	1.29602	0.0614827
Wikipathways	Activated PKN1 stimulates transcription of AR	Females	HOxHM	Expression up with aging	58	7	14.2121	1.76362e-12
Wikipathways	Activation of gene expression by SREBF	Females	HOxHM	Expression down with aging	27	0	1.62264	0.0532467
Wikipathways	Activation of gene expression by SREBF	Females	HOxHM	Expression up with aging	27	0	1.41196	0.0550134
Wikipathways	Advanced glycosylation endproduct receptor signaling	Females	HOxHM	Expression down with aging	12	0	1.97219	0.0532467
Wikipathways	Advanced glycosylation endproduct receptor signaling	Females	HOxHM	Expression up with aging	12	0	1.75966	0.0532467
Wikipathways	AGE/RAGE pathway	Females	HOxHM	Expression down with aging	57	0	1.3034	0.0607913
Wikipathways	AGE/RAGE pathway	Females	HOxHM	Expression up with aging	57	0	1.09637	0.0820689
Wikipathways	Allograft Rejection	Females	HOxHM	Expression down with aging	54	0	1.32636	0.059058
Wikipathways	Allograft Rejection	Females	HOxHM	Expression up with aging	54	0	1.11896	0.0790976
Wikipathways	Alpha 6 Beta 4 signaling pathway	Females	HOxHM	Expression down with aging	29	0	1.59196	0.0532467
Wikipathways	Alpha 6 Beta 4 signaling pathway	Females	HOxHM	Expression up with aging	29	0	1.38152	0.0561368
Wikipathways	Amino acid synthesis and interconversion	Females	HOxHM	Expression down with aging	15	0	1.8758	0.0532467
Wikipathways	Amino acid synthesis and interconversion	Females	HOxHM	Expression up with aging	15	0	1.66365	0.0532467
Wikipathways	AMPK Signaling	Females	HOxHM	Expression down with aging	55	0	1.31856	0.0597285
Wikipathways	AMPK Signaling	Females	HOxHM	Expression up with aging	55	0	1.11129	0.0800632
Wikipathways	Amyloid formation	Females	HOxHM	Expression down with aging	61	0	1.27465	0.0630517
Wikipathways	Amyloid formation	Females	HOxHM	Expression up with aging	61	7	14.0266	1.76362e-12
Wikipathways	Amyotrophic lateral sclerosis	Females	HOxHM	Expression down with aging	31	0	1.56335	0.0532467
Wikipathways	Amyotrophic lateral sclerosis	Females	HOxHM	Expression up with aging	31	0	1.35315	0.0574759
Wikipathways	Angiogenesis	Females	HOxHM	Expression down with aging	18	0	1.79715	0.0532467
Wikipathways	Angiogenesis	Females	HOxHM	Expression up with aging	18	0	1.58536	0.0532467
Wikipathways	Angiogenesis overview	Females	HOxHM	Expression down with aging	47	0	1.38542	0.0561368
Wikipathways	Angiogenesis overview	Females	HOxHM	Expression up with aging	47	0	1.17718	0.0719695
Wikipathways	Apoptosis Modulation by HSP70	Females	HOxHM	Expression down with aging	17	0	1.8218	0.0532467
Wikipathways	Apoptosis Modulation by HSP70	Females	HOxHM	Expression up with aging	17	0	1.60989	0.0532467
Wikipathways	Apoptosis-related network due to altered Notch3 in ovarian cancer	Females	HOxHM	Expression down with aging	50	0	1.35908	0.0571573
Wikipathways	Apoptosis-related network due to altered Notch3 in ovarian cancer	Females	HOxHM	Expression up with aging	50	0	1.1512	0.0752125
Wikipathways	Apoptotic execution phase	Females	HOxHM	Expression down with aging	40	0	1.45423	0.0545472
Wikipathways	Apoptotic execution phase	Females	HOxHM	Expression up with aging	40	3	6.55047	1.24206e-05
Wikipathways	Arachidonic acid metabolism	Females	HOxHM	Expression down with aging	27	0	1.62264	0.0532467
Wikipathways	Arachidonic acid metabolism	Females	HOxHM	Expression up with aging	27	0	1.41196	0.0550134
Wikipathways	Arrhythmogenic Right Ventricular Cardiomyopathy	Females	HOxHM	Expression down with aging	47	0	1.38542	0.0561368
Wikipathways	Arrhythmogenic Right Ventricular Cardiomyopathy	Females	HOxHM	Expression up with aging	47	0	1.17718	0.0719695
Wikipathways	Aryl Hydrocarbon Receptor	Females	HOxHM	Expression down with aging	39	0	1.46505	0.0545472
Wikipathways	Aryl Hydrocarbon Receptor	Females	HOxHM	Expression up with aging	39	0	1.25583	0.0646163
Wikipathways	Aryl Hydrocarbon Receptor Pathway	Females	HOxHM	Expression down with aging	28	0	1.60702	0.0532467
Wikipathways	Aryl Hydrocarbon Receptor Pathway	Females	HOxHM	Expression up with aging	28	0	1.39646	0.0560563
Wikipathways	Assembly of collagen fibrils and other multimeric structures	Females	HOxHM	Expression down with aging	14	0	1.90559	0.0532467
Wikipathways	Assembly of collagen fibrils and other multimeric structures	Females	HOxHM	Expression up with aging	14	0	1.69331	0.0532467
Wikipathways	ATF4 activates genes	Females	HOxHM	Expression down with aging	22	0	1.7107	0.0532467
Wikipathways	ATF4 activates genes	Females	HOxHM	Expression up with aging	22	0	1.49941	0.0539911
Wikipathways	ATF6-alpha activates chaperone genes	Females	HOxHM	Expression down with aging	10	0	2.05101	0.0532467
Wikipathways	ATF6-alpha activates chaperone genes	Females	HOxHM	Expression up with aging	10	0	1.83824	0.0532467
Wikipathways	ATM Signaling Pathway	Females	HOxHM	Expression down with aging	30	0	1.57741	0.0532467
Wikipathways	ATM Signaling Pathway	Females	HOxHM	Expression up with aging	30	0	1.3671	0.0569048
Wikipathways	Bile acid and bile salt metabolism	Females	HOxHM	Expression down with aging	16	0	1.84795	0.0532467
Wikipathways	Bile acid and bile salt metabolism	Females	HOxHM	Expression up with aging	16	0	1.63592	0.0532467
Wikipathways	Binding and Uptake of Ligands by Scavenger Receptors	Females	HOxHM	Expression down with aging	21	0	1.73073	0.0532467
Wikipathways	Binding and Uptake of Ligands by Scavenger Receptors	Females	HOxHM	Expression up with aging	21	0	1.51931	0.0539911
Wikipathways	Bladder Cancer	Females	HOxHM	Expression down with aging	25	0	1.65571	0.0532467
Wikipathways	Bladder Cancer	Females	HOxHM	Expression up with aging	25	0	1.44479	0.0545472
Wikipathways	BMAL1:CLOCK,NPAS2 activates circadian gene expression	Females	HOxHM	Expression down with aging	28	1	3.56822	0.00675642
Wikipathways	BMAL1:CLOCK,NPAS2 activates circadian gene expression	Females	HOxHM	Expression up with aging	28	0	1.39646	0.0560563
Wikipathways	Branched-chain amino acid catabolism	Females	HOxHM	Expression down with aging	20	0	1.75175	0.0532467
Wikipathways	Branched-chain amino acid catabolism	Females	HOxHM	Expression up with aging	20	0	1.5402	0.0535697
Wikipathways	Cardiac Hypertrophic Response	Females	HOxHM	Expression down with aging	45	0	1.40396	0.0556151
Wikipathways	Cardiac Hypertrophic Response	Females	HOxHM	Expression up with aging	45	0	1.19547	0.0698072
Wikipathways	Cardiac Progenitor Differentiation	Females	HOxHM	Expression down with aging	16	0	1.84795	0.0532467
Wikipathways	Cardiac Progenitor Differentiation	Females	HOxHM	Expression up with aging	16	0	1.63592	0.0532467
Wikipathways	Cargo concentration in the ER	Females	HOxHM	Expression down with aging	26	0	1.63886	0.0532467
Wikipathways	Cargo concentration in the ER	Females	HOxHM	Expression up with aging	26	0	1.42805	0.0547294
Wikipathways	Cell Cycle Checkpoints	Females	HOxHM	Expression down with aging	158	0	0.878261	0.133782
Wikipathways	Cell Cycle Checkpoints	Females	HOxHM	Expression up with aging	158	3	4.1603	0.00207407
Wikipathways	Cell Differentiation-meta	Females	HOxHM	Expression down with aging	11	0	2.0098	0.0532467
Wikipathways	Cell Differentiation-meta	Females	HOxHM	Expression up with aging	11	0	1.79715	0.0532467
Wikipathways	Cell junction organization	Females	HOxHM	Expression down with aging	41	0	1.44368	0.0545472
Wikipathways	Cell junction organization	Females	HOxHM	Expression up with aging	41	0	1.23471	0.0660923
Wikipathways	Cholesterol biosynthesis	Females	HOxHM	Expression down with aging	19	0	1.77385	0.0532467
Wikipathways	Cholesterol biosynthesis	Females	HOxHM	Expression up with aging	19	0	1.56218	0.0532467
Wikipathways	Cholesterol Biosynthesis	Females	HOxHM	Expression down with aging	14	0	1.90559	0.0532467
Wikipathways	Cholesterol Biosynthesis	Females	HOxHM	Expression up with aging	14	0	1.69331	0.0532467
Wikipathways	Chromatin modifying enzymes	Females	HOxHM	Expression down with aging	104	0	1.05047	0.0909692
Wikipathways	Chromatin modifying enzymes	Females	HOxHM	Expression up with aging	104	3	4.87411	0.000435732
Wikipathways	Circadian Clock	Females	HOxHM	Expression down with aging	51	1	3.04507	0.0198844
Wikipathways	Circadian Clock	Females	HOxHM	Expression up with aging	51	0	1.1429	0.0760164
Wikipathways	Circadian rythm related genes	Females	HOxHM	Expression down with aging	130	2	3.75005	0.00485698
Wikipathways	Circadian rythm related genes	Females	HOxHM	Expression up with aging	130	0	0.759816	0.17502
Wikipathways	Collagen biosynthesis and modifying enzymes	Females	HOxHM	Expression down with aging	29	0	1.59196	0.0532467
Wikipathways	Collagen biosynthesis and modifying enzymes	Females	HOxHM	Expression up with aging	29	0	1.38152	0.0561368
Wikipathways	Collagen degradation	Females	HOxHM	Expression down with aging	20	0	1.75175	0.0532467
Wikipathways	Collagen degradation	Females	HOxHM	Expression up with aging	20	0	1.5402	0.0535697
Wikipathways	Complement Activation	Females	HOxHM	Expression down with aging	12	0	1.97219	0.0532467
Wikipathways	Complement Activation	Females	HOxHM	Expression up with aging	12	0	1.75966	0.0532467
Wikipathways	Complement and Coagulation Cascades	Females	HOxHM	Expression down with aging	32	0	1.54974	0.0535697
Wikipathways	Complement and Coagulation Cascades	Females	HOxHM	Expression up with aging	32	0	1.33966	0.0582482
Wikipathways	Complement cascade	Females	HOxHM	Expression down with aging	17	0	1.8218	0.0532467
Wikipathways	Complement cascade	Females	HOxHM	Expression up with aging	17	0	1.60989	0.0532467
Wikipathways	Constitutive Androstane Receptor Pathway	Females	HOxHM	Expression down with aging	18	0	1.79715	0.0532467
Wikipathways	Constitutive Androstane Receptor Pathway	Females	HOxHM	Expression up with aging	18	0	1.58536	0.0532467
Wikipathways	Copper homeostasis	Females	HOxHM	Expression down with aging	39	0	1.46505	0.0545472
Wikipathways	Copper homeostasis	Females	HOxHM	Expression up with aging	39	0	1.25583	0.0646163
Wikipathways	Costimulation by the CD28 family	Females	HOxHM	Expression down with aging	57	0	1.3034	0.0607913
Wikipathways	Costimulation by the CD28 family	Females	HOxHM	Expression up with aging	57	0	1.09637	0.0820689
Wikipathways	Cytokines and Inflammatory Response	Females	HOxHM	Expression down with aging	14	0	1.90559	0.0532467
Wikipathways	Cytokines and Inflammatory Response	Females	HOxHM	Expression up with aging	14	0	1.69331	0.0532467
Wikipathways	Cytosolic iron-sulfur cluster assembly	Females	HOxHM	Expression down with aging	12	0	1.97219	0.0532467
Wikipathways	Cytosolic iron-sulfur cluster assembly	Females	HOxHM	Expression up with aging	12	0	1.75966	0.0532467
Wikipathways	DAG and IP3 signaling	Females	HOxHM	Expression down with aging	25	0	1.65571	0.0532467
Wikipathways	DAG and IP3 signaling	Females	HOxHM	Expression up with aging	25	0	1.44479	0.0545472
Wikipathways	DAP12 interactions	Females	HOxHM	Expression down with aging	30	0	1.57741	0.0532467
Wikipathways	DAP12 interactions	Females	HOxHM	Expression up with aging	30	0	1.3671	0.0569048
Wikipathways	Deadenylation-dependent mRNA decay	Females	HOxHM	Expression down with aging	50	0	1.35908	0.0571573
Wikipathways	Deadenylation-dependent mRNA decay	Females	HOxHM	Expression up with aging	50	0	1.1512	0.0752125
Wikipathways	Degradation of the extracellular matrix	Females	HOxHM	Expression down with aging	20	0	1.75175	0.0532467
Wikipathways	Degradation of the extracellular matrix	Females	HOxHM	Expression up with aging	20	0	1.5402	0.0535697
Wikipathways	Deregulation of Rab and Rab Effector Genes in Bladder Cancer	Females	HOxHM	Expression down with aging	12	0	1.97219	0.0532467
Wikipathways	Deregulation of Rab and Rab Effector Genes in Bladder Cancer	Females	HOxHM	Expression up with aging	12	0	1.75966	0.0532467
Wikipathways	Detoxification of Reactive Oxygen Species	Females	HOxHM	Expression down with aging	20	0	1.75175	0.0532467
Wikipathways	Detoxification of Reactive Oxygen Species	Females	HOxHM	Expression up with aging	20	0	1.5402	0.0535697
Wikipathways	Differentiation of white and brown adipocyte	Females	HOxHM	Expression down with aging	10	0	2.05101	0.0532467
Wikipathways	Differentiation of white and brown adipocyte	Females	HOxHM	Expression up with aging	10	0	1.83824	0.0532467
Wikipathways	Differentiation Pathway	Females	HOxHM	Expression down with aging	17	0	1.8218	0.0532467
Wikipathways	Differentiation Pathway	Females	HOxHM	Expression up with aging	17	0	1.60989	0.0532467
Wikipathways	Dissolution of Fibrin Clot	Females	HOxHM	Expression down with aging	10	0	2.05101	0.0532467
Wikipathways	Dissolution of Fibrin Clot	Females	HOxHM	Expression up with aging	10	0	1.83824	0.0532467
Wikipathways	Diurnally Regulated Genes with Circadian Orthologs	Females	HOxHM	Expression down with aging	42	0	1.43339	0.0547294
Wikipathways	Diurnally Regulated Genes with Circadian Orthologs	Females	HOxHM	Expression up with aging	42	0	1.22454	0.0670493
Wikipathways	DNA Damage Bypass	Females	HOxHM	Expression down with aging	43	0	1.42335	0.0547294
Wikipathways	DNA Damage Bypass	Females	HOxHM	Expression up with aging	43	0	1.21462	0.0677857
Wikipathways	DNA Damage Response	Females	HOxHM	Expression down with aging	55	0	1.31856	0.0597285
Wikipathways	DNA Damage Response	Females	HOxHM	Expression up with aging	55	0	1.11129	0.0800632
Wikipathways	DNA Damage/Telomere Stress Induced Senescence	Females	HOxHM	Expression down with aging	71	0	1.21047	0.0681334
Wikipathways	DNA Damage/Telomere Stress Induced Senescence	Females	HOxHM	Expression up with aging	71	7	13.4719	4.21709e-12
Wikipathways	DNA Double Strand Break Response	Females	HOxHM	Expression down with aging	69	0	1.22253	0.0672596
Wikipathways	DNA Double Strand Break Response	Females	HOxHM	Expression up with aging	69	3	5.58607	9.26336e-05
Wikipathways	DNA methylation	Females	HOxHM	Expression down with aging	56	0	1.31091	0.06029
Wikipathways	DNA methylation	Females	HOxHM	Expression up with aging	56	7	14.3416	1.76362e-12
Wikipathways	DNA Replication	Females	HOxHM	Expression down with aging	35	0	1.51134	0.0539911
Wikipathways	DNA Replication	Females	HOxHM	Expression up with aging	35	0	1.30164	0.0607913
Wikipathways	EBV LMP1 signaling	Females	HOxHM	Expression down with aging	15	0	1.8758	0.0532467
Wikipathways	EBV LMP1 signaling	Females	HOxHM	Expression up with aging	15	0	1.66365	0.0532467
Wikipathways	Effects of PIP2 hydrolysis	Females	HOxHM	Expression down with aging	21	0	1.73073	0.0532467
Wikipathways	Effects of PIP2 hydrolysis	Females	HOxHM	Expression up with aging	21	0	1.51931	0.0539911
Wikipathways	Eicosanoid Synthesis	Females	HOxHM	Expression down with aging	13	0	1.9376	0.0532467
Wikipathways	Eicosanoid Synthesis	Females	HOxHM	Expression up with aging	13	0	1.7252	0.0532467
Wikipathways	Elastic fibre formation	Females	HOxHM	Expression down with aging	22	0	1.7107	0.0532467
Wikipathways	Elastic fibre formation	Females	HOxHM	Expression up with aging	22	0	1.49941	0.0539911
Wikipathways	Endochondral Ossification	Females	HOxHM	Expression down with aging	33	0	1.53655	0.0535697
Wikipathways	Endochondral Ossification	Females	HOxHM	Expression up with aging	33	0	1.3266	0.059058
Wikipathways	Endoderm Differentiation	Females	HOxHM	Expression down with aging	41	0	1.44368	0.0545472
Wikipathways	Endoderm Differentiation	Females	HOxHM	Expression up with aging	41	0	1.23471	0.0660923
Wikipathways	Endosomal Sorting Complex Required For Transport	Females	HOxHM	Expression down with aging	26	0	1.63886	0.0532467
Wikipathways	Endosomal Sorting Complex Required For Transport	Females	HOxHM	Expression up with aging	26	0	1.42805	0.0547294
Wikipathways	Endothelin Pathways	Females	HOxHM	Expression down with aging	18	0	1.79715	0.0532467
Wikipathways	Endothelin Pathways	Females	HOxHM	Expression up with aging	18	0	1.58536	0.0532467
Wikipathways	Energy dependent regulation of mTOR by LKB1-AMPK	Females	HOxHM	Expression down with aging	15	0	1.8758	0.0532467
Wikipathways	Energy dependent regulation of mTOR by LKB1-AMPK	Females	HOxHM	Expression up with aging	15	0	1.66365	0.0532467
Wikipathways	Energy Metabolism	Females	HOxHM	Expression down with aging	43	0	1.42335	0.0547294
Wikipathways	Energy Metabolism	Females	HOxHM	Expression up with aging	43	0	1.21462	0.0677857
Wikipathways	EPH-Ephrin signaling	Females	HOxHM	Expression down with aging	71	0	1.21047	0.0681334
Wikipathways	EPH-Ephrin signaling	Females	HOxHM	Expression up with aging	71	1	2.32647	0.0532467
Wikipathways	EPO Receptor Signaling	Females	HOxHM	Expression down with aging	24	0	1.67327	0.0532467
Wikipathways	EPO Receptor Signaling	Females	HOxHM	Expression up with aging	24	0	1.46222	0.0545472
Wikipathways	ER to Golgi Anterograde Transport	Females	HOxHM	Expression down with aging	38	0	1.47616	0.0543505
Wikipathways	ER to Golgi Anterograde Transport	Females	HOxHM	Expression up with aging	38	0	1.26682	0.0635951
Wikipathways	ErbB Signaling Pathway	Females	HOxHM	Expression down with aging	42	0	1.43339	0.0547294
Wikipathways	ErbB Signaling Pathway	Females	HOxHM	Expression up with aging	42	0	1.22454	0.0670493
Wikipathways	Estrogen signaling pathway	Females	HOxHM	Expression down with aging	20	0	1.75175	0.0532467
Wikipathways	Estrogen signaling pathway	Females	HOxHM	Expression up with aging	20	0	1.5402	0.0535697
Wikipathways	Eukaryotic Transcription Initiation	Females	HOxHM	Expression down with aging	42	0	1.43339	0.0547294
Wikipathways	Eukaryotic Transcription Initiation	Females	HOxHM	Expression up with aging	42	0	1.22454	0.0670493
Wikipathways	Extracellular matrix organization	Females	HOxHM	Expression down with aging	43	0	1.42335	0.0547294
Wikipathways	Extracellular matrix organization	Females	HOxHM	Expression up with aging	43	0	1.21462	0.0677857
Wikipathways	Extracellular vesicle-mediated signaling in recipient cells	Females	HOxHM	Expression down with aging	22	0	1.7107	0.0532467
Wikipathways	Extracellular vesicle-mediated signaling in recipient cells	Females	HOxHM	Expression up with aging	22	0	1.49941	0.0539911
Wikipathways	Factors involved in megakaryocyte development and platelet production	Females	HOxHM	Expression down with aging	84	0	1.13973	0.0764653
Wikipathways	Factors involved in megakaryocyte development and platelet production	Females	HOxHM	Expression up with aging	84	3	5.24333	0.000194674
Wikipathways	Fanconi Anemia Pathway	Females	HOxHM	Expression down with aging	34	0	1.52376	0.0539911
Wikipathways	Fanconi Anemia Pathway	Females	HOxHM	Expression up with aging	34	0	1.31393	0.0600701
Wikipathways	FAS pathway and Stress induction of HSP regulation	Females	HOxHM	Expression down with aging	40	0	1.45423	0.0545472
Wikipathways	FAS pathway and Stress induction of HSP regulation	Females	HOxHM	Expression up with aging	40	0	1.24514	0.0654151
Wikipathways	Fatty Acid Beta Oxidation	Females	HOxHM	Expression down with aging	29	0	1.59196	0.0532467
Wikipathways	Fatty Acid Beta Oxidation	Females	HOxHM	Expression up with aging	29	0	1.38152	0.0561368
Wikipathways	Fatty Acid Biosynthesis	Females	HOxHM	Expression down with aging	21	0	1.73073	0.0532467
Wikipathways	Fatty Acid Biosynthesis	Females	HOxHM	Expression up with aging	21	0	1.51931	0.0539911
Wikipathways	Fluoropyrimidine Activity	Females	HOxHM	Expression down with aging	28	0	1.60702	0.0532467
Wikipathways	Fluoropyrimidine Activity	Females	HOxHM	Expression up with aging	28	0	1.39646	0.0560563
Wikipathways	Folate Metabolism	Females	HOxHM	Expression down with aging	41	0	1.44368	0.0545472
Wikipathways	Folate Metabolism	Females	HOxHM	Expression up with aging	41	0	1.23471	0.0660923
Wikipathways	Formation of Fibrin Clot	Females	HOxHM	Expression down with aging	19	0	1.77385	0.0532467
Wikipathways	Formation of Fibrin Clot	Females	HOxHM	Expression up with aging	19	0	1.56218	0.0532467
Wikipathways	FSH signaling pathway	Females	HOxHM	Expression down with aging	21	0	1.73073	0.0532467
Wikipathways	FSH signaling pathway	Females	HOxHM	Expression up with aging	21	0	1.51931	0.0539911
Wikipathways	G1 to S cell cycle control	Females	HOxHM	Expression down with aging	56	0	1.31091	0.06029
Wikipathways	G1 to S cell cycle control	Females	HOxHM	Expression up with aging	56	0	1.10376	0.081351
Wikipathways	G13 Signaling Pathway	Females	HOxHM	Expression down with aging	30	0	1.57741	0.0532467
Wikipathways	G13 Signaling Pathway	Females	HOxHM	Expression up with aging	30	0	1.3671	0.0569048
Wikipathways	Gamma carboxylation,hypusine formation and arylsulfatase activation	Females	HOxHM	Expression down with aging	22	0	1.7107	0.0532467
Wikipathways	Gamma carboxylation,hypusine formation and arylsulfatase activation	Females	HOxHM	Expression up with aging	22	0	1.49941	0.0539911
Wikipathways	Gastric Cancer Network 1	Females	HOxHM	Expression down with aging	22	0	1.7107	0.0532467
Wikipathways	Gastric Cancer Network 1	Females	HOxHM	Expression up with aging	22	0	1.49941	0.0539911
Wikipathways	Gastric Cancer Network 2	Females	HOxHM	Expression down with aging	25	0	1.65571	0.0532467
Wikipathways	Gastric Cancer Network 2	Females	HOxHM	Expression up with aging	25	0	1.44479	0.0545472
Wikipathways	Gene Silencing by RNA	Females	HOxHM	Expression down with aging	116	0	1.00514	0.10043
Wikipathways	Gene Silencing by RNA	Females	HOxHM	Expression up with aging	116	7	11.71	1.32941e-10
Wikipathways	Generic Transcription Pathway	Females	HOxHM	Expression down with aging	332	3	3.83316	0.00423575
Wikipathways	Generic Transcription Pathway	Females	HOxHM	Expression up with aging	332	0	0.410622	0.389007
Wikipathways	Globo Sphingolipid Metabolism	Females	HOxHM	Expression down with aging	13	0	1.9376	0.0532467
Wikipathways	Globo Sphingolipid Metabolism	Females	HOxHM	Expression up with aging	13	0	1.7252	0.0532467
Wikipathways	Glucocorticoid Receptor Pathway	Females	HOxHM	Expression down with aging	50	0	1.35908	0.0571573
Wikipathways	Glucocorticoid Receptor Pathway	Females	HOxHM	Expression up with aging	50	0	1.1512	0.0752125
Wikipathways	Glutathione metabolism	Females	HOxHM	Expression down with aging	14	0	1.90559	0.0532467
Wikipathways	Glutathione metabolism	Females	HOxHM	Expression up with aging	14	0	1.69331	0.0532467
Wikipathways	Glycerophospholipid Biosynthetic Pathway	Females	HOxHM	Expression down with aging	17	0	1.8218	0.0532467
Wikipathways	Glycerophospholipid Biosynthetic Pathway	Females	HOxHM	Expression up with aging	17	0	1.60989	0.0532467
Wikipathways	Glycogen Metabolism	Females	HOxHM	Expression down with aging	29	0	1.59196	0.0532467
Wikipathways	Glycogen Metabolism	Females	HOxHM	Expression up with aging	29	0	1.38152	0.0561368
Wikipathways	Glycolysis and Gluconeogenesis	Females	HOxHM	Expression down with aging	33	0	1.53655	0.0535697
Wikipathways	Glycolysis and Gluconeogenesis	Females	HOxHM	Expression up with aging	33	1	2.9849	0.0215703
Wikipathways	Golgi to ER Retrograde Transport	Females	HOxHM	Expression down with aging	11	0	2.0098	0.0532467
Wikipathways	Golgi to ER Retrograde Transport	Females	HOxHM	Expression up with aging	11	0	1.79715	0.0532467
Wikipathways	GPCRs,Other	Females	HOxHM	Expression down with aging	32	0	1.54974	0.0535697
Wikipathways	GPCRs,Other	Females	HOxHM	Expression up with aging	32	0	1.33966	0.0582482
Wikipathways	GPVI-mediated activation cascade	Females	HOxHM	Expression down with aging	42	0	1.43339	0.0547294
Wikipathways	GPVI-mediated activation cascade	Females	HOxHM	Expression up with aging	42	0	1.22454	0.0670493
Wikipathways	Growth hormone receptor signaling	Females	HOxHM	Expression down with aging	13	0	1.9376	0.0532467
Wikipathways	Growth hormone receptor signaling	Females	HOxHM	Expression up with aging	13	0	1.7252	0.0532467
Wikipathways	Hair Follicle Development: Cytodifferentiation	Females	HOxHM	Expression down with aging	35	0	1.51134	0.0539911
Wikipathways	Hair Follicle Development: Cytodifferentiation	Females	HOxHM	Expression up with aging	35	0	1.30164	0.0607913
Wikipathways	Hair Follicle Development: Induction	Females	HOxHM	Expression down with aging	24	0	1.67327	0.0532467
Wikipathways	Hair Follicle Development: Induction	Females	HOxHM	Expression up with aging	24	0	1.46222	0.0545472
Wikipathways	Hair Follicle Development: Organogenesis	Females	HOxHM	Expression down with aging	19	0	1.77385	0.0532467
Wikipathways	Hair Follicle Development: Organogenesis	Females	HOxHM	Expression up with aging	19	0	1.56218	0.0532467
Wikipathways	HDR through Homologous Recombination	Females	HOxHM	Expression down with aging	120	0	0.991117	0.103586
Wikipathways	HDR through Homologous Recombination	Females	HOxHM	Expression up with aging	120	3	4.62845	0.000735193
Wikipathways	HDR through MMEJ	Females	HOxHM	Expression down with aging	10	0	2.05101	0.0532467
Wikipathways	HDR through MMEJ	Females	HOxHM	Expression up with aging	10	0	1.83824	0.0532467
Wikipathways	Heart Development	Females	HOxHM	Expression down with aging	16	0	1.84795	0.0532467
Wikipathways	Heart Development	Females	HOxHM	Expression up with aging	16	0	1.63592	0.0532467
Wikipathways	Hedgehog ligand biogenesis	Females	HOxHM	Expression down with aging	54	0	1.32636	0.059058
Wikipathways	Hedgehog ligand biogenesis	Females	HOxHM	Expression up with aging	54	0	1.11896	0.0790976
Wikipathways	Hematopoietic Stem Cell Differentiation	Females	HOxHM	Expression down with aging	26	0	1.63886	0.0532467
Wikipathways	Hematopoietic Stem Cell Differentiation	Females	HOxHM	Expression up with aging	26	0	1.42805	0.0547294
Wikipathways	Hexose transport	Females	HOxHM	Expression down with aging	33	0	1.53655	0.0535697
Wikipathways	Hexose transport	Females	HOxHM	Expression up with aging	33	0	1.3266	0.059058
Wikipathways	Histidine,lysine, phenylalanine, tyrosine, proline and tryptophan catabolism	Females	HOxHM	Expression down with aging	24	0	1.67327	0.0532467
Wikipathways	Histidine,lysine, phenylalanine, tyrosine, proline and tryptophan catabolism	Females	HOxHM	Expression up with aging	24	0	1.46222	0.0545472
Wikipathways	Histone Modifications	Females	HOxHM	Expression down with aging	61	0	1.27465	0.0630517
Wikipathways	Histone Modifications	Females	HOxHM	Expression up with aging	61	3	5.80212	6.22563e-05
Wikipathways	Homologous recombination	Females	HOxHM	Expression down with aging	12	0	1.97219	0.0532467
Wikipathways	Homologous recombination	Females	HOxHM	Expression up with aging	12	0	1.75966	0.0532467
Wikipathways	Host Interactions with Influenza Factors	Females	HOxHM	Expression down with aging	30	0	1.57741	0.0532467
Wikipathways	Host Interactions with Influenza Factors	Females	HOxHM	Expression up with aging	30	0	1.3671	0.0569048
Wikipathways	Hypertrophy Model	Females	HOxHM	Expression down with aging	15	0	1.8758	0.0532467
Wikipathways	Hypertrophy Model	Females	HOxHM	Expression up with aging	15	0	1.66365	0.0532467
Wikipathways	Hypothetical Network for Drug Addiction	Females	HOxHM	Expression down with aging	14	0	1.90559	0.0532467
Wikipathways	Hypothetical Network for Drug Addiction	Females	HOxHM	Expression up with aging	14	0	1.69331	0.0532467
Wikipathways	ID signaling pathway	Females	HOxHM	Expression down with aging	13	0	1.9376	0.0532467
Wikipathways	ID signaling pathway	Females	HOxHM	Expression up with aging	13	0	1.7252	0.0532467
Wikipathways	IL-1 signaling pathway	Females	HOxHM	Expression down with aging	48	0	1.37646	0.0566933
Wikipathways	IL-1 signaling pathway	Females	HOxHM	Expression up with aging	48	0	1.16833	0.0733447
Wikipathways	IL-2 Signaling Pathway	Females	HOxHM	Expression down with aging	39	0	1.46505	0.0545472
Wikipathways	IL-2 Signaling Pathway	Females	HOxHM	Expression up with aging	39	0	1.25583	0.0646163
Wikipathways	IL-3 Signaling Pathway	Females	HOxHM	Expression down with aging	46	0	1.39459	0.05609
Wikipathways	IL-3 Signaling Pathway	Females	HOxHM	Expression up with aging	46	0	1.18622	0.0709987
Wikipathways	IL-4 Signaling Pathway	Females	HOxHM	Expression down with aging	49	0	1.36768	0.0569048
Wikipathways	IL-4 Signaling Pathway	Females	HOxHM	Expression up with aging	49	0	1.15968	0.0746065
Wikipathways	IL-5 Signaling Pathway	Females	HOxHM	Expression down with aging	36	0	1.49929	0.0539911
Wikipathways	IL-5 Signaling Pathway	Females	HOxHM	Expression up with aging	36	0	1.2897	0.0617833
Wikipathways	IL-6 signaling pathway	Females	HOxHM	Expression down with aging	38	0	1.47616	0.0543505
Wikipathways	IL-6 signaling pathway	Females	HOxHM	Expression up with aging	38	0	1.26682	0.0635951
Wikipathways	IL-7 Signaling Pathway	Females	HOxHM	Expression down with aging	23	0	1.69158	0.0532467
Wikipathways	IL-7 Signaling Pathway	Females	HOxHM	Expression up with aging	23	0	1.4804	0.0543505
Wikipathways	IL-9 Signaling Pathway	Females	HOxHM	Expression down with aging	14	0	1.90559	0.0532467
Wikipathways	IL-9 Signaling Pathway	Females	HOxHM	Expression up with aging	14	0	1.69331	0.0532467
Wikipathways	IL1 and megakaryotyces in obesity	Females	HOxHM	Expression down with aging	20	0	1.75175	0.0532467
Wikipathways	IL1 and megakaryotyces in obesity	Females	HOxHM	Expression up with aging	20	0	1.5402	0.0535697
Wikipathways	IL17 signaling pathway	Females	HOxHM	Expression down with aging	23	0	1.69158	0.0532467
Wikipathways	IL17 signaling pathway	Females	HOxHM	Expression up with aging	23	0	1.4804	0.0543505
Wikipathways	Imatinib Resistance in Chronic Myeloid Leukemia	Females	HOxHM	Expression down with aging	40	1	3.25616	0.0134135
Wikipathways	Imatinib Resistance in Chronic Myeloid Leukemia	Females	HOxHM	Expression up with aging	40	0	1.24514	0.0654151
Wikipathways	Immunoregulatory interactions between a Lymphoid and a non-Lymphoid cell	Females	HOxHM	Expression down with aging	82	0	1.14984	0.0753407
Wikipathways	Immunoregulatory interactions between a Lymphoid and a non-Lymphoid cell	Females	HOxHM	Expression up with aging	82	1	2.20465	0.0532467
Wikipathways	Inflammatory Response Pathway	Females	HOxHM	Expression down with aging	19	0	1.77385	0.0532467
Wikipathways	Inflammatory Response Pathway	Females	HOxHM	Expression up with aging	19	0	1.56218	0.0532467
Wikipathways	Initiation of transcription and translation elongation at the HIV-1 LTR	Females	HOxHM	Expression down with aging	29	0	1.59196	0.0532467
Wikipathways	Initiation of transcription and translation elongation at the HIV-1 LTR	Females	HOxHM	Expression up with aging	29	0	1.38152	0.0561368
Wikipathways	Inositol phosphate metabolism	Females	HOxHM	Expression down with aging	35	0	1.51134	0.0539911
Wikipathways	Inositol phosphate metabolism	Females	HOxHM	Expression up with aging	35	0	1.30164	0.0607913
Wikipathways	Insulin processing	Females	HOxHM	Expression down with aging	19	0	1.77385	0.0532467
Wikipathways	Insulin processing	Females	HOxHM	Expression up with aging	19	0	1.56218	0.0532467
Wikipathways	Insulin Signaling	Females	HOxHM	Expression down with aging	137	1	2.19954	0.0532467
Wikipathways	Insulin Signaling	Females	HOxHM	Expression up with aging	137	0	0.739087	0.183331
Wikipathways	Integrated Cancer Pathway	Females	HOxHM	Expression down with aging	41	0	1.44368	0.0545472
Wikipathways	Integrated Cancer Pathway	Females	HOxHM	Expression up with aging	41	0	1.23471	0.0660923
Wikipathways	Integrated Lung Cancer Pathway	Females	HOxHM	Expression down with aging	57	0	1.3034	0.0607913
Wikipathways	Integrated Lung Cancer Pathway	Females	HOxHM	Expression up with aging	57	0	1.09637	0.0820689
Wikipathways	Integrin alphaIIb beta3 signaling	Females	HOxHM	Expression down with aging	15	0	1.8758	0.0532467
Wikipathways	Integrin alphaIIb beta3 signaling	Females	HOxHM	Expression up with aging	15	0	1.66365	0.0532467
Wikipathways	Integrin cell surface interactions	Females	HOxHM	Expression down with aging	43	0	1.42335	0.0547294
Wikipathways	Integrin cell surface interactions	Females	HOxHM	Expression up with aging	43	0	1.21462	0.0677857
Wikipathways	Interactome of polycomb repressive complex 2	Females	HOxHM	Expression down with aging	15	0	1.8758	0.0532467
Wikipathways	Interactome of polycomb repressive complex 2	Females	HOxHM	Expression up with aging	15	0	1.66365	0.0532467
Wikipathways	Interferon alpha/beta signaling	Females	HOxHM	Expression down with aging	50	0	1.35908	0.0571573
Wikipathways	Interferon alpha/beta signaling	Females	HOxHM	Expression up with aging	50	0	1.1512	0.0752125
Wikipathways	Interferon type I signaling pathways	Females	HOxHM	Expression down with aging	54	0	1.32636	0.059058
Wikipathways	Interferon type I signaling pathways	Females	HOxHM	Expression up with aging	54	0	1.11896	0.0790976
Wikipathways	Interleukin-1 signaling	Females	HOxHM	Expression down with aging	26	0	1.63886	0.0532467
Wikipathways	Interleukin-1 signaling	Females	HOxHM	Expression up with aging	26	0	1.42805	0.0547294
Wikipathways	Interleukin-11 Signaling Pathway	Females	HOxHM	Expression down with aging	41	0	1.44368	0.0545472
Wikipathways	Interleukin-11 Signaling Pathway	Females	HOxHM	Expression up with aging	41	0	1.23471	0.0660923
Wikipathways	Interleukin-2 signaling	Females	HOxHM	Expression down with aging	23	0	1.69158	0.0532467
Wikipathways	Interleukin-2 signaling	Females	HOxHM	Expression up with aging	23	0	1.4804	0.0543505
Wikipathways	Interleukin-3,5 and GM-CSF signaling	Females	HOxHM	Expression down with aging	36	0	1.49929	0.0539911
Wikipathways	Interleukin-3,5 and GM-CSF signaling	Females	HOxHM	Expression up with aging	36	0	1.2897	0.0617833
Wikipathways	Interleukin-7 signaling	Females	HOxHM	Expression down with aging	10	0	2.05101	0.0532467
Wikipathways	Interleukin-7 signaling	Females	HOxHM	Expression up with aging	10	0	1.83824	0.0532467
Wikipathways	Intrinsic Pathway for Apoptosis	Females	HOxHM	Expression down with aging	36	0	1.49929	0.0539911
Wikipathways	Intrinsic Pathway for Apoptosis	Females	HOxHM	Expression up with aging	36	0	1.2897	0.0617833
Wikipathways	JAK/STAT	Females	HOxHM	Expression down with aging	38	0	1.47616	0.0543505
Wikipathways	JAK/STAT	Females	HOxHM	Expression up with aging	38	0	1.26682	0.0635951
Wikipathways	Kinesins	Females	HOxHM	Expression down with aging	17	0	1.8218	0.0532467
Wikipathways	Kinesins	Females	HOxHM	Expression up with aging	17	0	1.60989	0.0532467
Wikipathways	Kit receptor signaling pathway	Females	HOxHM	Expression down with aging	52	0	1.3424	0.0582482
Wikipathways	Kit receptor signaling pathway	Females	HOxHM	Expression up with aging	52	0	1.13476	0.0771281
Wikipathways	Ligand-dependent caspase activation	Females	HOxHM	Expression down with aging	16	0	1.84795	0.0532467
Wikipathways	Ligand-dependent caspase activation	Females	HOxHM	Expression up with aging	16	0	1.63592	0.0532467
Wikipathways	Lipid digestion,mobilization, and transport	Females	HOxHM	Expression down with aging	23	0	1.69158	0.0532467
Wikipathways	Lipid digestion,mobilization, and transport	Females	HOxHM	Expression up with aging	23	0	1.4804	0.0543505
Wikipathways	Mammary gland development pathway-Involution	Females	HOxHM	Expression down with aging	10	0	2.05101	0.0532467
Wikipathways	Mammary gland development pathway-Involution	Females	HOxHM	Expression up with aging	10	0	1.83824	0.0532467
Wikipathways	MAP kinase activation in TLR cascade	Females	HOxHM	Expression down with aging	20	0	1.75175	0.0532467
Wikipathways	MAP kinase activation in TLR cascade	Females	HOxHM	Expression up with aging	20	0	1.5402	0.0535697
Wikipathways	MAP3K8	Females	HOxHM	Expression down with aging	15	0	1.8758	0.0532467
Wikipathways	MAP3K8	Females	HOxHM	Expression up with aging	15	0	1.66365	0.0532467
Wikipathways	MAPK Cascade	Females	HOxHM	Expression down with aging	25	0	1.65571	0.0532467
Wikipathways	MAPK Cascade	Females	HOxHM	Expression up with aging	25	0	1.44479	0.0545472
Wikipathways	MAPK targets/ Nuclear events mediated by MAP kinases	Females	HOxHM	Expression down with aging	13	0	1.9376	0.0532467
Wikipathways	MAPK targets/ Nuclear events mediated by MAP kinases	Females	HOxHM	Expression up with aging	13	0	1.7252	0.0532467
Wikipathways	Matrix Metalloproteinases	Females	HOxHM	Expression down with aging	13	0	1.9376	0.0532467
Wikipathways	Matrix Metalloproteinases	Females	HOxHM	Expression up with aging	13	0	1.7252	0.0532467
Wikipathways	Mecp2 and Associated Rett Syndrome	Females	HOxHM	Expression down with aging	27	0	1.62264	0.0532467
Wikipathways	Mecp2 and Associated Rett Syndrome	Females	HOxHM	Expression up with aging	27	0	1.41196	0.0550134
Wikipathways	Meiotic recombination	Females	HOxHM	Expression down with aging	74	0	1.19302	0.0700992
Wikipathways	Meiotic recombination	Females	HOxHM	Expression up with aging	74	7	13.3216	5.10942e-12
Wikipathways	Meiotic synapsis	Females	HOxHM	Expression down with aging	61	0	1.27465	0.0630517
Wikipathways	Meiotic synapsis	Females	HOxHM	Expression up with aging	61	4	7.68866	1.02402e-06
Wikipathways	Melatonin metabolism and effects	Females	HOxHM	Expression down with aging	17	0	1.8218	0.0532467
Wikipathways	Melatonin metabolism and effects	Females	HOxHM	Expression up with aging	17	0	1.60989	0.0532467
Wikipathways	Mesodermal Commitment Pathway	Females	HOxHM	Expression down with aging	38	0	1.47616	0.0543505
Wikipathways	Mesodermal Commitment Pathway	Females	HOxHM	Expression up with aging	38	0	1.26682	0.0635951
Wikipathways	Metabolism of carbohydrates	Females	HOxHM	Expression down with aging	109	0	1.03095	0.0948926
Wikipathways	Metabolism of carbohydrates	Females	HOxHM	Expression up with aging	109	1	1.9662	0.0532467
Wikipathways	Metabolism of nitric oxide	Females	HOxHM	Expression down with aging	15	0	1.8758	0.0532467
Wikipathways	Metabolism of nitric oxide	Females	HOxHM	Expression up with aging	15	0	1.66365	0.0532467
Wikipathways	Metabolism of non-coding RNA	Females	HOxHM	Expression down with aging	47	0	1.38542	0.0561368
Wikipathways	Metabolism of non-coding RNA	Females	HOxHM	Expression up with aging	47	0	1.17718	0.0719695
Wikipathways	Metabolism of porphyrins	Females	HOxHM	Expression down with aging	14	0	1.90559	0.0532467
Wikipathways	Metabolism of porphyrins	Females	HOxHM	Expression up with aging	14	0	1.69331	0.0532467
Wikipathways	Metabolism of steroid hormones and vitamin D	Females	HOxHM	Expression down with aging	16	0	1.84795	0.0532467
Wikipathways	Metabolism of steroid hormones and vitamin D	Females	HOxHM	Expression up with aging	16	0	1.63592	0.0532467
Wikipathways	Methionine De Novo and Salvage Pathway	Females	HOxHM	Expression down with aging	17	0	1.8218	0.0532467
Wikipathways	Methionine De Novo and Salvage Pathway	Females	HOxHM	Expression up with aging	17	0	1.60989	0.0532467
Wikipathways	MFAP5-mediated ovarian cancer cell motility and invasiveness	Females	HOxHM	Expression down with aging	11	0	2.0098	0.0532467
Wikipathways	MFAP5-mediated ovarian cancer cell motility and invasiveness	Females	HOxHM	Expression up with aging	11	0	1.79715	0.0532467
Wikipathways	miR-targeted genes in adipocytes	Females	HOxHM	Expression down with aging	16	0	1.84795	0.0532467
Wikipathways	miR-targeted genes in adipocytes	Females	HOxHM	Expression up with aging	16	0	1.63592	0.0532467
Wikipathways	miR-targeted genes in epithelium	Females	HOxHM	Expression down with aging	236	1	1.74675	0.0532467
Wikipathways	miR-targeted genes in epithelium	Females	HOxHM	Expression up with aging	236	0	0.531567	0.295239
Wikipathways	miR-targeted genes in lymphocytes	Females	HOxHM	Expression down with aging	369	1	1.38596	0.0561368
Wikipathways	miR-targeted genes in lymphocytes	Females	HOxHM	Expression up with aging	369	0	0.375108	0.421592
Wikipathways	miR-targeted genes in muscle cell	Females	HOxHM	Expression down with aging	296	1	1.5623	0.0532467
Wikipathways	miR-targeted genes in muscle cell	Females	HOxHM	Expression up with aging	296	0	0.450299	0.355517
Wikipathways	miR-targeted genes in squamous cell	Females	HOxHM	Expression down with aging	112	1	2.36997	0.0532467
Wikipathways	miR-targeted genes in squamous cell	Females	HOxHM	Expression up with aging	112	0	0.819264	0.152995
Wikipathways	miRNA Regulation of DNA Damage Response	Females	HOxHM	Expression down with aging	57	0	1.3034	0.0607913
Wikipathways	miRNA Regulation of DNA Damage Response	Females	HOxHM	Expression up with aging	57	0	1.09637	0.0820689
Wikipathways	miRNA targets in ECM and membrane receptors	Females	HOxHM	Expression down with aging	12	0	1.97219	0.0532467
Wikipathways	miRNA targets in ECM and membrane receptors	Females	HOxHM	Expression up with aging	12	0	1.75966	0.0532467
Wikipathways	miRNAs involved in DNA damage response	Females	HOxHM	Expression down with aging	13	0	1.9376	0.0532467
Wikipathways	miRNAs involved in DNA damage response	Females	HOxHM	Expression up with aging	13	0	1.7252	0.0532467
Wikipathways	miRs in Muscle Cell Differentiation	Females	HOxHM	Expression down with aging	22	0	1.7107	0.0532467
Wikipathways	miRs in Muscle Cell Differentiation	Females	HOxHM	Expression up with aging	22	0	1.49941	0.0539911
Wikipathways	Miscellaneous transport and binding events	Females	HOxHM	Expression down with aging	11	0	2.0098	0.0532467
Wikipathways	Miscellaneous transport and binding events	Females	HOxHM	Expression up with aging	11	0	1.79715	0.0532467
Wikipathways	Mitochondrial biogenesis	Females	HOxHM	Expression down with aging	45	1	3.15368	0.0159541
Wikipathways	Mitochondrial biogenesis	Females	HOxHM	Expression up with aging	45	0	1.19547	0.0698072
Wikipathways	Mitochondrial Gene Expression	Females	HOxHM	Expression down with aging	16	0	1.84795	0.0532467
Wikipathways	Mitochondrial Gene Expression	Females	HOxHM	Expression up with aging	16	0	1.63592	0.0532467
Wikipathways	Mitochondrial LC-Fatty Acid Beta-Oxidation	Females	HOxHM	Expression down with aging	15	0	1.8758	0.0532467
Wikipathways	Mitochondrial LC-Fatty Acid Beta-Oxidation	Females	HOxHM	Expression up with aging	15	0	1.66365	0.0532467
Wikipathways	Mitochondrial protein import	Females	HOxHM	Expression down with aging	47	0	1.38542	0.0561368
Wikipathways	Mitochondrial protein import	Females	HOxHM	Expression up with aging	47	0	1.17718	0.0719695
Wikipathways	Mitophagy	Females	HOxHM	Expression down with aging	17	0	1.8218	0.0532467
Wikipathways	Mitophagy	Females	HOxHM	Expression up with aging	17	0	1.60989	0.0532467
Wikipathways	Mitotic Prophase	Females	HOxHM	Expression down with aging	106	0	1.04255	0.092518
Wikipathways	Mitotic Prophase	Females	HOxHM	Expression up with aging	106	4	6.47458	1.39703e-05
Wikipathways	Monoamine Transport	Females	HOxHM	Expression down with aging	16	0	1.84795	0.0532467
Wikipathways	Monoamine Transport	Females	HOxHM	Expression up with aging	16	0	1.63592	0.0532467
Wikipathways	mRNA Capping	Females	HOxHM	Expression down with aging	29	0	1.59196	0.0532467
Wikipathways	mRNA Capping	Females	HOxHM	Expression up with aging	29	0	1.38152	0.0561368
Wikipathways	mTOR signalling	Females	HOxHM	Expression down with aging	25	0	1.65571	0.0532467
Wikipathways	mTOR signalling	Females	HOxHM	Expression up with aging	25	0	1.44479	0.0545472
Wikipathways	Muscle contraction	Females	HOxHM	Expression down with aging	41	0	1.44368	0.0545472
Wikipathways	Muscle contraction	Females	HOxHM	Expression up with aging	41	0	1.23471	0.0660923
Wikipathways	MyD88 cascade initiated on plasma membrane	Females	HOxHM	Expression down with aging	18	0	1.79715	0.0532467
Wikipathways	MyD88 cascade initiated on plasma membrane	Females	HOxHM	Expression up with aging	18	0	1.58536	0.0532467
Wikipathways	MyD88 dependent cascade initiated on endosome	Females	HOxHM	Expression down with aging	19	0	1.77385	0.0532467
Wikipathways	MyD88 dependent cascade initiated on endosome	Females	HOxHM	Expression up with aging	19	0	1.56218	0.0532467
Wikipathways	MyD88-independent TLR3/TLR4 cascade	Females	HOxHM	Expression down with aging	34	0	1.52376	0.0539911
Wikipathways	MyD88-independent TLR3/TLR4 cascade	Females	HOxHM	Expression up with aging	34	0	1.31393	0.0600701
Wikipathways	MyD88:Mal cascade initiated on plasma membrane	Females	HOxHM	Expression down with aging	31	0	1.56335	0.0532467
Wikipathways	MyD88:Mal cascade initiated on plasma membrane	Females	HOxHM	Expression up with aging	31	0	1.35315	0.0574759
Wikipathways	Myogenesis	Females	HOxHM	Expression down with aging	18	0	1.79715	0.0532467
Wikipathways	Myogenesis	Females	HOxHM	Expression up with aging	18	0	1.58536	0.0532467
Wikipathways	Nanomaterial induced apoptosis	Females	HOxHM	Expression down with aging	19	0	1.77385	0.0532467
Wikipathways	Nanomaterial induced apoptosis	Females	HOxHM	Expression up with aging	19	0	1.56218	0.0532467
Wikipathways	Nanoparticle triggered autophagic cell death	Females	HOxHM	Expression down with aging	21	0	1.73073	0.0532467
Wikipathways	Nanoparticle triggered autophagic cell death	Females	HOxHM	Expression up with aging	21	0	1.51931	0.0539911
Wikipathways	Nanoparticle triggered regulated necrosis	Females	HOxHM	Expression down with aging	10	0	2.05101	0.0532467
Wikipathways	Nanoparticle triggered regulated necrosis	Females	HOxHM	Expression up with aging	10	0	1.83824	0.0532467
Wikipathways	Nanoparticle-mediated activation of receptor signaling	Females	HOxHM	Expression down with aging	25	0	1.65571	0.0532467
Wikipathways	Nanoparticle-mediated activation of receptor signaling	Females	HOxHM	Expression up with aging	25	0	1.44479	0.0545472
Wikipathways	NCAM signaling for neurite out-growth	Females	HOxHM	Expression down with aging	25	0	1.65571	0.0532467
Wikipathways	NCAM signaling for neurite out-growth	Females	HOxHM	Expression up with aging	25	0	1.44479	0.0545472
Wikipathways	Nephrin interactions	Females	HOxHM	Expression down with aging	12	0	1.97219	0.0532467
Wikipathways	Nephrin interactions	Females	HOxHM	Expression up with aging	12	0	1.75966	0.0532467
Wikipathways	Netrin-1 signaling	Females	HOxHM	Expression down with aging	26	0	1.63886	0.0532467
Wikipathways	Netrin-1 signaling	Females	HOxHM	Expression up with aging	26	0	1.42805	0.0547294
Wikipathways	Neural Crest Differentiation	Females	HOxHM	Expression down with aging	43	0	1.42335	0.0547294
Wikipathways	Neural Crest Differentiation	Females	HOxHM	Expression up with aging	43	0	1.21462	0.0677857
Wikipathways	Neurotransmitter Release Cycle	Females	HOxHM	Expression down with aging	15	0	1.8758	0.0532467
Wikipathways	Neurotransmitter Release Cycle	Females	HOxHM	Expression up with aging	15	0	1.66365	0.0532467
Wikipathways	NIK--&gt;noncanonical NF-kB signaling	Females	HOxHM	Expression down with aging	54	0	1.32636	0.059058
Wikipathways	NIK--&gt;noncanonical NF-kB signaling	Females	HOxHM	Expression up with aging	54	0	1.11896	0.0790976
Wikipathways	NOD pathway	Females	HOxHM	Expression down with aging	36	0	1.49929	0.0539911
Wikipathways	NOD pathway	Females	HOxHM	Expression up with aging	36	0	1.2897	0.0617833
Wikipathways	Nonhomologous End-Joining	Females	HOxHM	Expression down with aging	65	0	1.24777	0.0654151
Wikipathways	Nonhomologous End-Joining	Females	HOxHM	Expression up with aging	65	3	5.69064	7.6452e-05
Wikipathways	NoRC negatively regulates rRNA expression	Females	HOxHM	Expression down with aging	99	0	1.071	0.0868885
Wikipathways	NoRC negatively regulates rRNA expression	Females	HOxHM	Expression up with aging	99	7	12.2741	4.43303e-11
Wikipathways	Notch Signaling Pathway	Females	HOxHM	Expression down with aging	38	0	1.47616	0.0543505
Wikipathways	Notch Signaling Pathway	Females	HOxHM	Expression up with aging	38	0	1.26682	0.0635951
Wikipathways	Notch Signaling Pathway	Females	HOxHM	Expression down with aging	50	0	1.35908	0.0571573
Wikipathways	Notch Signaling Pathway	Females	HOxHM	Expression up with aging	50	0	1.1512	0.0752125
Wikipathways	NOTCH1 regulation of human endothelial cell calcification	Females	HOxHM	Expression down with aging	10	0	2.05101	0.0532467
Wikipathways	NOTCH1 regulation of human endothelial cell calcification	Females	HOxHM	Expression up with aging	10	0	1.83824	0.0532467
Wikipathways	Nuclear Receptors	Females	HOxHM	Expression down with aging	23	1	3.74154	0.00485698
Wikipathways	Nuclear Receptors	Females	HOxHM	Expression up with aging	23	0	1.4804	0.0543505
Wikipathways	Nuclear Receptors in Lipid Metabolism and Toxicity	Females	HOxHM	Expression down with aging	16	0	1.84795	0.0532467
Wikipathways	Nuclear Receptors in Lipid Metabolism and Toxicity	Females	HOxHM	Expression up with aging	16	0	1.63592	0.0532467
Wikipathways	Nucleosome assembly	Females	HOxHM	Expression down with aging	60	0	1.28165	0.0628385
Wikipathways	Nucleosome assembly	Females	HOxHM	Expression up with aging	60	4	7.72542	1.00812e-06
Wikipathways	Nucleotide Metabolism	Females	HOxHM	Expression down with aging	14	0	1.90559	0.0532467
Wikipathways	Nucleotide Metabolism	Females	HOxHM	Expression up with aging	14	0	1.69331	0.0532467
Wikipathways	Nucleotide-binding domain,leucine rich repeat containing receptor	Females	HOxHM	Expression down with aging	40	0	1.45423	0.0545472
Wikipathways	Nucleotide-binding domain,leucine rich repeat containing receptor	Females	HOxHM	Expression up with aging	40	0	1.24514	0.0654151
Wikipathways	O-linked glycosylation	Females	HOxHM	Expression down with aging	50	0	1.35908	0.0571573
Wikipathways	O-linked glycosylation	Females	HOxHM	Expression up with aging	50	0	1.1512	0.0752125
Wikipathways	Oncogene Induced Senescence	Females	HOxHM	Expression down with aging	20	0	1.75175	0.0532467
Wikipathways	Oncogene Induced Senescence	Females	HOxHM	Expression up with aging	20	0	1.5402	0.0535697
Wikipathways	One Carbon Metabolism	Females	HOxHM	Expression down with aging	21	0	1.73073	0.0532467
Wikipathways	One Carbon Metabolism	Females	HOxHM	Expression up with aging	21	0	1.51931	0.0539911
Wikipathways	One Carbon Metabolism	Females	HOxHM	Expression down with aging	21	0	1.73073	0.0532467
Wikipathways	One Carbon Metabolism	Females	HOxHM	Expression up with aging	21	0	1.51931	0.0539911
Wikipathways	Osteoclast Signaling	Females	HOxHM	Expression down with aging	11	0	2.0098	0.0532467
Wikipathways	Osteoclast Signaling	Females	HOxHM	Expression up with aging	11	0	1.79715	0.0532467
Wikipathways	Osteopontin Signaling	Females	HOxHM	Expression down with aging	10	0	2.05101	0.0532467
Wikipathways	Osteopontin Signaling	Females	HOxHM	Expression up with aging	10	0	1.83824	0.0532467
Wikipathways	Ovarian Infertility Genes	Females	HOxHM	Expression down with aging	20	0	1.75175	0.0532467
Wikipathways	Ovarian Infertility Genes	Females	HOxHM	Expression up with aging	20	0	1.5402	0.0535697
Wikipathways	Overview of nanoparticle effects	Females	HOxHM	Expression down with aging	13	0	1.9376	0.0532467
Wikipathways	Overview of nanoparticle effects	Females	HOxHM	Expression up with aging	13	0	1.7252	0.0532467
Wikipathways	Oxidation by Cytochrome P450	Females	HOxHM	Expression down with aging	19	0	1.77385	0.0532467
Wikipathways	Oxidation by Cytochrome P450	Females	HOxHM	Expression up with aging	19	0	1.56218	0.0532467
Wikipathways	Oxidative phosphorylation	Females	HOxHM	Expression down with aging	49	0	1.36768	0.0569048
Wikipathways	Oxidative phosphorylation	Females	HOxHM	Expression up with aging	49	0	1.15968	0.0746065
Wikipathways	Oxidative Stress	Females	HOxHM	Expression down with aging	22	0	1.7107	0.0532467
Wikipathways	Oxidative Stress	Females	HOxHM	Expression up with aging	22	0	1.49941	0.0539911
Wikipathways	Oxidative Stress Induced Senescence	Females	HOxHM	Expression down with aging	110	0	1.02716	0.0955948
Wikipathways	Oxidative Stress Induced Senescence	Females	HOxHM	Expression up with aging	110	7	11.8986	9.47194e-11
Wikipathways	p38 MAPK Signaling Pathway	Females	HOxHM	Expression down with aging	31	0	1.56335	0.0532467
Wikipathways	p38 MAPK Signaling Pathway	Females	HOxHM	Expression up with aging	31	0	1.35315	0.0574759
Wikipathways	Parkin-Ubiquitin Proteasomal System pathway	Females	HOxHM	Expression down with aging	57	0	1.3034	0.0607913
Wikipathways	Parkin-Ubiquitin Proteasomal System pathway	Females	HOxHM	Expression up with aging	57	0	1.09637	0.0820689
Wikipathways	Parkinsons Disease Pathway	Females	HOxHM	Expression down with aging	30	0	1.57741	0.0532467
Wikipathways	Parkinsons Disease Pathway	Females	HOxHM	Expression up with aging	30	0	1.3671	0.0569048
Wikipathways	Pathogenic Escherichia coli infection	Females	HOxHM	Expression down with aging	46	0	1.39459	0.05609
Wikipathways	Pathogenic Escherichia coli infection	Females	HOxHM	Expression up with aging	46	0	1.18622	0.0709987
Wikipathways	PDGF Pathway	Females	HOxHM	Expression down with aging	37	0	1.48756	0.0543505
Wikipathways	PDGF Pathway	Females	HOxHM	Expression up with aging	37	0	1.2781	0.0629507
Wikipathways	Peptide GPCRs	Females	HOxHM	Expression down with aging	27	0	1.62264	0.0532467
Wikipathways	Peptide GPCRs	Females	HOxHM	Expression up with aging	27	0	1.41196	0.0550134
Wikipathways	Peroxisomal lipid metabolism	Females	HOxHM	Expression down with aging	17	0	1.8218	0.0532467
Wikipathways	Peroxisomal lipid metabolism	Females	HOxHM	Expression up with aging	17	0	1.60989	0.0532467
Wikipathways	Phase 1-Functionalization of compounds	Females	HOxHM	Expression down with aging	30	0	1.57741	0.0532467
Wikipathways	Phase 1-Functionalization of compounds	Females	HOxHM	Expression up with aging	30	0	1.3671	0.0569048
Wikipathways	Phase II conjugation	Females	HOxHM	Expression down with aging	45	0	1.40396	0.0556151
Wikipathways	Phase II conjugation	Females	HOxHM	Expression up with aging	45	0	1.19547	0.0698072
Wikipathways	Physiological and Pathological Hypertrophy of the Heart	Females	HOxHM	Expression down with aging	18	0	1.79715	0.0532467
Wikipathways	Physiological and Pathological Hypertrophy of the Heart	Females	HOxHM	Expression up with aging	18	0	1.58536	0.0532467
Wikipathways	PI Metabolism	Females	HOxHM	Expression down with aging	43	0	1.42335	0.0547294
Wikipathways	PI Metabolism	Females	HOxHM	Expression up with aging	43	0	1.21462	0.0677857
Wikipathways	Platelet Adhesion to exposed collagen	Females	HOxHM	Expression down with aging	13	0	1.9376	0.0532467
Wikipathways	Platelet Adhesion to exposed collagen	Females	HOxHM	Expression up with aging	13	0	1.7252	0.0532467
Wikipathways	Platelet homeostasis	Females	HOxHM	Expression down with aging	45	0	1.40396	0.0556151
Wikipathways	Platelet homeostasis	Females	HOxHM	Expression up with aging	45	0	1.19547	0.0698072
Wikipathways	Polycystic Kidney Disease Pathway	Females	HOxHM	Expression down with aging	15	0	1.8758	0.0532467
Wikipathways	Polycystic Kidney Disease Pathway	Females	HOxHM	Expression up with aging	15	0	1.66365	0.0532467
Wikipathways	Post-translational modification: synthesis of GPI-anchored proteins	Females	HOxHM	Expression down with aging	23	0	1.69158	0.0532467
Wikipathways	Post-translational modification: synthesis of GPI-anchored proteins	Females	HOxHM	Expression up with aging	23	0	1.4804	0.0543505
Wikipathways	Potassium Channels	Females	HOxHM	Expression down with aging	22	0	1.7107	0.0532467
Wikipathways	Potassium Channels	Females	HOxHM	Expression up with aging	22	0	1.49941	0.0539911
Wikipathways	POU5F1	Females	HOxHM	Expression down with aging	15	0	1.8758	0.0532467
Wikipathways	POU5F1	Females	HOxHM	Expression up with aging	15	0	1.66365	0.0532467
Wikipathways	PPAR Alpha Pathway	Females	HOxHM	Expression down with aging	13	0	1.9376	0.0532467
Wikipathways	PPAR Alpha Pathway	Females	HOxHM	Expression up with aging	13	0	1.7252	0.0532467
Wikipathways	PRC2 methylates histones and DNA	Females	HOxHM	Expression down with aging	65	0	1.24777	0.0654151
Wikipathways	PRC2 methylates histones and DNA	Females	HOxHM	Expression up with aging	65	7	13.7938	2.41125e-12
Wikipathways	Pre-NOTCH Expression and Processing	Females	HOxHM	Expression down with aging	41	0	1.44368	0.0545472
Wikipathways	Pre-NOTCH Expression and Processing	Females	HOxHM	Expression up with aging	41	0	1.23471	0.0660923
Wikipathways	Pregnane X Receptor pathway	Females	HOxHM	Expression down with aging	16	0	1.84795	0.0532467
Wikipathways	Pregnane X Receptor pathway	Females	HOxHM	Expression up with aging	16	0	1.63592	0.0532467
Wikipathways	Preimplantation Embryo	Females	HOxHM	Expression down with aging	29	0	1.59196	0.0532467
Wikipathways	Preimplantation Embryo	Females	HOxHM	Expression up with aging	29	0	1.38152	0.0561368
Wikipathways	Primary Focal Segmental Glomerulosclerosis FSGS	Females	HOxHM	Expression down with aging	52	0	1.3424	0.0582482
Wikipathways	Primary Focal Segmental Glomerulosclerosis FSGS	Females	HOxHM	Expression up with aging	52	0	1.13476	0.0771281
Wikipathways	Processing of Capped Intronless Pre-mRNA	Females	HOxHM	Expression down with aging	22	0	1.7107	0.0532467
Wikipathways	Processing of Capped Intronless Pre-mRNA	Females	HOxHM	Expression up with aging	22	0	1.49941	0.0539911
Wikipathways	Prostaglandin Synthesis and Regulation	Females	HOxHM	Expression down with aging	20	0	1.75175	0.0532467
Wikipathways	Prostaglandin Synthesis and Regulation	Females	HOxHM	Expression up with aging	20	0	1.5402	0.0535697
Wikipathways	Protein folding	Females	HOxHM	Expression down with aging	30	0	1.57741	0.0532467
Wikipathways	Protein folding	Females	HOxHM	Expression up with aging	30	0	1.3671	0.0569048
Wikipathways	Quercetin and Nf-kB/ AP-1 Induced Cell Apoptosis	Females	HOxHM	Expression down with aging	11	0	2.0098	0.0532467
Wikipathways	Quercetin and Nf-kB/ AP-1 Induced Cell Apoptosis	Females	HOxHM	Expression up with aging	11	0	1.79715	0.0532467
Wikipathways	Rac1/Pak1/p38/MMP-2 pathway	Females	HOxHM	Expression down with aging	55	0	1.31856	0.0597285
Wikipathways	Rac1/Pak1/p38/MMP-2 pathway	Females	HOxHM	Expression up with aging	55	0	1.11129	0.0800632
Wikipathways	RAF-independent MAPK1/3 activation	Females	HOxHM	Expression down with aging	10	0	2.05101	0.0532467
Wikipathways	RAF-independent MAPK1/3 activation	Females	HOxHM	Expression up with aging	10	0	1.83824	0.0532467
Wikipathways	RalA downstream regulated genes	Females	HOxHM	Expression down with aging	11	0	2.0098	0.0532467
Wikipathways	RalA downstream regulated genes	Females	HOxHM	Expression up with aging	11	0	1.79715	0.0532467
Wikipathways	RANKL/RANK Signaling Pathway	Females	HOxHM	Expression down with aging	50	0	1.35908	0.0571573
Wikipathways	RANKL/RANK Signaling Pathway	Females	HOxHM	Expression up with aging	50	0	1.1512	0.0752125
Wikipathways	Rap1 signalling	Females	HOxHM	Expression down with aging	11	0	2.0098	0.0532467
Wikipathways	Rap1 signalling	Females	HOxHM	Expression up with aging	11	0	1.79715	0.0532467
Wikipathways	Regulation of Apoptosis	Females	HOxHM	Expression down with aging	47	0	1.38542	0.0561368
Wikipathways	Regulation of Apoptosis	Females	HOxHM	Expression up with aging	47	0	1.17718	0.0719695
Wikipathways	Regulation of cholesterol biosynthesis by SREBP	Females	HOxHM	Expression down with aging	13	0	1.9376	0.0532467
Wikipathways	Regulation of cholesterol biosynthesis by SREBP	Females	HOxHM	Expression up with aging	13	0	1.7252	0.0532467
Wikipathways	Regulation of Hypoxia-inducible Factor	Females	HOxHM	Expression down with aging	22	0	1.7107	0.0532467
Wikipathways	Regulation of Hypoxia-inducible Factor	Females	HOxHM	Expression up with aging	22	0	1.49941	0.0539911
Wikipathways	Regulation of lipid metabolism by Peroxisome proliferator-activated receptor alpha	Females	HOxHM	Expression down with aging	88	1	2.57543	0.0532467
Wikipathways	Regulation of lipid metabolism by Peroxisome proliferator-activated receptor alpha	Females	HOxHM	Expression up with aging	88	0	0.916935	0.122549
Wikipathways	Regulation of Microtubule Cytoskeleton	Females	HOxHM	Expression down with aging	39	0	1.46505	0.0545472
Wikipathways	Regulation of Microtubule Cytoskeleton	Females	HOxHM	Expression up with aging	39	0	1.25583	0.0646163
Wikipathways	Resolution of Abasic Sites	Females	HOxHM	Expression down with aging	33	0	1.53655	0.0535697
Wikipathways	Resolution of Abasic Sites	Females	HOxHM	Expression up with aging	33	0	1.3266	0.059058
Wikipathways	RHO GTPases activate CIT	Females	HOxHM	Expression down with aging	15	0	1.8758	0.0532467
Wikipathways	RHO GTPases activate CIT	Females	HOxHM	Expression up with aging	15	0	1.66365	0.0532467
Wikipathways	RHO GTPases activate IQGAPs	Females	HOxHM	Expression down with aging	12	0	1.97219	0.0532467
Wikipathways	RHO GTPases activate IQGAPs	Females	HOxHM	Expression up with aging	12	0	1.75966	0.0532467
Wikipathways	RHO GTPases activate PAKs	Females	HOxHM	Expression down with aging	20	0	1.75175	0.0532467
Wikipathways	RHO GTPases activate PAKs	Females	HOxHM	Expression up with aging	20	0	1.5402	0.0535697
Wikipathways	RHO GTPases activate PKNs	Females	HOxHM	Expression down with aging	24	0	1.67327	0.0532467
Wikipathways	RHO GTPases activate PKNs	Females	HOxHM	Expression up with aging	24	0	1.46222	0.0545472
Wikipathways	RHO GTPases Activate ROCKs	Females	HOxHM	Expression down with aging	16	0	1.84795	0.0532467
Wikipathways	RHO GTPases Activate ROCKs	Females	HOxHM	Expression up with aging	16	0	1.63592	0.0532467
Wikipathways	RHO GTPases Activate WASPs and WAVEs	Females	HOxHM	Expression down with aging	32	0	1.54974	0.0535697
Wikipathways	RHO GTPases Activate WASPs and WAVEs	Females	HOxHM	Expression up with aging	32	0	1.33966	0.0582482
Wikipathways	RNA Polymerase I,RNA Polymerase III, and Mitochondrial Transcription	Females	HOxHM	Expression down with aging	137	0	0.936542	0.117297
Wikipathways	RNA Polymerase I,RNA Polymerase III, and Mitochondrial Transcription	Females	HOxHM	Expression up with aging	137	7	11.1218	4.72146e-10
Wikipathways	RORA activates gene expression	Females	HOxHM	Expression down with aging	26	1	3.63341	0.00601526
Wikipathways	RORA activates gene expression	Females	HOxHM	Expression up with aging	26	0	1.42805	0.0547294
Wikipathways	ROS production in response to bacteria	Females	HOxHM	Expression down with aging	24	0	1.67327	0.0532467
Wikipathways	ROS production in response to bacteria	Females	HOxHM	Expression up with aging	24	0	1.46222	0.0545472
Wikipathways	Selenium Metabolism and Selenoproteins	Females	HOxHM	Expression down with aging	36	0	1.49929	0.0539911
Wikipathways	Selenium Metabolism and Selenoproteins	Females	HOxHM	Expression up with aging	36	0	1.2897	0.0617833
Wikipathways	Selenium Micronutrient Network	Females	HOxHM	Expression down with aging	55	0	1.31856	0.0597285
Wikipathways	Selenium Micronutrient Network	Females	HOxHM	Expression up with aging	55	0	1.11129	0.0800632
Wikipathways	Semaphorin interactions	Females	HOxHM	Expression down with aging	54	0	1.32636	0.059058
Wikipathways	Semaphorin interactions	Females	HOxHM	Expression up with aging	54	0	1.11896	0.0790976
Wikipathways	Senescence-Associated Secretory Phenotype	Females	HOxHM	Expression down with aging	92	0	1.10162	0.081641
Wikipathways	Senescence-Associated Secretory Phenotype	Females	HOxHM	Expression up with aging	92	7	12.5366	2.7253e-11
Wikipathways	Serotonin HTR1 Group and FOS Pathway	Females	HOxHM	Expression down with aging	26	0	1.63886	0.0532467
Wikipathways	Serotonin HTR1 Group and FOS Pathway	Females	HOxHM	Expression up with aging	26	0	1.42805	0.0547294
Wikipathways	Serotonin Receptor 2 and ELK-SRF/GATA4 signaling	Females	HOxHM	Expression down with aging	14	0	1.90559	0.0532467
Wikipathways	Serotonin Receptor 2 and ELK-SRF/GATA4 signaling	Females	HOxHM	Expression up with aging	14	0	1.69331	0.0532467
Wikipathways	Serotonin Receptor 4/6/7 and NR3C Signaling	Females	HOxHM	Expression down with aging	15	0	1.8758	0.0532467
Wikipathways	Serotonin Receptor 4/6/7 and NR3C Signaling	Females	HOxHM	Expression up with aging	15	0	1.66365	0.0532467
Wikipathways	Sialic acid metabolism	Females	HOxHM	Expression down with aging	26	0	1.63886	0.0532467
Wikipathways	Sialic acid metabolism	Females	HOxHM	Expression up with aging	26	0	1.42805	0.0547294
Wikipathways	Signal amplification	Females	HOxHM	Expression down with aging	22	0	1.7107	0.0532467
Wikipathways	Signal amplification	Females	HOxHM	Expression up with aging	22	0	1.49941	0.0539911
Wikipathways	Signal regulatory protein	Females	HOxHM	Expression down with aging	10	0	2.05101	0.0532467
Wikipathways	Signal regulatory protein	Females	HOxHM	Expression up with aging	10	0	1.83824	0.0532467
Wikipathways	Signal Transduction of S1P Receptor	Females	HOxHM	Expression down with aging	23	0	1.69158	0.0532467
Wikipathways	Signal Transduction of S1P Receptor	Females	HOxHM	Expression up with aging	23	0	1.4804	0.0543505
Wikipathways	Signaling by BMP	Females	HOxHM	Expression down with aging	15	0	1.8758	0.0532467
Wikipathways	Signaling by BMP	Females	HOxHM	Expression up with aging	15	0	1.66365	0.0532467
Wikipathways	Signaling by EGFR	Females	HOxHM	Expression down with aging	41	1	3.23465	0.013654
Wikipathways	Signaling by EGFR	Females	HOxHM	Expression up with aging	41	0	1.23471	0.0660923
Wikipathways	Signaling by ERBB2	Females	HOxHM	Expression down with aging	29	0	1.59196	0.0532467
Wikipathways	Signaling by ERBB2	Females	HOxHM	Expression up with aging	29	0	1.38152	0.0561368
Wikipathways	Signaling by ERBB4	Females	HOxHM	Expression down with aging	27	0	1.62264	0.0532467
Wikipathways	Signaling by ERBB4	Females	HOxHM	Expression up with aging	27	0	1.41196	0.0550134
Wikipathways	Signaling by FGFR1	Females	HOxHM	Expression down with aging	40	0	1.45423	0.0545472
Wikipathways	Signaling by FGFR1	Females	HOxHM	Expression up with aging	40	0	1.24514	0.0654151
Wikipathways	Signaling by FGFR2	Females	HOxHM	Expression down with aging	28	0	1.60702	0.0532467
Wikipathways	Signaling by FGFR2	Females	HOxHM	Expression up with aging	28	0	1.39646	0.0560563
Wikipathways	Signaling by FGFR3	Females	HOxHM	Expression down with aging	25	0	1.65571	0.0532467
Wikipathways	Signaling by FGFR3	Females	HOxHM	Expression up with aging	25	0	1.44479	0.0545472
Wikipathways	Signaling by FGFR4	Females	HOxHM	Expression down with aging	26	0	1.63886	0.0532467
Wikipathways	Signaling by FGFR4	Females	HOxHM	Expression up with aging	26	0	1.42805	0.0547294
Wikipathways	Signaling by Hippo	Females	HOxHM	Expression down with aging	15	0	1.8758	0.0532467
Wikipathways	Signaling by Hippo	Females	HOxHM	Expression up with aging	15	0	1.66365	0.0532467
Wikipathways	Signaling by Insulin receptor	Females	HOxHM	Expression down with aging	44	0	1.41354	0.0550134
Wikipathways	Signaling by Insulin receptor	Females	HOxHM	Expression up with aging	44	0	1.20493	0.0688049
Wikipathways	Signaling by NODAL	Females	HOxHM	Expression down with aging	11	0	2.0098	0.0532467
Wikipathways	Signaling by NODAL	Females	HOxHM	Expression up with aging	11	0	1.79715	0.0532467
Wikipathways	Signaling by NOTCH1	Females	HOxHM	Expression down with aging	53	0	1.3343	0.0587727
Wikipathways	Signaling by NOTCH1	Females	HOxHM	Expression up with aging	53	0	1.12678	0.0782284
Wikipathways	Signaling by NOTCH2	Females	HOxHM	Expression down with aging	23	0	1.69158	0.0532467
Wikipathways	Signaling by NOTCH2	Females	HOxHM	Expression up with aging	23	0	1.4804	0.0543505
Wikipathways	Signaling by NOTCH4	Females	HOxHM	Expression down with aging	10	0	2.05101	0.0532467
Wikipathways	Signaling by NOTCH4	Females	HOxHM	Expression up with aging	10	0	1.83824	0.0532467
Wikipathways	Signaling by PDGF	Females	HOxHM	Expression down with aging	27	0	1.62264	0.0532467
Wikipathways	Signaling by PDGF	Females	HOxHM	Expression up with aging	27	0	1.41196	0.0550134
Wikipathways	Signaling by Retinoic Acid	Females	HOxHM	Expression down with aging	28	0	1.60702	0.0532467
Wikipathways	Signaling by Retinoic Acid	Females	HOxHM	Expression up with aging	28	0	1.39646	0.0560563
Wikipathways	Signaling by Robo receptor	Females	HOxHM	Expression down with aging	22	0	1.7107	0.0532467
Wikipathways	Signaling by Robo receptor	Females	HOxHM	Expression up with aging	22	0	1.49941	0.0539911
Wikipathways	Signaling by SCF-KIT	Females	HOxHM	Expression down with aging	37	0	1.48756	0.0543505
Wikipathways	Signaling by SCF-KIT	Females	HOxHM	Expression up with aging	37	0	1.2781	0.0629507
Wikipathways	Signaling by TGF-beta Receptor Complex	Females	HOxHM	Expression down with aging	36	0	1.49929	0.0539911
Wikipathways	Signaling by TGF-beta Receptor Complex	Females	HOxHM	Expression up with aging	36	0	1.2897	0.0617833
Wikipathways	Signaling by Type 1 Insulin-like Growth Factor 1 Receptor	Females	HOxHM	Expression down with aging	23	0	1.69158	0.0532467
Wikipathways	Signaling by Type 1 Insulin-like Growth Factor 1 Receptor	Females	HOxHM	Expression up with aging	23	0	1.4804	0.0543505
Wikipathways	Signaling of Hepatocyte Growth Factor Receptor	Females	HOxHM	Expression down with aging	32	0	1.54974	0.0535697
Wikipathways	Signaling of Hepatocyte Growth Factor Receptor	Females	HOxHM	Expression up with aging	32	0	1.33966	0.0582482
Wikipathways	Signalling by NGF	Females	HOxHM	Expression down with aging	40	0	1.45423	0.0545472
Wikipathways	Signalling by NGF	Females	HOxHM	Expression up with aging	40	0	1.24514	0.0654151
Wikipathways	SIRT1 negatively regulates rRNA Expression	Females	HOxHM	Expression down with aging	61	0	1.27465	0.0630517
Wikipathways	SIRT1 negatively regulates rRNA Expression	Females	HOxHM	Expression up with aging	61	7	14.0266	1.76362e-12
Wikipathways	Sleep regulation	Females	HOxHM	Expression down with aging	18	0	1.79715	0.0532467
Wikipathways	Sleep regulation	Females	HOxHM	Expression up with aging	18	0	1.58536	0.0532467
Wikipathways	Small Ligand GPCRs	Females	HOxHM	Expression down with aging	14	0	1.90559	0.0532467
Wikipathways	Small Ligand GPCRs	Females	HOxHM	Expression up with aging	14	0	1.69331	0.0532467
Wikipathways	Sphingolipid Metabolism	Females	HOxHM	Expression down with aging	17	0	1.8218	0.0532467
Wikipathways	Sphingolipid Metabolism	Females	HOxHM	Expression up with aging	17	0	1.60989	0.0532467
Wikipathways	Sphingolipid metabolism	Females	HOxHM	Expression down with aging	51	0	1.35065	0.0574759
Wikipathways	Sphingolipid metabolism	Females	HOxHM	Expression up with aging	51	0	1.1429	0.0760164
Wikipathways	SREBF and miR33 in cholesterol and lipid homeostasis	Females	HOxHM	Expression down with aging	16	0	1.84795	0.0532467
Wikipathways	SREBF and miR33 in cholesterol and lipid homeostasis	Females	HOxHM	Expression up with aging	16	0	1.63592	0.0532467
Wikipathways	Statin Pathway	Females	HOxHM	Expression down with aging	13	0	1.9376	0.0532467
Wikipathways	Statin Pathway	Females	HOxHM	Expression up with aging	13	0	1.7252	0.0532467
Wikipathways	Striated Muscle Contraction	Females	HOxHM	Expression down with aging	20	0	1.75175	0.0532467
Wikipathways	Striated Muscle Contraction	Females	HOxHM	Expression up with aging	20	0	1.5402	0.0535697
Wikipathways	Structural Pathway of Interleukin 1	Females	HOxHM	Expression down with aging	43	0	1.42335	0.0547294
Wikipathways	Structural Pathway of Interleukin 1	Females	HOxHM	Expression up with aging	43	0	1.21462	0.0677857
Wikipathways	Sulfur amino acid metabolism	Females	HOxHM	Expression down with aging	19	0	1.77385	0.0532467
Wikipathways	Sulfur amino acid metabolism	Females	HOxHM	Expression up with aging	19	0	1.56218	0.0532467
Wikipathways	Surfactant metabolism	Females	HOxHM	Expression down with aging	15	0	1.8758	0.0532467
Wikipathways	Surfactant metabolism	Females	HOxHM	Expression up with aging	15	0	1.66365	0.0532467
Wikipathways	Synaptic Vesicle Pathway	Females	HOxHM	Expression down with aging	27	0	1.62264	0.0532467
Wikipathways	Synaptic Vesicle Pathway	Females	HOxHM	Expression up with aging	27	0	1.41196	0.0550134
Wikipathways	Syndecan interactions	Females	HOxHM	Expression down with aging	13	0	1.9376	0.0532467
Wikipathways	Syndecan interactions	Females	HOxHM	Expression up with aging	13	0	1.7252	0.0532467
Wikipathways	T-Cell Receptor and Co-stimulatory Signaling	Females	HOxHM	Expression down with aging	27	0	1.62264	0.0532467
Wikipathways	T-Cell Receptor and Co-stimulatory Signaling	Females	HOxHM	Expression up with aging	27	0	1.41196	0.0550134
Wikipathways	TAK1 activates NFkB by phosphorylation and activation of IKKs complex	Females	HOxHM	Expression down with aging	22	0	1.7107	0.0532467
Wikipathways	TAK1 activates NFkB by phosphorylation and activation of IKKs complex	Females	HOxHM	Expression up with aging	22	0	1.49941	0.0539911
Wikipathways	TCA Cycle	Females	HOxHM	Expression down with aging	16	0	1.84795	0.0532467
Wikipathways	TCA Cycle	Females	HOxHM	Expression up with aging	16	0	1.63592	0.0532467
Wikipathways	TCA Cycle and PDHc	Females	HOxHM	Expression down with aging	14	0	1.90559	0.0532467
Wikipathways	TCA Cycle and PDHc	Females	HOxHM	Expression up with aging	14	0	1.69331	0.0532467
Wikipathways	TCF dependent signaling in response to WNT	Females	HOxHM	Expression down with aging	183	0	0.81881	0.152995
Wikipathways	TCF dependent signaling in response to WNT	Females	HOxHM	Expression up with aging	183	7	10.1075	4.50449e-09
Wikipathways	Telomere Maintenance	Females	HOxHM	Expression down with aging	71	0	1.21047	0.0681334
Wikipathways	Telomere Maintenance	Females	HOxHM	Expression up with aging	71	4	7.35234	2.08258e-06
Wikipathways	TGF-beta Receptor Signaling	Females	HOxHM	Expression down with aging	39	0	1.46505	0.0545472
Wikipathways	TGF-beta Receptor Signaling	Females	HOxHM	Expression up with aging	39	0	1.25583	0.0646163
Wikipathways	The citric acid	Females	HOxHM	Expression down with aging	38	0	1.47616	0.0543505
Wikipathways	The citric acid	Females	HOxHM	Expression up with aging	38	0	1.26682	0.0635951
Wikipathways	Thrombin signalling through proteinase activated receptors	Females	HOxHM	Expression down with aging	22	0	1.7107	0.0532467
Wikipathways	Thrombin signalling through proteinase activated receptors	Females	HOxHM	Expression up with aging	22	0	1.49941	0.0539911
Wikipathways	TNF signaling	Females	HOxHM	Expression down with aging	34	0	1.52376	0.0539911
Wikipathways	TNF signaling	Females	HOxHM	Expression up with aging	34	0	1.31393	0.0600701
Wikipathways	TNFR2 non-canonical NF-kB pathway	Females	HOxHM	Expression down with aging	53	0	1.3343	0.0587727
Wikipathways	TNFR2 non-canonical NF-kB pathway	Females	HOxHM	Expression up with aging	53	0	1.12678	0.0782284
Wikipathways	TNFs bind their physiological receptors	Females	HOxHM	Expression down with aging	17	0	1.8218	0.0532467
Wikipathways	TNFs bind their physiological receptors	Females	HOxHM	Expression up with aging	17	0	1.60989	0.0532467
Wikipathways	Toll-Like Receptors Cascades	Females	HOxHM	Expression down with aging	25	0	1.65571	0.0532467
Wikipathways	Toll-Like Receptors Cascades	Females	HOxHM	Expression up with aging	25	0	1.44479	0.0545472
Wikipathways	TOR Signaling	Females	HOxHM	Expression down with aging	32	0	1.54974	0.0535697
Wikipathways	TOR Signaling	Females	HOxHM	Expression up with aging	32	0	1.33966	0.0582482
Wikipathways	TP53 Network	Females	HOxHM	Expression down with aging	15	0	1.8758	0.0532467
Wikipathways	TP53 Network	Females	HOxHM	Expression up with aging	15	0	1.66365	0.0532467
Wikipathways	TP53 Regulates Metabolic Genes	Females	HOxHM	Expression down with aging	63	0	1.26099	0.0643536
Wikipathways	TP53 Regulates Metabolic Genes	Females	HOxHM	Expression up with aging	63	1	2.42809	0.0532467
Wikipathways	Trans-sulfuration and one carbon metabolism	Females	HOxHM	Expression down with aging	25	0	1.65571	0.0532467
Wikipathways	Trans-sulfuration and one carbon metabolism	Females	HOxHM	Expression up with aging	25	0	1.44479	0.0545472
Wikipathways	Transcriptional activation by NRF2	Females	HOxHM	Expression down with aging	13	0	1.9376	0.0532467
Wikipathways	Transcriptional activation by NRF2	Females	HOxHM	Expression up with aging	13	0	1.7252	0.0532467
Wikipathways	Transcriptional activity of SMAD2/SMAD3:SMAD4 heterotrimer	Females	HOxHM	Expression down with aging	40	0	1.45423	0.0545472
Wikipathways	Transcriptional activity of SMAD2/SMAD3:SMAD4 heterotrimer	Females	HOxHM	Expression up with aging	40	0	1.24514	0.0654151
Wikipathways	Transcriptional regulation of pluripotent stem cells	Females	HOxHM	Expression down with aging	18	0	1.79715	0.0532467
Wikipathways	Transcriptional regulation of pluripotent stem cells	Females	HOxHM	Expression up with aging	18	0	1.58536	0.0532467
Wikipathways	Translation Factors	Females	HOxHM	Expression down with aging	45	0	1.40396	0.0556151
Wikipathways	Translation Factors	Females	HOxHM	Expression up with aging	45	0	1.19547	0.0698072
Wikipathways	Translocation of GLUT4 to the plasma membrane	Females	HOxHM	Expression down with aging	50	0	1.35908	0.0571573
Wikipathways	Translocation of GLUT4 to the plasma membrane	Females	HOxHM	Expression up with aging	50	0	1.1512	0.0752125
Wikipathways	Transport of glucose and other sugars,bile salts and organic acids, metal ions and amine compounds	Females	HOxHM	Expression down with aging	51	0	1.35065	0.0574759
Wikipathways	Transport of glucose and other sugars,bile salts and organic acids, metal ions and amine compounds	Females	HOxHM	Expression up with aging	51	0	1.1429	0.0760164
Wikipathways	Transport of inorganic cations/anions and amino acids/oligopeptides	Females	HOxHM	Expression down with aging	53	1	3.01175	0.0208564
Wikipathways	Transport of inorganic cations/anions and amino acids/oligopeptides	Females	HOxHM	Expression up with aging	53	0	1.12678	0.0782284
Wikipathways	Transport of vitamins,nucleosides, and related molecules	Females	HOxHM	Expression down with aging	17	0	1.8218	0.0532467
Wikipathways	Transport of vitamins,nucleosides, and related molecules	Females	HOxHM	Expression up with aging	17	0	1.60989	0.0532467
Wikipathways	Triacylglyceride Synthesis	Females	HOxHM	Expression down with aging	15	0	1.8758	0.0532467
Wikipathways	Triacylglyceride Synthesis	Females	HOxHM	Expression up with aging	15	0	1.66365	0.0532467
Wikipathways	tRNA Aminoacylation	Females	HOxHM	Expression down with aging	42	0	1.43339	0.0547294
Wikipathways	tRNA Aminoacylation	Females	HOxHM	Expression up with aging	42	0	1.22454	0.0670493
Wikipathways	tRNA modification in the nucleus and cytosol	Females	HOxHM	Expression down with aging	30	0	1.57741	0.0532467
Wikipathways	tRNA modification in the nucleus and cytosol	Females	HOxHM	Expression up with aging	30	0	1.3671	0.0569048
Wikipathways	tRNA processing in the nucleus	Females	HOxHM	Expression down with aging	51	0	1.35065	0.0574759
Wikipathways	tRNA processing in the nucleus	Females	HOxHM	Expression up with aging	51	0	1.1429	0.0760164
Wikipathways	Tryptophan metabolism	Females	HOxHM	Expression down with aging	23	0	1.69158	0.0532467
Wikipathways	Tryptophan metabolism	Females	HOxHM	Expression up with aging	23	0	1.4804	0.0543505
Wikipathways	TSLP Signaling Pathway	Females	HOxHM	Expression down with aging	41	0	1.44368	0.0545472
Wikipathways	TSLP Signaling Pathway	Females	HOxHM	Expression up with aging	41	0	1.23471	0.0660923
Wikipathways	TWEAK Signaling Pathway	Females	HOxHM	Expression down with aging	37	0	1.48756	0.0543505
Wikipathways	TWEAK Signaling Pathway	Females	HOxHM	Expression up with aging	37	0	1.2781	0.0629507
Wikipathways	Type II diabetes mellitus	Females	HOxHM	Expression down with aging	13	0	1.9376	0.0532467
Wikipathways	Type II diabetes mellitus	Females	HOxHM	Expression up with aging	13	0	1.7252	0.0532467
Wikipathways	Type II interferon signaling	Females	HOxHM	Expression down with aging	31	0	1.56335	0.0532467
Wikipathways	Type II interferon signaling	Females	HOxHM	Expression up with aging	31	0	1.35315	0.0574759
Wikipathways	Urea cycle and metabolism of amino groups	Females	HOxHM	Expression down with aging	15	0	1.8758	0.0532467
Wikipathways	Urea cycle and metabolism of amino groups	Females	HOxHM	Expression up with aging	15	0	1.66365	0.0532467
Wikipathways	Vasopressin regulates renal water homeostasis via Aquaporins	Females	HOxHM	Expression down with aging	27	0	1.62264	0.0532467
Wikipathways	Vasopressin regulates renal water homeostasis via Aquaporins	Females	HOxHM	Expression up with aging	27	0	1.41196	0.0550134
Wikipathways	Visual phototransduction	Females	HOxHM	Expression down with aging	37	0	1.48756	0.0543505
Wikipathways	Visual phototransduction	Females	HOxHM	Expression up with aging	37	0	1.2781	0.0629507
Wikipathways	Vitamin A and Carotenoid Metabolism	Females	HOxHM	Expression down with aging	17	0	1.8218	0.0532467
Wikipathways	Vitamin A and Carotenoid Metabolism	Females	HOxHM	Expression up with aging	17	0	1.60989	0.0532467
Wikipathways	Vitamin B12 Metabolism	Females	HOxHM	Expression down with aging	29	0	1.59196	0.0532467
Wikipathways	Vitamin B12 Metabolism	Females	HOxHM	Expression up with aging	29	0	1.38152	0.0561368
Wikipathways	WNT ligand biogenesis and trafficking	Females	HOxHM	Expression down with aging	12	0	1.97219	0.0532467
Wikipathways	WNT ligand biogenesis and trafficking	Females	HOxHM	Expression up with aging	12	0	1.75966	0.0532467
Wikipathways	Wnt Signaling Pathway	Females	HOxHM	Expression down with aging	44	0	1.41354	0.0550134
Wikipathways	Wnt Signaling Pathway	Females	HOxHM	Expression up with aging	44	0	1.20493	0.0688049
Wikipathways	Wnt Signaling Pathway Netpath	Females	HOxHM	Expression down with aging	42	0	1.43339	0.0547294
Wikipathways	Wnt Signaling Pathway Netpath	Females	HOxHM	Expression up with aging	42	0	1.22454	0.0670493
Wikipathways	XBP1(S) activates chaperone genes	Females	HOxHM	Expression down with aging	51	0	1.35065	0.0574759
Wikipathways	XBP1(S) activates chaperone genes	Females	HOxHM	Expression up with aging	51	0	1.1429	0.0760164
Wikipathways	YAP1- and WWTR1	Females	HOxHM	Expression down with aging	17	0	1.8218	0.0532467
Wikipathways	YAP1- and WWTR1	Females	HOxHM	Expression up with aging	17	0	1.60989	0.0532467
Wikipathways	Zinc homeostasis	Females	HOxHM	Expression down with aging	23	0	1.69158	0.0532467
Wikipathways	Zinc homeostasis	Females	HOxHM	Expression up with aging	23	0	1.4804	0.0543505
Wikipathways	Activated PKN1 stimulates transcription of AR	Females	HOxHY	Expression down with aging	58	1	0.138076	0.874312
Wikipathways	Activated PKN1 stimulates transcription of AR	Females	HOxHY	Expression up with aging	58	10	5.90348	3.34539e-05
Wikipathways	Adipogenesis	Females	HOxHY	Expression down with aging	91	3	0.246048	0.781864
Wikipathways	Adipogenesis	Females	HOxHY	Expression up with aging	91	5	1.21293	0.140635
Wikipathways	Allograft Rejection	Females	HOxHY	Expression down with aging	54	1	0.160857	0.866947
Wikipathways	Allograft Rejection	Females	HOxHY	Expression up with aging	54	5	2.21894	0.0372489
Wikipathways	Amyloid formation	Females	HOxHY	Expression down with aging	61	1	0.123205	0.883619
Wikipathways	Amyloid formation	Females	HOxHY	Expression up with aging	61	10	5.67549	4.67456e-05
Wikipathways	APC/C-mediated degradation of cell cycle proteins	Females	HOxHY	Expression down with aging	73	2	0.204274	0.819336
Wikipathways	APC/C-mediated degradation of cell cycle proteins	Females	HOxHY	Expression up with aging	73	5	1.60974	0.0814278
Wikipathways	Apoptosis	Females	HOxHY	Expression down with aging	76	0	0.0146091	0.989259
Wikipathways	Apoptosis	Females	HOxHY	Expression up with aging	76	8	3.28743	0.00615124
Wikipathways	Arachidonic acid metabolism	Females	HOxHY	Expression down with aging	27	1	0.479043	0.559114
Wikipathways	Arachidonic acid metabolism	Females	HOxHY	Expression up with aging	27	3	2.05456	0.0448197
Wikipathways	Assembly of the primary cilium	Females	HOxHY	Expression down with aging	150	6	0.314029	0.711473
Wikipathways	Assembly of the primary cilium	Females	HOxHY	Expression up with aging	150	4	0.30846	0.712013
Wikipathways	Bladder Cancer	Females	HOxHY	Expression down with aging	25	0	0.17174	0.866172
Wikipathways	Bladder Cancer	Females	HOxHY	Expression up with aging	25	4	3.06778	0.00917395
Wikipathways	Cell Cycle	Females	HOxHY	Expression down with aging	81	3	0.322975	0.711473
Wikipathways	Cell Cycle	Females	HOxHY	Expression up with aging	81	7	2.47191	0.0268159
Wikipathways	Cell Cycle Checkpoints	Females	HOxHY	Expression down with aging	158	5	0.158178	0.866947
Wikipathways	Cell Cycle Checkpoints	Females	HOxHY	Expression up with aging	158	7	0.941932	0.236514
Wikipathways	Cell Differentiation-meta	Females	HOxHY	Expression down with aging	11	0	0.410463	0.614671
Wikipathways	Cell Differentiation-meta	Females	HOxHY	Expression up with aging	11	1	1.36482	0.105376
Wikipathways	Cell junction organization	Females	HOxHY	Expression down with aging	41	2	0.575029	0.474503
Wikipathways	Cell junction organization	Females	HOxHY	Expression up with aging	41	3	1.43848	0.0933467
Wikipathways	Cell surface interactions at the vascular wall	Females	HOxHY	Expression down with aging	76	4	0.622639	0.432242
Wikipathways	Cell surface interactions at the vascular wall	Females	HOxHY	Expression up with aging	76	5	1.53395	0.0897612
Wikipathways	Chromatin modifying enzymes	Females	HOxHY	Expression down with aging	104	4	0.319065	0.711473
Wikipathways	Chromatin modifying enzymes	Females	HOxHY	Expression up with aging	104	7	1.83137	0.0601414
Wikipathways	Circadian rythm related genes	Females	HOxHY	Expression down with aging	130	8	0.935371	0.23824
Wikipathways	Circadian rythm related genes	Females	HOxHY	Expression up with aging	130	6	0.974685	0.223542
Wikipathways	Class I MHC mediated antigen processing &amp; presentation	Females	HOxHY	Expression down with aging	232	4	0.0102737	0.992632
Wikipathways	Class I MHC mediated antigen processing &amp; presentation	Females	HOxHY	Expression up with aging	232	6	0.240984	0.784064
Wikipathways	Cytokines and Inflammatory Response	Females	HOxHY	Expression down with aging	14	0	0.332128	0.700433
Wikipathways	Cytokines and Inflammatory Response	Females	HOxHY	Expression up with aging	14	2	2.08853	0.042853
Wikipathways	Cytoplasmic Ribosomal Proteins	Females	HOxHY	Expression down with aging	80	61	68.5457	2.94142e-67
Wikipathways	Cytoplasmic Ribosomal Proteins	Females	HOxHY	Expression up with aging	80	0	0.0369413	0.981748
Wikipathways	Degradation of beta-catenin by the destruction complex	Females	HOxHY	Expression down with aging	77	5	0.920477	0.244929
Wikipathways	Degradation of beta-catenin by the destruction complex	Females	HOxHY	Expression up with aging	77	0	0.0407711	0.981748
Wikipathways	Differentiation of white and brown adipocyte	Females	HOxHY	Expression down with aging	10	0	0.442914	0.588429
Wikipathways	Differentiation of white and brown adipocyte	Females	HOxHY	Expression up with aging	10	1	1.4432	0.0933467
Wikipathways	Differentiation Pathway	Females	HOxHY	Expression down with aging	17	2	1.44616	0.0933467
Wikipathways	Differentiation Pathway	Females	HOxHY	Expression up with aging	17	2	1.84672	0.0588279
Wikipathways	DNA Damage Bypass	Females	HOxHY	Expression down with aging	43	4	1.41487	0.0969581
Wikipathways	DNA Damage Bypass	Females	HOxHY	Expression up with aging	43	4	2.00572	0.0471798
Wikipathways	DNA Damage Response	Females	HOxHY	Expression down with aging	90	5	0.697821	0.375021
Wikipathways	DNA Damage Response	Females	HOxHY	Expression up with aging	90	2	0.278796	0.740283
Wikipathways	DNA Damage Response	Females	HOxHY	Expression down with aging	55	1	0.154817	0.866947
Wikipathways	DNA Damage Response	Females	HOxHY	Expression up with aging	55	5	2.17989	0.0372489
Wikipathways	DNA Damage/Telomere Stress Induced Senescence	Females	HOxHY	Expression down with aging	71	2	0.217612	0.806109
Wikipathways	DNA Damage/Telomere Stress Induced Senescence	Females	HOxHY	Expression up with aging	71	6	2.21955	0.0372489
Wikipathways	DNA Double Strand Break Response	Females	HOxHY	Expression down with aging	69	5	1.09388	0.179011
Wikipathways	DNA Double Strand Break Response	Females	HOxHY	Expression up with aging	69	3	0.789635	0.312537
Wikipathways	DNA methylation	Females	HOxHY	Expression down with aging	56	1	0.149013	0.866947
Wikipathways	DNA methylation	Females	HOxHY	Expression up with aging	56	10	6.06396	2.67547e-05
Wikipathways	Ectoderm Differentiation	Females	HOxHY	Expression down with aging	80	5	0.863255	0.270525
Wikipathways	Ectoderm Differentiation	Females	HOxHY	Expression up with aging	80	3	0.635162	0.424096
Wikipathways	EGF/EGFR Signaling Pathway	Females	HOxHY	Expression down with aging	142	0	0.000731833	0.999678
Wikipathways	EGF/EGFR Signaling Pathway	Females	HOxHY	Expression up with aging	142	8	1.50578	0.0921274
Wikipathways	Electron Transport Chain	Females	HOxHY	Expression down with aging	81	5	0.845024	0.280337
Wikipathways	Electron Transport Chain	Females	HOxHY	Expression up with aging	81	0	0.0357496	0.981748
Wikipathways	Endoderm Differentiation	Females	HOxHY	Expression down with aging	41	5	2.08055	0.0429202
Wikipathways	Endoderm Differentiation	Females	HOxHY	Expression up with aging	41	3	1.43848	0.0933467
Wikipathways	Endosomal Sorting Complex Required For Transport	Females	HOxHY	Expression down with aging	26	4	2.31768	0.0355163
Wikipathways	Endosomal Sorting Complex Required For Transport	Females	HOxHY	Expression up with aging	26	0	0.254612	0.770019
Wikipathways	Eukaryotic Translation Elongation	Females	HOxHY	Expression down with aging	81	64	73.7675	5.29527e-72
Wikipathways	Eukaryotic Translation Elongation	Females	HOxHY	Expression up with aging	81	0	0.0357496	0.981748
Wikipathways	Eukaryotic Translation Initiation	Females	HOxHY	Expression down with aging	104	67	66.8213	1.16961e-65
Wikipathways	Eukaryotic Translation Initiation	Females	HOxHY	Expression up with aging	104	0	0.0169682	0.989259
Wikipathways	Eukaryotic Translation Termination	Females	HOxHY	Expression down with aging	78	61	69.8267	2.30989e-68
Wikipathways	Eukaryotic Translation Termination	Females	HOxHY	Expression up with aging	78	0	0.0394504	0.981748
Wikipathways	Factors involved in megakaryocyte development and platelet production	Females	HOxHY	Expression down with aging	84	2	0.144255	0.866947
Wikipathways	Factors involved in megakaryocyte development and platelet production	Females	HOxHY	Expression up with aging	84	7	2.3743	0.0325821
Wikipathways	Fanconi Anemia Pathway	Females	HOxHY	Expression down with aging	34	2	0.73355	0.349114
Wikipathways	Fanconi Anemia Pathway	Females	HOxHY	Expression up with aging	34	3	1.70541	0.0708271
Wikipathways	FAS pathway and Stress induction of HSP regulation	Females	HOxHY	Expression down with aging	40	0	0.0792086	0.949695
Wikipathways	FAS pathway and Stress induction of HSP regulation	Females	HOxHY	Expression up with aging	40	3	1.47278	0.0933467
Wikipathways	Fluoropyrimidine Activity	Females	HOxHY	Expression down with aging	28	0	0.14602	0.866947
Wikipathways	Fluoropyrimidine Activity	Females	HOxHY	Expression up with aging	28	3	1.99806	0.0471798
Wikipathways	Focal Adhesion	Females	HOxHY	Expression down with aging	137	3	0.0678354	0.960765
Wikipathways	Focal Adhesion	Females	HOxHY	Expression up with aging	137	6	0.887499	0.259138
Wikipathways	G1 to S cell cycle control	Females	HOxHY	Expression down with aging	56	2	0.350837	0.677477
Wikipathways	G1 to S cell cycle control	Females	HOxHY	Expression up with aging	56	5	2.14177	0.0395388
Wikipathways	Gamma carboxylation,hypusine formation and arylsulfatase activation	Females	HOxHY	Expression down with aging	22	3	1.85013	0.0588279
Wikipathways	Gamma carboxylation,hypusine formation and arylsulfatase activation	Females	HOxHY	Expression up with aging	22	0	0.303422	0.71697
Wikipathways	Gastric Cancer Network 1	Females	HOxHY	Expression down with aging	22	0	0.203151	0.819336
Wikipathways	Gastric Cancer Network 1	Females	HOxHY	Expression up with aging	22	5	4.39904	0.000588981
Wikipathways	Gastric Cancer Network 2	Females	HOxHY	Expression down with aging	25	2	1.0274	0.202116
Wikipathways	Gastric Cancer Network 2	Females	HOxHY	Expression up with aging	25	2	1.3957	0.0998383
Wikipathways	Gene Silencing by RNA	Females	HOxHY	Expression down with aging	116	1	0.0153197	0.989259
Wikipathways	Gene Silencing by RNA	Females	HOxHY	Expression up with aging	116	10	3.05655	0.00917395
Wikipathways	Generic Transcription Pathway	Females	HOxHY	Expression down with aging	332	22	1.70164	0.0708271
Wikipathways	Generic Transcription Pathway	Females	HOxHY	Expression up with aging	332	1	0.000139749	0.999678
Wikipathways	Globo Sphingolipid Metabolism	Females	HOxHY	Expression down with aging	13	0	0.355583	0.673415
Wikipathways	Globo Sphingolipid Metabolism	Females	HOxHY	Expression up with aging	13	2	2.18337	0.0372489
Wikipathways	Glycerophospholipid biosynthesis	Females	HOxHY	Expression down with aging	69	2	0.231832	0.793631
Wikipathways	Glycerophospholipid biosynthesis	Females	HOxHY	Expression up with aging	69	6	2.28776	0.0363204
Wikipathways	Glycerophospholipid Biosynthetic Pathway	Females	HOxHY	Expression down with aging	17	2	1.44616	0.0933467
Wikipathways	Glycerophospholipid Biosynthetic Pathway	Females	HOxHY	Expression up with aging	17	0	0.384952	0.638822
Wikipathways	GPCR downstream signaling	Females	HOxHY	Expression down with aging	217	8	0.212838	0.808082
Wikipathways	GPCR downstream signaling	Females	HOxHY	Expression up with aging	217	16	3.40956	0.00482903
Wikipathways	GPCR ligand binding	Females	HOxHY	Expression down with aging	145	3	0.0537033	0.981748
Wikipathways	GPCR ligand binding	Females	HOxHY	Expression up with aging	145	15	5.01481	0.00017624
Wikipathways	GPCRs,Class A Rhodopsin-like	Females	HOxHY	Expression down with aging	76	1	0.0699566	0.959561
Wikipathways	GPCRs,Class A Rhodopsin-like	Females	HOxHY	Expression up with aging	76	12	6.32595	1.82945e-05
Wikipathways	GPCRs,Other	Females	HOxHY	Expression down with aging	32	0	0.118426	0.887266
Wikipathways	GPCRs,Other	Females	HOxHY	Expression up with aging	32	7	5.38875	8.44354e-05
[truncated: 1,014 more rows]

## Sheet: WikiPathways (Female)
WikiPathway Name	Aging direction	FDR
Eukaryotic Translation Elongation (WP1811)	Down with aging	2.25196e-75	EEF1A1	EEF1B2	EEF1G	RPSA	RPL10A	RPL3	RPL4	RPL5	RPL6	RPL7	RPL7A	RPL8	RPL11	RPL12	RPL13	RPL15	RPL18	RPL18A	RPL19	RPL21	RPL22	RPL23A	RPL24	RPL26	RPL27	RPL30	RPL27A	RPL28	RPL29	RPL31	RPL32	RPL34	RPL35A	RPL37	RPL37A	RPL38	RPLP2	RPS2	RPS3	RPS3A	RPS6	RPS8	RPS10	RPS11	RPS12	RPS13	RPS14
Eukaryotic Translation Termination (WP1813)	Down with aging	1.4226e-71	RPSA	RPL10A	RPL3	RPL4	RPL5	RPL6	RPL7	RPL7A	RPL8	RPL11	RPL12	RPL13	RPL15	RPL18	RPL18A	RPL19	RPL21	RPL22	RPL23A	RPL24	RPL26	RPL27	RPL30	RPL27A	RPL28	RPL29	RPL31	RPL32	RPL34	RPL35A	RPL37	RPL37A	RPL38	RPLP2	RPS2	RPS3	RPS3A	RPS6	RPS8	RPS10	RPS11	RPS12	RPS13	RPS14	RPS15	RPS15A	RPS16
Cytoplasmic Ribosomal Proteins (WP477)	Down with aging	1.82833e-70	RPSA	RPL10A	RPL3	RPL4	RPL5	RPL6	RPL7	RPL7A	RPL8	RPL11	RPL12	RPL13	RPL15	RPL18	RPL18A	RPL19	RPL21	RPL22	RPL23A	RPL24	RPL26	RPL27	RPL30	RPL27A	RPL28	RPL29	RPL31	RPL32	RPL34	RPL35A	RPL37	RPL37A	RPL38	RPLP2	RPS2	RPS3	RPS3A	RPS6	RPS8	RPS10	RPS11	RPS12	RPS13	RPS14	RPS15	RPS15A	RPS16
Eukaryotic Translation Initiation (WP1812)	Down with aging	3.76318e-69	EIF4B	EIF3E	RPSA	RPL10A	RPL3	RPL4	RPL5	RPL6	RPL7	RPL7A	RPL8	RPL11	RPL12	RPL13	RPL15	RPL18	RPL18A	RPL19	RPL21	RPL22	RPL23A	RPL24	RPL26	RPL27	RPL30	RPL27A	RPL28	RPL29	RPL31	RPL32	RPL34	RPL35A	RPL37	RPL37A	RPL38	RPLP2	RPS2	RPS3	RPS3A	RPS6	RPS8	RPS10	RPS11	RPS12	RPS13	RPS14	RPS15
Nonsense-Mediated Decay (NMD) (WP2710)	Down with aging	5.30355e-65	RPSA	RPL10A	RPL3	RPL4	RPL5	RPL6	RPL7	RPL7A	RPL8	RPL11	RPL12	RPL13	RPL15	RPL18	RPL18A	RPL19	RPL21	RPL22	RPL23A	RPL24	RPL26	RPL27	RPL30	RPL27A	RPL28	RPL29	RPL31	RPL32	RPL34	RPL35A	RPL37	RPL37A	RPL38	RPLP2	RPS2	RPS3	RPS3A	RPS6	RPS8	RPS10	RPS11	RPS12	RPS13	RPS14	RPS15	RPS15A	RPS16
SRP-dependent cotranslational protein targeting to membrane (WP2737)	Down with aging	1.57535e-62	RPSA	RPL10A	RPL3	RPL4	RPL5	RPL6	RPL7	RPL7A	RPL8	RPL11	RPL12	RPL13	RPL15	RPL18	RPL18A	RPL19	RPL21	RPL22	RPL23A	RPL24	RPL26	RPL27	RPL30	RPL27A	RPL28	RPL29	RPL31	RPL32	RPL34	RPL35A	RPL37	RPL37A	RPL38	RPLP2	RPS2	RPS3	RPS3A	RPS6	RPS8	RPS10	RPS11	RPS12	RPS13	RPS14	RPS15	RPS15A	RPS16
Influenza Life Cycle (WP2683)	Down with aging	1.81563e-48	HNRNPA1	RPSA	RPL10A	RPL3	RPL4	RPL5	RPL6	RPL7	RPL7A	RPL8	RPL11	RPL12	RPL13	RPL15	RPL18	RPL18A	RPL19	RPL21	RPL22	RPL23A	RPL24	RPL26	RPL27	RPL30	RPL27A	RPL28	RPL29	RPL31	RPL32	RPL34	RPL35A	RPL37	RPL37A	RPL38	RPLP2	RPS2	RPS3	RPS3A	RPS6	RPS8	RPS10	RPS11	RPS12	RPS13	RPS14	RPS15	RPS15A
Translation Factors (WP107)	Down with aging	0.000116447	EEF1A1	EEF1B2	EEF1G	EIF4B	EIF3E	EIF3B	EIF3D	EIF3H	EIF3J
Homologous recombination (WP186)	Down with aging	0.00901736	ATM	POLD2	RAD54B
Endosomal Sorting Complex Required For Transport (ESCRT) (WP3575)	Down with aging	0.0222007	RPS27A	UBA52	CHMP4A	CHMP7
Metabolism of nucleotides (WP1851)	Down with aging	0.0234053	DHODH	IMPDH2	NME4	NT5E	PFAS	PAICS	ADPRM
TGF-beta Receptor Signaling (WP560)	Down with aging	0.0247363	SMAD4	TGFBR2	NOG	ZFYVE9	LEF1
Endoderm Differentiation (WP2853)	Down with aging	0.0293044	APP	SMAD4	TCF7	NOG	LEF1
Generic Transcription Pathway (WP1822)	Down with aging	0.0295274	KAT2A	PPARD	RORC	ZNF135	ZNF154	NR1D2	ZNF274	ZNF273	ZNF354C	ZNF706	ZFP14	ZNF667	ZNF528	MAML2	ZNF577	ZNF496	ZNF514	ZFP28	ZNF681	ZNF320	HKR1	ZNF445
Ovarian Infertility Genes (WP34)	Down with aging	0.0347061	ATM	SMPD1	NRIP1
Gamma carboxylation hypusine formation and arylsulfatase activation (WP2762)	Down with aging	0.042733	DHPS	DPH2	DPH5
Nuclear Receptors (WP170)	Down with aging	0.042733	PPARD	RORC	NR1D2
Signaling by NOTCH2 (WP2718)	Down with aging	0.042733	RPS27A	UBA52	MAML2
TP53 Regulates Metabolic Genes (WP3349)	Down with aging	0.0475104	COX4I1	COX6C	COX7C	LRPPRC	GLS2	COX20
Lipid digestion mobilization and transport (WP2764)	Down with aging	0.0483195	CUBN	LDLRAP1	AMN
GPCRs Class A Rhodopsin-like (WP455)	Up with aging	1.73525e-06	ADRB2	CCR4	CCR8	CX3CR1	F2R	CCR10	CXCR1	CXCR2	PTGER2	HCAR3	LPAR6	C5AR2
PRC2 methylates histones and DNA (WP3312)	Up with aging	4.70574e-06	EZH2	HIST1H2AJ	HIST1H2BM	HIST1H3C	HIST1H3G	HIST1H3B	HIST1H4K	HIST1H3F	HIST2H3C	HIST2H3A	HIST2H2AA4
Oxidative Stress Induced Senescence (WP3404)	Up with aging	7.50275e-06	E2F1	E2F2	EZH2	MDM2	HIST1H2AJ	HIST1H2BM	HIST1H3C	HIST1H3G	HIST1H3B	HIST1H4K	HIST1H3F	HIST2H3C	HIST2H3A	HIST2H2AA4
DNA methylation (WP3359)	Up with aging	8.1216e-06	HIST1H2AJ	HIST1H2BM	HIST1H3C	HIST1H3G	HIST1H3B	HIST1H4K	HIST1H3F	HIST2H3C	HIST2H3A	HIST2H2AA4
Activated PKN1 stimulates transcription of AR (androgen receptor) regulated genes KLK2 and KLK3 (WP3397)	Up with aging	8.97094e-06	HIST1H2AJ	HIST1H2BM	HIST1H3C	HIST1H3G	HIST1H3B	HIST1H4K	HIST1H3F	HIST2H3C	HIST2H3A	HIST2H2AA4
Amyloid formation (WP3547)	Up with aging	1.31459e-05	HIST1H2AJ	HIST1H2BM	HIST1H3C	HIST1H3G	HIST1H3B	HIST1H4K	HIST1H3F	HIST2H3C	HIST2H3A	HIST2H2AA4
SIRT1 negatively regulates rRNA Expression (WP3364)	Up with aging	1.31459e-05	HIST1H2AJ	HIST1H2BM	HIST1H3C	HIST1H3G	HIST1H3B	HIST1H4K	HIST1H3F	HIST2H3C	HIST2H3A	HIST2H2AA4
GPCR ligand binding (WP1825)	Up with aging	1.8859e-05	ADRB2	CD97	CCR4	CCR8	CX3CR1	F2R	CCR10	CXCL1	CXCR1	CXCR2	PTGER2	HCAR3	LPAR6	C5AR2	S1PR5
Senescence-Associated Secretory Phenotype (SASP) (WP3391)	Up with aging	2.01359e-05	CDC27	IGFBP7	HIST1H2AJ	HIST1H2BM	HIST1H3C	HIST1H3G	HIST1H3B	HIST1H4K	HIST1H3F	HIST2H3C	HIST2H3A	HIST2H2AA4
GPCRs Other (WP117)	Up with aging	2.2531e-05	ADRB2	F2R	CXCR1	CXCR2	GPR56	C5AR2	LGR6
Meiotic recombination (WP2698)	Up with aging	7.50285e-05	HIST1H2AJ	HIST1H2BM	HIST1H3C	HIST1H3G	HIST1H3B	HIST1H4K	HIST1H3F	HIST2H3C	HIST2H3A	HIST2H2AA4
Peptide GPCRs (WP24)	Up with aging	9.38465e-05	CCR4	CCR8	CX3CR1	CCR10	CXCR1	CXCR2
NoRC negatively regulates rRNA expression (WP3305)	Up with aging	0.000205421	HIST1H2AJ	HIST1H2BM	HIST1H3C	HIST1H3G	HIST1H3B	HIST1H4K	HIST1H3F	SAP30L	HIST2H3C	HIST2H3A	HIST2H2AA4
Gastric Cancer Network 1 (WP2361)	Up with aging	0.000379969	ECT2	AURKA	TOP2A	TPX2	KIF15
Histone Modifications (WP2369)	Up with aging	0.000548261	EZH2	HIST1H3C	HIST1H3G	HIST1H3B	HIST1H4K	HIST1H3F	HIST2H3C	HIST2H3A
GPCR downstream signaling (WP1824)	Up with aging	0.000656022	ABR	ADRB2	CCR4	CCR8	ECT2	F2R	CCR10	CXCL1	IL2RA	CXCR1	CXCR2	PTGER2	HCAR3	LPAR6	ARHGEF3	S1PR5
Kinesins (WP1842)	Up with aging	0.000880635	CENPE	KIF11	KIFC1	KIF15
Apoptosis (WP254)	Up with aging	0.00245637	BIRC5	FAS	GZMB	IRF2	IRF4	MDM2	PRF1	CFLAR
Gene Silencing by RNA (WP3571)	Up with aging	0.00347845	HIST1H2AJ	HIST1H2BM	HIST1H3C	HIST1H3G	HIST1H3B	HIST1H4K	HIST1H3F	HIST2H3C	HIST2H3A	HIST2H2AA4
Vitamin D Receptor Pathway (WP2877)	Up with aging	0.00350291	ADRB2	CD97	CDC34	CEBPA	CTLA4	IGFBP3	IRF4	MXD1	CLPTM1L
O-linked glycosylation (WP3315)	Up with aging	0.00408788	GALNT3	GCNT1	MUC4	B4GALT5	MUC12	B3GNT9
Bladder Cancer (WP2828)	Up with aging	0.00528825	E2F1	ERBB2	MDM2	DAPK2
RHO GTPases activate CIT (WP3376)	Up with aging	0.00614458	KIF14	CIT	MYL12B
Retinoblastoma (RB) in Cancer (WP2446)	Up with aging	0.0063955	CCNB1	E2F1	E2F2	MDM2	PCNA	RRM2	TOP2A
Mecp2 and Associated Rett Syndrome (WP3584)	Up with aging	0.00699282	CSRP1	E2F1	EZH2	MBP
RNA Polymerase I RNA Polymerase III and Mitochondrial Transcription (WP1905)	Up with aging	0.0103765	HIST1H2AJ	HIST1H2BM	HIST1H3C	HIST1H3G	HIST1H3B	HIST1H4K	HIST1H3F	HIST2H3C	HIST2H3A	HIST2H2AA4
TCF dependent signaling in response to WNT (WP3339)	Up with aging	0.0122425	HIST1H2AJ	HIST1H2BM	HIST1H3C	HIST1H3G	HIST1H3B	HIST1H4K	HIST1H3F	LGR6	KREMEN1	HIST2H3C	HIST2H3A	HIST2H2AA4
Cell Cycle (WP179)	Up with aging	0.0130849	CCNB1	E2F1	E2F2	MDM2	PCNA	YWHAH	PTTG1
Nanomaterial induced apoptosis (WP2507)	Up with aging	0.0130849	FAS	PRF1	CFLAR
Factors involved in megakaryocyte development and platelet production (WP1815)	Up with aging	0.0159545	IRF2	HIST1H3C	HIST1H3G	HIST1H3B	HIST1H3F	HIST2H3C	HIST2H3A
Signaling by Rho GTPases (WP1917)	Up with aging	0.0180856	ABR	CHN1	ECT2	ARHGAP11A	ARHGAP25	FAM13A	ARHGEF3
Integrated Pancreatic Cancer Pathway (WP2377)	Up with aging	0.0184938	FAS	E2F1	ERBB2	EZH2	IGFBP3	MDM2	PCNA	TOP2A	TP53BP2	PTTG1
Glycerophospholipid biosynthesis (WP2740)	Up with aging	0.0198165	PCYT1A	ABHD4	LPCAT1	MBOAT2	MBOAT1	PHOSPHO1
Primary Focal Segmental Glomerulosclerosis FSGS (WP2572)	Up with aging	0.0204963	ACTN4	ILK	ITGB1	MKI67	PCNA
DNA Damage/Telomere Stress Induced Senescence (WP3565)	Up with aging	0.0217917	HIRA	HIST1H2AJ	HIST1H2BM	HIST1H4K	TINF2	HIST2H2AA4
Telomere Maintenance (WP1928)	Up with aging	0.0217917	PCNA	HIST1H2AJ	HIST1H2BM	HIST1H4K	TINF2	HIST2H2AA4
Allograft Rejection (WP2328)	Up with aging	0.0227565	FAS	CTLA4	GZMB	IL2RA	PRF1
DNA Damage Response (WP707)	Up with aging	0.023484	FAS	CCNB1	DDB2	E2F1	MDM2
Rac1/Pak1/p38/MMP-2 pathway (WP3303)	Up with aging	0.023484	BIRC5	ERBB2	ITGB1	DOK2	TNIP3
G1 to S cell cycle control (WP45)	Up with aging	0.0247363	CCNB1	E2F1	E2F2	MDM2	PCNA
Imatinib Resistance in Chronic Myeloid Leukemia (WP2946)	Up with aging	0.0287383	PDGFRB	PIM1	CASZ1	SPRED2
miRNA Regulation of DNA Damage Response (WP1530)	Up with aging	0.0287383	FAS	CCNB1	DDB2	E2F1	MDM2
Syndecan interactions (WP2787)	Up with aging	0.0287383	ITGB1	SDC4
Nucleosome assembly (WP1874)	Up with aging	0.0293044	HIST1H2AJ	HIST1H2BM	HIST1H4K	CASC5	HIST2H2AA4
Arachidonic acid metabolism (WP2650)	Up with aging	0.0305698	GGT1	CYP4F3	CYP4F22
Cytokines and Inflammatory Response (WP530)	Up with aging	0.0305698	CSF1	CXCL1
DNA Damage Bypass (WP1803)	Up with aging	0.0305698	PCNA	VCP	KIAA0101	DTL
Globo Sphingolipid Metabolism (WP1424)	Up with aging	0.0305698	GCNT1	ST8SIA1
Meiotic synapsis (WP2731)	Up with aging	0.0305698	HIST1H2AJ	HIST1H2BM	HIST1H4K	TINF2	HIST2H2AA4
Mitotic G2-G2/M phases (WP1859)	Up with aging	0.0305698	CCNB1	E2F1	FOXM1	AURKA	ACTR1A	TUBB4B	CEP164
Chromatin modifying enzymes (WP3362)	Up with aging	0.0347061	HIST1H3C	HIST1H3G	HIST1H3B	HIST1H4K	HIST1H3F	HIST2H3C	HIST2H3A
Hypertrophy Model (WP516)	Up with aging	0.0347061	IFRD1	NR4A3
Interactome of polycomb repressive complex 2 (PRC2) (WP2916)	Up with aging	0.0347061	EZH2	ELL
Mitotic Prometaphase (WP2652)	Up with aging	0.0347061	BIRC5	CCNB1	CENPE	INCENP	CASC5	NCAPG
Pathogenic Escherichia coli infection (WP2272)	Up with aging	0.0370797	ITGB1	EZR	TUBB4B	TUBA1C
miR-targeted genes in adipocytes - TarBase (WP2001)	Up with aging	0.0385328	CSRP1	TMEM43
Phase 1 - Functionalization of compounds (WP1879)	Up with aging	0.0385328	FDXR	CYP4F3	CYP4F22
RHO GTPases Activate ROCKs (WP3365)	Up with aging	0.0385328	LIMK1	MYL12B
Senescence and Autophagy in Cancer (WP615)	Up with aging	0.0385328	E2F1	CXCL1	IGFBP3	IGFBP7	MDM2	PCNA
TCA Cycle (WP78)	Up with aging	0.0385328	IDH2	OGDH
Differentiation Pathway (WP2848)	Up with aging	0.043557	CSF1	CXCR1
[truncated: 20 more columns]

## Sheet: WikiPathways (Male)
WikiPathway Name	Aging direction	FDR
Eukaryotic Translation Elongation (WP1811)	Down with aging	2.25196e-75	EEF1A1	EEF1B2	EEF1D	EEF1G	EEF2	FAU	RPSA	RPL10A	RPL3	RPL4	RPL5	RPL6	RPL7	RPL7A	RPL11	RPL12	RPL13	RPL15	RPL17	RPL18	RPL18A	RPL19	RPL22	RPL23A	RPL26	RPL27	RPL30	RPL27A	RPL28	RPL29	RPL31	RPL32	RPL34	RPL35A	RPL37	RPL37A	RPL38	RPL41	RPLP0	RPLP1	RPS2	RPS3A	RPS5	RPS6	RPS8	RPS10	RPS12
Eukaryotic Translation Termination (WP1813)	Down with aging	1.4226e-71	FAU	RPSA	RPL10A	RPL3	RPL4	RPL5	RPL6	RPL7	RPL7A	RPL11	RPL12	RPL13	RPL15	RPL17	RPL18	RPL18A	RPL19	RPL22	RPL23A	RPL26	RPL27	RPL30	RPL27A	RPL28	RPL29	RPL31	RPL32	RPL34	RPL35A	RPL37	RPL37A	RPL38	RPL41	RPLP0	RPLP1	RPS2	RPS3A	RPS5	RPS6	RPS8	RPS10	RPS12	RPS13	RPS14	RPS15	RPS15A	RPS16
Cytoplasmic Ribosomal Proteins (WP477)	Down with aging	1.82833e-70	FAU	RPSA	RPL10A	RPL3	RPL4	RPL5	RPL6	RPL7	RPL7A	RPL11	RPL12	RPL13	RPL15	RPL17	RPL18	RPL18A	RPL19	RPL22	RPL23A	RPL26	RPL27	RPL30	RPL27A	RPL28	RPL29	RPL31	RPL32	RPL34	RPL35A	RPL37	RPL37A	RPL38	RPL41	RPLP0	RPLP1	RPS2	RPS3A	RPS5	RPS6	RPS8	RPS10	RPS12	RPS13	RPS14	RPS15	RPS15A	RPS16
Eukaryotic Translation Initiation (WP1812)	Down with aging	3.76318e-69	FAU	RPSA	RPL10A	RPL3	RPL4	RPL5	RPL6	RPL7	RPL7A	RPL11	RPL12	RPL13	RPL15	RPL17	RPL18	RPL18A	RPL19	RPL22	RPL23A	RPL26	RPL27	RPL30	RPL27A	RPL28	RPL29	RPL31	RPL32	RPL34	RPL35A	RPL37	RPL37A	RPL38	RPL41	RPLP0	RPLP1	RPS2	RPS3A	RPS5	RPS6	RPS8	RPS10	RPS12	RPS13	RPS14	RPS15	RPS15A	RPS16
Nonsense-Mediated Decay (NMD) (WP2710)	Down with aging	5.30355e-65	FAU	RPSA	RPL10A	RPL3	RPL4	RPL5	RPL6	RPL7	RPL7A	RPL11	RPL12	RPL13	RPL15	RPL17	RPL18	RPL18A	RPL19	RPL22	RPL23A	RPL26	RPL27	RPL30	RPL27A	RPL28	RPL29	RPL31	RPL32	RPL34	RPL35A	RPL37	RPL37A	RPL38	RPL41	RPLP0	RPLP1	RPS2	RPS3A	RPS5	RPS6	RPS8	RPS10	RPS12	RPS13	RPS14	RPS15	RPS15A	RPS16
SRP-dependent cotranslational protein targeting to membrane (WP2737)	Down with aging	1.57535e-62	FAU	RPSA	RPL10A	RPL3	RPL4	RPL5	RPL6	RPL7	RPL7A	RPL11	RPL12	RPL13	RPL15	RPL17	RPL18	RPL18A	RPL19	RPL22	RPL23A	RPL26	RPL27	RPL30	RPL27A	RPL28	RPL29	RPL31	RPL32	RPL34	RPL35A	RPL37	RPL37A	RPL38	RPL41	RPLP0	RPLP1	RPS2	RPS3A	RPS5	RPS6	RPS8	RPS10	RPS12	RPS13	RPS14	RPS15	RPS15A	RPS16
Influenza Life Cycle (WP2683)	Down with aging	1.81563e-48	FAU	RPSA	RPL10A	POLR2I	RPL3	RPL4	RPL5	RPL6	RPL7	RPL7A	RPL11	RPL12	RPL13	RPL15	RPL17	RPL18	RPL18A	RPL19	RPL22	RPL23A	RPL26	RPL27	RPL30	RPL27A	RPL28	RPL29	RPL31	RPL32	RPL34	RPL35A	RPL37	RPL37A	RPL38	RPL41	RPLP0	RPLP1	RPS2	RPS3A	RPS5	RPS6	RPS8	RPS10	RPS12	RPS13	RPS14	RPS15	RPS15A
Translation Factors (WP107)	Down with aging	0.000116447	EEF1A1	EEF1B2	EEF1D	EEF1G	EEF2
Homologous recombination (WP186)	Down with aging	0.00901736	POLD2
Endosomal Sorting Complex Required For Transport (ESCRT) (WP3575)	Down with aging	0.0222007	RPS27A	CHMP7
Metabolism of nucleotides (WP1851)	Down with aging	0.0234053	APRT	CAD	DHODH	IMPDH2	NT5E	PFAS	PAICS
TGF-beta Receptor Signaling (WP560)	Down with aging	0.0247363	SKI	TGFBR2	NOG	ZFYVE9	LEF1
Endoderm Differentiation (WP2853)	Down with aging	0.0293044	TCF7	NOG	LEF1
Generic Transcription Pathway (WP1822)	Down with aging	0.0295274	KAT2A	ZNF135	TRIM28	ZNF285	ZNF777	ZNF667	MAML2	ZNF577	ZNF496	ZNF30
Ovarian Infertility Genes (WP34)	Down with aging	0.0347061	CDK4
Gamma carboxylation hypusine formation and arylsulfatase activation (WP2762)	Down with aging	0.042733	DPH2	EEF2
Signaling by NOTCH2 (WP2718)	Down with aging	0.042733	RPS27A	MAML2
TP53 Regulates Metabolic Genes (WP3349)	Down with aging	0.0475104	PRDX2
Lipid digestion mobilization and transport (WP2764)	Down with aging	0.0483195	LIPE	AMN
GPCRs Class A Rhodopsin-like (WP455)	Up with aging	1.73525e-06	ADRB2	C3AR1	CMKLR1	CX3CR1	FPR3	PTGDR	LPAR6	NMUR1
Oxidative Stress Induced Senescence (WP3404)	Up with aging	7.50275e-06	MDM2
GPCR ligand binding (WP1825)	Up with aging	1.8859e-05	ADRB2	ANXA1	C3AR1	CX3CR1	FPR3	PTGDR	LPAR6	NMUR1	S1PR5
Senescence-Associated Secretory Phenotype (SASP) (WP3391)	Up with aging	2.01359e-05	IGFBP7
GPCRs Other (WP117)	Up with aging	2.2531e-05	ADRB2	LGR6
Meiotic recombination (WP2698)	Up with aging	7.50285e-05	BRCA1
Peptide GPCRs (WP24)	Up with aging	9.38465e-05	C3AR1	CX3CR1	FPR3
Gastric Cancer Network 1 (WP2361)	Up with aging	0.000379969	ECT2
GPCR downstream signaling (WP1824)	Up with aging	0.000656022	ADCY7	ADRB2	ANXA1	C3AR1	ECT2	FPR3	PTGDR	RGS9	ROCK2	LPAR6	NMUR1	ARHGEF3	S1PR5	FGD4
Kinesins (WP1842)	Up with aging	0.000880635	CENPE	RACGAP1
Apoptosis (WP254)	Up with aging	0.00245637	FASLG	BCL2L2	CASP10	MDM2
Vitamin D Receptor Pathway (WP2877)	Up with aging	0.00350291	ADRB2	ITGAM
O-linked glycosylation (WP3315)	Up with aging	0.00408788	ADAMTS2	ADAMTS1	SPON2	ST6GALNAC3
Bladder Cancer (WP2828)	Up with aging	0.00528825	ERBB2	MDM2
RHO GTPases activate CIT (WP3376)	Up with aging	0.00614458	CIT
Retinoblastoma (RB) in Cancer (WP2446)	Up with aging	0.0063955	MDM2
Mecp2 and Associated Rett Syndrome (WP3584)	Up with aging	0.00699282	CSRP1
RNA Polymerase I RNA Polymerase III and Mitochondrial Transcription (WP1905)	Up with aging	0.0103765	SNAPC3
TCF dependent signaling in response to WNT (WP3339)	Up with aging	0.0122425	LGR6
Cell Cycle (WP179)	Up with aging	0.0130849	MDM2	PTTG1	UBE2F
Factors involved in megakaryocyte development and platelet production (WP1815)	Up with aging	0.0159545	VPS45
Signaling by Rho GTPases (WP1917)	Up with aging	0.0180856	ECT2	RACGAP1	ARHGEF3	ARHGAP11B	FGD4
Integrated Pancreatic Cancer Pathway (WP2377)	Up with aging	0.0184938	ANXA1	FASLG	BRCA1	CASP10	ERBB2	MDM2	PLA2G4A	PTTG1
Glycerophospholipid biosynthesis (WP2740)	Up with aging	0.0198165	HADHB	PLA2G4A
Primary Focal Segmental Glomerulosclerosis FSGS (WP2572)	Up with aging	0.0204963	ILK	ITGAV	LAMB2
Allograft Rejection (WP2328)	Up with aging	0.0227565	FASLG
DNA Damage Response (WP707)	Up with aging	0.023484	BRCA1	DDB2	MDM2
Rac1/Pak1/p38/MMP-2 pathway (WP3303)	Up with aging	0.023484	ERBB2	RASA1
G1 to S cell cycle control (WP45)	Up with aging	0.0247363	MDM2
Imatinib Resistance in Chronic Myeloid Leukemia (WP2946)	Up with aging	0.0287383	PDGFRB
miRNA Regulation of DNA Damage Response (WP1530)	Up with aging	0.0287383	BRCA1	DDB2	MDM2
Syndecan interactions (WP2787)	Up with aging	0.0287383	ITGAV
Arachidonic acid metabolism (WP2650)	Up with aging	0.0305698	PLA2G4A	PTGDS
Globo Sphingolipid Metabolism (WP1424)	Up with aging	0.0305698	ST6GALNAC3
Meiotic synapsis (WP2731)	Up with aging	0.0305698	BRCA1
Mitotic G2-G2/M phases (WP1859)	Up with aging	0.0305698	PPP1R12A	NINL	CEP78
Hypertrophy Model (WP516)	Up with aging	0.0347061	IL18
Mitotic Prometaphase (WP2652)	Up with aging	0.0347061	CENPE	NCAPG
Pathogenic Escherichia coli infection (WP2272)	Up with aging	0.0370797	ROCK2
miR-targeted genes in adipocytes - TarBase (WP2001)	Up with aging	0.0385328	CSRP1	LPL	CAP1
Phase 1 - Functionalization of compounds (WP1879)	Up with aging	0.0385328	CYP51A1
RHO GTPases Activate ROCKs (WP3365)	Up with aging	0.0385328	PPP1R12A	ROCK2
Senescence and Autophagy in Cancer (WP615)	Up with aging	0.0385328	IGFBP7	MDM2	MMP14
TCA Cycle (WP78)	Up with aging	0.0385328	DLD
[truncated: 19 more columns]
