# Supplementary material for: Sexual-dimorphism in human immune system aging
Source: Nat Commun. 2020 Feb 6;11:751. doi: 10.1038/s41467-020-14396-9 (PMC7005316; doi:10.1038/s41467-020-14396-9)
Supplement: Supplementary file 10 — Supplementary Table 9 [file 41467_2020_14396_MOESM10_ESM.xlsx]

## Sheet: ATACseq peaks, females
chr	start	end	Cluster	Chromatin accessibility modeled by age
				23f	24f	26f	28f	29f	31f	32f	34f	35f	36f	38f	40f	42f	43f	45f	47f	48f	49f	51f	52f	54f	56f	57f	61f	64f	65f	66f	70f	72f	73f	75f	77f	78f	79f	82f	83f	86f	88f
chr12	25742866	25744111	1	4.25318	2.5264	1.2059	1.35942	0.397654	-0.135102	-0.402374	-0.476936	-0.121589	0.00360854	0.0883997	0.0265015	0.0498234	0.110802	0.388764	0.404636	0.457771	0.196992	0.0763551	-0.0512271	-0.138385	-0.320788	-0.233747	-0.0435207	-0.420026	-0.457564	-0.639566	-0.238772	-0.146501	-0.41737	-0.671657	-0.921577	-0.754172	-0.958959	-0.844939	-1.13288	-1.02573	-0.99283
chr1	156449957	156450967	1	4.20991	1.84791	-0.662208	-0.430286	0.162964	0.475586	0.622132	0.532443	0.149591	-0.227222	-0.235641	0.0168888	0.329518	0.149649	0.101685	0.0140718	-0.125106	0.26204	0.631946	0.939683	1.02831	0.660574	0.0751358	0.0320872	-0.0801503	-0.11112	-0.187592	-0.729402	-1.28252	-0.554115	-0.618176	-0.690813	-0.507774	-0.67514	-0.937928	-1.14091	-1.87305	-1.17297
chr19	47115214	47115891	1	4.07357	2.26602	0.306085	0.0949929	0.104179	-0.0423096	0.134236	0.291503	0.428552	0.849445	0.952598	0.974785	0.145521	0.144659	-0.147187	0.114217	0.202268	0.223001	0.52449	0.062468	0.25772	0.119518	-0.230165	-0.711687	-0.340991	-0.407481	-0.309293	-0.511723	-0.99122	-0.894575	-0.556508	-0.820754	-0.606492	-0.747621	-0.709787	-0.940339	-1.77722	-1.52448
chr19	41633764	41634246	1	4.00636	2.34069	0.845671	1.01154	0.849471	0.404443	0.0304417	0.0659515	0.306415	0.55041	0.743025	0.708971	0.158403	-0.0484529	0.0652667	0.317661	0.490248	0.408946	-0.0108278	0.0030773	-0.261013	-0.313441	-0.219793	-0.585376	-0.809742	-0.706941	-0.645879	-0.964251	-0.937063	-0.87563	-0.904393	-0.650651	-0.932274	-0.852076	-0.716556	-0.78605	-1.05492	-1.03167
chr17	61912180	61912604	1	3.94346	2.58661	1.55454	1.8024	0.82718	0.283393	-0.413083	-0.252249	0.180564	0.079917	-0.0774488	0.0110405	0.180093	-0.34119	-0.152444	0.0795459	-0.298422	-0.429571	0.0170106	0.0917522	0.146067	0.147599	-0.266752	-0.762953	-0.713931	-0.710648	-0.549468	-0.324318	-0.229089	-0.139973	-0.708964	-0.69862	-0.63611	-0.43805	-0.996779	-0.572721	-0.988593	-1.22979
chr16	85482054	85482839	1	3.88339	2.5914	0.731535	-0.101977	-0.452363	-0.340747	-0.343119	-0.465912	-0.363575	-0.0688061	0.379666	0.445117	0.358317	0.177161	0.0978929	-0.25003	0.0373023	0.502596	0.737177	0.429361	0.580367	0.258493	0.249004	0.25412	0.11334	-0.410493	-0.05629	-0.037746	0.0510038	-0.418321	0.0656613	-0.678246	-1.29007	-1.84819	-1.41214	-1.21533	-1.13701	-1.05254
chr6	26572734	26573204	1	3.86624	2.46866	0.96471	0.72879	0.534075	0.525361	0.266192	0.566833	0.743598	0.928163	0.686849	0.592536	0.0367892	0.133729	0.247372	-0.104633	-0.166845	-0.220151	-0.181034	-0.227671	-0.535231	-0.385179	-0.148471	-0.0107166	-0.192141	-0.26559	-0.502218	-0.477246	-0.743041	-0.850394	-0.87947	-0.907055	-1.01474	-0.995515	-1.02242	-0.922562	-1.25585	-1.28173
chr1	155246928	155247540	1	3.78429	1.92195	-0.26463	-0.371166	-0.201335	-0.646607	-0.362439	0.332298	0.424966	0.102795	-0.406314	-0.3434	-0.0452423	0.336983	0.683502	0.32826	0.148588	0.420881	-0.145081	0.365326	0.871222	0.8721	0.778026	0.264654	0.498192	0.639184	0.60918	0.189772	-0.312039	-0.501059	-1.1343	-0.794532	-1.34606	-0.959119	-1.24184	-1.44444	-1.60986	-1.44271
chr1	198640418	198640697	1	3.78335	2.72309	1.3778	0.955136	0.815199	0.545254	0.330451	0.600685	0.67511	0.363804	-0.0309127	0.1401	-0.184745	0.0165238	0.114269	-0.137826	-0.121173	0.0648523	0.0327606	-0.0385082	-0.132028	-0.131373	-0.3766	-0.222066	-0.370402	-0.404692	-0.528624	-0.337089	-0.611894	-1.28375	-1.21682	-1.00358	-0.899256	-0.774701	-0.951122	-0.851666	-0.93856	-0.991002
chr14	64225964	64227135	1	3.74257	2.57039	1.51408	1.24398	0.570919	0.159113	-0.452617	0.136008	0.407523	0.413365	0.594538	0.693386	0.28968	0.0339537	-0.250731	-0.421578	-0.22843	-0.0446711	0.0794743	0.179306	0.00724538	-0.309585	-0.203601	-0.206902	-0.311813	-0.401357	-0.708583	-0.738663	-0.234147	-0.623685	-0.364324	-0.682406	-0.372138	-0.762964	-1.15557	-1.31278	-1.51422	-1.33477
chr8	27181227	27181631	1	3.73344	2.04577	1.95241	0.579491	1.0218	-0.576033	-0.343907	-0.203138	-0.270363	0.162212	-0.138649	-0.513554	-0.183044	0.14003	0.46081	0.595481	-0.735234	0.713727	0.318478	-0.317497	-0.285368	-0.916528	-0.0514064	-0.333753	0.325889	-0.993586	0.293405	-0.290239	0.426	0.464576	-0.865387	-0.150447	-0.976707	-0.899954	-0.251893	-1.2476	-0.859584	-1.82966
chr12	92691413	92692121	1	3.64122	1.91403	2.0389	0.663081	1.19095	0.224637	-0.249604	-0.294032	-0.28761	0.0353369	0.202914	0.0257646	0.645571	-0.248111	0.560726	0.201278	-0.458668	-0.571431	0.389571	-0.0659127	-0.053355	0.448827	0.193221	-1.14869	0.193305	-1.30193	-0.652615	-0.991026	-0.0022549	0.427451	-1.32454	-0.0468393	-1.62321	-0.37362	-0.658922	-1.02011	-0.846372	-0.777934
chr15	60855719	60856304	1	3.5916	2.20656	0.738688	0.820256	0.633751	0.335664	-0.043125	0.116888	0.390094	0.664706	0.517991	0.862459	0.827872	0.271273	0.249359	-0.375166	-0.312446	-0.00399347	-0.731993	-0.72537	-0.286003	-0.0303367	0.0920883	0.435178	0.0190193	-0.260169	0.261383	-0.319144	-0.912958	-0.913848	-0.484246	-0.38414	-0.0625525	-0.686142	-1.39193	-1.52174	-1.8836	-1.70593
chr4	122097383	122097965	1	3.58689	2.06192	0.459738	-0.231925	-0.822844	-0.323102	-0.439766	0.259302	0.768122	1.3158	1.09782	0.922309	0.949737	0.470437	0.245969	0.483462	0.418919	-0.0375458	-0.199439	-0.8382	-0.273398	-0.0717969	-0.396085	-0.107476	-0.102766	0.0574763	-0.325907	-0.147674	-0.275785	-0.303138	0.00515632	-0.636511	-0.483631	-1.01966	-1.01336	-1.5911	-1.92257	-1.53937
chr16	84582370	84583364	1	3.52741	0.237515	0.838286	-1.55358	-1.44527	0.287059	-0.847873	-0.788011	0.400287	-0.715611	0.787938	-0.348515	0.514702	0.494741	0.401161	-0.186069	0.183596	0.614296	-0.176439	0.713337	-0.458663	0.590277	-0.961155	0.44782	-1.25815	0.0832503	0.80605	0.821525	0.742926	-0.467266	0.619507	0.825258	0.534251	0.192598	-1.77	-1.47068	-0.724094	-1.4924
chr15	75135050	75135983	1	3.5087	2.71653	1.41833	0.865154	0.806558	0.831821	0.388979	0.395582	0.225454	-0.065908	-0.0604016	0.0958679	0.0952055	0.0657791	-0.294898	-0.25276	-0.0614163	-0.000274101	-0.00405841	0.0423398	-0.413679	-0.464091	0.0280311	-0.0583027	0.181936	-0.118266	0.160744	-0.178072	-0.238296	-0.426631	-0.875657	-0.632209	-0.673501	-0.904482	-1.20446	-1.4817	-1.73758	-1.68036
chr1	67614539	67615278	1	3.50382	2.77796	1.78422	1.17127	0.45899	0.297984	0.236343	-0.000598572	0.160892	0.265376	0.251584	0.393017	0.435482	0.377383	0.069584	-0.397788	-0.288395	0.0339752	-0.214378	-0.27604	-0.454221	-0.315492	-0.0340609	-0.125519	-0.358591	-0.107561	-0.316262	-0.0515997	-0.05834	-0.140279	-0.904209	-1.13173	-1.10687	-1.24368	-1.02049	-1.01334	-1.42643	-1.23201
chr17	2162880	2163687	1	3.47962	0.913571	1.11255	-0.337808	0.386554	-0.184449	0.62208	-0.0853489	0.28573	-0.148711	0.905213	0.397372	0.852479	1.47269	0.830969	0.495775	-0.11818	-0.22708	0.97617	-0.0978979	-0.615526	0.316729	-0.841613	0.129792	0.204243	-0.460548	-0.957787	0.293994	-0.649479	-1.27421	0.322366	-0.804763	-0.61082	-0.501527	-1.01826	-2.36269	-1.48495	-1.21625
chr16	20855577	20856395	1	3.47946	2.33773	0.787595	0.502718	0.117827	-0.275556	-0.155045	-0.15109	0.197127	0.127759	0.15287	0.531656	0.653884	0.483521	0.358437	0.457523	0.443054	0.665578	0.405444	0.54958	0.82589	0.551658	0.258733	-0.0660542	-0.613496	-0.621601	-0.17907	-0.327974	-0.714434	-1.1322	-0.669084	-0.952162	-1.22525	-1.42528	-1.57744	-1.219	-1.25795	-1.32534
chr19	12880502	12880771	1	3.43634	2.67382	1.30695	0.503571	0.63604	0.573783	0.323385	0.151603	0.170374	0.237384	0.0947609	0.0778619	0.23476	0.468171	0.338354	0.151225	0.318479	0.313382	0.214935	-0.290902	-0.4485	-0.495367	-0.185304	-0.188787	-0.149884	0.0540822	0.16428	-0.328138	-0.247449	-0.750947	-1.09508	-0.72144	-0.638089	-0.578618	-1.09017	-1.3348	-2.08763	-1.81244
chr14	93069584	93070220	1	3.39323	2.14007	0.6778	0.638935	1.03928	0.873691	0.862979	0.661948	0.328838	0.148475	0.266673	0.667362	0.939495	0.676799	0.605635	0.253894	0.179168	0.378447	-0.493184	-0.497243	-0.609392	-0.732637	-0.526201	-0.344147	-0.595648	-0.725276	-0.626128	-0.440742	-0.386671	-0.486433	-0.332297	-0.567082	-0.544545	-0.91502	-1.18828	-1.08309	-1.81634	-1.82236
chr2	27308619	27309987	1	3.38067	2.17126	-0.0837412	0.873379	1.2519	-0.634724	0.493281	0.721471	-0.256835	0.128648	1.40406	-0.242007	0.135932	0.298466	0.685347	0.732623	-0.0214879	-0.768316	0.398394	-0.471217	0.0142645	-0.319003	-0.650759	-0.898158	-0.312577	-0.435781	-0.0976229	-0.382465	0.468176	0.12213	-1.1201	0.53712	-0.573345	-1.07311	-1.78956	-1.19369	-1.68666	-0.805953
chr5	130752690	130753381	1	3.3653	2.71336	1.88326	1.50382	0.986621	0.381063	-0.015609	-0.143994	0.023617	0.192991	0.450036	0.518271	0.389557	0.514424	0.123446	-0.292938	-0.405442	-0.184069	-0.204445	-0.178055	-0.0534918	-0.0721727	-0.204983	-0.178025	-0.199405	-0.59511	-0.701488	-0.644796	-0.635015	-0.496717	-0.768385	-0.887535	-0.745627	-0.760405	-1.32416	-1.11072	-1.21565	-1.02753
chr1	244964430	244964937	1	3.35496	1.72608	-0.0260123	-0.155365	0.0772699	0.658834	0.583499	0.23459	0.49883	0.861297	0.751011	1.13517	1.1363	1.25848	0.898175	0.193485	0.481005	0.250721	-0.329301	-0.232709	-0.522509	-0.205144	-0.467558	-0.267618	-0.467999	-0.712355	-0.624637	-0.149932	-0.43064	-0.495462	-0.20698	-0.614406	-0.654821	-0.912678	-1.7018	-1.82522	-1.49401	-1.60256
chr12	121341201	121342594	1	3.35289	2.43274	1.13982	0.813035	0.897866	0.694157	0.50483	0.537093	0.508564	0.158754	0.115385	0.249884	0.220473	0.137128	0.458782	0.0828613	0.196008	0.17204	0.0743235	0.119855	-0.10216	-0.131023	-0.0947587	-0.269132	-0.225442	-0.0131751	0.0920127	-0.272022	-0.713333	-0.501455	-1.36584	-1.2717	-1.16728	-1.18197	-1.24061	-1.57795	-1.54894	-1.28171
chr1	25531330	25531557	1	3.35286	2.93215	1.99493	1.00634	0.449346	0.288266	0.123228	0.239531	0.111955	0.219497	0.401816	0.473372	0.642024	0.678815	0.284185	0.0450127	-0.0261684	-0.0861667	-0.296419	-0.345426	-0.623566	-0.445588	-0.353362	-0.520147	-0.269338	-0.302917	-0.412757	-0.785998	-0.555917	-0.690035	-0.730522	-0.645368	-0.8472	-0.889802	-1.11927	-1.39209	-1.0144	-0.890871
chr11	73336831	73337074	1	3.34872	1.7375	0.230404	0.756988	0.313118	-0.00799647	-0.251566	1.16931	1.79841	1.29984	0.668049	0.969766	0.0476915	0.0280939	-0.286004	-0.891995	-0.276541	-0.598608	-0.649712	-0.32001	-0.617322	-0.556287	-0.205999	-0.103367	-0.566628	-0.486957	0.0438738	-0.161425	0.222766	0.107399	0.215473	0.212983	-0.275089	-0.566032	-1.26997	-1.46723	-1.42146	-2.19019
chr2	197024463	197025311	1	3.33838	2.70916	1.98021	1.70918	0.914522	0.55907	0.374449	0.457221	0.412027	0.525682	0.17291	0.138445	0.0697552	0.0576999	-0.170769	-0.740568	-0.63562	-0.602752	-0.396753	-0.504393	-0.44141	-0.395165	-0.199248	-0.124092	-0.593463	-0.277825	-0.478661	-0.287433	-0.376189	-0.791304	-0.457394	-0.569792	-0.582963	-0.42697	-0.808506	-0.970653	-1.25941	-1.32738
chr2	176991691	176992132	1	3.32969	2.07198	0.984767	1.12474	0.772267	0.411622	0.455128	0.845893	1.05458	0.836604	0.803485	0.771392	0.666884	0.612476	0.0389477	0.220253	0.158152	0.218851	-0.0228877	-0.29657	-1.09627	-0.828511	-0.624059	-0.532431	-0.468469	-0.450077	-0.603514	-0.591537	-0.997705	-0.988129	-1.09842	-1.27518	-0.953103	-0.911529	-1.00215	-0.858632	-1.0451	-0.733437
chr2	202056015	202056831	1	3.32579	2.37883	1.11932	0.693114	0.437011	0.534713	0.423852	0.491492	0.512905	0.8125	0.772066	0.65263	0.0690042	0.411859	0.346593	0.0776037	-0.0555231	0.0624849	-0.213208	-0.457408	-0.706099	-0.333393	-0.625679	-0.344537	-0.598137	-0.291301	0.0528565	0.0256565	0.24044	-0.251501	-0.111005	-0.836453	-1.38994	-1.23117	-1.20306	-1.264	-1.6519	-1.87641
chr18	67635230	67635898	1	3.32378	1.52314	-0.595264	-0.106391	-0.3703	-0.260616	-0.0881388	-0.133193	-0.169288	0.448897	0.765537	1.23513	1.10607	1.00174	0.403661	-0.0256904	0.439932	0.454785	0.340237	-0.206808	0.327452	0.260962	-0.211716	0.149399	-0.0787104	0.353012	0.737783	0.746889	0.135021	-0.40137	-0.82832	-1.27215	-1.25253	-1.88713	-1.65548	-1.33902	-1.43411	-1.43721
chr17	61774909	61775578	1	3.32198	2.54637	1.77217	1.91138	1.42164	0.527671	0.130161	0.21166	0.0407439	-0.298824	-0.0820961	0.13863	0.114086	0.198359	0.087908	-0.192922	0.228121	0.0524012	-0.321436	-0.486135	-0.372108	-0.51069	-0.345272	-0.226914	-0.145904	0.0435052	-0.290828	-0.203355	-0.630583	-0.789118	-0.593203	-0.815545	-1.04847	-1.04905	-1.23627	-0.95468	-1.10864	-1.04475
chr4	54922547	54922905	1	3.32085	2.59483	1.52216	0.749563	0.290959	0.384882	0.278009	0.0567158	0.487082	0.790848	0.788254	0.999403	0.702899	0.767527	0.0939003	0.0896218	0.108669	0.0317213	-0.492861	-0.499908	-0.721427	-0.736848	-0.47398	-0.164715	-0.522784	-0.204107	-0.194716	-0.150542	-0.670549	-0.842366	-0.802527	-0.939746	-0.851495	-0.952151	-1.44246	-1.03758	-1.26261	-1.09453
chr11	127924207	127924916	1	3.3206	2.73765	1.80373	1.24933	0.989437	0.737274	0.595705	0.742993	0.33128	0.445782	0.22489	0.457139	0.502195	0.27247	-0.211912	-0.18681	-0.139097	-0.256418	-0.526818	-0.361894	-0.38803	-0.417295	-0.400452	-0.691599	-1.05349	-0.888016	-0.813599	-0.858677	-0.997101	-0.750587	-0.473102	-0.731539	-0.658387	-0.95103	-0.875041	-0.640055	-0.686187	-0.453346
chr10	88730711	88731733	1	3.3128	1.86513	0.331873	0.538051	1.00826	1.50839	1.10565	0.764098	0.777725	0.352041	0.619032	0.980689	0.943731	0.387107	0.0913408	-0.160304	-0.129574	-0.343589	-0.158828	-0.474984	-0.291672	-0.426448	-0.41443	-0.652082	-0.97495	-0.948553	-0.489564	-0.193004	-0.159831	-0.00251574	-0.578984	-0.863678	-0.802924	-1.62109	-1.07824	-1.03645	-1.51806	-1.26616
chr12	69223771	69224532	1	3.31183	1.85789	0.319576	-0.117857	-0.866136	-0.770603	-0.883168	-0.42641	0.290608	0.320371	-0.178332	0.212773	0.130655	0.697015	0.45498	-0.105475	0.646634	0.680173	0.428027	-0.0206564	0.170056	0.4919	0.60254	1.01537	0.520064	0.209215	0.120638	0.306836	0.288792	0.325598	-0.282633	-0.388707	-0.983345	-1.23814	-2.1169	-1.39643	-1.5984	-2.02835
chr6	18388514	18388825	1	3.30931	2.51905	1.69198	1.35259	0.519804	-0.0386243	-0.0271399	0.0400215	0.492798	0.70653	0.653925	0.553771	0.604351	0.557707	0.571878	-0.00279893	-0.104588	0.10076	0.128119	-0.503734	-0.117161	-0.395987	-0.683188	-0.798218	-0.458224	-0.121883	-0.38291	-0.415766	-0.803814	-1.00015	-0.893522	-1.04808	-0.520841	-0.64845	-1.05591	-1.39912	-1.16585	-1.21662
chr2	62424482	62424849	1	3.30771	2.72539	1.77819	0.835525	-0.0722756	0.0962129	0.284462	0.58421	0.734653	0.858235	0.334682	0.566305	0.274436	0.0467441	-0.0589366	-0.00278837	0.314761	0.327771	0.0115763	-0.467456	-0.87842	-0.684903	-0.392481	-0.362358	-0.477399	0.033778	-0.0850476	0.100541	-0.507551	-0.560985	-0.927832	-0.960962	-0.810938	-1.23959	-0.812539	-1.1639	-1.33413	-1.41469
chr11	65640672	65641582	1	3.30766	2.45283	1.09251	0.631692	0.835549	0.724117	0.556761	0.792027	0.385297	0.159838	-0.0976406	0.141979	-0.0195161	0.0629124	0.578865	0.161218	0.165968	0.0986576	0.356633	0.342939	-0.020045	-0.047249	-0.116372	-0.205569	-0.139776	0.0795759	-0.00833746	-0.573946	-0.860537	-0.679962	-0.82985	-0.700492	-1.26538	-1.1325	-1.41508	-1.46664	-1.69887	-1.64926
chr6	26501875	26502308	1	3.2975	2.92117	1.92356	0.853543	0.54803	0.803653	0.706379	0.357802	0.743319	0.262207	0.125379	0.247575	-0.366891	-0.471559	-0.402493	-0.204766	-0.703001	-0.587452	-0.246707	-0.217919	0.029144	-0.321936	-0.154071	-0.22228	0.0654931	0.130644	0.180356	-0.126664	-0.642692	-0.930473	-0.821198	-0.521097	-0.732383	-0.764862	-0.902101	-1.34664	-1.34714	-1.16142
chr1	9784871	9785378	1	3.29147	0.545014	1.001	-0.602209	-0.426388	-0.106953	0.299845	0.426819	0.111165	-0.123199	-0.670542	-0.676038	1.04819	-0.192069	0.0635804	0.198843	0.252275	0.503779	1.87545	0.254616	-0.0900914	-0.611291	-0.364827	0.61633	-0.645198	0.354349	0.962858	-0.438516	0.0753082	0.310769	-1.27469	0.447387	-1.86806	-1.35289	0.64721	-1.48926	0.00950299	-2.36352
chr2	234327314	234327868	1	3.28449	0.982332	1.42765	0.856835	0.889337	0.800165	0.854396	0.537769	-0.0458437	0.66403	1.90549	0.252214	0.196333	-0.614937	0.822263	0.487418	-0.0471359	-0.819459	-0.879782	-0.314579	-0.287969	-0.460376	-0.735847	-0.793602	-1.08051	-0.372911	-0.718989	-0.302178	-0.499438	0.127516	-0.482275	-2.23434	-1.13648	-0.844333	0.413375	-1.08141	0.131753	-0.880958
chr3	196466427	196468160	1	3.27864	2.21412	1.2083	1.26219	1.01893	0.998189	1.05727	0.882487	0.663594	0.54706	0.281365	0.446883	0.621547	0.464772	0.236842	-0.100836	-0.505419	-0.405415	-0.308006	-0.31079	-0.729031	-0.644739	-0.521848	-0.278478	-0.298195	-0.362171	-0.284433	-0.58985	-0.606386	-0.670961	-1.09975	-0.979589	-1.20324	-1.00698	-1.26187	-0.823665	-1.1162	-1.07433
chr17	7239678	7240504	1	3.27295	2.59395	1.56624	1.2246	1.1915	0.915768	0.712417	0.80346	0.618516	0.362061	0.320544	0.552274	0.10572	-0.00990876	-0.167424	-0.238006	-0.269495	-0.129323	-0.468228	-0.868441	-0.934163	-0.849044	-0.579112	-0.771954	-0.552642	-0.584532	-0.247789	-0.209575	-0.751445	-0.424065	0.0180736	-0.316767	-0.572863	-1.05746	-0.953223	-1.12816	-1.06967	-1.10479
chr6	107939764	107940403	1	3.25487	2.26912	1.28347	1.53447	1.17093	0.551934	0.23082	0.172765	0.21493	0.416731	0.76309	1.07813	-0.0138615	-0.226705	-0.918022	-0.603874	-0.513095	-0.431141	-0.126691	-0.321485	-0.474359	-0.5201	-0.692052	-0.67997	-0.477272	-0.0510778	-0.55229	-0.0412285	0.250377	0.218575	0.53863	-0.266966	-0.433675	-0.939539	-1.41512	-1.11062	-1.46356	-1.67614
chr6	36750675	36750872	1	3.2394	2.79018	1.49444	0.479847	0.713576	0.659118	0.360741	0.404687	0.362768	0.153396	0.458408	0.588527	0.557695	0.646467	0.155455	-0.026545	0.220145	0.183367	0.21181	0.0534791	0.0985639	0.0128501	-0.592063	-0.331088	-0.336182	-0.590138	-0.92942	-1.0419	-1.16298	-1.39736	-0.742338	-0.667107	-0.937176	-0.90913	-1.38378	-0.848223	-0.933493	-1.016
chr10	17248050	17248768	1	3.22826	2.09888	1.14491	1.35659	1.36274	1.29776	0.530028	0.0955775	0.834949	1.07484	0.563797	0.461611	0.376443	0.413893	0.0330127	-0.339814	-0.455821	-0.648731	-0.385534	-0.347779	-0.204205	-0.129622	-0.522199	-0.521783	-0.475072	-0.648315	-0.74733	-0.772274	-0.73955	-0.599794	-0.774869	-0.406887	-0.458678	-0.550667	-1.05466	-1.06854	-1.32225	-1.69892
chr7	28701837	28702153	1	3.21651	0.857381	1.4741	-0.378905	1.20553	0.327999	1.27876	0.843374	0.0445266	0.0816924	0.114222	0.41874	0.617534	0.842883	-0.595794	-0.0619466	0.152737	-0.375775	0.380554	-0.323074	0.275349	0.763125	-0.674361	-0.26979	-0.531938	0.889071	-0.141335	0.184226	0.0709485	-0.0442656	-1.10623	-0.96223	-1.68097	-1.51589	-2.04014	-1.2606	-0.779037	-1.29698
chr11	94668010	94668448	1	3.21008	2.24304	1.37143	1.21203	0.54195	0.38299	0.149181	-0.336978	0.159266	0.55009	0.310097	0.530736	0.368521	0.76444	0.433644	0.454621	0.56699	0.472138	0.0441386	0.0483627	0.133472	-0.205279	-0.159481	0.0310848	-0.157469	-0.515552	-0.220185	-0.812779	-0.755368	-1.05366	-1.2045	-1.53696	-1.6033	-1.45655	-1.34494	-0.944529	-0.834174	-0.836598
chr7	92274785	92275211	1	3.191	2.51339	1.51799	1.20165	1.13334	0.482855	0.130186	0.104293	0.310922	0.182382	0.434871	0.457185	0.349884	-0.0403936	0.321712	0.312879	0.446764	0.497592	0.582727	0.208138	-0.434357	-0.928475	-1.1972	-1.16996	-1.37172	-0.944833	-0.331794	-0.664591	-0.589612	-0.593905	-0.265621	-0.445967	-0.53873	-0.690214	-0.999217	-0.758691	-0.963452	-1.45103
chr1	198610650	198611397	1	3.1902	2.77379	2.05332	1.47014	0.764691	0.0183712	0.0579898	0.452373	0.4393	0.662367	0.339418	0.496736	-0.0842333	-0.0437318	-0.00887878	-0.0777149	-0.245258	-0.142068	0.0205793	-0.0577366	0.160904	0.0492162	-0.296806	-0.301568	-0.562988	-0.791351	-1.02942	-1.0527	-1.02187	-1.16446	-1.03337	-0.938034	-0.493803	-0.34476	-0.671769	-0.54161	-1.02895	-1.01631
chr7	855994	856910	1	3.17811	2.87973	1.86886	0.9209	0.923334	0.849575	0.63041	0.5875	0.639739	0.199531	0.268788	0.357188	0.0494158	-0.0357533	-0.315847	-0.479348	-0.461136	-0.301521	-0.0955405	-0.226853	-0.322752	-0.398249	-0.347872	-0.46759	-0.281819	0.0126307	0.130571	-0.055871	-0.61058	-0.57182	-0.979045	-1.0374	-0.954316	-1.07384	-1.00416	-1.17628	-1.3343	-0.96439
chr11	85456619	85456953	1	3.17513	2.01445	1.04216	1.41981	0.938286	-0.188341	-0.663044	-1.06918	-0.450527	-0.143554	-0.0679531	0.00159503	0.0359141	-0.168178	0.184851	-0.293547	0.0821301	0.420883	0.544905	0.580377	0.594476	0.686794	0.630407	0.349852	0.100027	0.0542846	0.54968	0.145389	0.255555	-0.315874	-0.794147	-1.38053	-1.19774	-1.23563	-1.59829	-1.23459	-1.7517	-1.25414
chr17	1667432	1667975	1	3.17162	2.43823	1.63257	1.4919	0.537428	-0.276108	-0.128069	-0.172991	-0.184459	0.0430057	-0.322778	0.0348023	0.252241	0.84791	1.22142	0.539559	0.658295	0.657133	0.420269	0.0390009	-0.382193	-0.383066	-0.624166	-0.760205	-0.713442	-0.732164	-0.391794	-0.20657	-0.146361	-0.291764	-0.608958	-0.704346	-0.849279	-0.987717	-1.37074	-1.52365	-1.33204	-0.892532
chr2	70475296	70476274	1	3.16623	1.59509	0.565426	1.44274	1.5739	1.34421	0.897647	0.7903	0.668855	0.611711	0.237523	0.510844	0.277977	0.12275	0.406746	0.055585	0.0943367	0.241685	0.161962	0.0614545	-0.507251	-0.378317	-0.451801	-0.494918	-0.681773	-0.597378	-0.627557	-0.76102	-1.10687	-1.13493	-0.779062	-0.743053	-0.442308	-0.524302	-1.02443	-1.52428	-1.44066	-1.60706
chr1	36348309	36349372	1	3.15723	1.64118	1.31294	1.1349	1.03417	-0.242026	1.1631	1.35477	0.60518	0.713392	0.451988	0.153354	-0.418522	1.08608	0.456	-0.082522	-0.577589	0.125846	-0.59037	-0.455129	-1.1184	-0.78991	-0.895604	-1.06802	-0.953589	-0.289115	0.299287	0.550158	-0.577054	-0.682294	-0.342318	-0.504124	-1.09112	-1.94696	-0.57526	-0.926815	-0.189096	-0.92375
chr22	41939908	41940845	1	3.15332	2.25541	1.32447	1.8658	1.55182	0.450745	0.798338	0.648589	-0.247307	-0.579758	-0.0964905	-0.552411	-0.400442	0.399453	-0.502548	-0.380082	0.854674	0.357028	-0.769716	-0.677051	0.173644	0.503287	-0.72291	-0.941463	0.149801	-0.547544	-0.564319	-0.212884	-1.32668	-1.44967	-0.829335	-0.1023	-0.216379	-0.377703	-0.632795	-0.372946	-0.776472	-1.20717
chr10	35736598	35737247	1	3.15322	2.24325	1.34361	1.30663	0.949591	0.520368	0.425591	-0.148942	-0.0399456	0.54602	0.579532	0.569846	0.688858	0.860497	0.000692854	-0.0872658	0.121864	0.103859	-0.222141	-0.47538	-0.0708227	0.102942	-0.446746	-0.365209	-0.832109	-0.38637	0.0302659	-0.0202783	-0.2193	-0.54459	-0.721406	-0.95445	-0.672575	-0.997939	-1.26968	-1.87446	-1.58095	-1.61607
chr12	121662469	121662827	1	3.14834	0.988323	-0.927476	-0.675746	-0.595235	0.496193	0.627116	0.447954	1.21745	1.08578	1.41405	1.49499	1.07883	0.453026	0.956101	1.04164	0.629379	0.934541	0.164023	-0.388236	-0.232264	-0.400621	-0.674487	-0.792427	-0.551226	-0.78525	-0.432476	-0.809282	-1.0242	-0.792487	-0.97581	-0.877792	-0.368864	-0.452397	-1.11311	-0.756551	-1.17224	-1.37955
chr10	121544229	121544598	1	3.13848	2.06422	1.21232	1.5385	1.12684	1.33668	0.913277	0.482831	0.700525	0.794864	0.626266	0.498583	0.284431	0.156743	-0.0458693	-0.233128	-0.362282	-0.154923	-0.246242	-0.287333	-0.173357	-0.0972867	-0.438635	-0.372858	-0.77014	-0.886988	-0.920074	-0.671928	-0.567172	-0.62983	-0.45745	-0.615956	-1.25804	-1.26512	-1.53613	-1.08482	-0.973983	-0.825005
chr1	65515649	65516140	1	3.13826	0.68852	1.35717	-0.44945	0.407641	-0.286257	0.24607	-0.633617	1.11039	-1.49641	-1.0446	-0.31655	2.00357	-0.318311	1.60333	-0.366292	0.553502	-0.0559964	0.0293641	-0.154315	0.349507	-0.376083	-0.160511	-0.925152	0.95741	-1.22922	-0.552448	0.548443	-0.957993	-0.0450943	0.396421	0.911862	-0.33801	-0.114653	-1.66043	-0.411313	-1.38182	-1.02693
chr22	39266349	39266828	1	3.13029	2.2009	0.903091	0.979627	0.476666	-0.0907124	-0.332273	-0.185898	-0.157411	0.00177457	0.0198979	0.0734432	0.177299	-0.161634	0.249761	0.0626565	0.391327	0.316316	0.195695	0.475154	0.532732	0.542676	0.446934	0.579539	0.719303	0.748603	0.64984	-0.211378	-1.28758	-1.08019	-0.797517	-0.931882	-1.33216	-1.26335	-1.63455	-1.36593	-1.4501	-1.59097
chr19	16327671	16328579	1	3.12156	2.65453	1.46417	0.970974	1.04699	0.29553	-0.388585	0.149459	0.792215	0.537902	0.306725	0.879221	0.406494	0.211415	0.205199	-0.250929	-0.785056	-0.387804	-0.203724	-0.736047	-0.407587	-1.1342	-0.939726	-1.66103	-0.711405	0.193269	-0.154436	0.252655	0.33267	0.612963	-0.875721	-1.05716	-0.539083	-1.18916	-0.686116	-0.477368	-1.15656	-0.692257
chr16	66442148	66442694	1	3.10505	2.65085	2.21728	1.80015	0.807432	0.687561	0.386427	-0.0237017	0.298766	0.303919	0.0587072	0.246521	-0.00930996	0.0810424	-0.290547	-0.218395	-0.144702	-0.0352608	0.279298	0.190357	0.0768613	-0.0260362	-0.323199	-0.459436	-0.759176	-0.711953	-0.634946	-0.756297	-1.03538	-1.05577	-1.11674	-0.80355	-0.777366	-0.987431	-0.953756	-0.628199	-0.729288	-0.70977
chr22	50587405	50587987	1	3.09863	2.54835	1.81561	1.88629	0.962032	0.324374	0.0681392	0.155735	-0.257828	-0.432729	-0.545369	-0.523346	-0.57103	-0.535517	-0.822929	-0.851125	-0.440836	0.18258	0.418544	0.55073	0.497817	0.468287	0.591174	-0.191769	0.344887	0.278825	-0.0564052	-0.453473	-0.339754	-0.584171	-0.520044	-0.673341	-0.968637	-1.00042	-1.42341	-0.914342	-1.16347	-0.922072
chr5	172410427	172411826	1	3.09369	2.70839	1.9096	1.26574	0.871748	1.11084	0.587694	0.32712	0.16908	-0.232157	-0.399178	-0.176322	-0.692806	-0.560979	-0.220479	-0.40312	-0.0818757	0.128174	-0.0721609	-0.154618	-0.411613	-0.0211576	-0.181425	-0.285653	-0.559544	0.400154	0.129795	-0.124009	-0.49568	0.0136081	-0.177387	-0.524727	-0.436076	-0.44924	-1.17807	-1.62943	-1.71321	-1.53471
chr10	88209621	88210118	1	3.08464	2.59999	1.82998	1.32695	0.674545	-0.165352	-0.330862	-0.292882	0.180539	0.249871	0.435277	0.34156	0.531528	0.448695	0.35438	-0.0392263	-0.087609	-0.043305	0.211874	0.324474	0.743761	0.225987	0.362162	0.183036	-0.347872	-0.929861	-0.652183	-0.813056	-0.861789	-1.08626	-1.10598	-1.04988	-1.17256	-1.19538	-0.994718	-0.990516	-1.0005	-0.949452
chr4	38677089	38677575	1	3.08269	2.54566	1.75033	1.58075	1.34657	0.438872	-0.0900556	0.0277526	0.158566	0.419819	0.475184	0.714477	0.129944	-0.325537	-0.497916	-0.63915	-0.4407	-0.422023	-0.419524	-0.427219	-1.02734	-0.718757	-0.3238	0.367081	-0.0274228	0.26335	0.0506341	-0.0170864	-0.210365	-0.369618	-0.174217	-0.601903	-0.468567	-0.562723	-1.05905	-1.65032	-1.3699	-1.5085
chr15	29076950	29077927	1	3.07952	1.28701	0.859693	0.0432335	-0.944463	-0.777922	-0.827392	-0.0715464	-1.27203	0.714083	0.0301909	-0.0854393	0.981467	0.114253	1.67014	0.106621	-0.778801	0.724005	0.46851	0.683343	0.367978	0.712393	0.314168	-0.717085	0.137313	0.680433	-0.626112	0.307542	0.25214	-0.252841	1.03812	-1.4838	-1.31737	-0.10498	-1.43262	-0.796103	-1.97982	-1.10383
chr17	65465331	65465915	1	3.07199	2.44994	1.63611	1.36765	0.430575	0.515506	0.450591	0.805445	0.721689	0.916231	0.870414	0.973914	0.435421	-0.17673	-0.476765	-0.234549	-0.0485479	0.037776	0.0629428	-0.0988134	-0.362929	-0.537272	-0.569963	-0.815658	-0.350436	-0.329948	-0.466379	-0.555932	-0.572556	-0.644126	-0.913353	-1.12023	-1.11622	-1.30368	-1.09745	-1.12847	-1.03939	-0.786805
chr11	72436315	72436539	1	3.05153	1.80222	0.728478	1.17394	1.51991	1.40734	0.984538	0.765122	0.896161	0.729656	0.235636	0.385473	0.17127	-0.00860595	0.119012	0.137639	0.272989	0.293752	0.0646456	-0.0138699	-0.787153	-0.610763	-0.537809	-0.425388	-0.398685	-0.323638	-0.124882	-0.300898	-0.979802	-1.08643	-0.92671	-0.796722	-1.03323	-0.883073	-1.303	-1.25738	-1.48252	-1.45875
chr9	129481711	129482246	1	3.04613	2.63416	2.01352	1.60402	0.860608	0.728733	0.645509	0.862536	0.599919	0.310635	0.144171	0.00877667	0.144507	-0.0395322	-0.0191295	-0.227672	-0.174141	-0.259206	-0.161989	0.150411	-0.0594785	-0.217308	-0.380386	-0.462001	-0.469434	-0.482948	-0.522724	-0.975899	-0.647461	-0.968536	-1.09886	-0.973449	-0.916568	-0.983934	-1.19518	-0.967439	-0.932667	-0.617691
chr1	173389431	173389869	1	3.04452	1.34712	1.38774	0.0842655	0.79712	-0.758344	0.0936355	-0.824621	0.208408	-0.316724	0.337458	0.151918	0.339923	0.249302	0.478806	0.613344	0.105572	0.027147	0.194327	0.341729	0.862308	0.613644	1.3019	0.364389	0.183332	-0.662156	-1.0376	-0.626511	0.357746	-0.461146	-0.273327	-0.504648	0.109411	-0.563404	-1.91321	-2.48256	-1.82497	-1.34583
chr17	79828244	79830145	1	3.04198	2.71426	1.62001	0.905843	1.08774	0.43371	0.254837	0.122954	0.162619	-0.0889909	-0.0111476	0.218427	-0.189427	-0.272896	0.0860306	0.154981	0.142506	0.107014	0.147854	0.318994	-0.0564425	-0.0116984	0.195328	-0.106542	0.27274	0.484125	0.204198	-0.282879	-1.027	-0.605096	-1.09004	-1.08518	-0.929372	-1.03629	-1.36983	-1.1166	-1.65493	-1.74179
chr2	29195890	29196091	1	3.03398	2.75647	2.25179	1.82419	1.0246	0.745824	0.357207	0.181537	-0.222264	0.020168	-0.0667213	-0.0196391	-0.0517789	-0.29399	-0.0146229	-0.640214	-0.370027	-0.458305	-0.14201	0.0244378	0.00479059	-0.0665782	-0.330777	-0.50716	-0.598628	-0.553114	-0.764879	-0.731727	-0.368832	0.0999811	0.0385797	-0.48347	-0.419293	-0.307156	-1.14991	-0.952456	-1.34607	-1.50393
chr1	9686923	9687646	1	3.0317	2.59803	1.65241	1.05799	1.18801	0.956997	0.778406	0.643201	0.346729	-0.0874707	0.21844	0.537764	0.610475	0.470081	0.22727	0.142476	-0.0430509	-0.140185	-0.573718	-0.392012	-0.765487	-0.562902	-1.119	-1.05891	-0.747583	-0.429547	-0.172423	-0.231299	-0.350563	-0.304205	-0.655988	-0.590888	-0.678434	-0.624153	-0.977059	-1.33288	-1.54646	-1.07577
chr20	31533681	31534130	1	2.2301	-0.190959	1.01516	-1.17108	0.66394	-0.813584	1.53767	0.37057	0.483498	0.209108	0.590678	-0.705022	0.465684	0.354729	0.756699	-0.790729	3.03147	0.0384444	0.252014	-0.198734	-0.661826	0.276571	-1.2094	-0.29081	-0.24754	-0.50592	-0.391696	0.699808	-0.571609	-0.804513	1.00193	-0.0454836	-0.469079	0.669485	-1.86392	-0.887342	-1.63083	-1.19748
chr1	241790739	241791617	1	3.03066	2.18765	1.61786	1.7912	0.933191	0.586374	0.437194	-0.360222	0.081433	0.820444	0.673435	0.856046	0.604744	0.651168	0.249936	-0.364672	0.0894223	0.122852	-0.231888	-0.672035	-0.702828	-0.653458	-0.61552	-0.235439	-0.889163	-0.642608	-0.674561	-0.126705	-0.416541	-0.538223	-0.671987	-0.888982	-0.187396	-0.625893	-1.00946	-1.17098	-1.34132	-1.71373
chr7	403818	404021	1	3.03023	2.08719	1.19213	1.11776	0.660208	0.779313	0.757681	0.819835	0.526531	0.706468	0.322133	0.456848	0.387661	0.347547	0.150776	0.233856	0.107994	0.299549	0.566884	0.697292	-0.214736	-0.827167	-0.453142	-1.03932	-1.06822	-0.702087	-0.421079	-0.305532	-0.0391954	-0.522507	-1.19311	-1.23146	-0.774222	-1.13626	-1.26306	-1.18912	-1.49875	-1.36892
chr22	38712752	38713877	1	3.02842	2.70775	1.83335	1.12082	1.21044	1.00166	0.709533	0.507464	0.145681	-0.145912	-0.156751	0.1547	0.242125	0.0357618	0.330519	0.299171	-0.21976	-0.154834	-0.210355	0.000165783	-0.268845	-0.367975	-0.436546	-0.394717	-0.0668221	-0.0287496	0.0232746	-0.250122	-0.895894	-0.810133	-1.09482	-1.05733	-1.03802	-1.07309	-0.943192	-1.21622	-1.33421	-1.18654
chr3	43327639	43328759	1	3.02727	2.98909	1.97995	0.963242	1.02476	0.732274	0.574466	0.572365	0.619467	0.150354	-0.100133	0.101624	0.242337	0.132799	0.16483	-0.0694672	-0.437575	-0.132147	-0.121559	-0.0460445	-0.33779	-0.21605	-0.269649	-0.549275	-0.569781	-0.259427	-0.2897	-0.215174	-0.486079	-0.45001	-0.952812	-1.05395	-1.07554	-1.09845	-1.06904	-1.15004	-1.18903	-1.1361
chr1	22357960	22358472	1	3.02513	2.66875	2.06564	1.29308	0.0557294	0.16498	-0.0305066	-0.0154045	0.032528	-0.0691407	0.242705	0.478926	0.137395	0.427682	0.431119	0.378949	0.417163	0.372303	0.465084	0.471577	0.159903	-0.26671	-0.155981	-0.22383	-0.329853	-0.858396	-0.749946	-0.502555	-0.517926	-0.795888	-0.613864	-0.752487	-0.743409	-1.21243	-1.51525	-1.24109	-1.43377	-1.26021
chr17	73063915	73064294	1	3.02512	2.37406	1.65219	1.49189	0.832889	0.6139	0.318326	-0.105828	0.0509123	0.454903	0.41549	0.64197	0.526748	0.277022	0.141866	0.284558	0.522421	0.401229	0.329442	0.192214	-0.253964	-0.311029	-0.230302	-0.591268	-0.820298	-0.489488	-0.206622	-0.731082	-0.77033	-0.790298	-1.16481	-1.30538	-0.934989	-1.24662	-1.35195	-1.13867	-1.32242	-0.781813
chr6	109380790	109381314	1	3.01063	2.26353	1.17692	0.887787	0.731525	0.489972	0.0421071	-0.0237324	0.00463817	0.207661	0.463105	0.845647	0.981307	0.509888	0.391883	-0.186944	0.168352	0.129873	-0.0741961	0.125379	0.0534881	-0.00606488	-0.161118	0.10604	-0.29622	-0.481371	-0.191812	-0.189243	-0.416066	-0.265292	0.0153797	-0.616992	-0.924134	-1.60765	-1.97493	-1.81446	-1.80655	-1.56834
chr16	278802	279704	1	3.00536	2.07485	1.11902	1.38357	1.39303	1.2049	0.772259	0.700131	0.789953	0.616914	0.462376	0.581984	0.0719917	0.00106861	-0.274842	-0.370107	-0.404045	-0.291408	-0.281231	-0.335173	-0.294363	-0.021664	0.0260637	-0.296837	0.0622878	0.269399	-0.0896583	-0.499641	-0.953303	-1.02046	-1.10155	-1.08751	-1.51129	-1.12606	-1.08038	-0.851768	-1.38087	-1.26302
chr6	36067169	36067357	1	3.00399	2.09961	1.103	1.15777	1.22441	1.43318	0.922379	0.426375	0.515966	0.403643	0.58712	0.799851	0.530378	0.17413	0.13005	0.176214	0.308986	0.292965	0.168071	0.0295188	-0.300922	-0.247554	-0.848985	-0.834684	-0.736514	-0.909998	-0.976754	-0.855845	-0.685426	-1.03224	-0.78635	-1.11606	-1.09051	-0.873968	-1.26929	-1.00302	-0.919774	-0.999715
chr5	179517190	179517738	1	2.99474	2.64996	1.75815	1.0121	1.3875	0.887621	0.632863	0.413171	0.283439	-0.0344158	0.238793	0.200199	0.18964	0.176876	-0.231646	-0.720132	-0.513389	-0.00641555	-0.296105	-0.242318	-0.278077	0.0130169	0.31734	0.235043	-0.159364	-0.314728	-0.249693	-0.41981	-0.259336	-0.605076	-0.828548	-0.666758	-1.04811	-0.820197	-0.947671	-1.53376	-1.73182	-1.48308
chr3	197461465	197461766	1	2.98652	2.41489	1.64139	1.30743	1.00816	1.23707	0.770416	0.431149	0.696482	0.755154	0.764588	0.816602	0.496603	0.235383	-0.0812004	-0.465628	-0.723292	-0.712041	-0.686503	-0.296347	-0.243772	-0.305908	-0.363658	-0.607485	-0.895748	-0.556543	-0.855222	-0.69297	-0.895797	-1.15656	-1.21543	-0.803276	-1.02749	-0.521685	-0.725258	-0.517948	-0.621537	-0.590547
chr2	26568430	26569842	1	-1.54324	-0.0521459	0.493174	1.41487	1.35636	2.98311	2.35424	1.43805	0.514765	0.363777	0.254947	0.229546	0.422654	0.326468	0.0629258	0.234165	-0.430139	0.00442793	-1.05551	0.29795	0.174717	0.351708	0.243408	0.35208	-0.0569538	-0.105931	-0.296882	-0.156396	-0.949994	-1.16393	-1.05944	-0.827203	-0.795771	-1.13574	-0.498555	-1.74674	-0.88579	-1.11299
chr12	120883833	120884842	1	2.97251	1.59653	-0.144701	0.107727	1.37799	1.30435	0.735994	0.529249	0.444414	0.17803	0.176371	0.459178	0.294406	0.265614	0.309452	0.225193	0.0287843	0.533791	0.395446	0.16867	-0.0534606	0.332139	-0.00999926	0.284669	0.197059	0.409547	0.328341	-0.113123	-0.470189	-0.746544	-1.38086	-1.1407	-1.68954	-1.46843	-1.59648	-1.50227	-1.57974	-1.75941
chr10	71118758	71119818	1	2.96987	2.05865	1.93709	1.11793	1.29619	0.280372	0.188046	-0.079342	0.148982	0.352563	0.654561	0.469679	0.745763	-0.0438004	-0.330612	0.401877	0.078624	-0.025093	-0.242101	0.105683	0.385067	0.273517	0.490639	-0.124405	-0.493635	-0.692231	-0.365335	-0.795541	-0.649501	-0.807403	-1.87819	-0.476489	-1.48351	-0.701461	-1.15255	-1.57327	-0.842875	-1.19775
chr5	60576811	60577259	1	2.96819	1.98353	1.01928	1.00889	0.778013	0.709257	0.356804	-0.411961	0.386	0.850983	0.87169	0.968156	0.942193	0.947563	0.14897	-0.326667	-0.179295	0.0154232	-0.489084	-0.259781	-0.150621	-0.220026	-0.17813	0.0385865	0.230105	-0.0261166	-0.230111	0.116252	-0.350904	-0.780501	-0.806765	-1.29583	-1.14405	-1.28564	-1.4996	-1.39067	-1.80935	-1.50479
chr2	231822068	231822331	1	2.96227	2.14731	1.95611	1.38398	1.13367	0.93716	0.166554	-0.248346	0.106593	0.121322	0.0921505	0.148916	0.167454	0.219639	1.33881	-1.44565	0.093411	-0.357009	0.237155	-0.00699593	0.320872	0.0223473	-0.140687	-0.00838224	-0.90305	-0.307803	-0.82408	-0.36415	-1.02619	-0.150267	-0.756038	-0.53515	-0.693426	-1.3453	-0.954227	-1.64925	-0.822186	-1.01756
chr17	47840852	47842046	1	0.54225	0.739988	1.66854	2.54325	2.95613	1.71007	0.825631	0.108671	-0.508057	-0.154435	0.134898	0.834887	-0.589869	0.200165	0.493391	-1.38795	0.445142	0.413586	-0.752953	-0.96926	-1.16235	-0.135665	-0.718367	-0.377309	0.0675254	0.287453	-0.0985439	-0.391939	-0.481006	-0.397267	-0.0963021	0.0651224	-0.43815	-0.502447	-1.02539	-1.24095	-1.31136	-1.29712
chr1	150546143	150546472	1	2.9517	2.2145	1.5195	1.51674	1.0762	0.832375	0.78076	0.724633	0.798567	0.794107	0.460632	0.463599	-0.0815246	0.104503	0.0278699	0.20648	0.154084	0.282687	-0.0458529	0.0598633	-0.26065	-0.242163	-0.591347	-0.708517	-0.500084	-0.689833	-0.946344	-1.04199	-0.991784	-1.1803	-1.11081	-0.89403	-0.716312	-0.570703	-1.26268	-1.28174	-1.06002	-0.792138
chr11	311235	311565	1	2.94822	2.70271	1.97019	1.43335	1.16075	0.33421	0.30732	0.0508213	-0.332649	-0.388336	0.260216	0.250969	0.539054	0.155803	0.315144	0.0884918	0.105355	0.113186	-0.56533	-0.116611	-0.51621	-0.401436	-0.614992	-1.79099	-1.40253	-1.38229	-1.28008	-0.920103	-0.913782	-0.394307	-0.303355	-0.166617	0.32934	0.109271	-0.345718	-0.490611	-0.503434	-0.345031
chr11	35169785	35169953	1	2.94172	1.54076	-0.275586	-0.697048	-0.329132	0.295926	0.456399	0.3679	0.72968	1.03783	0.717103	0.845214	1.23036	0.940421	0.969935	0.796119	0.446751	0.511741	0.473267	0.701624	0.254035	0.164185	0.000108232	-0.104523	-0.774766	-1.55026	-0.971431	-1.04416	-0.689071	-1.19127	-0.745765	-0.513928	-0.320254	-0.532697	-0.924831	-1.1828	-1.82172	-1.75183
chr2	70056200	70057698	1	2.94072	2.27014	1.31781	1.32314	1.4142	1.2062	0.757214	0.84256	0.0996984	-0.0690644	-0.162067	0.0443786	0.0749097	-0.180398	0.00928942	-0.415209	-0.474758	-0.365576	-0.217615	-0.330107	-0.359587	-0.0712143	0.225857	0.0463028	-0.139655	0.228363	0.045597	-0.30646	-0.302462	-0.287777	-0.339873	-0.409261	-0.874203	-0.880703	-1.44853	-1.18618	-1.66387	-2.36181
chr14	77310549	77310939	1	2.93871	1.00427	1.12994	-0.244	0.540421	-0.354688	-0.675109	-0.56133	-0.169897	-0.2211	1.312	0.574422	0.855759	-0.235686	0.87696	1.1393	0.0916059	0.767574	-1.74451	-0.236526	-1.15324	0.13748	0.341013	-0.525169	0.0633367	0.383345	0.136563	0.775589	0.0402795	1.28006	-0.402455	-0.261695	-1.001	-0.508626	-1.05203	-1.89822	-2.22583	-0.917518
chr16	31212123	31212394	1	2.93766	2.4099	1.71389	1.45355	1.10675	0.811354	0.373139	-0.0252338	0.146186	-0.09297	0.103885	0.361955	0.653498	0.788631	0.679318	0.22785	-0.0256834	0.133386	0.149274	-0.0725456	-0.45519	-0.431286	-0.615872	-0.821511	-1.46803	-0.978333	-1.09111	-0.948926	-0.947503	-0.25327	-0.00259597	-0.433268	-0.259491	-0.69219	-0.663313	-0.914991	-1.383	-1.47392
chr14	33913401	33913649	1	2.93416	1.84867	0.944372	1.88081	0.613856	1.19801	0.366991	0.582185	0.272709	-0.0785958	0.62983	-0.46857	1.02953	-0.214465	-0.0157157	0.311665	-0.0179748	-0.500439	0.321913	0.0474453	0.0466053	-0.224013	0.351786	-0.648407	0.0952194	-1.49689	0.483765	-1.62641	-0.357112	-0.712082	-1.15585	-0.695513	-1.32083	-1.17509	-0.456931	-1.82954	0.0981593	-1.06324
chr11	121321213	121321458	1	2.93135	2.39978	1.71341	1.47059	1.12097	0.935443	0.666969	0.26709	0.135726	0.125971	0.380439	0.675386	0.704866	0.658819	0.442112	0.183139	0.0569276	-0.280357	-0.335204	-0.406379	-0.533903	-0.401908	-0.99118	-0.628245	-1.14357	-1.04028	-0.633608	-0.551488	-0.0409305	-0.0449132	-0.712178	-1.09632	-1.06297	-1.11616	-0.926857	-0.931147	-0.871366	-1.12002
chr2	173134959	173135317	1	2.92832	1.77092	0.476497	1.01919	0.499623	0.210505	0.260573	0.348792	0.642968	0.965569	1.10915	0.978284	-0.144361	-0.279326	-0.147291	-0.00541395	0.240142	0.160795	-0.00719371	0.106092	0.215492	-0.0607645	-0.124534	0.11544	-0.213054	-0.414539	0.385542	0.507638	0.7193	-0.360221	-1.04473	-1.57032	-1.41895	-2.07517	-1.7353	-1.3833	-1.50843	-1.16795
chr1	26231569	26233475	1	2.91454	2.47472	1.56505	1.23307	1.81371	1.52026	1.22909	0.863185	0.470909	0.0619889	-0.252358	0.0532083	0.0327173	-0.166671	-0.0331968	-0.129248	-0.321986	-0.147594	-0.28508	-0.32111	-0.600684	-0.710923	-0.748076	-0.886594	-0.5677	-0.237759	-0.295822	-0.39356	-0.725604	-0.759314	-0.51508	-0.398641	-0.936961	-1.00441	-0.924843	-0.823929	-1.15166	-0.893646
chr1	839768	840722	1	2.91446	2.12209	0.660733	0.186834	0.945795	1.28429	1.06548	1.26454	0.650185	-0.0729994	-0.225089	0.0910497	0.193781	0.205834	0.361456	0.119911	0.0894339	0.151411	0.678344	0.610641	0.382462	-0.0191856	0.075329	-0.110714	0.0613699	-0.380647	-0.389554	-0.808299	-0.560525	-1.28685	-1.02585	-0.981805	-1.14414	-1.64516	-1.5439	-1.19153	-1.48504	-1.24414
chr13	42161764	42161918	1	2.91363	2.52315	1.86057	1.0892	0.411831	0.881216	0.877336	1.08338	0.622195	0.654214	0.524765	0.667606	0.587077	0.340399	-0.13276	-0.478683	-0.489553	-0.393883	-0.684493	-0.705484	-0.455672	-0.596386	-0.341176	-0.209254	-0.310907	-0.328861	-0.396407	-0.200729	-0.571799	-0.818456	-0.580439	-0.897073	-0.571298	-0.81868	-0.803837	-1.23839	-1.61696	-1.39538
chr9	130683889	130684284	1	2.90756	2.11257	1.00021	0.426762	-0.12375	0.0544011	-0.0778379	-0.30149	-0.0834443	0.186861	0.13588	0.303887	0.140361	0.021207	-0.123655	0.0960691	0.665616	0.379237	0.646154	1.00283	0.477993	0.731229	0.176607	0.702415	0.768064	0.787302	0.314045	-0.77846	-0.731064	-0.754548	-0.685141	-1.02773	-1.51737	-1.60201	-1.79695	-1.70412	-1.46187	-1.26783
chr19	37959856	37960689	1	2.90537	2.21116	1.22425	1.61289	1.58182	1.56058	0.899461	0.791987	0.292759	0.404439	-0.0252255	0.35866	0.234433	0.229069	0.0235131	-0.527621	-0.578484	-0.382974	-0.433594	-0.770022	-0.757635	-0.8069	-0.532158	-0.416231	-0.179589	-0.253112	-0.74806	-0.765362	-0.369007	0.185318	-0.22914	-0.174047	-0.444106	-1.00514	-1.12396	-1.04016	-1.27845	-1.67473
chr20	42847012	42847550	1	2.90416	1.47105	0.389838	1.01498	0.911916	0.677389	0.475021	0.481947	0.408076	0.680073	0.840695	1.25645	1.17922	0.895303	0.31346	0.262924	0.217018	0.520458	0.135168	0.24135	0.0241063	0.0756021	-0.100436	-0.571693	-0.807171	-1.21492	-0.598423	-0.674236	-0.842111	-0.659948	-0.524791	-1.07245	-1.33568	-1.4424	-1.81051	-1.59572	-1.08532	-1.04039
chr6	36561301	36562453	1	2.90411	2.14985	1.27745	1.42741	1.59657	1.32945	0.975268	0.702989	0.752815	0.645699	0.256179	0.513649	0.298915	-0.043263	-0.00414717	-0.478417	-0.416437	-0.254589	-0.278202	-0.262562	-0.543634	-0.445265	-0.26085	-0.205423	-0.189213	-0.0727829	-0.520562	-0.774482	-1.15077	-1.08706	-0.842129	-0.660499	-0.622105	-0.638172	-1.26786	-1.50509	-1.16316	-1.14367
chr17	61776379	61778406	1	2.89685	2.3519	1.31196	1.03108	1.55344	1.05661	0.660284	0.405436	0.211867	-0.392277	-0.0597748	0.0725888	0.207144	-0.00733015	0.343313	0.0181471	0.0491792	-0.184316	0.0367162	0.0714073	-0.175461	-0.136139	-0.47755	-0.373917	-0.140655	0.105047	0.292529	0.292809	-0.171996	-0.200779	-0.809789	-1.25727	-1.30587	-1.2431	-1.16709	-1.17726	-1.95988	-1.72785
chr16	31880718	31881566	1	2.89353	2.32226	1.64182	1.52228	0.90232	0.582699	0.386537	0.803052	0.898478	0.871164	0.512866	0.340074	0.432506	0.388196	0.459031	0.0769482	0.0424614	-0.305884	-0.290095	-0.0918886	0.0007264	-0.051281	-0.766408	-0.746304	-0.804323	-1.21351	-0.999575	-1.16546	-1.12084	-1.17198	-1.00096	-0.729281	-0.468368	-0.522154	-0.892535	-0.998713	-0.826503	-0.910877
chr1	147930859	147931629	1	2.89166	1.74026	1.23815	0.665878	0.1021	0.234621	0.341701	-0.261061	0.127959	0.324791	0.883932	-0.344512	0.833153	0.143627	-0.845679	0.14441	-0.327407	-0.0816039	-0.359251	-0.465239	-0.659126	0.102726	0.202853	-0.228049	0.132815	-0.251736	-0.134866	0.689353	1.43513	-0.00390139	1.11966	-1.32184	-1.24277	-0.667228	-1.33357	-0.270026	-2.44306	-2.11385
chr21	37660898	37661940	1	2.88271	1.91627	0.972914	1.5755	1.7217	1.5123	1.17835	0.548863	0.251015	0.437065	0.0889565	0.57367	0.3454	0.501262	0.391176	-0.137124	-0.0450502	-0.394411	-0.865377	-1.11993	-0.794653	-0.752058	-0.581706	-0.309129	-0.697735	-0.968446	-0.81854	-0.502177	-0.965654	-0.553824	-0.284666	-0.0205209	0.128202	-0.50363	-0.806398	-1.26122	-1.16132	-1.48178
chr22	40796120	40796605	1	2.87808	2.03102	2.09276	1.32305	1.69751	0.783579	0.759952	0.498265	0.272107	0.589665	0.0203085	0.557618	0.88701	-0.120825	0.169136	-0.560437	-0.0338331	-1.23009	-0.69018	-0.809201	-0.778399	-1.41932	-1.10961	-0.177107	-0.0931992	-0.510091	-0.122636	-0.495881	-0.730872	-0.777115	-0.63778	-1.19132	-0.338973	-0.628536	-0.134092	-0.217893	-0.622059	-1.13062
chr12	52344928	52345876	1	2.86785	2.42536	1.33595	0.593502	0.886735	0.993915	0.718798	0.553462	0.0618527	-0.578921	-0.498304	-0.206562	0.0512462	0.140542	-0.116343	-0.319722	-0.0840077	0.00274724	0.209395	0.263158	0.519805	0.486759	0.683545	0.0837999	0.06309	0.0323371	0.366116	-0.105189	-0.125434	-0.323017	-1.05248	-1.20783	-0.990699	-1.31236	-1.27474	-1.30998	-2.0851	-1.74928
chr22	31555831	31556656	1	2.86549	2.74165	2.06451	1.16658	0.765625	0.591375	0.293054	0.466754	0.532667	0.277419	0.0877111	0.340451	0.485964	0.513102	0.622223	0.100395	0.0262065	-0.111978	-0.258869	-0.24244	-0.219379	-0.253097	-0.294851	-0.321555	-0.0509059	-0.277151	-0.403134	-0.745903	-1.28262	-1.15533	-0.973277	-0.841005	-1.17226	-0.866463	-1.23868	-1.16854	-1.02783	-1.03589
chr1	178103281	178103471	1	2.86473	2.50588	1.67738	0.834954	0.627853	0.408794	0.38366	0.477763	0.46631	0.249808	0.370436	-0.0109637	-0.0446777	-0.231305	-0.0353094	-0.0113683	-0.108284	0.422502	0.506868	0.532817	0.902336	0.730715	0.479014	-0.401563	-0.261274	-0.760183	-0.621061	-0.541477	-0.702081	-0.995739	-1.61206	-1.59916	-1.10945	-1.09904	-1.2072	-1.22989	-1.02686	-0.832876
chr6	36097861	36099903	1	2.8604	2.44827	1.61952	0.983232	0.633209	0.879491	0.58648	0.377183	0.0757234	0.0202487	-0.182057	0.398659	0.124993	-0.101085	0.0905211	0.198137	0.210806	0.737117	0.692799	0.75947	-0.270991	-0.380418	-0.551627	-0.928405	-0.459216	-0.133649	-0.387558	-0.479841	-0.364027	0.0675817	-0.128808	-0.775076	-1.03532	-1.33588	-1.33289	-1.25869	-1.80953	-1.84879
chr1	235291473	235292593	1	2.85982	1.07346	1.39478	0.0548232	0.366931	-0.45097	0.412868	0.603564	-0.0888856	-0.639832	0.656533	-1.01637	0.201581	0.315188	-0.168405	1.41105	-0.987067	-0.0463089	0.520218	0.300541	0.80886	-1.51363	0.322218	-0.226488	-0.575041	-0.588695	-0.135253	0.342169	0.803647	0.526683	0.168818	-0.608051	-1.33935	-1.29477	0.994734	-2.17749	-0.0385469	-2.24333
chr13	99852385	99853965	1	2.8538	2.06323	0.980387	1.07919	1.4673	1.36329	0.844869	0.506688	0.384838	0.374087	-0.125681	0.252986	0.349713	0.194418	-0.295757	-0.574708	0.227037	0.251584	0.396191	0.456014	-0.111405	-0.0593949	-0.254463	-0.543927	-0.617175	-0.164628	-0.37856	-0.0538883	-0.343079	-0.080003	-0.769184	-1.14982	-0.860256	-1.13464	-1.47471	-1.19466	-1.83245	-2.02723
chr10	81001898	81003871	1	2.85234	2.47706	1.59711	1.38655	1.47644	0.369513	0.120111	0.501158	0.176571	-0.141055	-0.197581	0.106056	-0.860046	-0.374975	-0.262589	-0.53477	-0.431887	0.597863	0.688902	0.520505	0.301108	0.270732	0.235283	-0.252564	-1.15411	-1.62944	-0.988893	-0.259272	-0.587749	-1.19463	-1.67467	-0.694469	-1.02796	-1.01484	0.406932	-0.00956278	-0.166899	-0.626261
chr1	109187577	109187922	1	2.84955	1.64858	0.768702	1.40673	1.26516	1.29566	0.95043	0.435675	0.37658	0.675572	0.791739	1.20836	0.589693	0.413493	0.218859	-0.150935	0.0861188	-0.065615	-0.0268073	-0.479866	-0.607607	-0.546465	-0.581179	-0.814665	-1.18447	-0.975311	-0.64719	-0.627064	-0.177744	-0.180491	-0.0681108	-0.466882	-0.283802	-0.955791	-1.29416	-1.41875	-1.60663	-1.82135
chr12	107765979	107766448	1	2.84457	2.63595	1.98114	1.06433	0.293537	-0.0528546	-0.153532	-0.00496154	0.270632	0.574693	0.599554	1.00706	0.511025	0.545292	0.344585	0.0867026	0.25523	0.0465104	-0.407377	-0.492563	-0.0810651	-0.296314	-0.961397	-0.320771	-0.444807	-0.0232169	0.14124	-0.0999899	-0.058284	-0.248444	-0.705365	-0.924712	-0.641055	-1.30241	-1.48962	-1.37567	-1.50424	-1.61341
chr19	42612605	42613144	1	2.8402	2.46339	1.48834	0.503321	0.0156338	-0.412127	-0.419456	0.402727	0.468971	0.602702	0.640171	0.604352	0.812171	1.05007	0.995536	-0.0521123	-0.326046	-0.136236	-0.52796	-0.359087	-0.963106	-0.847297	-0.271012	0.449739	0.52324	-0.122259	0.226652	-0.443762	-0.562763	-0.106738	-0.172157	-0.179346	-0.817702	-0.72122	-1.51386	-1.44843	-1.95821	-1.72633
chr17	882578	883526	1	2.83755	2.14135	0.496786	0.775804	1.49073	-0.0750646	0.576456	1.03924	0.462316	0.180309	1.16389	0.207405	-0.0893838	-0.127784	0.311268	0.248563	-0.340678	0.551607	0.342376	0.697312	-0.249458	0.228823	-0.050895	-0.475149	0.417053	-1.06557	-0.874619	-0.530995	-0.222493	-0.148394	-1.3566	-0.349907	-1.19686	-0.56602	-1.70381	-1.86907	-1.486	-1.39009
chr10	32666412	32667119	1	2.83201	2.07684	1.37642	1.34434	0.812419	0.407483	0.0332039	-0.209459	-0.157476	0.261522	0.188918	0.594785	0.596099	0.651844	0.176221	-0.579172	-0.0910073	0.176025	0.129644	0.0983103	0.223322	0.33238	0.11478	0.359652	-0.200593	-0.0191539	-0.141316	0.271099	-0.700922	-0.703117	-0.234565	-0.5443	-0.791252	-1.06817	-1.45594	-1.81547	-2.18958	-2.15582
chr6	26233186	26233481	1	2.82028	2.40939	1.05946	1.02188	1.85563	0.428371	0.581823	0.926389	0.610031	0.1918	0.392723	0.424219	-0.350633	1.21842	0.409379	-0.114368	-0.140435	-0.663218	-0.2732	-0.0195322	-0.514386	0.242695	-0.905176	-0.751859	-0.433705	-1.40862	-1.36353	0.198755	-1.19748	-0.984262	-1.17628	-0.23299	-0.291901	-1.00264	-0.572562	-0.413341	-1.07186	-0.909295
chr17	77777729	77778480	1	2.81867	2.28575	1.43564	1.07237	1.04668	0.992954	1.08697	1.08703	0.849376	0.544839	0.439131	0.528276	0.275038	0.143588	0.486087	0.0108202	-0.373859	-0.31838	-0.136586	-0.126152	0.00134269	-0.0020398	-0.190151	-0.853063	-0.748262	-1.12288	-0.759722	-0.807966	-0.81898	-0.795626	-0.924364	-1.15706	-1.37141	-1.45105	-1.17861	-0.733942	-0.827664	-0.406792
chr22	36727183	36728654	1	2.81484	2.5628	1.98292	1.60595	1.0344	0.769588	0.561307	0.644821	0.751244	0.660315	0.213814	0.514465	0.171312	-0.134409	-0.316327	-0.53746	-0.448708	-0.299754	-0.99222	-1.0769	-1.33426	-1.35135	-0.86951	-1.09776	-0.660098	-0.625927	-0.393308	-0.845955	-1.09797	-0.181078	-0.184661	-0.0208169	0.0929554	-0.292615	-0.19378	-0.273476	-0.494772	-0.657602
chr2	85527542	85527945	1	2.80982	1.6651	0.928862	1.37542	1.02606	1.05774	0.835595	0.536666	-0.14952	-0.294598	0.738039	1.06305	0.3198	-0.496576	0.0832186	0.909926	0.665145	-0.352811	-0.709529	-0.388012	-0.950999	-0.71405	-0.38652	-0.0205849	0.659201	0.611503	-0.109437	-0.508782	-0.643691	-0.0079764	-0.319891	-0.899536	-0.991412	-1.50609	-1.61872	-0.997829	-1.28113	-1.93745
chr16	2014348	2015488	1	2.00385	2.80595	2.80473	1.48596	0.737099	0.5204	0.36762	0.202007	0.34123	0.345144	0.246905	0.343007	-0.00373996	-0.357377	0.0688254	-0.0676406	-0.203381	-0.00268757	-0.161862	-0.026645	-0.107464	0.0968386	0.0334009	-0.164067	-0.143198	-0.00458692	-0.00529905	-0.284985	-0.935633	-0.5516	-0.751039	-0.891668	-0.812914	-0.870389	-1.21299	-1.62366	-1.72581	-1.49434
chr10	105930503	105930970	1	2.80496	2.22927	1.58951	1.53307	1.10747	1.26233	0.974065	0.601841	0.783934	0.802332	0.493511	0.772605	0.10413	-0.0264671	-0.712479	-0.466408	-0.359913	-0.163695	-0.145118	-0.337835	-0.683153	-0.786866	-0.568871	-0.402588	-0.457363	-0.749109	-0.978966	-0.954742	-0.597834	-0.637235	-0.480662	-0.222379	0.104884	-0.309188	-1.03584	-1.4842	-1.33194	-1.27103
chr3	46671196	46671879	1	2.80205	2.33671	1.5809	1.26689	1.22251	0.960291	0.71091	0.470214	0.92223	0.499571	0.43573	0.951275	0.630156	0.389941	-0.335798	0.0182597	-0.101872	0.0363993	-0.156969	-0.330795	-0.587264	-0.667027	-0.616221	-0.642563	-0.505033	-0.43853	-0.395243	-0.50919	-0.651704	-0.712348	-0.646399	-0.542548	-1.00439	-1.32237	-1.59566	-1.12062	-1.28583	-1.06567
chr19	11924615	11925527	1	2.79783	1.80257	0.432559	0.489473	1.19181	0.576328	0.694137	0.704619	0.657754	0.646814	0.80496	1.07689	1.22156	0.880627	0.90197	0.541256	0.22146	-0.0869696	-0.183533	-0.0464994	-0.182225	-0.0573892	-0.500497	-0.722126	-0.440205	-0.590621	-0.53817	-0.824702	-0.69593	-1.00828	-0.617487	-0.948493	-1.20413	-1.42094	-1.75107	-1.55859	-1.06845	-1.19632
chr11	65989986	65990464	1	2.79715	1.40065	1.64276	0.615308	0.985057	-0.421415	1.50449	-0.225938	0.963602	0.217519	0.267693	-0.78536	0.270839	-0.842861	-0.841076	1.81182	-0.000166862	-0.740191	0.222617	-0.312434	0.415859	-0.663589	-0.606113	-0.378216	-0.398695	0.0997952	0.474763	-0.344168	-0.49997	-1.34929	-0.269182	-1.51037	1.1557	-1.09847	0.0253404	-1.81957	-0.693537	-1.07036
chr19	58220092	58220816	1	2.78822	1.70598	0.667391	0.919021	1.0965	1.37052	0.827289	0.598695	0.125139	0.524131	0.780717	0.930592	0.764959	0.836328	1.13583	0.453934	-0.321414	-0.394144	-0.469413	-0.382868	-0.531904	-0.287382	-0.0806209	-0.0341027	0.0750187	-0.208144	-0.526319	-0.63521	-0.874103	-0.900336	-0.966147	-0.933551	-1.5774	-1.7739	-1.3989	-1.18198	-1.00562	-1.11681
chr17	29646271	29646585	1	2.78352	2.6311	2.07443	1.38848	1.09428	0.657106	0.610081	0.767861	0.0842651	-0.00244651	-0.405699	0.0531924	0.344988	0.715928	0.418686	-0.0509672	0.069441	0.166555	-0.288272	-0.09608	-0.585984	-0.536726	-0.59322	-0.432478	-0.40175	-0.121375	-0.25188	-0.336115	-0.370322	-0.398981	-0.980102	-0.835213	-1.02187	-0.820392	-1.07924	-1.49697	-1.4321	-1.32173
chr17	21355765	21356033	1	2.78192	2.11387	1.60686	1.62248	0.672657	0.358709	0.195855	0.252758	0.0308636	0.208475	0.467162	0.305199	0.124926	0.334984	0.685941	0.444342	0.613127	0.376578	0.484785	0.821732	0.255813	0.0785769	-0.190125	-0.064815	-0.419392	-0.868023	-0.97193	-1.09562	-1.05411	-0.911731	-0.907023	-1.02008	-1.16274	-1.21118	-1.63788	-1.2487	-1.27263	-0.801643
chr17	48996538	48997458	1	2.78178	2.33363	1.63733	1.37261	0.88901	0.789915	0.556418	1.03906	0.970345	1.02576	0.7256	0.689702	0.461693	0.15103	0.0588789	0.130647	-0.601934	-0.599015	-0.507318	-0.679353	-0.581567	-0.524661	-0.559265	-0.414679	-0.186609	-0.776816	-0.930798	-1.21894	-1.03465	-0.725333	-0.515955	-0.181747	-0.275737	-0.860583	-1.0429	-1.05277	-1.25353	-1.08926
chr8	86812336	86812588	1	2.78171	1.85965	0.742601	0.362689	-0.522613	-1.10722	-1.05487	-0.576553	0.0393915	0.312025	0.357855	0.419696	1.02025	1.11562	1.18382	1.33971	1.15675	0.664645	0.0238769	0.335017	0.805503	0.53734	0.791686	0.0369813	-0.0670525	-0.736926	-1.05002	-0.995264	-0.511107	-0.972084	-0.864513	-1.3229	-1.25909	-1.0449	-1.17913	-0.592888	-0.943072	-1.08661
chr12	6553872	6554544	1	2.78124	1.53054	0.962202	1.73084	1.13358	0.819818	0.839061	0.449406	-0.161402	0.252777	0.301096	0.832848	0.706781	0.844917	0.344926	0.31651	0.495378	0.834562	-0.0200715	-0.32296	-0.535846	-0.550181	-0.244881	-0.624681	-0.59867	-0.547583	-0.0675942	0.0144821	-0.20766	-0.614534	-1.06925	-1.35341	-1.17172	-1.66347	-1.65387	-1.35587	-1.32669	-1.1006
chr6	13336651	13337144	1	2.77142	2.57996	2.02409	1.347	0.967554	0.908956	0.757517	0.288979	0.644089	0.577364	0.477846	0.604216	0.420828	0.00100444	-0.487308	-0.737035	-0.623674	-0.317839	-0.536297	-0.445239	-0.227317	0.0825712	-0.0741008	-0.0626549	-0.391373	-0.0106798	-0.155352	-0.732663	-1.04196	-1.10645	-0.545457	-0.731235	-0.604932	-0.626493	-0.956757	-1.22614	-1.41939	-1.39305
chr12	102014475	102014783	1	2.77012	1.89777	0.963269	1.13114	1.04859	0.209375	-0.0843796	0.378901	0.661748	0.497817	0.696121	0.426836	0.391983	0.474668	0.580073	0.359743	0.211298	0.253974	0.400476	0.388189	0.582807	0.520598	0.339858	-0.0605499	-0.335698	-0.779525	-0.989713	-0.93839	-0.466819	-1.53224	-1.77873	-1.91342	-1.51462	-1.06403	-0.968382	-0.906938	-0.967693	-0.884219
chr17	64629498	64629702	1	2.76907	2.5374	1.81055	0.897295	0.519675	0.321663	0.150313	0.0677384	0.250243	0.353657	0.532191	0.531281	0.406858	0.639196	0.685307	0.511753	0.538806	0.0175483	0.010262	0.358223	0.207449	0.0682621	-0.147163	-0.567916	-0.257343	-0.415231	-0.435058	-1.07132	-0.822745	-0.771549	-0.704806	-0.774409	-1.0575	-1.40261	-1.77351	-1.46835	-1.10657	-1.40867
chr2	87011182	87011448	1	-0.894399	0.441611	2.16482	2.7644	2.53724	1.62447	0.977422	0.409223	0.637984	0.939619	0.592314	0.905835	0.392907	0.198276	0.012654	-0.00220566	0.140079	0.0500177	-0.363853	-0.438665	-1.06232	-0.775721	-0.680031	-0.569672	-0.230721	-0.395386	-0.512688	-0.860608	-0.690492	-0.725245	-0.701354	-0.70006	-0.806583	-0.532467	-1.10417	-1.1716	-0.806071	-0.764573
chr1	45205035	45205832	1	0.306556	0.632567	0.885013	1.14495	1.42404	2.46311	2.76436	1.37012	0.438763	0.10758	0.382726	0.429395	0.520688	0.153742	-0.0800771	0.32426	0.0951882	0.195493	-0.352497	-0.0540757	-0.140904	-0.225615	0.0301563	-0.882627	-0.556355	-0.475794	0.415318	-0.178179	-0.542144	-1.00214	-0.691584	-0.942516	-0.85323	-1.55662	-1.02329	-2.00407	-1.13635	-1.38596
chr19	52900890	52901547	1	2.76105	2.29786	1.56595	1.33039	1.49258	1.60898	1.14523	0.791428	0.810702	0.323764	0.554606	0.770802	0.185401	-0.0485381	-0.0364637	-0.642184	-0.471507	-0.633214	-0.770662	-0.676609	-0.637524	-0.86378	-0.636898	-0.709532	-0.376956	-0.662108	-0.728708	-0.78199	-0.600532	-0.263947	-0.360067	-0.450102	-0.825908	-0.714471	-1.12278	-1.02027	-0.764914	-0.839077
chr19	38269545	38270639	1	0.738096	0.609593	0.471938	1.04798	2.76054	2.41766	1.09666	0.231601	-0.233135	-0.174416	0.724375	0.231558	1.00159	0.457068	1.03942	-0.1806	-1.23237	-0.614305	-0.251596	-0.790599	-1.48636	-1.29654	-0.947892	-1.24309	-0.637171	0.30117	-0.257754	-0.636364	-1.06375	-0.138566	1.00328	0.175821	1.05187	-0.624225	-0.947514	-0.556339	-0.725634	-1.32201
chr12	46385315	46385943	1	2.75951	1.8028	1.75507	0.742744	1.24076	-0.132579	0.21985	0.0144665	0.544409	0.102672	1.3505	-0.0271798	0.127959	0.42344	1.06388	0.756725	-0.521212	-0.735552	-0.190077	0.131325	0.0424513	-0.0110835	0.357124	-0.00239268	0.297835	-0.831019	-0.836714	-0.587456	0.330867	-1.99293	-0.524051	-1.43331	-1.03636	-1.02639	-1.94477	-0.837794	-0.859642	-0.53387
chr5	131773076	131773856	1	2.75722	2.30913	1.62547	1.15662	0.567808	0.109347	0.0356433	0.808653	1.18671	0.880579	0.362094	0.299072	0.609275	0.510839	1.02178	0.706109	0.182224	-0.330688	-0.424117	-0.22061	-0.084443	-0.30391	-0.398795	-0.0257341	-0.077658	-0.601071	-0.879818	-1.12012	-1.10678	-1.01905	-1.1643	-0.873068	-1.16702	-1.00915	-1.1232	-0.893588	-1.22873	-1.07671
chr16	28204219	28205143	1	0.700004	0.554552	0.721585	1.90043	2.756	2.0524	1.54092	0.8102	0.256841	0.565299	0.656205	1.27782	0.774997	0.436017	-0.211666	-0.381486	-0.438103	-0.133952	-0.747538	-1.20451	-1.4238	-1.12733	-0.612873	-0.820828	-0.548918	-0.422829	-0.589966	-0.625472	-0.903162	-0.725509	0.129165	0.056911	-0.227406	0.131422	-0.934565	-0.706468	-1.26506	-1.26934
chr17	43296362	43296687	1	2.75572	2.53393	1.8954	1.19226	1.00095	0.719602	0.475128	0.30179	0.380849	0.371664	0.268251	0.395173	-0.0624983	-0.0999954	0.183825	0.133392	0.0458253	0.325456	-0.0967586	0.0413304	-0.402358	-0.376007	-0.198067	-0.184213	0.065052	0.0856851	0.120271	-0.113646	-0.828016	-0.752588	-0.926748	-0.912539	-1.21792	-1.21558	-1.8326	-1.70519	-1.34421	-1.02262
chr1	154946206	154947740	1	0.543931	0.737685	1.08375	1.40156	1.79543	2.75104	1.45708	1.04021	0.0793973	-0.0187919	0.73918	0.155279	-0.055654	0.11647	0.147568	-0.587247	0.127492	-0.900753	-0.532357	0.0707265	-0.56238	-0.124568	0.0854749	0.247599	0.733877	0.285914	-0.261742	-0.669576	-2.33221	-1.25794	-1.51681	0.0672777	-0.137466	0.00565478	-0.987877	-0.990322	-1.79406	-0.94286
chr22	42833486	42834177	1	2.74879	2.19281	1.21093	0.815167	1.09364	0.982083	0.624603	0.633428	1.00239	0.735536	0.740759	0.826813	0.89402	0.326598	0.167525	0.339122	-0.0229592	0.189601	0.0471331	0.0602648	-0.408401	-0.451841	-0.881126	-1.54127	-1.12363	-1.07749	-0.819396	-1.35407	-1.34301	-1.10697	-0.902932	-0.654512	-0.659559	-0.731369	-0.711207	-1.07749	-0.506345	-0.257651
chr1	144708747	144709096	1	2.35968	2.74822	2.39105	0.899238	0.0921475	-0.353326	-0.148583	-0.306116	-0.50149	0.635729	0.363607	0.990701	-0.306374	-0.485313	-0.441265	-0.0648299	0.0889114	0.263192	0.335764	-0.563791	-0.0147494	-0.256173	-0.173418	-0.439944	-0.351677	-0.0986072	0.471186	0.734222	0.541973	0.306671	0.0812349	-0.57868	-0.803248	-1.10694	-0.95226	-1.6198	-1.83509	-1.90185
chr19	49004808	49006015	1	2.74377	2.40909	1.47562	1.34686	0.328261	-0.0672745	-0.109534	-0.157395	-0.0418454	0.0220996	0.38984	0.491364	0.691651	0.889004	0.521911	0.881122	-0.313081	0.354917	-1.55424	-0.921334	-2.49887	-1.03091	0.0424954	-0.374915	0.451995	-0.517363	0.185181	0.0316597	-0.408352	-0.646218	-1.20689	0.356719	-0.254528	-0.585105	-0.130574	-0.807248	-1.26709	-0.720796
chr1	149783248	149785555	1	-1.32302	0.024893	1.48106	2.25559	2.74065	1.881	1.08297	0.376023	0.0310225	0.000666895	-0.382113	-0.0238665	0.34771	0.458715	0.814644	0.180712	0.28629	0.349845	0.391117	0.450443	-0.121945	0.192913	0.169392	0.176577	-0.239215	-0.00681058	-0.298071	-0.516958	-1.03421	-0.801098	-0.953065	-0.741112	-0.443043	-0.676808	-1.24232	-1.56189	-1.6191	-1.7076
chr5	175968536	175968919	1	2.7371	1.31511	0.204902	1.08186	1.21953	1.29355	0.0844403	0.264377	-0.111447	-0.124528	0.145784	0.569997	0.901389	0.328529	0.178735	-0.0979502	-0.160259	-0.699666	-0.496012	-0.398983	0.220784	0.129196	0.195886	-0.00707595	-0.117427	0.434696	0.300458	0.115044	0.227623	0.991784	0.349386	-0.66408	-1.26724	-1.65863	-1.21613	-2.37219	-1.92562	-1.97294
chr19	4246717	4247599	1	2.73343	2.20223	1.58468	1.90887	1.81243	1.3609	0.885712	0.72485	0.469959	0.109697	-0.059218	-0.00489421	-0.108404	-0.101667	0.470242	0.0314063	-0.0240254	-0.141064	-0.220109	-0.206516	-0.682403	-0.637201	-0.653982	-0.719016	-0.445631	-0.438284	-0.548359	-0.916081	-1.15344	-0.743272	-0.566752	-0.336751	-0.422204	-0.540981	-1.14721	-1.18745	-1.17707	-1.11243
chr2	70044169	70044348	1	2.73319	0.851943	1.0984	0.00413074	0.870733	0.299661	1.25442	1.29408	0.622557	0.312858	0.646556	-0.726841	-0.453378	0.41277	-0.126603	0.973741	0.514169	-0.294062	-0.116116	-0.360367	0.0874001	-0.202946	0.7213	-0.711101	0.0922991	0.466757	0.725786	-0.891539	-0.149383	-0.776325	-1.16307	-0.696256	0.038788	-1.47898	0.130107	-2.70989	-1.94123	-1.35355
chr17	40699942	40700814	1	2.7282	1.86187	1.76527	1.32171	0.871841	1.10297	1.04743	0.73641	0.368575	0.33657	1.18464	-0.298768	0.285697	0.254093	-0.060104	0.26283	-0.932852	-0.34052	-0.800125	-0.0686175	-0.119573	-0.873358	-1.14335	-0.400495	-1.35625	-0.311674	-0.736074	-0.464628	0.182388	-1.20202	-0.994764	-0.903516	-0.296117	-0.0805656	0.209782	-0.883776	-0.0451288	-2.208
chr12	6960471	6962069	1	-0.0922186	0.187401	0.646551	1.58188	2.38141	2.72489	1.80675	1.32162	1.11726	0.552212	0.372557	0.725326	0.403435	0.0407785	0.201983	-0.986452	-0.942597	-0.954095	-1.04221	-1.50899	-1.34344	-1.02007	-1.25585	-0.966096	-0.301415	-0.45381	-0.487081	-0.0521589	-0.0617023	-0.0380828	-0.109213	-0.348949	-0.261947	0.0975576	-0.216807	-0.702133	-0.1886	-0.827684
chr12	68574694	68575368	1	2.72329	0.695027	-1.13328	-0.210551	1.01368	1.3389	1.05383	0.767116	0.800602	1.26951	0.820116	1.27259	1.00897	1.5238	0.532842	-0.277562	0.231453	0.226879	-0.39372	-0.952659	-0.648643	-0.554641	-0.619838	-0.553359	-1.14577	-0.791352	-0.754753	-0.0507928	0.145666	0.182678	-0.0695453	-0.517183	-0.139906	-1.02015	-1.24749	-1.20573	-1.638	-1.68204
chr1	156265105	156265746	1	2.72203	1.8281	1.72612	1.12224	0.819505	0.549901	0.253026	0.153745	-0.419175	0.447586	1.09217	0.68975	0.913036	0.851212	-0.259997	-0.725462	0.422562	0.833311	0.604386	0.507725	-0.297202	-1.67246	-1.33265	-1.06043	-1.05744	-0.294317	-0.656841	-0.469278	-0.0988017	-1.14625	-1.08889	-0.515197	-0.794846	-0.496843	-0.759277	-1.76645	-0.496118	-0.128496
chr6	138202543	138203085	1	2.72005	2.25187	1.69929	1.42468	1.06737	0.943183	0.891278	0.778168	0.892803	0.571661	0.194638	0.302507	-0.116425	0.0648971	0.149915	0.305405	0.324713	0.429443	-0.00647178	-0.196158	-0.336698	-0.347228	-0.427144	-0.230127	-0.461055	-0.660325	-0.544065	-0.700923	-1.34636	-1.08862	-1.06023	-0.64858	-0.817937	-1.2456	-0.943854	-1.35862	-1.248	-1.22746
chr11	88100433	88100969	1	2.71944	1.96627	1.02387	0.730198	0.48486	0.207682	0.19745	-0.12449	0.936861	1.47288	1.04291	0.994876	0.651221	1.11369	0.179718	-0.312019	0.166568	-0.270023	-0.177615	-0.60526	-0.172147	-0.345239	-0.40505	0.0335783	-0.440797	-0.312131	-0.137686	-0.467244	-0.472093	-0.583445	-0.58908	-0.333416	0.098744	-0.969252	-1.65908	-1.58166	-1.82555	-2.23754
chr1	1509495	1510778	1	2.71654	2.0279	1.44607	1.12146	0.241247	1.00193	1.37685	0.544475	0.375063	0.653171	-0.0763439	-0.572455	0.0380063	-0.149212	-0.669498	-0.170587	-0.0459486	-0.377262	-0.28386	-0.289336	-1.17833	-0.436907	-0.284516	0.508799	0.694773	1.02083	1.02578	-0.00913563	-1.12064	-1.71133	-1.07041	-0.585317	-0.919387	-0.322295	-0.61385	-0.719382	-1.36574	-1.82114
chr19	14516572	14517396	1	2.71572	2.54015	1.98967	1.51356	1.35312	0.87703	0.59735	0.392722	0.604227	0.100756	-0.242963	-0.188983	-0.164768	0.0450224	0.0906399	0.145943	0.0196438	0.0727127	-0.279306	-0.186508	-0.375019	-0.264779	-0.26834	-0.0702088	0.0155334	0.0832812	-0.124261	-0.348917	-0.743398	-0.564516	-1.32001	-0.863374	-0.76879	-0.788918	-0.991385	-1.25661	-1.67915	-1.66687
chr9	82159311	82159790	1	2.71365	1.49811	1.4002	0.648668	0.751105	0.915312	0.744793	0.46271	0.0188301	0.406487	0.837991	1.14427	1.69422	0.0168395	1.04721	0.225124	0.28784	0.352021	-0.065856	-0.384939	-0.498314	-0.482851	-0.694406	-0.620078	0.271539	-0.545693	-0.457889	-0.648116	-0.633533	-1.83251	-0.693886	-0.515577	-1.09252	-0.795226	-1.12604	-1.37001	-1.39097	-1.58851
chr1	16562744	16563978	1	0.121628	0.634595	1.35736	1.9864	2.71236	1.95348	1.36052	0.815771	0.431824	-0.424974	-0.517604	0.0664948	0.0813083	0.228251	0.0686831	0.0910878	0.0362233	0.367997	-0.373585	-0.577394	-0.830112	-0.446837	-0.183235	-0.330275	0.121623	0.367105	0.541341	0.127116	-0.723406	-0.137747	-0.11229	-0.0817808	-1.10313	-0.831499	-1.3257	-1.75488	-2.05821	-1.65851
chr11	58297685	58298242	1	2.71119	1.72818	0.62969	0.830509	0.727653	0.345473	0.395471	0.596175	0.606477	0.956753	0.619067	1.01562	0.531418	1.04576	1.04538	0.631281	0.579981	0.310598	0.0897639	-0.0571331	0.198844	-0.108876	-1.05953	-1.2312	-1.67511	-1.2407	-0.884972	-0.298051	-0.418482	-0.267413	-0.261323	-0.862169	-0.474335	-1.12823	-1.46271	-1.38741	-1.28615	-1.49148
chr1	153939668	153940586	1	-0.607028	0.0705746	1.22988	1.09845	2.49568	2.71118	1.5846	0.953238	0.17983	0.277538	0.710455	0.73457	0.464495	0.972284	0.620418	-1.12576	-0.46316	-1.92203	-0.681989	-0.029304	-1.03435	-0.234648	-0.727074	-0.254479	-0.128806	0.201	-0.15577	0.304857	-0.869377	-0.599993	-0.583232	-0.50646	-0.41756	-0.238625	-1.20532	-0.530315	-1.57473	-0.719049
chr5	131721103	131721503	1	2.70636	1.18119	1.41725	0.725712	1.08342	0.648877	0.377714	-0.531696	-1.61441	0.074137	1.01601	0.0215594	0.064806	0.558537	-0.14248	0.613341	0.171038	-2.01024	-0.00540369	-0.303569	-0.377992	-0.31426	0.364479	-1.41913	-0.0940676	0.723452	0.248557	-0.565966	-1.51958	1.78379	-0.103886	-0.666224	0.163193	-0.982967	-1.06193	-1.94463	-0.0585795	-0.226424
chr17	71088342	71089167	1	-0.261039	0.334441	1.07013	0.777236	1.92867	2.70183	1.32474	1.13379	-1.13816	-0.486064	0.0667303	-0.373144	1.22858	1.20596	0.0830829	0.42698	0.431558	-0.784429	0.0391897	-0.203195	-1.19489	-0.138087	-0.438832	0.120419	-0.810901	-0.466386	-0.482624	-0.075581	-0.69451	-0.775632	-0.651433	0.287936	1.10847	-1.42065	-0.461078	0.065538	-2.59511	-0.883539
chr3	178756493	178756977	1	2.69959	1.89376	0.92144	0.73773	0.436681	0.427888	0.438914	0.497284	0.464112	1.35962	1.41921	1.38478	0.799597	0.290277	0.283827	0.338758	0.602229	0.603578	-0.0501082	0.0689413	0.0624338	-0.387228	-0.912372	-0.834157	-1.43972	-1.63319	-1.26898	-1.09934	-1.23438	-1.01037	-0.583183	-0.999444	-0.675229	-0.861972	-0.495446	-0.79892	-0.813918	-0.63269
chr13	41309205	41309683	1	2.69926	2.11377	1.47158	1.47998	1.1599	0.575374	0.595279	0.590615	0.559574	0.532555	0.62881	1.01063	0.785088	0.508425	0.277335	0.18676	-0.0135089	0.0159939	-0.309831	-0.182933	-0.160924	0.0786384	-0.267455	-0.792551	-0.515736	-0.716966	-0.741467	-0.551375	-0.387258	-0.808598	-1.24325	-1.49554	-1.29429	-1.19258	-1.06433	-1.07208	-1.34367	-1.11521
chr5	176881039	176883606	1	2.69898	1.98604	1.55358	1.37037	0.761144	1.18923	1.08709	0.630153	0.693409	0.902326	0.78679	-0.751324	0.0745854	-0.0227753	-0.564869	0.104102	-0.117858	-0.236037	-0.00351659	-0.198114	-0.0883013	-0.736351	-0.492681	0.407623	-1.25732	-0.991241	0.0124952	-0.262944	0.144393	-1.79643	-0.226863	-1.91131	-0.97616	-0.709457	-0.840276	-0.651799	-0.224242	-1.34245
chr3	129546690	129546919	1	2.69773	2.3267	1.68362	1.06228	0.299981	0.0365089	-0.42737	-0.254373	0.208712	0.0902248	0.443504	0.489477	0.470885	0.347266	0.335357	-0.174892	0.16284	-0.215286	-0.177774	0.307546	0.789911	0.535378	0.331015	0.341144	0.2911	0.270773	0.095968	-0.103005	-0.246779	-1.11269	-0.436778	-1.19673	-1.82819	-1.70342	-1.67906	-1.49956	-1.23369	-1.32832
chr19	48824445	48825658	1	0.339173	0.727138	1.51848	1.93561	2.69742	2.41831	1.50198	1.33609	0.390437	-0.276089	-0.0469235	0.152287	0.0486374	-0.479349	0.0628328	-0.129274	-0.876163	-0.836122	-0.342234	-0.340545	-0.551229	-0.376636	-0.359667	-0.249071	-2.53215e-05	0.207623	0.616765	-0.588422	-1.35913	-1.12886	-1.49795	-0.973909	-1.33738	-0.784452	-0.71832	-0.522661	-0.121091	-0.0572848
chr10	116280042	116280485	1	-0.541806	0.345097	1.05386	0.84133	1.8544	1.46768	1.34302	0.817246	0.821981	0.266704	1.4671	1.0432	2.69659	0.42116	-0.328683	0.279438	0.33355	-0.0953508	0.280441	-0.265048	-1.03445	-1.14888	-1.08901	-1.22679	-0.174925	-1.31885	-0.753488	-0.686009	-0.867443	-0.0478005	0.147601	-0.209315	-1.0228	-0.691715	-1.21327	-1.07563	-0.333254	-1.35588
chr17	47754708	47755813	1	1.66742	1.71502	1.57554	1.94883	2.69621	1.77337	0.631677	0.463634	0.0981622	-0.62185	-0.488747	-0.0539777	0.246743	-0.602197	-0.204926	-1.04833	-0.808717	-0.243897	-0.208111	-0.275964	-0.73955	-0.376203	0.215164	-0.0647718	0.247061	0.701103	0.536172	0.309227	-0.433316	-0.732256	-1.17791	-1.11456	-0.904893	-0.321051	-0.803436	-1.19638	-1.29377	-1.11053
chr19	38826212	38827882	1	-0.0734133	0.55586	1.31587	2.00586	2.69275	2.38645	1.7185	1.24226	0.802562	0.108797	0.288474	0.570574	0.448721	0.0597484	0.432221	0.0225023	0.124739	-0.248549	-0.210479	-0.270851	-0.337633	-0.699817	-0.919849	-1.09086	-0.567309	-0.316227	-0.502474	-1.11909	-1.08205	-0.908614	-0.730303	-0.710663	-0.820335	-0.760508	-0.785161	-0.695148	-1.0818	-0.844752
chr6	108951604	108951912	1	2.68841	1.62815	0.653637	1.14725	0.264565	0.175078	0.1972	0.166172	0.516389	1.1432	0.784234	0.819362	0.799975	1.40443	0.875817	0.331238	0.174714	-0.0758494	-0.714914	-0.564443	-0.149814	-0.0621945	0.0532454	0.186959	-0.55641	-0.399093	-0.502559	-0.375383	-0.607377	-0.406351	-0.278814	-0.483433	-0.083961	-1.05611	-1.67366	-2.09492	-2.28643	-1.63831
chr12	12502616	12503738	1	2.68554	0.0400042	1.03732	-1.18325	1.77174	-0.0633538	1.38564	-0.249541	1.30062	-1.02804	1.21662	-1.14504	1.32732	-0.984907	0.970311	-0.998812	1.14241	-0.819865	1.06827	-0.868247	0.956886	-1.00672	0.721093	-0.562484	0.421663	-1.072	-0.00107947	-0.719037	-0.215287	-0.701211	-0.138554	-0.84115	-0.555053	-0.902718	-0.598378	-0.245289	-0.449667	-0.695759
chr12	120739800	120740467	1	1.99819	1.08551	1.58544	0.343094	1.78727	-0.00565731	0.631039	-0.238955	-0.573489	0.407147	0.219675	0.201004	0.515251	-0.047391	-0.195753	2.6841	-0.300024	0.526112	0.0486454	0.129229	0.401088	-0.598602	-0.36566	0.0178709	0.562186	-0.608013	0.205043	0.217563	-0.358333	-0.330605	-1.66185	-1.34781	-0.756057	-1.52926	-0.0313345	-1.85946	-1.95043	-0.806763
chr1	117591622	117592723	1	2.68273	1.94494	0.979373	0.992691	1.02228	0.741488	0.677339	0.657741	0.815558	1.31481	0.818626	0.855903	0.686686	0.885837	0.691337	0.585377	0.480031	0.175011	-0.60209	-0.305595	-0.844527	-0.983408	-0.768115	-0.660532	-0.789956	-0.579304	-0.71121	-0.803169	-0.846719	-1.00426	-1.17117	-1.1877	-0.894708	-0.831635	-1.16236	-1.0442	-1.12008	-0.697024
chr2	101958623	101958929	1	2.67915	2.40994	1.77802	1.32584	1.34559	1.15387	0.81719	0.197355	0.505581	0.60799	0.388195	0.610736	0.385331	-0.0413176	-0.235086	-0.0777916	-0.540472	-0.458126	-0.436743	-0.223267	-0.0509272	0.142341	0.0234196	-0.232527	-0.0761167	-0.52564	-0.756622	-0.702684	-0.491638	-0.322911	-0.518833	-0.814265	-1.27281	-1.47399	-1.50643	-1.07032	-1.25152	-1.29052
chr19	50836700	50837211	1	0.825439	0.024659	0.254314	0.328944	0.590176	2.67491	0.638745	-0.48494	-0.716087	0.00144303	-0.177239	-0.666684	-0.620943	0.52505	-0.490189	1.39656	1.33129	-0.413905	-0.176738	-0.516855	0.061758	1.11694	0.25052	0.362373	0.249453	0.00462882	-0.64745	-0.835064	-1.14535	-1.06626	-0.301298	1.35646	1.66126	1.00889	-1.21165	-1.94281	-2.17727	-1.07308
chr1	31537879	31538981	1	-0.38221	0.438944	1.18429	1.46364	2.44113	2.67453	1.78303	1.38105	0.89352	0.100521	0.0199818	0.383797	0.169989	0.0554425	-0.123075	-0.694658	-0.704879	-0.377782	-0.495941	-0.296357	-0.635087	-0.526237	0.311227	0.156343	0.438588	0.279997	0.0452412	-0.648693	-0.9677	-0.112488	-0.519625	-0.316829	-1.12664	-0.949022	-1.01027	-1.09542	-1.54925	-1.68911
chr1	156933244	156933881	1	-0.361783	1.09683	2.67449	2.20043	0.689369	0.335879	-0.16047	0.124785	0.546599	0.867389	0.844009	1.09274	0.872036	0.987358	0.663316	0.779172	0.636651	0.574551	0.5867	0.621455	0.125553	-0.0617463	-1.05724	-0.966982	-0.851569	-1.16041	-0.968863	-0.60822	-0.832886	-1.27958	-0.928045	-1.07846	-0.894958	-0.980795	-0.987642	-1.09318	-1.04074	-1.00574
chr2	242050057	242051100	1	2.67365	1.78927	1.12058	1.20609	0.51606	0.0717239	0.383513	0.202776	0.543329	0.470058	0.771594	1.25757	1.07335	0.788019	0.61997	0.789698	0.360515	0.484278	0.0271252	-0.0949152	-0.0446854	-0.0836737	-0.0232434	-0.457448	-0.624439	-0.800817	-0.327406	-0.194292	-0.720102	-1.16588	-1.7042	-1.11554	-1.07924	-1.38958	-1.31245	-1.42595	-1.2011	-1.38422
chr17	56429235	56430403	1	-0.167295	0.40475	1.258	2.24515	2.67363	1.89733	1.40805	1.59325	0.836859	0.112828	0.334489	0.574607	0.12571	0.381329	0.197642	-0.408038	-0.204063	0.0236415	0.199338	0.0121792	-0.45476	-0.409222	-0.505949	-0.597014	-0.411104	-0.122089	-0.0219128	-0.273583	-0.810613	-0.775838	-1.08713	-1.03287	-1.19009	-0.830389	-1.04635	-0.948872	-1.5685	-1.4131
chr6	31367283	31368719	1	1.49912	2.04737	2.67129	2.38407	1.25127	1.12486	0.760398	0.632982	0.736251	0.574836	0.27649	0.491397	0.0282203	0.167473	0.190256	0.0540531	-0.095711	0.0550219	-0.180849	-0.0673361	-0.469324	-0.393376	-0.771887	-0.81398	-0.54816	-0.755656	-0.670526	-1.09571	-1.19106	-0.984098	-0.888514	-0.76504	-0.773892	-0.631922	-0.996995	-0.998253	-0.949928	-0.903139
chr18	72343314	72344467	1	2.66784	0.703764	1.19751	-0.0266915	1.08521	0.992831	1.29899	1.17079	0.50731	-0.733554	0.0702873	0.120687	1.83496	-0.212296	0.836741	0.435727	-0.599721	0.332587	0.328223	-0.00249498	-0.937127	0.178724	-0.647685	-0.514997	0.777508	-0.600316	-0.663865	-0.000104202	-0.044148	-0.304835	-0.247911	-0.366404	-1.99363	-0.741122	-1.9766	-1.20104	-1.08111	-1.64403
chr6	36953581	36954653	1	2.66615	1.95828	0.807099	0.430228	0.686353	1.25591	1.15078	1.38973	1.01009	0.293356	0.137394	0.486709	0.189128	0.0065587	0.124784	-0.160507	-0.25073	-0.246212	0.0954564	0.371222	0.280443	0.400476	0.12574	-0.218092	-0.00227169	0.136938	0.13872	-0.435837	-0.991042	-0.773403	-1.08056	-1.32227	-0.880808	-1.14661	-1.54052	-1.50376	-1.88013	-1.70879
chr4	141071511	141073644	1	2.66532	2.37514	1.69976	1.35336	1.58864	1.21239	1.0013	0.684006	0.642675	0.532891	0.354278	0.407794	0.3143	0.253855	-0.00791844	-0.365664	-0.054095	-0.00181135	-0.309163	-0.477683	-0.682805	-0.79809	-0.960264	-0.574596	-0.710325	-0.506253	-0.307947	-0.191812	-0.683634	-1.10223	-1.20987	-1.23138	-1.22421	-1.09239	-0.351385	-0.641502	-0.940017	-0.660663
chr1	15929703	15930561	1	2.66293	2.11681	1.62297	1.61939	1.27693	1.36836	0.930749	0.754178	1.23785	0.832167	0.506699	0.65509	0.126127	0.147782	-0.0267534	-0.496643	-0.699851	-0.464709	-0.557146	-0.237692	-0.296836	-0.421391	-0.445427	-0.582731	-0.648102	-0.524816	-0.710221	-0.994587	-1.03762	-0.837115	-1.00887	-0.811934	-0.507867	-0.630795	-0.97945	-0.868757	-0.970704	-1.09801
chr12	6934696	6935062	1	2.63577	2.66274	2.30862	1.67427	1.12653	0.491269	0.324726	0.126621	0.267789	0.21957	0.128073	0.193098	0.523675	0.219163	0.214139	0.0716439	-0.0964464	0.094875	0.170934	0.0277414	0.0503266	-0.0728447	-0.338504	-0.536032	-0.632685	-0.629126	-0.362148	-0.645988	-0.694458	-1.07515	-0.958903	-1.19664	-1.13976	-0.817104	-1.30753	-1.27985	-0.962923	-0.785492
chr6	7137669	7138076	1	2.66019	1.91682	1.0327	1.37998	1.06303	0.875193	0.92159	1.01777	0.774917	0.695152	0.678122	0.837421	0.550132	0.432608	0.539442	0.395315	0.38945	-0.420935	-1.2203	-1.12101	-0.925003	-0.710192	-1.16986	-1.38941	-1.50133	-1.33925	-0.764848	-0.401063	-0.760632	-0.374513	-0.0232938	-0.331203	0.0663686	-0.485533	-0.882033	-0.718062	-0.867731	-0.820005
chr2	238581697	238582694	1	2.65747	2.04907	0.922592	0.584396	1.28123	1.40253	1.09755	0.805731	1.13488	1.31174	0.745744	0.814228	0.314903	0.398479	0.159986	-0.0261088	-0.0131906	-0.539776	-0.301241	-0.35255	-0.167714	-0.314624	-0.443386	-0.880935	-0.577378	-0.755888	-0.908997	-1.0964	-1.62607	-1.31195	-0.971517	-0.369555	-0.656429	-0.440301	-0.709255	-1.00135	-1.13325	-1.08265
chr11	118798783	118799819	1	0.760703	0.886554	0.987897	1.21148	2.13203	2.65339	1.57796	0.19648	-0.312993	0.133405	0.307778	-0.362015	0.599787	0.686603	-0.130451	-0.260207	-0.585228	0.000971814	0.294749	-0.448479	-1.58255	-1.82287	-0.560519	-0.0418817	-0.328107	0.485274	-0.0403748	-1.0753	-0.910691	-1.34045	-0.581758	0.0787082	0.566189	0.877558	-0.140225	-0.854718	-1.36299	-1.6957
chr16	70052264	70052541	1	2.65248	2.16765	1.76152	1.33385	0.395575	0.456661	0.355617	0.313438	0.490961	0.525996	0.822528	1.12406	0.99107	1.09736	0.655055	0.288986	0.0620775	-0.298556	-0.413361	-0.716439	-0.485236	-0.641445	-0.309811	-0.257034	-0.0370435	-0.718851	-0.460539	-0.722213	-0.697045	-0.409226	-1.03047	-1.14696	-0.882378	-0.971003	-1.19757	-1.36992	-1.43621	-1.29359
chr11	534937	536366	1	2.51236	2.65097	2.09528	1.1688	1.12501	1.35977	1.19507	0.590195	0.214782	-0.187558	-0.153421	0.0306419	0.0116247	-0.0541881	0.15936	-0.0828514	-0.277014	-0.0885167	-0.0956806	0.0151868	-0.330486	-0.424735	-0.273191	-0.191283	0.11413	-0.0117809	-0.00430213	-0.45143	-0.60177	-0.456892	-1.12451	-1.01898	-1.33155	-1.13799	-1.17447	-1.40149	-1.36963	-0.999451
chr9	92122344	92122875	1	1.42527	1.98825	2.65055	2.35704	1.31178	0.966713	0.623359	0.597562	0.491253	0.306289	0.364772	0.756739	0.671308	0.676975	0.187081	0.0513091	-0.0457004	-0.186403	-0.384177	-0.590677	-1.44538	-1.20591	-0.934479	-0.763893	-0.704963	-0.415687	-0.604505	-0.327915	-0.539561	-1.01653	-0.842707	-0.813036	-0.700311	-0.629567	-0.580693	-0.766452	-0.914993	-1.0127
chr4	185666872	185667888	1	2.6494	2.32563	2.21936	2.28287	1.21977	0.518441	0.444435	0.146862	-0.013339	0.0629186	-0.0241136	0.0245171	-0.0831033	0.0508211	0.27047	-0.0157873	0.0240673	0.205695	0.308701	0.151389	-0.240824	-0.304739	-0.191902	-0.00315938	-0.270351	-0.44135	-0.457881	-0.280501	-0.660474	-1.23568	-0.931454	-1.17442	-0.950785	-1.0021	-1.18699	-1.17477	-1.15761	-1.104
chr12	7125354	7126431	1	0.429352	0.399213	0.26935	0.780253	1.80215	2.64815	2.35034	1.08647	0.547588	0.0919828	0.196275	0.336483	-0.6622	0.424495	-0.690367	-0.503584	-0.144276	-0.363739	0.595117	0.00807442	-0.82926	-0.895419	-0.94046	-0.0684632	-0.138719	0.593534	0.626991	0.966192	0.516172	0.15773	-1.27184	-0.91907	-1.57656	-0.526718	-1.10792	-1.26034	-1.48441	-1.44255
chr17	34900119	34901836	1	-1.3091	-0.339098	0.692529	0.381698	1.17284	2.13814	2.64684	2.1057	0.76733	1.09148	0.957772	-0.107866	0.177859	0.638296	-0.303983	-0.952933	-0.0089955	-0.319438	-0.855961	-0.0549258	-0.150423	-0.807876	-0.713389	-0.9569	-0.822035	-1.01678	-0.143016	0.703887	0.8276	-0.00480077	-1.25658	-0.205747	-1.5243	-1.62156	-0.117963	0.212571	-0.689428	-0.231446
chr17	5322185	5323779	1	2.6457	1.71654	1.15744	1.71322	1.72308	1.69487	1.29733	0.968292	0.963257	0.26304	0.203078	0.377432	0.074911	-0.0129445	-0.11309	-0.146474	-0.0838426	0.0630668	-0.07676	-0.10932	-0.788808	-0.675873	-0.546671	-0.473411	-0.322432	-0.239514	-0.465777	-0.575219	-1.01151	-0.817055	-0.914958	-0.741046	-1.03144	-0.917367	-1.19795	-1.09068	-1.23227	-1.27685
chr1	47184338	47185270	1	2.64057	1.83426	1.02888	1.59589	1.99693	1.46345	0.947647	0.854804	0.71935	0.409657	0.558025	0.565887	0.384102	0.103657	0.110514	-0.339439	-0.406733	-0.342481	-0.0902598	-0.0247655	-0.615112	-0.631697	-0.653643	-0.639777	-0.805925	-0.261662	-0.294167	-0.317977	-0.547506	-0.498936	-0.766234	-0.727663	-0.931842	-0.777576	-1.34789	-1.1803	-1.48202	-1.53003
chr2	8821286	8822646	1	2.64044	1.52382	1.53374	1.52496	-0.392751	0.784802	1.07013	0.638546	-0.366811	0.157131	-0.893548	-1.88516	-0.0533318	-0.667311	-0.442804	0.996377	-0.0842848	-0.133465	0.38058	-0.12126	0.661253	0.439049	0.769247	0.0553601	-0.0336119	-0.0750663	-1.98173	-0.0833824	-0.687002	-1.52825	0.416398	0.345154	-0.125264	0.127771	-0.697961	-1.66682	-0.568268	-1.57668
chr20	35201081	35203312	1	2.63489	2.08865	1.57732	1.47655	0.886241	0.966759	1.09867	0.916292	0.858763	0.268648	-0.0139053	-0.441214	-0.0276229	0.109917	-0.609924	0.49959	0.642312	0.0579373	0.221111	-0.00324754	-0.121905	-0.366879	-0.879935	-0.364236	-1.15131	-0.509507	-0.065675	-0.0393473	0.247295	-0.969324	-0.569055	-0.894679	-0.762035	-1.39112	-1.73649	-1.24334	-0.720694	-1.6695
chr8	66746711	66747192	1	2.63424	2.4444	1.87433	1.0887	0.522687	0.621912	0.258455	0.531852	0.564518	0.532891	0.633665	0.830388	0.985451	0.453753	0.612558	-0.00971919	0.124595	-0.208929	-0.345844	-0.389212	-0.478831	-0.207856	-0.110696	-0.282144	-0.466694	-0.822938	-0.682299	-0.464578	-0.584331	-0.501367	-0.304557	-0.634685	-1.04872	-0.988718	-1.32781	-1.39444	-1.75599	-1.70404
chr19	41869593	41870632	1	-0.196407	0.252596	1.05945	2.06182	2.63356	2.13025	1.49982	1.23722	0.761544	0.300382	0.172087	0.396988	0.114074	0.209807	0.508796	0.0106175	-0.0191797	0.00207805	-0.185555	-0.101863	-0.471058	-0.38357	-0.232426	-0.276966	0.0536304	0.316029	0.178456	-0.359248	-0.857701	-0.801777	-1.20233	-0.890265	-1.34063	-0.989015	-1.39939	-1.51339	-1.16528	-1.51316
chr1	40804330	40805048	1	2.63312	2.02677	1.11282	0.916491	0.0769547	-0.130369	-0.344469	-0.0872893	0.423823	0.69586	0.711819	1.3002	0.591178	-0.0769018	0.20948	-0.156056	-0.321567	-0.0877285	-0.212448	-0.0403455	-0.474885	-0.0363348	0.256321	0.433116	0.690253	0.880166	0.93461	0.269431	-0.521916	-0.570425	-0.959323	-0.924035	-1.03978	-1.41429	-2.35459	-1.73872	-1.44483	-1.2261
chr16	2570062	2571205	1	2.63191	2.17998	1.49827	1.55292	1.78112	1.50722	1.15098	0.468904	0.384292	0.341835	0.10039	0.22892	0.40208	0.162639	0.15823	0.000907057	0.0448954	-0.106956	-0.234549	-0.123173	-0.264256	-0.57411	-0.677291	-0.707706	-0.231441	-0.534277	-0.784836	-1.02257	-1.65394	-1.06663	-0.697118	-0.65954	-0.690961	-0.579177	-0.839209	-0.828381	-1.20925	-1.11012
chr19	16770617	16771887	1	1.16555	1.24239	1.25839	1.6859	2.63024	2.62992	1.54864	0.432931	0.48796	-0.133212	-0.0359812	0.317094	-0.192839	-0.311162	0.0255574	-0.468086	-0.572114	-0.530606	-0.775138	-0.685629	-0.695902	-0.654207	-0.104428	-0.293697	0.140453	0.522186	0.554651	-0.0709838	-0.8043	-1.08661	-1.27037	-0.576482	-1.00275	-0.647278	-1.45113	-0.97016	-0.923052	-0.385754
chr1	6086045	6086924	1	2.62976	1.72932	1.09413	0.746675	0.933436	2.08	1.48147	0.491972	0.124621	-0.036345	-0.489533	-0.336768	0.313209	0.150317	0.218292	0.362469	0.115406	-0.0826339	0.520894	0.847321	0.135371	-0.805036	-0.918536	-0.138629	0.440637	0.176983	-0.248966	-0.5159	-0.837335	-1.64991	-1.39557	-0.932987	-0.995514	-1.3425	-1.80657	-1.03645	-0.664239	-0.358857
chr12	104697150	104698112	1	2.62963	1.65636	0.563679	0.705352	0.948334	1.27899	1.14806	0.979443	0.861682	0.680874	0.454621	0.821004	0.767203	1.05227	0.518164	0.0896557	0.309319	-0.039333	0.0484062	-0.447572	-0.397659	-0.503421	-0.168354	-0.139713	-0.428637	-0.62964	-0.411081	-0.469656	-0.409598	-0.773258	-0.941866	-0.820238	-1.39286	-1.54777	-1.57255	-1.68547	-1.69286	-1.0415
chr16	450601	452320	1	2.62761	2.27448	1.48273	1.46704	1.99007	1.71289	0.958804	0.129581	0.340758	-0.130458	-0.262086	-0.142207	-0.357685	-0.484777	-0.0382463	-0.0445812	-0.248129	-0.206215	-0.202566	-0.0972561	-0.305394	-0.0403735	0.0373851	-0.237171	0.153591	-0.00983487	0.0274129	-0.362762	-0.976327	-1.16258	-1.8463	-1.36567	-1.15767	-0.776262	-0.788802	-0.745089	-0.963322	-0.250596
chr19	55987532	55988782	1	-0.60777	0.20388	1.12289	1.81749	2.62533	2.42493	1.70135	1.14025	0.914832	0.238702	-0.100989	0.145969	0.224689	0.0891973	0.374123	0.0264163	0.10476	0.0973029	0.306185	0.00909634	-0.637992	-0.504045	-0.146958	-0.287739	0.151317	0.178324	0.0114746	-0.782239	-0.903117	-0.746974	-0.872477	-0.746541	-1.15013	-1.07651	-1.11146	-1.4539	-1.37956	-1.40011
chr2	86268138	86268393	1	0.0320996	0.779597	1.04216	1.89394	2.62222	2.40348	1.73716	1.23495	0.343313	-0.518157	-0.165014	-0.38771	0.686682	-0.292382	0.0708128	0.200953	-0.93099	-0.881192	-0.646951	-0.725649	-0.754664	-0.136265	-0.98626	-0.228568	-1.27535	-0.478317	-0.164047	0.390659	0.743003	-0.100884	-0.0641812	-0.282016	0.109306	-0.370008	-1.00232	-1.42403	-0.899291	-1.57608
chr19	16695032	16695756	1	-0.857129	-0.0721137	0.97007	1.88082	2.62219	2.29422	1.58138	0.873894	0.804485	0.764068	0.459302	0.833047	0.622537	0.438916	0.761394	0.146459	-0.076684	0.0560051	-0.177263	-0.374816	-0.465212	-0.252199	-0.0680528	-0.560767	-0.136624	-0.403042	-0.495067	-0.705412	-0.942292	-0.673753	-1.10445	-0.751003	-1.04588	-1.09479	-1.37341	-1.2333	-1.0517	-1.19383
chr3	56642576	56642830	1	2.62162	1.49092	0.625079	0.469216	-0.788822	-0.150168	-0.488781	0.212672	0.340557	0.514206	0.435213	0.630049	0.842982	1.30199	0.586609	0.0483729	-0.0159562	0.207668	0.267894	0.254079	0.587174	0.478998	-0.27264	-0.0280196	-0.438171	0.138771	0.503224	0.531366	0.41569	0.568253	-0.400959	-1.14019	-0.954211	-1.38972	-1.83194	-2.39137	-2.04272	-1.73894
chr1	25756427	25757878	1	0.2884	0.621889	0.906016	1.39699	2.23943	2.62014	1.67331	0.544053	0.263079	0.175268	-0.466357	-0.0403328	0.632666	0.35447	0.131664	0.0150976	-0.579346	-0.706705	-0.12149	-0.0295852	-0.338655	-0.614928	-0.316121	0.28312	0.524057	0.664098	0.421153	-0.553193	-0.809177	-0.27912	-0.146098	-0.217884	-0.541829	-0.859054	-1.2016	-1.63122	-2.19612	-2.10608
chr6	34216190	34217434	1	0.536591	0.69448	0.849707	0.929004	1.72182	2.6185	2.52878	1.27829	0.400777	-0.120327	-0.838349	-0.261036	0.469065	0.0177958	0.178013	0.130501	0.0900375	-0.508618	0.154729	0.168689	-0.887768	0.126091	0.0466637	-0.0822984	-0.505463	-0.458159	0.992577	-0.547587	-0.920696	-0.514746	-0.0514535	-1.25604	-1.95224	-1.53116	-1.60685	-0.82208	-0.636386	-0.430844
chr22	29070119	29070482	1	2.61588	1.8414	1.37656	1.25814	0.652252	1.15917	0.488529	0.0844956	0.348803	0.560871	0.85219	0.946632	0.125181	0.230107	0.62987	0.697095	0.151651	0.0363538	-0.0490423	-0.0713056	0.0874803	0.430891	0.345127	0.0489712	-0.372521	-0.966264	-1.00179	-0.994392	-0.68898	-0.813161	-0.648523	-0.949226	-0.785691	-1.19203	-1.64645	-1.55126	-1.60854	-1.62846
chr6	26440290	26441192	1	0.575485	1.95085	2.61421	1.6422	1.16185	0.363979	-0.409174	0.193845	0.525151	0.490455	-0.488619	-0.081153	0.164151	-0.0561552	0.418617	-0.560492	-0.32479	0.069985	0.221624	0.476822	0.0826941	0.315686	0.482639	0.611494	0.567353	0.570422	-0.0258574	-0.324208	-0.766381	-0.187497	-0.133253	-0.465908	-0.699644	-0.949956	-1.82217	-2.25544	-1.80529	-2.14352
chr19	17958392	17959101	1	1.23377	1.97083	2.60958	1.88661	0.927053	0.798279	0.775495	1.13396	1.24285	1.03356	0.494581	0.874722	0.678891	-0.000562562	-0.447805	-0.476047	-0.320604	-0.377363	-0.496653	-0.524859	-0.803302	-0.974163	-0.535143	-0.669991	-0.567148	-0.559362	0.0546491	-0.28174	-0.766419	-0.515864	-0.65624	-0.150725	-0.32623	-0.917394	-1.0591	-1.46373	-1.34779	-1.47659
chr14	77506260	77507390	1	-0.70678	-0.00374887	0.270362	1.00259	1.75392	2.40407	2.60933	1.45558	1.25053	1.21125	0.471075	-0.170555	0.738633	0.89218	-0.0281273	-0.354587	-1.47847	-0.83049	-0.388213	-1.19163	-1.53752	-0.4609	-0.0116285	-0.16813	-0.417488	-0.608911	-0.0879904	0.232567	-0.416206	-0.673217	-0.821439	-0.579072	0.0690345	0.0703627	-0.474693	-0.718204	-0.843025	-1.46045
chr17	74721993	74723525	1	2.60843	1.34179	0.168939	0.119572	-0.0299323	0.787229	0.721246	0.819226	1.02614	1.07679	0.791898	0.995331	0.985717	1.00209	1.19533	1.07394	0.597237	0.551237	0.113524	-0.0704855	-0.484353	-0.334037	-0.236226	-0.805782	-0.370132	-0.369251	-0.274274	-0.698017	-1.43408	-1.12077	-1.33814	-0.992067	-1.07292	-0.791321	-1.3228	-1.39324	-1.37009	-1.46774
chr14	75690505	75690693	1	2.60793	2.13818	1.56139	1.35284	0.890314	0.366644	0.495706	0.786481	1.09776	0.824523	0.683384	0.550843	0.129001	-0.0638885	-0.0831998	0.151745	0.132347	0.281292	0.286179	0.132151	0.268549	0.165124	-0.598003	-0.15626	-0.0772908	-0.504317	-0.442968	-0.792471	-1.34385	-1.36489	-1.3682	-1.12153	-0.962969	-1.00646	-1.37709	-1.0344	-1.3356	-1.26899
chr15	75931989	75933402	1	-0.733796	-0.209913	0.685764	1.73644	2.33017	2.60525	1.96198	1.59971	0.944394	0.149274	0.294239	0.585112	0.45572	0.0741253	0.410307	-0.255977	-0.129293	-0.171082	-0.249216	-0.348714	-0.656936	-0.462566	-0.112133	-0.320072	-0.178602	-0.452087	-0.170352	-0.863205	-0.805631	-0.642491	-0.320925	-0.379367	-0.426234	-0.358867	-0.850602	-0.939876	-1.68482	-2.10973
chr11	68458237	68458423	1	2.60083	0.722445	-0.810538	0.522122	0.632067	1.01898	0.707816	1.25057	0.424812	0.638633	0.715667	0.929783	0.783548	0.531022	-0.0613314	-0.935711	-0.0410613	0.00891228	0.00608913	-0.284964	-0.285358	0.00934062	0.353806	0.233135	0.246133	0.815736	0.862135	0.474409	-0.101903	-0.355419	-0.568142	-0.900899	-0.791777	-1.57744	-1.97822	-1.86241	-1.94406	-1.98875
chr3	50126019	50127099	1	-0.747976	0.900446	2.5976	2.41495	1.57069	1.04742	0.654272	0.967558	1.07996	0.66825	0.873815	0.990948	0.612404	0.415607	0.692996	0.492894	0.0872444	0.115826	-0.460624	-0.611568	-0.704413	-0.564345	-0.855389	-0.723363	-0.433887	-0.239401	-0.242292	-0.588614	-0.891574	-1.0228	-1.10113	-1.04876	-0.973176	-0.794732	-0.960445	-0.881004	-1.13388	-1.20352
chr6	31619625	31620982	1	0.613217	1.06959	1.78175	2.06056	2.59508	1.98662	1.12206	0.65475	0.621354	-0.0811601	-0.324723	-0.13393	0.210433	-0.336389	0.422656	0.064313	-0.195702	0.116819	-0.0949001	-0.1061	-0.48327	-0.329676	0.198228	0.265782	0.225248	0.347412	-0.13293	-0.843152	-1.53777	-1.55697	-1.11738	-0.7493	-1.03228	-0.859312	-0.894704	-1.2119	-1.08552	-1.24879
chr11	65028970	65029958	1	2.595	2.05559	1.6613	1.66686	1.49439	0.999579	0.819109	0.123586	-0.468018	-0.514296	-0.227764	-0.64954	-0.455222	-0.0687144	0.444414	0.552147	1.04982	0.770675	-0.596849	-0.65193	-0.628632	-0.683407	-0.917363	-0.921967	0.148559	0.221241	0.114748	0.432247	0.192316	-1.02227	-0.717573	-0.181957	-0.450123	-1.08449	-1.0141	-1.40176	-1.37118	-1.3144
chr17	62501404	62503771	1	0.448093	0.550769	0.759992	1.73208	2.59157	1.86881	0.714633	0.127212	0.456694	-0.250865	-0.207616	0.560224	0.453176	-0.647946	0.314702	-0.674728	0.11721	0.722203	0.0613382	-0.156495	-1.07299	-0.117641	0.318672	-0.270413	0.869386	1.18312	0.122646	-0.860088	-0.702085	-0.318298	-0.531302	-0.850754	0.393854	-0.720364	-1.40377	-2.52542	-1.16051	-1.89511
chr1	156307800	156308678	1	0.226738	0.607523	1.08754	1.08554	1.92208	2.59124	1.76936	1.26587	0.0293087	0.603625	0.798735	-0.321431	0.388204	0.553737	0.2311	-0.114762	0.287028	-0.93941	-0.3092	0.158909	-0.403798	-0.739471	-1.25934	-0.33251	-0.837287	-0.472995	-0.374085	-1.32901	-0.90928	-0.569362	0.101035	0.836934	0.113474	-0.0632614	-1.30246	-1.00881	-2.33645	-1.03505
chr11	65325272	65326348	1	2.58856	1.06601	0.637053	1.52179	-0.618485	0.504425	0.345537	-0.04868	0.551174	-0.626364	0.523181	-0.202663	-0.937991	0.82005	-0.0403885	0.595802	1.09679	-0.406847	0.130976	0.872254	-0.409403	0.438686	0.662838	0.706224	0.0274797	-0.865236	0.181054	-1.13693	0.680009	-1.17573	-0.762291	-0.172814	-1.5364	-0.462953	0.74262	-2.92255	-0.783935	-1.58286
chr2	225847694	225848632	1	0.859016	1.05557	1.31624	1.51078	2.38699	2.58719	1.60392	0.249443	-0.543205	0.0264778	0.87304	0.2178	0.555257	0.0708346	-0.652594	0.0218797	-0.0526359	0.122733	0.351353	-0.664718	-0.989194	-0.85753	-0.955366	-1.19706	-1.2009	-0.822702	-0.267265	0.324399	0.183514	0.549034	-0.195394	-0.805114	-0.591817	-0.331596	-0.814109	-1.48153	-1.20491	-1.23783
chr9	102668523	102669751	1	2.53788	2.58705	1.86119	1.16827	1.49046	1.44304	0.986901	0.247804	0.223904	0.109178	-0.294981	0.19345	0.492437	0.160654	0.105262	-0.287635	-0.319341	0.0461327	-0.173454	-0.462101	-0.624434	-0.565072	-0.330004	-0.308049	-0.644364	0.228911	0.0561196	0.0469985	-0.219237	-0.610242	-0.722615	-0.975158	-1.22483	-1.63871	-1.22746	-0.924899	-1.13063	-1.30243
chr17	2319395	2319696	1	2.54665	2.58343	2.48406	2.03643	1.34882	1.13949	0.494708	0.382129	0.386842	-0.309923	-0.563931	-0.389268	-0.38932	-0.306876	-0.066155	-0.672096	-0.309421	-0.280245	0.155287	0.271239	0.0460114	-0.161958	0.0603365	-0.542941	-0.424832	-0.483806	-0.483534	-0.847306	-1.08852	-0.978889	-0.442025	-0.271882	-0.546714	-0.827529	-0.941541	-0.737477	-0.763305	-1.10595
chr12	26012824	26013415	1	2.58132	1.39893	1.51472	0.943583	1.25866	1.09701	1.02004	0.74819	0.00470626	0.365843	0.676717	0.533597	0.574657	0.221957	0.0239249	0.562693	0.456956	0.963283	0.776776	0.00446162	-0.252726	-0.181067	-0.37108	-1.13292	-0.14607	-0.753554	-0.800146	-1.44504	-1.03169	-0.300103	-0.58263	-1.00942	-1.36116	-1.0913	-1.63841	-1.10916	-1.19723	-1.32431
chr5	133439025	133439591	1	2.58123	0.929873	0.937841	1.03105	0.218293	0.9678	0.515562	0.17925	0.286659	-0.473967	-0.0186232	-0.481991	0.604752	1.27786	1.15615	0.117181	-1.4214	-0.706736	1.0775	1.14402	-0.326064	-0.223199	-0.208368	-0.53404	0.794059	-1.2111	-2.67175	-0.148433	-0.0166283	-0.7065	0.343181	-0.190018	-2.02948	-0.45439	0.313915	-1.25121	-0.674033	-0.728238
chr21	43429424	43431253	1	2.57957	2.02084	1.39798	1.51353	1.30209	0.314476	0.31891	0.12274	-0.165962	0.439457	0.974888	-0.282806	-0.862069	-0.0843432	0.139054	0.367909	1.19102	0.781395	-0.80238	-0.453939	-0.0882103	-0.361521	-0.735171	-0.248175	0.677056	0.396636	0.320193	0.273801	-0.785191	-1.75128	-0.976498	-0.902887	-1.12982	-1.44904	-0.439398	-0.90684	-1.22685	-1.47917
chr2	191380441	191381053	1	2.57945	1.45226	1.61626	0.517433	1.32699	-0.0112115	0.24933	0.74979	-0.0172721	-0.0665844	1.08609	-0.0662244	1.69895	-0.0304345	1.0773	0.739549	-0.718055	-0.0523703	-0.0580043	0.467875	-0.873708	-0.333256	0.435602	-0.669588	0.230111	-1.41573	-0.944918	0.153256	-0.0734166	-0.677985	-0.574161	-0.712458	-1.96305	-0.0245701	-0.959294	-1.41249	-1.06634	-1.65913
chr17	2118898	2119421	1	0.363092	0.203389	0.368546	1.818	2.15677	2.57826	1.80373	1.06862	0.833186	0.88994	0.45415	1.31066	0.550809	0.182547	-0.143727	0.164634	-0.0846959	0.347611	-0.369247	-0.711097	-1.31952	-1.20738	-0.707316	-0.969127	-0.621724	-0.178414	-0.810769	-0.665069	-0.466624	-0.559736	-0.221338	-0.491602	-0.300283	-0.836052	-0.722218	-0.889655	-1.21602	-1.60234
chr17	1302732	1303858	1	2.57595	2.29421	1.77205	1.855	1.62146	1.56711	0.974884	0.173664	-0.122352	-0.437943	-0.647521	-0.133194	-0.160844	-0.228314	-0.36909	-0.783882	-0.356689	-0.197538	-0.128388	0.075792	-0.326427	-0.455955	-0.350458	-0.069329	0.575059	0.647953	0.17441	-0.449932	-1.34994	-0.611905	-0.542918	-0.414469	-0.626701	-0.870525	-1.37372	-0.941082	-1.16861	-1.18982
chr6	30690349	30690606	1	2.57578	2.38077	1.66041	0.533498	0.0572367	-0.549774	-0.566779	-0.397813	-0.215023	-0.0110399	-0.652177	-0.178799	0.00207484	-0.507484	0.528333	0.0781247	0.246657	0.225535	0.831746	1.05065	0.763053	0.616943	1.36369	0.540833	0.473637	0.14267	-0.154498	-0.673665	-1.39758	-0.630997	-0.480728	-0.571556	-0.397876	-0.573276	-0.963369	-0.96041	-1.92131	-2.26749
chr11	61559511	61560666	1	0.673146	1.64326	2.57107	2.49643	1.81567	0.999457	0.438126	-0.348473	0.118888	0.399848	0.00401955	0.430199	-0.0675078	-0.113155	0.154755	0.0077166	-0.166441	-0.0776617	0.133755	0.355471	0.0184845	0.0698032	-0.153205	-0.0789393	0.0827858	0.266176	0.151671	-0.187617	-0.835548	-0.831741	-0.679939	-0.665178	-0.967261	-0.892485	-1.3813	-1.86817	-1.6178	-1.89831
chr4	140991492	140992128	1	2.57002	1.46772	1.10052	1.61467	0.442723	1.14784	1.36533	0.0128391	0.490578	0.0762807	-0.262773	0.150613	1.04207	0.243662	-0.577875	0.366025	-0.475068	-1.1714	0.00900175	-0.257631	-0.325916	0.607688	-0.394553	-1.51226	-0.69993	0.852643	0.289181	-0.687043	0.25003	0.0379733	-0.241532	-0.287077	-1.55973	0.0664341	-0.439136	-2.34379	-1.43275	-1.53538
chr16	1354348	1354628	1	2.5665	2.55126	2.11195	1.56114	1.33872	0.451	0.217289	0.0440485	0.393847	0.669313	0.730731	0.707066	0.4799	-0.159736	0.107216	-0.119175	-0.399148	-0.212687	-0.161784	-0.154159	-0.0346088	-0.262669	-0.0239749	-0.105285	-0.465007	-0.509309	-0.299067	-0.478465	-0.969409	-0.761416	-0.807693	-0.599337	-0.892807	-1.03951	-1.31388	-1.35314	-1.35213	-1.45559
chr14	24640706	24641530	1	1.48404	2.04476	2.56585	1.93546	1.75008	1.53919	1.27655	0.968606	0.817351	0.322829	-0.0969549	0.391002	0.0940449	-0.0237707	-0.218326	-0.716923	-0.652009	-0.724215	-0.787277	-0.623686	-0.444196	-0.492355	-0.295499	-0.652337	-0.800638	-0.420651	-0.878062	-0.605352	-1.20863	-0.546998	-0.299277	-0.167131	-0.285155	-0.36267	-0.82823	-1.07746	-1.07484	-0.907116
chr1	32573254	32574359	1	-0.0432996	0.363959	1.31232	1.52485	1.01918	2.40385	-0.108623	-0.569242	-0.335465	-0.755547	0.118028	2.56379	-0.112672	1.64031	0.291854	-0.674073	-0.125204	-0.72949	-0.627671	-0.14088	-0.864052	0.298312	-0.630755	0.729732	0.496013	0.193937	0.527602	-0.792849	-0.870136	-1.14049	0.236834	0.381442	0.46019	-0.516366	-0.963002	-0.877514	-1.91133	-1.77354
chr22	38054158	38055230	1	0.785423	0.860763	0.921004	1.34017	1.95009	2.56301	1.79738	1.18756	0.68209	0.510296	0.637162	0.406279	0.364092	0.0387885	0.00354546	-0.381741	-0.329081	-0.403241	-0.23558	-0.46326	-0.967643	-0.814072	-0.808905	0.103989	0.643448	0.0228222	-0.547826	-1.5771	-1.28369	-0.725326	-0.191434	0.169382	-0.529	-0.293327	-1.32994	-1.62528	-1.63339	-0.84745
chr19	18942439	18943678	1	2.56206	1.90141	0.813406	0.58531	1.17858	1.23347	0.835384	1.02764	0.724253	0.166124	0.127383	0.578017	0.800644	0.736576	0.715348	0.251127	-0.00412176	0.082786	-0.038288	0.113182	-0.0625612	0.0335008	0.230536	-0.103033	-0.132936	-0.262535	-0.166375	-0.758271	-1.32057	-1.09055	-1.48015	-1.32309	-0.983201	-1.11219	-1.27798	-1.52726	-1.57943	-1.47419
chr10	76947610	76948157	1	2.56108	2.17528	1.62571	1.30971	0.919041	1.21185	0.846665	0.679993	0.505548	0.679591	0.670928	1.15995	0.753928	0.317493	-0.225629	-0.541693	-0.106404	-0.201317	-0.113297	-0.325866	-0.996061	-0.643859	-0.308857	-0.00866794	-0.0116631	-0.340304	-0.576826	-0.420949	-0.765977	-1.11854	-1.15634	-1.64476	-0.946184	-0.835574	-1.05762	-0.710253	-0.905277	-1.45485
chr6	108108350	108108964	1	2.56099	2.29876	1.83489	1.24761	0.541085	0.759391	0.543801	0.371913	0.405957	0.372658	0.50609	0.967942	1.17434	0.818596	0.17786	-0.0339607	0.381487	-0.0431889	-0.147357	-0.35325	-0.452364	-0.409579	-0.450313	-0.454465	-0.748007	-0.992001	-0.568452	-0.602628	-0.278418	-0.495517	-0.428245	-0.881232	-0.628589	-0.798462	-1.42118	-1.85184	-1.51484	-1.40947
chr17	7381830	7383226	1	0.91751	0.671081	0.569047	0.593607	0.480688	1.67062	2.56096	0.807415	-0.27572	-0.194421	-0.0312083	-0.53806	0.594118	0.857601	-0.0220593	0.00515028	0.828584	-0.455266	-0.705571	-0.183686	-0.628952	-0.200723	-0.843729	-0.522954	0.642943	0.43044	1.27916	0.465593	-0.803447	-2.22239	-2.54712	-0.0446855	-2.10927	-0.488135	0.604014	-0.839518	0.0888244	-0.41045
chr16	2041851	2042787	1	2.55855	2.52019	2.18756	1.43659	1.59796	1.24632	0.97046	0.832503	0.704646	0.0239489	0.0171378	-0.237976	-0.662262	-0.576809	-0.165002	-0.150612	-0.163317	-0.396399	-0.337813	-0.134157	-0.446291	-0.353057	-0.212907	-0.324135	-0.109357	-0.310069	-0.123785	-0.691539	-1.48432	-1.09518	-1.38609	-0.709567	-0.989248	-0.49242	-0.515437	-0.805467	-0.742196	-0.480462
chr6	29690809	29692132	1	2.29533	2.43775	2.55671	2.12468	1.25972	0.963113	-0.37123	0.00755414	-0.0863939	-0.231126	-0.150115	0.42899	-0.334116	0.250508	0.177008	-0.680854	-0.0924208	-0.610905	-1.36056	-0.0680873	-0.454455	0.488997	0.0957903	0.0314791	-0.521774	0.0130084	-0.203516	-1.13566	-0.467284	-0.706712	-0.340148	0.489509	-0.931439	-0.748194	-0.945704	-1.29401	-0.892397	-0.993055
chr1	89744494	89745215	1	2.55411	2.16619	1.46513	1.13694	0.778004	0.926842	0.579455	-0.497058	-0.525515	-0.289853	0.142782	0.947081	0.605048	0.837193	0.23551	-0.434764	-0.0188417	0.296986	-0.448675	-0.492314	-0.595558	-0.54341	-0.414827	-0.445446	-1.00374	-0.854014	-0.330361	-0.0556333	0.729448	0.881707	0.592016	-0.375892	-0.0645518	-0.695237	-1.24667	-1.46019	-2.06253	-2.01935
chr22	32057783	32058624	1	0.761174	0.559632	0.341227	1.35079	2.55406	1.59949	0.789835	1.07609	1.15071	0.469741	0.225768	0.545022	0.824421	0.869637	1.08471	0.318398	-0.0267997	0.109877	-0.674501	-0.525012	-0.73507	-0.44369	-0.524886	-0.350853	-0.0862891	0.0783759	0.302917	-0.230996	-0.491313	-0.661826	-0.813118	-0.565617	-0.841423	-0.672119	-1.43178	-2.08914	-1.81822	-2.02922
chr12	50794251	50795215	1	2.55285	1.99483	1.37134	1.77753	1.48316	1.33572	0.807592	0.537054	0.0301306	0.0326714	-0.356187	0.0302241	-0.72188	-0.336782	0.239079	-0.107823	0.0861777	0.321196	0.0558454	-0.249764	-0.468873	-0.258338	-0.928274	-0.642137	-0.64385	0.1539	0.13188	0.0789884	-0.116882	-0.411617	-0.22191	-0.218863	0.0877005	-0.276422	-1.37097	-1.64373	-1.97108	-2.16248
chr19	40561703	40562441	1	0.494884	0.903479	1.5858	0.448144	2.55271	1.4542	1.59983	1.35868	0.4763	0.0584765	0.290244	1.00758	-1.14813	-0.0283628	-1.02354	-1.89762	0.607616	-1.05917	-0.893473	-0.297618	-0.867326	0.0719191	1.04612	-0.236673	0.0603533	-0.232191	-0.236392	-0.327505	-0.0976228	-0.438735	-0.413259	0.407159	0.237052	0.0851321	-1.17916	-1.39594	-1.59289	-1.38007
chr19	46087328	46088511	1	1.00177	1.08405	1.26806	1.92294	2.12401	2.55067	1.75053	1.19236	0.896741	0.566124	0.26919	0.327096	-0.101934	-0.382848	0.158171	-0.326327	-0.307423	-0.190489	-0.312362	-0.5035	-1.25726	-1.10932	-1.1703	-0.603896	-0.0330721	0.0882536	-0.261274	-0.796931	-1.19176	-1.02226	-0.716264	-0.358413	-0.731218	-0.508415	-0.779552	-0.954664	-0.713016	-0.867468
chr4	40248893	40249481	1	2.54902	1.48763	0.715192	1.30688	1.12167	0.655626	0.591504	1.01079	0.742707	0.461705	0.817927	1.34478	0.844239	0.776931	0.380004	0.131651	0.0632722	0.065253	0.11461	-0.233952	-0.147541	-0.276069	-0.70644	-0.762717	-0.578962	-1.1129	-1.19959	-0.86196	-0.344381	-0.71654	-0.41904	-0.744916	-0.164318	-0.342631	-1.00478	-1.43722	-2.36341	-1.764
chr16	11944862	11945947	1	-0.14072	0.534608	1.12575	1.72779	1.90181	2.54857	1.62782	1.61744	0.932323	0.382467	0.0247469	-0.179032	-0.421993	-0.84814	0.114338	-0.856049	-0.491323	-0.224959	-0.759475	-0.676511	-0.822429	-1.16767	-0.51029	-0.896649	0.353292	-0.0686255	0.0999424	-0.132783	-0.379563	-0.500563	0.393172	0.32475	0.292154	0.344694	-0.244059	-1.33073	-1.47827	-2.21584
chr22	36850788	36851563	1	2.54837	2.01278	1.23771	1.18956	1.58859	1.73247	1.40658	0.812633	0.613566	0.50379	0.39294	0.817713	0.461668	0.259913	0.170637	0.0873097	-0.0293019	-0.174802	-0.268299	-0.473174	-1.21805	-0.98687	-0.524007	-0.909445	-0.691923	-0.630024	-0.423252	-0.704373	-0.955492	-0.702227	-0.729356	-0.599213	-0.710735	-0.806946	-0.950411	-1.17927	-1.21794	-0.951124
chr9	135281957	135282490	1	2.54403	2.0212	1.86188	1.38718	0.972251	0.866427	0.742685	0.213476	0.327865	0.717052	0.0828087	0.24553	0.962825	0.949178	0.327781	-0.777906	-0.87695	-0.600995	-0.732477	-0.75034	-0.812129	-1.89006	-0.923752	0.0600425	-0.586595	0.0775257	0.385462	0.0742353	-0.226203	-1.16282	-0.374726	0.115985	-0.0630008	-0.418528	-0.89635	-1.656	-1.22331	-0.96328
chr19	39339943	39341439	1	-0.134218	0.404319	1.14351	1.89105	2.54391	2.50209	1.81806	1.32968	0.96983	0.517686	0.650484	0.358602	0.269162	0.00020887	0.51492	-0.322582	-0.471722	-0.505594	-0.235651	-0.402225	-0.817135	-0.629627	-0.455471	-0.52882	-0.147493	-0.0968191	-0.150413	-0.734305	-0.986662	-0.748865	-0.80673	-0.568768	-0.956829	-0.714999	-1.09127	-1.36741	-0.945021	-1.09488
chr1	155107647	155109026	1	2.2799	2.54362	2.38302	1.56781	1.50228	1.32	1.07006	0.768238	0.569603	0.361833	0.0437736	0.0549365	-0.0815358	-0.403505	0.301379	-0.0384385	-0.22371	-0.342159	-0.442159	-0.222986	-0.206504	-0.450606	-0.559137	-0.696258	-0.594869	-0.328815	-0.565032	-0.90769	-1.10038	-0.784184	-0.898978	-0.796216	-0.81223	-0.883738	-0.917477	-0.711061	-0.945719	-0.85307
chr19	15437670	15437944	1	2.54249	1.94492	1.88688	0.375138	-0.0272004	-0.525883	0.444134	0.273983	0.826716	1.3886	0.806793	0.263899	0.720475	0.423557	0.0833915	-0.450759	-0.61873	-0.372136	-0.208537	-0.714637	-0.148674	-0.0395032	-0.678293	-0.549389	0.554856	0.852836	-0.345281	-0.644471	-0.863391	-1.12894	-2.57665	-1.70038	0.254466	-1.26325	0.0839765	-0.821833	0.659547	-0.70871
chr6	37400557	37401713	1	2.54081	2.16693	1.49626	1.28036	1.36259	1.32453	0.974296	0.792134	0.877378	0.320869	0.21937	0.332697	0.0868746	0.153393	0.359979	-0.0491679	0.104244	0.0427958	0.242214	0.234956	0.0788433	-0.103126	-0.547911	-0.844338	-0.735059	-0.316523	-0.371852	-0.800485	-1.01461	-0.833544	-1.04883	-0.84691	-1.12619	-0.993252	-1.44776	-1.29943	-1.40248	-1.21005
chr12	54673335	54674979	1	-0.177656	0.350436	1.19761	2.00025	2.5405	2.3262	1.76212	1.28255	1.07763	0.574203	0.13098	0.627919	0.506466	0.0234397	0.349976	-0.469305	-0.472762	-0.239483	-0.697532	-0.925584	-1.51309	-0.957985	-0.40864	-0.109057	-0.357908	-0.183125	-0.558589	-0.721327	-0.757854	-0.76883	-0.29901	-0.218199	-0.224297	-0.418565	-0.713543	-1.21216	-1.04865	-1.29713
chr3	18257158	18257397	1	2.53982	0.369524	0.475827	-1.06611	1.47196	-2.03902	0.666879	-0.481996	0.146955	0.384247	0.460664	0.603702	1.35306	0.864958	0.278133	0.748295	0.0503603	0.314896	0.46596	0.183762	0.933677	0.0788538	-0.181575	0.0420807	0.666018	-0.47134	0.686639	-0.150462	0.124172	-0.453679	-1.17337	-1.29252	-0.875597	-3.00851	-0.596937	-0.533375	-0.211466	-1.37449
chr12	56211297	56212205	1	-1.01946	-0.193112	0.935937	1.8832	2.46749	2.53759	1.77116	1.22253	0.687483	0.426757	0.339407	0.58377	0.329439	0.307148	0.807264	-0.246343	-0.277554	0.0854555	-0.269521	-0.400063	-0.522914	-0.396293	-0.269931	-0.3172	-0.107553	-0.518584	-0.749292	-0.882095	-0.706545	-0.356395	-0.21027	-0.0114705	-0.413005	-0.752199	-1.27795	-1.39741	-1.47691	-1.61257
chr11	128738677	128740259	1	1.72358	1.08596	0.671377	0.63289	-0.172009	-0.0995587	0.839564	-0.892038	0.338254	-0.290586	-0.244087	-0.612393	0.142179	0.476365	2.53476	-0.809933	0.976879	0.186675	1.76779	-0.141144	-0.338734	-0.0168927	-0.850301	-0.423381	-1.23413	0.418545	0.478649	-0.417491	0.02937	0.0701058	-1.28046	0.621736	-0.531867	1.0515	-2.27497	-1.18596	0.0584405	-2.28868
chr19	41857074	41857849	1	1.72405	1.55495	1.27666	1.84201	2.53337	2.29387	1.44695	0.583087	0.761223	0.540507	0.0805424	0.168157	-0.204281	-0.316005	-0.506516	-0.606354	-0.379728	0.169993	-0.0192363	-0.107198	-0.643214	-0.605207	-1.12972	-1.16031	-0.712946	-0.548865	-1.00556	-1.15083	-0.871862	-0.261998	-0.507868	-0.166543	-0.55828	-0.580779	-0.4507	-0.645861	-0.931512	-0.904
chr19	58891875	58892936	1	-0.593584	-0.343009	0.234548	1.52136	2.52936	2.22367	1.42794	1.20935	1.27576	0.932135	0.876978	0.932744	0.455717	0.584665	0.72455	0.162826	0.19816	0.0713481	-0.0326139	-0.0812351	-0.541814	-0.34302	-0.639953	-0.151139	-0.240138	-0.485098	-0.386857	-0.913799	-1.09447	-0.674674	-0.941843	-0.794171	-0.988696	-0.764651	-1.23918	-1.36367	-1.32814	-1.41935
chr12	122237500	122239059	1	2.52868	1.84154	1.06819	1.37987	1.56897	1.51332	0.966474	0.504216	0.534771	0.15934	0.489439	0.595938	0.213462	-0.126184	0.258538	-0.0166041	-0.148985	0.0875245	-0.00834801	0.224988	-0.0669343	0.00658352	-0.230822	-0.231903	0.109925	0.104279	-0.369376	-0.377919	-0.828444	-0.68397	-1.082	-1.43016	-1.23836	-1.43972	-1.57788	-1.51017	-1.57606	-1.2122
chr1	149223211	149224842	1	2.52865	1.72976	0.95128	1.16691	1.23551	1.38551	1.00604	1.0578	1.21762	0.890045	0.65791	0.860414	0.239736	0.255014	0.374743	0.248245	0.500227	0.507161	-0.28629	-0.387635	-0.68454	-0.588825	-0.67902	-0.753135	-1.15797	-0.732295	-0.705478	-0.808331	-1.21022	-1.21037	-1.08723	-0.833399	-1.04352	-0.937183	-1.07082	-1.17611	-0.821213	-0.638987
chr1	1166818	1168061	1	2.5282	1.76987	1.08319	1.24308	1.14712	0.163021	0.535185	0.986741	0.248792	-9.97262e-05	-0.187853	-0.466975	-0.633998	0.789925	0.575098	0.77254	0.17068	0.119791	-0.533322	-0.0718169	0.274668	0.523223	-0.217632	-0.171014	0.296433	-0.393426	-0.997876	0.877886	0.744747	-1.13244	-2.20462	-1.80425	-0.686654	-1.83827	-0.833671	-1.25677	-0.582187	-0.837311
chr10	99051880	99052837	1	-0.830283	-0.0256887	0.973636	1.71919	2.34923	2.5277	1.60135	1.31096	1.33292	0.639143	0.488475	0.631164	0.460766	0.322128	0.218188	-0.726943	-0.707562	-0.473643	0.0235365	-0.42024	-0.253998	-0.264988	-0.312295	-0.358954	-0.357892	-0.405151	-0.429299	-0.862186	-0.666197	-0.341208	0.000597872	-0.11574	-0.519816	-0.598797	-1.49648	-1.47298	-1.35768	-1.60097
chr12	110939415	110940379	1	0.00618366	-0.067359	0.283377	1.58006	2.3613	2.52487	1.78154	1.30179	0.661536	0.560169	0.536475	0.652715	0.620904	0.594903	0.910167	0.0455209	0.161717	-0.0750397	-0.296836	-0.695569	-0.556423	-0.364885	-0.710064	-0.440904	-0.301311	-0.428997	-0.515759	-0.493846	-0.534087	-0.683841	-0.423257	-0.598685	-0.608021	-0.43362	-1.40365	-1.61457	-1.5217	-1.81481
chr19	19302749	19303948	1	-0.962702	-0.394789	0.563051	1.79113	2.52129	2.02642	1.53534	1.3846	1.18903	0.767185	0.592305	0.836092	0.262135	0.0889248	0.748618	0.17909	0.403342	0.135642	-0.158797	-0.211054	-0.72734	-0.618182	-0.385492	-0.232442	-0.0311385	0.0508247	0.0223336	-0.445856	-0.737336	-0.842102	-1.13714	-1.11093	-1.13459	-1.08661	-1.49282	-1.3315	-1.00042	-1.05611
chr12	116504594	116504862	1	2.12263	2.22022	2.45914	2.52018	1.13613	0.701628	0.418289	0.0179306	0.472818	-0.122388	-0.0847921	-0.0634004	0.182726	0.0686289	-0.278799	-0.689925	-0.784177	-0.560217	-1.03257	-1.50678	-1.78332	-0.982216	-0.545728	-0.319913	0.00584403	0.451349	-0.0876187	0.290654	-0.051713	-0.208131	0.14737	-0.708425	-0.196823	-0.13405	-0.700302	-0.437679	-1.16401	-0.772555
chr19	996421	996823	1	2.05865	2.51917	2.42761	1.60781	1.27474	0.69183	0.411717	0.100666	0.0540476	0.192359	-0.0788188	0.188052	0.225742	-0.0203471	-0.0189204	0.193286	0.326784	0.479254	0.136168	0.106321	-0.464073	-0.458975	-0.211484	-0.482622	-0.00857375	0.391157	0.0114643	-0.236518	-0.666243	-0.550974	-1.23323	-0.900649	-0.910483	-1.34926	-1.28731	-1.59551	-1.48684	-1.43597
chr1	154927600	154928923	1	-0.348283	0.377177	1.44904	1.87099	2.34992	2.51898	1.77902	0.877271	0.554036	0.715901	0.254653	0.764131	0.488304	0.144878	0.216887	-0.12136	-0.0147204	0.0119496	-0.500509	-0.954629	-1.08835	-0.757258	-0.762014	-0.826146	-0.553248	-0.199938	-0.349844	-0.59376	-0.844035	-0.209276	-0.605847	0.0342789	0.179544	-0.682443	-0.946035	-1.30939	-1.61131	-1.30856
chr17	21029962	21030845	1	2.51818	1.19923	-0.3933	-0.385464	0.557733	1.45498	0.892185	0.738018	1.11789	1.08272	0.428667	0.61252	0.437441	0.472035	0.991039	0.238355	0.436918	0.521532	0.424316	0.681223	-0.0356833	0.00950048	-0.206165	-0.0325023	0.245652	-0.0334625	-0.435552	-0.679556	-0.703768	-1.21427	-0.969924	-0.7724	-0.878293	-1.00839	-1.50549	-1.81862	-1.8686	-2.1187
chr10	103124588	103124783	1	0.553163	0.327353	0.322205	0.174838	0.736363	1.41691	1.75077	1.42193	1.7661	2.51796	1.67603	0.444099	-0.307986	-0.581093	0.202827	-0.592223	-1.44249	-0.0719206	0.24422	-0.638462	0.137957	0.411665	-0.211062	-0.286007	0.00553107	-0.913036	-1.50348	-1.05999	-1.59813	-1.4441	-0.676294	-0.892216	0.447193	0.14106	-0.0252411	-0.530747	-0.650074	-1.27362
chr3	45883004	45883934	1	-0.566661	0.115001	1.05195	1.446	2.49514	2.51747	1.57007	1.0627	0.393479	0.352724	-0.0538419	-0.00741333	0.0702218	0.783685	0.346605	0.240061	-0.618967	-0.91256	-0.195982	0.00672874	-0.51864	-0.120195	-0.38328	-0.10497	-0.127886	-0.340776	-0.595425	-1.20444	-1.9624	-1.40749	-0.664899	0.764006	0.634196	0.251244	-0.686992	-0.757746	-1.66779	-1.20293
chr19	12806928	12807843	1	1.79837	2.21439	2.51548	2.27758	1.89359	1.25555	0.762556	0.408355	0.543521	0.338641	-0.0175339	0.0460606	-0.0834359	-0.149342	0.232161	-0.377891	-0.286499	-0.243453	-0.418256	-0.219948	-0.504669	-0.489139	-0.499774	-0.384381	-0.376227	-0.462551	-0.769736	-1.06684	-1.09233	-0.591586	-0.418151	-0.350183	-0.339168	-0.630403	-1.19906	-1.089	-1.09923	-1.12747
chr11	65393377	65393863	1	2.51516	2.24144	1.66588	1.58107	0.769908	-0.131472	-0.407331	-0.689871	-0.0972031	0.470332	0.60882	0.165117	0.459857	-0.630656	0.400065	0.0940813	1.42606	1.19632	0.166627	0.648129	-0.12146	-0.0396485	-0.978588	-0.701042	-1.28916	-0.731941	0.734519	-0.793911	-0.401379	-1.09239	-0.732615	-0.531306	-1.17492	-1.17053	-1.02942	-1.60598	-0.6129	-0.179665
chr19	8942628	8943762	1	0.886033	1.38684	2.05519	2.26819	2.51493	1.61412	1.19948	1.16178	0.68133	0.280102	0.754435	0.676504	0.124451	-0.180524	-0.161793	-0.5965	-0.371905	-0.371067	-0.581084	-0.516296	-0.919146	-0.826901	-0.725483	-1.00144	-0.493738	-0.377826	-0.373808	-0.865003	-0.517384	-0.139679	-0.536493	-0.519576	-0.934319	-0.888299	-0.947361	-1.02634	-0.998809	-0.732631
chr12	751576	752821	1	1.867	2.51441	2.34334	1.23783	1.11422	1.17882	0.76474	0.794299	0.864734	0.272761	0.310603	0.376112	0.216143	0.100693	0.052191	-0.15648	-0.312349	-0.326963	-0.522561	-0.39781	-0.0608046	0.0179336	-0.0939045	-0.107605	-0.423396	-0.519655	-0.201799	-0.440489	-0.380723	-0.172572	-0.309333	-0.871583	-1.52478	-1.35545	-1.56095	-1.31927	-1.65889	-1.30846
chr20	24370081	24370870	1	2.51427	2.25102	2.15452	1.95463	0.539601	-0.56165	-0.443518	-0.0178621	0.0679672	0.324666	0.409563	0.404182	0.363737	0.538806	0.294481	0.210526	0.422397	0.421177	0.488011	0.521712	0.229776	-0.0810188	-0.460614	-0.280322	-0.505135	0.0488841	0.0253229	-0.231396	-0.906792	-1.35266	-0.924235	-1.29857	-1.14783	-1.41419	-1.10607	-1.28867	-1.28901	-0.875726
chr19	58070688	58071513	1	2.5136	1.70758	0.866374	1.16121	1.26357	1.33853	1.24457	1.29816	0.899401	0.363049	0.48637	0.747162	0.682177	0.620229	0.397297	-0.171103	-0.292659	-0.47185	-0.180956	-0.268105	-0.280806	-0.128177	-0.311823	-0.0983413	0.162643	-0.403095	-0.625471	-0.966726	-1.08748	-0.959432	-1.16539	-0.842718	-1.19899	-0.825768	-1.01599	-1.13708	-1.57366	-1.7463
chr7	30777737	30778373	1	2.5103	1.69976	1.8287	0.84854	1.20718	0.249683	-0.756619	-0.826388	0.363124	0.283861	0.418098	0.952086	0.839318	1.03592	0.916539	0.330835	0.59717	0.963401	0.0955163	-0.0438186	0.209042	-0.477897	-0.56228	-1.1471	-0.689103	-1.47698	-1.15792	0.183331	-0.477863	0.260908	-1.51603	-0.870558	-1.10468	-1.40081	-1.00372	-1.24555	-0.727667	-0.308314
chr1	2509032	2510295	1	1.88053	2.2103	2.5065	1.82682	0.389356	0.48062	0.216979	0.59922	1.23386	0.988437	0.514171	0.734364	0.363794	0.0988571	-0.295246	-0.201177	-0.158502	0.061578	0.17547	0.464976	0.217344	-0.238963	-0.302163	-0.303039	-0.400447	-0.974113	-0.768814	-1.347	-1.19565	-0.948203	-1.29987	-0.71492	-0.484898	-1.07737	-1.2665	-0.964582	-0.92324	-1.09847
chr19	46009584	46010999	1	-1.26884	-0.172508	1.3182	1.818	2.50628	2.3763	1.74823	1.29687	0.891656	0.495337	0.316945	0.646675	0.409247	0.179492	0.605803	0.0297209	0.129398	0.0682112	-0.486776	-0.580765	-0.583257	-0.475063	-0.597663	-0.72464	-0.336731	0.0964631	-0.0867734	-0.589796	-1.01791	-0.682159	-0.826818	-0.604903	-0.632475	-0.704555	-0.709239	-1.02134	-1.45194	-1.37868
chr7	45150213	45151814	1	2.50232	1.8865	0.950205	0.993752	1.14899	1.55491	1.44013	1.47193	1.10105	1.1547	0.501256	0.661618	0.512216	0.156066	-0.237816	-0.720264	-0.634389	-0.25282	-0.363292	-0.340286	-1.14047	-1.12804	-0.936911	-0.508335	-0.490235	-0.243742	-0.488488	-0.964837	-1.01848	-0.793012	-0.462636	-0.36168	-0.44453	-0.200771	-0.566876	-0.995964	-1.38205	-1.35971
chr16	22392735	22393029	1	2.50128	-0.0554685	-1.58143	0.404638	0.809449	1.23913	1.12422	0.755456	0.828409	1.13045	1.18249	1.54408	0.971718	0.967645	0.756962	0.719659	0.851189	0.601887	-0.323155	-0.384716	-0.720396	-0.928345	-0.875806	-0.475346	-0.645406	-0.451574	-0.0278937	-0.0481518	-0.418722	-0.526422	-0.723732	-0.972687	-1.20399	-1.27174	-1.66949	-1.10755	-1.12851	-0.848121
chr19	48833404	48833758	1	0.176629	0.509826	1.12383	1.72119	2.31194	2.50071	1.67159	1.09687	0.995759	0.332014	0.643209	0.953325	0.38666	0.023317	0.362314	-0.164158	-0.325858	-0.356169	-0.29351	-0.659907	-0.93604	-0.662622	-0.214914	-0.561457	-0.161124	-0.0758961	-0.095966	-0.325735	-0.468047	-0.656249	-0.511508	-0.609332	-0.898047	-1.21924	-1.44393	-1.10784	-1.56114	-1.50048
chr3	52570231	52571062	1	-0.200576	0.111544	0.225918	0.608811	1.83837	2.49913	2.13574	0.914476	0.528509	0.0835221	-0.509201	0.498731	0.738232	0.280224	0.548579	1.47003	0.38538	0.147205	0.504043	0.490155	0.0832701	-0.413474	-0.0991647	-1.05659	-0.574941	0.0891343	-0.189906	-0.19901	-1.10614	-0.780839	-0.704745	-1.6869	-1.29556	-1.95313	-1.32224	-1.54241	-0.657094	0.110912
chr10	75987463	75988284	1	-1.31096	0.213267	2.24963	2.49365	1.05283	0.252357	0.0900268	0.380192	0.875613	1.16258	1.18786	1.43577	0.768014	0.699251	0.618221	0.332459	0.598566	0.352793	0.396613	0.277654	0.0494819	-0.175146	-0.898982	-0.661823	-0.955384	-0.776421	-0.567182	-0.447031	-0.797764	-1.02653	-0.196877	-0.746922	-0.523522	-0.603011	-1.31595	-1.27054	-1.55873	-1.65407
chr11	3861795	3863167	1	-0.375175	0.177897	0.955216	1.68794	2.49252	2.20513	1.64137	1.0388	0.67449	0.244365	-0.176802	0.0847055	0.200166	-0.28938	0.400412	-0.218641	-0.346028	-0.424313	-0.791546	-0.651549	-0.379805	-0.311353	0.0649767	0.122886	0.894743	1.01713	0.575016	0.19823	-0.334492	-0.769176	-1.95686	-1.20626	-1.14432	-1.26169	-0.900326	-0.481423	-1.16238	-1.49447
chr6	35551685	35552028	1	2.49032	2.15992	1.77818	1.60725	1.06083	0.317903	-0.216337	-0.226384	0.213504	0.0423325	0.242956	0.598078	0.479889	0.489372	0.420085	0.270433	0.27328	0.613822	0.26651	0.154775	-0.341228	-0.103906	0.273543	0.110933	-0.432396	-0.253588	-0.0300915	-0.0378554	-0.763426	-0.748231	-0.819164	-0.941979	-0.981966	-1.30614	-2.21376	-1.47884	-1.47562	-1.493
chr2	98261724	98262950	1	2.49029	2.2044	1.59878	1.46793	1.36923	1.20305	0.782276	0.782262	0.774119	0.415528	0.148152	0.167625	0.372992	0.22796	0.327351	-0.319271	-0.253816	-0.123094	0.235616	0.0357197	-0.0587425	-0.0582729	-0.00874224	-0.209377	-0.46941	-0.0820163	-0.393319	-0.859942	-0.804983	-1.38502	-1.29255	-1.02289	-1.36876	-1.29928	-1.02776	-1.20947	-1.25206	-1.1045
chr6	11367751	11367983	1	2.45025	2.48999	1.77716	0.615715	0.445921	0.631756	0.564006	0.497862	0.713344	0.77412	1.04269	0.950633	0.619528	0.376591	0.429553	0.350648	0.301632	0.309108	0.0630757	0.261952	-0.304311	-0.602199	-0.523486	-0.412401	-0.776026	-0.967167	-0.769407	-0.876352	-0.382106	-0.468802	-0.980066	-1.37059	-1.13819	-0.948199	-1.40292	-1.04423	-1.40505	-1.29404
chr6	32143724	32144103	1	2.48847	1.76928	0.944748	1.33256	2.14008	1.87809	1.39127	1.04997	0.648614	0.337949	0.126365	0.248814	0.155285	0.161551	0.122228	-0.277581	0.0786063	-0.301348	-0.271394	-0.285597	-1.01873	-0.987673	-0.696003	-0.402854	-0.411762	-0.352244	-0.308597	-0.537632	-0.572889	-0.759537	-0.421342	-0.428612	-0.82133	-0.708618	-1.2771	-1.22116	-1.40579	-1.40608
chr16	89469410	89469749	1	2.48835	1.45167	1.28015	0.268265	-0.0160309	0.683467	0.886482	0.635547	0.113679	0.840113	1.59538	0.795987	1.15688	0.530346	0.53827	-0.186972	-0.000799972	-0.262399	-0.445487	-1.13271	-1.14232	-0.457635	-0.351909	0.229484	-0.204742	0.746465	0.478148	-1.91626	-1.55436	-1.05292	-1.54494	-0.582226	0.769725	-0.829276	-1.39099	-0.665578	-0.482524	-1.26833
chr20	42838925	42840118	1	0.901156	1.23725	1.65018	1.90872	2.48748	2.37372	1.30121	0.866957	0.60311	0.220768	-0.703464	-1.1151	-0.286199	0.147437	0.468834	0.111667	0.2051	-1.09317	-0.187753	-0.66489	-0.691988	-0.815181	-0.534507	-0.523455	-0.414622	-0.331332	0.60752	0.305185	-0.646138	-0.813295	-1.10564	-0.358858	-1.0089	-0.341996	-0.763277	-0.60376	-1.17237	-1.2204
chr5	176784445	176785322	1	0.568042	1.16415	2.01804	2.48695	2.29595	1.84852	1.35544	0.850455	0.876363	0.713466	0.410271	0.609241	0.156764	0.116192	-0.201345	-0.405892	-0.272893	-0.271539	-0.72647	-0.624616	-0.487505	-0.346017	-0.0360032	-0.732581	-0.826403	-0.933739	-0.753698	-0.894815	-0.967284	-1.01737	-1.05086	-0.586425	-0.893116	-0.552534	-1.1143	-0.747841	-0.616072	-0.410531
chr6	29720064	29721096	1	0.348893	1.07249	0.826695	1.07133	1.08291	1.02335	1.55529	0.589238	1.45138	2.48683	0.619618	-0.656961	0.865536	0.59423	-0.530709	0.549057	0.413376	0.21086	0.256959	0.191693	0.534036	-0.544657	-1.03617	-0.643632	-1.90104	-2.02646	-0.874007	-0.914195	-0.798881	-0.435839	-0.478634	-1.3118	0.0151071	-0.417901	-1.02411	-0.0212566	-0.833197	-1.30943
chr8	144785056	144785449	1	0.999792	1.74838	2.48564	1.71682	1.52441	1.05589	0.724655	0.564379	0.682852	0.939417	1.02438	1.03964	0.856496	0.211553	0.555943	0.206682	-0.132017	-0.195076	-0.447446	-0.707385	-0.452985	-0.129626	-0.137219	-1.05034	-1.2247	-1.38622	-0.984145	-0.956095	-1.16673	-0.711548	-0.671691	-1.02584	-0.936093	-0.791481	-0.950769	-0.849651	-0.711765	-0.718106
chr19	18228481	18229169	1	-0.568335	0.420287	0.438075	1.33844	0.917038	2.48506	2.0495	1.31337	0.103912	0.244204	-0.850047	-0.129982	-0.370998	-0.183531	-0.241184	0.483581	0.798686	0.968405	0.175749	0.229731	0.424208	-0.337563	-0.0997039	0.100472	0.198435	0.952006	0.207476	0.603274	-0.86498	-1.76336	-1.07598	-1.60567	-0.58621	-1.8079	-0.310736	-1.10636	-0.500106	-2.04927
chr7	50206819	50207473	1	2.48479	2.21239	1.81478	1.7223	1.3844	1.34398	1.11491	0.322185	0.390448	0.678546	0.102764	0.310438	0.0275989	0.251733	-0.25901	0.0213627	-0.272283	-0.11948	-0.0873646	-0.166943	-0.25374	-0.161111	-0.951197	-0.910843	-0.987706	-0.333237	-0.047748	-0.0621939	-0.222649	-0.705043	-0.790261	-0.725748	-0.622855	-1.03842	-1.14761	-1.35147	-1.52468	-1.44103
chr6	33280477	33280745	1	1.77171	1.90569	2.0639	1.7962	2.4838	1.61367	0.883268	0.861148	-0.340214	-0.720219	-1.08645	-0.0336315	-0.520981	-0.501093	0.687861	-0.36731	-0.180971	0.0925324	0.0068998	-0.274634	0.248431	0.100675	-0.760381	-0.650573	-0.77318	-0.113649	-0.533691	-0.379674	0.0440906	-0.394474	-0.596175	-0.156843	-0.792755	-0.976143	-0.691664	-1.02372	-1.39494	-1.29651
chr19	42772352	42773494	1	0.350391	0.744859	1.26826	1.94912	2.48376	2.46999	1.74516	1.04164	0.663334	0.367429	0.739128	0.462294	0.29162	0.209444	0.699124	0.112662	-0.277578	-0.389216	-0.545423	-0.645026	-1.08821	-0.820755	-0.889536	-0.901672	-0.357033	-0.769116	-0.562135	-1.01126	-0.831829	-0.615455	-0.66409	-0.528982	-0.571711	-0.247405	-0.73584	-1.25987	-0.936126	-0.949941
chr21	38833835	38834122	1	1.845	1.10517	1.0315	0.499257	-0.00745023	0.440007	0.297194	0.186621	0.483894	1.63862	2.4836	1.28505	1.52834	0.652865	-0.0710089	0.216626	-0.292083	0.456149	0.10304	-0.267908	-0.754779	-1.11951	-0.170662	-0.531444	-0.540053	-0.52779	-1.46459	-1.40295	-0.539736	-1.02945	-0.26311	1.04374	-0.382497	-1.05919	-1.25318	-1.52988	-1.29581	-0.79359
chr19	17336743	17337777	1	-0.915633	0.0284138	1.08568	1.44593	2.09175	2.48231	1.7801	0.967064	1.03138	0.50886	0.469081	0.483897	0.642832	0.498962	0.910802	0.301018	0.219046	0.0579598	-0.300462	-0.374437	-0.704843	-0.693289	-0.506289	-0.470544	-0.00338717	0.0624583	0.0544178	-0.184084	-0.815665	-0.707408	-0.907344	-0.861766	-0.837638	-0.875597	-1.46629	-1.39803	-1.60411	-1.49516
chr20	3073228	3075018	1	-0.364479	-0.00363937	0.889851	1.98679	2.17283	2.48208	1.97821	0.520105	0.552694	1.19895	0.384832	0.671974	0.341052	0.496449	0.400152	-0.345883	-0.368664	-0.286814	-0.362556	-0.356063	-0.0746596	-0.312427	0.16154	-0.303398	-0.270342	-0.173029	-0.484877	-0.204201	-0.398039	-0.608326	-1.27891	-0.733756	-0.607222	-0.70873	-1.08156	-1.27108	-1.71928	-1.91956
chr9	139760393	139761325	1	2.48097	2.39813	2.04552	1.71088	1.5632	1.17613	0.472562	0.582815	0.744529	0.0973902	0.475838	0.254156	-0.762364	-0.713871	-0.310462	-0.446554	-0.496956	-0.394405	-0.418319	0.0905022	0.0571092	-0.0500293	0.0165528	-0.0584448	-0.136808	0.141082	0.025962	-0.678102	-1.35045	-0.745695	-1.23133	-0.996709	-1.11977	-0.815832	-0.996231	-1.16093	-0.893114	-0.556961
chr17	27055126	27056281	1	2.48076	1.86551	0.779288	0.657435	1.34832	1.70885	1.45791	1.20593	0.823676	0.463888	0.273151	0.581796	0.0449702	0.100082	0.197407	-0.397127	-0.43376	-0.294803	-0.284287	-0.0754431	-0.428604	-0.272792	-0.0547822	-0.303519	0.0960508	0.414202	0.0995741	-0.254593	-0.993629	-0.679685	-0.838001	-0.539226	-1.19811	-1.14286	-1.78529	-1.6312	-1.4027	-1.5884
chr9	130732674	130734043	1	0.559656	0.782504	1.36979	2.46769	2.47997	1.74359	1.41643	1.11732	0.589024	0.637595	0.305459	1.01862	-0.143362	-0.521562	-0.311911	-0.0707466	-0.139085	0.0754265	-0.0490103	-0.825108	-1.24649	-1.57597	-0.977766	-0.455304	-0.549033	-0.787055	0.19966	0.187251	-0.851795	-0.528006	-0.492444	-0.419884	-0.462968	-0.960434	-0.438939	-0.529192	-1.18319	-1.43073
chr12	6772017	6772795	1	-1.03973	-0.344738	0.792379	1.70391	2.12269	2.4789	1.66263	1.60315	1.14612	0.872667	0.681022	1.02573	0.904439	0.689218	0.163774	-0.398041	-0.132562	-0.0638407	-0.355259	-0.428344	-0.769285	-0.452174	-0.909328	-0.80243	-0.796065	-0.70543	-0.765951	-0.501896	-0.724126	-0.419223	-0.450808	-0.32949	-0.400162	-0.506347	-1.29369	-1.07318	-1.03599	-1.14853
chr19	36705113	36706390	1	0.469477	0.761288	1.30122	2.10515	2.47839	2.05286	1.52765	1.41113	0.568621	0.296931	0.332471	0.725436	0.775081	0.406535	0.483301	-0.048616	-0.0625111	-0.115705	-0.336407	-0.622672	-1.27761	-0.86098	-0.684729	-0.72414	-0.19606	-0.392964	-0.655669	-0.972375	-0.797662	-0.917346	-0.683908	-0.506341	-0.988465	-0.962412	-1.0041	-1.00138	-0.938317	-0.945182
chr4	109354679	109355416	1	2.47746	1.38512	0.645224	1.04291	0.122326	0.504773	0.304332	0.00887482	0.447732	0.906737	0.812834	1.22491	1.50822	1.32523	0.366692	0.0145664	0.0744275	0.108758	-0.141635	-0.607119	-0.616558	-0.70225	-0.311622	-0.178312	-0.379338	-0.246919	0.222169	0.474864	0.210059	-0.511249	-0.281618	-0.691145	-0.745426	-1.77379	-2.09283	-2.3615	-1.46765	-1.07927
chr19	5903621	5905156	1	0.966775	0.867698	0.792487	1.82848	2.2602	2.47148	1.85757	1.26444	0.72386	0.292335	0.660141	0.581264	0.570463	0.189894	0.560331	-0.00118512	-0.173606	-0.371488	-0.454531	-0.449485	-0.472134	-0.589929	-0.427845	-0.874868	-0.556938	-0.777412	-0.499694	-1.0611	-1.10459	-0.940051	-0.984733	-0.818848	-0.869991	-0.690679	-0.804611	-1.2118	-0.905055	-0.846852
chr19	9945422	9946335	1	0.513442	0.798444	1.12626	1.28819	2.09918	2.47139	1.85612	0.813104	-0.0881812	-0.0557819	-0.00714362	0.161825	0.362605	0.178788	-0.251221	-0.118196	-0.54468	-0.766136	0.343594	-0.0676475	-0.342356	-0.266601	-0.356626	0.32241	0.449868	0.839623	0.303171	-0.182334	-0.247136	-0.249201	-0.686856	-1.01651	-2.34405	-0.694044	-1.14777	-1.17724	-1.68336	-1.63494
chr1	93546064	93546261	1	2.47016	1.64111	0.122637	-0.661854	-0.163366	0.436045	0.276551	0.606318	0.458423	0.561818	0.432611	0.82524	0.708508	0.816236	0.36175	-0.164834	-0.261829	-0.384049	0.0528714	-0.596742	-0.465565	-0.0319183	0.558021	1.03493	0.824062	0.419004	0.0970937	0.498067	0.552415	-0.599	0.0412859	-0.46392	-0.777812	-0.754675	-1.37883	-2.11915	-2.11321	-2.85841
chr19	52692660	52693805	1	-0.335263	0.480204	1.49121	2.08469	2.2829	2.46831	1.74454	1.062	0.83896	0.445439	0.585598	0.535117	0.628521	0.320835	0.453354	-0.367744	-0.22488	-0.105265	-0.137511	-0.197522	-0.711819	-0.63411	-0.854699	-0.665572	-0.639734	-0.640864	-0.537486	-0.881286	-0.752634	-0.787162	-0.412537	-0.307728	-0.821901	-0.867649	-1.38402	-1.18983	-0.897953	-1.06651
chr19	10443695	10444568	1	0.906012	1.15672	1.55748	2.1114	2.46809	2.30323	1.558	0.905408	0.287137	-0.18561	-0.339585	-0.178505	0.0196319	-0.00123438	0.210524	-0.51854	-0.201934	-0.140801	-0.100639	-0.172158	-0.226096	-0.303851	-0.133516	-0.300333	-0.258693	0.0421345	0.245644	-0.538994	-0.561313	-0.359855	-1.0803	-0.736431	-0.933792	-0.809841	-1.06126	-1.64495	-1.51628	-1.46692
chr14	107117637	107118057	1	0.722208	0.808295	1.09611	1.61663	1.81385	2.14568	2.46758	1.55423	1.0827	0.574861	-0.749625	0.264643	-0.745168	-0.941797	-0.154074	-0.717854	-0.436904	-0.0609199	0.101569	0.0737402	0.249494	-0.255833	0.126138	-0.480316	-0.59139	-0.582446	-1.26323	-0.586338	0.223799	-0.694165	-0.00339415	-0.48398	-1.23735	-1.48718	-1.29576	-1.18548	-0.152306	-0.816006
chr1	224022564	224023030	1	2.46712	2.1883	1.91934	1.52105	0.799658	0.992613	0.705818	0.135899	0.355787	0.570527	1.00548	1.22139	0.576754	0.699749	0.204339	-0.0198613	-0.351595	-0.447333	-0.570318	-0.467661	-0.576961	-0.460294	-0.321171	-0.140263	-0.25342	-0.629956	-0.605872	-0.26342	-0.436172	-0.524892	-0.632237	-1.05019	-1.30908	-1.13503	-1.43177	-1.04546	-1.34176	-1.34912
chr19	18699142	18700491	1	2.46705	2.27177	1.72436	1.60877	1.7965	1.47617	0.878167	0.566825	0.793513	0.317965	0.139986	0.551985	0.604352	-0.315005	-0.545736	-0.678176	-0.348089	-0.671982	-0.902322	-0.992254	-1.1321	-0.851385	-0.507992	-0.340608	0.170427	0.155657	-0.321386	-0.441679	-0.734624	-0.515351	-0.542167	-0.387523	-0.860045	-0.508085	-0.665202	-0.964218	-1.31069	-0.986876
chr1	151483265	151484446	1	0.56152	0.626403	0.566151	0.416723	1.88521	1.08422	2.46671	1.05116	0.857304	0.00650312	0.408952	0.272706	0.175672	1.30922	0.46231	0.353116	0.499854	0.67597	-0.364788	-0.49505	-2.0734	-0.853974	-1.2722	-0.241198	-0.00336868	0.114528	0.690254	0.0683902	-0.152701	-0.686649	-1.56062	0.151376	-1.95126	-0.827132	-0.373188	-1.3746	-1.21893	-1.25519
chr1	143765773	143766338	1	-0.119179	-0.0697567	0.969945	2.46662	1.0352	-0.370172	0.499272	-0.0997826	1.14335	1.50118	-0.26811	-0.399166	-0.659207	0.0865982	0.268415	-0.902356	1.11017	-0.0593099	-0.277447	-0.869805	-0.149508	1.15841	0.747529	-0.322413	-0.828627	1.08853	1.66171	-0.159462	-0.336663	-0.648655	-1.02056	0.239637	-0.118677	-0.640513	-2.39874	-2.40077	-1.00765	0.149961
chr12	861163	863200	1	0.922801	1.17652	1.32325	1.25695	2.46571	2.31024	1.72385	1.21293	0.827657	0.464462	-0.0329365	0.366003	0.150999	-0.226645	-0.141507	-1.04949	-0.855743	-0.417805	-0.539472	-0.648032	-0.859247	-0.600679	-0.259137	-0.370572	-0.167047	0.11908	0.0717501	0.388283	0.0772929	0.102678	-0.534761	-0.966162	-1.36436	-1.0995	-1.04711	-1.11388	-1.44377	-1.22261
chr11	67195431	67196338	1	0.083989	0.125188	0.43323	1.51118	2.46547	1.94794	1.30708	1.02533	1.22478	1.01482	0.809412	0.9241	0.36757	0.237519	0.551497	-0.242374	-0.337444	-0.323535	-0.115413	0.116908	-0.259869	0.0105603	0.404487	-0.187667	0.175693	-0.154298	-0.598855	-0.77312	-1.04848	-0.675727	-0.776833	-0.804006	-0.843679	-0.855706	-1.55132	-1.43875	-1.87868	-1.87102
chr17	79925501	79926193	1	2.46371	1.87398	1.34758	1.35372	1.23658	1.19538	0.905834	0.745063	0.657147	0.611893	0.473606	0.629704	0.330573	0.297492	0.313112	0.289319	0.302276	0.196108	0.0890279	-0.114974	-0.320879	-0.337784	-0.370642	-0.637306	-0.584216	-0.483241	-0.360126	-0.57015	-0.896278	-0.867341	-0.656018	-0.742497	-0.655176	-1.00386	-1.34372	-1.36402	-1.8747	-2.12917
chr20	43588405	43589483	1	1.50376	1.72272	2.4627	2.07231	2.04944	0.95483	0.653698	0.697827	-0.780669	-0.732458	-0.84544	1.18115	0.688012	-0.470319	-0.175025	-1.00383	0.315027	-0.159645	0.180577	-0.853771	-1.72639	-0.486674	-0.974056	-1.07378	0.174469	-0.34395	-0.098969	-0.960574	-0.661936	-0.762233	0.328349	-0.135574	-0.352318	-0.245635	-0.705837	-1.06265	0.0174991	-0.390628
chr19	52551653	52552858	1	2.46094	2.20348	1.67724	1.8699	1.91544	1.58991	1.1153	0.488632	0.105029	0.0882986	0.150113	0.227196	0.452671	-0.00183978	0.142319	-0.546638	-0.425673	-0.233201	-0.41575	-0.44887	-0.981156	-0.938255	-0.18741	-0.52051	-0.570331	-0.739952	-1.03396	-1.2581	-1.49989	-1.02413	-0.384069	-0.261136	-0.495349	-0.299572	-0.378728	-0.448318	-0.566653	-0.826986
chr4	1722265	1723509	1	0.645166	1.0936	2.45932	1.96121	1.01691	0.694272	0.161474	0.892854	-0.519682	-0.413826	0.812865	0.182964	0.194115	0.00581592	1.57942	-0.0777785	-0.195324	0.0184005	0.706921	-0.102873	-0.355463	0.0471545	-0.15984	-0.505075	0.733761	0.588967	0.369295	-0.0309861	-0.655836	-1.33758	-2.24556	-1.06906	-1.57001	-0.727847	-0.5175	-2.02439	-1.25395	-0.401906
chr7	5229476	5230478	1	0.575956	0.588248	0.0980935	-0.107992	1.06505	1.60383	1.4628	2.45896	1.62894	0.51168	0.690522	0.710424	0.150091	-0.227537	-0.533324	-0.601793	-0.740661	-1.07684	-0.314499	-0.213758	0.235321	-0.0953282	0.0116492	0.0393794	0.26965	0.860618	1.20335	0.714817	-0.776792	-0.441187	-0.979673	-0.809491	-0.961342	-0.666406	-1.20501	-0.857862	-2.05172	-2.21816
chr9	33081282	33081547	1	2.45816	2.15632	1.59529	1.49507	1.52097	0.900952	0.51842	0.440133	0.606447	0.0141873	0.44102	1.33052	0.430866	0.332666	0.52898	0.180391	-0.318271	-0.654262	-0.35761	0.229764	-0.340928	-1.02234	-0.624616	-0.407757	-0.247799	-0.271847	-0.589369	-0.80045	-0.183919	-0.19979	-0.642222	-0.833739	-1.32536	-1.51048	-1.70715	-1.16873	-0.997641	-0.975869
chr17	29058278	29059191	1	0.132272	0.94609	1.04607	1.60146	1.49119	2.02489	2.45588	1.52802	1.32347	1.16829	0.115803	0.149945	0.458819	-0.0870578	-0.487074	0.0495303	-0.276085	-0.828683	-0.965939	-0.197297	-1.45418	-1.63644	-0.898572	-0.983875	-0.278535	-0.779701	-0.495743	0.0896176	-0.0075683	-0.364913	0.345444	-0.750549	-0.296703	-1.42474	-0.813964	-0.622132	-0.84744	-0.429608
chr6	31055398	31055697	1	2.45525	1.58012	0.408742	0.226349	0.0363979	-0.00999463	-0.0582771	0.406306	0.0708708	0.385838	0.515507	0.565757	0.849005	1.17073	0.896541	0.461179	0.570731	0.659093	1.00327	1.13152	0.581364	0.700007	0.5397	0.0395254	-0.090814	-0.699256	-0.274887	-0.824077	-1.37799	-0.792254	-0.936018	-0.795208	-1.39741	-1.66061	-1.74101	-1.56427	-1.52874	-1.50299
chr22	50628543	50630296	1	-0.0193405	0.529785	1.56353	1.79452	0.855837	0.249734	1.25575	2.45474	1.20975	-0.000312623	-0.541028	0.835982	1.62361	-0.31311	0.123272	-0.163858	-0.875852	0.451924	0.450514	-0.31263	-0.0321685	-1.12673	-0.492882	-0.283	-1.09447	-1.02968	-1.68902	-0.413946	1.17858	-0.956279	-0.990714	-1.5375	-0.539789	-0.526736	-0.999667	0.703271	-1.24772	-0.0943781
chr7	106407584	106408266	1	1.57204	1.18369	-0.149725	0.636685	-1.01119	0.385929	-1.10538	-0.849352	0.0941772	0.257737	1.40839	2.45436	1.78558	1.91846	0.790127	0.752368	0.17583	-0.562616	-1.5534	-1.39156	-1.28998	-0.0392741	0.00351787	-0.458306	-0.120473	0.182619	0.0505306	0.610906	0.0676775	0.610794	-1.12007	-0.489252	-0.866701	-1.32944	-0.441099	-0.561591	-1.16406	-0.437942
chr16	85044435	85045650	1	0.756455	1.64055	2.45399	2.29568	1.87218	1.21919	0.973165	1.05362	0.727193	0.311004	-0.324757	0.0837082	0.0172879	0.179038	-0.224667	-0.384767	-0.447843	0.110504	-0.220668	0.118463	-0.106666	-0.379592	-0.34213	-0.864699	-0.288492	-0.0149369	-0.0553998	0.073946	-0.195429	-0.738211	-0.462877	-0.766556	-0.772027	-1.02282	-1.23353	-1.66585	-1.79396	-1.58011
chr17	57642630	57643588	1	1.85018	2.22071	2.45325	1.96655	1.43748	1.3071	0.637293	0.714691	0.937792	0.344776	-0.146772	0.0723536	-0.183185	-0.290417	-0.0126789	-0.600882	-0.343164	-0.223793	-0.397811	-0.375161	-0.392434	-0.290336	-0.0279629	0.00195966	-0.133365	-0.234296	-0.172246	-0.446269	-1.27976	-0.872859	-0.814474	-0.382137	-0.35471	-0.356239	-1.04631	-1.35001	-1.57027	-1.64661
chr14	106724832	106725483	1	0.843565	1.07699	1.14431	1.41356	0.973369	0.439799	-1.29804	-0.613973	0.875851	0.876553	2.45309	1.14499	0.194877	-1.17781	-0.335496	-1.04122	-0.78718	-0.800056	-0.223437	-0.273764	-0.393152	-0.264878	0.353476	1.02822	0.977258	0.418129	0.688415	0.657564	-0.392366	-0.722885	-0.37041	-1.04217	-1.55775	0.109774	-0.756307	-0.307177	-0.70302	-2.60871
chr1	226844285	226844599	1	0.509241	0.517709	0.979838	1.08361	1.25969	2.22886	2.45301	1.34334	0.278875	-0.598187	-0.445606	0.206448	0.989626	0.53014	0.932284	0.639498	0.285491	-0.29297	0.572361	0.451295	-0.624588	-0.477274	0.110735	-0.736481	-1.74757	-1.49182	-0.533908	-0.261885	-0.421903	-1.35914	-0.910524	-0.346219	-0.222288	-0.478785	-0.248342	-1.31185	-1.66508	-1.19762
chr19	3556836	3558340	1	2.4525	2.11806	1.48325	1.24653	1.30286	1.29753	1.01952	1.18233	1.04266	0.719669	0.646265	0.692516	0.453028	0.0032521	0.160676	-0.0317859	-0.454216	-0.239414	-0.217258	-0.181581	-0.519183	-0.591794	-0.700472	-0.831124	-0.34661	-0.16613	-0.256229	-0.893983	-0.997265	-0.671174	-1.29729	-1.02193	-1.13608	-1.00498	-1.02606	-1.01198	-1.18823	-1.03588
chr1	22350972	22352792	1	0.143674	0.669425	1.49313	1.8801	2.31009	2.45153	1.59373	1.20018	0.712466	0.597761	0.134561	0.801379	0.658312	0.192939	0.232132	-0.359922	-0.261189	-0.227582	-0.186505	-0.460275	-0.701425	-0.935102	-0.565865	-1.23977	-0.781948	-0.372392	-0.662479	-0.784665	-0.823407	-0.500208	-0.0729097	-0.191179	-0.237264	-0.78451	-0.909974	-1.42782	-1.38226	-1.20276
chr9	130538625	130539176	1	2.44976	2.13765	1.67641	1.79011	2.16002	1.57505	0.646488	0.225335	0.0281663	0.212308	0.301637	0.220305	0.0668747	-0.263893	0.0401977	-0.013977	0.0218249	-0.43421	-0.114837	-0.197458	-0.251156	-0.292951	-0.693817	-0.604425	-0.357695	-0.394021	-0.203137	-0.116734	-0.673336	-0.56384	-0.483804	-0.575935	-0.602256	-0.962576	-1.21855	-1.51725	-1.52643	-1.48985
chr12	111020256	111021497	1	2.44941	2.33612	1.51904	0.894546	1.15896	1.15316	0.510099	0.673157	0.738024	-0.162559	-0.445657	-0.417571	-0.202365	0.0726748	0.550528	-0.31893	-0.355002	-0.380327	-0.0915271	-0.292322	-0.0313718	0.106977	0.128241	0.471266	0.562254	-0.0591509	0.303442	-0.135436	-0.561409	-0.0912684	-0.630898	-0.469791	-0.960456	-0.865734	-1.16063	-1.38011	-2.09385	-2.52153
chr19	48752594	48753261	1	2.44883	2.07421	1.53575	1.85484	1.24451	1.12059	0.687261	1.11626	0.878857	0.717874	0.686922	0.598432	0.49496	0.0588005	-0.295387	-0.46337	-0.259951	-0.539001	-0.502803	0.0362328	-0.285976	-0.579713	-0.655938	-0.995129	-0.686808	-1.01952	-0.662587	-1.22866	-1.59085	-1.52042	-0.980986	-0.743856	-0.709165	-0.565372	-0.568232	-0.507529	-0.198349	0.00527782
chr1	37984569	37984835	1	2.44847	1.66839	0.944434	1.40315	1.53105	1.59461	1.2688	0.876934	0.897173	0.62559	0.56681	0.850124	0.585876	0.760273	-0.611658	-0.549578	-0.431238	-0.317813	-0.245196	-0.262642	-0.745987	-0.830102	-0.578062	-0.349146	-0.237606	-0.361413	-0.809728	-1.11025	-1.03547	-0.967779	-0.540347	-0.398785	-0.121609	-0.491788	-0.502446	-1.22788	-1.36609	-1.92908
chr19	41082335	41083106	1	2.44663	2.26856	1.85802	1.68609	1.312	1.31158	0.90653	0.876969	1.14606	0.603889	0.392444	0.307302	-0.119879	-0.303462	-0.112867	-0.295763	-0.290563	-0.10066	-0.0210671	0.244132	-0.34095	-0.305139	-1.07032	-1.08583	-0.569821	-0.559489	-0.70128	-0.961349	-0.99686	-0.763433	-0.906074	-0.6116	-1.00192	-0.789598	-1.21371	-1.02789	-0.644461	-0.566225
chr1	25348679	25349709	1	-0.170133	0.532862	1.29255	1.59078	2.44604	2.16896	1.43913	1.37003	1.0189	0.99773	-0.300884	-0.231648	0.282632	0.0500298	-0.794817	-1.30958	-0.979496	-0.901415	-1.15317	-0.511676	-0.196404	0.315571	0.0996308	-0.362074	-0.160792	-0.278713	0.0404411	-0.610864	-0.710706	0.0648508	0.699389	0.739098	-0.774044	-1.003	-1.62613	-1.35848	-0.777552	-0.937037
chr17	37557282	37558968	1	-1.13328	0.575469	2.44535	1.97514	2.19289	1.95815	1.27419	0.958106	0.725225	-0.380797	-0.569174	0.0626548	0.040138	-0.287688	0.245325	-0.00279858	-0.8654	-0.348878	-0.0555516	0.248937	-0.154168	-0.0229947	-0.123683	-0.11283	0.534294	0.227944	0.0839613	-0.380323	-0.520638	-0.0238262	-0.354607	-0.437027	-0.774335	-1.10318	-1.15775	-1.02219	-1.83132	-1.88533
chr12	49961297	49962391	1	1.0051	1.14463	1.46583	2.11562	2.44239	2.08884	1.25949	0.591484	0.437619	0.253978	0.0425491	0.336431	0.277381	0.324597	0.122808	-0.651015	-0.380288	-0.186089	-0.21341	-0.0747704	-0.411841	-0.292399	-0.0782584	-0.235673	-0.169828	0.181428	-0.120295	-0.274982	-0.783338	-0.615227	-0.656821	-0.949713	-0.852243	-0.654959	-1.56585	-1.83239	-1.67257	-1.41822
chr10	11206680	11208364	1	2.35611	2.44187	2.36415	2.07196	1.5906	1.0818	0.753174	0.574792	0.401231	0.190017	-0.0939505	-0.0667471	0.209851	0.0601685	-0.249823	-0.433702	-0.519837	-0.450789	-0.690063	-0.980282	-0.87189	-0.739623	-0.543538	-0.229722	-0.367203	-0.435285	-0.172521	-0.170274	-0.255505	-0.295403	-0.357061	-0.57384	-0.604519	-0.499613	-0.786564	-0.983711	-1.24674	-1.47753
chr1	160714183	160714566	1	2.44175	1.47192	0.754111	1.22574	1.23411	1.18004	0.757559	0.640485	0.393845	0.559173	0.751811	1.14002	0.802338	0.596211	0.310144	0.333185	0.47191	0.371273	0.213591	0.136573	-0.500932	-0.335076	-0.319074	-0.0173458	-0.333192	-0.733184	-0.881268	-0.855933	-0.406092	-0.527163	-0.601254	-1.05946	-1.36035	-1.29389	-1.8438	-1.42672	-1.72097	-1.57009
chr3	45735479	45736071	1	-0.00238024	0.822556	1.31633	1.34282	2.22517	2.44136	1.85224	0.827279	0.66351	1.09105	0.875192	1.17441	0.403287	0.136647	-0.340891	-0.423764	-0.16471	0.0648805	-0.227074	-0.468164	-0.914564	-0.575915	-0.397389	-0.150086	-0.363491	-0.479951	-0.353896	-0.610874	-1.11947	-0.572829	-0.77706	-0.433943	-0.512774	-0.957394	-1.15809	-1.11464	-1.54222	-1.57518
chr16	89306922	89308239	1	2.44128	2.20577	1.69991	1.86228	1.76614	1.62994	1.04223	0.952025	0.511284	0.208371	-0.226194	0.216068	0.226536	-0.0848525	0.0800246	-0.3289	-0.223208	-0.157257	-0.805475	-0.773667	-1.40343	-1.13602	-0.747329	-0.672836	-0.256525	-0.00955359	-0.560997	-0.584176	-0.833443	-0.826701	-0.734431	-0.322637	-0.534528	-0.588355	-0.474497	-0.637939	-1.08369	-0.835215
chr1	150601425	150602472	1	-0.164508	0.359396	1.42602	2.0643	2.31276	2.44114	1.7807	1.06861	0.532835	0.215027	0.0759642	0.508197	0.0436598	-0.536146	-0.0963657	-1.13016	-1.02129	-0.692394	-0.720199	-1.32759	-1.48158	-1.10561	-0.437909	-0.370655	0.0179225	-0.0131112	-0.287011	-0.711581	-0.332483	-0.234941	0.764569	0.67743	-0.153638	0.11866	-0.647058	-0.815645	-0.952032	-1.17529
chr5	176817438	176817937	1	2.44093	2.2911	1.7585	1.07695	0.636152	0.462856	0.272782	-0.313923	-0.116572	0.334527	0.566346	0.811417	0.638002	0.391391	0.705879	0.406005	0.40814	0.44187	-0.0512207	-0.130888	-0.191042	0.151361	0.225361	0.0306584	-0.115625	-0.332898	-0.77947	-0.838328	-0.73123	-0.540067	-0.375117	-0.744401	-0.390186	-0.954584	-1.97906	-1.74373	-1.97327	-1.74861
chr1	24104418	24105377	1	0.152743	1.10449	1.46202	0.710943	2.44026	0.881336	1.22001	0.721915	0.289967	0.414695	1.27899	-0.596848	0.0139175	1.05701	-0.177563	-0.456551	1.15624	0.426136	0.285123	0.154772	-1.11373	-0.50777	-1.33913	-1.22063	-0.324296	-0.258097	-0.105625	0.243237	-0.00132605	-1.33085	-1.17742	-1.45806	-2.54638	-0.457455	-0.336436	-0.137245	-1.20923	0.740826
chr11	267345	269872	1	1.36041	1.69636	2.22042	2.44025	1.99037	1.47143	0.0269987	0.00991061	0.021478	0.323477	0.593112	0.586624	0.276007	0.271934	0.218714	0.0411789	0.457544	-0.330681	-0.16001	-0.805455	-0.914915	-0.594629	-0.056166	0.100895	-0.414031	-0.3869	-0.52448	-0.45911	-1.17701	-0.92157	-0.896563	-0.151699	-0.555945	-0.241036	-1.42653	-1.56748	-1.53639	-0.986523
chr11	60681108	60682228	1	-0.880855	-0.429072	0.475877	1.68967	2.44022	2.33769	1.79682	1.51007	1.42059	1.20681	0.377499	0.828401	0.527172	0.309548	0.280596	-0.448536	-0.324981	-0.149135	-0.537267	-1.10353	-1.36138	-0.886476	-0.952433	-0.779339	-0.44106	-0.300239	-0.379663	-0.33289	-0.566801	-0.105336	-0.179162	-0.36393	-0.574948	-0.316217	-0.737303	-0.684349	-1.24272	-1.12335
chr7	143104737	143106495	1	2.4401	1.17679	0.973329	1.25878	1.02675	0.912047	0.691959	0.78127	1.17352	0.739621	1.3012	0.5976	0.0218306	0.290217	0.0894533	-0.204458	-0.831807	-1.33542	-0.394867	0.433733	0.284883	-0.696395	-0.915811	-0.470623	-0.137779	-0.87394	-1.92673	-2.80841	-1.29632	0.00255072	-0.175251	-0.4648	-0.825006	-0.105945	-0.384222	-0.381448	0.406935	-0.373336
chr16	12008937	12010260	1	0.186996	0.609818	1.21984	1.36585	1.91112	1.4762	1.52895	2.43863	0.320748	0.976164	0.498568	-0.0983425	-0.376118	0.326688	-0.0454724	-1.08209	0.249283	-0.996233	-0.949046	-1.39068	-0.103107	-0.59251	-0.794286	-0.225318	0.213273	-0.0383608	-0.00709737	0.515685	0.408466	0.409175	-1.47386	0.463613	-0.881628	-0.989586	-1.37652	-0.980033	-1.12119	-1.59759
chr2	143909993	143910777	1	2.43828	1.11263	1.59832	0.327802	1.44766	0.247366	0.00378626	-0.322108	-0.65256	-0.0790299	1.11564	0.900516	0.685324	0.643822	0.701022	0.447028	-0.0485791	-0.0131526	0.529421	0.0869006	0.063375	0.256512	0.181683	0.0698398	0.615001	-0.0209729	-0.878666	0.209131	0.047707	-1.42889	-1.39483	0.0227558	-1.23474	-0.947933	-0.93899	-1.34539	-2.57739	-1.86828
chr17	2303936	2305512	1	0.352042	1.02181	1.78351	2.04985	2.43589	2.11466	1.36266	0.838016	0.524083	0.0059395	0.0811775	0.0379273	0.375744	0.156202	0.580343	0.235564	-0.105794	-0.166788	0.0189023	-0.0701101	-0.765508	-0.634612	-0.571599	-0.598608	-0.17807	0.111667	0.195751	-0.297715	-0.936854	-0.613447	-0.839019	-0.753643	-1.14613	-0.969088	-1.2467	-1.50687	-1.45974	-1.42144
chr1	155057096	155058758	1	-0.76448	-0.0779418	0.720671	1.30665	1.92607	2.43525	1.8859	1.24003	1.33685	1.00493	0.456325	0.74056	0.751777	0.731157	0.760087	0.403078	0.202785	0.184336	-0.0435873	-0.512983	-0.611265	-0.488279	-0.332301	-0.899469	-0.555137	-0.585749	-0.565096	-0.964506	-1.15389	-0.544623	-1.0233	-0.99897	-0.739862	-0.685153	-0.790448	-0.834258	-1.35201	-1.56313
chr17	61627201	61628248	1	-0.831192	0.0466085	0.507617	0.794331	1.68552	1.61313	2.43459	1.25842	0.939985	1.26359	0.225772	0.845433	0.961053	0.472073	0.75804	0.963886	-0.406883	0.276077	-0.0778024	-0.556153	-0.401845	-0.855006	-0.828542	-0.702038	-1.0354	-0.207591	-0.313647	0.189226	-1.79089	-0.531915	-1.03143	-0.482316	-0.0277971	-2.01673	-0.293908	-1.60882	-1.06344	-0.172008
chr11	64808141	64809265	1	0.0209292	-0.0497323	0.32851	1.37557	1.88981	2.43442	1.64628	1.20818	1.07215	0.578963	0.796805	0.92138	1.008	0.704028	0.389406	0.110622	-0.0877656	-0.0640163	0.0967655	-0.0758314	-0.429653	-0.273265	-0.195145	-0.527356	0.059209	-0.0406635	-0.191282	-0.536143	-0.724426	-0.586978	-1.35281	-1.41539	-1.32721	-1.17535	-1.35141	-1.23674	-1.66181	-1.33806
chr17	7035856	7037158	1	2.07832	2.26718	2.4343	1.98206	1.45445	0.759032	0.310731	0.253783	0.803407	0.739658	0.100493	0.0462375	-0.0528589	0.129024	0.345499	-0.117455	-0.328302	-0.199326	-0.030098	0.358233	-0.168529	-0.400235	-0.89849	-0.83759	-0.825375	-1.23421	-1.31409	-1.44073	-1.52826	-0.659556	-0.910028	-0.242998	-0.0707729	-0.258668	-0.634644	-0.350587	-0.671689	-0.887903
chr17	7825943	7826780	1	0.534517	0.687982	1.31726	2.34091	2.43272	1.68952	1.36738	0.736051	0.971412	0.714997	0.211084	0.340656	-0.0371365	-0.134617	0.182606	0.344012	0.434234	-0.0130653	-0.3359	-0.378507	-0.731299	-0.533859	-0.566158	-0.455785	-0.480263	0.0774142	0.172268	-0.0169617	-0.343473	-0.55511	-0.729518	-0.706436	-1.34464	-1.2308	-1.89544	-1.56932	-1.39505	-1.10168
chr15	79164919	79166532	1	0.477719	0.794395	1.07489	1.55095	2.28677	2.43184	1.82423	1.48847	1.30828	0.728381	0.315286	0.493597	0.141243	-0.00582687	0.279563	-0.105166	-0.350412	-0.360595	0.0595492	-0.0986713	-0.596827	-0.566284	-0.93942	-0.987483	-0.480034	-0.14051	-0.425951	-0.818315	-1.19701	-0.727048	-0.805073	-0.470516	-0.843253	-0.969148	-1.13334	-0.927313	-1.22577	-1.08119
chr14	69262193	69263154	1	2.34508	2.43113	2.0433	1.32735	1.09994	0.686698	0.463263	0.524561	0.48772	0.542696	0.117877	0.376722	0.403197	0.219024	0.462025	-0.0450943	0.0722772	-0.0756618	-0.100542	0.0259937	-0.519014	-0.357886	-0.497479	-0.221616	0.0335746	0.196975	-0.238385	-0.397727	-0.678971	-0.538556	-1.14699	-0.700906	-0.804285	-0.815925	-1.33306	-1.58035	-1.95655	-1.8504
chr11	47788042	47789574	1	-0.0490188	-0.168395	0.00750538	1.07212	1.77916	2.4307	1.69657	1.25812	0.681557	0.54906	1.18322	1.48934	1.29435	0.911063	0.883636	-0.233335	-0.130437	-0.301945	-0.388801	-0.374724	-0.517595	-0.489854	-0.646562	-0.451986	-0.335875	0.0706296	-0.451816	-0.498994	-0.431425	-0.782685	-0.45159	-1.08953	-1.01848	-0.554056	-1.2635	-1.43323	-1.53404	-1.70916
chr11	67120464	67121508	1	2.42983	2.03786	1.6162	1.8826	1.68966	1.29609	1.02134	0.83695	0.742188	0.197169	0.16645	0.429358	0.443511	0.109314	0.367247	-0.0835958	-0.0854904	-0.271569	-0.369207	-0.195903	-0.194262	-0.286438	-0.398511	-0.768671	-0.43577	-0.575704	-0.701555	-1.06873	-1.40348	-1.04526	-1.04661	-0.830528	-0.98459	-1.04003	-1.15154	-0.622256	-0.91638	-0.78968
chr1	41174423	41175179	1	-0.348306	0.155352	1.0602	1.98736	2.42889	1.89337	1.39963	1.16683	1.01177	0.842982	0.648123	0.985844	0.498095	0.457191	0.527873	0.00587946	0.0547179	-0.00084813	-0.329273	-0.334513	-0.601722	-0.522707	-0.990633	-0.768255	-0.445132	-0.167884	-0.415068	-0.401271	-0.869558	-0.533111	-0.300388	-0.378758	-0.726968	-0.82936	-1.53091	-1.23175	-1.71896	-1.67874
chr19	44952603	44952843	1	0.0749967	0.587891	0.711358	0.812507	1.44321	0.494421	-0.0153348	0.401679	0.245164	0.612839	1.20179	0.272526	0.52749	1.14732	1.29885	2.42837	1.06451	0.288642	0.814839	-0.304348	-1.06734	-1.24979	-0.775068	-0.184921	-0.429527	0.714892	-0.80921	-1.57306	-0.212405	-1.37441	-1.61319	-1.14571	0.0213479	0.498385	-1.68191	-1.40477	-0.622311	-1.19972
chr7	100025754	100028151	1	0.141766	0.724209	1.40738	1.7807	2.4281	2.29503	1.76306	1.61083	1.05585	0.500612	-0.131396	0.292461	0.309974	0.0521324	0.35116	-0.0640518	0.0117808	-0.0908322	-0.0997599	-0.304356	-0.843815	-0.797367	-0.702517	-0.736521	-0.491987	-0.050584	-0.602347	-0.759836	-1.37256	-0.973594	-0.755317	-0.532996	-0.590654	-0.485594	-0.890971	-1.08492	-1.30374	-1.05931
chr15	78361038	78361616	1	0.51738	1.34186	2.42643	2.23453	1.98843	1.66481	1.18226	0.927653	0.803056	0.468467	0.354309	0.575743	0.148856	-0.209027	0.185941	0.0817742	-0.433908	-0.414305	-0.146608	-0.157937	-0.263633	-0.245752	-1.09497	-1.33629	-1.06019	-1.36026	-1.21475	-1.2315	-1.11087	-0.572422	-0.306393	-0.179075	-0.30963	-0.767276	-0.923386	-0.329217	-0.785375	-0.448724
chr4	76580178	76581231	1	0.406038	1.58293	2.42545	1.90891	1.59422	1.82977	1.17903	-0.373128	0.0543496	0.899499	0.333604	0.692766	-0.153508	0.146982	0.0161777	-0.257014	0.145963	0.209765	-0.047427	-0.0974629	-0.242548	0.0144184	0.163481	-0.0996366	-0.496084	-0.367324	-0.465159	-0.287177	-0.717555	-0.482175	-0.525152	-0.46847	-0.463851	-0.954459	-1.78875	-1.87483	-1.64791	-1.79372
chr17	17140012	17141356	1	0.354885	0.842734	1.0285	1.25538	1.30987	1.33062	2.42496	1.64826	0.489118	0.53408	0.83098	-0.314576	0.623667	0.172735	-0.442579	0.723184	0.230932	-0.273661	0.509302	-0.418315	0.305578	-1.0705	-0.558983	-0.375114	-0.580028	-1.07706	0.14617	0.796578	-0.191134	-1.34891	-1.02208	-0.771576	-0.260217	-1.32847	-0.399935	-1.6256	-2.15899	-1.3398
chr12	123258571	123259947	1	2.4237	1.79642	1.0892	1.41619	1.32403	1.35537	0.907802	0.453113	0.336654	0.763029	0.772976	1.16214	0.848715	0.842568	0.324456	-0.267285	-0.00983559	-0.0703401	0.0155897	-0.253135	-0.54604	-0.418708	-0.29013	-0.813985	-1.1315	-0.812686	-0.900447	-0.598106	-0.644875	-0.62444	-0.76469	-0.675659	-0.295019	-0.816648	-1.40915	-1.2024	-1.60223	-1.68465
chr19	54385251	54385625	1	2.42366	1.33221	0.121713	0.211139	0.68693	1.03327	1.03975	0.942507	0.949208	0.67571	0.239945	0.533712	0.589469	0.568172	0.644011	0.693877	0.935314	0.614278	0.522764	0.224167	-0.115371	-0.465132	-0.212189	-0.0283795	-0.367566	0.0551719	-0.134131	-0.442583	-1.43495	-1.05273	-0.786529	-0.391673	-0.891706	-1.8831	-1.34855	-2.07885	-1.92571	-1.47782
chr1	234743875	234747616	1	2.42334	2.12851	1.31469	0.865346	1.05915	1.02438	1.00952	1.19872	1.0805	0.783081	0.0403017	0.48212	0.325452	0.0319608	0.0301563	-0.715708	-0.60075	-0.196323	0.217148	0.00192891	-0.534475	-0.422067	-0.199042	-0.183497	-0.276921	0.171255	0.289247	0.080022	-0.629639	-0.687355	-0.95563	-0.678999	-0.906769	-0.975033	-0.957421	-1.56725	-1.97783	-2.09212
chr19	50528233	50529501	1	-0.068927	0.204233	0.823968	1.82558	2.42287	2.38983	1.84744	1.28652	1.09322	0.725896	0.519354	0.620711	0.0764879	0.141022	0.287733	-0.229619	-0.089376	-0.0839366	-0.133801	-0.0250424	-0.625175	-0.403871	-0.0923623	-0.317421	-0.211885	-0.0512761	-0.347794	-0.797493	-1.36501	-0.949051	-0.974053	-0.657053	-0.883092	-0.784255	-1.30699	-1.40095	-1.21445	-1.25198
chr1	111216614	111217980	1	2.42206	0.937621	0.230555	0.778921	-0.731719	0.510971	0.640885	2.13631	0.512984	0.0288692	-0.0241429	-1.75869	-1.36959	0.836229	1.06401	0.553006	0.0838625	-0.386806	0.0912587	0.155533	0.765573	0.336003	0.188779	0.409997	-0.0826218	-1.48922	-0.63961	0.152829	-0.319621	-1.80127	1.27928	-0.776851	0.122144	-0.140254	-1.6531	-0.532319	-0.609661	-1.9222
chr19	36438080	36438763	1	1.13218	1.71732	2.42204	2.15681	1.82664	1.26196	1.16824	0.671869	0.61566	-0.00861781	-0.407033	0.180426	0.404253	-0.0966183	0.255587	-0.0372258	-0.196178	-0.0757696	-0.45094	-0.433159	-0.220017	-0.263445	0.12711	0.0808087	-0.121044	0.293159	-0.125621	-0.700312	-1.53916	-1.51784	-1.49158	-1.24717	-1.00331	-0.947135	-1.05879	-0.89539	-0.99846	-0.479259
chr7	150606263	150606577	1	0.988105	1.61467	2.42029	1.15916	1.04747	1.95004	0.314293	-0.37313	-0.939061	0.217612	0.0508002	0.592738	0.696859	0.743897	1.63688	-0.551188	-0.909124	-0.149578	-0.424208	0.104846	-1.06156	-1.08237	-1.3639	-1.07054	-0.311974	-0.956201	-1.23078	-0.0657481	0.0515428	-0.892737	0.0300659	0.690534	1.29785	-0.593087	-0.948438	-1.12049	-0.46116	-1.10239
chr15	63728985	63729437	1	2.41988	1.98062	1.44641	1.46755	1.41105	1.02294	0.79491	0.751923	0.834538	1.10816	0.945875	1.10039	0.138201	0.225218	-0.0184076	-0.434831	-0.407231	-0.290621	-0.288149	-0.431769	-0.517512	-0.510985	-0.534101	-0.415474	-0.450447	-0.761579	-0.490592	-0.249804	-0.667418	-0.259613	-0.570354	-0.70819	-0.511	-1.31565	-1.54539	-1.63161	-1.31014	-1.3268
chr14	75760551	75761367	1	2.41957	2.40001	1.75956	0.726854	0.539002	0.841338	0.768669	0.759686	1.31187	0.886759	0.469259	0.138021	0.182629	0.254938	0.320845	0.0391448	-0.0859383	-0.281058	0.191128	0.235516	0.109935	0.124982	-0.104299	-0.246144	-0.0906295	-0.167254	-0.493015	-0.807536	-1.12304	-1.00851	-1.23356	-0.850484	-1.29755	-1.12929	-1.59266	-1.60961	-1.32814	-1.03102
chr11	118927280	118928473	1	2.41939	1.72828	0.657265	0.931516	1.13586	0.358682	1.01699	1.8443	0.618105	-0.118819	0.406035	-0.571519	-0.995225	-0.538956	-0.478406	-0.0730179	0.573341	1.01236	-0.0371249	0.241976	0.425585	-0.168316	-0.261422	-0.319237	-0.298029	-0.567585	0.408878	1.02322	0.467243	-0.384407	-1.6226	-0.862362	-1.69518	-1.92633	-1.10259	-1.12248	-0.814919	-1.31049
chr17	57297527	57298467	1	-0.898006	0.00474905	1.65389	2.10625	2.41927	2.26072	1.47601	1.19622	0.191072	-0.337542	-0.561531	0.0737826	-0.45277	-0.0215023	0.385027	-0.701591	-0.0640856	-0.423725	-0.626488	-0.633094	-0.950323	-0.735182	-0.316585	-0.165563	0.250794	0.699925	0.558272	0.226194	-0.065356	0.476526	0.183815	0.163215	-0.869858	-1.14188	-1.31095	-1.53371	-1.05878	-1.45721
chr19	36235567	36236690	1	-0.0877132	0.395697	1.17773	1.93974	2.27237	2.41872	1.56683	0.862371	0.620357	0.374852	0.0833933	0.257704	0.346396	0.0268229	0.59055	-0.260841	-0.230526	0.0916567	0.344309	0.11288	-0.451684	-0.300213	0.0881943	-0.0270222	0.115353	0.274169	0.0204441	-0.486315	-0.81004	-0.977914	-1.15946	-1.04762	-1.15022	-0.931261	-1.27062	-1.56936	-1.68472	-1.53501
chr17	35968873	35969919	1	0.261741	1.16033	1.17418	0.813989	2.08457	2.41664	1.43218	0.720221	0.0014857	-0.396665	-0.34483	-0.0446789	0.288039	0.191662	0.733633	0.193644	0.410786	0.816633	0.648218	0.64595	-0.037342	0.133907	-0.104448	-0.0637771	0.138481	0.020941	0.0567357	-0.660341	-1.17812	-0.873966	-0.881635	-0.631625	-1.17499	-1.27815	-1.6749	-1.33925	-1.75118	-1.90806
chr17	33569115	33570722	1	-0.316391	-0.109738	0.347489	1.32716	2.22316	2.41618	1.78669	1.69904	0.394285	0.146961	0.259684	0.852659	0.344437	-0.190653	0.368782	-0.0261342	0.237641	0.0905754	-0.493786	-0.625782	-1.06097	-0.88159	-0.727108	-0.364313	-0.417305	0.0273711	0.339991	0.110391	-0.238023	0.10877	0.529977	-0.354466	-0.294119	-0.75149	-1.00791	-1.63819	-1.9324	-2.18089
chr7	38262053	38262589	1	2.41601	2.20173	1.9042	1.72242	0.623273	-0.261988	-0.647431	-0.355842	-0.573279	-0.391457	-0.199245	0.63161	1.03282	1.16143	1.03007	0.397546	-0.461336	-0.784248	0.703617	-0.027585	-0.0887716	0.369169	0.399977	0.669035	0.186277	-0.611548	-0.900515	-0.3139	-0.483054	-0.796817	-0.931791	-0.559856	-0.909061	-1.68637	-1.12951	-1.23514	-0.902893	-1.19754
chr6	31864854	31866386	1	2.41589	2.17586	1.9012	1.7692	1.50192	1.40398	1.44525	1.03131	0.626911	0.566347	-0.0698328	-0.532811	-0.0151993	-0.272915	-0.249621	-0.0106754	-0.00757979	-0.663441	-0.154748	-0.797628	-0.464766	-1.00303	-1.02299	-0.362035	-0.822585	-0.637597	-0.00248701	-0.0864443	-0.327782	-0.967198	-0.556847	-0.573981	-0.653697	-1.03913	-1.10966	-1.15783	-0.644643	-0.630722
chr16	30968344	30969686	1	-0.160158	0.493336	1.27457	1.87504	2.41555	2.00469	1.43796	1.28697	1.04584	0.650202	0.335466	0.392109	0.457	0.312913	0.538498	0.25897	0.332613	0.283273	-0.0367194	0.00711833	-0.478688	-0.4985	-0.504096	-0.736867	-0.259891	-0.200751	-0.405957	-0.839111	-1.28957	-0.729177	-1.49737	-1.31082	-1.12864	-0.978504	-1.13739	-1.14283	-1.04146	-1.02561
chr6	119397504	119398196	1	1.39047	0.57669	0.881766	0.391238	0.719572	0.496784	0.495102	1.90175	0.754293	-0.537427	0.53616	0.316934	1.3581	0.409452	2.41383	1.59306	-0.465895	-0.425638	-0.211728	0.331922	-0.509241	0.133357	0.125293	-1.11844	-0.212684	-0.616552	-0.0893906	-0.39592	0.137058	-0.429919	-0.478311	-1.37231	-1.92234	-0.312158	-1.20766	-1.74031	-1.36341	-1.5535
chr12	4251961	4252567	1	2.31121	2.40224	2.41017	1.82097	0.696919	0.944505	0.592438	0.704736	0.161053	0.485206	0.429492	0.731947	0.49472	0.651451	-0.0952846	-0.468657	-0.285271	-0.340147	-0.200315	-0.108239	-0.104494	-0.218848	-0.569919	-0.990439	-1.0485	-1.05557	-0.700812	-0.536074	-0.45732	-0.814967	-0.372267	-0.454968	-0.380936	-0.768198	-1.19103	-1.48712	-0.900125	-1.28756
chr6	26596819	26597622	1	2.40979	2.2257	1.63862	1.07825	0.968463	1.02505	0.73677	0.979562	0.77093	0.591191	0.266368	0.418282	0.807899	0.599583	0.71974	0.0577996	0.0432339	0.303542	-0.153224	0.0669902	-0.269636	-0.134264	-0.339193	-0.569263	-0.844472	-0.97925	-1.19717	-1.33704	-1.46821	-1.38873	-0.654664	-0.564717	-0.69274	-0.836134	-1.05276	-1.19545	-1.12057	-0.910268
chr6	91004422	91006979	1	2.40881	2.06589	1.33498	1.22357	1.56192	0.77115	0.61847	0.119632	-0.265922	0.0745951	-0.200686	0.433335	0.453948	0.640241	0.279625	-0.320562	0.0490647	0.316041	0.048418	-0.462058	-0.742423	-0.788182	-0.113418	-0.0627936	-0.272148	0.388849	0.242642	0.684951	0.481381	0.106332	-0.904941	-0.832857	-1.30561	-1.41823	-1.14841	-1.5639	-1.88158	-2.02011
chr17	77770584	77771518	1	2.40874	2.26232	1.83155	1.64788	1.61187	1.49974	0.839982	1.0238	0.743431	0.107565	-0.0398678	-0.0307688	-0.30978	-0.49623	-0.269369	-0.32544	-0.511272	-0.772643	-0.456737	-0.35005	-0.553314	-0.434721	0.11497	-0.0280007	0.300416	0.440158	0.133451	-0.705044	-1.09053	-0.605459	-0.978968	-0.792901	-1.15769	-0.731261	-1.31542	-1.12589	-1.06893	-0.815592
chr3	71505250	71505758	1	1.40602	0.930864	0.39389	1.09356	0.319488	0.145143	0.603905	-0.711117	0.549231	0.375268	0.912283	2.4083	1.66971	1.00185	0.199832	-0.502515	-0.679518	0.00902171	0.566859	0.622643	-1.08801	-0.102436	-1.45532	-2.19535	-0.55674	-0.748079	-0.718731	-0.406438	1.05688	0.595351	0.219285	-0.473963	0.221889	-0.521293	-1.29931	-0.787362	-0.911428	-2.14368
chr6	26364564	26365878	1	1.47947	2.03187	2.40688	2.08373	1.46987	0.779585	0.36397	0.381034	0.612944	0.654354	0.515606	0.880972	0.41585	0.13393	0.335968	-0.191961	-0.158206	-0.248735	-0.261207	-0.139447	-0.210811	-0.203094	-0.567725	-0.519094	-0.960584	-0.527062	-0.393393	-0.241947	-0.464761	-0.594407	-0.191572	-0.559594	-0.559863	-1.01828	-1.38703	-1.58769	-1.77134	-1.78822
chr2	68993087	68995266	1	-0.294039	0.625746	1.91075	2.406	2.01342	1.69508	1.30267	1.19235	1.00116	0.697649	0.826735	1.20862	0.813417	0.0806389	-0.274156	-0.573286	-0.513006	-0.269029	-0.278705	-0.472413	-0.338194	-0.404691	-0.575163	-0.648881	-1.18268	-0.9494	-0.750352	-0.46963	-0.295098	-0.450944	-0.24969	-0.887898	-0.462416	-0.736798	-1.15635	-0.864248	-1.25036	-1.4268
chr6	31632563	31634008	1	0.130705	0.593266	1.35926	2.07071	2.40506	2.19066	1.47389	1.2766	0.712613	0.450858	0.0613639	0.355039	0.629261	0.0447358	0.566641	0.190669	-0.143138	-0.023661	-0.0823728	-0.157081	-0.137379	-0.141693	-0.608949	-0.593336	-0.255039	-0.284563	-0.389999	-0.961163	-1.44656	-1.51587	-1.39193	-0.950039	-0.94333	-0.470043	-0.832267	-0.856661	-1.20856	-1.11769
chr11	33037151	33038041	1	2.40412	1.42521	1.62466	1.1556	0.628949	0.543097	0.480808	0.190268	0.0563373	0.552446	1.3569	0.0990265	0.855217	-0.553287	-0.660721	1.21078	-0.13792	-0.573649	-0.570054	0.455558	-0.55077	-0.415712	-0.14655	-1.43842	1.24636	-0.913282	-0.0216311	-0.130415	-0.195703	-0.664175	-1.14263	0.0378513	-1.30189	0.0505651	-2.28583	-0.4609	-2.09014	-0.120054
chr8	71306068	71307277	1	1.55959	1.95315	2.40318	2.06072	1.02939	0.949808	0.598594	0.73914	0.780262	0.81225	0.614337	0.53467	0.548003	0.395838	-0.182395	-0.34998	0.0679955	0.0875402	-0.0453418	-0.0134162	0.0413118	0.0383514	0.0197673	-0.615305	-1.0442	-0.671435	-0.649532	-0.601469	-0.880572	-1.06956	-0.867512	-1.15944	-1.10306	-1.00812	-0.970809	-1.14952	-1.52029	-1.33193
chr9	33158860	33160116	1	2.05506	2.30091	2.40294	1.87434	1.22752	0.937583	0.661717	0.360023	0.837364	1.25866	0.575076	0.340591	0.326331	-0.0562933	-0.0993685	-0.775138	-0.509446	-0.896554	-0.576932	-0.512567	-0.478557	-0.597058	-0.665841	-0.542837	-0.424101	-0.588023	-1.27924	-1.19382	-1.37138	-1.19848	-0.856816	-0.616182	-0.470838	-0.348212	-0.365958	-0.224787	0.00164594	-0.511341
chr4	164069817	164070066	1	2.40287	1.21894	0.703273	1.09614	0.602763	-0.359576	0.460606	0.859704	1.34758	1.56405	0.990789	0.160903	0.812926	1.02028	-0.303925	-0.668806	-0.784389	-0.615353	-0.445033	0.914375	0.50298	-0.757581	-1.12142	0.791068	0.881468	-0.568168	-0.486346	-0.252766	-1.19107	-0.615823	-1.22684	-1.32607	-0.0339398	-0.428033	-1.98132	-1.34314	-0.512561	-1.30857
chr19	10305014	10306114	1	1.61824	1.42813	1.35346	1.96624	2.4021	2.04408	1.53264	0.809996	0.343752	0.00799087	0.152838	0.56168	0.345158	0.00791819	0.314668	-0.0333428	0.159413	-0.0293745	-0.26059	-0.29466	-0.667986	-0.747015	-0.529978	-0.943772	-0.804392	-0.32794	-0.154064	-0.548986	-1.06662	-0.879708	-0.794324	-0.854202	-0.911835	-0.930615	-1.25781	-0.961235	-1.00573	-1.04413
chr19	41283162	41284606	1	1.08093	1.26519	1.56372	1.99969	2.40181	2.25871	1.48624	0.93211	1.00983	0.198458	0.155226	0.440539	0.203827	-0.365865	-0.0722563	-0.840091	-0.704398	-0.504741	-0.1467	-0.310283	-1.07559	-0.954202	-0.755005	-0.661572	-0.173645	-0.265283	-0.67601	-1.07787	-1.33909	-1.09212	-0.911727	-0.626138	-1.06381	-0.564999	-0.402795	-0.378424	-0.168065	0.134392
chr19	2636792	2637384	1	2.4011	1.68141	0.677824	0.452757	0.783601	0.990563	0.857296	1.04861	1.08544	0.716016	0.884925	0.871642	0.783932	0.273002	0.578554	0.619836	0.510915	0.0781454	0.576822	0.20796	0.0427391	-0.255288	-0.448278	-0.694663	-0.455142	-0.1534	-0.3691	-0.633388	-1.44183	-1.22664	-1.23336	-1.47637	-1.3481	-1.35161	-1.05705	-1.00609	-1.61492	-1.35787
chr7	139424848	139425403	1	2.40043	2.17521	1.82967	1.61993	1.19435	0.491303	0.460195	0.697487	0.841112	0.692825	0.780264	0.630278	0.327863	0.234958	0.326704	0.377263	0.130826	0.263627	0.00374853	-0.064284	-0.438292	-0.247453	-0.813431	-0.672839	-0.6699	-0.645382	-0.285651	-0.359501	-0.934509	-1.12868	-1.00423	-1.39416	-1.40897	-0.966004	-0.894669	-1.10551	-1.21127	-1.23331
chr1	155903898	155904634	1	0.472433	0.907277	1.29892	1.72578	2.40032	1.39625	0.433091	-0.311394	-0.67374	0.409142	-0.143449	1.34039	-0.351135	0.192845	-0.0604102	0.569865	-0.520026	-1.22939	-0.123563	-1.42451	-0.294449	-0.478347	-0.427919	0.413378	0.0702656	1.3277	-0.164425	-0.54473	-0.674082	-0.0236224	0.889655	0.577677	-0.555173	-0.368149	-1.85076	-1.44275	-2.48377	-0.279207
chr17	79479291	79480724	1	2.39869	2.03313	1.3688	1.26262	1.27556	0.857968	0.440117	0.0642554	0.107276	-0.480647	-0.306036	-0.0900554	0.216721	0.1166	0.4539	0.247899	0.0317829	0.529837	0.717286	0.746747	0.286853	0.4723	0.184182	-0.130506	0.388807	0.369469	0.104047	-0.59636	-0.805898	-0.879105	-1.88629	-1.53937	-1.59016	-1.16276	-1.25866	-1.20693	-1.46093	-1.28113
chr19	50379447	50381405	1	0.688528	1.04838	1.5828	2.06871	2.39867	2.20479	1.43247	0.94561	0.727448	0.391847	0.237077	0.398298	0.346581	-0.00284713	0.576162	-0.0848277	-0.144686	-0.134795	-0.493318	-0.535388	-0.979339	-0.817865	-0.431452	-0.595256	-0.150675	0.103623	-0.194156	-0.78653	-1.48761	-1.13383	-1.04316	-0.794	-0.756452	-0.475376	-1.11895	-1.17368	-0.936582	-0.880228
chr19	48906803	48907131	1	2.39812	1.97122	1.60726	1.32785	0.677508	1.01938	0.443378	0.236366	0.569657	0.0898041	0.219254	0.463448	0.814277	0.525295	0.76952	0.548426	0.367972	0.664112	0.533194	0.181111	0.0142967	-0.162188	0.0253271	-0.232473	-0.282875	-0.479182	-1.17968	-1.62812	-1.2148	-1.16209	-1.03764	-1.10041	-0.975662	-0.942958	-0.982618	-1.48827	-1.26406	-1.33376
chr1	12039860	12040880	1	-0.0979528	0.168486	0.720693	1.55354	1.93688	2.39713	1.70701	1.31274	0.998837	0.410353	0.488943	0.485358	0.463799	0.492443	1.04473	0.23419	-0.133067	-0.166379	-0.165096	0.00803965	-0.29488	-0.284889	-0.147712	0.0517746	-0.123009	-0.334486	-0.601467	-1.01383	-0.701675	-0.385457	-0.757338	-0.681307	-0.956966	-0.866012	-1.48586	-1.89995	-1.71561	-1.66202
chr4	103391068	103391245	1	2.39609	1.02287	-0.259509	0.27117	0.594507	0.835676	0.492286	-0.00241704	0.577761	1.17116	1.32086	1.41647	1.03524	1.01794	0.667401	0.257564	0.615951	0.37452	-0.00138658	-0.0622861	-0.0836406	-0.243767	-0.680391	-0.284224	-0.399778	0.00131995	-0.0153714	0.0934482	0.00577332	-0.236434	-0.638809	-1.39845	-1.00352	-1.30008	-1.90691	-1.86801	-1.90699	-1.87604
chr19	59083925	59085131	1	0.470597	0.752483	1.22702	1.84221	2.29737	2.39568	1.5294	1.03755	0.804866	0.468211	0.238081	0.369166	0.600869	0.109958	0.534911	0.273243	0.413326	0.115389	-0.565132	-0.476891	-0.891567	-0.428461	-0.516901	-0.623705	-0.144003	-0.310358	-0.549305	-1.36423	-1.72687	-1.16463	-1.23741	-0.695372	-0.899505	-0.883319	-1.12477	-0.797675	-0.458075	-0.622139
chr16	30669064	30670744	1	1.46867	1.58945	1.59077	1.91861	2.39523	2.29527	1.63339	0.907397	0.415238	-0.0582829	0.236214	0.140369	-0.00127119	-0.329103	0.126096	-0.438214	-0.527221	-0.555699	-0.370802	-0.518441	-0.683252	-0.55608	-0.254524	-0.521706	0.0500863	-0.015444	-0.320002	-0.938443	-0.781563	-0.379003	-0.998303	-0.870275	-1.05813	-0.707348	-1.09351	-1.04722	-0.804349	-0.938615
chr19	2163548	2164420	1	2.39451	1.83765	1.29716	1.39135	1.25535	0.988357	1.11707	0.46883	-0.276676	-0.309407	0.0358585	0.00749329	-0.117199	0.297091	0.420448	0.508901	1.03707	0.775092	-0.197887	-0.193564	-0.473505	-0.644042	-1.20593	-1.04257	0.053113	-0.0222084	0.591116	0.635188	-0.256703	-1.08639	-1.64464	-1.26742	-1.60992	-1.69823	-1.28744	-0.764641	-0.331884	-0.681393
chr19	52674315	52675265	1	2.39225	2.05405	1.46748	0.768959	1.09705	1.13598	0.735725	-0.24691	0.680153	0.500287	-0.111853	1.14072	0.687161	-0.505757	0.190812	0.256223	-0.366733	-0.454804	-0.974458	-1.68637	-2.01831	-1.64574	-0.149969	0.430066	0.707514	0.540352	0.263748	-0.142098	-1.07153	-0.96504	-0.113446	0.14201	-0.213998	-0.89426	-0.714884	-1.13094	-0.804152	-0.979282
chr13	110431445	110431939	1	1.60074	1.81321	2.391	2.22167	0.394147	0.263191	0.16447	-0.21443	0.304135	0.660346	0.636381	0.881104	0.860169	1.30212	0.15013	-0.391293	0.275972	0.034808	-0.28388	-0.922335	-0.458992	-0.469044	-0.740973	-0.737112	-1.05213	-0.254735	0.217131	0.60523	-0.026118	-0.531447	-0.589186	-0.597667	-0.377979	-0.988023	-1.25814	-1.35315	-1.68374	-1.84558
chr16	16326110	16326670	1	2.39098	1.21236	1.75749	0.590266	1.71267	0.931906	1.8647	0.771013	0.907818	0.952908	-0.00954162	0.361484	0.640425	0.305389	-1.12656	0.0216976	-0.848176	-0.203692	-0.933741	-0.0955031	0.230373	-0.912113	0.159564	-0.533047	-1.4058	-0.135774	-1.26956	0.0577608	-1.48734	-0.599868	-0.203848	-0.936214	-0.668623	-0.922159	0.484528	-0.846418	-0.770003	-1.44536
chr17	38296048	38297287	1	0.918272	1.05681	1.14365	1.28902	1.75744	2.38065	2.38976	1.40025	0.305872	-0.343415	-0.920063	-0.510542	0.368545	0.0477317	-0.795472	0.0571858	0.493119	-0.196089	-0.387543	-0.705002	-0.969884	-0.929775	-0.755796	-0.256565	-0.33391	-0.618721	-1.03215	-1.18704	-1.33097	-1.31145	-0.212668	0.277899	0.49181	0.677175	0.333204	-0.261752	-1.20255	-1.12703
chr1	183002427	183002691	1	2.38776	1.98893	1.70493	1.60318	1.0341	1.05478	0.945125	1.03156	1.26426	0.690191	0.561142	0.620332	0.0719989	0.274717	-1.02369	-1.026	-0.566181	-0.331938	-0.0706582	-0.0365689	0.0707275	-0.0705464	-1.13336	-0.75853	-0.565502	-0.153308	-0.648453	-0.296446	-0.154886	-0.350187	-0.542307	-0.887817	-0.357855	-1.01645	-1.02897	-1.57498	-1.43532	-1.27377
chr17	27620624	27621686	1	-0.914283	-0.223478	0.840148	1.88864	2.38772	2.11141	1.33456	0.807616	1.02316	0.827297	0.6546	0.589432	0.386144	0.275967	0.78368	0.0336158	-0.11055	0.0129372	0.305347	0.0991845	-0.0596486	0.0642556	-0.242184	-0.486447	-0.300419	-0.0840369	-0.142585	-0.450936	-0.858558	-0.780927	-0.742189	-0.507167	-1.10275	-0.729394	-1.54328	-1.65549	-1.60208	-1.88932
chr10	75541552	75542105	1	2.3875	2.07995	1.77447	1.57766	1.64445	1.58838	0.74631	0.14989	0.0888267	-0.0892828	-0.476699	-0.0850477	0.272871	0.27481	0.0540498	-0.500206	-0.967529	-0.395521	0.135171	0.243345	-0.223681	-0.488594	-0.261693	-0.177463	-0.30504	0.295183	0.85459	0.397502	-0.731872	-0.839355	-0.634644	-0.809705	-1.09609	-1.10755	-1.30082	-1.61109	-1.5484	-0.914676
chr14	22981280	22981838	1	2.38749	2.31394	2.0095	1.45182	1.52781	1.05287	0.794477	0.295698	0.144624	0.774459	0.467752	0.783146	0.801204	0.444821	-0.670075	-0.798195	-0.986585	-0.492501	-0.697929	-0.662426	-0.830274	-0.594016	-1.17985	-1.36184	-1.28363	-1.30175	-0.764447	-0.42046	0.118336	-0.086967	-0.0248685	-0.388013	-0.59044	-0.347042	-0.647578	-0.718789	-0.338886	-0.181373
chr4	148973655	148974075	1	2.38645	2.0664	1.53476	1.32395	1.00094	0.749339	0.660716	0.367575	0.190789	0.56202	0.931995	1.2646	0.893346	0.634801	0.211609	0.0494586	0.379536	-0.142622	-0.29705	-0.93752	-0.833323	-0.450043	-0.437615	-0.695616	-1.08624	-0.586006	-0.36332	-0.0588827	0.0597006	-0.0629737	-0.251782	-0.998584	-0.984586	-1.46241	-1.39529	-0.96881	-1.63902	-1.61629
chr11	74108607	74110147	1	1.36627	1.4266	1.4749	1.87584	2.38622	2.21727	1.32054	0.917384	0.872988	0.146109	-0.320706	0.389366	0.0348284	-0.128705	-0.244957	-0.661207	-0.378082	-0.39546	-0.824288	-1.06516	-1.31353	-0.921563	-0.285011	-0.498972	-0.313455	0.36303	-0.013237	-0.0894419	-0.345656	-0.230037	-0.326297	-0.395902	-0.699848	-0.515736	-0.692635	-1.29155	-1.30335	-1.53656
chr17	73284939	73286383	1	0.733662	0.911679	1.22171	1.62206	2.25639	2.38576	1.6614	0.726478	0.569398	0.427635	0.567741	0.855501	-0.0572647	0.131436	-0.860531	-0.56855	-0.497692	-0.701685	-0.566318	-0.16208	-1.0684	-0.542335	-0.671107	0.10544	0.229393	-0.544848	-0.46397	-1.90469	-1.39465	-1.07024	-0.27153	0.469283	0.210915	0.142256	-1.13983	-0.625292	-1.39981	-0.717314
chr12	58138226	58139002	1	0.263608	1.25331	2.29402	2.38553	2.3187	1.78135	1.08519	1.01105	0.526703	0.521688	0.0443134	0.211915	-0.130492	-0.122571	0.206967	-0.352748	-0.336057	-0.284063	-0.675457	-0.903452	-0.751517	-0.571015	-0.313691	-0.0627809	-0.0289151	0.122478	-0.277229	-0.499621	-0.77953	-0.448619	-0.266498	-0.075115	-0.916	-0.602017	-1.25827	-1.38437	-1.41483	-1.57197
chr4	106028310	106028612	1	2.26549	2.38542	2.20327	1.40542	1.02393	0.636098	0.466433	0.360454	-0.0336131	-0.00634026	0.239091	0.249341	0.138463	0.42093	0.42471	-0.0736103	0.27386	0.158662	0.271135	0.447366	0.444243	-0.0651987	-0.124763	0.0367994	0.123573	-0.467941	-0.422153	-0.873083	-1.15823	-1.71742	-1.24678	-1.25943	-1.50572	-1.44497	-1.2201	-1.07516	-0.75533	-0.524848
chr1	183188037	183188693	1	1.07666	0.745072	0.614032	0.423897	0.46686	0.173303	0.747645	0.643507	0.762065	0.0947	0.493528	0.796791	1.46253	1.62361	2.38465	1.38793	0.546764	-0.416666	-0.0444379	0.0152248	-0.86861	-0.61443	-0.263806	0.239642	-0.13459	0.253324	0.332598	-0.428746	-0.687071	-1.41029	-0.893762	-1.11641	-1.77199	-1.49736	-2.02593	-0.907612	-1.48803	-0.714599
chr6	6614386	6615503	1	2.3839	1.86967	1.23882	1.28584	1.19664	0.793833	0.514327	0.319571	0.80033	0.98535	1.1557	1.3028	0.837403	0.889622	0.285348	0.0586771	0.00915949	0.120084	-0.215316	-0.401795	-0.285583	-0.449764	-0.118643	-0.237215	-0.622393	-0.780609	-0.986169	-1.31978	-0.925421	-0.864388	-0.904147	-1.41699	-0.940089	-0.957662	-1.04442	-0.974035	-1.44051	-1.16215
chr3	128997304	128998650	1	0.622642	1.34508	1.47236	1.65123	2.38183	1.40197	1.08444	0.763102	0.575564	0.201244	0.345257	0.884877	0.00261636	-0.0380495	-0.12833	-0.388188	-0.194294	0.0971955	-0.157094	-0.255859	-0.244914	0.202217	0.0408337	-0.379057	-0.234584	-0.222253	0.351662	0.249011	0.0201224	0.171088	-0.542119	-0.983876	-1.55411	-1.6565	-1.82734	-1.45728	-1.79983	-1.80067
chr1	26437380	26438845	1	2.38127	2.35369	2.02669	1.51472	1.35426	1.46234	0.810832	0.51161	0.0773041	-0.667637	-0.496376	-0.110907	-0.390713	-0.364429	-0.55519	-0.360499	-0.335864	-0.0852827	0.0305537	0.077667	-0.345886	-0.0148425	0.214438	-0.331653	0.393642	0.665278	0.651752	-0.174852	-0.748885	-0.445994	-1.43053	-1.29411	-1.09885	-0.623098	-1.08263	-1.30508	-1.34871	-0.914029
chr19	17621985	17623462	1	0.191938	0.657302	1.28309	1.94798	2.381	2.21732	1.20712	0.807591	0.324482	-0.0466644	-0.132694	0.202485	0.527888	0.154159	0.448378	-0.106316	-0.133019	0.108991	-0.318052	-0.170377	-0.145834	-0.00261251	0.323229	-0.168379	0.297317	0.690863	-0.0280671	-0.310235	-0.822179	-0.695306	-0.819062	-1.016	-0.973378	-0.961766	-1.64791	-1.81208	-1.81313	-1.64806
chr6	43026921	43027773	1	0.57391	0.953819	1.44691	1.90636	2.38066	2.10228	1.4039	1.37247	1.17052	0.64025	0.358487	0.616229	0.159495	-0.116662	-0.0178161	-0.195477	-0.214335	-0.00513018	-0.284923	-0.268697	-0.331978	-0.358295	-0.352993	-0.591905	-0.562808	-0.296351	-0.507803	-1.07159	-1.20806	-0.82967	-0.596621	-0.465679	-0.80191	-0.701753	-1.58442	-1.32519	-1.12422	-1.27099
chr11	67184404	67184700	1	0.418473	0.216809	0.127209	1.26778	0.720762	2.38036	0.860072	0.306272	-0.290099	-0.289598	0.780551	1.56158	1.60757	1.258	1.13445	0.237639	0.661181	0.0406747	-0.606367	-0.776378	-1.04533	-0.58777	0.323945	-0.405244	0.252298	0.269778	0.870415	0.246418	-0.419242	-0.681219	-1.40434	-0.613338	-1.64645	-1.58109	-1.1463	-1.69455	-1.47806	-0.876837
chr8	145040474	145041061	1	2.37962	1.14812	0.983445	0.708027	-0.0418502	0.919975	0.741737	1.30046	1.08907	-0.674329	1.48645	-0.440402	0.829176	1.75753	0.403208	-0.208918	0.00913869	-0.214567	0.0588762	-0.0555094	-0.847047	0.320018	-0.486666	0.268402	-0.433735	0.745876	-1.16721	0.250874	-1.32321	-0.973573	-1.27722	-1.55044	-1.55721	0.0549637	-0.929806	-0.57069	-1.55028	-1.15229
chr3	49377143	49378474	1	2.37832	2.00495	1.56553	1.56359	1.26047	1.39372	0.755368	0.931906	0.494768	0.509848	0.672625	0.648846	0.249021	0.0595128	0.448944	0.310409	0.00129642	0.0907414	0.00813828	-0.153845	-0.729787	-0.710768	-0.474259	-0.419063	-0.218417	-0.164414	-0.281196	-0.640212	-1.11399	-1.14743	-1.2919	-1.39598	-1.18988	-0.791587	-1.2079	-0.865403	-1.2872	-1.26476
chr10	104503201	104504191	1	-0.43353	0.166166	1.06684	1.9535	2.37802	2.09622	1.45894	1.09828	1.16182	0.918419	0.772178	0.678234	0.539282	0.281704	0.357691	-0.236664	-0.262415	-0.286944	-0.373713	-0.529711	-0.187819	-0.0662288	-0.264114	-0.227219	-0.369364	0.00129818	0.0903063	-0.425344	-1.14964	-1.14754	-0.879683	-0.715863	-1.02337	-0.835652	-1.57935	-1.45754	-1.27731	-1.2899
chr11	72044822	72044991	1	2.3777	1.60824	1.00986	1.35764	0.682809	0.566133	0.611617	0.402246	0.274385	0.321239	0.509467	0.76115	0.542114	0.889604	1.076	1.02181	1.14523	0.988065	0.383258	0.158014	-0.528636	-0.760798	-1.56451	-1.1524	-1.16267	-0.931272	-0.398904	-0.862622	-1.86599	-0.883961	-0.488917	-0.479026	-0.692599	-0.901853	-0.965516	-0.985502	-1.05247	-1.00894
chr19	10676087	10677732	1	0.787713	1.14692	1.61312	1.69679	2.28963	2.37744	1.51601	0.897904	0.901762	0.17875	0.603476	0.570146	0.610207	-0.0894315	0.355576	0.0410748	-0.221143	-0.525416	-1.22569	-1.12073	-1.4557	-1.18638	-1.01923	-1.11109	-0.458302	-0.414802	-0.429214	-0.706517	-0.811166	-0.747313	-0.366514	-0.622662	-0.673669	-0.0933125	-0.663484	-0.658276	-0.617727	-0.368751
chr17	47269075	47270711	1	-0.0714098	-0.261206	-0.0821287	1.50211	2.21006	2.3762	1.52762	1.26171	1.03377	0.853566	0.631544	1.13287	0.476275	0.0129469	0.463376	-0.469032	-0.158795	0.146289	-0.11449	-0.164055	-0.713931	-0.487701	-0.554816	-0.46717	-0.335913	0.0911684	0.119663	-0.414371	-0.951743	-0.449239	0.116579	-0.0050664	-0.599714	-0.708175	-1.30185	-1.68094	-1.84186	-2.12214
chr18	77674168	77674796	1	1.33036	1.78662	2.37477	2.2944	1.48279	0.955256	0.811199	0.941166	0.654302	1.13002	0.559021	0.594418	0.646224	0.216181	-0.196165	-0.256677	0.060515	0.0102262	-0.519174	-0.454411	-0.727705	-0.766215	-1.13229	-0.850952	-0.946494	-0.755499	-0.64386	-0.509647	-0.597539	-0.298855	-0.316064	-0.474607	-0.905231	-1.39755	-1.1904	-0.995753	-1.04256	-0.869815
chr16	1820849	1821851	1	2.37473	1.95251	1.02334	1.56118	1.59345	0.421492	1.67306	1.50171	1.15446	0.0478671	0.213571	-0.732877	-0.580028	0.442194	0.601665	-0.445847	-0.191163	0.0604879	-0.418703	-0.613289	-0.126795	0.226132	-1.1962	-1.05519	-0.881856	-0.195043	-1.67207	-0.956428	0.0720696	-0.525639	-1.41163	-0.0882957	-1.11143	-1.20421	-0.461115	-0.350853	-0.306818	-0.394437
chr11	116968474	116969853	1	2.37463	1.62235	0.81803	0.970133	0.573145	-0.332878	0.343539	1.74328	0.867176	0.549375	0.663532	0.199288	-1.08202	-0.78428	-0.45994	0.0562868	0.0579788	0.403762	-0.949149	-0.476345	0.225678	0.618785	0.155486	0.485958	0.437429	1.41572	0.382738	0.225646	-1.50128	-1.43229	-0.888163	-1.39545	-0.953635	-2.08896	-0.52984	-1.30019	0.126789	-1.14231
chr19	54640559	54641734	1	0.00603137	0.334049	0.904298	1.80923	2.37246	2.25813	1.71044	1.60766	0.850879	0.555108	0.782192	0.770481	0.463543	0.220341	0.433461	-0.585734	-0.560493	-0.640734	-0.627959	-0.811831	-1.39222	-1.20486	-0.956016	-0.426226	0.046682	0.117626	-0.1808	-0.78166	-0.702648	-0.350345	-0.187721	-0.135569	-0.791809	-0.432121	-1.0865	-1.40602	-0.992172	-0.989164
chr1	35318237	35318805	1	0.0691267	0.285916	0.884786	1.93296	2.37147	1.68899	0.997221	0.963814	0.758816	0.413523	0.281338	0.553835	0.608608	0.415868	0.52118	-0.641808	-0.207514	-0.242446	-0.10821	-0.162525	-0.844966	-0.491235	-0.120729	-0.0569255	0.267891	0.431552	0.0280445	-0.409036	-0.564766	-0.284548	0.0954841	-0.121427	-0.199689	-0.926858	-2.09073	-1.94868	-2.06973	-2.0786
chr19	14529751	14530652	1	0.0264384	0.555902	1.41897	1.9976	2.37128	2.02708	1.50828	1.34643	0.744789	0.461461	0.544517	0.578192	0.447058	0.514451	0.750298	0.0344601	-0.117195	0.195006	-0.17267	-0.163184	-0.408388	-0.305726	-0.623702	-0.617904	-0.362654	-0.751462	-0.973557	-1.39341	-1.11975	-1.17231	-0.749327	-0.499007	-0.93134	-0.834868	-1.10252	-0.966102	-1.0408	-1.21631
chr10	14765228	14765707	1	1.59045	1.6132	1.86621	2.37102	1.91672	1.04216	0.402551	-0.219504	-0.409011	-0.0225639	0.269074	0.899494	0.499713	0.495888	0.188939	0.406229	0.437452	0.707442	0.12388	-0.938316	-1.04261	-0.874886	-1.02214	-0.815667	-1.22119	-0.989113	-0.0929819	-0.30964	-0.335201	0.0216996	0.311887	-0.325369	-0.363526	-1.40509	-1.55082	-1.00648	-1.20755	-1.01235
chr13	100065643	100066098	1	2.36947	1.60769	0.76067	1.17271	1.01284	0.82009	0.678432	0.377306	0.39916	1.21301	1.025	1.22533	0.675377	0.872197	0.66062	0.432751	0.0448377	0.126971	-0.0156319	0.0178347	0.170299	-0.0820964	-0.1915	-0.0262891	-0.112099	-0.701958	-1.22044	-1.08619	-1.32222	-1.35109	-1.26308	-1.39679	-1.19433	-1.41281	-1.34311	-1.10296	-0.935717	-0.904296
chr22	20232253	20233032	1	2.3692	2.24812	1.96469	1.88881	1.79179	1.24361	0.818581	0.62537	0.376849	-0.247885	0.107844	0.367162	0.150538	-0.419402	0.0598416	0.0786379	0.00408016	0.182496	0.316899	0.119775	-0.439605	-0.866546	-1.23501	-1.03556	-0.683445	-1.2592	-1.10516	-1.02618	-0.536025	-0.217976	-0.476729	-0.931321	-0.724822	-0.886092	-0.625954	-0.484203	-0.737752	-0.775422
chr19	15529457	15530212	1	0.252124	0.423764	0.707993	1.15136	1.97365	2.36863	1.36492	0.820391	0.362373	0.865306	1.30493	1.16384	1.07546	0.886389	0.703408	0.221571	0.0473158	-1.12466	-0.849013	-1.33476	-1.0147	-0.548247	-0.771885	-0.09112	-0.0626074	0.128683	0.0769549	-0.878954	-0.401821	-0.680196	-0.841815	-0.81381	-1.4	-0.503452	-1.60732	-1.18888	-1.17738	-0.608421
chr19	30205344	30206645	1	-0.123212	-0.00207553	0.240771	1.06652	2.20884	2.36834	1.75845	1.08976	1.18544	0.832975	0.856685	1.05894	0.469626	-0.043259	0.212798	0.182694	0.454256	0.403086	0.632641	0.409225	0.0284391	-0.307441	-0.862203	-0.784409	-0.499238	-0.65568	-0.738503	-0.585922	-0.667306	-0.700632	-0.955728	-1.62153	-1.41977	-1.47883	-0.894671	-1.10087	-1.20561	-0.812606
chr16	29796273	29796771	1	2.36817	2.22601	1.94385	1.95058	1.84787	1.59438	1.07102	0.525908	0.465208	0.316254	0.278312	0.34582	-0.214163	0.0391267	-0.162536	-0.390467	-0.178374	-0.494898	-0.403559	-0.534042	-0.969927	-0.897653	-0.687736	-0.386341	-0.313654	-0.566588	-1.09234	-0.895808	-0.820436	-0.942283	-0.834108	-0.642003	-0.439086	-0.0617701	-0.853034	-0.60737	-0.73101	-0.853316
chr19	4968594	4969366	1	0.130526	0.718236	0.713011	1.22876	1.64498	2.36794	1.47334	-0.0268929	0.0471282	-0.0380424	-1.04807	0.587335	0.245634	0.632469	0.873809	1.0201	-0.366355	-0.203765	-0.168163	-0.0793012	-0.0248708	-0.0812802	0.141309	-0.181858	0.017208	0.867495	0.278514	0.308315	-1.04849	-0.633322	0.30695	-2.27376	-1.83254	-1.63702	-1.41519	-2.01196	-0.44165	-0.0905223
chr10	104001283	104001549	1	2.3677	2.01878	1.18249	0.801181	1.31448	1.40101	0.942125	0.86937	1.13219	0.496437	0.357975	0.62723	0.673724	0.373099	0.280552	0.187959	0.371644	0.447778	0.0973776	0.223611	-0.323841	-0.602681	-0.54492	-0.732197	-1.03276	-0.665693	-0.508141	-1.05384	-1.76068	-1.19747	-0.852967	-0.61424	-0.668755	-0.880604	-1.34431	-0.84209	-1.30281	-1.23871
chr6	43394999	43396032	1	0.271511	0.220672	0.552471	1.73616	2.36737	1.94692	1.28233	0.861223	0.394554	0.364613	0.0618448	0.529559	0.140557	0.334175	0.850867	0.197115	0.334261	0.438951	0.22259	0.341637	-0.251707	-0.0495239	-0.0158929	-0.166852	-0.177114	0.0751343	0.0565984	-0.571737	-0.98852	-0.805616	-0.403032	-0.325801	-0.828205	-1.18037	-2.21964	-1.96769	-1.91341	-1.71599
chr7	100209398	100210558	1	-0.650858	-0.135608	0.367955	0.982551	1.30284	2.29363	2.36727	1.53215	0.93246	0.477563	0.533222	0.443202	0.270385	0.797584	0.74802	0.556556	-0.660818	-0.198859	-1.11282	-0.0403973	-0.360745	-0.791672	-0.419508	-0.27483	0.662285	0.738806	0.53423	0.0361615	-0.335879	-1.19568	-0.968215	-1.14759	-1.07042	-1.28904	-0.961495	-1.83884	-0.722658	-1.40096
chr1	22366046	22366920	1	1.25462	1.14763	1.09038	1.27444	2.36547	2.08587	1.08808	-0.146366	0.139908	0.329235	0.527432	0.295719	0.0828465	-0.563864	0.0961492	-0.52488	-1.41685	0.56153	0.324715	0.334404	-0.207817	0.121624	0.74807	0.166411	-0.180404	-0.198537	-1.07006	-0.566143	-0.593288	0.600672	-0.468924	-0.936845	-0.0267914	-1.76797	-0.964768	-1.93991	-1.53636	-1.52541
chr2	7567456	7567831	1	2.36547	0.562275	1.42985	-0.0948853	1.58844	1.13806	-0.0879628	0.136349	0.46767	1.6009	1.6239	0.424096	1.051	0.103543	0.0437257	0.117564	-0.180946	-1.18385	0.035872	-0.181665	1.01908	-1.47424	-0.45424	-0.598013	-0.257525	-1.85658	-0.275224	-0.589223	-0.532345	0.0755395	-1.16278	0.44702	-0.660361	0.232067	-0.403994	-1.49388	-1.2325	-1.74221
chr16	58789881	58790721	1	1.97192	0.668672	0.382642	0.504502	0.170161	2.36421	1.08675	-0.358138	0.349786	0.631495	1.09606	1.48021	0.296881	0.514746	0.031507	0.249397	-1.12177	-1.2551	-0.990739	-0.860897	-0.774777	-1.14041	-1.51117	-0.692615	-0.61839	0.113878	0.334341	0.478506	-0.157569	0.242753	0.115627	1.40743	1.00628	-1.01205	-0.894	-1.71147	-1.60509	-0.793569
chr15	100870473	100871192	1	0.663316	0.386248	0.734668	0.672316	1.20542	2.36421	1.01734	0.500927	-0.280437	0.272553	1.45598	1.33904	0.925104	0.479364	-1.14397	-0.433999	-1.4558	-0.515867	0.313055	-0.892273	-1.14475	-0.595067	-0.0329836	-1.22922	-1.32563	-0.836454	0.159984	0.791072	0.972496	0.369591	0.328616	0.86392	-0.250798	-0.942842	-0.221887	-2.27637	-1.47634	-0.76052
chr12	50914078	50914587	1	0.548651	1.42271	2.3637	2.11076	1.42901	1.45445	0.892985	0.736227	0.852592	0.790674	0.772532	1.03274	0.702967	0.819914	0.0292299	-0.318188	-0.294236	-0.540552	-0.493801	-0.562491	-0.212837	-0.220995	-0.419363	-0.365716	-0.754318	-0.711533	-0.401041	-0.225045	-0.338489	-0.739084	-1.11798	-1.22852	-0.80474	-0.752053	-1.10331	-1.55817	-1.52678	-1.26991
chr1	235490174	235490772	1	2.36343	1.68737	1.17245	0.955152	0.359159	0.55869	0.843283	0.801432	0.199527	0.0385124	1.35991	-0.0696329	0.0672685	0.287673	-0.50898	1.54739	0.600376	0.588566	0.749564	0.764712	0.547924	-0.518122	-0.417465	-0.475307	-1.27516	-0.682864	-1.21192	-0.477357	-0.411757	-1.64091	-0.139318	-1.34279	0.169242	-1.19433	-1.27753	-1.56591	-1.16588	-1.28641
chr13	48877353	48878986	1	0.732548	0.963718	0.323424	0.945726	-0.555051	0.636474	0.507119	0.660905	0.256774	1.28786	2.36329	0.0758716	1.45767	-0.44245	0.351652	1.07412	-0.61397	-1.33036	0.14692	0.215788	0.280143	-0.348905	0.697619	-1.25709	0.22972	-0.987978	-0.353486	-0.101034	0.0754805	0.149092	1.30233	-2.52257	-1.02961	-1.43586	-0.0514535	-1.21234	-0.62067	-1.87141
chr4	6943586	6944497	1	1.01623	1.56464	2.36311	2.11126	1.50736	1.12086	0.357717	0.338606	0.924351	0.781769	1.0842	0.975373	0.592555	0.50242	0.219937	-0.0419459	-0.457926	-0.265927	-0.652118	-0.260887	-0.393761	-0.238653	-0.294723	-0.364062	-0.799845	-0.416626	-0.0839988	-0.536329	-1.06959	-0.88219	-0.968343	-1.21379	-1.84626	-1.23142	-1.5906	-0.954904	-0.598491	-0.297979
chr11	64877743	64878193	1	-0.72243	0.520324	1.97983	2.36307	2.19234	1.34123	0.867099	0.969079	1.06151	0.436521	0.32638	0.56543	-0.213928	-0.095496	0.675237	0.468949	0.584775	0.388747	0.561491	0.382207	-0.29009	-0.614976	-0.481495	-0.647696	-0.361556	-0.0469579	-0.645995	-0.665682	-1.01826	-0.867094	-1.2023	-1.12621	-0.975564	-0.909221	-0.849121	-0.671522	-1.49127	-1.78735
chr19	37861526	37862425	1	0.412469	0.806251	1.14477	1.41166	2.36277	2.18124	1.08631	0.26869	-0.190337	0.0523412	0.216453	1.01232	1.6747	1.25106	0.420389	0.263519	-0.0659623	-0.95165	-1.17999	-1.36861	-0.98459	-0.560785	-0.73702	-0.0814405	-0.146905	-0.108321	-0.00958037	-0.584881	-0.81446	-0.0306543	0.192493	-0.556269	-0.432538	-0.615734	-1.57477	-1.76793	-0.991773	-1.00323
chr13	52399143	52399922	1	2.36241	1.79727	1.33771	1.61132	1.33066	1.32367	1.00233	0.648632	0.61392	0.869786	0.852743	0.985006	0.464097	0.59208	-0.0755803	-0.640323	-0.618319	-0.405933	-0.670637	-0.672077	-0.277917	-0.193702	-0.305564	-0.0780928	-0.728997	-0.609374	-0.25586	0.0214089	-0.264345	-0.503855	-0.554724	-0.94681	-0.958853	-1.34849	-1.51053	-1.39987	-1.35898	-1.43422
chr12	104350446	104351582	1	2.1954	2.36212	2.10448	1.402	0.879464	0.865681	0.464696	0.319734	0.267813	0.82351	0.554889	0.402161	0.598052	0.520543	0.744427	-0.195235	0.0566539	-0.0516638	0.16701	0.109777	-0.230689	-0.280805	-0.514842	-0.414283	-0.670195	-0.559312	-0.849873	-0.80776	-0.646106	-0.561278	-0.554818	-0.734859	-0.730532	-0.610091	-1.10857	-1.63109	-1.80437	-1.88203
chr16	3313596	3315038	1	0.956452	1.52412	2.2489	2.36163	2.13855	1.48851	1.06557	0.889848	0.636599	0.371224	0.378521	0.373345	0.0152237	-0.0988567	0.323805	0.0858948	0.0151731	-0.146378	-0.114588	-0.275237	-0.76817	-0.688481	-1.11493	-0.578485	-0.278315	0.065655	-0.295036	-0.90324	-0.87872	-1.08155	-0.894962	-0.973685	-1.40261	-1.03423	-1.10841	-0.747828	-0.756053	-0.799259
chr21	34733263	34734852	1	1.00909	1.51704	2.19812	2.36128	1.72789	1.14506	0.869942	0.915457	0.626952	0.701008	0.347284	0.51663	0.601254	0.331545	0.596733	-0.182512	-0.383322	-0.0414567	-0.453743	-0.226925	-0.412866	-0.362159	-0.468388	-0.588543	-0.838318	-0.871424	-0.462526	-0.248928	-0.851823	-0.7795	-0.603622	-0.541094	-0.422724	-0.493688	-1.42561	-1.43707	-1.84496	-1.52409
chr12	40540770	40541478	1	1.45756	2.34497	2.36105	1.60428	1.51002	0.616322	0.0292631	0.0549119	0.52419	0.553084	0.713601	0.791243	0.696993	0.844444	0.505058	0.335615	0.24102	0.0618541	-0.463138	-0.27843	-0.320881	-0.325193	0.0276557	-0.160866	-0.528693	-0.813793	-0.829347	-0.642652	-0.870139	-0.915089	-0.681214	-1.1758	-0.800889	-1.17585	-1.12373	-1.10984	-1.61812	-1.43947
chr14	69259585	69261585	1	1.0945	1.43532	1.62163	1.933	2.36032	1.88201	1.47667	1.11262	0.851809	0.642945	0.10295	0.292898	0.240725	-0.134058	0.113175	-0.362786	-0.231282	-0.111777	-0.136799	-0.154072	-0.473517	-0.0656451	-0.263106	-0.515118	-0.50262	-0.356897	-0.651988	-0.790966	-1.37252	-1.31345	-1.01366	-0.934653	-0.878261	-0.583305	-1.1551	-1.10378	-1.03404	-1.02118
chr17	43138102	43139142	1	-0.582274	0.010322	0.903325	1.69465	2.36021	2.2579	1.58605	1.27448	1.02449	0.749739	0.573419	0.922171	0.859798	0.428727	0.638555	-0.0296096	-0.248355	-0.193704	-0.189135	-0.159998	-0.454639	-0.312826	-0.393874	-0.448448	-0.433714	-0.194405	-0.479419	-0.872901	-0.946049	-0.620005	-0.753628	-0.597333	-0.834039	-0.708198	-1.50646	-1.25574	-1.3837	-1.68539
chr17	7790316	7791532	1	2.3595	2.05813	1.47494	1.39187	1.94416	2.01528	1.51935	0.885351	0.471052	0.22989	0.0935054	0.382649	0.0526147	0.0227618	-0.120192	-0.229046	-0.226058	-0.246791	-0.405554	-0.62917	-0.69419	-0.528967	-0.116043	-0.585844	-0.360354	-0.303248	-0.486258	-0.802089	-1.19061	-0.676213	-0.788071	-0.852486	-0.682117	-0.875665	-0.879969	-0.938718	-1.28503	-0.998387
chr11	66079389	66080694	1	-0.227425	0.358091	1.23137	1.90205	2.35902	2.12728	1.53854	1.12366	0.773834	0.671687	0.379997	0.628181	0.382713	0.0221287	0.470958	0.23518	0.220995	0.126214	0.201265	-0.0429586	-0.884197	-0.718133	-0.586616	-0.669586	-0.27142	0.303115	-0.290462	-0.616463	-0.953635	-0.706686	-0.877175	-0.720547	-0.888882	-0.639691	-1.01931	-1.52333	-1.81529	-1.60447
chr17	73872165	73872744	1	1.36057	2.04596	2.3583	1.468	1.503	1.76764	1.4985	0.79281	0.502837	0.484932	0.310307	0.577019	0.373201	0.0463794	0.0381102	-0.141689	-0.344141	-0.308646	-0.805559	-1.01449	-0.74159	-0.604659	-0.143638	-0.657813	-0.397568	-0.490097	-0.10316	-0.150203	-0.331882	-0.346169	-0.760563	-0.613297	-0.726194	-0.997967	-1.38503	-1.42408	-1.51913	-1.11998
chr19	48758662	48759303	1	1.38815	1.73975	2.26964	2.35821	1.89458	1.25711	0.766025	0.723633	0.272003	0.284634	0.415111	0.688849	0.694863	0.527901	0.581467	0.00582152	-0.334644	-0.570915	-0.509832	-0.294285	-0.896881	-0.734412	-0.69046	-0.865861	-0.437081	-0.362195	-0.596083	-1.01154	-1.29097	-0.928057	-0.81256	-0.664554	-0.680742	-0.269404	-0.761197	-1.13627	-1.11145	-0.908369
chr10	75757249	75758409	1	0.478994	1.01834	1.15716	1.5186	1.94849	2.35799	2.22862	1.1558	0.80539	0.764912	0.0592456	-0.368582	0.682339	-0.681403	-0.36889	0.203528	-1.66053	-0.856341	-0.937701	-1.27321	-1.29074	-1.04981	-0.186485	-1.06408	-0.291481	-0.410176	0.224976	-0.4385	-0.0138396	-0.276104	-0.165383	-0.476293	-0.730178	-0.0307691	0.354437	-0.93612	-0.176087	-1.27614
chr17	5100316	5100545	1	1.54733	1.14038	1.32522	2.35766	2.02252	1.0236	0.409024	0.670908	0.939546	0.76211	0.527882	0.726207	0.179805	0.252036	0.014406	-0.138513	0.191509	-0.180387	-0.639832	-0.712701	-0.324381	-0.103169	0.284493	0.434773	-0.334487	-0.578076	-0.605951	-0.564265	-0.408134	-0.37803	-0.283117	-0.681779	-0.7275	-1.06832	-1.63795	-1.40352	-2.09108	-1.94821
chr3	50283336	50284361	1	-0.441212	-0.0128665	0.74752	1.2869	2.08016	2.35747	2.14179	1.98762	1.72737	0.779991	-0.114121	0.333221	0.0841228	-0.365286	-0.777841	-1.1352	-0.818478	-0.455236	-0.702747	-0.868394	-0.723634	-0.859925	-0.326173	-0.767252	-0.162782	0.0414767	-0.291841	-0.427073	-0.0455682	-0.708135	-0.00914896	0.401585	0.306462	-0.344179	-0.399513	-0.414971	-1.62707	-1.47703
chr12	8261366	8261718	1	2.35726	1.70543	0.812373	0.418953	-0.247388	-0.0804431	-0.447419	-0.596685	-0.239838	-0.15741	0.105412	0.0820282	0.754761	1.0593	0.967202	0.699603	0.875685	0.872735	0.893387	0.88029	0.824202	0.899202	-0.0744564	0.21518	0.539333	0.337082	-0.282897	-0.242331	-1.01096	-0.945034	-0.636298	-1.03172	-0.967385	-1.2903	-2.13354	-1.83056	-1.66091	-1.42386
chr1	948378	949310	1	-0.115684	0.734279	1.54488	1.92928	2.35724	2.13228	1.45222	1.51669	1.04931	0.660708	0.0525097	0.471382	0.23984	0.250016	0.327455	-0.33109	-0.0294962	0.0212921	-0.145368	-0.11803	-0.83665	-0.626241	-0.348006	-0.315588	-0.182789	-0.031216	-0.509559	-1.02638	-0.897861	-0.913782	-1.16175	-0.8316	-0.679641	-0.849874	-0.722942	-1.06269	-1.53328	-1.46987
chr6	91060275	91061090	1	2.12526	0.231956	1.1273	-0.13307	0.327704	0.842426	0.72928	0.0858742	-0.744288	-0.636101	0.809024	0.844421	1.34058	0.546421	0.444251	2.35711	1.3861	0.54824	1.46513	-0.523919	-1.05283	-0.882392	-0.463924	-1.2632	-0.279903	-1.20999	-1.57938	-1.59773	-0.160519	-0.249375	-1.19704	-1.18755	-0.248514	-0.147807	0.239814	-0.205901	-1.10879	-0.57868
chr16	15736330	15737618	1	2.02277	2.19249	2.35672	2.03572	1.82666	1.47252	1.00035	0.747182	0.682151	-0.181931	-0.699179	-0.193975	-0.522874	-0.796716	-0.236931	-0.801929	-0.851732	-0.464415	-0.524384	-0.424552	-0.595399	-0.616334	-0.075677	-0.288512	-0.0248519	0.221294	0.00324635	-0.43464	-0.746949	-0.532751	0.0143162	-0.00830837	-0.892609	-0.551548	-0.852408	-0.936896	-1.23146	-1.08846
chr6	31514468	31515566	1	1.88783	1.39026	1.29577	0.811734	2.35597	1.01438	0.437575	0.186905	0.0552874	-0.0677163	0.750774	0.554783	0.377203	-0.639746	-0.645534	0.82705	-0.509316	-1.07324	-0.663661	-0.643726	-0.177453	-0.317016	0.453104	0.0437568	-0.258689	0.91989	-0.61861	-1.10728	-2.68627	-1.21068	-1.30817	-0.659581	0.548099	0.658176	0.707221	-1.27202	-0.800419	-0.616642
chr22	39189810	39190645	1	0.65619	0.789355	0.861199	1.67168	2.35578	1.26987	-0.16944	-0.255519	-0.0973773	-0.197717	0.0482432	-0.0781128	0.288727	0.196278	1.01084	0.373004	-0.566911	0.49986	0.132412	0.90477	0.161442	0.0819815	1.02086	1.06639	0.650356	0.690714	-0.821966	-1.60165	-1.15082	-0.640444	-1.00933	-0.188449	-0.535493	-1.52109	-0.745135	-2.53346	-1.67338	-0.943647
chr13	33365387	33366564	1	2.3557	1.79615	1.16795	1.73895	1.25675	0.715835	0.445376	-0.101912	-0.0253993	0.477713	0.724445	1.03413	0.799056	1.14489	0.628184	0.44259	0.802183	0.459988	-0.309139	-0.780687	-1.07706	-0.980086	-0.89801	-0.415773	-1.13017	-0.530584	-0.195421	-0.0484397	0.0598313	-0.565255	-0.648051	-1.11378	-1.07449	-1.26515	-0.857882	-1.31662	-1.45179	-1.26402
chr1	11865617	11866730	1	0.444529	0.689928	0.855441	1.48126	2.35496	2.05828	1.73389	1.68019	1.25084	0.596907	0.278131	0.424107	-0.389917	-0.495982	-0.0534944	-0.464884	-0.557246	-0.308609	-0.303925	-0.216995	-0.0879214	0.0108957	-0.0310139	-0.286214	0.0529695	0.0271345	0.294289	-0.41535	-0.618783	-0.171685	-0.758754	-0.570345	-1.02591	-0.909437	-1.44163	-1.53169	-1.69873	-1.89524
chr22	41844241	41844754	1	1.48112	1.66427	1.9697	2.35411	2.23738	1.76337	0.938578	1.33452	0.762755	0.337119	0.322238	0.389471	-0.456457	-0.509732	-0.617747	-0.951803	-1.01872	-0.685928	-0.280689	-0.429519	-0.636347	-0.602248	-0.713192	-0.750409	-0.512294	-0.0943259	-0.272575	-0.705192	-0.918977	-0.932679	-0.605075	-0.370946	-0.62819	-0.240195	-1.02364	-0.797344	-0.43768	-0.362707
chr16	2976956	2977467	1	2.35249	1.64541	1.11787	1.68416	1.91241	1.66787	0.833539	0.738588	0.644687	0.567147	0.532993	0.517711	0.0175655	0.104994	0.24094	-0.10618	-0.0642705	0.127834	-0.036672	0.0823764	0.0158425	-0.197729	-0.0946891	-0.245919	-0.38898	-0.642164	-0.727756	-1.1253	-1.42585	-1.0796	-0.879697	-0.665021	-1.06694	-0.813976	-1.36157	-1.42865	-1.27977	-1.1737
chr5	132023734	132024349	1	1.84011	2.0222	2.352	2.23256	1.15824	0.595405	0.536957	0.439382	0.136338	0.219967	0.62113	0.849819	0.827243	0.899613	0.387528	0.279107	0.153221	0.41427	-0.540446	-0.824509	-0.806822	-0.733401	-0.508896	-0.931653	-0.925194	-0.960548	-0.966792	-0.869911	-0.776345	-0.867171	-0.690229	-0.782852	-0.272392	-0.377475	-0.9227	-1.05748	-0.934825	-1.21545
chr2	96814156	96814664	1	0.193459	0.295005	0.358401	0.591686	1.5609	2.3501	2.22857	1.01498	0.813088	1.37696	1.52836	1.01219	0.901214	-0.391	-0.329996	0.16303	-0.29963	-0.549596	-0.815903	-0.762056	-0.788947	-1.22945	-0.540899	0.244576	-0.0981367	0.402987	-0.61919	-1.14851	-1.12755	-0.963438	-0.18098	-0.57145	-0.0280183	-0.270552	-0.204164	-0.61512	-2.09869	-1.40223
chr9	131486198	131487090	1	2.34937	1.7961	1.05811	1.22756	1.52203	1.43026	0.777898	0.896061	0.218758	-0.234809	0.32922	0.321225	0.501814	0.316577	0.62148	0.15241	0.125638	0.30003	-0.0278039	-0.115184	-0.459251	-0.291245	-0.0372477	-0.469476	-0.123524	-0.149969	-0.0580555	-0.320993	-0.365938	-0.481437	-0.586304	-0.761413	-0.924979	-0.9235	-1.39168	-1.74709	-2.20435	-2.2703
chr5	138739322	138740283	1	2.34884	1.86326	1.23524	1.53466	1.66573	1.46005	1.09431	1.20288	0.521953	0.478468	0.494902	0.573856	0.181829	0.16816	-0.0487238	-0.768128	-0.480954	-0.245978	-0.543039	-0.80763	-0.84871	-0.765565	-0.344853	-0.509013	-0.342812	-0.0349435	-0.231333	-0.891391	-0.536354	-0.39762	0.0398087	0.184773	-0.401117	-0.581655	-1.25911	-1.74746	-1.53448	-1.72786
chr1	36689053	36690529	1	1.26413	1.41524	1.49305	1.71711	2.06858	2.34866	1.46426	1.11742	0.459811	0.187614	0.341699	0.383538	0.391386	0.149063	0.592431	-0.409958	-0.684785	-0.387399	-0.384372	-0.69841	-1.32985	-1.23656	-1.14697	-0.792753	-0.351354	-0.100506	-0.113082	-0.325897	-0.572393	-0.330877	-0.289148	-0.448152	-0.567991	-0.397375	-1.1824	-1.02515	-1.29989	-1.31873
chr17	38210422	38211012	1	1.94401	2.17458	2.34714	2.13556	1.57351	1.17196	0.449759	0.423911	0.25608	0.405814	0.376781	0.67003	0.0154623	0.0634476	0.028586	-0.351833	-0.493501	-0.139041	-0.260166	-0.146709	-0.400764	-0.105483	-0.150903	-0.0462841	-0.288653	-0.268256	-0.290299	-0.566587	-0.900978	-0.983817	-0.707525	-0.707674	-0.768748	-0.725527	-1.43575	-1.50171	-1.34033	-1.45609
chr15	42066135	42067124	1	1.38319	1.00607	1.37402	1.1242	0.988833	1.71257	2.34658	1.58139	0.468618	0.690855	0.430784	-0.0798118	-0.229715	-0.382547	-0.501727	0.391502	-0.0172779	-0.267671	0.0395107	-0.821306	-0.643487	0.0942901	0.495769	-0.0536907	-1.0014	-0.253744	-0.330323	-0.155816	0.362527	-2.02465	-1.34478	-0.454173	-1.24214	-1.30798	-0.230374	-0.0924188	-2.10336	-0.952317
chr1	59510425	59510868	1	2.34642	2.05033	1.26303	0.477358	0.490031	0.966343	0.724056	0.456936	0.454859	0.657456	0.726241	0.674136	0.355141	0.600692	0.97869	0.671081	0.401375	0.298102	0.452755	0.230809	0.209814	0.0240822	-0.244911	-0.367292	-0.879331	-0.852384	-0.505453	-0.559991	-0.230788	-0.675081	-0.674189	-1.28699	-1.36069	-2.08709	-1.54991	-1.44378	-1.48656	-1.30529
chr1	28051875	28053000	1	-0.159412	0.656914	1.46934	1.86062	2.23117	2.34572	1.52253	0.904715	0.557562	0.245531	0.440299	0.337929	0.381692	0.46651	0.904652	0.263872	0.0155977	-0.0346489	-0.0769463	-0.0963958	-0.559963	-0.333968	-0.234452	-0.471388	-0.317521	-0.294046	-0.427275	-0.658513	-0.675806	-0.500134	-0.724313	-0.624446	-1.26445	-0.877975	-1.60611	-1.49003	-1.5017	-1.67516
chr19	14800321	14801290	1	-0.690675	-0.119284	0.48719	0.874101	2.19835	2.34566	1.91363	1.69728	1.4062	0.783235	0.694534	0.752518	0.764559	0.530432	0.841507	0.259359	0.235582	0.188006	-0.102816	-0.106016	-0.771856	-0.791851	-0.669263	-0.93179	-0.543347	-0.650511	-0.574893	-0.850402	-0.969298	-0.578294	-0.71373	-0.617946	-1.16054	-1.03101	-0.866806	-0.809741	-1.14104	-1.28105
chr1	27115500	27115875	1	0.20458	0.869245	1.22982	1.34708	2.34554	2.20883	1.75633	1.02103	0.803244	0.86036	0.649444	1.00267	0.45154	0.214948	0.22839	0.103055	-0.0953433	-0.0724977	-0.508104	-0.607207	-1.03381	-0.766791	-0.658787	-0.233159	-0.536803	-0.061134	0.114994	-0.398074	-0.977605	-0.515464	-0.554079	-0.882197	-1.47311	-1.37262	-1.33237	-0.879602	-1.03146	-1.42087
chr19	2561848	2562338	1	2.34542	2.10655	1.53413	1.38954	1.12656	0.504042	0.975429	-0.179414	0.0803758	-0.496985	0.758294	0.126165	0.590987	1.14735	0.465447	-0.380317	-0.500627	-1.42936	-1.23508	-0.816991	-1.41983	-0.922674	-0.392348	-0.421215	-0.34202	0.978906	0.862829	0.926295	-0.276652	-0.4155	-1.20042	-0.13495	-0.964622	-0.361566	-0.985829	-0.99866	-1.34546	-0.697794
chr15	26104912	26105362	1	1.45694	0.992151	1.26593	0.681977	1.65691	-0.888273	-0.00248914	-0.200685	-0.164651	1.03793	1.08238	1.89387	0.845982	0.0547865	-0.227045	0.164701	-1.13257	0.0159528	-1.18722	-0.283205	-1.47476	0.277939	-1.23941	0.267199	-0.576248	-0.219729	-0.368179	0.646071	-0.327589	2.34533	0.0443457	-0.0136684	-1.32269	-0.970307	-1.86412	-1.00828	-1.09837	-0.160885
chr2	231588051	231588442	1	-0.125519	-0.127009	0.176361	2.26335	1.25133	1.36935	0.828776	0.319797	1.75211	0.736181	0.72117	2.34498	-0.807202	0.28707	0.286196	-0.385175	0.549414	0.137431	-2.31329	-0.659846	0.2502	-1.01649	-0.383635	-1.0504	-0.705239	-0.21669	1.11452	-1.20047	0.0147067	-0.907915	-1.08254	0.10999	-0.154817	-0.792931	-1.10018	-0.0609902	-1.16976	-0.252835
chr22	42516470	42516998	1	-0.833801	0.516553	2.34377	2.22236	1.57263	1.46161	0.933765	0.0294885	0.410297	0.0431053	0.316648	1.0781	0.883741	0.672328	0.132804	0.312629	0.11938	0.16256	-0.0154399	-0.271209	-0.129941	-0.278688	-0.59171	-0.763428	-0.515534	-0.333175	0.221163	-0.00370935	0.688087	-0.40381	-0.57875	-0.867753	-0.355072	-1.29612	-1.72387	-2.19917	-1.64707	-1.31276
chr1	155164163	155164955	1	1.28263	2.05479	1.94405	2.34343	1.63328	1.6466	1.42598	0.807227	0.521872	0.252178	0.227337	-0.436781	0.278359	-0.127704	-0.216254	-0.19518	-0.513651	-0.570349	-0.27012	-0.387985	-0.184519	-0.499969	-0.680359	-0.666669	-0.616762	-0.225492	-0.0382059	-0.988811	-1.01314	-1.07679	0.174101	-0.533828	0.273705	-0.586178	-1.16607	-1.23179	-0.902559	-1.73636
chr17	45144510	45145168	1	2.34316	2.10918	1.73687	1.78074	1.68045	1.44894	0.861082	1.01896	0.50086	0.457616	0.22663	0.547608	0.484718	0.565891	-0.0189845	-0.508848	-0.428544	-0.293698	-0.597335	-0.925131	-1.22878	-1.09757	-0.947442	-0.602034	-0.382424	-0.224974	-0.365733	-0.459057	-1.15974	-0.898162	-0.271169	-0.509146	-0.638695	-0.609834	-0.910179	-0.723351	-0.930307	-1.03156
chr12	123011127	123012245	1	-0.750935	-0.125994	0.86469	1.71873	2.00906	2.34306	1.74813	1.41642	0.984654	0.75375	0.525603	0.575162	0.241457	0.0317357	0.406213	-0.0550582	0.0735952	0.317096	0.161623	0.142698	-0.318073	-0.0714295	-0.0184705	-0.415127	-0.424723	-0.214048	-0.318338	-0.85445	-1.29672	-0.883496	-0.614989	-0.522894	-0.6561	-0.348257	-1.29723	-1.38646	-1.84464	-1.89624
chr19	39881305	39882389	1	0.890373	0.988216	1.21467	1.84448	2.34288	1.9704	1.27928	0.825854	0.655939	0.420735	0.255986	0.379641	0.369853	0.384929	0.915486	0.359887	0.125892	0.164509	-0.196159	-0.262254	-0.678341	-0.46916	-0.560173	-0.745622	-0.31014	-0.0148932	-0.223523	-0.613321	-0.871429	-0.540948	-0.931316	-0.704026	-0.975521	-0.931555	-1.71094	-1.59087	-1.52858	-1.53023
chr22	39101351	39102475	1	-0.593968	-0.129606	0.606151	1.59136	2.31544	2.34274	1.48181	1.37753	1.04338	1.00666	1.00899	0.822528	0.433647	0.255447	0.801869	0.272218	0.0976941	-0.111819	-0.107375	-0.355628	-0.645052	-0.574735	-0.795607	-0.760742	-0.501132	-0.392796	-0.478632	-0.955092	-0.868784	-0.829244	-0.412092	-0.242615	-0.569825	-0.472213	-1.13351	-1.58019	-1.39234	-1.55447
chr12	12529685	12530021	1	2.34193	1.52026	0.928452	1.22035	0.989733	1.05456	0.107872	-0.475612	0.166457	0.644612	0.928933	0.815384	0.0539803	0.318746	0.978314	0.312584	0.219385	0.348432	-0.113401	-0.117787	-0.0983537	0.00130968	-0.315719	-0.101216	-0.351993	-0.11865	0.0483601	0.398523	-0.537131	-0.796542	-0.274934	-0.654788	-0.418885	-0.526664	-1.39665	-2.0563	-2.51311	-2.53045
chr2	27272820	27275000	1	1.76839	1.14745	0.83007	1.86361	2.34167	1.86402	1.15526	0.638781	0.184513	-0.118855	-0.494355	0.146009	-0.0178514	-0.123885	0.379124	0.151101	0.266333	0.572305	0.439655	0.150283	-0.587454	-0.404831	-0.121746	-0.476209	-0.408862	0.19098	-0.421299	-0.550638	-0.853699	-0.520612	-0.481306	-0.531878	-0.144274	-0.937977	-1.00851	-1.62491	-2.12074	-2.13965
chr19	49137763	49137997	1	2.34124	2.28943	1.68489	1.95505	1.16487	0.724045	0.208913	-0.0306278	-0.197091	-0.768661	-0.0551828	0.546004	0.0777543	-0.177519	-0.0741006	-0.364369	-1.03309	0.0858558	0.0284316	0.360189	0.0243304	-0.535827	0.132781	0.278538	0.508383	1.24498	0.179096	-0.683617	-1.65473	-1.58354	-1.65442	-0.878467	-1.02687	-0.819201	-1.00558	-0.93177	-0.542929	0.182818
chr12	110905867	110907377	1	0.545642	1.11687	1.63209	1.9369	2.34073	2.18221	1.56232	0.944899	0.484718	0.467289	0.199735	0.356138	0.307382	0.0439573	0.277429	-0.293957	0.00363645	0.11139	-0.352443	-0.18938	-0.40143	-0.240147	-0.248725	-0.507801	-0.589103	-0.417692	-0.403931	-0.519818	-0.868445	-0.833988	-0.503166	-0.546428	-0.644155	-0.65362	-1.40235	-1.35538	-1.79392	-1.74746
chr9	131664148	131665337	1	1.25993	1.39458	1.61021	2.01699	2.34067	1.84744	1.17762	0.663808	0.0794012	0.274884	0.216998	0.806793	0.596344	0.169039	0.162816	0.0579901	-0.169334	-0.19122	-0.23326	-0.681763	-1.44071	-1.01846	-0.601485	-1.04434	-0.573529	-0.475576	-0.240669	-0.0741613	-0.703926	-0.479408	-0.216984	-0.129045	-0.383673	-0.57776	-0.809118	-1.42583	-1.47893	-1.72634
chr1	52498496	52499725	1	2.04355	2.34043	1.96896	2.06904	1.87091	1.08181	1.1412	0.894531	-0.168423	-0.571882	-0.234905	-0.797094	0.412479	-0.295977	-0.287411	0.403929	0.0152913	-1.38249	-0.270988	-0.833049	-0.904675	-1.04098	-0.549025	0.25203	-0.584775	-0.849348	-0.39657	-0.109204	-0.00789405	0.161144	-0.543957	-0.366772	0.0116749	-0.580513	-0.708935	-1.1329	-1.08838	-0.960843
chr1	11863253	11863795	1	2.34	2.25184	1.95156	1.6178	1.3483	1.07086	1.07173	0.816909	0.663501	0.400953	0.192365	0.661839	0.462288	0.22583	-0.0722705	-0.490211	-0.588901	-0.790857	-0.937662	-0.78725	-1.01446	-1.08577	-0.561906	-1.48116	-1.23168	-0.844019	-0.516113	-0.772776	-0.582624	0.0554351	0.398847	0.110662	-0.205906	-0.555527	-0.868366	-0.804549	-0.902498	-0.546224
chr19	48672758	48674066	1	0.55495	0.97039	1.40916	1.77895	2.33947	2.20634	1.44788	1.25323	0.536637	-0.0240972	-0.200674	-0.100282	0.194445	-0.000664488	0.303915	0.172252	0.286127	-0.157357	0.249715	0.181506	-0.213752	-0.282721	-0.0548073	-0.415377	-0.07855	0.0551421	0.106066	-0.28685	-0.883724	-0.763166	-1.32849	-1.16408	-1.40552	-1.39683	-1.13901	-1.27033	-1.53868	-1.34121
chr2	969692	970254	1	2.33915	2.03966	1.61504	1.5621	1.60274	1.18255	0.839066	0.588352	0.667238	0.757184	0.676849	0.793925	0.542996	-0.342674	-0.119196	-0.00404439	0.165401	0.23079	-0.0949841	-0.182789	-0.356595	-0.308709	-0.410066	-0.635178	-0.834854	-0.319555	-0.515027	-0.640039	-0.957801	-1.25319	-1.20279	-1.31747	-1.23209	-1.24152	-1.28965	-1.06068	-0.774733	-0.509414
chr17	75953921	75955368	1	0.844548	1.13684	1.36814	1.75741	2.33807	2.00497	1.43004	0.799315	0.538423	0.242557	0.271923	0.338705	0.536182	0.31619	0.639883	0.133069	-0.0539058	0.0896525	-0.271094	-0.202013	-0.560784	-0.575607	-0.38833	-0.536986	-0.166175	0.0630948	0.104263	-0.277643	-0.994191	-0.698365	-1.21336	-0.876834	-1.11296	-0.916181	-1.35657	-1.58428	-1.6793	-1.48871
chr2	158288573	158289024	1	2.33789	1.15766	1.45464	0.867525	0.999163	1.52042	0.881076	-0.129145	0.464803	0.72396	0.726386	0.038414	0.568626	-0.542646	0.559795	-0.051298	-0.118952	0.205247	-0.520318	-1.20068	-0.471081	-0.756255	-0.264061	-0.476308	0.45917	-0.0741809	0.578013	-0.35396	-1.69572	-0.0712924	0.714001	0.179804	-1.63295	-2.42092	-1.05363	-1.99121	0.0629834	-0.674968
chr5	16629250	16630203	1	2.33728	1.63944	1.6817	1.32437	1.65057	0.861581	1.05969	0.839622	0.794767	-0.875485	-0.635813	-0.255558	1.17568	-0.145544	0.0541369	-0.462388	-0.828039	-0.442072	0.421192	0.364185	-0.930092	0.0954359	0.890715	-0.21573	-0.177276	-0.669472	-0.38734	-1.97907	-0.429222	-1.11208	-1.60504	-1.51893	-0.65638	-0.0776561	-1.01667	-0.211963	-0.109518	-0.449034
chr11	60879270	60879751	1	0.997906	0.907118	0.614859	0.498968	0.229742	0.093469	0.632002	-0.277045	-0.179113	-0.349359	0.285361	2.33575	1.24292	2.02014	0.776103	0.981767	0.655757	0.368867	0.0163311	-0.707227	-0.656352	-1.04695	-1.03927	-1.39348	-0.810775	-0.84493	0.464485	-0.0912373	1.01503	1.05237	-0.169378	0.0731438	-1.02797	-0.856308	-1.04617	-2.2856	-1.77196	-0.708963
chr19	49140284	49141694	1	1.0487	1.0924	1.17419	1.75303	2.25821	2.33517	1.46601	0.950507	0.593895	0.207278	0.568636	0.551679	0.6728	0.244461	0.546706	-0.00917483	-0.199229	-0.189004	-0.490899	-0.533486	-0.94789	-0.736647	-0.0501762	-0.419908	-0.170885	-0.253056	-0.400778	-0.789392	-0.716112	-0.455558	-0.764871	-0.849549	-0.988557	-0.931978	-1.15239	-1.36532	-1.57188	-1.47692
chr11	64901683	64902879	1	0.228047	0.578347	1.23966	2.07306	2.33488	2.24722	1.56947	1.20174	0.921847	0.659484	0.500498	0.83953	0.615128	0.183079	0.320598	-0.231778	-0.612079	-0.480935	-0.396492	-0.522509	-0.752593	-0.627988	-0.456866	-0.570669	-0.361436	-0.0962137	-0.616937	-0.973792	-1.2982	-1.04025	-0.606945	-0.55644	-0.31582	-0.324913	-1.08327	-0.678478	-1.29758	-1.61038
chr2	225792374	225793276	1	-0.0807574	0.7355	1.64204	2.12977	2.33453	1.20607	0.607009	0.369413	0.352009	1.1271	1.28417	1.25409	0.887382	1.09871	0.0257676	0.0324251	-0.101133	0.047315	0.192636	-0.215432	-0.450049	-0.239974	-0.566126	-0.761077	-0.903043	-0.488635	-0.371518	-0.15494	-0.890936	-0.782006	-1.49694	-1.13457	-1.1808	-1.09413	-1.22097	-1.51723	-0.789245	-0.886437
chr1	154908807	154910203	1	0.895161	1.15766	1.61281	2.04611	2.33436	2.2252	1.46765	1.16377	0.797919	0.511036	0.0345246	0.568917	0.142473	-0.317809	-0.0952673	-0.57446	-0.882401	-0.460283	-0.902129	-1.01942	-1.02427	-0.943835	-0.282444	-0.34602	-0.122773	0.5045	-0.13325	-0.586618	-1.1872	-0.749901	-0.565411	-0.334137	-0.492885	-0.428966	-1.06695	-0.935364	-0.997357	-1.01294
chr22	39925090	39925596	1	-0.149417	0.383968	1.22949	2.00383	2.33384	1.91636	1.39418	1.10929	0.827831	0.600599	0.64663	0.808777	0.482809	0.575635	0.634276	0.43305	0.00412311	0.0960045	0.00952207	-0.0647173	-0.919194	-0.78218	-0.377894	-0.740185	-0.493206	-0.234928	-0.593941	-0.590951	-1.12164	-0.827479	-0.63168	-0.7365	-0.649468	-0.750823	-1.26499	-1.18425	-1.71997	-1.65682
chr1	77774599	77775231	1	1.0397	0.972291	0.723684	0.432232	0.172405	0.194859	0.124268	0.18582	0.405842	0.425581	0.439169	1.68818	2.33225	1.87464	1.29237	0.441646	-0.193376	-0.625617	-0.525227	-1.05581	-1.05426	-0.828309	0.161447	1.026	-0.544599	-0.287043	0.0555886	-0.156834	0.766851	-0.00799182	-0.661564	-1.55933	-0.663516	-0.828805	-0.949903	-0.562737	-2.09988	-2.15002
chr19	488423	489645	1	2.33193	2.06267	1.35743	0.689166	0.401215	0.784786	0.56505	0.439109	-0.253076	-0.627122	-0.19378	-0.067579	0.663331	0.684673	0.84325	0.66701	0.556393	0.273598	0.24115	0.36169	0.0932276	-0.0639129	-0.0071241	0.233843	0.737423	0.4731	0.57481	-0.234256	-0.875258	-0.910243	-1.27121	-1.6056	-1.45513	-1.59983	-1.21332	-1.43192	-1.88943	-1.33607
chr17	10647786	10648143	1	0.538672	0.111154	0.505467	-0.123575	1.13472	0.532817	-0.0858765	1.59125	0.603774	1.32238	2.33164	0.37291	1.16724	0.686613	0.676938	-0.148942	-1.2731	0.550747	0.126215	-1.02991	-1.81471	-1.0066	-0.278367	0.542321	0.887788	0.13864	-0.0338631	-0.198206	-0.855466	-1.1536	0.37135	0.371871	-0.984128	0.0608217	-1.13362	-2.74559	-1.10713	-0.652655
chr19	13001479	13002286	1	-0.188127	0.243627	0.991765	1.82095	2.08397	2.33052	1.70824	1.68558	1.04989	0.864468	0.866386	0.970251	0.264479	0.20481	0.283693	-0.295814	-0.0833528	-0.0880153	-0.362754	-0.397834	-0.648971	-0.742873	-0.590797	-0.804151	-0.475243	-0.534527	-0.800166	-1.12495	-0.873281	-0.542235	-0.328927	-0.0710359	-0.799799	-0.550879	-1.16992	-1.38308	-1.32903	-1.18287
chr20	57227074	57227777	1	1.78253	1.90013	2.06044	2.33034	2.01369	1.60972	0.925841	0.478261	0.246441	-0.075917	-0.475524	-0.232252	-0.210297	-0.595763	-0.198143	-0.64976	-0.245692	-0.713607	-0.654853	-0.91865	-1.07717	-0.827902	-1.00882	-0.361065	-0.80773	-0.253623	0.0529204	-0.00940538	-0.456761	0.552381	0.595064	0.395868	-0.499766	-0.797618	-0.479236	-0.941928	-1.28606	-1.1661
chr17	76770693	76771550	1	-1.22125	-0.0675379	1.79784	2.32974	1.33993	1.5329	1.39262	1.25981	0.617909	0.962049	0.7788	1.01512	1.05928	0.718626	0.513384	0.362532	0.203433	0.530054	0.0618357	-0.289219	-0.605277	-0.567755	-0.515212	-1.2726	-1.07839	-1.23016	-0.85872	-0.901894	-1.28308	-0.760392	-0.372705	-0.394382	-0.594043	-0.878132	-0.994937	-0.982601	-0.58754	-1.02003
chr1	45196086	45197268	1	1.07177	1.80787	2.32953	1.76327	1.15765	1.23873	0.836101	0.685306	1.09683	1.04712	0.633689	0.825494	0.603823	0.62665	0.741791	0.149173	-0.0476594	-0.124177	-0.601202	-0.437172	-0.596583	-0.553142	-0.470833	-0.547054	-0.626379	-0.848122	-0.897566	-0.74329	-1.21181	-1.27106	-1.08216	-0.551342	-0.585024	-0.666008	-1.34998	-1.2939	-1.04302	-1.06731
chr12	125398543	125399825	1	-0.287431	0.364676	0.978426	1.53634	2.32941	2.02242	1.7152	1.5871	1.50447	0.949233	0.169032	0.495183	0.218594	0.127437	0.608442	0.143596	0.0306089	0.167784	-0.0992974	-0.125257	-0.615291	-0.432078	-0.058329	-0.542762	-0.481347	-0.200084	-0.726008	-0.658314	-1.07296	-1.0437	-1.02106	-0.810712	-0.585599	-0.675146	-1.11633	-1.3538	-1.51568	-1.52677
chr17	61926117	61926975	1	0.825644	0.375784	0.083838	0.0604828	-0.0329168	1.47277	2.32893	1.54182	0.247865	0.37026	0.0988634	-0.271501	-0.307578	0.72817	-0.580485	0.386682	0.223968	-0.390815	0.705276	0.776782	-0.186855	-0.112336	0.129597	0.92485	-0.160892	-0.334275	-0.354552	-0.978398	-1.12173	-0.996498	-1.51948	0.901612	0.759419	0.545577	0.0934895	-0.902997	-2.86514	-2.46521
chr1	156022773	156024985	1	2.32868	2.08437	1.4624	1.30143	2.18267	2.14146	1.50516	0.872689	0.526731	0.128855	-0.183901	0.155846	0.304833	-0.0870953	0.0236727	-0.202923	-0.368519	-0.483547	-0.80709	-0.691499	-0.96339	-0.766099	-0.340679	-0.685574	-0.344969	-0.364991	-0.37738	-0.80115	-1.05205	-0.713635	-0.880345	-0.780493	-0.81277	-0.655986	-0.620895	-0.554676	-0.8229	-0.656237
chr20	3096162	3096434	1	-0.0151481	0.738059	1.90747	2.32859	1.66239	1.17704	1.04217	1.16326	1.30565	1.038	0.83165	1.04522	0.561777	0.614287	0.0371559	0.0225132	0.0355849	-0.204584	-0.409452	-0.597958	-0.13669	0.0881248	-0.033405	-0.250796	-1.2953	-1.57265	-1.2946	-1.2287	-0.890238	-0.94555	-0.790415	-0.771909	-0.747233	-0.827028	-0.786305	-0.62215	-0.987206	-1.19162
chr1	41283703	41284666	1	-0.251067	1.29455	2.32811	1.57836	1.47219	1.76161	1.64987	1.33496	0.748551	0.481246	0.0542275	0.506871	0.611612	0.338199	0.183139	-0.182871	0.0453682	0.140777	0.00788721	-0.300771	-0.509542	-0.66939	-0.78915	-1.01912	-0.926663	-0.153476	0.253768	-0.20675	-0.514845	-0.281486	-1.08176	-0.714493	-0.311505	-0.876832	-0.961742	-1.5708	-2.04803	-1.421
chr12	49311628	49312190	1	2.32808	2.08348	1.49457	0.968793	1.12973	1.09548	0.661381	0.615592	1.03196	1.01787	1.09293	1.29822	0.74158	0.59859	0.0231955	-0.384334	-0.276345	-0.208833	-0.692125	-0.791836	-0.775777	-0.988442	-1.49039	-1.56619	-1.06058	-0.850285	-0.377856	-0.149227	-0.244886	-0.436682	-0.145967	-0.97952	-0.660967	-0.468173	-1.06398	-0.894867	-0.944326	-0.729863
chr22	30722450	30723392	1	2.04145	2.32799	1.90811	1.15565	1.54838	1.1267	0.609022	0.785318	0.178134	-0.244882	-0.0546396	0.115068	0.18198	0.311563	0.333763	0.174284	0.325221	0.172648	0.108596	-0.040459	-0.226063	-0.247943	-0.00696963	-0.460408	-0.258926	-0.0531146	0.238512	-0.122966	-0.25148	-0.523989	-1.05007	-1.06229	-1.29928	-1.18427	-1.20192	-1.49059	-1.96703	-1.89509
chr1	33115912	33117300	1	0.386731	0.837475	1.54565	2.07696	2.32764	2.18441	1.4158	0.792042	0.485994	-0.0705469	0.175566	0.486811	0.450918	0.11551	0.47789	-0.233058	0.15187	0.0538728	-0.0190219	-0.00302969	-0.215181	-0.0854751	-0.2294	-0.338194	-0.467845	-0.244623	-0.0775627	-0.751478	-1.00427	-0.451249	-0.754871	-0.6976	-0.746414	-1.17637	-1.70436	-1.6476	-1.68017	-1.3668
chr19	8454720	8456001	1	-0.398235	0.0392017	0.783564	1.76365	2.32747	2.28872	1.73624	1.41859	1.19065	0.556699	0.656384	0.733444	0.514908	0.194757	0.534855	-0.0223188	-0.0196745	-0.0624377	-0.338508	-0.4556	-0.840616	-0.697908	-0.562342	-0.487961	-0.0797271	0.28027	0.196261	-0.61577	-1.04045	-0.910666	-1.08315	-0.91363	-1.31213	-0.776303	-1.07277	-1.03641	-1.28531	-1.20374
chr8	23019993	23020317	1	0.127046	0.24418	0.827044	1.89472	2.32628	1.84681	1.30311	0.932649	0.975033	0.925091	0.503617	0.793378	0.750215	0.937135	-0.0639834	0.00346748	-0.296577	0.174726	-0.0222387	-0.344435	-0.333716	-0.497595	-0.245191	-0.682515	-0.287849	0.106002	-0.120791	-0.280538	-0.688133	-0.568115	-0.808785	-0.671835	-0.985186	-1.32081	-0.882631	-1.71947	-2.08508	-1.76503
chr1	145470096	145470763	1	-1.6084	-0.473311	0.857147	1.56426	2.32607	2.20882	1.49671	1.26965	1.19031	1.17581	0.970328	1.37674	0.626499	0.473257	0.51282	-0.213496	-0.398372	-0.562624	-0.313234	-0.354016	-0.720006	-0.692784	-0.69175	-0.748701	-0.624315	-0.265142	-0.212751	-0.407569	-0.409538	-0.420486	-0.765998	-0.773314	-0.666032	-0.35361	-1.08795	-1.00742	-1.19652	-1.08107
chr19	1604929	1606340	1	0.961866	1.4857	2.15343	2.32605	1.87852	1.46631	1.01243	1.02366	0.569421	0.350759	0.286009	0.472709	0.435293	0.0390248	0.525617	0.312564	0.126284	0.382681	-0.0614746	-0.160195	-0.949771	-0.737375	-0.622411	-0.736522	-0.324794	-0.441446	-0.583215	-1.05699	-1.28229	-1.07613	-0.981782	-0.933633	-1.11468	-0.852547	-1.06292	-1.05172	-0.907282	-0.871143
chr16	28935326	28937169	1	1.77918	1.24423	0.750558	1.43481	2.32561	2.1803	1.60449	1.29412	0.583346	0.16735	0.133907	0.358034	0.406793	0.133598	0.205217	-0.27049	-0.1332	-0.180113	-0.275358	-0.483235	-0.818469	-0.641256	0.00285394	-0.486222	-0.107471	0.099139	-0.0776894	-0.358028	-0.738525	-0.737451	-1.03931	-0.963344	-1.14276	-1.03917	-0.952568	-1.08325	-1.61139	-1.56424
chr19	42449300	42450051	1	-0.104475	0.373501	1.19933	1.69945	1.90729	2.32541	1.66169	1.02036	0.988259	0.852676	0.71116	1.16695	0.801704	0.350914	0.153386	-0.570217	-0.663635	-0.391047	-0.866992	-1.13711	-1.42233	-1.28313	-0.92291	-1.47354	-1.01286	-0.546854	-0.875506	-1.02133	-1.0934	-0.232181	-0.439629	0.33312	0.00176588	0.256903	-0.150274	-0.431075	-0.676069	-0.489311
chr22	21355696	21357056	1	1.85403	1.53242	1.38632	1.20729	1.70867	2.32486	1.7332	0.350105	-0.381889	-0.267337	-0.382324	-0.1052	0.374066	-0.118153	-0.087465	0.525042	-0.0216382	-0.0928564	-0.0351981	-0.551583	-0.712716	-1.28346	-0.516985	0.777164	0.767232	0.527054	-0.477474	-0.923666	-1.14166	-1.04802	-0.228728	-0.427615	-0.595174	-0.569475	-0.742564	-1.36175	-1.6955	-1.29902
chr10	73486593	73488103	1	1.40337	1.85858	2.32387	2.2015	1.58181	1.20564	0.912425	0.919536	0.689944	0.229597	0.431333	0.907288	0.715755	0.240845	0.00998591	-0.123182	-0.30956	-0.0675392	-0.874279	-1.02496	-0.705546	-0.630087	-1.0072	-1.17033	-1.18306	-1.14621	-0.546044	-0.598563	-0.212913	-0.475211	-0.137217	-0.740969	-0.347032	-0.596424	-0.890047	-0.624628	-1.26028	-0.960207
chr11	64545070	64546862	1	0.17909	0.726731	1.45731	1.94712	2.32321	2.246	1.66795	0.99587	0.695501	0.361216	0.415983	0.48486	0.472173	0.168298	0.549462	0.219256	-0.106785	-0.0704834	-0.170071	-0.198731	-0.736274	-0.616832	-0.308023	-0.691464	-0.297373	0.032338	-0.112495	-0.673095	-1.24476	-0.82648	-1.12487	-0.934062	-0.938807	-0.702475	-1.09099	-1.26621	-1.43771	-1.39438
chr19	53030218	53031335	1	-1.1139	0.0863311	-0.167606	0.920448	1.54694	2.32262	2.20885	1.2171	-0.199852	0.195566	-0.373487	-0.00642115	0.862925	0.861267	-0.277259	0.85947	0.759706	-0.233737	1.16095	0.285788	-0.15792	-1.65375	-1.13467	-0.34173	-0.613039	0.303024	-1.91354	-0.992346	-1.15797	-1.78917	-0.118912	-1.35838	0.0213174	-0.525149	0.0522247	0.415261	0.112526	-0.0634793
chr1	23880959	23881785	1	2.32007	2.1721	1.57465	1.09558	1.23972	1.11848	0.803979	0.717165	0.296809	-0.0109069	-7.40094e-05	0.633368	0.290269	0.261872	0.271141	-0.0782311	0.146503	0.208285	0.209386	-0.146934	-0.718343	-0.582561	-0.100348	-0.406902	-0.134865	0.271385	0.303549	0.143377	-0.454102	-0.14458	-1.04315	-1.08248	-1.37132	-1.1892	-1.3445	-1.2857	-1.9341	-2.04939
chr1	22378790	22380204	1	2.3197	2.20883	1.77365	1.4665	1.00126	0.792959	1.21596	0.270452	-0.450844	-0.748677	-1.24277	-0.582305	0.94165	0.476207	0.433173	-0.216329	-0.404884	-0.699658	-0.258626	0.38168	-0.814912	-0.641549	-0.732198	0.274139	0.122897	0.478615	1.18577	0.506864	-0.241045	-0.796522	-0.474314	-1.01069	-1.37198	-0.487431	-1.06989	-0.817327	-1.54614	-1.24221
chr2	190457237	190457720	1	2.1234	2.31862	2.12127	1.40748	1.03387	0.818046	0.805105	0.77096	0.773034	0.86668	0.833954	0.886529	0.834205	0.714383	0.190487	-0.237404	-0.172864	-0.29193	-0.611762	-0.710046	-0.638395	-0.723797	-0.969427	-0.407532	-0.928768	-1.06628	-0.912924	-0.654254	-0.921881	-0.840396	-0.785323	-0.769214	-0.344239	-0.662456	-0.784056	-1.35272	-0.843717	-0.868624
chr19	40502364	40503505	1	2.31805	2.08207	1.57112	1.36341	1.39365	1.56424	0.823345	0.864822	0.835763	0.676416	0.063724	0.625209	0.528239	0.424289	0.454157	0.0286589	-0.432811	-0.415479	-0.815929	-1.01802	-1.44146	-1.20263	-1.35613	-1.20216	-0.544783	-0.568865	-0.82402	-0.887791	-0.934898	-0.309023	-0.167082	-0.0679022	0.117772	-0.335529	-0.414262	-0.719366	-1.04392	-1.03288
chr17	27139041	27140006	1	0.747277	0.788992	0.899267	1.72346	1.91525	2.31645	1.87522	1.92548	1.49154	0.656728	0.468982	0.874882	0.365824	-0.0208434	-0.237562	-0.750688	-0.91848	-0.724904	-0.617818	-0.581309	-1.14374	-0.959893	-0.58048	-0.836589	-0.238754	-0.464667	-0.246535	-0.705579	-0.868948	-0.516684	-0.750982	-0.677986	-0.976073	-0.574021	-0.607524	-0.555032	-0.945129	-0.549132
chr17	42976288	42977329	1	2.31632	1.62414	1.09794	1.39003	1.09895	1.07309	0.563203	0.746459	0.790761	0.415642	-0.024753	0.185305	0.421006	0.350714	0.670016	0.133962	0.208859	0.554292	0.11907	0.0598785	-0.579184	-0.386434	0.117801	0.267354	0.118882	0.211175	-0.00457997	-0.425859	-1.46781	-0.923224	-0.794777	-0.626177	-0.799952	-0.988512	-1.64131	-1.98685	-1.87483	-2.01059
chr22	31364630	31365864	1	2.31573	2.27319	2.0366	1.80994	1.68339	1.76314	1.1948	0.557619	0.5951	0.0955953	0.0751183	0.238759	0.0209975	-0.262754	-0.0368819	-0.40988	-0.461308	-0.437831	-0.451041	-0.351155	-0.691562	-0.580222	-0.791033	-0.784862	-0.324385	-0.185786	-0.463099	-0.828486	-0.98536	-0.251636	-0.484868	-0.354615	-0.58586	-0.586179	-1.12464	-1.25713	-0.931615	-1.03781
chr15	78344068	78344252	1	0.54091	1.44499	1.92182	1.35093	2.3157	2.05143	0.0159118	-0.574184	0.43299	0.263517	0.329651	0.637841	1.18122	0.445716	-0.398795	-0.949754	-0.817414	-1.25973	-0.587109	0.02186	-0.0567837	-0.30624	-0.33608	0.124837	0.469731	-0.0112039	-0.897061	-0.328884	0.677949	-0.425175	-1.41498	-0.178239	-0.270977	-0.64933	-0.0228314	-1.53763	-2.35872	-0.845882
chr11	61891004	61891867	1	0.94377	0.76748	0.78712	0.768091	1.27085	2.31524	2.20104	1.08186	0.440599	1.31467	0.844972	0.414316	0.601304	-0.418611	-0.330905	0.511872	-0.674287	-1.20941	-0.750794	-0.166592	-0.694347	-0.668889	-0.264749	0.326453	-0.0606229	0.452669	0.654863	0.0505333	-0.692647	-1.43909	-1.12535	-0.481758	-0.369635	-1.1646	-1.56064	-1.56578	-1.64426	-0.464729
chr19	47852150	47852914	1	-1.09555	-0.205699	0.94029	1.64303	2.24085	2.31519	1.89211	1.66638	1.44914	0.857529	0.81692	0.742187	0.10485	-0.0685587	0.354741	0.0425693	-0.173932	-0.144244	-0.282188	-0.275463	-0.643324	-0.732525	-0.622206	-0.576866	-0.241852	-0.170139	-0.250667	-0.56017	-1.39955	-0.861111	-0.648703	-0.43984	-0.715298	-0.856486	-1.32427	-0.975005	-0.832012	-0.970127
chr1	153930253	153931315	1	0.225567	0.565495	1.21823	2.01056	2.17771	2.31517	1.35392	1.34848	1.25731	0.819736	0.459981	0.588839	0.381765	0.233879	0.10472	-0.211781	-0.388193	-0.31767	-0.834935	-1.16131	-2.02624	-1.25364	-1.08848	-1.07801	-0.286194	-0.35777	-0.293207	-0.426434	-0.755752	-0.519305	-0.153192	-0.246068	-0.725518	-0.332847	-1.04961	-0.60936	-0.469301	-0.476539
chr13	48700960	48701528	1	2.31481	1.70862	0.887585	1.30261	1.47063	0.992429	0.640812	0.724086	0.954123	0.868717	0.687959	0.778434	0.440797	0.29427	-0.239514	-0.740206	-0.730993	-0.317084	-0.281126	-0.396914	-0.245431	0.0692132	0.207121	0.49883	-0.00481731	0.0166403	-0.0370567	0.160317	-0.39268	-0.95729	-0.558488	-1.1539	-0.934276	-0.996195	-1.51939	-1.42895	-2.06521	-2.01848
chr20	32441185	32441522	1	2.31444	2.20414	1.94843	1.57682	0.973502	1.16682	1.06072	1.08267	0.463974	0.417396	0.583577	0.692452	0.586772	0.444069	0.416676	-0.211526	-0.176873	-0.181077	-0.461819	-0.451604	-0.392521	-0.460612	-0.403895	-0.914223	-0.927781	-1.70078	-1.39693	-0.981829	-0.754756	-0.731354	-0.460361	-0.714273	-0.827607	-0.869718	-0.823159	-0.623488	-0.763699	-0.702586
chr17	28087299	28088868	1	-0.34335	0.317769	0.964945	1.28801	1.62003	2.31431	2.16847	1.63325	1.04641	0.275259	0.0859776	0.420538	0.826046	0.713908	0.127253	-0.40875	0.175667	0.0224936	0.190788	0.236137	-0.281204	-0.477102	-0.277249	-0.260494	-0.259079	-0.529649	-0.448841	-0.0102156	-0.278045	-0.374307	-0.940683	-0.894803	-0.873264	-1.23306	-1.69569	-1.87734	-1.5432	-1.42092
chr5	55307982	55308885	1	0.00708024	0.606884	1.7856	2.31231	1.3381	0.882224	0.82499	0.633314	1.13121	1.31611	1.16622	1.14424	0.523451	0.59472	0.665296	0.55355	0.632371	0.56883	-0.0491345	-0.34307	-0.571096	-0.326787	-1.22852	-1.31751	-1.33405	-1.4372	-0.91116	-0.660157	-0.388204	-0.758098	-0.741364	-0.957553	-0.628127	-0.856321	-0.917284	-1.23971	-0.92487	-1.09628
chr19	50269426	50270483	1	0.179726	0.622572	1.35747	2.12225	2.31178	2.20919	1.8119	1.31576	1.40012	0.616902	0.752664	0.51179	-0.0942227	-0.423035	-0.211449	-0.507422	-0.956555	-0.796935	-0.455504	-0.792183	-1.25708	-1.14255	-0.91857	-0.872934	-0.313243	-0.082122	-0.21994	-0.837898	-0.141917	-0.343391	-0.294802	-0.13388	-0.998442	-0.554616	-0.674377	-0.716617	-0.777268	-0.695164
chr1	148247372	148248453	1	2.31164	1.4003	1.61777	0.850997	0.706394	-0.295016	-0.727833	-0.146915	-0.945346	-0.250771	1.45113	-1.57392	0.0237658	0.809598	0.644518	0.416226	0.674836	0.58638	0.520586	-0.398871	-0.788523	-1.93136	-1.37569	0.0454011	-0.736821	-0.0359846	1.82327	-0.0279306	-0.455542	-1.47671	0.203083	0.219048	-0.343343	0.588676	-1.09275	-0.182438	-0.463722	-1.64413
chr17	56413233	56413645	1	-0.976022	-0.0765059	1.39647	0.929421	1.07361	2.31154	1.30299	1.3587	0.000949175	0.888745	0.963435	0.285726	0.0632519	0.256574	-0.827238	-1.75413	-0.501471	-0.522348	0.0342202	0.552776	-0.285062	-0.111497	-0.120282	0.411842	0.358623	0.358426	1.03818	0.347316	-0.0412326	0.48742	-0.877022	-1.98737	-0.757261	-0.596476	-1.20018	-0.728514	-0.419809	-2.6378
chr17	899704	900595	1	1.07117	1.1206	1.17675	1.47971	1.6953	2.31133	1.22443	0.918681	-0.456789	-0.215285	-0.435188	0.0450808	0.580695	0.816822	0.617828	-0.339264	-0.44508	-1.21401	-0.918013	-1.12488	-1.38605	-0.405206	0.456021	0.718362	1.4652	0.237674	0.390791	-1.21343	-1.30322	-0.654549	-0.463877	-0.268652	-1.16179	-0.261192	-1.15592	-0.716393	-1.20156	-0.986088
chr16	68032687	68033778	1	1.9055	2.0101	2.2118	2.31093	1.6174	1.04819	0.624876	0.678511	-0.00712512	-0.0396832	0.32098	0.527908	0.345728	0.0511017	0.139516	-0.263359	-0.311757	-0.0729075	0.0163193	0.143036	-0.055451	-0.186563	-0.467766	-0.327899	-0.658908	-0.16458	-0.156481	-0.284386	-0.55489	-0.868981	-0.66809	-1.09172	-1.02859	-1.22935	-1.40766	-1.28804	-1.38336	-1.43437
chr1	40439151	40439539	1	1.81314	2.05999	2.3106	2.19643	1.72979	1.18807	0.770068	0.889403	0.564945	0.424109	0.206418	0.357632	0.0696512	-0.0815891	-0.0198883	-0.155645	-0.530303	-0.324164	-0.528347	-0.280432	-0.217666	-0.170972	-0.0800299	-0.419626	-0.574547	-0.328979	-0.319893	-0.384218	-0.818144	-0.915015	-0.720629	-0.48902	-1.13368	-0.91663	-1.2277	-1.15096	-1.4086	-1.38357
chr11	62622966	62623972	1	1.79665	2.2494	2.30969	1.60522	1.18817	1.28547	0.820907	0.831115	0.781885	0.538139	0.223638	0.38306	0.323672	-0.00404273	0.296177	-0.0561129	-0.00961198	0.0861581	-0.152137	-0.148674	-0.495021	-0.444898	-0.325246	-0.597853	-0.520537	-0.278112	-0.373556	-0.658695	-1.17799	-0.845022	-0.705751	-0.50535	-0.700988	-0.600203	-1.26287	-1.48651	-1.62358	-1.74659
chr19	37340707	37342215	1	0.300231	0.633943	1.28048	1.37204	2.30929	2.03865	1.67523	0.926104	0.386996	0.168255	-0.14786	0.869835	0.407283	0.716136	0.60467	-0.628336	-0.636976	-1.48683	-1.59729	-1.05643	-1.58718	-0.747613	-0.717731	-0.00663119	-0.168793	0.757145	0.109824	-0.0197566	-1.45101	-1.19472	-0.519185	0.317486	0.349827	-0.2107	-0.326151	-0.457541	-1.11756	-1.14514
chr17	8868131	8869722	1	0.204027	0.582437	1.31934	2.17662	2.30862	1.3872	1.1703	0.405007	0.365061	0.0559935	-0.435439	0.425859	0.194487	0.105948	0.574559	0.258605	-0.324848	-0.156217	-0.07471	0.203255	-0.554241	-0.373092	-0.0507125	0.764368	0.982392	0.636043	0.71395	-0.314339	-0.94306	-1.55569	-1.86686	-1.4728	-1.24806	-1.32275	-1.46761	-0.864173	-1.35342	-0.456058
chr17	46125009	46126129	1	0.62895	0.988663	1.48418	1.96399	2.30861	2.20894	1.62815	1.48281	1.3964	0.471122	0.543543	0.557351	-0.0845653	-0.401566	-0.263553	-0.764055	-0.482768	-0.595766	-0.320741	-0.554893	-0.52448	-0.313649	-1.0538	-0.668309	-0.376847	-0.102366	-0.213807	-0.895392	-0.912463	-0.652458	-0.5336	-0.491008	-1.01377	-0.58093	-0.793899	-0.832112	-1.05586	-1.18005
chr4	84034019	84034428	1	2.30861	2.13606	1.65356	2.25362	0.593606	1.30967	-0.120307	-1.03239	-0.386164	-0.308698	0.822435	1.14282	0.284617	0.27505	-0.212127	-0.51065	-0.453669	-0.336934	0.237119	-0.117321	0.237064	-0.565323	-0.877107	-0.742477	-1.03263	0.0207043	-0.286811	0.677086	-0.165722	0.483867	-0.208741	-1.17329	-1.07227	-1.99181	-1.54801	-0.401291	-0.375377	-0.516786
chr1	1079428	1080126	1	2.30852	2.16656	1.57651	0.844081	0.759772	0.906556	0.773815	0.73604	0.56516	0.717658	0.649122	0.871613	0.726849	0.688022	0.271204	0.321229	0.403778	0.318146	0.21199	-0.370782	-0.745526	-0.745074	-0.914672	-0.969897	-0.632625	-0.419217	-0.169178	0.0943369	-0.525699	-0.53069	-1.12767	-0.591142	-0.761524	-1.35637	-1.38255	-1.87148	-1.6926	-1.10427
chr11	117101132	117101637	1	2.30638	1.96836	1.88818	1.54897	1.58128	0.986669	1.17107	1.00816	0.320864	0.299604	0.374503	-0.379638	0.386635	0.76727	0.939547	-0.186945	-0.186218	-0.624291	-0.239545	-0.530873	-0.573576	-0.82741	-0.275985	-1.20651	-1.03187	-1.7423	-0.480177	-0.662108	-0.455076	-0.815985	-0.782965	-0.227654	-0.509117	-0.627563	-0.33814	-1.30946	-0.232275	-1.30183
chr3	46254751	46255163	1	2.30604	1.57481	1.28237	-0.389259	-0.575346	-1.49694	-0.149375	0.235411	1.08263	1.02209	1.01547	1.58068	0.806906	-0.219431	0.154566	0.0611696	0.329535	0.716957	0.397169	-0.454025	0.175082	0.337687	0.361474	0.271281	0.921121	-0.704738	-0.154833	-0.622189	-2.16897	-1.59496	-1.08801	-1.28578	-1.3343	-0.613815	-0.966095	-1.30621	0.553013	-0.0611783
chr12	58145811	58146657	1	-0.942718	0.110141	1.10012	1.68124	2.30576	1.9396	1.42722	1.63169	1.00701	0.202469	0.271959	0.452499	0.388809	0.367697	0.0638851	-0.626467	-0.0709736	0.0569589	0.416797	0.159443	-0.0290337	-0.0685325	0.0211529	0.139004	-0.103358	0.118081	-0.162528	-0.165139	-0.61261	-0.525615	-1.02741	-1.03712	-0.63532	-1.07346	-1.53829	-1.5045	-1.8698	-1.86866
chr10	70715312	70717126	1	-0.179624	0.772816	1.45292	1.70415	2.30511	1.5266	1.19271	0.515349	-0.0403205	0.467509	0.600355	0.133479	-0.364852	0.45902	-0.298974	-0.480311	-0.989827	-1.04615	-0.872087	-1.39311	-1.37568	-0.601957	-0.488615	0.194295	0.503939	0.608256	-0.293317	-1.07215	-1.22033	-0.305275	0.0828727	1.07086	1.15426	0.867549	-0.450353	-1.51322	-1.95843	-0.667451
chr19	14142301	14143482	1	0.964861	1.01874	1.16053	1.65542	2.26668	2.30475	1.6862	1.37407	0.810479	0.627414	0.268	0.725036	0.248374	0.183833	0.141867	-0.0358839	-0.124862	0.167437	-0.314055	-0.272596	-0.805297	-1.03979	-0.926139	-0.715104	-0.347827	-0.812991	-0.565485	-0.867388	-0.769813	-0.694876	-0.456865	-0.323877	-0.847736	-1.17585	-0.976988	-0.787606	-1.33697	-1.40567
chr1	45265449	45266695	1	1.55962	1.67615	1.67772	1.90071	2.30321	2.06177	1.26658	0.806591	0.838177	-0.0618136	-0.0572068	0.077992	-0.385465	-0.241413	-0.417431	-0.804486	-0.879562	-0.630891	-0.526922	-0.653647	-0.637233	-0.547622	0.0854713	-0.24944	0.0732414	0.244969	0.475129	-0.239557	-1.04909	-0.289787	-0.672264	-0.404316	-0.55564	-0.964431	-1.18598	-1.27905	-1.24841	-1.06569
chr5	133561031	133562640	1	1.07363	1.59543	1.71726	1.7648	2.30286	1.9846	1.35826	1.28014	0.719712	0.079944	-0.389212	-0.0570294	0.186514	0.250931	0.308606	-0.56429	-0.493577	-0.278639	-0.277123	-0.338781	-0.655977	-0.327947	-0.301254	-0.352057	-0.177456	-0.0574322	-0.318866	-0.268237	-0.739086	-0.302582	-0.785652	-0.735951	-0.730585	-0.695417	-0.950306	-1.11514	-1.80218	-1.90792
chr9	100684260	100685311	1	0.461846	0.575577	0.908454	1.77582	2.30273	2.22076	1.57839	1.21438	0.980227	0.964415	0.261504	0.383627	0.0172198	0.13913	0.337077	-0.190419	-0.137934	0.182322	-0.0694361	-0.108978	-0.701642	-0.412648	-0.510843	-0.368871	-0.375656	-0.467637	-0.99079	-0.73077	-1.1008	-1.02185	-0.671204	-0.15085	-0.0567946	-0.0374556	-0.919686	-1.47069	-1.92787	-1.88065
chr19	56165056	56166993	1	0.475583	0.661891	1.00531	1.74927	2.30266	2.13872	1.32066	0.681415	0.723565	0.478329	0.246248	0.227175	0.325948	0.231237	0.723152	0.148658	0.414815	0.314784	0.175777	0.129683	-0.325609	-0.278078	-0.0802714	-0.294711	-0.0500678	0.100872	0.018514	-0.437298	-1.35066	-1.03829	-0.98828	-1.03043	-1.18105	-1.24063	-1.51857	-1.65039	-1.50121	-1.62874
chr10	23829238	23829986	1	2.30183	1.34018	0.584724	0.51724	-0.387591	-0.219217	-0.180483	0.308319	0.669557	1.07327	1.27691	1.3796	0.627402	0.655828	0.313311	0.133414	0.348551	0.222251	-0.081883	-0.00290686	0.559849	0.31703	0.265685	0.54144	-0.19542	0.123757	0.423121	0.336745	-0.16022	-0.816916	-0.549478	-1.0719	-1.44973	-1.78422	-2.28023	-1.88789	-1.8658	-1.38613
chr10	26737348	26738348	1	0.675767	0.447625	0.0494916	0.489154	1.12001	2.30095	1.21768	-0.0890327	0.686105	1.00036	0.430617	1.4573	0.588629	0.045142	-0.484158	-1.3775	-1.16114	-0.412046	-0.0725513	-0.344387	-0.248694	-0.0165407	0.0568965	0.0831276	-0.725386	-0.074132	-0.146214	0.733128	0.140627	0.226321	0.44772	0.232734	0.377537	0.0276558	-0.726805	-1.21507	-2.72341	-3.01754
chr1	32738245	32738658	1	2.14594	2.30079	2.15999	2.00838	1.65568	0.193841	-0.443574	-0.898435	-0.127518	-0.339004	-0.15707	0.0753537	0.228102	1.14656	-0.279925	0.0593186	-0.309888	0.563538	0.156953	-0.330885	-0.323494	-1.15734	-1.30509	-0.965878	0.641823	-0.306436	-0.856264	0.147648	-0.56173	-0.339723	-0.321453	-0.579012	-1.71442	-0.356668	-0.102351	-1.20449	0.641845	-1.1451
chr17	41560849	41561676	1	-0.594378	0.0909169	1.06146	1.92629	2.30059	1.86079	1.18241	0.984409	0.828453	0.603898	0.756136	0.740746	0.559352	0.384431	0.987742	0.567811	0.409741	0.156485	0.0881914	0.270139	-0.455212	-0.332286	-0.217344	-0.23553	-0.283911	-0.456033	-0.453109	-1.09747	-1.16855	-1.18484	-0.80775	-0.806725	-1.03107	-0.757214	-1.49177	-1.40621	-1.52865	-1.45193
chr20	43150136	43151074	1	-0.239595	-0.0681462	0.249611	0.924967	1.49022	2.29985	1.63535	1.37201	1.54539	1.80886	1.07278	0.875005	0.91288	1.04058	0.48557	0.336427	-0.0471413	-0.536507	-0.487294	-0.846057	-1.2283	-1.25857	-0.796064	-0.559471	0.0299844	-0.313125	-0.99219	-0.917294	-1.09268	-1.1133	-0.984762	-0.314691	-0.580053	-0.337873	-0.741503	-1.13182	-0.693601	-0.799456
chr6	108145194	108146199	1	2.29981	1.66204	0.905785	1.21752	1.5144	1.16066	0.862673	0.871859	0.381884	0.432019	-0.0817906	0.798711	0.947129	0.513085	0.468464	0.228926	0.308212	-0.0187679	-0.130085	-0.516241	-0.844947	-0.768342	-0.230953	-0.0373356	-0.64977	-0.659268	-1.08566	-1.20019	-0.905617	-0.540175	-0.119933	0.453333	0.204957	-0.714055	-1.10448	-1.52505	-1.89416	-2.20467
chr9	127888284	127888942	1	1.19421	1.62906	1.94652	1.51308	2.29905	2.07066	1.49718	1.02447	0.559025	0.025192	0.188294	0.618256	0.701367	-0.124997	-0.255589	-0.621044	-0.54738	-0.323177	-0.370728	-0.92522	-1.18572	-0.828786	-0.703338	-0.954539	-0.442064	-0.601785	-0.638273	-0.602886	-0.260527	0.0667391	0.116352	-0.229211	-0.758601	-0.945077	-0.905311	-0.768217	-1.1098	-1.34717
chr16	2587395	2588421	1	2.29835	2.20709	1.61114	0.984814	1.36766	1.4124	0.833982	0.599951	0.627848	0.137025	0.396774	0.489195	0.606474	0.400649	0.411062	0.421339	0.126756	-0.07125	-0.0103126	0.0511735	-0.63001	-0.601916	-0.456918	-0.40644	-0.196866	-0.0747842	0.0950664	-0.46751	-0.709909	-1.20039	-1.29282	-1.30251	-1.2677	-1.00678	-1.23762	-1.19429	-1.50191	-1.44882
chr1	205562644	205562951	1	0.61379	0.474568	0.567192	0.357214	0.818411	0.59781	1.5031	0.405729	0.569093	1.49036	1.5035	0.993324	2.29776	0.227374	0.618665	0.529366	0.64339	0.0333329	0.408127	0.446889	-0.21253	-0.294979	-0.963003	-0.26084	0.326918	-0.390807	-0.367632	-0.602124	-0.273547	-0.361279	-1.49667	-1.39911	-1.4002	-0.997827	-1.84175	-2.00485	-1.2957	-1.26306
chr22	27068349	27069254	1	0.954402	0.995527	1.14731	1.41185	1.85375	2.29758	1.20945	0.784877	-0.21679	0.186685	-0.889593	0.373604	0.390081	0.48091	-0.987147	-0.674372	-1.54406	-0.375322	0.296214	0.916495	0.314256	0.352691	-0.00842111	-0.0315806	0.0724148	0.634289	0.527707	-0.181945	-0.95826	-0.660542	-0.668226	-0.233546	-0.521001	-1.63842	-1.73986	-1.65998	-1.71144	-0.499575
chr17	47307636	47308644	1	2.29754	1.01116	0.545879	0.346561	-0.388562	0.291131	-0.185705	0.337161	0.213252	1.64246	1.34767	-1.00725	0.421969	0.989198	0.964281	-0.452732	0.327561	-0.684198	-0.363573	0.53808	1.78495	-0.173312	0.806164	-0.06572	-0.302467	0.9145	0.473298	-0.508368	-0.466163	-0.659218	-0.800158	-1.23977	-2.58671	-1.07746	-0.916731	-0.987636	-0.741965	-1.64511
chr16	2932259	2933536	1	0.704678	1.26231	2.04331	2.26402	2.29741	2.21869	1.58776	0.976114	0.641241	0.171696	0.15408	0.466384	-0.103519	-0.461818	-0.181796	-0.354258	-0.772818	-0.674325	-0.396612	-0.456034	-0.964353	-0.830338	-0.226605	-0.544811	-0.0363043	0.162226	-0.143363	-0.725342	-0.973572	-0.524692	-1.12816	-0.875984	-1.04945	-0.849277	-0.770274	-0.731889	-0.644774	-0.529563
chr19	36390351	36391789	1	2.29721	1.51093	1.46982	0.608221	1.0142	0.665802	0.43552	0.527488	0.536378	0.517583	0.335073	-0.0420275	0.516167	0.0147561	0.252654	-0.399639	-0.0825051	-0.323223	0.0822151	-0.0645911	0.461677	-0.537732	0.373442	-0.729294	0.764378	-0.522892	0.743891	-0.521193	-0.283092	-1.85356	0.33606	-2.18466	0.265838	-2.16239	0.0403615	-2.13628	-0.168882	-1.7577
chr2	100105594	100107220	1	2.29718	1.86149	0.939434	0.803239	0.99644	0.540152	-0.0796127	-0.0128243	-0.318434	-0.807222	-0.18342	-0.476465	-0.101309	0.105254	0.791712	0.0992832	0.612295	0.468192	0.597613	0.572037	0.499169	0.42474	0.633936	0.759804	0.447909	0.611641	0.360462	0.42748	-0.00599478	-0.446459	-1.48893	-1.79131	-1.82497	-1.47186	-1.09658	-1.09905	-1.72985	-1.91517
chr1	150121673	150123094	1	0.6312	1.37112	1.05633	1.733	0.787515	1.62846	1.69145	2.29677	1.29483	0.442961	-0.207936	-0.905725	-0.106126	0.105557	-0.433006	-0.0856937	-0.541627	-0.59763	-1.10371	0.0655989	1.28584	-0.359095	-0.677168	-0.608236	-0.591176	0.252915	-0.272658	0.148467	-1.25306	-1.12787	-0.447653	-1.37331	-0.936236	-1.77257	-0.500592	-1.01594	0.772872	-0.647884
chr19	11848936	11850120	1	-0.428886	0.314541	1.45134	1.97559	2.29582	2.0227	1.71504	1.28495	0.995062	0.560246	0.4118	0.636171	0.29802	0.486289	0.671305	-0.153544	-0.096345	-0.388267	0.0103099	0.176219	-0.0640335	-0.212333	-0.553345	-0.825417	-0.417327	-0.875306	-1.02375	-1.02181	-1.22746	-0.845908	-0.528984	-0.480163	-0.758889	-1.42611	-1.57569	-0.891494	-0.920331	-0.590014
chr13	100036371	100037048	1	1.3193	0.950819	0.879352	0.775404	0.453012	0.671374	0.511534	0.676804	0.673851	0.727791	2.29507	2.08567	0.802825	1.05754	0.256975	0.832276	0.0268979	-0.514507	0.0748062	-1.72031	-1.97987	-0.111228	-0.480913	-1.13548	-0.292176	-0.137111	-0.0234769	-0.545842	-1.05367	-1.0131	-1.51352	-0.445491	-0.480121	-0.169062	-0.665456	-1.84989	-0.789992	-0.150092
chr12	123726741	123727096	1	2.29419	1.88138	1.32253	0.974025	0.264798	-0.566594	-0.564978	-0.540577	0.285219	0.416071	0.805276	0.972724	0.415631	0.887279	1.0025	0.753126	1.03085	0.67358	0.851615	0.703728	0.654283	0.185267	-0.25992	-0.358775	-0.617649	-0.317608	-0.600911	-0.875316	-1.28811	-1.13617	-1.08043	-1.65268	-1.25832	-1.62871	-1.59083	-0.948543	-0.505086	-0.582865
chr19	54380580	54381081	1	2.29392	1.13702	1.21913	0.572728	1.05877	0.82341	1.00344	1.17068	0.503044	1.02024	1.53545	0.443871	1.0074	-0.472862	0.619932	0.50404	0.164439	0.38428	0.405301	-0.33048	0.128857	-0.213644	-0.838918	-0.652168	-0.778725	-0.405856	-1.45062	-0.411362	-0.424255	-2.01119	-1.21892	-1.76516	-0.91254	-0.231737	-0.414016	-0.99574	-1.48308	-0.98467
chr12	107786798	107787046	1	2.29386	1.3612	0.834119	1.01096	-0.280533	0.53745	0.310431	0.63412	0.144506	0.462159	1.0328	1.29235	0.927092	1.15989	0.253702	-0.120858	-1.91241	0.150306	-1.01405	-2.01886	-1.55181	0.278201	0.440485	0.261146	0.828545	-0.278077	-0.207594	0.132231	-0.0881798	-0.15943	-0.293833	-0.589118	-2.24972	-1.49523	-0.556156	-1.21566	0.0554854	-0.369512
chr7	44621187	44622486	1	-0.342926	0.340899	0.964774	1.54425	2.29365	2.18497	1.79242	1.65643	1.15162	0.593474	0.42416	0.448057	0.26037	0.030913	0.386056	0.0336231	0.111589	0.00507145	0.105572	0.206637	-0.377763	-0.226851	-0.178008	-0.271591	-0.56426	-0.313675	-0.17254	-0.360629	-1.21875	-1.02017	-1.13276	-1.25974	-0.845557	-0.775631	-1.41205	-1.50203	-1.2709	-1.2887
chr6	26274170	26274386	1	0.296534	0.628635	0.963354	1.56831	1.82531	2.29361	1.18951	0.788693	0.19106	-0.0373108	0.528588	1.28517	1.67936	0.435433	-0.389626	-1.03374	-2.21949	-1.15555	-0.0814154	0.179433	-0.00987822	-0.781291	0.0284449	0.272988	-0.221413	-0.345575	-1.10235	-0.489032	-1.32194	-0.495395	0.464633	-0.751434	-0.671122	-1.50372	-1.19421	-0.879858	0.0784573	-0.0131806
chr19	55972669	55973538	1	0.414941	0.769884	1.29962	1.90613	2.29342	2.21581	1.54783	1.1566	1.08	0.553405	0.664712	0.461217	0.259705	0.180615	0.416955	-0.0143085	-0.21242	-0.180493	0.0541289	-0.0342418	-0.814886	-0.733906	-0.788997	-0.688255	-0.35431	-0.375189	-0.358172	-0.868689	-0.520287	-0.577181	-0.772104	-0.65884	-1.08974	-0.711892	-1.39801	-1.59908	-1.42529	-1.09869
chr7	3504599	3504817	1	2.29321	1.91253	1.97633	2.10142	1.16664	1.10382	1.00274	0.815959	0.862474	0.499147	0.466398	0.434776	0.53142	0.56543	-0.395601	-0.468397	-0.532816	-0.752947	-0.379668	-0.52194	-0.424602	-0.373103	-0.6068	-0.416814	-0.332235	-0.195854	-0.355362	-0.372778	-0.247743	-0.615906	-0.757641	-0.669863	-1.11903	-1.15483	-1.56654	-1.36995	-1.07723	-1.02465
chr14	104375016	104375198	1	2.293	1.65219	1.22297	1.34718	0.722305	0.95949	0.0962433	-0.384066	-0.50968	-0.772324	0.231975	1.36901	1.2207	1.75112	1.16818	0.75014	-0.405418	0.0134754	-0.411749	-0.896005	-0.696576	-1.03705	-0.726894	0.127242	0.514121	0.487778	-0.28146	-1.05152	-1.89934	-0.705347	-0.0954953	-0.759613	-0.537735	-1.20771	-0.685275	-1.21921	-1.10332	-0.541324
chr22	41777088	41778465	1	1.53363	1.80328	2.03647	2.13835	2.29246	1.79805	1.32683	0.908088	0.675562	-0.0452874	-0.0969088	-0.134175	0.112605	-0.238518	0.119429	-0.371723	-0.455505	-0.450277	-0.354405	-0.246618	-0.714525	-0.580993	-0.134131	-0.524972	-0.296025	-0.123413	-0.32139	-0.659326	-0.959751	-0.416635	-0.942226	-0.854915	-0.979228	-0.726079	-0.840491	-0.963008	-1.20596	-1.10828
chr10	104263490	104263893	1	1.34302	1.4337	1.4447	1.15773	1.52776	2.29213	1.14871	-0.251298	-0.519526	-0.9813	-0.594943	0.486955	0.86874	0.662427	-0.135539	-0.850045	-0.722824	-0.295897	-0.106366	0.165663	0.0653963	0.941604	0.649742	0.244775	0.224484	0.28627	-0.0492046	-0.188724	-0.0396608	-0.49743	-1.12493	-0.357659	-1.03759	-1.24209	-1.31936	-2.53033	-1.35282	-0.746278
chr12	6602208	6603747	1	0.905853	1.38782	2.05721	2.11803	2.29124	2.03217	1.0318	-0.0196745	-0.746061	-1.24078	-1.2228	-0.669454	0.319927	0.659108	0.295108	-0.716213	-1.05358	-1.05406	-0.231748	-0.0643535	-0.524332	-0.398939	-0.0846431	0.330085	0.269904	0.652706	0.351596	0.650855	-0.720793	-0.617472	-0.884146	-0.168224	-0.640751	-0.516559	-0.985936	-0.726159	-1.12222	-0.944524
chr12	54752746	54753550	1	-0.609122	-0.199909	0.621269	0.658884	1.57358	2.29043	1.4956	2.02424	0.635864	1.51924	0.633605	0.392305	-0.478828	0.438844	-0.569715	-1.31556	0.557403	-1.28943	-0.208264	-0.0915358	-1.03934	-0.347622	0.587519	0.414011	-0.0569473	0.316417	-0.65567	0.0536969	-0.326213	-0.581238	-0.195805	-0.444243	0.619244	-0.342802	-0.759479	-1.48092	-2.348	-1.4915
chr16	17107324	17108078	1	0.0859857	0.362028	1.00063	1.82722	2.25221	2.29023	1.45849	0.379233	0.385125	0.875959	0.431045	1.13425	0.0327445	0.117867	-0.473497	-0.909627	-0.532238	-0.191323	-0.994822	-1.52386	-1.65214	-1.33209	-0.763896	-0.251632	-0.0033821	-0.0527999	-0.827393	-0.389322	0.273211	0.277417	0.666591	0.507933	0.435694	-0.360913	-0.69812	-1.30305	-0.887707	-1.64606
chr20	30697086	30697960	1	-0.436177	0.498178	1.70954	2.28908	2.26073	1.88898	1.29724	1.01464	0.968373	0.904836	0.517933	0.575936	0.178986	0.0792122	0.475073	-0.132417	-0.0622565	0.0310653	-0.247697	-0.0874583	-0.657284	-0.522769	-0.409199	-0.0439916	-0.0389031	-0.00395997	-0.27158	-0.436712	-1.27872	-1.26588	-0.954147	-0.849562	-0.999438	-1.09995	-1.46196	-1.22823	-1.16192	-1.03959
chr19	18632542	18633606	1	0.221456	0.647461	0.84632	1.08263	1.62164	2.28816	2.15652	0.584617	-0.078657	0.382213	0.399042	0.588363	0.613562	0.178486	0.406363	0.0948702	-0.462291	-0.528847	-0.431769	-0.561744	-0.840155	-1.20859	-0.00528786	1.22097	0.990117	0.506486	0.176324	-0.0174842	-0.533248	-0.798525	-0.625468	-0.952991	-1.15031	-0.776577	-1.12066	-2.05153	-2.1083	-0.753155
chr15	65127872	65128365	1	0.324203	0.478882	0.60464	0.676193	1.26215	2.07656	2.28811	1.54481	0.411638	-0.0186955	-0.751705	-0.0896272	0.266726	-0.889158	-1.59173	-0.822442	-0.733761	-0.190589	0.974259	0.785047	0.400909	0.0327381	0.709898	0.543589	0.0425997	0.739019	0.836718	-0.0303217	-0.673505	-1.07877	-0.654893	-0.255325	-0.159975	-1.26953	-1.74079	-0.898164	-2.12466	-1.02503
chr1	45956411	45957298	1	1.5723	1.20636	0.863213	1.65277	2.28781	2.14497	1.48862	0.920679	0.801149	0.42275	0.398322	0.663534	0.143601	0.306627	0.279284	-0.358032	-0.615463	-0.163169	-0.359416	-0.441885	-0.994502	-0.740534	-0.888987	-0.686749	-0.510384	-0.0466401	-0.0437275	-0.17036	-0.494964	-0.420729	-0.589064	-0.375575	-0.558291	-0.504293	-1.35242	-1.64447	-1.47523	-1.71709
chr12	11880093	11880615	1	2.28751	1.39348	0.630216	0.908198	0.857154	0.952148	1.03241	0.793639	0.545192	0.888904	0.645287	1.15561	0.752318	1.02372	0.844003	0.201845	0.403915	0.609037	0.382679	-0.154932	0.198689	-0.217598	-0.616291	-0.933288	-1.27381	-0.762121	-0.555813	-0.445775	-0.866405	-0.951712	-1.05862	-0.905301	-0.242194	-1.1585	-1.26603	-1.53379	-1.82598	-1.7378
chr20	44992153	44993317	1	1.62277	1.29682	1.17293	0.74425	2.08347	2.28699	1.46798	0.756201	0.871074	-0.0771042	0.152787	-0.986277	-0.69508	-1.11298	0.789538	-0.597115	-0.629495	-0.502989	-0.08835	-1.29043	-1.48299	-1.68815	-0.417753	0.194119	0.941463	0.424852	-0.547532	-0.548526	-1.45865	-0.999332	0.10383	0.59375	-0.179426	-0.793334	-0.300443	-0.224883	-0.264188	-0.617803
chr19	47353701	47354507	1	0.246374	0.884026	1.80727	2.28695	2.04828	1.86586	1.22207	1.05558	0.769855	0.606373	0.373709	0.443853	0.230822	0.348128	0.81711	0.168644	0.0787756	-0.146577	-0.491234	-0.490309	-0.504976	-0.319179	0.0131087	-0.540964	-0.245343	-0.0500293	-0.298603	-0.682505	-1.07252	-1.11159	-1.14118	-1.05606	-1.03936	-0.889471	-1.38822	-1.19156	-1.22568	-1.38142
chr11	64863359	64864317	1	1.46624	1.6969	2.06582	2.28662	1.74104	1.43973	1.01801	0.639462	0.484842	0.263207	0.24532	0.275113	0.363696	0.0234948	0.387484	-0.0731159	-0.217559	-0.158917	0.118943	0.00334083	-0.412651	-0.265824	-0.223072	-0.504574	-0.286221	-0.0148037	-0.378384	-0.526752	-1.20058	-0.929417	-1.11963	-0.907562	-0.853601	-0.8776	-0.983604	-1.16099	-1.74256	-1.68184
chr22	40858721	40859962	1	0.680978	0.954238	1.52234	2.19309	2.28638	1.85058	1.47301	1.41301	0.893413	0.788235	0.446021	0.741191	0.123767	-0.538832	-0.765208	-0.411489	-0.364189	0.000872397	0.032925	-0.0839375	-0.863358	-0.778605	-1.43231	-1.17366	-1.09095	-0.987546	-0.615706	-0.871762	-0.853431	-1.40199	-0.652697	-0.434844	-0.390895	-0.363846	-0.58509	-0.408212	0.0182501	-0.349754
chr1	8483478	8484903	1	0.0554016	-0.303393	0.0912467	-0.396627	0.910369	2.28569	2.19712	2.01498	0.746498	0.773625	0.634962	0.186794	1.20827	0.555283	-0.233383	0.406687	-0.988957	-1.04963	-0.0258969	-1.11303	-0.8999	-1.3107	-1.62649	-1.52947	-0.936976	0.620242	-1.08983	-0.758346	1.14558	0.724996	0.554122	-0.533383	-0.427915	-0.326612	-1.14663	-0.429402	-0.258076	0.272773
chr3	49448891	49450012	1	2.28546	2.22682	1.75056	1.94985	1.71231	1.36827	0.682081	0.0746531	0.0062717	-0.58329	0.065857	-0.512879	-0.429109	-0.291743	0.188991	-0.677083	-0.148859	-0.603088	0.500787	0.591496	0.31078	0.266933	-0.739369	-0.139317	-0.291058	0.0254854	0.122929	-1.08289	-0.686536	-0.658101	-0.831327	-0.0393836	-0.79367	-0.120572	-1.50221	-0.881355	-1.85629	-1.26142
chr19	40926564	40927326	1	2.28535	2.16035	1.69196	1.13185	0.776828	0.413113	0.345883	0.667212	0.419168	0.328971	0.0733628	0.244052	0.401284	0.196716	0.631825	0.468288	0.556331	0.454855	0.690741	0.869772	-0.135679	-0.209572	-0.377939	-0.444484	-0.088824	0.126543	-0.175162	-0.636071	-1.36775	-1.40432	-1.72768	-1.58028	-1.79158	-1.34649	-1.21485	-0.805912	-0.972274	-0.65558
chr21	37546014	37546594	1	0.861947	0.695679	0.735491	1.48805	2.2615	2.28491	1.17573	0.443534	0.654439	0.639743	0.775896	1.20434	0.796069	0.361605	-0.428458	-0.828662	-0.603445	-0.12907	0.268374	0.146515	-0.0370362	0.285103	-0.0541397	-0.266254	-0.480325	-0.587205	-0.246558	-0.749888	-0.514247	-0.854889	-0.149231	-0.848812	-0.610232	-0.917959	-1.45742	-1.36582	-1.90975	-2.03951
chr22	51020686	51021907	1	0.199353	0.479065	0.913642	1.45784	2.2838	1.79769	1.19139	0.762664	0.68122	-0.00391417	-0.137317	-0.198212	0.260618	0.0380335	0.233921	-0.439716	-0.84803	-0.305513	0.148365	0.181725	-0.139964	0.0228389	0.594774	0.49121	1.03372	1.22525	0.761245	-0.110668	-0.603051	-0.254472	-1.50979	-1.28912	-1.85301	-1.32055	-1.44746	-1.46172	-1.55639	-1.27946
chr1	154955412	154956064	1	1.37355	1.38643	1.36979	1.57789	1.95115	2.28338	1.31375	0.349878	-0.491917	-0.0810523	-0.00165338	0.2647	0.160086	0.296205	0.86277	0.531947	-0.0361766	-1.13291	-1.16445	-0.819703	-1.74314	-0.335132	-0.650404	0.266064	-0.0879438	0.247134	-0.0870927	-0.417575	-0.928649	-0.435999	-0.148255	0.179871	-0.170031	-0.206378	-1.1905	-1.67294	-1.79683	-0.815858
chr19	2474571	2476662	1	1.59289	2.04601	2.28299	1.97578	1.65453	1.05839	0.760426	0.592766	0.651468	0.160145	-0.194555	-0.0697613	0.129241	0.0948253	0.258489	0.0679584	0.23658	0.359249	0.156672	0.2426	-0.142361	-0.209129	-0.17076	-0.442244	-0.172987	0.0865148	-0.316198	-0.669631	-1.48515	-0.981804	-1.23102	-0.996289	-1.1206	-1.22084	-1.18315	-1.27285	-1.2423	-1.28591
chr19	49164050	49164733	1	0.754407	0.896282	1.31123	1.99375	2.28255	2.0974	1.48802	0.951737	0.960181	0.776848	0.366764	0.603025	0.160563	-0.0266454	0.0694965	-0.392458	-0.147812	0.0135543	-0.200971	0.0325642	-0.317165	-0.28086	-0.0639184	-0.222558	-0.302272	-0.159049	-0.628136	-0.900488	-1.05525	-0.894408	-0.792808	-0.615238	-1.17666	-1.02464	-1.7297	-1.58213	-1.17718	-1.06805
chr22	38023469	38023969	1	2.22419	2.25545	2.25809	2.28235	1.69404	0.745068	-0.162323	-0.561853	-0.399542	-0.246067	-0.0514523	0.138063	-0.796697	-1.07561	-1.41656	-0.294047	0.11367	0.661249	0.00850526	-0.378927	-0.725965	-0.873745	-0.608441	-0.2853	-0.0156504	0.146101	0.971213	0.72393	-0.123235	-0.395313	-0.639678	-0.948665	-0.712431	-0.466368	-0.371758	-1.22181	-0.884624	-0.56586
chr7	100272930	100273957	1	-0.39355	0.321245	1.0124	1.49108	2.14447	2.28118	1.84114	1.45256	0.924625	0.322837	0.302147	0.384852	0.508437	0.23489	0.821799	0.450972	0.0874555	0.0461044	0.383854	-0.146366	-0.653837	-0.445398	-0.697522	-0.399686	-0.16659	0.0108433	-0.152432	-0.529869	-0.633228	-0.716989	-1.16153	-0.941847	-1.33804	-1.16585	-1.05493	-1.25479	-1.54203	-1.62842
chr17	8124249	8126890	1	0.756721	0.885054	1.37262	2.28105	2.27716	1.58635	0.966424	0.766056	0.764339	0.676604	0.351251	0.671458	0.714945	0.39979	0.601961	0.160211	0.0314959	0.169359	-0.171634	-0.182035	-0.344403	-0.466729	-0.248982	-0.621161	-0.221699	0.0255877	-0.435607	-0.606432	-1.28838	-0.966959	-1.1096	-1.03895	-1.00233	-1.31934	-1.63491	-1.41576	-1.13668	-1.24686
chr19	50059070	50059991	1	2.28096	1.57339	1.16569	1.66365	1.53513	1.49513	1.24778	0.868608	0.624935	0.454711	0.447704	0.771506	0.467003	0.343736	0.189072	0.466662	0.485452	0.404719	-0.305159	-0.354615	-0.688683	-0.794826	-0.367332	-0.646448	-0.7253	-0.68396	-0.335126	-0.379361	-1.10938	-0.976027	-1.06833	-1.07728	-0.793592	-1.31212	-1.13802	-1.32376	-1.23422	-1.1723
chr1	151170605	151171489	1	1.47169	1.8394	2.27998	2.19658	2.05567	1.3081	0.736963	0.404844	0.656091	0.212207	0.00570402	0.149623	0.00741227	-0.0609514	0.130595	-0.505889	-0.515667	-0.343333	-0.312521	0.019939	-0.322124	-0.103012	-0.0413652	-0.344858	-0.0814862	0.157606	-0.108107	-0.394952	-1.01704	-0.741794	-0.86724	-0.739309	-0.558306	-0.36883	-1.24523	-1.68297	-1.70252	-1.57488
chr22	46692182	46693121	1	-0.934014	0.0532218	1.13702	0.479844	2.14972	2.27947	0.902561	1.41632	-0.718545	0.349363	0.439989	-0.496572	1.20344	0.798647	0.523387	0.17133	-0.247043	-0.836803	0.964727	0.159375	0.26417	0.50338	-0.548773	0.134185	0.694721	-0.802171	-0.265281	-0.869893	-1.14546	-2.03049	-0.359876	0.287318	-0.123496	-0.0357628	-1.42966	-0.60711	-1.97234	-1.4889
chr16	28503027	28503734	1	-0.257137	-0.0390121	0.551558	1.57416	2.21687	2.27833	1.69138	1.10501	0.788224	0.709844	0.726559	0.893465	0.479293	0.255115	0.50878	-0.13808	-0.175316	-0.0609842	-0.207269	-0.0798969	-0.438401	-0.296745	0.128337	0.0243816	0.101072	0.381866	-0.19816	-0.40309	-1.12316	-0.918661	-0.790589	-1.05971	-0.923825	-0.700137	-1.37869	-1.7229	-1.7439	-1.75858
chr6	112294126	112295087	1	-0.124118	0.362238	0.735802	0.920835	1.81389	1.16361	0.976434	0.00599579	1.13144	1.27958	2.27786	0.924293	1.3731	0.31021	0.831105	-0.130645	-0.217079	-0.917319	-0.462073	-0.779552	-0.163186	-0.180231	-0.210693	-0.111296	0.343448	0.188579	0.288203	-0.395217	0.0724605	-1.07726	-0.790583	-1.43515	-0.817871	-0.599266	-1.40852	-1.97037	-1.83408	-1.37458
chr17	41322030	41323487	1	-0.757426	0.181992	1.42878	2.11228	2.27744	2.0496	1.25098	1.08651	1.06023	0.959272	0.636435	0.878159	0.437009	0.0843549	0.320272	-0.107079	0.0583925	0.22254	0.0841475	0.0142389	-0.77708	-0.51942	-0.617071	-0.427344	-0.200529	-0.069392	-0.469965	-0.877176	-1.23644	-1.03808	-0.675778	-0.494891	-0.70204	-0.79867	-1.34381	-1.22005	-1.4743	-1.33608
chr19	56116244	56117752	1	0.430131	1.07941	1.63803	1.63878	2.27737	2.23068	1.62117	1.32241	0.943833	0.324409	0.0807201	0.45908	0.485477	0.101816	0.215693	0.0441581	-0.0664397	0.0512001	-0.588742	-0.610948	-1.10797	-0.879229	-0.474215	-0.661203	-0.336488	-0.0616092	0.0458726	-0.378068	-0.963147	-0.473202	-0.633803	-0.583219	-0.929044	-1.30985	-1.15541	-1.17095	-1.36047	-1.24623
chr19	57751518	57752448	1	0.431107	0.717867	1.19877	1.82192	2.27686	1.79633	0.869309	0.871835	0.801054	0.756246	0.718935	1.07841	0.627269	0.580026	0.732838	0.398596	0.221793	0.322304	-0.182288	-0.160926	-0.930021	-0.64514	-0.780376	-0.853575	-0.582218	-0.317301	-0.485725	-0.809204	-0.631775	-0.544327	-0.419058	-0.406105	-1.15195	-1.50707	-1.60387	-1.44678	-1.47172	-1.29205
chr17	48171578	48172926	1	0.63077	0.696533	0.834991	1.55944	2.27606	1.79867	1.06811	1.02838	0.946374	0.251989	0.375525	0.438764	0.0401224	0.355781	0.845866	0.326405	0.291331	0.448569	0.195665	0.160465	-0.049659	0.0314409	-0.0554887	-0.372626	0.0570663	-0.0660327	-0.32482	-0.823183	-1.23016	-0.794502	-0.688616	-0.805249	-1.24021	-1.06685	-1.60045	-1.58244	-1.94303	-2.01501
chr16	30388857	30390522	1	-0.101707	-0.561002	-0.518231	1.04619	2.12559	2.27564	1.84202	1.49116	1.17749	0.770816	0.823511	0.879005	0.934964	0.614172	1.08454	0.570196	0.144866	0.114404	0.0816181	-0.100931	-0.871503	-0.719681	-0.615537	-0.841761	-0.424031	-0.0977935	-0.234388	-0.621044	-0.975206	-0.628521	-1.12806	-1.01085	-1.01414	-1.02722	-1.14334	-1.10941	-1.20521	-1.02663
chr11	67188140	67189063	1	1.76834	1.33265	0.833169	1.33132	1.19109	0.692141	1.51144	2.2751	1.13875	1.12315	1.01403	-0.143969	-0.170818	0.231902	0.254601	-0.181845	0.0319125	-0.0349318	-0.370868	-0.601451	0.361164	0.292423	-1.58737	-1.23273	-0.510965	-1.09875	-0.300331	-0.180103	-0.177919	-0.910068	-1.84921	-0.187385	-1.12687	-1.02604	-0.786631	-0.880079	-0.845379	-1.17947
chr1	29240556	29242143	1	2.27393	2.07381	1.59878	1.67134	1.71252	1.54348	1.11316	0.774616	0.705278	0.171183	0.293158	0.756367	0.0285215	0.052788	0.0722292	-0.30343	-0.288297	-0.204734	-0.59496	-0.421539	-0.816589	-0.812037	-0.328575	-0.41925	-0.0898039	0.0526743	-0.0430771	-0.328745	-0.590322	-0.618993	-0.994581	-0.836152	-1.20947	-1.37729	-1.56426	-1.03642	-1.10824	-0.907083
chr1	161283740	161284718	1	2.27388	2.0541	1.52062	1.66159	1.34313	1.58649	1.09247	0.659757	0.375855	0.374313	-0.072541	0.736451	0.313214	0.173963	0.429379	-0.077532	-0.849272	-0.759972	-0.75211	-1.01856	-1.35549	-0.975687	-0.875637	-1.1176	-0.954578	-0.672782	-0.88262	-0.982995	-0.278458	-0.113059	0.546157	0.272765	0.1278	0.104981	-0.622651	-1.23802	-1.26527	-0.78208
chr2	234776679	234777145	1	0.726333	1.46695	1.4211	2.27301	0.42853	0.506077	-0.593712	0.821793	0.440051	0.651778	0.295626	0.813373	1.20233	0.471013	0.696808	1.35602	-0.496766	-0.88161	-0.961145	-1.91813	0.478786	-0.057184	-0.0700459	-0.89174	0.504546	-0.000461943	0.0128437	-0.260086	-0.865885	-0.401497	-0.563037	-2.61438	-1.09747	-1.77279	-0.943187	-0.152462	0.0206715	-0.0460566
chr5	130867804	130868164	1	1.29612	2.03655	2.27238	1.16065	0.325669	0.234769	0.104041	-0.326113	-0.0390379	0.518339	0.0951941	0.443512	1.24124	1.25106	1.07251	0.814319	0.829736	0.609098	0.615101	0.283944	-0.0703938	-0.249324	-0.550379	-0.464068	-0.919898	-1.70076	-0.962109	-0.576723	-0.18821	0.0342675	-0.356674	-1.08736	-0.846296	-1.14816	-1.83071	-1.19168	-1.30621	-1.42439
chr1	153699962	153700900	1	0.347214	0.795402	1.39626	1.56594	2.00735	2.27219	1.46045	1.66042	1.12332	0.626856	0.760058	0.742087	0.380752	0.0609132	0.199407	-0.418877	-0.0987833	-0.298061	-0.389888	-0.290226	-0.453498	-0.549897	-0.749096	-0.472915	-0.363287	-0.129655	-0.252356	-0.644774	-0.658235	-0.320665	-1.22464	-0.893748	-0.865835	-0.773929	-1.49066	-1.89647	-1.17738	-0.985759
chr19	45393664	45394774	1	-0.022456	0.581153	1.31947	1.8513	2.27195	2.11905	1.49993	1.20424	0.817971	0.533329	0.616142	0.467685	0.140793	0.168265	0.792534	0.133312	0.207452	-0.151631	0.0142898	-0.0132485	-0.351024	-0.378836	-0.435997	-0.490902	-0.106895	-0.232929	-0.319497	-0.692596	-0.659344	-0.54256	-1.10526	-0.901855	-1.37729	-1.13073	-1.45475	-1.6467	-1.41327	-1.3111
chr1	153894955	153896035	1	0.774392	1.11555	1.56522	1.90484	2.22371	2.27191	1.79069	1.06068	0.914344	0.244417	0.166356	0.344553	0.349214	0.0968883	0.175689	-0.257328	-0.494314	-0.0048744	0.217951	-0.229142	-0.866205	-0.730775	-0.664943	-0.67944	-0.222552	-0.283526	-0.237057	-0.64429	-0.927442	-0.719631	-1.04099	-0.61856	-1.14172	-0.822185	-0.996798	-1.13258	-1.20144	-1.3006
chr1	45162441	45162835	1	0.496515	1.64096	2.27182	1.52203	1.77864	1.71582	0.985368	0.31473	0.548725	0.713939	1.07597	1.15703	0.80805	0.637518	0.637915	-0.252978	-0.406289	-0.333518	-0.83871	-0.858532	-0.837696	-0.882672	-0.622862	-0.324324	-0.296656	-0.180287	-0.593273	-0.683226	-0.634383	-0.497612	-0.230879	-1.01513	-1.09355	-0.908511	-1.19335	-0.715923	-1.33526	-1.56942
chr5	56483795	56484379	1	2.27062	1.65084	1.13979	1.03867	0.267159	0.209743	0.325883	0.51987	1.30388	1.19225	0.979078	1.00279	0.881021	0.832014	0.779179	0.639721	0.855375	0.721264	0.0173288	-0.0407671	-0.597363	-0.605683	-0.291593	-0.348378	-0.547881	-1.64255	-1.45208	-1.08735	-0.996385	-1.05471	-0.961765	-0.99048	-1.24954	-1.05415	-0.944879	-1.16158	-0.821182	-0.778157
chr22	40573188	40574242	1	1.56931	1.52774	1.52183	1.91895	1.35157	2.27046	0.253774	0.477041	-0.916172	-0.59244	0.206162	0.63418	0.0790347	0.665289	-0.311485	-0.497109	0.531542	-0.260395	-0.0726231	0.234809	-1.38731	-0.412493	-0.377927	0.223002	0.389628	-0.176554	-0.308093	-0.779361	-1.15213	-0.343024	-0.136315	0.62886	0.150868	-0.753742	-0.995311	-1.7159	-2.26989	-1.17578
chr5	180633642	180634919	1	-0.256301	0.0639243	0.531593	1.10716	2.08294	2.27045	1.71099	1.3424	1.03286	0.774798	0.312543	0.811559	0.570887	0.391189	0.423398	-0.0591882	0.0325149	0.305682	0.0114346	-0.624744	-0.721828	-0.623933	-0.230602	-0.880896	-0.355556	0.163385	0.283672	0.244563	-0.456854	-0.0408572	-0.4062	-0.951907	-0.813998	-1.10128	-1.32716	-1.87378	-2.15602	-1.58682
chr6	107996121	107996971	1	1.02747	1.72531	2.27006	1.79088	1.6045	1.48598	1.00218	0.739818	0.710396	0.579056	0.575711	0.716596	1.03505	0.846773	0.215448	-0.366917	-0.216824	-0.229596	-0.10072	-0.400782	-0.834029	-0.759497	-0.583252	-0.792682	-0.733696	-0.975876	-1.32474	-0.666475	-0.732752	-0.530935	-0.166099	-0.346217	-0.932279	-0.764989	-1.23939	-1.43189	-1.10065	-1.09494
chr6	24774788	24776104	1	1.52174	1.90575	2.21814	1.96124	2.26945	1.63096	1.35049	1.26015	0.824325	-0.138933	-0.595789	-0.212065	-0.517725	-0.688819	-0.287283	-0.888244	-0.318395	-0.757795	-0.379431	-0.304515	-0.209612	-0.252453	-0.884408	-0.788205	-0.743687	-0.416029	-0.534407	-0.627852	-0.340819	-0.246067	-0.0668372	-0.0803865	-0.415048	-0.310674	-0.97504	-1.31128	-0.953375	-0.697076
chr11	66056209	66057193	1	0.674479	1.1559	1.59486	1.81762	2.26917	1.69916	1.12274	0.972102	0.809089	0.541277	0.449642	0.480814	0.570792	0.52125	0.81112	0.338871	-0.0212685	-0.168524	-0.282341	-0.202976	-0.627029	-0.38008	-0.373857	-0.505571	-0.296084	-0.224455	-0.315755	-0.650826	-1.29532	-0.790434	-0.960832	-0.722387	-1.20548	-1.17817	-1.63923	-1.48505	-1.18084	-1.3224
chr19	51231717	51231910	1	0.664575	1.39906	2.26812	1.40224	1.41701	1.68019	1.19655	0.871735	0.538749	0.437704	0.799016	0.760917	0.668206	0.483731	0.146263	0.217052	-0.198558	-0.276374	0.383822	-0.438534	-0.651878	-0.279067	0.148751	0.0165826	-1.12509	-0.22964	0.00712499	-1.55429	-0.370822	-1.03323	-1.29147	-0.907165	-1.92855	-0.685273	-1.43834	-1.20384	-1.17728	-0.718007
chr11	66610233	66611332	1	2.26798	1.60029	0.73204	0.782929	-0.102106	0.0163535	-0.0383825	-0.828068	-0.484594	-0.199289	-0.240387	-0.0424049	0.344961	0.479718	0.612672	0.568689	1.21885	0.765833	0.457013	0.613997	-0.732599	0.260744	-0.150011	0.623405	0.948461	1.35565	1.16222	0.518376	-0.971839	-1.38109	-1.49274	-0.565536	-1.19438	-0.54972	-0.836597	-1.68749	-2.0003	-1.83264
chr11	3028023	3028543	1	2.26616	1.94603	1.37041	1.08294	1.19342	0.757518	0.884783	0.740835	0.762148	0.50097	0.695173	0.898957	0.288819	0.254164	0.300285	0.50088	0.571082	0.558247	0.0236699	-0.0120226	-0.281295	-0.311625	-0.965193	-0.97456	-0.781234	-0.735708	-0.230568	-0.045224	-0.211844	-0.411225	-1.37433	-1.69062	-1.73398	-1.6781	-1.14644	-1.1325	-1.07033	-0.809694
chr15	74340654	74341176	1	2.26604	0.488188	0.534357	1.22051	-0.880308	0.581795	1.92185	1.46118	-0.0543568	0.680701	1.28476	-0.815333	-0.478592	0.427448	0.883592	0.616204	-0.513126	0.579983	-0.643372	-1.07474	0.189493	-0.0805054	-1.08583	1.24216	0.383428	-2.37126	-1.36965	-0.42794	-0.148499	-0.965257	-0.793348	-0.347814	-1.04012	-0.558815	0.891572	-0.480858	-1.26611	-0.257422
chr2	190177405	190177802	1	-0.473596	0.92623	2.26603	1.42742	-0.126609	0.0482132	0.22392	0.545504	1.0654	1.39113	1.33634	1.3902	1.17936	1.3985	0.818817	0.104037	0.249126	0.0217916	0.0337216	0.0409508	0.231239	0.442456	-0.41995	0.183615	-0.420609	-0.993588	-0.727957	-0.810502	-1.0121	-1.25661	-0.650884	-0.872421	-0.379751	-0.893577	-1.37019	-1.51419	-1.72239	-1.67907
chr10	135121331	135122998	1	0.202663	0.614959	0.686583	0.974978	1.40828	2.26596	1.98478	1.03929	0.777442	0.376728	-0.795358	-1.14406	-0.710625	-0.568465	0.342955	1.78509	0.670884	0.20493	0.476848	-0.163643	0.311031	0.702307	0.271182	-0.274439	-0.241318	0.386207	-0.310707	-0.46208	-0.891924	-2.03075	-0.886347	-1.48101	-1.061	-0.343657	-0.354038	-0.882803	-1.40785	-1.47302
chr17	8021985	8024004	1	-0.844108	0.102866	1.30883	1.9889	2.26568	1.93894	1.25286	0.443215	0.669671	0.71052	0.228697	0.595057	0.666439	0.51111	0.582849	0.499273	0.340832	0.577536	0.227276	-0.171163	-0.911064	-0.818793	-0.194257	-0.0711132	0.0104154	0.105355	-0.171198	-0.585477	-1.29791	-0.85317	-0.931429	-0.809956	-0.241426	-0.811088	-1.28205	-1.4619	-1.91101	-1.65921
chr12	56509848	56510682	1	0.304088	0.789969	1.42383	1.8958	2.26497	2.19406	1.65001	1.35526	1.0164	0.669482	0.219538	0.498257	0.0168693	0.071494	0.503918	0.0258221	0.0171327	-0.166456	-0.279009	-0.315654	-0.854136	-0.680384	-0.47923	-0.558558	-0.274867	-0.225364	-0.80057	-0.799923	-1.35522	-1.21353	-0.613498	-0.486642	-0.44343	-0.324654	-0.894104	-1.38588	-1.43334	-1.33244
chr2	30669669	30671073	1	0.726562	1.10996	0.975048	1.39775	0.899018	2.26394	2.14675	1.39134	1.33184	1.41876	0.598408	0.23399	1.07349	0.616317	-0.0140797	-0.412889	-1.02288	-0.450222	-0.724346	-0.708559	-0.670679	-0.551993	-0.974276	-1.48616	-0.771146	-0.782707	-0.180632	-0.590357	-0.0586084	-1.23144	-0.00672171	-0.616807	-0.818035	-0.599619	-1.15371	-0.748776	-0.983321	-0.625215
chr22	20898177	20898626	1	0.317844	0.561543	1.15316	1.28619	1.02445	2.054	0.489981	0.925748	0.301004	0.809866	1.29383	2.26381	1.28545	1.85431	0.290191	0.285079	-0.48474	-0.692409	-0.353339	-1.16732	-0.424488	-0.411698	-0.0680234	-0.423679	-0.519624	-0.586045	-0.660973	-0.821688	-0.724908	-0.738877	-1.17552	-0.858358	-1.24013	-0.941514	-1.31815	-1.2546	-0.948351	-0.382017
chr9	138870508	138871327	1	0.68851	1.70642	2.26373	1.61227	1.24739	0.627104	0.3281	-0.0591092	0.34684	0.338799	0.341731	0.759044	0.916765	0.843789	0.846166	1.1147	1.21892	0.465573	0.25589	0.039059	-0.512135	-0.456966	-0.482754	-0.94219	-0.437048	-0.463086	-0.45193	-0.443373	-0.474592	-1.03081	-0.967124	-1.02385	-1.22512	-1.81356	-1.80232	-1.19526	-1.32377	-0.855816
chr19	12847719	12848519	1	0.978216	1.17577	1.42286	1.83369	2.26354	2.11262	1.22455	0.781915	0.689171	0.476791	0.0368793	0.261677	-0.0391615	0.228228	0.691817	0.0866759	-0.14907	-0.338718	-0.0721404	-0.267339	-0.374711	-0.233358	-0.15197	0.0715019	0.0213249	0.283277	-0.158196	-0.812131	-1.17413	-1.00517	-1.09669	-0.852213	-1.00405	-1.01055	-1.41855	-1.52137	-1.52653	-1.43448
chr17	38252273	38252812	1	0.83004	1.31321	2.04462	2.26206	1.51707	1.47288	0.896371	0.618232	0.984195	1.00032	0.798513	0.781986	0.632691	0.565222	0.767667	0.233596	-0.0359703	-0.144645	-0.524552	-0.424954	-0.774363	-0.855	-0.761556	-0.749747	-0.817349	-0.748786	-0.570195	-0.967222	-1.20325	-1.02309	-0.735448	-0.449707	-0.83827	-0.929134	-1.4424	-1.31961	-0.709024	-0.6944
chr2	96970806	96971853	1	0.879767	1.05627	1.25598	1.37333	1.53822	1.5184	1.31904	2.262	0.652657	0.0834273	0.581192	0.226765	-1.18518	-0.346505	0.703027	-1.28591	-0.78816	0.195633	-0.410728	-1.0143	0.142496	0.336801	-0.974355	-1.61129	0.598866	0.44888	-0.876559	0.0613983	-0.485137	-0.66671	-1.39285	-0.462958	0.11856	0.466167	-0.2114	-1.39552	-1.25078	-1.46054
chr19	37287904	37288769	1	-0.0286381	0.144702	0.559168	1.40178	2.26048	2.1983	1.47462	1.26204	1.17201	0.99149	0.937643	1.12171	0.717366	0.688485	0.864618	0.206762	-0.0501972	-0.197281	-0.565106	-0.480192	-0.471798	-0.609844	-0.960378	-0.664188	-0.965859	-0.796757	-0.893127	-1.11706	-0.942331	-0.225354	-0.469874	-0.159231	-0.74659	-0.598973	-1.15322	-1.1373	-1.39982	-1.36806
chr17	80250283	80251108	1	-0.262605	-0.0708102	0.453843	1.40953	2.01929	2.26018	1.68877	1.26712	1.21712	0.718508	0.863019	0.977965	0.706917	0.486795	0.51025	0.216405	-0.149872	-0.081783	0.0417984	0.0484014	-0.519593	-0.279241	-0.169637	-0.306404	0.0331639	-0.0183839	-0.0348042	-0.914977	-0.994501	-1.02988	-1.19094	-1.04316	-1.41323	-0.991998	-1.46216	-1.35774	-1.1853	-1.44207
chr11	63952752	63953852	1	0.792308	0.954767	1.13635	1.28566	1.71792	2.25969	1.56101	0.997963	0.215632	0.653784	0.949573	0.399125	0.374471	-0.0444875	-0.0116185	0.160372	0.458118	-0.791452	0.00627642	-0.00124124	-0.442962	-0.494349	-0.820127	0.216082	0.41295	0.407384	0.174546	-0.717152	-1.1994	-1.16673	-0.600897	-0.391618	-1.044	-0.862182	-2.0172	-1.48258	-1.96582	-1.08016
chr12	49581918	49583151	1	-0.738904	-0.0903625	1.09212	2.01817	2.25957	2.08765	1.37102	1.08173	0.502218	0.382699	0.377024	0.747501	0.486171	0.274048	0.307861	-0.309347	-0.000645511	-0.0678331	0.537475	-0.24571	-0.661466	-0.607273	-0.801193	-1.19822	-0.78142	0.111498	-0.263849	-0.484508	-0.436974	-0.269104	0.0324187	0.410085	0.111147	-0.33239	-1.3345	-1.71895	-2.24471	-1.60306
chr17	8802122	8802892	1	0.0158118	0.053949	0.450253	1.5258	2.13349	2.25824	1.63022	1.10252	0.923105	0.27712	0.53632	1.14171	0.650871	0.970859	0.786169	0.13789	0.286266	0.353209	-0.154142	-0.667003	-0.895045	-0.56833	-0.185558	0.066875	-0.481153	-0.745724	-0.349655	-0.969626	-0.865424	-0.620156	-0.920335	-0.281323	-0.621451	-0.933614	-1.18305	-1.51917	-1.41786	-1.92206
chr9	139743322	139744329	1	-0.268429	0.24661	1.00757	0.678167	1.38975	2.25807	0.804986	1.71638	0.310975	0.585017	0.993639	-0.875868	-0.156046	0.000175754	0.662971	-0.167923	0.311052	0.28432	0.300612	-0.123802	-0.572878	-0.311864	-0.897215	-0.298965	1.36598	-0.203528	1.07361	0.714801	-0.1896	-1.01052	-1.34427	-0.31895	-2.24931	-1.11474	-1.35056	-1.25715	0.0640787	-2.05713
chr19	40950005	40950857	1	-0.226127	-0.0387323	0.258771	1.12736	2.25771	1.98799	1.46832	1.2596	1.03239	0.624329	0.649278	0.754869	0.554844	0.362326	0.602218	0.180571	0.411694	0.226164	0.205335	0.0890314	-0.241664	-0.320919	-0.0945982	-0.300207	0.0205079	0.349194	0.333033	-0.271281	-1.01106	-0.6998	-1.28569	-1.15891	-1.33672	-1.20081	-1.44604	-1.82501	-1.87403	-1.42395
chr11	62521138	62522059	1	0.691083	0.820736	1.09399	1.89699	2.24587	2.25763	1.49387	1.05594	0.900923	0.404459	0.612719	0.81844	0.742765	0.255819	0.249224	0.019211	-0.271299	-0.251062	-0.673602	-1.24154	-1.75391	-1.2812	-1.24808	-0.635986	-0.372774	-0.028199	-0.301119	-0.983615	-0.937298	-0.893292	-0.302268	-0.351768	-0.791941	-0.461461	-0.812454	-0.73926	-0.327039	-0.900515
chr17	40760821	40761981	1	1.18874	1.40927	1.70777	2.00852	2.25749	1.47411	0.289488	-0.31191	-0.0381224	-0.0847639	0.114732	0.413418	0.409523	0.213785	0.187186	0.0921286	-0.106869	-0.77811	-0.133293	0.0174622	0.0867956	-0.0875069	0.401006	0.680559	0.523564	0.570199	0.283435	-0.542324	-1.52895	-1.61523	-1.43136	-0.793537	-0.861065	-0.405781	-1.56603	-1.28416	-1.5539	-1.20627
chr20	3203500	3203832	1	0.674447	0.835058	1.29206	2.21075	2.25731	0.978443	0.322971	0.6401	0.0788388	0.603038	0.252699	1.04005	0.603367	0.864172	0.271035	0.149779	0.663654	0.439	-0.243621	-1.02271	-1.22887	-0.696426	-1.79832	-0.652167	0.206772	-0.0142039	0.492154	0.195242	-0.651653	-1.65184	-0.519879	-0.364937	-0.652118	-0.38059	-0.694671	-0.72634	-1.75856	-2.01405
chr19	36207485	36209414	1	0.00203513	0.274955	0.397935	1.08221	2.25622	2.1266	1.5287	1.21207	0.982299	0.500802	0.652909	0.876479	0.59801	0.550104	0.493739	0.25997	0.0790017	-0.131532	-0.000913569	0.12222	-0.415527	-0.295472	-0.208867	-0.728997	-0.262746	0.154819	0.0252356	-0.098754	-0.332417	0.0996597	-1.03718	-1.45018	-1.66986	-1.69525	-1.50287	-1.50755	-1.53533	-1.40254
chr19	50393122	50394144	1	2.2548	1.72824	1.23983	1.66748	0.538877	0.448038	1.3188	0.824426	-0.031706	-1.09579	-0.630039	-1.33398	-0.217105	0.455186	-0.72229	0.151047	1.22001	0.273104	0.518436	0.838508	0.248382	-0.0668415	-0.871182	0.125492	-0.29854	-0.6904	-0.404578	-1.2034	-1.02466	-2.59883	-1.15694	0.243607	-1.1666	0.398516	-0.639906	-0.656003	0.582089	-0.266079
chr12	7791192	7791848	1	0.861593	0.824603	1.38922	2.25467	1.63497	1.04609	0.628339	0.180156	0.23951	-0.0040926	0.067194	0.679285	0.813395	1.32349	1.14465	1.09553	0.981067	0.681629	0.373803	0.489214	-0.739128	-0.606705	-0.509747	-0.432247	-0.839703	-0.88939	-0.963255	-0.882022	-1.04877	-0.764914	-0.526015	-0.976124	-1.21244	-1.15562	-1.46817	-0.999111	-1.17374	-1.51722
chr1	161275475	161276471	1	-0.229492	0.265002	0.868931	0.904236	1.73199	2.25422	1.76478	1.83688	1.44277	1.08237	0.952184	1.10417	0.0724771	-0.134757	-0.305139	-0.268183	-0.175035	-0.273252	-0.789933	-1.30765	-1.24289	-0.446675	-1.03511	-0.450374	-0.190893	0.154554	0.407129	-0.011802	-0.326065	-0.41549	-0.101057	-0.151237	-0.815891	-0.64536	-0.922731	-1.26455	-1.48642	-1.85173
chr20	34251685	34253390	1	1.17969	1.36445	1.77329	2.25408	1.84223	1.2723	0.88907	0.678303	0.518544	0.585374	0.185477	0.598222	0.50589	0.143613	0.416646	0.46792	0.557115	0.352055	0.153513	-0.0241061	-0.637942	-0.386212	-0.700599	-0.558545	-0.236685	-0.249969	-0.812477	-0.855314	-1.09541	-0.824483	-0.847103	-0.842823	-0.619571	-0.829004	-1.28034	-1.37299	-1.74609	-1.81813
chr7	99774799	99775616	1	1.62909	1.55031	1.1913	1.59951	2.25402	1.71205	1.2132	1.03083	0.755093	0.0193266	-0.125285	0.19747	-0.123067	-0.188333	0.153923	-0.27652	-0.297258	-0.0641978	-0.280854	-0.297671	-0.692645	-0.353146	0.385414	0.403787	0.324454	0.00991764	0.143755	-0.434297	-0.777971	-1.60538	-1.97415	-0.858978	-0.881252	-0.433176	-1.11949	-1.53531	-1.45772	-0.796763
chr1	46048989	46050801	1	0.593582	1.1634	2.05802	2.21482	2.253	2.25354	1.4244	0.985366	1.21881	0.30519	-0.505301	0.289206	-0.0924097	-0.305392	-0.0833488	-0.612274	-0.674522	-0.690022	-1.11942	-1.05319	-1.0679	-0.808877	-0.371289	-0.36865	-0.282674	0.128933	-0.289279	-0.568124	-0.830481	-0.342262	-0.150682	-0.139571	-0.491785	-0.562592	-0.60639	-0.592071	-1.07436	-1.20541
chr11	67236254	67237100	1	-0.165565	1.27576	2.24728	1.65629	2.25344	1.80289	0.85325	0.433678	0.0544705	-0.525363	-0.0401527	-0.103481	0.180502	-0.0794943	0.0971304	0.257696	0.14397	0.15422	-0.172077	-0.218326	-0.12573	-0.186368	0.42135	0.0107328	0.0951715	0.569519	0.726333	0.307535	-0.417036	-0.278766	-0.869093	-1.15643	-1.53555	-1.32926	-1.40413	-1.60883	-1.79823	-1.52733
chr12	53773116	53774648	1	1.38668	1.5877	1.60732	1.66119	1.83967	2.25233	1.24366	0.19537	0.358404	-0.187091	-0.613799	0.793797	0.090195	-0.310408	-0.666453	-0.692997	-1.55673	-0.611497	-0.861251	-0.297413	-1.54721	-1.3795	-0.928187	-0.639864	0.39864	0.547691	0.699456	-0.0864875	-0.836519	-1.04879	-0.937424	-0.213369	-1.04967	-0.412297	0.504352	-0.696847	0.236515	0.17084
chr1	55683235	55683556	1	2.25184	1.20706	0.435874	1.32473	1.31414	0.858701	0.65899	0.737131	0.766275	0.944383	0.92529	1.07538	0.50905	0.82044	0.585487	0.205548	0.261278	0.347294	-0.390807	-0.145066	0.071177	-0.110857	-0.237428	-0.408633	-0.518119	-0.699553	-0.361364	-0.191737	-0.345098	-0.535088	-0.40557	-0.826527	-1.48109	-1.74603	-2.18397	-1.77689	-1.38234	-1.55391
chr4	2572408	2572969	1	1.77826	1.84226	1.97792	2.25163	1.46038	0.753915	0.547659	0.654093	0.435855	0.23861	0.290003	0.6102	1.06227	0.280183	0.0173019	0.0232584	0.273667	0.0623569	-0.842824	-0.660134	-1.11762	-1.11921	-1.09059	-1.58321	-1.11194	-1.18716	-1.1739	-1.34761	-1.05011	-0.0675522	0.607947	-0.0811233	-0.233389	-0.535923	-0.626166	-0.300089	-0.59781	-0.441392
chr19	16181124	16181850	1	0.660603	0.345106	0.502353	1.93238	2.25161	1.81739	1.27585	1.09635	0.680919	0.830506	0.788404	1.41752	0.625189	0.615832	0.499927	0.257008	0.264803	0.0559259	-8.10959e-05	-0.544267	-1.22262	-1.23616	-1.02724	-1.25895	-0.896596	-0.254387	0.0224276	-0.440033	-1.21148	-0.980508	-1.04458	-0.739824	-0.215624	-0.491767	-0.950818	-0.925503	-1.09295	-1.40671
chr7	100289229	100289693	1	2.10986	1.89687	1.62431	1.90084	2.25119	1.58344	0.892102	0.216356	0.426488	0.0587251	0.0118878	0.420026	0.220292	-0.0336287	0.0545638	0.377567	0.203918	0.292344	-0.105342	-0.0737731	-0.48208	-0.358145	-0.272049	-0.297306	-0.323124	-0.540187	-0.470146	-0.933565	-0.811309	-1.11536	-1.37507	-0.976458	-1.08246	-0.933108	-0.99297	-1.02689	-1.22539	-1.11242
chr20	32950781	32951788	1	0.822141	1.62804	2.25064	1.39418	1.68174	1.61975	1.24478	1.07879	0.614087	0.253684	0.841757	0.664306	-0.175694	0.460246	0.459608	-0.849323	0.264122	-0.0848758	-0.831962	-0.878991	-0.767201	0.250205	-1.05421	0.0449471	-0.0660546	-0.912984	-0.407848	0.214987	-0.616935	-0.191443	-1.11406	-1.55043	-0.584724	-1.09039	-1.22982	-0.587597	-1.50499	-1.28847
chr12	57022570	57024375	1	0.481869	1.09915	1.41303	1.58993	2.24961	1.68175	1.11965	1.07357	0.471148	0.408165	0.582334	0.926534	1.07544	0.574161	0.318956	0.0673404	0.299806	0.467909	0.190259	0.191815	-0.555561	-0.363915	-0.743063	-0.986016	-1.00075	-0.725014	-0.621641	-0.4817	-0.915475	-0.467875	-0.561873	-1.07756	-1.17246	-0.915514	-1.20527	-1.17727	-1.66591	-1.64555
chr1	219362458	219362860	1	2.24908	2.14366	1.47452	0.828445	0.940349	-0.091736	-0.196055	0.18607	1.34982	1.26033	0.950873	0.973884	1.05934	0.868117	0.802233	0.566746	0.498776	0.357838	-0.451339	-0.239485	-0.523779	-0.410024	-0.803945	-0.908685	-1.11169	-1.10204	-1.32614	-0.871438	-0.970452	-1.30489	-1.28427	-0.997203	-0.784195	-0.580113	-0.608865	-0.560374	-0.607314	-0.776057
chr7	2026122	2026659	1	0.583453	1.31246	2.20776	2.249	1.60177	1.18551	0.877165	0.839984	0.691664	0.872289	1.20402	1.04908	1.23044	0.89794	-0.697866	-0.536416	-0.448318	-0.405814	-0.447508	-0.363853	-0.726698	-0.780302	-0.626126	-0.750621	-0.759012	-0.767113	-0.864593	-0.796051	-0.578448	-0.291493	-0.0976611	-0.916571	-0.905098	-1.17765	-0.997358	-1.20809	-0.953604	-0.706272
chr22	24829962	24831032	1	1.59579	2.01096	2.24895	1.77988	1.11448	1.00198	0.774846	1.04133	1.1492	0.90867	0.539751	0.401695	0.559372	0.0551144	0.211605	-0.161209	-0.306497	-0.542097	-0.027699	-0.0371386	-0.0938258	-0.187879	-0.395319	-0.373946	-0.368132	-0.151107	-0.392511	-0.914023	-0.97745	-1.22857	-1.10301	-0.833681	-1.32354	-1.03098	-1.44317	-1.30326	-1.10171	-1.09687
chr6	33398768	33399123	1	-0.229557	0.429611	0.704129	1.04366	2.05066	2.24816	1.50067	0.559937	0.558878	0.517415	0.0455221	0.191297	1.35279	1.13959	0.267897	0.0016848	-0.465743	-0.955495	-1.17595	-0.765565	-0.585917	-0.856648	-0.40595	0.316791	-0.0462957	0.363783	1.51825	0.17003	-0.649847	-0.307704	-0.593965	-0.26119	-0.128867	-1.06723	-1.63905	-1.53229	-1.60067	-1.71284
chr9	132646740	132647437	1	1.45706	1.46692	1.46826	1.88799	2.24761	2.21597	1.38413	1.02295	0.60185	0.202176	0.635733	1.02108	0.324432	-0.0703262	-0.876329	-0.865782	-0.707433	-0.586454	-0.544273	-0.674382	-0.91445	-0.678892	-0.679537	-0.863247	-0.468388	-0.254277	0.0542721	-0.369082	-1.01369	-0.556989	-0.414613	-0.474766	-0.658188	-0.607289	-0.971768	-0.696608	-1.13366	-0.91
chr15	75743050	75744981	1	1.26242	1.54949	1.79826	1.77719	2.18224	2.24591	1.56394	1.11836	0.850404	0.0681412	-0.0179354	0.0978677	0.135258	-0.417817	0.155922	-0.193334	-0.323605	-0.166084	-0.2741	-0.732965	-0.913414	-0.863035	-0.311191	-0.389707	0.0310296	-0.31265	-0.228545	-1.02723	-1.47239	-1.26068	-0.743881	-0.439984	-0.855148	-0.627948	-0.652416	-0.794165	-0.919611	-0.898602
chr11	71751471	71753250	1	0.322279	0.709482	1.74386	1.97418	1.72295	2.24585	0.460838	-0.272443	0.259161	0.511207	0.756128	1.44185	-0.157598	0.917224	0.969949	-0.737237	1.44444	-0.697214	-0.590372	-0.494114	-0.951605	-1.29467	-0.774001	-0.729533	-0.859922	-0.402598	0.00451752	-0.447226	-0.268816	0.062819	-0.786101	-0.463388	-0.0883748	-1.61058	-0.528215	-1.39265	-0.758563	-1.24151
chr19	4909581	4910518	1	0.654002	1.38045	1.74001	2.2458	0.634832	1.62343	0.591462	0.0558633	-0.744158	-0.59819	-0.390764	0.813155	0.170069	-0.413308	0.212248	0.45303	-0.189397	-0.0243687	-0.149489	-0.687307	-0.531635	-0.968562	0.573508	1.35614	0.485747	0.907931	0.337488	-0.262191	-2.26334	-2.35119	-0.783468	-1.36644	-0.174599	-1.16679	-0.922857	0.343335	0.0193325	-0.609784
chr17	65370640	65370992	1	2.24476	2.09721	1.9295	2.15935	1.63259	1.16067	0.705386	-0.571279	0.291352	-0.123575	0.189147	0.229049	-0.492129	0.154467	-0.201927	-0.193087	0.32412	-0.686515	-1.20031	-0.54627	-0.958503	0.633683	0.322146	0.624488	-0.0979984	-0.50345	-0.183341	-1.31962	-0.652856	-0.652999	-1.51295	-0.490131	-0.191127	-0.195035	-1.24424	-0.73299	-1.29161	-0.655972
chr19	39892931	39893704	1	1.83982	2.24444	2.15221	1.43713	1.41044	1.40243	1.2611	1.25054	1.07629	0.541793	0.35714	0.12321	-0.29762	-0.545869	-0.0494968	-0.271392	-0.27447	-0.151509	-0.0217317	0.191318	-0.170474	-0.135205	-0.359422	-0.697266	-0.335781	-0.379315	-0.48769	-1.03781	-1.1474	-0.81705	-1.00139	-0.848359	-1.25054	-1.13767	-0.873174	-0.990728	-1.10621	-0.900288
chr19	36544790	36546032	1	0.856516	0.77664	0.767569	1.58796	2.15723	2.24342	1.44427	0.866387	0.663771	0.31083	0.319833	0.587966	0.463319	0.411569	0.503162	0.0586946	0.132945	0.101209	-0.170702	0.00948974	-0.3985	-0.287701	-0.229415	-0.291051	0.0781461	0.189876	0.0419886	-0.395792	-0.975557	-0.732646	-1.19436	-1.04195	-1.01161	-1.09256	-1.46043	-1.99991	-1.60888	-1.6817
chr8	144691287	144692424	1	2.24322	2.06505	1.70045	1.67647	1.7952	1.60481	1.24663	1.19297	0.908292	0.162899	0.0660032	0.250107	0.0458667	-0.0940171	0.260054	-0.0752399	-0.285348	-0.417243	-0.356388	-0.242435	-0.886249	-0.844195	-0.805143	-0.763589	-0.393692	-0.0482099	-0.3633	-0.532099	-1.14949	-0.98633	-1.04246	-0.744183	-0.953568	-0.768832	-0.801274	-0.861856	-1.03389	-0.768986
chr7	100136300	100137080	1	0.627299	0.746528	0.841869	1.45657	2.24251	2.23546	1.80248	1.67871	1.31849	0.682034	0.667255	0.732778	0.406258	0.231713	-0.174949	-0.997566	-0.583093	-1.19443	-0.943763	-0.980044	-0.879173	-1.05482	-1.16858	-0.67808	0.123246	-0.0686211	-0.146354	-0.298497	-0.409325	-0.368936	-0.801037	-0.468505	-0.712483	-0.434235	-1.21253	-1.10904	-0.381519	-0.727638
chr1	203258610	203260216	1	-0.359367	0.380628	1.40713	1.9654	2.24217	2.0682	1.85021	1.73649	1.30356	0.798454	0.423988	0.491235	0.51876	0.0875076	0.205883	-0.39615	-0.539906	-0.439649	-0.355635	-0.490009	-1.12365	-0.782603	-1.15773	-1.4095	-0.879992	-0.452385	-0.232077	-0.208302	-0.949646	-0.594748	-0.893242	-0.33092	-0.726379	-0.550549	-0.816837	-0.715332	-0.424293	-0.65069
chr19	6372384	6373663	1	1.40288	1.49855	1.43281	1.48493	2.15	2.24177	1.71674	1.63959	1.15332	0.223919	0.289401	0.238274	-0.180831	-0.565079	-0.197337	-0.348501	-0.219388	-0.572156	-0.578534	-0.654671	-1.17339	-1.08693	-0.684929	-0.568071	-0.24237	-0.0297491	-0.105516	-1.04584	-0.888571	-0.726585	-0.557951	-0.380397	-1.00888	-0.871571	-0.671448	-0.883723	-0.713017	-0.516745
chr17	73029783	73031354	1	-0.141215	0.377199	0.603574	0.516146	1.35123	1.43985	1.11933	0.397459	-0.375429	-0.793367	-0.121935	-0.223561	-0.455505	1.05254	-0.283965	0.55192	1.30408	-1.30008	-0.964526	-0.368862	-1.3984	-0.933655	-0.742883	0.0753738	0.265241	0.00867982	2.01343	1.46588	-0.175631	-1.25137	-0.398271	2.24142	-0.408788	-0.166627	0.164591	-1.34168	-0.988507	-2.1137
chr19	49834851	49835188	1	-0.200564	0.888302	2.10713	2.24069	1.92464	1.31821	0.976371	1.1124	1.0663	0.801155	0.72238	0.869233	0.187264	0.425676	0.368664	0.315622	0.371299	0.260137	-0.100982	-0.00787856	-0.331312	-0.270595	-0.715721	-1.18684	-0.959637	-0.858971	-1.05055	-1.18822	-1.33717	-1.03893	-0.73821	-0.437856	-0.765502	-0.611345	-1.34014	-1.1491	-0.771675	-0.894275
chr19	56651989	56652656	1	-0.378373	-0.310261	0.281573	1.63701	2.23935	2.21558	1.5563	1.23853	1.02536	0.745023	0.807165	0.55589	0.350677	0.594665	1.06867	0.391228	0.183135	0.140055	0.0119724	-0.0770123	-0.326891	-0.194302	-0.474784	-0.187275	-0.163828	-0.38952	-0.424624	-0.889362	-0.805905	-0.681789	-0.674953	-0.666637	-1.18614	-1.30852	-1.77764	-1.72846	-1.10334	-1.29257
chr22	36767084	36767638	1	-0.122697	0.362822	0.493005	0.653169	0.985242	0.720783	0.633828	0.449174	1.31531	2.23898	1.49352	0.304119	0.422908	0.377602	-0.180384	0.400193	0.820703	0.269417	-0.37721	-0.505652	-0.711734	-0.219649	-0.830161	-1.62525	-1.31553	-0.720804	-1.59528	-2.47731	-1.47211	-1.82133	-0.335988	0.989938	0.991919	0.624218	-0.12085	0.405901	0.115202	-0.636013
chr21	15914055	15914862	1	2.23801	1.85702	1.07056	0.586546	0.529103	0.288022	0.619851	0.906441	1.26651	1.92024	1.23228	1.23079	0.332281	0.444368	-0.0302291	-0.684652	-0.51559	-0.691309	-0.961111	-1.04872	-0.814476	-0.581932	0.0144781	0.259682	-0.423384	0.215062	0.237295	0.221914	-0.464537	-0.570138	-0.250494	-0.402723	-0.818895	-1.11523	-1.24022	-1.78639	-1.32247	-1.74794
chr19	50867845	50868131	1	-0.915117	-0.0853272	1.08133	1.59831	1.98103	2.23778	1.23081	0.358506	0.284481	0.11355	0.545982	1.07655	0.795873	1.00604	1.53671	0.685518	-0.619597	-0.24217	-0.206272	-0.333219	-0.665562	-0.684159	-0.00480536	-0.111434	-0.329157	-0.0799615	-0.590604	-0.473083	-0.347985	-0.336544	-0.0953833	-0.155776	-0.676558	-0.794609	-1.26828	-1.25614	-2.15181	-2.10892
chr2	11890618	11890888	1	2.23754	1.9192	1.28919	0.821061	0.400382	0.758501	0.214618	-0.275976	0.838749	1.02487	0.653989	1.38962	0.966351	1.26722	0.138168	-0.65586	-0.235356	-0.369831	-0.379051	-0.80609	-0.743705	-0.545874	-0.472867	-0.384618	-0.707233	-0.237311	-0.0248104	-0.177582	-0.824408	0.0315345	0.274424	0.331587	-0.0884742	-0.263868	-1.23514	-2.41986	-1.76967	-1.93942
chr19	10589612	10590084	1	0.278614	1.04233	1.50922	1.19055	2.2364	1.24936	-0.566979	0.41476	-0.0876706	-0.376784	0.164125	0.292962	0.482745	0.954454	-0.611188	0.951371	-0.287452	-0.358704	1.31692	0.745097	-0.525232	0.105336	-0.00626986	0.380672	1.25842	-0.576027	-0.255756	-0.231853	-0.740376	-1.75582	-0.236809	-1.11293	-1.14007	0.669276	-0.952658	-1.61981	-1.84157	-1.95866
chr14	23057859	23058814	1	0.0237051	0.118124	0.469927	1.37167	2.02931	2.23633	1.59982	1.46788	1.42405	1.03392	0.652097	0.739858	0.609188	0.478244	0.846428	0.167965	0.045914	-0.0966232	-0.0412423	-0.289542	-0.769307	-0.538705	-0.468192	-0.230526	-0.425316	-0.261903	-0.753318	-0.97792	-1.69843	-1.59894	-0.890726	-0.621666	-0.727809	-0.487151	-0.728223	-1.09047	-1.11488	-1.50353
chr6	37225083	37226116	1	0.746539	1.13327	1.75317	2.2357	1.82994	1.71764	1.12401	0.71181	0.705117	0.707338	0.393991	0.889639	0.443839	0.225394	-0.120563	-0.607984	-0.435432	-0.348434	-0.331996	-0.435699	-0.665212	-0.395398	-0.532544	-0.0632446	0.0323563	-0.0160937	0.090382	-0.428073	-0.521716	-0.494267	-0.315607	-0.219977	-1.06933	-0.698057	-1.82775	-1.8194	-1.85055	-1.54282
chr19	58951200	58952015	1	1.59091	1.96612	2.23565	1.91881	1.15858	1.08135	0.586872	0.578073	0.678024	0.605514	0.640633	0.618513	0.270195	0.181753	0.500126	0.00764049	-0.0375655	-0.294853	-0.241142	-0.0449043	-0.26209	-0.101025	-0.405195	-0.285912	-0.118979	-0.172349	-0.507678	-0.920336	-1.11932	-0.863298	-0.705844	-0.582681	-0.621152	-0.616904	-1.3509	-1.68557	-1.62589	-2.05518
chr1	28844436	28845564	1	-0.173727	1.09212	1.07159	0.065739	2.07145	-0.38565	-0.542667	0.726363	-0.752981	0.0933574	1.1326	-0.128601	0.42179	1.44797	0.748466	1.60003	2.23552	-0.240745	-0.782951	-1.28465	0.22	-0.340412	-1.12795	0.210729	0.855294	-0.834486	0.944233	-0.681166	-0.122381	-1.50996	-1.21868	0.625265	-1.5407	-0.986341	-0.111758	-1.2302	-1.12901	-0.437504
chr10	105880662	105882184	1	2.18955	2.23533	1.9972	1.78148	1.80408	1.77405	1.04999	0.901296	0.329686	-0.75607	-0.809523	-0.585968	-0.0945996	-0.313585	0.194293	-0.659885	-0.459241	-0.456307	-0.187029	-0.469295	0.0531561	-0.0076125	0.287924	-0.00888699	-0.222921	-0.0521027	-0.0983972	-0.462711	-1.03862	-1.04142	-0.969459	-0.678013	-1.1302	-1.10241	-0.800303	-0.957905	-0.448764	-0.786804
chr19	55769910	55771108	1	1.10782	1.01356	0.863483	1.40024	1.47223	2.23445	1.34044	1.05646	0.0789013	0.50093	0.448521	0.467463	-0.348027	-0.0547735	0.0900323	-0.102418	0.772282	-0.662192	-0.0844414	0.361582	-0.681919	-0.0184222	-0.168701	0.186099	0.979286	0.350454	0.572534	-0.91846	-1.5074	-1.29524	-1.7345	-0.389842	-1.46943	-0.803573	-1.52585	-1.59241	-1.48561	-0.453557
chr19	56186206	56186987	1	1.36184	1.29753	0.753575	0.735736	1.9799	2.2343	1.60008	1.04961	0.69322	0.104333	-0.104156	0.162243	0.208586	0.18541	0.516172	0.426707	0.392077	-0.0689447	0.162954	0.110193	-0.224452	-0.308349	-0.258812	-0.25554	0.148776	0.0170346	-0.0100991	-0.48731	-0.683646	-0.307875	-1.13154	-0.94043	-1.20265	-1.25214	-1.30119	-1.62898	-2.03059	-1.94359
chr12	121968537	121969075	1	2.22725	2.23275	2.23084	1.89004	0.95531	0.243828	0.117923	-0.196442	0.382095	-0.415473	0.0819376	1.19501	0.593628	-1.00815	-0.885852	-0.285814	-2.1942	-0.926796	-0.146653	0.114923	-0.157259	0.151156	-0.585137	0.0179424	-1.08043	-0.288646	-0.414527	0.187023	-0.077327	0.786049	-0.41157	-0.251372	-0.310246	-1.48695	-1.04801	-0.763185	0.463028	-0.936672
chr11	121322072	121323796	1	0.517785	0.580945	0.712906	1.18001	1.52778	2.23215	1.90666	1.61683	0.355419	0.43737	-0.119058	1.4382	1.03418	1.09865	-0.141294	-0.84017	-0.671676	-0.797762	-1.11474	-1.22238	-0.993091	-0.336673	0.0302327	0.129127	-0.238582	0.143503	0.149324	0.301034	-0.218338	-0.224537	-1.08505	-0.362935	-0.687644	-1.07843	-0.85511	-1.24875	-1.77749	-1.37838
chr19	36605623	36606732	1	-0.397041	0.0903878	0.846765	1.6557	2.23189	2.1883	1.65117	1.33672	0.907551	0.435997	0.435428	0.62323	0.484788	0.373379	0.736908	-0.0467927	0.0403692	-0.0383978	-0.0555884	-0.241093	-0.405344	-0.507412	-0.174907	-0.193333	-0.0446293	0.389655	0.266914	-0.456119	-0.834274	-0.675248	-1.23511	-0.96088	-1.42572	-1.42457	-1.60585	-1.489	-1.08293	-1.40092
chr19	54663189	54663884	1	-0.345159	0.144411	0.839521	1.55729	2.04662	2.23158	1.40896	0.9526	1.09065	0.969104	0.878231	0.663011	0.379661	0.523103	0.673868	-0.084289	0.0114468	-0.201056	-0.267797	-0.0657734	-0.170627	-0.169645	-0.353405	-0.0903841	0.31151	0.13056	-0.162181	-0.705415	-0.881072	-0.622797	-1.0347	-0.770152	-1.20716	-1.03135	-1.62638	-1.85082	-1.42078	-1.75119
chr16	68482144	68482777	1	2.23138	1.8802	1.70329	1.60165	1.53097	1.23683	0.686006	-0.242813	-0.86232	-0.523685	-0.0871244	0.54568	0.573839	-0.154221	-0.676261	-0.65446	-0.142357	-0.101664	-0.0555101	-0.167342	-0.553874	-0.238028	0.429983	0.865805	0.671116	0.537814	0.513616	0.423541	-0.503886	-0.751042	-0.873891	-1.15851	-1.21937	-0.812378	-0.900363	-1.79672	-1.60755	-1.34836
chr11	77705494	77706323	1	1.44725	1.23869	1.13888	1.69168	1.81487	2.23131	1.68185	1.26032	0.343171	0.231568	0.488859	0.431137	0.383339	0.51942	0.420454	-0.57598	-0.431154	-0.330038	-0.453556	-0.732934	-0.34096	-0.0972376	-0.125175	-0.188075	-0.435532	-0.265623	-0.316732	-0.288906	-0.231403	-0.910595	-0.735636	-0.926222	-0.999403	-0.947672	-1.28478	-1.53486	-1.32816	-1.84217
chr22	42176877	42177774	1	1.91247	1.97929	2.10329	2.23108	1.10813	0.873271	0.35794	0.352904	0.618008	0.808068	0.637155	1.10159	0.616713	0.443174	0.404943	0.120266	0.0516467	-0.139607	-0.447877	-0.564942	-0.603911	-0.812715	-1.04232	-0.901479	-0.544749	-0.928666	-1.01301	-1.06664	-1.07898	-0.734197	-0.283546	-0.142341	-0.237811	-0.650581	-1.41632	-1.0139	-0.866255	-1.2301
chr1	43637564	43638600	1	2.20233	2.23056	2.08222	1.79033	1.66263	1.56553	1.1558	1.01769	1.01178	0.25159	-0.119504	0.193572	-0.23564	-0.423789	-0.00606113	-0.176398	-0.215752	-0.180133	-0.311952	-0.530656	-0.888835	-0.872034	-0.443602	-0.518063	-0.40839	-0.950864	-0.70003	-1.02119	-1.22394	-0.864814	-0.659818	-0.573896	-0.770095	-0.803266	-0.522285	-0.715944	-0.477709	-0.54937
chr15	64381856	64382056	1	2.22982	2.15096	1.95104	1.62072	1.39194	0.787389	0.380859	-0.0594417	-0.529128	0.561844	0.660741	0.374581	0.354852	0.147896	1.01221	-0.107945	0.00361353	-0.136791	0.0643887	-0.298262	0.232751	-0.0762883	0.11341	-0.140201	-0.319644	-0.600601	-0.559304	-1.41153	-1.36667	0.10068	-1.59517	-1.22296	-0.661121	-1.53303	-0.532967	-1.68368	-0.293879	-1.01108
chr19	9419989	9420994	1	1.82186	1.67245	1.48965	1.89523	2.22974	2.06418	1.40409	1.20758	0.737716	0.309623	0.190176	0.325691	-0.0051859	-0.255692	0.172937	-0.552339	-0.14508	-0.498104	-0.810765	-0.573729	-0.780313	-0.788874	-0.517053	-0.445962	-0.151161	-0.678311	-0.801266	-1.0612	-1.15183	-0.936512	-0.399917	-0.389387	-0.814294	-0.741993	-0.729076	-0.745641	-0.70282	-0.844437
chr19	53496529	53497365	1	2.09892	2.22964	2.00008	1.27115	0.87493	0.830582	0.62374	0.432221	0.328266	0.0934747	0.531934	0.512564	0.502724	0.34021	0.295636	0.409933	0.725409	0.692746	0.708234	0.274352	-0.153567	-0.195644	-0.766022	-0.712657	-0.441782	-0.348092	-0.4688	-1.51784	-1.30273	-1.18598	-0.951311	-1.17769	-1.56335	-1.42575	-1.03973	-0.702689	-0.886567	-0.936538
chr7	99096967	99098157	1	0.0665628	0.422888	0.78949	0.887942	1.33858	1.67097	2.22855	1.81372	1.83625	1.16155	1.00956	0.446565	1.08917	0.27073	-0.521908	0.172853	-0.462659	-1.06414	-0.706436	-1.49071	-1.25253	-0.871877	-0.0327964	0.27032	-0.264706	-0.50339	-0.0586336	-0.614119	-0.917186	-0.645284	-0.351189	-0.222648	-0.498563	-0.870488	-0.128118	-1.06687	-1.47912	-1.45235
chr16	20774737	20775565	1	0.420804	0.432184	0.493321	0.93432	1.21356	1.32108	0.987566	1.83484	2.2283	1.62472	1.01134	1.37507	0.845992	0.86411	0.587756	0.00054671	-0.266124	-0.437024	-0.323459	-0.361827	-1.58094	-1.20438	-1.20247	-1.29836	-1.42865	-0.964405	-1.0192	-0.882961	-0.634806	-0.738433	-0.0374924	-0.256011	-0.431929	-0.446602	-0.897395	-0.709041	-0.5164	-0.537592
chr19	17970345	17971077	1	-0.134415	0.443133	1.30867	1.94008	2.22817	1.91165	1.35496	0.986498	0.92454	0.682419	0.818561	0.845628	0.547183	0.719171	1.00568	0.206255	0.167062	-0.137926	-0.371821	-0.487388	-0.683041	-0.578217	-0.632396	-0.722159	-0.262214	-0.243995	-0.530416	-1.0249	-0.736336	-0.860483	-0.563385	-0.555151	-1.06359	-0.965223	-1.59175	-1.38517	-1.27361	-1.28607
chr11	64535118	64535612	1	2.22781	2.11776	1.71505	1.17099	0.849427	0.678866	0.612887	0.584417	0.683674	0.418706	0.571754	0.809598	0.363737	0.289473	0.572374	0.674718	0.6867	0.802623	0.273856	0.0904834	-0.461904	-0.463046	-0.291889	-0.437384	-0.748546	-0.890288	-0.976951	-1.32192	-2.03228	-1.36745	-0.942527	-0.921384	-0.47062	-0.806269	-0.954013	-0.927285	-1.08649	-1.09465
chr17	38636476	38637362	1	0.0466878	0.272745	0.764038	1.38645	2.12324	2.22741	1.6807	1.00529	0.315939	0.474374	0.934698	1.83813	0.761821	0.453852	0.0377556	-0.219351	-0.376802	-0.174708	-0.945695	-1.29554	-1.22011	-0.894983	-1.40865	-1.74621	-0.753635	-0.893365	-0.774134	-0.300956	-0.305528	-0.0105805	0.378238	0.250439	-0.283789	-0.191916	-0.154427	-0.714304	-1.07696	-1.21017
chr19	36504944	36505660	1	0.299641	0.893435	1.63919	1.96728	2.0589	2.22429	1.53609	1.37392	0.923363	0.45804	0.652836	0.55718	0.375167	0.413437	0.453228	-0.254173	-0.42981	-0.440982	-0.362471	-0.263826	-0.845232	-0.731205	-0.847484	-0.974421	-0.70879	-0.419456	-0.217543	-0.778057	-0.860038	-0.244915	-0.277142	-0.371227	-1.07094	-0.954768	-1.38257	-1.38193	-0.993237	-1.01577
chr17	73197932	73198191	1	0.202762	0.23786	0.556625	0.526964	1.46892	2.22298	1.44237	0.482851	-0.180131	1.07099	0.725704	0.442116	0.884267	0.413081	-0.690647	-0.363059	-0.624416	-1.78764	-0.793399	-0.370548	-0.46839	-0.209115	-0.329881	0.870794	0.685593	-1.10142	-1.47461	-1.2249	-0.685175	-1.09869	0.928552	1.72384	1.05835	-0.235959	-0.5417	-1.09332	-1.98949	-0.682119
chr12	54019714	54020504	1	0.913377	1.12719	1.43374	1.58514	1.95247	2.22222	1.23256	0.784242	-0.464597	-0.738185	-1.08979	-0.304583	-0.0871365	0.703161	0.837321	-0.169516	0.148198	-0.540169	-0.801362	-0.142035	-1.3153	-0.0663648	-0.128403	1.06944	0.757662	0.00563521	-0.293784	-1.09166	-0.713097	-0.948806	0.0922185	0.0924165	0.159484	-0.50245	-1.66089	-1.06481	-1.9267	-1.06683
chr19	53445371	53446411	1	-0.683136	0.00936384	1.09048	1.7486	1.95337	2.22137	1.74733	1.57023	1.5966	1.13181	0.915574	0.983815	0.275922	0.094463	0.155786	0.0539724	-0.477183	-0.259363	-0.0977933	0.150629	-0.596364	-0.53359	-0.953732	-0.781653	-0.602936	-0.828142	-0.592329	-0.914491	-0.999432	-0.421746	-0.490895	-0.801163	-1.26588	-0.935034	-0.809875	-0.929046	-0.875689	-0.849835
chr1	36627293	36628132	1	-0.0197909	0.720168	1.86877	2.22131	1.35001	1.08842	0.694933	0.925505	1.25252	1.42524	1.20184	1.28773	0.417151	0.681405	0.557877	0.24201	0.454281	0.252145	-0.338749	-1.00557	-0.869281	-0.938558	-1.02046	-1.03381	-0.641095	-0.985515	-0.735296	-0.851707	-1.1626	-1.2165	-0.745799	-0.362318	-0.0376285	-0.524596	-1.07051	-0.831869	-1.26964	-0.980024
chr12	57852765	57853534	1	1.21251	1.36555	1.51017	1.51933	1.94875	2.22078	1.87607	1.05342	-0.04689	-0.413531	-0.668976	-0.0385433	0.174694	0.264549	-0.799539	0.510504	-0.14975	-0.992794	0.171518	-0.311068	-0.888721	-1.26441	-0.832399	0.146688	-0.429968	0.0617824	0.7517	0.053007	-0.154673	-1.0232	-1.60692	-0.551186	0.0592018	-1.25291	-1.35615	-0.447434	-0.575704	-1.09545
chr11	66383658	66384975	1	0.836396	0.851896	1.03529	1.75002	2.2205	2.19483	1.52626	1.0327	0.93998	0.618051	0.558478	0.648532	-0.037117	-0.229504	0.122973	-0.146367	-0.240796	-0.270111	-0.119238	-0.21995	-0.373466	-0.289153	-0.269015	-0.325707	0.081613	0.361221	0.102199	-0.453423	-1.05035	-0.788218	-0.978166	-0.782328	-1.23977	-0.894696	-1.62214	-1.31958	-1.48599	-1.74583
chr17	2614494	2615577	1	2.22034	2.00196	1.62595	1.44854	0.840168	0.642994	-0.00532526	0.36913	0.309835	-0.26878	-0.200088	-0.315112	-0.295546	0.0564263	0.590943	0.410758	0.544955	0.414374	0.26922	0.497697	0.403896	0.358778	0.359976	0.218986	0.539222	0.54503	0.278828	-0.379653	-1.07823	-0.652612	-1.51637	-1.41694	-1.59253	-1.38255	-1.69074	-1.65331	-1.34979	-1.15044
chr7	99612898	99613805	1	2.1548	2.22	1.77151	1.09689	1.29463	1.36228	0.996114	1.00951	1.25122	0.712746	0.33886	0.386569	0.456003	0.349783	0.394452	-0.120848	-0.636254	-0.93789	-0.717685	-0.525298	-0.552824	-0.33478	-0.143134	0.0877337	-0.0548956	-0.102715	-0.622584	-0.912024	-1.21715	-0.990497	-1.02439	-0.766372	-0.969153	-0.727944	-1.30114	-1.42088	-1.04818	-0.756475
chr11	47197880	47199349	1	2.02307	2.21972	2.00771	1.72966	2.21877	1.196	1.44637	0.832721	-0.087502	-0.21384	-0.267673	-0.946741	-0.251089	0.194352	-0.206	-0.908778	-0.255916	-0.257866	-0.693031	-0.0490038	-0.34418	-0.904986	-0.789673	-0.630852	0.19167	-1.13637	-0.284329	0.37701	-0.0684601	-0.0377801	-0.313602	-0.341713	-0.56423	-0.727244	-1.20805	-0.739278	-1.41222	-0.796646
chr20	62495251	62497296	1	2.21955	2.07016	1.69433	1.9919	1.39689	1.07274	0.852121	1.05272	0.679409	0.0376217	0.0609877	0.055356	-0.0263784	-0.431281	-0.140585	-0.35153	-0.689005	-0.675497	-0.290568	0.135324	-0.200901	-0.31641	0.00193134	0.366828	0.4442	0.520098	-0.174136	-0.979633	-1.42605	-1.18653	-1.18616	-0.922517	-1.42742	-1.15339	-1.59626	-0.509092	-0.711241	-0.257589
chr19	9895911	9897140	1	1.48725	1.72445	1.77485	1.55111	2.21943	2.10715	1.54274	1.15092	0.824587	0.14606	-0.0376552	0.00317458	-0.166716	-0.344049	0.116598	0.052925	0.270631	0.0682504	-0.464196	-0.53494	-0.908353	-1.12838	-1.00591	-0.69535	-0.325596	-0.26287	-0.504829	-0.384167	-0.590512	-0.674313	-0.532687	-0.812874	-1.28573	-1.07307	-0.790689	-0.470687	-1.22099	-0.825573
chr16	3184473	3185487	1	1.12326	1.42284	1.8958	2.21904	1.91726	1.63229	1.16052	0.869337	1.07554	0.71311	0.646578	0.756223	0.238615	0.0850978	0.106004	-0.156021	-0.372196	-0.128671	-0.523916	-0.450307	-0.729281	-0.779687	-0.732281	-0.997049	-0.62627	-0.457585	-0.400744	-0.768703	-1.1231	-0.71825	-0.292203	-0.488205	-0.485522	-0.457979	-1.2346	-1.05518	-1.4341	-1.44967
chr1	32859624	32860583	1	2.21851	2.02819	1.64511	1.45046	1.43219	1.38756	1.01343	1.05557	0.949269	0.755892	0.572103	0.587621	0.581202	0.39783	0.373438	-0.00644667	-0.101615	-0.316563	-0.271398	-0.27136	-0.538621	-0.561595	-0.769874	-0.837476	-0.748399	-0.70505	-0.791168	-0.847078	-1.04335	-1.00384	-0.783115	-0.728185	-0.791878	-0.734149	-1.07106	-1.15959	-1.17818	-1.18837
chr14	102290449	102291590	1	1.405	1.43283	1.40725	1.88556	2.21844	0.477334	-0.616483	-0.309879	-0.157639	0.267139	0.743015	1.09096	2.15556	0.7619	-0.522329	-0.558296	-0.469891	-0.0576367	-0.287354	-0.0833991	-0.373866	-1.0149	0.089027	-0.942826	-0.981181	-0.833131	-0.984362	-0.719977	-0.824557	-0.964071	0.0689014	0.202669	0.813574	0.183933	-1.13787	-1.68549	-0.229369	-1.44859
chr11	67008453	67008855	1	0.686096	0.571509	1.01373	1.99759	2.21831	2.20202	1.76503	0.925607	0.880465	0.73416	0.359512	0.673418	0.336014	0.498577	0.584604	0.320383	-0.132281	-0.169722	-0.292408	-0.0868331	-0.59395	-0.414295	-0.524611	-0.567491	-0.451273	-0.705143	-1.0225	-1.1463	-1.71752	-1.05439	-1.10037	-0.649373	-0.411165	-0.703147	-1.00128	-1.01648	-0.925334	-1.08117
chr17	79980393	79981660	1	0.106287	0.840204	1.76642	2.08757	2.21805	1.71483	1.33403	1.10494	1.09346	0.526271	0.801354	0.639982	0.406151	0.284588	0.520315	0.158824	0.21535	-0.481916	-0.509823	-0.443974	-0.564809	-0.495715	-0.685164	-0.744153	-0.18644	-0.276472	-0.168989	-0.623938	-0.794788	-0.708388	-1.61488	-1.29343	-1.26823	-0.836707	-0.954863	-1.23505	-0.947755	-0.98315
chr1	12570484	12571289	1	0.0924516	0.456881	1.01152	0.892333	1.48244	2.21763	1.24349	1.92184	0.709115	1.09978	1.05835	0.8271	0.0787776	0.222203	-1.24257	0.490514	0.345654	-0.753881	-0.607188	-0.940981	-1.08729	-0.43223	-0.40518	0.418971	-0.358706	0.954203	-0.0973754	0.215796	-0.0500228	-0.601072	-1.88039	-1.10836	-0.272378	-0.717935	-1.44501	-1.40944	-1.18512	-1.14393
chr19	49954946	49955311	1	0.553458	0.903087	1.08754	1.42542	2.21724	2.17416	1.81111	0.412855	-0.0412963	0.715723	0.504368	0.352927	0.847132	-0.0152537	-0.253532	0.619398	-0.55264	-0.82354	-0.683356	-1.10755	-0.526667	-0.436778	-0.393406	-0.444248	-0.773586	-0.202102	-0.345557	-0.960257	-1.27689	-1.22797	0.510245	1.10129	0.360726	-0.249888	-0.769216	-1.79504	-1.46209	-1.25583
chr7	130066424	130066652	1	2.21543	1.97001	1.53049	1.06111	0.306552	0.490942	0.347136	0.0513454	0.375474	1.04749	0.921427	1.20328	0.803154	1.09932	0.78135	0.375848	0.493393	0.273737	0.332586	0.14839	0.0495909	-0.352771	-0.0519042	-0.424614	-0.884196	-0.728645	-0.871681	-0.571308	-0.865751	-0.807976	-1.04376	-1.38115	-1.4823	-1.51583	-1.43522	-1.1877	-1.26985	-1.00341
chr17	45000002	45000946	1	0.743275	0.154335	0.787672	0.210642	1.01878	0.386994	2.21539	0.0784478	0.979361	-0.498135	0.380338	-0.466691	0.56442	-0.367391	0.192357	-0.291814	1.0453	0.868854	-0.625682	0.250009	0.654769	0.350798	0.226531	0.875119	0.238901	0.101797	0.0104324	0.687526	0.59651	-0.195542	0.0646436	-0.507628	-0.577339	-2.46557	-1.44375	-2.01713	-1.35572	-2.87081
chr19	36422253	36422898	1	1.75343	1.72867	1.72394	1.6777	1.98612	2.21528	1.33997	0.0508206	-0.37581	-0.132065	-0.346053	0.186261	0.188356	-0.158675	0.291355	0.399477	-0.336505	-0.026967	0.0805664	-0.228709	0.126602	-0.302641	-0.284672	-0.231555	-0.165252	0.330051	-0.105842	-0.490811	-1.19731	-1.13611	-0.82325	-1.70585	-1.4331	-1.09887	-0.455592	-1.00755	-1.34266	-0.692751
chr19	58789709	58790727	1	2.21509	2.2126	2.10271	2.18967	1.67522	1.84671	0.904655	0.520295	0.382968	-0.382826	-0.225812	0.115213	0.363613	0.282687	-0.45678	-0.916553	-0.56952	-0.327626	-0.371519	-0.380384	-0.350437	-0.402209	-0.470858	-0.361701	-0.408478	-0.0729445	-0.673922	-1.07552	-1.15254	-0.494814	-0.397888	-0.758574	-0.565717	-0.543742	-0.882824	-0.939652	-0.891132	-0.737466
chr17	40718706	40719929	1	2.2146	1.82178	1.57229	1.8986	1.04547	0.567613	0.443839	0.916034	-0.0225752	0.0159267	-0.455261	-1.18137	-0.0116148	0.249474	-1.74601	-0.101576	0.347195	-1.023	0.260823	0.0809362	-0.395668	-0.0591007	-1.12726	0.664812	0.438146	-0.601922	1.15119	1.01672	-0.563912	-1.17452	-1.13531	0.368813	-1.04416	-1.03873	0.133414	-1.3446	-1.09283	-1.08828
chr11	65290557	65291095	1	0.994986	1.38888	2.04098	2.21286	1.2962	1.00722	0.866673	0.922045	0.658793	1.1154	1.2667	1.24855	0.519341	0.116369	0.3015	0.433238	0.0638193	0.0532408	-0.031757	-0.439764	-1.16843	-1.03464	-1.14664	-1.15081	-0.860082	-1.05245	-0.806938	-0.645151	-1.0319	-0.77818	-0.946441	-0.982199	-0.442508	-0.692055	-0.764717	-0.478611	-1.04202	-1.0115
chr7	127699274	127699742	1	2.21282	1.59451	0.75309	1.38656	1.36896	1.23596	0.928689	0.725437	0.851556	1.22892	1.08673	1.53542	0.609441	0.500416	-0.0941449	-0.637782	-0.68889	-0.95801	-0.871779	-1.04176	-0.466041	-0.264394	-0.478395	-0.349276	-0.805854	-1.02131	-0.689329	-0.185052	-0.117907	-0.310001	-0.44371	-0.929219	0.187184	-0.489939	-0.790645	-1.04421	-1.70252	-1.82553
chr1	155715026	155715770	1	0.565968	0.996713	1.61431	1.99179	2.0481	2.21244	1.34272	0.357778	0.596104	0.771203	0.704697	0.873327	0.481217	0.400095	0.590592	0.0441866	0.0966239	-0.12947	-0.278615	-0.325629	-0.424059	-0.250406	-0.779508	-0.79117	-0.362054	-0.616322	-0.846229	-0.969391	-0.945926	-0.663129	-0.686781	-0.475611	-0.702826	-0.699236	-1.44476	-1.30826	-1.42933	-1.55915
chr19	41304101	41305398	1	1.01234	1.169	1.25124	1.6301	2.21218	2.1373	0.670133	0.0183893	-0.034535	-0.91092	-0.39337	0.63575	0.734292	0.499996	0.673722	0.593406	-0.908228	-0.307719	-0.922862	-1.07286	-0.964644	-1.94698	0.229089	0.947204	0.35094	0.57719	0.339493	-0.667838	-1.76041	-1.10405	-0.842011	-0.921088	-0.212915	-0.552626	-0.421468	-1.12946	-0.389246	-0.218547
chr9	130699513	130700547	1	2.21213	0.969274	1.14895	0.995718	0.598217	0.792562	1.42024	1.1331	1.00052	0.809371	0.451679	0.172984	1.19417	1.35962	0.793047	0.650236	0.488198	-0.0673095	-0.482701	-0.506289	-1.05338	-1.13101	-0.352124	-0.880498	-1.72155	-1.84978	-0.0630244	-0.294015	-0.763602	-1.31308	-1.16086	-0.402068	-0.435541	-0.234388	-0.706652	-1.41448	-0.24689	-1.11076
chr19	34894966	34895879	1	2.21147	1.86216	1.53136	1.82566	2.06253	1.7709	1.30718	0.792789	0.51375	0.363854	0.243409	0.647302	0.312284	0.037662	0.061326	-0.188258	-0.158029	-0.0750313	-0.614113	-0.466179	-0.923936	-0.783475	-0.725769	-0.523079	-0.652524	-0.620852	-0.48478	-0.966277	-0.791714	-0.725888	-0.93821	-0.6946	-0.655599	-0.677725	-1.15031	-1.21733	-0.746855	-0.763103
chr1	205253790	205254251	1	2.08387	2.21081	2.06768	1.42485	1.35322	1.1799	0.907478	1.5075	1.48776	0.706749	0.666774	0.158138	-0.213658	-0.460135	-0.647611	-0.863357	-1.06847	-0.859756	-0.539203	-0.390956	-0.129325	-0.505365	-0.340297	-0.293402	-0.250591	-1.12538	-0.910695	-1.0589	-0.515014	-0.175587	-0.194799	-0.377285	-0.704775	-0.791544	-0.769481	-0.68657	-0.825668	-1.05691
chr19	48017978	48019068	1	-0.705148	-0.0239522	0.755567	1.51707	2.21065	2.11225	1.4067	1.21146	1.09218	0.654388	0.639508	0.515295	0.39241	0.278741	0.614835	0.205702	-0.0529842	-0.160685	0.0628059	0.0149561	-0.439987	-0.383322	-0.1159	-0.161417	0.0407001	0.377247	0.210665	-0.326882	-0.869061	-0.496075	-0.773341	-0.660667	-1.02316	-0.839901	-1.87126	-2.0736	-1.78164	-1.55414
chr19	53699998	53700813	1	2.21039	1.95058	1.2541	1.48474	1.6058	0.634865	1.1092	1.56168	0.44903	0.734143	1.47609	-0.498714	0.375882	0.413804	-0.222653	-0.137141	-0.424529	-0.959537	-0.520541	-0.430614	-0.875958	-0.98444	-0.835145	-0.802143	0.014493	-0.28437	-1.3283	-1.03729	0.123894	0.032966	-1.47722	-1.64484	0.0114215	-0.814865	-0.482625	-0.695737	-0.445812	-0.540621
chr1	45097137	45098337	1	-0.392795	0.382293	1.17896	1.49213	2.11504	2.20944	1.78213	1.7112	0.919348	0.132056	0.131159	0.617415	0.38965	0.143507	0.0843554	-0.193128	0.13357	0.322756	0.261028	0.291815	0.00516181	-0.339614	-0.349226	-0.72562	-0.512819	0.0699439	0.132173	-0.166398	-0.705914	-0.824591	-1.24007	-1.46456	-1.26386	-1.2838	-1.29606	-0.800692	-1.58953	-1.35645
chr3	67729146	67729686	1	2.2088	0.133245	0.69681	-0.251646	-0.139146	0.355071	-0.334862	-1.12295	0.75686	0.530542	0.2763	-0.189118	0.685654	0.115057	-0.409052	0.263422	1.07411	1.59068	1.40488	-0.195899	-0.162552	0.874112	0.00989639	-0.533857	-0.512749	-0.442211	-1.70125	0.736919	1.7996	-0.25634	-1.67542	-0.828724	-2.77881	-1.29983	0.398388	-0.530636	-0.937352	0.392055
chr1	7843587	7844582	1	2.20856	1.88434	1.69453	1.65349	0.979731	0.921341	0.759819	0.0213966	0.1091	0.987711	-0.163444	-0.441011	-0.452173	-0.119314	-0.475379	-0.569003	-0.212838	0.233139	0.15426	0.0703301	0.174179	0.338746	0.223246	0.164425	0.0202702	0.0145823	0.504313	1.00309	-0.536958	-1.14358	-0.804726	-2.37095	-1.79135	-1.69837	-1.14606	-0.459796	-0.893568	-0.84208
chr16	85832592	85834136	1	2.20833	1.9794	1.61707	2.00289	1.74601	1.10736	0.789884	0.930234	0.724755	0.170993	-0.518457	-0.328327	-0.176	-0.578915	-0.374763	-0.410147	-0.528411	-0.488875	-0.549294	-0.250643	-0.058128	-0.0251582	-0.313335	-0.189926	0.0375175	0.694749	0.525441	-0.000233579	-0.413694	0.0374312	-0.755678	-0.470135	-1.37498	-1.58372	-1.75258	-1.35734	-1.05953	-1.01379
chr19	2273650	2273932	1	-0.368586	0.633564	0.834384	0.47893	1.13525	0.842402	2.20829	1.21839	-0.0442507	1.16123	1.62714	-0.208068	-0.256024	1.00936	0.597951	-0.014822	-0.62681	-1.20745	-0.423479	-0.269859	-0.835712	0.0421654	-0.425455	0.158517	0.74755	-0.523516	-0.48894	1.09534	0.527833	-1.56389	-1.13785	0.626081	-2.79687	-1.34795	-0.0296228	-1.12446	-0.228392	-1.02239
chr16	87525948	87527075	1	2.20768	1.77331	0.928969	1.11324	1.607	1.3652	0.628362	0.823178	0.648603	-0.345267	-0.0834939	-0.271798	-0.138857	-0.34295	-0.0694409	-0.161938	-0.162734	-0.141078	0.566985	0.676381	0.389706	0.00130943	0.530801	0.344815	0.647266	0.665501	0.406371	-0.772838	-0.78257	-0.725796	-1.37148	-1.3288	-1.72785	-1.68078	-1.56472	-1.40633	-1.01071	-1.23524
chr19	55896559	55897787	1	0.81172	1.13307	1.67678	1.86073	2.20696	1.69209	0.458725	-0.615401	-0.614189	-0.476881	-0.279818	0.0948243	-0.179773	0.708781	1.00388	0.114328	0.966214	-0.386901	0.617856	0.302969	-0.548389	-0.214088	-0.424755	0.349549	0.320278	0.672142	0.125534	-0.104894	-1.56088	-1.32167	-1.08127	-0.210344	-0.555757	-0.434841	-1.46323	-1.8858	-1.50524	-1.25231
chr19	56110302	56112004	1	1.26985	1.37474	1.44747	1.59172	2.20637	2.10318	1.28841	0.469231	0.30356	0.0183267	-0.532019	-0.485212	0.0178026	0.0208948	0.65189	0.501377	0.800479	-0.0974615	0.0717272	-0.140476	-0.851811	-0.762897	-0.501591	-0.0299544	0.129014	0.169779	-0.0690458	-1.00086	-2.12703	-1.78046	-1.46652	-0.357733	-0.842936	-0.53386	-0.995695	-0.556041	-0.686604	-0.617616
chr6	32805974	32806919	1	2.20622	2.00249	1.68007	1.56575	1.58923	1.36831	1.10268	0.773398	0.22577	-0.174109	0.0827479	0.386219	0.639384	0.250258	0.328168	-0.0847943	-0.466956	-0.305491	-1.00675	-0.976504	-1.09782	-0.704108	-0.69024	-0.80279	0.210595	0.274321	0.663534	0.202266	-0.678202	-1.12295	-1.36235	-1.07846	-0.0710526	-0.592307	-0.806139	-0.845438	-1.18971	-1.49524
chr2	84722629	84723144	1	1.07163	1.58138	2.20182	2.20552	1.4753	0.823941	0.932934	0.919221	0.557481	0.47833	0.716138	0.980563	0.8596	1.03459	0.283776	-0.133856	-0.306578	-0.0965022	0.118542	-0.0839106	-0.318083	-0.253174	-0.880835	-0.957574	-0.688223	-1.3559	-1.27928	-1.00285	-0.990778	-1.14356	-0.772241	-1.12646	-0.692545	-0.526666	-0.911435	-0.897276	-0.918386	-0.904653
chr2	73496168	73497056	1	0.00549949	0.58674	1.06869	0.730331	0.671474	0.899549	0.934301	0.199617	0.462569	0.882799	0.756803	1.33534	1.87434	2.20527	1.37892	0.722826	0.611649	0.778945	0.0474953	-0.406458	-0.560212	-0.680955	0.00567288	-0.115064	-0.348661	-0.733336	-1.14365	-0.98443	-1.21462	-1.35483	-1.07441	-1.14943	-0.273596	-0.91117	-1.28536	-0.856357	-1.58002	-1.48627
chr12	125401742	125402356	1	0.426865	1.15971	2.01242	1.77949	2.205	2.08323	1.35385	1.42553	1.10832	0.646446	0.148173	0.71108	0.0767794	-0.00230449	-0.266771	-0.696838	-1.395	-1.0121	-0.809853	-0.964915	-1.15916	-0.828971	-1.09348	-0.914159	-0.440011	-0.717253	-0.469161	-0.771162	-0.735995	-0.432636	0.0737422	0.128026	-0.238164	-0.0891744	-0.718023	-0.752026	-0.600752	-0.230759
chr17	79994899	79995816	1	0.861903	0.997474	1.10215	1.09393	1.92622	2.20475	1.78707	1.0089	0.159395	0.01923	-0.0498835	0.144222	0.134221	-0.0594248	-0.0658747	-0.0366549	-1.05667	-1.03553	-0.846419	-0.0604717	-0.276274	-0.168937	0.0603639	0.349344	0.962618	0.930125	0.851887	-0.496358	-0.509306	-0.220286	-1.37352	-1.26685	-2.30052	-0.514668	-0.836133	-0.852524	-1.35388	-1.2136
chr19	50979313	50980165	1	-0.684464	-0.410747	0.483007	1.71629	2.01456	2.20404	1.77058	1.1233	1.07686	0.66016	0.339109	0.530119	0.517518	0.55222	1.0271	0.750034	0.417703	0.491392	-0.0144503	-0.234148	-0.313931	-0.263543	-0.104211	-0.781354	-0.993147	-0.614262	-0.510093	-0.787749	-1.29139	-0.527653	-0.66326	-0.278798	-0.625536	-0.702447	-1.09666	-1.46952	-1.71165	-1.59498
chr13	40572409	40572560	1	2.20403	1.27851	0.627449	1.53939	0.933984	0.494599	0.483341	0.198087	0.254189	0.78283	0.216421	0.959859	1.13841	1.57156	0.153213	0.202576	-0.25729	-0.373233	-0.151097	-1.58621	-1.07361	-0.829942	-0.175165	-0.253877	-0.0416522	0.362384	0.478543	0.19772	0.440363	0.323187	-0.187167	-0.903168	-0.763554	-1.25493	-1.93802	-2.07095	-1.45706	-1.52372
chr11	118972185	118973358	1	1.01434	1.22278	1.45727	1.73974	1.98715	2.2031	1.85875	1.21432	0.796123	0.505068	0.391289	-0.120531	0.204528	-0.452638	-0.213855	-0.622524	-0.46756	0.128929	-0.218331	-0.257747	-0.591882	-1.01403	-0.606632	-0.677205	-0.239143	-0.123983	-0.135056	-0.711513	-1.12449	-1.53717	-0.397395	-0.0965405	0.149637	-0.270612	-0.674481	-1.25936	-1.31618	-1.74416
chr1	114414123	114415440	1	0.505647	1.24727	1.28435	1.4679	2.20265	1.2087	0.864727	0.954108	0.663456	0.546758	1.22925	0.235504	-0.104333	0.772731	-0.385463	-0.231108	-1.46736	-1.44877	0.216633	-0.203553	-0.507159	-0.559648	0.242726	-0.101645	-0.174429	-0.915864	-0.755449	0.344595	-0.68639	-0.108746	-1.29612	-0.756691	1.48663	-0.308655	-0.852215	-1.32408	-2.29116	-0.994789
chr15	44954745	44956322	1	0.778378	1.1206	1.60398	1.23539	2.20215	1.5382	1.24022	1.08058	-0.21484	0.381928	0.344821	0.638625	-0.1102	0.0942618	-0.784557	-1.90745	0.250635	-0.838377	0.521466	0.66623	-0.075104	-0.100137	0.084834	0.19747	0.613764	-0.474191	0.16431	-0.672208	-0.161103	-0.299236	-0.891264	-1.04296	-0.13236	-1.69403	-0.939126	-1.02645	-2.37529	-1.01894
chr15	40066807	40067300	1	0.834649	1.06473	1.58984	2.20213	1.8246	0.452638	-0.0646715	-0.219111	0.0593972	0.199727	0.526327	0.906295	0.836638	0.696842	0.726623	0.599152	1.01007	1.09266	0.0623398	-0.106754	-0.134203	0.278604	-0.839115	-1.26174	-1.64561	-0.755738	-0.314339	0.0122711	0.124548	-0.566322	-0.399683	-0.66023	-1.08291	-0.70119	-1.33571	-1.3168	-1.69216	-2.00379
chr19	42806161	42807224	1	0.263803	0.521469	0.605906	0.878247	0.518962	2.20179	1.25414	0.55688	0.291442	0.680798	0.403624	0.281039	0.621025	0.475129	-0.161757	1.65429	-0.755341	0.652989	-0.316657	0.489317	-0.0815539	0.145687	-1.44662	1.5107	-1.08809	-0.921471	0.139372	0.307219	0.0398295	0.679041	-1.17047	-1.92706	-0.199663	-1.83958	-0.834591	-1.62669	-1.06443	-1.73873
chr19	7894294	7895321	1	0.970625	1.03427	1.13103	1.79675	2.20165	2.10292	1.34333	1.00425	0.99086	0.525986	0.631388	0.486124	0.207931	0.140685	0.274328	-0.063001	-0.162162	-0.140557	-0.0203325	-0.149052	-0.297883	-0.514826	-0.0159702	-0.453122	-0.118021	-0.0444562	-0.150558	-0.749404	-1.06549	-0.8708	-1.00982	-0.741961	-1.23769	-1.09703	-1.5738	-1.69651	-1.42546	-1.24423
chr16	57162683	57163151	1	2.20156	1.13332	0.0872385	0.911494	0.557552	0.626641	0.669614	1.20283	1.24564	0.454051	0.716446	1.13892	0.445195	0.0872926	0.519479	0.495526	0.61393	0.615175	0.90385	0.398471	-0.291794	-0.16061	-0.183401	-0.350614	-0.485449	-0.217526	0.336221	-0.490851	-0.5073	-0.646201	-0.526506	-1.28388	-1.49059	-1.26219	-1.64001	-1.86682	-1.76774	-2.18896
chr9	20604682	20604903	1	1.31658	1.9243	2.20155	1.4718	1.19068	1.27667	0.892839	1.04171	0.958283	1.03509	0.991944	1.10461	0.713925	0.524069	0.0971048	-0.582764	-0.532658	-0.175156	-0.395339	-0.753191	-0.785303	-0.798028	-1.45178	-0.825786	-1.06191	-1.34241	-0.837947	-0.468735	-0.45323	-0.57332	-0.201818	-0.481828	-0.77513	-0.637632	-0.798917	-0.504858	-1.13713	-1.16627
chr1	161014443	161016820	1	0.227338	0.781156	1.55888	1.86728	2.20114	1.76639	1.31088	1.46894	1.38422	0.944537	0.309536	0.678299	0.51338	0.114119	0.0565427	-0.478988	-0.616916	-0.675065	-0.661259	-0.539576	-0.995628	-0.834739	-1.18707	-1.27712	-1.15513	-0.487549	-0.880896	-0.881492	-0.875847	-0.862325	-0.156163	0.140173	0.254866	0.495775	-0.523699	-0.939667	-1.31907	-0.725251
chr2	85779169	85779597	1	2.20086	1.97074	0.673684	0.0978412	-0.863725	-0.559101	-0.660628	-0.85397	0.0412356	-0.0689708	0.579044	0.918903	-0.321248	-0.13615	0.228209	0.214785	0.76309	0.610794	-1.09669	0.64853	1.01016	0.718583	0.401908	0.140591	0.239266	0.618344	0.839307	0.346331	0.85851	0.576356	-1.51101	-0.805727	-1.20119	-2.47182	-2.32632	-0.0967755	-0.581925	-1.14182
chr1	26872033	26872586	1	2.20083	2.16439	1.9354	1.70342	1.51149	1.36503	1.0364	1.32873	0.958662	0.382646	0.520454	0.374386	0.222258	0.00377294	0.176827	-0.472794	-0.903263	-0.893435	-0.876463	-0.847682	-0.497772	-0.749419	-0.842638	-0.628197	-0.178748	-0.558625	-0.613223	-0.956451	-0.797709	-0.769903	-0.404727	-0.424176	-0.366446	-0.565057	-1.05666	-1.13051	-0.866464	-0.484331
chr11	67007053	67007906	1	-0.746576	-0.0261631	1.24458	1.97133	2.20046	2.19762	1.5351	1.59198	0.966465	0.880169	0.950725	0.894813	0.375664	0.0547749	0.268999	-0.389519	-0.464506	-0.539193	0.123086	-0.32241	-0.747843	-0.799329	-0.756353	-0.869271	-0.615744	-0.721583	-0.845446	-0.85819	-0.748687	-0.58648	0.214146	0.268078	-0.423386	-0.533021	-1.06288	-1.09515	-1.2689	-1.31736
chr20	39677341	39677770	1	-1.10641	-0.300237	0.903754	1.65831	2.11408	2.19972	1.34806	1.02058	1.00461	1.01905	0.725894	0.957418	0.592449	0.733069	0.465793	0.535479	0.478792	0.331604	-0.286854	-0.500747	-0.03934	0.212219	-0.299373	-0.570405	-0.531812	-0.69095	-0.495668	-0.671328	-0.979773	-0.723053	-0.52653	-1.00551	-1.07582	-1.1932	-1.22197	-1.51133	-1.43496	-1.13562
chr1	27667983	27669111	1	-0.307445	0.447725	0.273903	0.85593	0.799614	1.26096	2.02484	0.317677	0.596444	1.59475	0.409428	0.797307	1.19378	2.19935	0.552952	0.692334	-0.811442	-0.43035	-0.0625105	-1.18592	-1.15739	-0.849816	-1.50085	0.0816946	-1.69986	0.00249628	-1.21628	-0.62629	-0.742897	-0.520191	0.072534	-0.459895	0.268214	-0.190879	-0.155301	-1.58649	0.806218	-1.74435
chr12	57081082	57082768	1	0.90604	0.861481	0.837441	1.47205	1.48391	1.60602	1.56623	2.19935	0.712321	-0.173546	-0.0329333	0.261533	-0.526212	-0.169032	1.14363	-0.322464	0.068618	0.495566	0.470901	0.675527	-0.260242	-0.167976	0.0193621	-1.24076	0.470952	0.113793	-1.02257	-0.444952	-0.360493	-0.524837	-1.59458	-1.05213	-0.911868	-0.925603	-1.16285	-1.40261	-1.11151	-1.95755
chr19	55850109	55851527	1	-0.514302	-0.0459169	0.646862	1.47871	2.13851	2.19917	1.60743	1.38273	1.21426	0.977433	0.76922	0.7674	0.946949	0.654422	0.770989	0.0656071	0.0410825	-0.159726	-0.215135	-0.357888	-0.699107	-0.618236	-0.992235	-0.858759	-0.308075	-0.25854	-0.389779	-0.930448	-1.12885	-0.363356	-0.543637	-0.360991	-0.609521	-0.657246	-1.18043	-1.60213	-1.36017	-1.5063
chr1	86907305	86907603	1	2.19906	1.09658	-0.0990368	0.236041	-0.0327883	0.137748	0.410462	-0.281075	-0.00205016	0.830947	1.09744	1.21395	0.951257	0.940155	0.842093	0.0408727	0.394391	0.267844	0.0811776	-0.0351884	0.43899	0.289118	0.429096	0.589944	-0.0106988	0.521854	0.56269	0.709066	-0.263064	-0.403411	-1.01283	-1.43562	-1.59954	-1.65322	-1.628	-1.74886	-2.06347	-2.01193
chr17	7997147	7997623	1	1.00403	1.10898	0.966153	1.03584	0.599269	1.25907	1.72062	1.39075	2.1983	1.24017	0.79839	0.123277	1.06253	0.101642	-0.154061	-0.484711	-0.629954	-1.47526	-1.14117	-1.72993	-0.581578	-1.34408	-1.41916	-0.146166	-0.768721	0.343674	0.229871	0.237379	0.563412	-0.122905	-0.918077	-1.02903	-0.0746457	-0.449802	-0.754234	-1.1315	-0.89071	-0.737652
chr19	37957765	37958623	1	-1.16132	-0.641198	0.540607	1.91964	2.19777	1.85682	1.10183	1.35571	1.23103	1.03481	1.03513	1.4222	0.44081	0.40075	0.198969	-0.545651	-0.766042	-1.1854	-1.44372	-1.19978	-1.10654	-0.718567	-0.272563	-0.0470438	0.465905	0.617089	0.151718	-0.294006	-0.576587	-0.532056	-0.453484	-0.133737	-0.654377	-0.526303	-0.956371	-0.54208	-0.70926	-1.50471
chr7	37487117	37489157	1	1.82037	1.74714	1.41942	1.49959	2.19742	1.76852	1.3031	0.71528	0.234636	0.325097	-0.114598	0.403264	0.315115	-0.0755234	-0.535563	-1.6562	-0.992876	-0.7329	-0.945072	-1.28868	-1.11837	-0.7541	-0.0642543	0.416753	-0.243139	-0.114043	-0.171636	0.612669	0.258587	-0.112482	-0.663759	-0.304826	-0.360007	-0.607297	-0.684232	-0.653175	-1.16635	-1.67788
chr6	41266690	41267181	1	1.293	1.7491	2.19684	1.87497	1.04453	0.679367	0.482187	0.453367	0.553183	0.696802	0.326539	0.687334	0.267081	0.365181	-0.409762	-0.323825	0.00986409	0.174409	0.408909	0.316331	0.0736078	0.143982	-0.421778	-0.302988	-0.123301	-0.00116465	-0.214039	-0.132366	0.0448585	-0.185704	-0.737057	-0.895413	-1.16087	-1.16917	-2.05085	-2.29064	-1.78345	-1.63905
chr19	10215358	10215725	1	-1.28054	-0.460427	0.885081	1.72337	2.03727	2.19654	1.47106	1.07887	1.03253	1.13878	1.00413	1.22919	0.863587	0.665068	0.635501	-0.297342	-0.0145784	-0.0126836	-0.400652	-0.635715	-0.866208	-0.705878	-0.274283	-0.698411	-0.608821	-0.500444	-0.672872	-0.670588	-0.576951	-0.647076	-0.573724	-0.327421	-0.266083	-0.183847	-0.927023	-1.1456	-1.59253	-1.62127
chr4	109029052	109029566	1	2.1964	2.04468	1.81418	1.51025	1.04952	1.08605	0.884232	0.603148	0.794046	0.854111	0.754446	1.02052	0.943537	0.949436	-0.160002	-0.204181	-0.189792	-0.217071	-0.404456	-0.815147	-0.687531	-0.544204	-0.758444	-0.668115	-1.03624	-0.84205	-0.543533	-0.506006	-1.08965	-0.878085	-0.669189	-0.586392	-0.312775	-0.527179	-1.01741	-1.14343	-1.41334	-1.29031
chr9	131969290	131969475	1	-0.117419	0.8985	2.19533	2.14289	1.99106	1.67233	1.01587	0.730591	0.909874	0.80708	1.00984	1.39262	0.524371	0.312985	0.34975	0.280349	-0.108241	-0.11672	-0.509039	-0.559399	-0.813521	-1.05475	-0.7345	-0.57023	-0.753669	-0.597825	-0.660946	-0.977554	-0.990693	-1.10706	-0.62424	-0.564491	-0.660543	-0.96386	-1.14586	-0.874651	-0.96923	-0.758996
chr1	67254092	67254459	1	2.19498	2.04175	1.57977	1.00527	0.710197	0.641567	0.434199	-0.847856	-0.0420899	0.600804	0.638947	1.23008	0.331933	1.00658	-0.280225	-0.215588	0.132179	0.11228	0.699308	0.221687	0.290739	-0.19015	-0.510123	0.52477	0.13597	-0.212333	-0.133013	-0.132699	-0.359256	-0.553308	-1.0335	-1.3281	-0.994669	-0.602199	-1.14083	-1.76231	-2.05678	-2.138
chr1	150335822	150337398	1	1.31718	1.30727	1.43093	2.03425	2.12575	2.19473	1.43575	0.812877	0.652864	0.213795	0.107865	0.501562	0.475777	-0.000299999	0.0948088	-0.567736	-0.38442	-0.266479	-0.266646	-0.390521	-0.93322	-0.835245	-0.799808	-1.25977	-0.802226	-0.0489807	-0.201056	-0.488817	-0.817407	-0.128253	0.00460152	-0.237494	-0.30992	-0.403825	-1.18642	-1.30221	-1.46112	-1.61814
chr5	176852737	176854129	1	1.47723	1.64744	1.61772	1.81419	2.19459	2.03318	1.37826	0.933652	0.628812	-0.00771423	0.359015	0.260595	0.54509	0.36313	0.661035	-0.31133	-0.511918	-0.635831	-0.284384	-0.558976	-0.686021	-0.622224	-0.577061	-0.523563	-0.0708542	-0.203037	-0.437715	-0.826301	-0.779959	-0.723812	-1.0128	-1.07814	-1.04413	-0.915871	-1.10589	-1.0691	-0.939873	-0.987428
chr1	19228845	19229739	1	2.19293	2.10213	2.06204	1.89279	1.84694	1.37276	1.51843	0.633453	0.731383	0.504544	0.131346	-0.152532	0.197714	-0.208077	-0.204724	-0.630686	-0.767592	-1.24306	-0.583533	-0.613924	-0.565317	-0.792308	-0.431606	-0.764854	-0.753902	-0.462439	-0.273159	-0.472852	-1.02787	-0.891676	-0.501122	-0.0684812	-0.190333	-0.804499	-0.510834	-0.993256	-0.835326	-0.442509
chr17	57078626	57079275	1	-0.0510353	1.16927	2.1926	1.98503	1.92824	1.38972	1.16793	1.21756	1.1224	1.01968	0.614739	0.802108	0.2112	0.60525	0.607391	-0.412895	-0.436549	-0.644227	-0.721718	-0.736366	-0.577502	-0.398634	-0.487164	-0.111534	-0.116363	0.0309635	-0.49058	-0.594177	-1.01208	-1.36349	-1.25633	-0.772381	-0.743064	-0.686771	-0.943937	-1.28316	-1.15211	-1.07201
chr19	506434	508104	1	0.770597	1.08463	1.5915	2.12689	2.19184	1.93066	1.48624	1.01488	0.810459	0.615287	0.477046	0.554377	0.381939	0.0782217	0.386765	-0.0299143	-0.0500231	-0.0828973	-0.116142	-0.0946059	-0.833547	-0.586586	-0.510104	-0.641822	-0.311987	-0.340381	-0.493886	-0.833357	-1.46458	-1.02625	-0.971292	-0.818659	-1.05935	-0.654361	-1.11747	-1.02706	-1.21223	-1.22482
chr14	102197484	102198309	1	0.906663	1.16801	1.66025	2.1918	1.80646	1.6298	0.857258	0.675502	0.381259	0.568865	0.867611	0.853985	0.981427	0.584211	0.765889	0.175589	-0.305659	-0.742715	-1.09303	-1.23721	-1.09566	-1.45883	-1.06916	-0.92091	-0.344553	-0.237156	0.000500182	-0.980884	-1.31533	-0.759511	-0.55539	-0.375876	0.347787	-0.199128	-0.799375	-1.02165	-1.04639	-0.864445
chr4	48946871	48947199	1	-0.337486	0.20421	0.526544	0.536897	0.876571	1.00401	1.12548	1.34959	1.49026	1.77845	2.1917	2.08326	1.50882	0.702309	0.080752	-0.337604	-1.28457	-1.62375	-0.833518	-0.459824	-0.437613	-0.467581	-0.68171	-0.930436	-0.767496	-0.481955	-0.907066	-0.961724	-0.550366	-0.442452	-0.887759	-1.12118	-1.00611	-0.492193	0.300385	0.195037	-0.221785	-0.720103
chr9	131964945	131965632	1	1.4481	2.0664	2.19134	1.67041	1.93141	1.66741	0.931683	0.427871	0.38113	-0.185517	-0.121844	-0.0195224	0.165082	0.0256577	0.371144	0.268954	0.507781	0.138798	0.189555	-0.017575	-0.81994	-0.752459	-0.325069	-0.483423	-0.27505	-0.139427	-0.0691765	-0.710247	-0.907208	-0.676915	-0.602697	-0.429952	-0.888077	-0.991683	-1.52058	-1.34645	-1.64843	-1.45148
chr1	19278060	19278892	1	1.50459	1.96592	2.19093	1.72847	1.36788	1.27755	0.922538	1.07908	1.11034	1.17541	0.554036	0.667349	0.299541	-0.0205355	-0.0478148	-0.191078	-0.33343	-0.258321	-0.303973	-0.0694924	-0.43987	-0.461285	-0.841216	-1.23711	-0.878045	-0.83403	-1.04796	-1.38797	-1.41196	-0.701039	-0.461977	-0.079938	-0.811527	-0.658635	-0.868237	-0.759508	-0.771953	-0.966722
chr9	134000595	134001456	1	0.172044	0.78431	1.26724	1.44611	2.19089	2.03641	1.46122	0.755541	0.502037	0.305527	-0.843964	-0.227872	0.581096	0.234908	-0.245197	-0.246874	-0.397976	-0.701349	-0.379987	-0.604307	-1.29956	-0.508053	-0.208287	0.771624	1.02688	1.44104	0.755506	-0.08219	-1.07704	-1.40435	-0.944694	-0.749805	-0.228149	-0.385236	-1.19146	-1.53246	-1.63226	-0.841309
chr11	64626357	64627392	1	-0.0083395	0.464852	1.33143	1.94698	2.18867	2.18696	1.69419	1.17793	0.849032	0.822141	1.04032	1.44804	0.330181	-0.0892622	-0.721884	-0.365229	-0.457949	-0.377251	-1.07638	-1.16496	-1.14738	-0.742073	-0.902459	-1.15492	-0.95991	-0.79923	-0.440765	-0.695864	-1.24604	-0.563164	-0.204437	-0.222356	-0.260558	-0.220162	-0.255919	-0.192646	-0.549109	-0.662456
chr1	36614632	36615554	1	-0.170846	0.964986	2.05795	1.86612	2.12119	2.18719	1.58804	1.16615	0.918865	0.738533	0.595006	0.753641	0.312839	0.196385	0.221585	-0.293642	-0.613576	-0.244867	-0.245602	-0.635583	-1.04008	-0.798899	-0.320558	-0.596246	-0.293088	-0.20982	-0.268168	-0.720089	-1.03682	-0.712527	-0.782108	-0.650737	-1.07121	-0.879753	-1.14914	-0.969039	-0.954137	-1.03195
chr17	30676682	30677983	1	1.11911	0.763498	0.60029	1.51459	2.18602	1.72501	1.20187	1.0668	0.770068	0.466631	0.266273	0.637696	0.617315	0.490864	0.289171	-0.193298	0.0367568	0.0487987	0.373726	0.714402	0.0980778	0.0886584	-0.219773	-0.358775	-0.240987	-0.303839	-0.332655	-1.03547	-1.31213	-1.30025	-0.664885	-0.621144	-0.757147	-0.709553	-1.467	-1.5471	-2.16628	-1.84535
chr3	51062211	51063344	1	1.41158	0.92597	0.668669	1.43277	1.78614	2.18585	1.54012	1.01446	0.872082	0.46461	0.803302	1.18702	0.993826	0.374128	0.0238922	-0.11169	-0.324457	-0.0675784	-0.0158878	-0.493538	-0.821107	-0.600124	-0.611069	-0.825343	-1.01259	-1.2011	-0.991284	-1.01792	-0.439158	-0.120675	0.126363	-0.478655	-0.259981	-0.980733	-1.01565	-1.16485	-1.58266	-1.67473
chr20	32580752	32582449	1	1.56077	1.36218	1.0388	1.55913	2.14276	2.18566	1.43302	1.30531	0.748385	0.0367083	0.00795122	0.186783	0.138832	-0.298358	0.203314	-0.123922	-0.0788517	0.131539	0.203346	-0.175281	-0.575289	-0.376926	-0.0500054	-0.149745	0.16691	-0.138959	-0.0338527	-0.534936	-1.05562	-1.10037	-1.14551	-1.15238	-1.65789	-1.23556	-1.10063	-1.21198	-1.17302	-1.04231
chr11	122539292	122539613	1	0.534747	1.29714	2.18535	2.16595	1.4597	0.305904	0.411902	0.782017	0.529059	0.625988	0.716681	1.06672	0.827489	0.933741	0.0208864	0.225558	0.0693107	0.165917	-0.352854	-0.478971	0.034467	0.174574	0.135298	0.0944758	-0.112181	-0.563485	-0.0666554	-0.362196	-0.546812	-1.01875	-0.844563	-1.38755	-1.28587	-1.37222	-1.59603	-1.56922	-1.77223	-1.43329
chr22	47010081	47010840	1	-1.16146	-0.310838	1.31901	2.18522	1.12524	1.52419	1.22018	1.43415	1.65293	1.39292	0.915839	1.38489	0.562488	0.320951	-0.205428	-0.464742	-0.253063	-0.100062	0.435124	-0.208275	-0.653322	-0.620622	-0.434691	-0.960365	-0.719986	-0.460624	-0.144771	-0.0743689	-0.627587	-0.276531	-0.102551	0.0091658	-0.784555	-1.22318	-1.5192	-1.63546	-1.2069	-1.33372
chr17	45972970	45974082	1	0.464611	1.03636	1.68059	1.44597	2.18506	1.52284	0.357694	0.600898	-0.915989	0.074818	0.445354	0.664116	0.362466	-0.0461152	-0.059882	-0.478835	0.763992	-1.06524	1.3274	-1.1371	-0.947541	-0.788432	-0.694149	0.43348	0.501039	0.299936	0.353726	-0.633622	-0.845844	-0.0830123	0.344281	-0.615863	-0.975649	-1.32651	-2.56385	-0.338323	-1.67504	0.326373
chr9	131218012	131219394	1	1.48042	1.21505	1.23023	1.26471	1.23345	1.65869	2.18477	1.441	0.530697	0.623908	0.752453	0.0228354	-0.406209	-0.124167	0.0273575	-0.145704	0.0997351	-0.0297406	-0.802565	-0.318208	-0.0465418	-0.24169	-0.257059	-0.521512	-0.185672	0.202973	0.378039	0.0706801	-1.18606	-1.59763	-0.865178	-0.619815	-0.0622496	-1.16186	-0.573497	-1.88557	-1.36469	-2.02137
chr8	145733558	145735312	1	2.18465	1.79445	1.00317	0.894098	1.33294	1.28656	0.686698	0.215785	-0.338642	-0.499421	-0.337209	0.125402	-0.0588199	-0.296837	0.327963	0.1797	-0.0524991	0.323254	0.515619	0.559157	-0.338972	0.197078	0.478577	0.402939	0.745324	0.879815	0.606371	0.134086	-0.640968	-0.256189	-0.852174	-1.38159	-1.74588	-1.88512	-1.52334	-1.11815	-1.81028	-1.73755
chr10	105127395	105128717	1	-0.400401	0.543572	1.75774	2.18465	2.13225	1.49265	0.738774	0.225545	0.0089082	-0.0609873	-0.428921	0.242392	-0.261553	0.275572	0.436292	-0.433054	-0.118224	-0.378518	-0.710455	-0.3331	-0.0156985	0.577046	0.854693	1.08936	0.724999	0.517229	0.429714	0.152751	-0.465685	-0.743966	-1.24195	-0.754498	-0.821611	-0.204082	-1.25827	-1.60401	-1.79627	-2.35288
chr19	36248594	36249508	1	0.348108	0.649504	1.25973	1.31951	1.8021	2.1846	1.12665	1.28326	-0.201011	-0.042279	0.39885	0.1053	-0.0570259	1.01588	-0.288589	-0.600677	0.392761	-1.02237	-0.315662	0.465883	0.428807	0.073424	0.459753	-0.194748	0.14981	0.466436	0.139066	0.191114	-0.895179	-0.810794	-0.693463	-0.455874	-1.75557	-0.896801	-3.0092	-0.727317	-1.1718	-1.12221
chr19	17236021	17237369	1	0.103008	0.506032	1.33301	1.97251	2.11421	2.18331	1.55808	1.45057	1.1518	0.958725	0.868798	1.13159	0.0958242	-0.516181	-0.445111	-0.403639	-0.198302	-0.432654	-0.623735	-0.624274	-1.20067	-1.31562	-1.09997	-1.17532	-0.692769	-0.433065	-0.646071	-1.28576	-0.503155	-0.105751	0.187127	-0.10113	-0.686905	-0.712952	-0.606529	-0.331159	-0.640015	-0.833866
chr1	20208537	20209474	1	-0.739885	0.226261	0.802133	1.64922	2.18274	1.58022	1.4185	0.488933	-0.27478	-0.0612961	-0.470669	-0.115594	1.10327	1.27179	0.443009	-0.82204	-1.36473	-0.675154	-0.150148	-0.0446258	0.418973	0.328275	0.489053	1.14589	1.14799	0.807653	0.218735	-0.452055	-1.60493	-1.86142	-0.936793	-0.979275	-0.889854	-0.676516	-1.13997	-1.38983	-0.828215	-0.244867
chr16	57048316	57048993	1	0.169832	0.438629	1.00474	1.24482	1.69846	2.18227	0.813198	1.23038	0.143743	1.3002	0.423646	1.07352	-0.0114645	0.785599	-0.00267409	0.254784	0.194065	-0.646998	-0.588365	0.10153	0.321436	-0.0273339	-0.13102	-0.600159	-1.19617	-1.10936	-0.687951	-1.01562	0.19907	0.0289998	-0.0221376	0.544007	0.105015	-1.00195	-1.64484	-2.50659	-1.82713	-1.23816
chr11	64683783	64685099	1	0.811714	0.820167	0.984258	1.64546	2.03731	2.18224	1.34057	0.825625	0.919658	0.583385	0.789188	0.767622	0.568089	0.442261	0.731834	0.323664	0.164002	-0.242106	-0.448703	-0.470342	-0.449049	-0.354108	-0.287435	-0.579863	-0.144943	-0.219158	-0.524077	-0.941617	-0.971304	-0.741728	-0.649557	-0.638179	-0.919353	-0.88918	-1.56607	-1.7064	-1.33618	-1.85769
chr6	32116439	32117087	1	0.961002	1.30538	2.18154	1.09025	0.280891	1.89528	0.173209	0.608904	1.83314	-0.131098	0.00257403	0.940713	0.67912	0.217435	0.956476	0.0129016	0.0117928	0.459547	0.884544	-0.674532	-0.423367	0.406643	-0.0603471	-1.1732	-0.442012	0.315112	-1.24846	-1.39252	-1.82148	-0.589029	-0.930875	-1.36053	-0.964385	-0.993637	-1.20852	-0.111638	-0.345919	-1.34491
chr1	154452398	154452725	1	0.666148	1.13206	1.88543	2.18134	1.66418	1.2511	0.744718	1.34497	1.18391	0.817143	0.620497	0.584682	0.243828	0.357486	0.649226	0.401756	0.303383	-0.109862	-0.334102	-0.0812075	-0.125915	0.0145495	-0.494057	-1.3438	-1.26025	-1.37515	-1.04106	-1.00433	-0.924221	-0.863161	-0.684317	-0.774703	-0.410544	-0.438551	-1.0238	-1.06879	-1.302	-1.3866
chr1	156148116	156148375	1	0.214096	1.36302	2.18127	1.10345	0.0874243	0.550821	0.132648	0.341784	0.227288	1.0827	1.08937	1.25257	1.19266	1.4247	0.627816	0.386328	0.670051	0.634695	0.899118	0.756778	0.0284029	-0.191313	-0.280901	-1.09409	-1.26986	-1.04486	-0.924124	-0.579547	-1.09921	-0.5376	-0.408033	-0.765532	-1.06241	-1.33732	-1.55034	-1.35403	-1.5747	-1.17312
chr17	64282158	64282317	1	0.0155504	0.242759	0.491318	0.76467	1.51453	0.702947	-0.605967	-0.117895	0.75185	1.03476	1.61991	2.18121	0.897026	-1.99599	-1.76063	-0.962685	-2.02335	0.031613	0.797536	0.0894491	-0.245399	-0.144707	-0.184665	-0.230608	0.269151	0.365325	0.761977	1.40359	0.947455	-0.0379879	-0.563051	-0.979939	-1.43967	-0.566507	-0.211583	-1.26588	-0.6385	-0.907613
chr11	102231359	102232878	1	2.18063	1.32298	0.80825	1.29362	0.864735	0.98816	0.90076	0.351048	0.251783	0.422113	-0.008891	0.773748	0.217549	0.846469	0.39869	0.13068	0.618097	0.794757	0.607591	0.278192	0.167237	0.0327965	-0.596899	-0.312141	-0.624899	-0.325691	-0.0546217	-0.0704944	-0.86641	-0.49158	-0.428631	-0.434058	-0.262005	-1.2195	-2.10235	-2.32242	-1.95989	-2.16941
chr19	12273549	12274319	1	0.684695	0.996358	1.47519	1.92533	2.18023	1.94749	1.36862	1.35368	1.08747	0.77838	0.703996	1.01546	0.226823	0.315114	0.138372	-0.481641	-0.26771	-0.172367	-0.797647	-0.526887	-0.714389	-0.674628	-0.932275	-0.779768	-0.344677	-0.474989	-0.663316	-0.844972	-0.429846	-0.443131	-0.435032	-0.434466	-0.822562	-0.926697	-1.29879	-1.07607	-1.50889	-1.14644
chr19	46388845	46390381	1	1.36191	1.75	1.95373	1.8827	2.1802	1.79019	1.37345	0.79611	-0.411026	-0.21891	-0.710174	-0.0023534	0.0884862	0.152664	-0.486132	0.264987	0.677405	-0.713914	-0.325805	-0.620235	-0.80448	-0.977631	-1.09886	-0.702291	-0.739505	-0.664592	0.805952	0.0586869	-0.382521	-1.0274	-0.164973	0.111842	-0.460457	-0.202844	-0.840654	-1.31847	-1.28522	-1.08986
chr5	175815455	175816572	1	1.03014	1.24649	1.52735	1.71377	2.00998	2.17885	1.23432	0.71892	0.0394907	-0.201887	-0.53154	-0.524842	-0.0581325	0.378562	0.623976	-0.056878	0.974781	-0.23049	0.448019	-0.299427	-1.16587	-0.962929	-0.785538	-0.351685	-0.861365	-0.00923842	-0.474787	-0.468689	-1.91218	-2.19366	-1.30728	-0.738959	0.140919	0.0120316	-0.620453	0.340723	-0.323579	-0.538909
chr6	30875569	30876233	1	0.658665	1.19007	1.43217	1.34176	2.17862	1.8069	1.07443	0.41977	-0.186959	0.416363	0.278161	0.304231	0.309144	0.336326	0.499513	1.08959	0.568968	-0.554142	-0.139181	-0.876638	-0.147431	-0.542623	-0.662692	0.922907	-0.454708	-0.46466	0.866542	-0.462927	-1.20216	-1.94413	-1.61572	-1.2138	-1.04998	-0.904568	-0.879475	-0.85206	-1.66575	0.125466
chr19	39926270	39927007	1	0.457349	0.765636	1.27125	1.87308	2.17858	1.82062	1.40551	1.30169	1.02018	0.546752	0.519194	0.553528	0.479802	0.311555	0.755359	0.304741	0.148779	0.0678825	-0.150693	-0.233652	-1.01329	-0.77334	-0.368778	-0.448398	-0.305616	-0.230662	-0.195172	-0.623013	-1.02524	-0.873799	-0.909766	-0.663598	-1.28253	-1.06878	-1.53352	-1.34213	-1.49006	-1.24946
chr21	43870001	43870498	1	0.268042	1.21209	2.17831	1.95086	1.47433	0.68224	0.590023	0.944892	0.500367	0.335593	0.460755	0.724085	0.93645	0.535558	0.873748	0.68344	0.695393	0.159023	-0.23843	0.153392	0.30785	0.198937	-0.127811	-0.715048	-0.630325	-0.518431	-0.565303	-1.02936	-0.966667	-0.716638	-0.572845	-0.799395	-1.2124	-1.15042	-1.70264	-1.52286	-1.84319	-1.55362
chr19	9968635	9969084	1	2.17665	1.58147	0.902499	0.697114	0.445667	0.764641	0.753748	0.400894	0.617116	0.703675	1.16682	1.20793	1.19779	0.807371	0.948953	0.837145	0.799354	0.586053	-0.115815	-0.451557	-0.16813	-0.401561	-0.391426	-0.582197	-0.452842	-0.742295	-0.631539	-1.15131	-0.423666	-0.168399	-1.25382	-1.14193	-1.37023	-1.33815	-1.42559	-1.40119	-1.44349	-1.53976
chr6	26020430	26022575	1	0.315482	0.331534	0.133501	0.86729	2.17647	2.12171	0.838788	0.385829	0.147052	0.246783	0.0141184	0.343958	1.25472	0.389516	0.121379	-0.974072	-0.877008	0.23487	-0.0986162	0.0672038	-0.198887	-0.18498	-0.255887	0.0817463	0.79512	-0.0248861	-1.27243	-1.52235	-0.484827	0.393962	1.11389	0.857446	0.592485	-0.293119	-1.90916	-1.6906	-1.90549	-2.13254
chr11	102297849	102298299	1	2.17646	1.62934	0.967707	1.38625	1.27489	0.438501	0.951798	0.736161	0.48299	0.983569	0.960145	0.691827	0.776104	0.244859	0.835254	0.885354	0.35511	-0.40072	-1.49874	-0.871457	-0.954307	-0.597556	0.252443	0.188929	-1.00904	-0.801838	-0.36785	-0.850049	-0.263428	-0.594972	0.0212103	-0.377892	-1.55825	-0.42486	-0.947883	-1.38188	-1.72421	-1.61397
chr11	63298764	63299567	1	-0.668262	-0.043032	1.11648	1.99426	2.0587	2.17642	1.23093	0.757425	-0.112452	-0.0472746	0.354413	0.66754	0.301089	0.00346873	0.722934	0.151361	0.320427	0.0707121	-0.499531	-0.425216	-0.971689	-0.640791	-0.340582	0.202636	-0.0139078	-0.142063	0.225479	0.152451	0.563966	0.299232	-0.0389398	-0.325539	-0.525374	-0.830574	-1.52406	-1.82132	-1.97654	-2.42276
chr3	71439111	71439655	1	0.463593	0.713679	1.42765	2.17632	1.96653	1.59723	1.07801	0.541123	0.39709	0.641671	0.509752	0.614248	0.947902	0.703719	0.606357	0.698021	0.259863	0.31423	0.257852	-0.0527389	0.0848102	-0.111209	-0.531239	-0.866022	-1.05083	-0.807638	-0.269587	-0.319307	-1.18627	-0.745989	-0.889247	-1.10874	-1.25328	-1.05539	-1.348	-1.42572	-1.47372	-1.50472
chr20	46130248	46131255	1	1.16173	1.76263	2.17595	1.80514	1.48521	0.987876	0.75944	0.76267	0.730285	0.282403	0.239034	0.496855	0.711487	0.519892	0.152174	-0.0490005	0.141488	0.00452127	0.417362	0.323521	0.0421318	0.111258	-0.118856	-0.338649	-0.265817	-0.349167	-0.253777	-0.791237	-1.5049	-0.981869	-1.37693	-1.27059	-1.60133	-1.53193	-1.40744	-1.21699	-1.11828	-0.896298
chr19	40790351	40791769	1	0.967723	1.18459	1.51983	1.79564	2.17586	1.99091	1.16653	0.598536	0.625125	0.206971	0.15657	0.586699	0.577689	0.448965	0.581546	-0.162278	0.126149	-0.046882	-0.671912	-0.696899	-1.09353	-0.826381	-0.292052	-0.186336	0.226655	0.380704	0.0351685	-0.642206	-1.4803	-1.07153	-0.959553	-0.306242	-0.782944	-0.600555	-0.888283	-1.25528	-1.62828	-1.76042
chr16	2581577	2583108	1	2.17579	1.96246	1.76101	1.66929	1.67398	1.31416	1.29378	0.583934	0.576879	-0.643457	-0.720018	-0.665958	-0.382409	0.356077	0.718441	0.150335	-0.601807	0.220754	-0.562945	-1.01866	-0.303126	-0.37547	-0.38227	-1.90168	-0.642387	-0.943106	-0.601128	0.586795	-0.332047	-1.07244	-1.67051	-0.110053	-0.134413	-0.623965	0.117851	-0.0363669	-0.422747	-1.01457
chr1	226862560	226863376	1	1.66812	1.74615	1.79168	1.99543	2.17488	1.68756	0.997502	0.843857	0.464429	0.684449	0.502969	0.164726	0.469176	0.445513	0.185285	-0.639779	-0.561026	-0.714551	-0.306887	-0.505276	-0.202387	-0.155034	-0.387801	-0.608732	-1.16358	-0.984429	-1.26074	-1.26022	-0.994419	-0.895194	-0.509578	-0.257571	-0.558352	-0.547525	-0.727887	-1.11981	-0.841662	-0.61928
chr19	46195128	46196362	1	0.212963	0.610563	1.22594	1.79624	2.17476	2.13906	1.51313	1.12881	0.947803	0.911708	0.761192	0.810469	0.351276	0.344216	0.807279	0.270989	0.150879	-0.0621549	-0.541584	-0.491535	-0.763752	-0.648916	-0.793395	-0.953529	-0.534003	-0.42643	-0.367426	-0.702004	-1.34145	-0.753868	-0.749116	-0.453286	-0.689824	-0.682397	-1.27932	-1.37668	-1.25382	-1.2928
chr19	47551150	47552213	1	-0.116048	0.522249	1.00888	1.09413	2.11265	2.17414	1.54281	0.744637	-0.177157	0.293816	-0.0319574	0.33145	0.547462	-0.0432242	-0.415749	0.651298	-0.237782	-0.791215	0.368833	-0.0475023	-0.0108286	-0.0122972	-0.0616127	0.647946	1.04272	1.06385	0.65988	-0.355988	-1.40352	-1.8151	-1.46765	-1.03147	-1.47607	-0.758498	-1.15896	-1.1111	-1.77412	-0.508903
chr17	49337158	49338601	1	0.848687	0.739222	0.708113	1.31797	1.78699	2.17401	1.99262	0.390974	-0.784774	-0.203998	-1.80998	-0.652965	-1.15586	0.706148	-0.104825	-0.739795	0.963874	-1.24462	1.25347	0.472199	-0.66062	0.253735	-0.772478	0.0830862	-0.116815	0.0229731	0.494319	1.07183	-0.448069	-0.70606	-1.66899	-0.0320964	-0.555084	-0.424822	-0.240992	-0.242967	-1.09335	-1.62108
chr6	16481609	16482402	1	0.481795	0.902504	1.65904	2.1739	1.57613	1.48359	1.18226	-0.00880414	0.0187164	0.731172	0.230668	0.676678	-0.428902	0.321445	-0.209081	-0.6333	-0.161675	-0.0853796	-0.632085	-0.987048	-1.11893	-0.486494	-0.632784	0.0204806	-0.0185169	0.204653	0.394464	-0.0707479	-0.640184	-0.115768	0.202201	0.64947	0.8204	-0.0190558	-0.924667	-2.38757	-1.68998	-2.4786
chr19	51014143	51015009	1	-0.652694	0.124476	1.13368	1.72667	2.1737	2.08049	1.52178	1.48736	1.03469	0.651514	0.681585	0.9841	0.634699	0.718052	0.56442	0.144966	-0.00929617	-0.075692	-0.396336	-0.39088	-0.956004	-0.959517	-0.412267	-0.618212	-0.402257	-0.0643708	0.0301316	-0.455522	-0.511075	-0.628151	-1.30958	-0.916482	-1.11137	-0.76453	-1.24183	-1.19228	-1.38563	-1.23834
chr1	9969901	9971250	1	1.20694	1.16658	1.03395	1.41462	1.98964	2.17368	1.66051	1.43756	0.882019	0.0234392	0.608327	0.34527	-0.00730153	-0.176784	0.0654166	-0.376173	-0.365142	-0.548816	0.0580514	-0.0524606	-0.356413	-0.253041	-0.183139	-0.333225	-0.0924616	0.0947598	0.226576	-0.229153	-0.205221	-0.351727	-1.0486	-1.23884	-1.82454	-1.47427	-1.36118	-1.39363	-1.28555	-1.22965
chr20	45034638	45035910	1	1.00095	1.20625	1.28978	1.37125	1.57346	1.60334	2.1731	1.213	1.29212	1.47649	0.827797	0.210919	0.477417	0.305749	0.222227	0.297564	-0.677836	-0.625561	-0.99276	-0.280559	-0.815952	-1.29271	-0.79488	-1.03536	-1.10275	-0.487969	-0.552418	-0.336825	-0.715662	-0.485724	-0.756333	-0.282644	-0.190774	-1.05687	-0.710745	-1.15054	-0.877898	-1.31863
chr7	72626475	72626710	1	0.976291	1.39312	1.97525	2.17294	1.90748	1.45053	1.13119	1.07365	0.893884	0.474846	0.155306	0.309205	0.689719	0.570081	0.174885	-0.0614803	-0.166291	-0.0268382	0.135683	-0.144792	-0.446135	-0.609854	-0.660076	-0.515774	-0.534812	-0.777607	-0.469261	-0.43114	-0.429897	-0.875881	-0.787254	-0.87387	-0.961928	-1.17895	-0.943193	-1.81787	-1.4443	-1.32686
chr12	12989869	12990437	1	2.17229	1.09563	1.27111	1.18731	0.877088	0.860424	0.281222	0.14667	0.561021	-0.216202	-0.914214	-0.00535672	1.34085	1.27227	1.38034	0.959251	-0.960862	-0.313186	1.46946	0.30637	-0.781926	-0.151978	-0.292126	-0.937674	-0.505005	-0.859383	-2.04908	-1.45236	0.172249	-0.480432	-1.38612	-0.347009	-0.187402	-0.253933	0.171197	-1.06638	-1.66564	-0.698466
chr20	45317613	45318657	1	0.145767	0.712881	1.52029	2.09042	2.17196	2.16206	1.34528	1.03423	0.672952	0.426584	0.193995	0.385183	0.220548	0.292833	0.549858	-0.224017	-0.00298486	-0.200917	0.0268508	0.0758811	-0.246102	0.0722382	-0.0636036	-0.299842	0.0301721	-0.0287258	-0.130191	-0.837852	-1.29329	-1.48746	-1.111	-1.31184	-1.34471	-1.15385	-1.55337	-1.23751	-0.608597	-0.994121
chr1	150240717	150241784	1	1.9842	2.16927	2.17183	1.76521	1.21663	1.12151	0.928119	1.04929	0.725168	0.405899	0.337955	0.470707	0.153762	0.101679	0.544363	0.345968	0.151474	0.0600307	-0.414913	-0.375846	-0.560537	-0.293152	-0.252273	-0.802808	-0.457669	-0.829205	-1.15387	-1.24017	-1.2317	-1.07256	-0.838814	-0.882136	-0.656529	-0.52855	-1.06838	-1.03679	-1.14952	-0.857621
chr1	24913643	24914104	1	1.73235	1.66239	1.97067	2.17151	1.30361	1.21168	0.728321	0.946904	0.917625	0.736345	0.872538	1.02812	0.49383	0.457632	0.117153	-0.0394288	-0.335739	-0.265306	-0.445292	-0.428778	-1.15161	-0.807432	-0.483206	-0.707218	-0.493888	-0.570626	-0.721429	-0.719105	-0.907437	-0.472406	-0.507418	-0.688694	-0.722205	-0.844758	-0.96688	-1.29524	-1.44128	-1.33532
chr2	160711785	160712250	1	2.17071	0.85501	1.31875	0.709343	0.650903	0.977583	0.0312302	0.836905	0.100525	0.376151	0.709045	2.15985	0.551381	0.454124	-0.248491	-0.706295	0.192924	-2.01682	0.806077	-0.259051	-0.259624	0.563815	-0.0589889	0.426031	-1.54043	-1.19858	-1.01603	-0.801149	-1.93989	-1.53461	-0.649332	-0.328059	-0.961402	-0.0967665	-0.522442	-0.271029	1.2356	-0.716964
chr19	14639827	14641089	1	0.564511	0.644578	0.850446	1.57833	1.87569	2.17071	1.55856	1.19264	1.09786	0.792342	0.834648	0.903866	0.747137	0.567056	0.576129	-0.173695	0.0200529	-0.0945023	-0.140643	-0.300461	-0.706509	-0.590289	-0.39358	-0.473234	-0.370212	-0.280191	-0.238542	-0.555119	-1.05868	-0.74125	-1.08909	-0.76151	-1.19529	-0.892691	-1.33783	-1.57624	-1.4599	-1.54507
chr19	13858321	13859160	1	0.896393	1.26862	1.73232	2.08102	2.17011	1.77581	1.22114	1.25416	0.912026	0.644564	0.746378	0.7001	0.225324	-0.11096	0.0374812	-0.449342	-0.399804	-0.516383	-0.312874	-0.181477	-0.527795	-0.434418	-0.678193	-0.848616	-0.419856	-0.0051057	-0.230073	-0.846369	-1.07388	-0.760297	-0.659953	-0.629009	-0.68744	-0.575804	-1.32161	-1.00626	-1.39089	-1.59906
chr17	8059547	8060360	1	1.01955	1.20024	1.39145	1.81219	2.16897	2.03776	1.49123	1.13182	0.974812	0.59208	0.617785	0.64592	0.521492	0.338388	0.519714	-0.327729	-0.671715	-0.934566	-0.404632	-0.559185	-1.11666	-0.98441	-1.05038	-0.580203	-0.130665	-0.246627	-0.535946	-0.979829	-1.10462	-0.769719	-0.77755	-0.486645	-0.535241	-0.154204	-0.852977	-1.10551	-0.907627	-1.24677
chr22	30792661	30793572	1	2.16886	1.8974	1.58273	1.62792	1.44049	0.829577	0.695408	0.483365	0.361342	0.663523	1.00925	1.3472	0.182641	-0.0913276	0.10413	0.891104	0.38335	0.373548	0.073118	-0.391194	-0.52775	-0.806847	-0.508495	-0.972475	-0.905955	-1.39377	-1.06491	-1.35797	-1.18463	-1.15747	-1.06498	-1.15155	-0.676711	-0.889053	-0.679751	-0.541756	-0.343373	-0.404988
chr19	40971267	40972797	1	0.511529	0.491274	0.427821	0.957279	1.7718	2.16883	1.40762	1.16582	0.93425	0.455227	0.576814	0.787851	1.21675	0.80156	0.796587	0.31647	0.0892629	0.0544518	-0.246166	-0.301483	-0.3244	-0.27528	0.0116105	-0.110122	0.158088	-0.0972077	-0.56166	-1.23046	-0.771872	-0.505242	-0.656073	-0.614485	-1.20564	-1.10834	-1.68908	-1.56884	-1.69825	-2.13631
chr11	65337104	65338233	1	1.94896	1.96411	1.8795	1.96995	2.16861	1.96381	1.40058	0.603865	0.220858	0.132563	-0.0499633	0.1325	0.0149889	-0.13278	0.0550524	-0.514889	-0.522246	-0.31367	-0.309966	-0.180819	-0.743298	-0.668634	-0.68151	-0.555843	-0.00592757	-0.132044	-0.497348	-0.853965	-1.1621	-0.621255	-0.945988	-0.543083	-0.684346	-0.436674	-1.07877	-0.976758	-0.962333	-0.881128
chr19	892736	893673	1	-0.819693	-0.166412	1.11469	2.1675	2.08123	1.82118	0.988666	0.0413411	-0.115108	-0.15466	-0.0921135	0.194502	0.429528	0.180048	0.635366	0.412294	0.56133	0.730693	0.403298	0.678737	-0.0222531	-0.00636342	0.582234	0.39202	0.13452	0.734769	0.516094	-0.217021	-0.977015	-0.838959	-1.47586	-1.38721	-1.30128	-1.30479	-1.58978	-1.21345	-1.60133	-1.51675
chr6	30687767	30688261	1	0.817367	1.05143	1.56327	1.5358	2.16675	1.96736	0.974853	1.18225	0.148933	0.379905	0.472159	0.178816	-0.247883	-0.0309065	-0.412906	-0.633205	0.119659	-0.695751	0.572882	0.0231069	0.70985	0.215337	0.237101	-0.192806	0.416407	-0.00343998	-0.103669	-1.10613	-1.83793	-1.12232	-1.29155	-0.515942	-0.449578	-0.413052	-1.23978	-1.0013	-2.02792	-1.40716
chr22	37934722	37935254	1	1.06046	1.57715	2.09296	2.16674	2.12078	1.49688	0.966477	1.00452	0.363696	-0.0271138	0.332204	0.475957	0.403872	0.140272	0.461944	0.414606	0.151674	-0.0394878	-0.22211	-0.24211	-0.559185	-0.722048	-0.535072	-0.859977	-0.396176	-0.33923	-0.414306	-0.804687	-0.70786	-0.610502	-0.562333	-0.615615	-1.37594	-1.51198	-1.54756	-1.25476	-1.04307	-0.839076
chr6	41167324	41169089	1	1.92784	2.01803	2.16657	2.09348	1.23392	1.07725	0.989856	1.09813	0.626701	0.762466	0.699986	0.766067	0.41416	0.312407	-0.0216154	-0.0300103	-0.516856	-0.317014	-0.451349	-0.567282	-0.645135	-0.570111	-1.05259	-1.01505	-0.740739	-0.45135	-0.584113	-0.714923	-0.846254	-1.02135	-0.789936	-0.984831	-0.638754	-0.516852	-0.947455	-1.05229	-1.04218	-0.668814
chr6	32145258	32146345	1	0.627354	0.837837	1.16892	1.75472	2.16572	1.95668	1.2919	0.759964	1.01673	0.901988	0.79226	0.980064	0.575202	0.439871	0.647317	0.234494	-0.08869	0.137817	-0.270113	-0.282221	-0.766781	-0.510706	-0.401005	-0.523026	-0.31876	-0.408051	-0.95203	-1.14301	-1.07944	-1.13166	-0.714151	-0.640209	-0.749687	-0.736505	-1.34822	-1.63593	-1.26769	-1.32095
chr6	26045119	26045935	1	1.77959	1.3195	1.56029	1.2485	1.20713	2.16553	1.31477	0.306449	-0.106976	-0.0382286	0.556961	-0.629781	0.618056	0.16775	-0.948469	0.306971	-0.233514	-1.03501	0.056291	-0.778557	0.137349	-0.939716	0.0375988	-0.624149	-0.303432	-1.69737	1.01754	-0.422526	0.767198	-1.63565	-0.79572	0.167833	-0.132159	-0.715631	0.21071	-1.66712	-0.414291	-1.82772
chr1	198898699	198899664	1	1.05756	1.68675	1.73141	1.84814	2.16469	1.02655	1.25731	1.06522	0.478866	0.405543	1.29426	0.18579	0.724586	-0.23445	0.324541	0.013139	-0.88476	-0.198141	-0.448111	-0.605436	-0.907736	-0.403689	-0.33158	-0.491787	0.373347	-0.877063	-0.573939	-0.352055	0.139511	-1.24907	-1.20993	-0.911351	-1.50004	-0.376867	-0.984432	-0.79869	-1.68989	-0.748182
chr1	200499645	200500449	1	0.705057	0.214837	0.655971	-0.0840666	1.2739	-0.148974	0.794349	1.48184	0.330291	-0.777254	-0.588548	-0.371218	1.26476	-0.245657	2.16456	0.0888568	-0.836108	0.4436	0.755239	0.828938	-0.953312	0.165008	0.286836	-1.56739	0.33425	-0.406631	-1.17515	-0.439096	-0.467568	0.243682	0.899855	1.33762	-1.38861	1.27708	-2.06737	-0.940842	-1.82026	-1.26848
chr12	111000020	111001317	1	2.16349	1.92031	1.68065	1.83508	1.54555	1.21854	0.810741	0.701326	0.807616	1.00824	0.615195	0.824917	0.40634	0.426107	-0.0614405	-0.30765	-0.206859	-0.238473	-0.279304	-0.177439	-0.496921	-0.495531	-0.286631	-0.656006	-0.622027	-1.12128	-1.10932	-0.890718	-1.21609	-1.37762	-1.41124	-0.918958	-0.631795	-0.576354	-1.20514	-0.649542	-0.601006	-0.426753
chr17	75431398	75431774	1	0.0946401	0.74062	1.76119	2.16346	1.54756	0.991939	0.0928547	-0.21531	-0.121701	0.922892	0.931427	1.17748	1.03806	0.777108	1.18807	0.965601	0.379001	-0.212182	0.336165	-0.355525	-0.0602633	-0.453699	-0.108798	0.146296	-0.962699	-0.506754	0.150777	-0.359829	-0.822833	-1.23095	-1.05468	-1.1175	-0.877427	-1.20699	-0.561273	-1.60888	-1.67122	-1.89662
chr19	55918714	55919905	1	-0.0604507	0.672071	1.60103	1.98517	2.16329	2.02775	1.45669	0.762844	0.608425	0.294575	0.272028	0.391291	0.26689	0.216962	0.645115	0.0629807	0.0318608	0.243956	0.0426185	0.0515162	-0.35632	-0.202302	-0.180687	-0.282395	-0.10166	0.297269	0.160946	-0.545701	-1.07379	-0.851197	-1.07133	-0.855673	-1.25552	-1.26252	-1.78658	-1.66503	-1.29408	-1.41005
chr10	73975247	73976231	1	1.03763	1.05576	1.11751	1.75406	2.11184	2.16298	1.30305	0.78441	0.506196	0.623721	0.257674	0.705263	0.775578	0.444511	0.535875	-0.144724	-0.512001	-0.302697	-0.425828	-0.535373	-0.836015	-0.555712	-0.617303	-0.64054	-0.737429	-0.0211886	0.251355	0.0161581	-0.629083	-0.265265	-0.215642	-0.441062	-0.933105	-1.08247	-1.65841	-1.61726	-1.54456	-1.72792
chr19	11200533	11201593	1	1.64985	1.7429	1.67101	1.41797	1.66075	2.16271	1.71293	0.972825	1.01575	0.351958	0.185899	0.372967	0.0571072	-0.19686	0.179705	-0.241402	-0.462999	-0.595018	-0.946701	-1.12499	-1.46219	-1.44884	-0.800047	-0.492954	-0.24445	-0.285318	0.0436458	-0.895049	-0.904653	-0.427205	-0.0779615	0.0722312	-0.521671	-0.533354	-0.946708	-0.926844	-1.0011	-0.733915
chr1	167606380	167607371	1	1.45492	1.3872	1.40731	1.86867	2.16241	1.70724	1.19024	0.100361	0.122322	0.209894	0.373628	0.635992	0.0676245	0.472947	0.301793	0.0502267	0.392152	0.211665	-0.100821	-0.115043	0.0507081	-0.0422066	-0.142141	-0.453444	-1.06805	-0.530392	0.0306588	-0.0536572	-0.805664	-0.904102	-0.705654	-0.987676	-0.72342	-0.846909	-1.43986	-1.82625	-1.48489	-1.96779
chr21	32655361	32655625	1	2.16211	0.551144	-0.401573	0.69796	0.549751	0.446334	0.522526	0.522088	1.14703	1.26615	1.27119	1.33879	0.888382	0.981435	0.600119	0.51835	0.932888	1.013	0.322119	-0.40989	-0.738147	-0.368231	-0.62364	-0.318443	-0.189686	0.104387	0.212103	0.0362447	-0.538935	-0.824332	-1.3187	-1.58164	-1.2555	-1.63716	-1.49955	-1.60398	-1.54153	-1.23316
chr6	29909796	29911103	1	2.05031	2.16171	2.06025	1.74779	1.438	1.16016	0.921114	0.580068	0.433294	0.522707	0.342952	0.657246	0.369669	0.0312489	0.327258	0.0705292	-0.160606	0.266306	0.192181	0.221869	-0.449917	-0.465588	-0.515069	-0.576012	-0.561163	-0.686154	-0.633437	-1.15407	-1.48067	-1.12463	-0.998949	-0.760505	-0.629386	-0.880328	-1.18982	-1.16735	-0.975198	-1.14582
chr12	56435207	56436238	1	0.0238321	0.476283	1.13131	1.69811	2.06586	2.16115	1.50315	1.33843	0.95205	0.827167	0.865703	1.10575	0.907272	0.360734	0.275588	-0.0506686	-0.122066	0.0254065	-0.0434989	-0.152571	-1.09403	-0.991738	-0.620138	-0.945431	-0.541838	-0.463432	-0.980093	-1.12989	-1.236	-0.851319	-0.524143	-0.469946	-0.209187	-0.521587	-1.26199	-1.0761	-1.15172	-1.2804
chr17	7210091	7211322	1	1.46021	1.46604	1.48649	1.88901	2.16037	2.14433	1.42872	0.956821	0.826639	0.354506	0.183752	0.323885	0.000536305	-0.365249	0.209781	-0.0390844	-0.134877	-0.173559	-0.315769	-0.297657	-0.885717	-0.68333	-0.152244	-0.423037	-0.202184	0.0343424	-0.115724	-0.503083	-1.14277	-1.05974	-1.04228	-0.755981	-1.08568	-0.762368	-1.07021	-1.24125	-1.25661	-1.21703
chr19	39332536	39333520	1	0.961387	1.29812	1.85705	2.1601	1.83064	1.83107	1.39916	0.393404	0.540693	0.621536	0.197319	0.736047	0.289191	0.50618	-0.119517	0.0497453	0.332433	0.483118	-0.20035	-0.383242	-1.08069	-0.974347	-0.548016	-0.685607	-0.792556	-0.164747	-0.170518	-0.303815	-0.837532	-0.625343	-0.610601	-0.488807	-0.639111	-1.19907	-1.52347	-1.17378	-1.47149	-1.49458
chr18	2589476	2590508	1	0.255707	1.00404	0.812728	1.62396	0.863991	0.642068	0.313397	0.596103	0.288781	0.0990986	1.44421	1.53483	2.15974	0.393274	-0.101938	-0.696685	-1.85972	-0.0186577	0.19528	-1.14844	-0.6448	-1.08915	-0.636751	-0.394033	0.431871	-1.13447	-0.427818	-0.232425	0.882854	1.30612	-0.620841	0.244977	-1.03567	0.177805	-0.341617	-1.51588	-1.27188	-2.10007
chr19	20188457	20189223	1	0.936559	0.430225	0.124595	0.962181	1.56773	2.15939	1.96766	1.42871	1.44967	1.28493	0.977622	1.51714	0.832606	0.206785	0.0250821	-0.34836	-0.0830314	-0.206457	-0.67951	-0.88446	-1.02652	-0.707977	-0.471013	-0.275031	-0.645475	-0.784267	-0.948656	-0.733225	-0.527578	-0.273449	-0.230083	-0.334567	-0.908197	-1.42308	-1.33703	-0.627008	-1.12941	-1.28652
chr11	65382534	65383483	1	0.0847172	0.802149	1.71997	2.15851	2.14277	1.96406	1.28312	0.778295	0.506972	0.379372	0.454606	0.387893	0.308907	0.138837	0.801024	0.409825	0.242437	0.173472	0.0541762	-0.0313983	-0.716608	-0.471674	-0.427106	-0.257923	-0.0391206	-0.102382	-0.2217	-0.676203	-1.06941	-1.05531	-1.10237	-0.960938	-0.941304	-0.844374	-1.49342	-1.75223	-1.26635	-1.36129
chr17	27472472	27472786	1	0.123346	0.632027	0.902319	1.15999	2.15796	2.07487	1.55712	0.907214	0.800702	0.764287	0.797996	0.898546	1.10574	0.893747	0.524607	-0.276397	-0.0494486	-0.300611	-0.384503	-0.473866	-0.100776	0.0866377	0.0562366	-0.461283	-0.198506	-0.580263	-0.673924	-0.643938	-1.12589	-1.12538	-0.322801	-0.618446	-0.778493	-0.683229	-1.49927	-1.90895	-1.6625	-1.5749
chr11	118187081	118187972	1	0.740571	0.224153	0.256843	1.43887	1.63241	2.15755	1.9516	1.8132	1.02439	0.792871	1.12838	1.50471	1.01988	0.398147	-0.331385	-0.612989	-0.457524	-0.0198116	-0.185114	-0.398091	-0.71001	-0.652308	-0.63384	-0.904135	-1.03063	-0.551703	-0.572796	-0.794334	-0.267832	-0.499085	-0.268492	-0.762795	-0.866762	-0.940767	-1.20825	-0.951651	-1.05578	-1.40747
chr17	43393839	43395148	1	0.732423	0.723063	0.793533	1.49335	2.1503	2.15718	1.37976	0.964114	0.924281	0.567534	0.653012	0.72056	0.382175	0.361164	0.334718	0.0766696	-0.0776083	0.222216	0.0884565	0.0882712	-0.531711	-0.310388	-0.299811	-0.133421	0.124222	0.0466499	-0.0227184	-0.649398	-1.02629	-1.05661	-1.03525	-1.13829	-1.5049	-1.01375	-1.53017	-1.58772	-1.35182	-1.71382
chr19	58873452	58874512	1	1.39096	1.62062	1.937	2.15714	1.94744	1.44948	0.628963	0.149358	0.565012	0.137628	0.451467	0.156986	-0.187635	-0.683811	-0.0810962	-0.44464	-0.119008	0.310893	0.216155	0.411038	0.00809173	0.220397	-0.0972991	0.264054	0.285015	0.431637	-0.5068	-0.824872	-0.940582	-0.679025	-1.63142	-1.37703	-1.35035	-1.36139	-1.54313	-1.00582	-0.933002	-0.972425
chr3	47017870	47018581	1	1.47457	1.64986	1.88209	2.15684	2.04094	1.99805	1.32497	0.651875	0.397822	0.156752	0.115651	0.252299	0.322755	-0.0962086	0.0271038	-0.0276098	-0.0219852	-0.0451235	0.188221	0.040406	-0.57431	-0.445717	-0.753022	-0.633816	-0.541778	-0.492548	-0.260134	-0.588818	-1.10708	-1.05644	-0.755235	-0.90963	-1.0322	-0.771803	-1.22373	-1.3104	-1.13469	-0.897927
chr7	402286	402772	1	0.631078	0.598084	0.685223	0.830819	0.748176	0.363938	0.74967	-0.0391563	0.716646	1.49545	1.36795	2.15645	2.04315	1.03363	0.430893	-0.0890938	0.111533	-0.477417	0.847499	-0.905153	-1.05712	-1.68349	-1.13381	-1.40918	-0.755326	-0.911183	-1.00704	-0.108658	-0.0517052	0.484046	0.0687324	-0.00148288	-0.249622	-0.33916	-1.01136	-1.43181	-1.8763	-0.824894
chr19	38806226	38807184	1	1.0766	1.072	1.05301	1.25032	2.15629	2.06752	0.84933	-0.153448	-0.178267	-0.476537	-1.20509	0.374811	0.874557	1.32823	0.659288	0.758875	-0.318568	0.112863	-0.52764	-0.274603	-0.346266	-1.14683	0.371252	0.567071	-0.335579	1.12056	-0.00308745	-0.585892	-1.69228	-1.35281	-0.508996	-1.63117	-0.699473	-1.71924	-0.247853	-0.743429	-0.867596	-0.67794
chr2	190152458	190153045	1	2.15585	1.65861	0.890913	1.41546	0.230475	0.20917	0.352861	-0.0850418	0.579056	0.770085	0.838786	1.5514	0.577052	1.19371	-0.457409	-0.296072	-0.901097	-0.9007	-0.216342	-0.424856	-1.14651	-1.06235	-0.335034	0.500484	-1.76659	1.26942	0.1351	0.506395	0.957216	0.000645559	-0.330095	-1.21968	-0.505346	-1.65274	-0.757245	-1.16553	-1.49037	-1.07968
chr17	79518883	79520513	1	1.29654	1.34299	1.33781	1.67628	2.15575	1.95382	1.75984	1.45642	0.863681	0.356674	0.0564586	0.461637	0.384644	-0.0727999	0.349753	0.182943	-0.0820943	-0.253576	-0.541378	-0.439562	-0.633099	-0.589047	-0.715832	-0.720918	-0.233154	-0.0165153	-0.41235	-0.908114	-1.26556	-0.729283	-1.27999	-1.04082	-0.921714	-0.870238	-0.840648	-0.721764	-1.22001	-1.12678
chr19	55628520	55629504	1	1.08436	1.70856	2.15519	1.97387	1.80391	1.32835	1.01599	1.16852	1.04551	0.603709	0.691056	0.536083	0.182976	-0.127548	0.101604	-0.272417	-0.279486	-0.193764	-0.218724	-0.2801	-0.886673	-0.581254	-0.619812	-0.408553	-0.00927418	-0.100892	-0.0587987	-0.712977	-0.512638	-0.618378	-1.00853	-1.01532	-1.311	-1.03954	-1.41272	-1.27	-1.12667	-1.33462
chr12	58134909	58135206	1	-0.548091	-0.0424182	1.68051	1.38179	1.02316	1.99113	0.593005	0.32503	-0.50498	0.95883	0.254585	2.15517	0.719426	1.09088	0.201141	-0.828862	0.0933686	-0.0718509	-1.70294	-1.38212	0.141571	0.334217	-0.904289	-0.854847	-0.486699	0.345637	-0.0985749	-0.0268629	0.394621	0.536755	0.047911	-0.326516	0.470777	-0.750824	-1.32873	-1.22254	-1.7417	-1.91668
chr8	103595462	103596146	1	2.06351	2.04784	2.15514	2.13929	1.45465	1.17797	0.761964	0.56615	0.886512	0.83327	0.675191	0.460341	0.170019	0.0034133	-0.165265	-0.448712	-0.178007	-0.0672166	-0.40156	-0.494397	-0.130597	-0.410531	-0.389624	-0.442322	-0.853943	-0.560381	-0.650283	-0.766441	-0.385914	-0.798615	-1.07705	-1.14438	-0.9438	-1.25142	-1.21027	-0.972284	-0.830215	-0.822038
chr17	7589202	7590087	1	0.504626	0.418585	0.543107	1.23058	1.26367	2.15514	0.722599	-0.478263	-1.00658	-0.658979	0.0649431	0.976032	0.521086	1.10933	0.686179	-0.102566	0.755328	-0.150883	0.0227436	0.44988	-1.76195	-0.0249726	-0.675301	0.584547	1.64601	0.926085	1.16885	0.374529	-1.36415	-1.04317	-1.29723	-0.34381	-1.05579	-1.38498	-1.38501	-1.35287	-0.992968	-1.04436
chr11	118888854	118889857	1	0.806953	1.00583	1.8466	2.15499	2.11177	1.00402	-0.0110045	1.48857	-0.0052789	0.261581	-0.0926832	1.22959	-0.373471	0.022168	0.257874	-1.32375	-0.0627067	-0.115942	-0.990888	-0.639039	-2.28711	0.507375	-0.150782	-1.24608	0.767992	-0.28775	-1.4457	-0.443782	-0.0414925	-0.3391	0.366351	-0.364511	-0.519557	0.519506	-1.25685	-0.899917	-1.08122	-0.372562
chr10	106028321	106029218	1	0.67679	1.03205	1.36924	1.45666	1.99309	2.15483	1.66676	1.21745	1.13304	0.845521	0.442098	0.538204	0.476283	0.290756	-0.0108612	-1.22184	-0.408477	-0.459762	-0.343273	-0.724786	-1.18691	-0.930292	-0.646028	-0.124504	-0.488873	-0.871726	-0.89403	-0.685004	-0.313263	-0.272396	0.226117	0.100733	0.0203634	-0.493448	-1.23571	-1.60133	-1.48981	-1.23767
chr15	93443195	93443833	1	-0.508703	0.896585	0.835792	1.84548	2.15448	1.15801	-0.0792344	-0.706946	0.0816859	-0.0676056	0.573895	-0.194565	0.807551	2.10645	0.195261	0.267593	-0.660491	-0.266882	-0.829153	-1.39013	-0.343086	-0.532663	0.517317	0.894796	-0.651069	0.150862	0.309352	-0.801981	-0.597324	-1.44785	-0.447476	0.991516	0.449885	-0.144512	0.693167	-1.4211	-2.27702	-1.56188
chr17	43224685	43226225	1	-0.998061	-0.42556	0.602214	1.68536	2.15423	2.08682	1.50028	1.28156	1.0893	0.541511	0.193019	0.409308	0.1826	0.00152229	0.498163	0.269739	0.280368	0.395364	0.307418	0.295726	-0.324411	-0.130926	0.169216	0.174648	0.370704	0.506784	-0.0332533	-0.483748	-1.49796	-1.45555	-1.29911	-1.07091	-0.99627	-0.737846	-1.23378	-1.52428	-1.32582	-1.45836
chr17	7590689	7591965	1	0.372521	0.77771	1.44644	2.04824	2.15372	1.69299	1.1598	0.572968	0.591427	0.497164	0.218069	0.379172	0.113908	-0.150411	0.545353	0.0777168	0.234406	0.0589213	0.133934	0.133414	-0.312333	-0.220313	0.0971387	0.0287533	0.275765	0.45291	0.220916	-0.347392	-0.888431	-0.963971	-0.950783	-0.893467	-1.44799	-1.39831	-2.04751	-1.63957	-1.36978	-1.6531
chr17	42404098	42404440	1	-0.366968	0.251161	1.2796	1.94002	2.15354	2.08173	1.5333	1.36638	0.834659	0.348862	0.623433	0.810362	0.340889	0.0797473	-0.544148	-0.329268	-0.464875	-0.326387	-0.358366	-0.125399	0.0490554	0.236455	0.56441	0.0147669	0.119609	-0.0931794	-0.34964	-0.564017	-0.273632	-0.404108	-0.915961	-1.14815	-1.95309	-1.16178	-1.27381	-1.15737	-1.51372	-1.30411
chr6	30456944	30458250	1	2.10729	2.15298	2.05935	1.94416	1.63794	1.14632	0.878402	0.681535	0.659407	0.432092	0.375381	0.455153	0.147487	-0.209855	0.0248803	-0.167168	-0.149453	-0.210022	-0.118479	0.0850195	-0.531062	-0.391976	-0.621253	-0.501927	-0.245772	0.0233331	-0.311267	-0.755574	-1.22798	-0.919519	-0.974626	-0.870764	-0.883238	-0.653261	-1.1976	-1.18279	-1.39026	-1.29689
chr19	42829275	42830322	1	-0.578934	-0.0921733	0.708942	1.63768	2.15263	1.91899	1.25038	0.945753	0.926892	0.734004	0.873388	0.943259	0.851164	0.814145	1.2826	0.542046	0.228973	-0.1306	-0.542998	-0.271763	-0.665437	-0.4767	-0.280335	-0.266096	-0.0504089	-0.0491861	-0.404692	-0.527848	-0.645217	-0.404384	-0.994234	-0.990458	-1.36687	-1.10108	-1.69977	-1.50789	-1.33931	-1.42448
chr1	24743350	24743618	1	0.48628	1.30491	2.15192	1.70918	1.97353	1.84595	1.13839	0.10399	-0.257263	-0.268428	-0.0599135	0.918488	1.01628	0.817672	-0.617215	-0.377452	-0.260898	-0.0883138	0.0947075	-0.134375	0.0442814	-0.400672	0.082652	-0.397955	-0.890234	-0.904905	-0.211335	0.0428199	0.368136	-0.284855	-0.580706	-0.512623	-0.484488	-0.586665	-1.31426	-1.32515	-1.80053	-2.34095
chr19	632987	634061	1	0.922304	1.12641	1.37365	1.65315	1.9455	2.15188	1.63213	1.39013	1.18717	0.537734	0.51661	0.563121	-0.431121	-0.265021	0.0459221	-0.166311	-0.047309	-0.0574829	-0.355345	-0.271081	-0.625975	-0.488744	-0.581817	-0.512617	-0.196944	0.260928	0.168066	-0.329565	-0.975519	-0.684005	-1.08012	-0.930613	-1.16006	-1.20948	-1.57134	-1.39996	-1.19375	-0.940547
chr1	45965361	45966197	1	0.12389	0.71565	1.33884	1.10623	2.0733	2.1517	1.44841	1.40537	-0.67894	-0.403625	-0.390838	0.251756	1.07645	0.976159	0.622165	0.179877	-0.548065	-1.9919	-0.331944	-0.378743	-0.521887	-0.111592	-0.242496	0.0422554	-0.36669	-0.217595	-0.0491289	0.137084	-0.618562	0.366846	0.197919	-0.146642	-0.817598	-1.2256	-2.09318	0.0391252	-1.66235	-1.45567
chr1	45139601	45140564	1	0.835753	0.96377	0.95815	1.22235	1.84839	2.1515	1.68655	1.83552	1.89133	0.797907	1.00578	0.838434	0.233604	-0.30064	-0.634469	-1.03222	-0.634712	-0.72367	-0.716365	-0.914924	-0.896657	-0.804632	-0.917157	-1.09714	-0.4195	-0.152002	-0.0992068	-0.359364	-0.341886	-0.571867	-0.404786	-0.287755	-1.10435	-0.631746	-0.863274	-1.05005	-0.783392	-0.52729
chr1	35734019	35734983	1	0.186775	0.802969	1.58283	2.03939	2.15129	1.66977	1.07265	0.882497	0.614621	0.0213835	0.315488	0.67757	0.376464	0.141597	0.0800175	-0.0935598	-0.0339768	0.238636	0.243302	0.516785	0.0442056	-0.11842	-0.219366	-0.337707	-0.0169212	0.0605678	0.0329576	-0.151268	-0.71607	-0.677544	-0.682192	-1.0259	-1.38713	-1.49459	-2.19107	-1.42832	-1.40369	-1.77405
chr6	32222995	32223460	1	1.39618	1.17112	0.515891	1.25695	0.536508	-0.467746	-0.266642	0.367964	0.281038	0.880849	2.15064	0.442651	-0.943793	0.748878	0.707473	0.11961	0.70261	0.80704	0.682012	0.269984	0.659749	-1.39152	-2.32488	0.375122	-0.797412	-1.75417	0.475699	-0.350512	-1.38126	0.350815	-0.895007	-2.32492	-0.491406	-1.06883	-0.325745	0.129646	0.0209744	-0.26556
chr19	47615314	47617198	1	1.16018	1.35589	1.50607	1.6784	2.07773	2.15062	1.40077	0.462124	0.0722081	-0.0414662	-0.0268367	0.304142	0.357993	0.170785	0.0626079	-0.336694	-0.0196199	0.170518	-0.155365	-0.103556	-0.459338	-0.297067	-0.0344682	-0.115782	-0.166018	0.61149	0.496188	-0.102959	-0.838561	-0.445378	-1.01359	-1.14496	-1.30771	-1.09466	-1.49503	-1.57586	-1.70772	-1.55506
chr19	15574484	15575627	1	0.460469	0.970919	1.74002	2.15004	2.0182	1.70208	1.41238	1.09075	0.85735	0.752826	0.621559	0.916777	0.541703	0.116603	-0.0673949	0.129578	0.111202	0.361735	0.0894497	-0.257918	-0.832329	-0.638181	-0.865222	-0.775818	-0.953859	-1.20731	-0.520238	-1.18418	-1.51084	-1.11453	-1.07914	-0.900539	-0.842764	-0.795067	-0.669635	-0.641962	-0.410097	-0.776622
chr20	2450772	2451861	1	0.173461	0.41816	0.919186	1.74105	1.881	2.14969	1.5516	1.58308	1.42051	1.1838	0.932688	0.905453	0.81965	0.494153	0.297548	-0.639791	-0.74402	-0.672713	-0.571101	-0.635285	-1.23496	-1.03733	-0.52291	-0.602763	-0.525578	-0.448884	-0.206408	-0.693057	-1.08182	-0.654457	-0.383823	-0.395912	-0.738241	-0.337215	-1.28425	-1.09505	-1.04295	-0.922512
chr15	91497815	91498657	1	2.14956	2.12207	2.0168	1.84303	1.62729	1.46953	1.1168	0.677945	0.845935	-0.0500358	0.0408769	0.00313226	0.1783	-0.381033	-0.216889	-0.69936	-0.899586	-0.768855	-0.345858	-0.573513	-0.132624	-0.846685	-0.108599	-0.986132	-0.255347	-0.307173	0.0207748	-0.706933	-0.308417	-0.582721	0.119262	-0.950091	-0.182567	-0.9309	-0.128852	-1.42383	-0.532692	-1.91261
chr1	32313934	32314612	1	1.07636	0.511255	0.0679087	0.449715	0.829968	0.579114	-0.313292	-0.257303	-0.547333	-0.21797	1.12203	2.14949	1.68429	0.972511	0.188244	0.651444	1.3125	1.68855	1.36466	0.501903	-0.429628	-0.754501	-1.00773	-1.79423	-1.94557	-1.57992	-0.61023	-0.541373	0.26423	0.157839	-0.157148	-1.02341	-0.569568	-0.327393	-0.813041	-1.35045	-0.913095	-0.418817
chr1	150208072	150208915	1	1.01145	1.17858	1.54743	1.60098	2.14937	1.70213	1.11772	0.748529	0.263607	0.261789	0.529331	0.776127	0.267537	0.350422	0.251224	-0.832115	0.396594	-0.42651	0.107689	-0.597617	-0.929239	-0.523308	-1.20803	-0.151273	-0.487119	-0.710147	-0.0173886	-0.62843	-0.886065	-0.667824	0.12191	0.0606982	0.311938	0.288843	-1.82983	-1.31268	-1.98249	-1.85385
chr21	34914238	34915833	1	0.516934	0.90575	1.32587	1.64782	2.1219	2.149	1.64663	1.54693	1.14287	0.616687	0.480499	0.836029	0.173584	-0.353852	-0.400885	-1.0937	-1.10935	-0.632886	-0.33547	-0.851931	-0.677998	-0.331577	-0.745461	-0.980066	-0.785582	-0.000831035	0.100542	-0.15933	-0.229342	-0.594105	-0.123568	-0.311193	-0.127863	-0.142178	-0.938593	-0.969967	-1.71146	-1.60387
chr6	33358931	33359806	1	0.567613	0.992251	1.25281	1.20641	1.9261	2.1486	1.74873	0.660067	0.107355	0.842583	0.920626	0.109999	0.462913	-0.199327	-0.337283	0.346488	0.194191	-0.9883	0.412605	-0.154629	-0.983044	-0.444617	-0.639711	0.212238	0.342428	0.625965	-0.195551	-1.2433	-1.4417	-1.47357	-0.389048	-0.0830852	-0.499194	-0.985511	-1.23433	-0.879625	-2.37728	-0.53086
chr1	44172617	44173664	1	2.14765	1.82428	1.31159	1.21368	0.480889	0.870958	0.865885	0.605535	0.553163	1.58289	0.550888	0.558873	0.938589	0.224779	0.584992	0.52418	0.222597	-0.302741	-0.733329	0.101383	0.412605	-0.249174	0.343443	-0.611365	-0.863665	-0.448279	-1.07914	-0.65503	-0.974488	-0.29471	-0.336242	-1.19001	-1.01713	-1.99196	-1.1226	-1.91498	-0.896709	-1.2373
chr19	40476392	40477305	1	1.70051	1.71777	1.65855	2.01113	2.1471	1.70966	0.796244	0.801394	0.737799	0.521504	0.876152	0.729864	0.346866	-0.108937	0.201573	-0.191338	-0.464109	-0.588226	-0.752997	-0.717772	-1.31551	-1.01363	-0.685833	-0.331778	0.0462147	-0.427106	-0.688114	-1.19758	-0.791552	-0.842726	-0.366036	-0.42945	-0.753726	-0.514159	-0.857471	-0.992188	-1.00424	-0.967859
chr19	36869637	36870496	1	-0.214555	0.17979	0.766082	1.31477	2.14689	2.12085	1.52651	1.08133	1.17291	0.914608	0.749696	0.953254	0.998331	0.678435	0.903228	0.306667	0.0769503	0.115117	-0.114501	-0.293455	-0.33784	-0.269786	-0.378977	-0.833111	-0.634577	-0.421881	-0.530149	-0.756028	-1.16787	-0.509752	-0.824239	-0.995686	-1.11382	-1.17023	-1.47397	-1.12897	-1.42614	-1.40989
chr15	45492385	45493370	1	2.06344	2.14623	2.08591	1.997	1.74672	1.38641	0.927881	0.577663	0.471781	0.326702	0.153923	0.464992	0.486265	0.171962	0.166593	-0.359711	-0.235547	-0.0698428	-0.454522	-0.685857	-0.851352	-0.646538	-0.554834	-0.601513	-0.437852	-0.232129	-0.437639	-0.429695	-0.920764	-0.567797	-0.71556	-0.969699	-0.78716	-0.608295	-0.628687	-0.994967	-1.39958	-1.58393
chr17	44264234	44264550	1	0.527432	0.714889	0.693042	0.611217	1.37273	2.14618	1.94864	1.07857	0.813138	0.25045	0.00706436	0.171275	0.225166	0.510092	0.765347	0.27063	0.0382484	0.0638997	0.782439	0.651002	0.229918	0.18005	-0.497967	-0.39725	-0.260304	0.00505049	-0.281294	-0.00132172	-0.159017	-0.674555	-0.449252	-0.896639	-1.13559	-1.44639	-1.79798	-2.1715	-2.19989	-1.68752
chr6	31587575	31588945	1	1.05605	1.25286	1.52742	1.92377	2.14575	2.05637	1.42279	0.766124	0.424299	0.177919	0.0653542	0.299625	0.0548442	-0.258079	0.463826	0.114308	-0.149021	0.0825619	0.142983	0.00360073	-0.233024	-0.142353	0.26752	-0.126721	-0.0695454	-0.140748	-0.341404	-0.816004	-1.40317	-1.05506	-1.1132	-0.842082	-0.843742	-0.779006	-1.27251	-1.56453	-1.56591	-1.53185
chr17	8054368	8054892	1	2.14509	2.09939	1.84571	1.51735	1.36825	0.893591	0.777874	0.353882	0.577999	0.573574	0.428167	0.478653	0.152122	0.281683	0.213582	0.200671	-0.0800379	-0.301098	-0.0281007	0.0333533	-0.134012	-0.205259	0.109213	-0.0317328	0.276164	0.0331631	-0.363834	-0.538768	-0.989287	-1.08287	-1.74429	-1.31441	-0.797688	-0.92566	-1.29986	-1.49556	-1.62053	-1.4065
chr1	160254405	160255254	1	0.365127	1.07931	1.5887	1.47072	1.88287	2.14479	1.50074	1.41927	0.997388	0.523153	0.332991	0.579775	0.538721	0.602716	0.414967	-0.364367	-0.732201	-0.497957	-0.646108	-0.335564	-0.425573	-0.177536	-0.0808874	-0.218912	-0.194824	-0.0469143	-0.295807	-0.400759	-0.892198	-0.713612	-0.700034	-0.806361	-0.761817	-0.662482	-1.62707	-1.47518	-1.83714	-1.54794
chr7	140602271	140602791	1	0.6769	0.322236	0.788025	1.88577	1.55805	2.14449	1.31361	0.167643	0.511801	1.33669	0.707686	0.986004	0.0255296	0.563528	0.156863	0.180742	0.216053	0.222564	0.358905	0.142381	0.314411	0.379449	-1.29986	-0.714805	-1.20322	-0.897061	-0.373181	0.249892	0.109811	-0.336376	-1.10124	-1.39952	-0.815907	-1.24721	-1.52802	-1.20107	-1.49974	-1.70184
chr3	52287173	52287966	1	-0.424655	-0.0544036	0.909503	2.00588	2.14432	2.11463	1.13927	0.798971	0.672069	1.14634	1.19407	1.40846	0.10547	-0.0534299	-0.841296	-0.781616	-0.125594	-0.330249	-1.12167	-1.1178	-0.826606	-0.448377	-0.890445	-1.26833	-0.779678	-0.349823	-0.133584	-0.360495	-0.310825	0.0843205	0.305149	0.56391	0.311491	0.22035	-0.62897	-0.853979	-1.79452	-1.62785
chr8	123792320	123795530	1	0.0763255	0.545558	0.370242	0.931716	0.02375	1.76169	1.3594	1.32783	0.557702	0.542752	2.14383	-0.275654	1.16954	0.575578	-0.0611957	1.20701	-0.759571	-0.628699	0.562359	0.441987	0.281657	-1.18289	-0.505854	-1.25243	-0.671287	-1.63188	0.0757501	-0.656912	0.814844	-1.89758	-0.173749	-1.52874	-1.09558	0.267081	-0.987087	0.390184	-0.377436	-1.74024
chr5	176778280	176779179	1	-1.62325	-0.122112	1.45519	1.79803	2.00954	2.14328	1.43998	1.1617	0.966374	0.391514	0.542391	0.807267	0.684384	0.704624	0.805712	0.179299	0.0695409	-0.0471537	-0.344578	-0.313713	-0.628073	-0.340599	-0.371073	-0.161072	-0.280198	0.0261731	-0.156268	-0.373783	-1.09391	-1.33194	-0.779812	-0.856434	-0.673811	-0.4593	-0.931904	-1.1752	-1.4436	-1.6772
chr6	30923206	30923936	1	-0.657183	0.39675	1.48187	1.78165	2.14304	1.45631	1.02108	0.380279	0.351225	0.171707	0.723306	0.850183	0.833522	0.347466	0.693212	0.82124	0.415269	0.557426	0.277834	0.258812	0.0308049	-0.0235602	0.0978326	-0.429287	-0.00232804	0.10822	-0.347668	-0.366348	-0.910536	-0.919243	-1.00409	-1.43491	-1.44711	-1.75427	-1.31008	-1.46465	-1.65083	-1.47696
chr2	8804726	8805110	1	2.14303	1.73421	1.39415	1.76615	1.65028	1.19252	1.04555	0.822724	0.884173	0.924254	0.400881	0.511424	0.302889	0.17433	-0.142355	-0.228964	0.081602	0.231594	-0.00402501	0.134514	-0.0458014	0.101523	-0.478065	-0.57063	-1.02992	-1.17823	-1.18639	-0.867808	-0.36848	-0.635108	-0.596375	-0.980767	-1.2314	-1.73472	-1.27883	-0.867055	-1.03592	-1.03495
chr1	10092551	10093485	1	0.645627	0.69598	0.818412	1.45809	2.14247	1.93262	1.28248	1.10376	1.08063	0.297332	0.498861	0.56075	0.542682	0.63798	0.689763	0.280565	0.0834768	-0.0274762	-0.371182	-0.384146	-0.385737	-0.250992	0.0277766	-0.162704	-0.17986	-0.249381	0.0632096	-0.229984	-1.03524	-0.654933	-1.12368	-0.966065	-1.01424	-0.787588	-1.22786	-1.46724	-2.1451	-2.17904
chr19	36265979	36266832	1	-0.682851	0.672688	1.81321	2.00039	2.14176	1.42745	0.905295	0.542078	0.477269	-0.0821238	0.225957	0.299224	0.397395	-0.0129531	0.362982	-0.154831	0.07983	-0.0417001	0.293518	0.563799	-0.0355894	-0.0604567	0.280388	0.561987	0.631129	0.26735	0.44887	-0.0861829	-0.717215	-1.08928	-1.30587	-0.897723	-1.31278	-1.04823	-1.55737	-1.64726	-1.86913	-1.79103
chr16	28857307	28858163	1	-0.0399747	0.190444	0.546444	1.1865	1.76692	2.14169	1.62264	1.45328	1.1466	1.10734	1.06643	1.25582	0.990657	0.746443	0.729303	-0.470029	-0.404632	-0.466372	-0.85657	-0.898238	-0.742297	-0.430109	-0.0473097	-0.345925	0.0571902	-0.283055	-0.384423	-0.658133	-1.0015	-0.634306	-0.43329	-0.432517	-0.854132	-0.779697	-1.5031	-1.76077	-1.25611	-1.32522
chr12	132378834	132379564	1	2.1409	2.09507	1.65085	0.814138	1.25007	0.671901	0.617842	0.424434	-0.0269647	-1.1648	-1.01936	-1.0523	-0.555114	-0.570791	0.775594	0.370921	0.660481	0.805511	0.939035	0.874019	0.522798	-0.0227829	-0.528628	-0.684484	-0.289296	0.574534	0.833759	0.18724	-0.949051	-1.28621	-1.71901	-1.255	-1.00465	-0.895341	-0.340174	-0.642245	-1.56991	-0.632992
chr4	2283378	2284125	1	-0.668193	-0.145098	0.771508	1.58194	1.96307	2.14059	1.44867	0.754529	0.715746	0.943854	0.627393	1.11457	1.20554	0.986075	0.606753	0.294185	0.44218	0.463456	0.278888	-0.252954	-0.46783	-0.34627	-0.287249	-1.0388	-0.702176	-0.761966	-0.750292	-1.06422	-0.979689	-0.789099	-0.594567	-0.102503	-0.849649	-0.970619	-1.08007	-1.2964	-1.45418	-1.73713
chr9	115918272	115918509	1	1.60196	2.14052	1.24196	1.67172	0.0582136	0.448748	-0.69267	-1.31792	1.68877	-1.28727	-0.364247	-0.59116	0.693348	-0.9542	0.707676	0.859759	0.949433	0.0896751	0.778835	-0.119925	0.873819	-0.0353028	-0.0277587	-1.28613	0.617943	0.337176	-0.553111	-0.041049	-0.394271	0.0811808	-0.0980929	-0.210919	-0.603284	-0.0366036	-1.58509	-1.02077	-1.69638	-1.92458
chr17	18086168	18087733	1	1.73498	1.55587	1.27941	1.69681	2.10137	2.14029	1.34214	1.11226	0.7556	0.203272	0.0848068	0.329068	0.170992	-0.0965106	0.17091	-0.425414	-0.538083	-0.514354	-0.196565	-0.232725	-0.679505	-0.424653	-0.574349	-0.559615	-0.153781	0.127917	-0.0939189	-0.736585	-0.669436	-0.395945	-0.465838	-0.455394	-0.95292	-0.736703	-1.05188	-1.4476	-1.55572	-1.84819
chr5	1792660	1793429	1	2.1402	2.13172	1.97076	1.66284	1.35625	1.25217	0.861749	0.779898	0.390418	0.262295	0.619877	0.759644	0.672848	0.283422	0.0915107	-0.240064	0.183626	0.34325	-0.144797	-0.3387	-0.715661	-0.599944	-0.638199	-1.14751	-1.11378	-1.35148	-1.08181	-0.941419	-0.86582	-0.576864	-0.0715976	-0.449848	-0.432209	-1.04666	-1.21586	-0.8423	-1.07964	-0.868319
chr14	51251995	51252663	1	0.652259	0.9955	1.28947	1.3119	1.70757	0.465698	-0.916643	0.0395678	-0.0477874	0.480605	1.3237	2.00787	2.13906	0.676143	-0.982993	0.00581692	-0.482723	-0.298299	0.50776	0.402743	-1.27997	-1.1867	-0.0702152	-1.14343	-1.15973	0.476252	-0.472355	0.16599	-0.28794	-0.70446	0.490606	0.215387	-0.47222	-0.732943	-0.518939	-2.01307	-1.27753	-1.30595
chr18	13266322	13267117	1	-0.709743	0.781111	2.13855	1.52903	0.531823	0.592847	0.556539	1.33904	1.32163	1.46585	1.01608	0.858489	0.641709	0.40688	0.709364	0.795888	1.1998	0.525931	0.222095	-0.187754	-0.0598173	-0.364282	-0.498243	-0.721091	-0.859084	-1.10495	-0.866884	-0.390823	-0.611118	-1.11874	-0.647662	-0.826889	-0.699376	-1.40279	-1.35173	-1.65498	-1.64635	-0.91035
chr12	6570737	6571601	1	0.381847	0.738725	1.40415	1.51864	2.13832	1.936	0.88054	1.02727	0.904942	1.25181	0.771383	1.03533	0.60257	0.505573	-0.215688	-0.487832	-0.17723	-0.163216	-0.801467	-1.442	-1.16102	-0.559146	-0.293693	-0.021659	0.0309137	-0.0103735	-0.11314	0.136963	-0.00344717	-0.662818	-0.492957	-0.553988	-0.903736	-1.09778	-1.36486	-1.6266	-1.57402	-1.53829
chr6	26156067	26159328	1	0.283054	0.75148	1.28707	1.75494	2.13779	1.71621	1.25025	1.04024	0.116811	-0.202595	0.266582	0.643614	0.708515	0.142665	0.273933	-0.479359	-0.416447	-0.288408	-0.414235	-0.329422	-0.857526	-0.396135	0.10232	0.401932	0.272346	0.74454	-0.0443247	0.0128325	0.134081	-0.240285	-0.115128	-0.819187	-0.876835	-0.852558	-1.45396	-1.5521	-2.45828	-2.24441
chr1	33592621	33593453	1	1.49933	1.39197	1.24235	1.74895	2.13733	1.95999	1.00847	0.876252	0.879278	0.511592	0.635545	0.522285	0.411317	0.25187	0.263888	-0.540373	-0.480069	-0.358747	-0.35704	-0.451197	-1.01218	-0.49542	-0.0421768	0.0974592	0.229714	-0.186385	-0.350392	-0.832568	-0.842841	-0.59616	-0.563573	-0.538577	-0.965246	-0.944539	-1.51952	-1.49419	-1.50238	-1.59401
chr6	30483570	30484624	1	0.37874	0.447876	0.781951	1.48165	1.25943	2.13727	0.906484	1.02465	0.711861	1.07761	1.19398	0.793571	0.860742	0.274244	0.8954	-0.649705	-0.548137	-1.15324	-1.39033	-0.44143	-0.727434	0.117799	-0.0290784	0.443296	0.200066	0.258985	0.0840145	-0.707315	-0.294075	-1.71701	0.0179994	-0.543956	-0.0888418	-0.331597	-1.8871	-1.57588	-1.37437	-1.88812
chr19	4638942	4639846	1	0.876623	1.31065	1.40289	1.54935	1.70464	1.99472	2.13711	0.980618	0.641095	0.697653	-0.207605	-0.183219	0.74785	0.640358	0.0961191	-0.392138	-0.609088	-0.588827	-0.224877	-0.586761	-0.733662	-0.585182	-0.360286	0.233299	0.103738	0.00337427	0.450623	-0.159278	-1.15071	-1.26942	-1.11763	-1.24734	-0.560449	-0.524741	-0.928333	-0.992891	-1.38071	-1.76754
chr17	18217859	18219198	1	1.9408	1.81399	1.53701	1.91806	2.13617	1.931	1.2709	1.27275	0.741892	0.192552	0.150005	0.491452	-0.209033	-0.396258	-0.0641522	-0.448822	-0.669433	-0.877806	-0.910941	-0.926053	-0.968903	-0.891709	-0.637111	-0.396013	-0.0736832	-0.240021	-0.319692	-0.894971	-0.911131	-0.757161	-0.384936	-0.195779	-0.4718	-0.463495	-0.742702	-1.01031	-0.475534	-1.05913
chr2	96840061	96840681	1	0.978439	1.412	1.57807	1.87735	2.13606	1.05749	0.561734	0.329646	0.247797	0.182917	0.226298	0.929212	0.768535	0.144527	0.375943	0.587881	0.122497	-0.167627	-0.539135	-1.10695	-0.707629	-1.25086	-1.10559	-0.762926	-1.39557	-0.874525	-1.56686	-0.716631	0.876825	0.557469	0.321776	0.365213	-0.595318	-1.83512	-1.64291	-0.658882	0.0227566	-0.733916
chr9	123690824	123691663	1	2.13564	1.83254	1.29253	1.08165	0.990092	1.32001	0.924509	1.24591	0.700549	0.858209	0.574339	0.396049	0.825576	-0.021584	-0.0652678	-0.296447	-0.255915	-0.0238994	0.0220403	0.16669	0.521418	0.24988	0.0595164	-0.203088	-0.394097	-0.506094	-0.189914	-0.222673	-0.755115	-1.1863	-1.28353	-1.49183	-1.73115	-1.66801	-1.23085	-1.22554	-1.30704	-1.13881
chr15	63738406	63738808	1	0.511251	0.965263	1.75927	2.13533	1.63044	1.07331	0.926625	-0.0856017	0.528553	1.20331	1.08296	1.02101	0.660342	0.161955	0.276448	-0.871165	-0.286573	-0.322817	-0.458253	-0.455039	-0.356592	-0.414932	0.123562	0.290821	0.510108	0.0969859	0.206322	-0.440487	-0.213362	-0.53694	-1.1529	-0.668423	-0.652404	-1.11427	-1.60348	-1.68958	-1.64928	-2.19178
chr16	89427325	89427802	1	-0.0771202	0.44073	1.26878	1.35924	2.13469	1.80972	1.2522	0.942679	0.263152	0.447037	0.673316	1.23728	1.07669	0.586907	0.368427	0.0681281	0.214193	0.134947	0.0375762	-0.665841	-0.941036	-0.662622	-1.6636	-1.51899	-1.01365	-0.436116	-0.183188	-0.168317	0.439002	0.231187	0.0297167	-0.0213769	-0.667217	-1.32024	-1.45028	-0.901897	-1.44863	-1.87549
chr19	1205288	1206096	1	2.13425	1.72438	1.55196	1.20882	1.14117	1.5771	1.39074	0.976498	0.776484	0.927875	0.0696942	0.502051	0.322358	-0.404623	-0.365636	-0.0879055	-0.548516	-0.798889	-0.749879	-0.364065	-0.49455	-0.636243	-0.348861	-0.00227035	0.0460937	0.394866	0.55042	0.32292	-0.604781	-0.614316	-0.139581	-1.25758	-1.11916	-1.76187	-1.38399	-1.48814	-1.22486	-1.22196
chr17	6817264	6817628	1	0.958071	1.60081	2.13376	1.58837	0.684468	0.51333	0.503179	0.556694	0.819465	0.750038	0.588475	0.534395	0.477462	0.423781	0.46239	0.70147	0.716469	0.74755	0.295366	0.537377	-0.328272	-0.261977	-0.192597	-0.0300031	0.343037	-0.100933	-0.495088	-1.19775	-1.42084	-1.5081	-1.48056	-1.19441	-1.72448	-1.50869	-1.41825	-1.47787	-0.982316	-0.613815
chr6	128113729	128114090	1	1.37837	1.27487	1.23238	0.894347	1.34865	0.0746603	1.10568	1.28113	0.923614	0.348077	0.542916	0.583649	2.13308	-0.466812	0.764963	0.289121	-1.01291	-0.361599	-0.239828	0.0236852	-1.08183	0.316945	-0.13197	-0.361564	0.692134	-0.734483	-0.23497	-0.193854	-0.016067	-0.288916	-1.52334	-0.154662	-1.40097	-0.485573	-1.2127	-2.07117	-1.44931	-1.78575
chr16	3450606	3451580	1	-0.0540712	0.179773	0.66681	1.51789	1.89525	2.13163	1.46494	1.24071	1.00909	0.780782	0.895936	1.02371	0.866794	0.661541	0.765311	-0.0583299	-0.111431	-0.283713	-0.224735	-0.128951	-0.582529	-0.49755	-0.679746	-0.360941	0.112064	0.039648	-0.109461	-0.627228	-0.617265	-0.630455	-0.723379	-0.721661	-1.21234	-0.941377	-1.7676	-1.71062	-1.64321	-1.56529
chr11	62598894	62600094	1	2.01255	2.0403	1.86733	1.65935	2.13159	2.06043	1.36989	1.04421	0.464367	-0.0192823	-0.190533	0.310996	-0.315301	-0.699624	-0.283565	-0.670492	-0.564879	-0.435196	-0.324985	-0.392877	-0.932526	-0.697601	-0.855736	-0.607352	-0.39172	-0.0940045	-0.211378	-0.822125	-1.12828	-0.939655	-0.185779	0.000925295	-0.616636	-0.509042	-0.677642	-0.785179	-0.730006	-0.880542
chr1	36771872	36772925	1	0.540024	0.564519	0.768133	1.51696	2.1313	2.12942	1.708	1.45939	1.17944	0.634013	0.456942	0.619353	0.111358	0.0905112	0.168945	-0.217123	0.127646	0.163556	0.17858	0.0674397	-0.759183	-0.770255	-0.553343	-0.845811	-0.412887	0.137338	0.0544853	-0.232483	-0.288733	-0.432437	-0.960698	-0.61176	-1.40385	-1.33964	-1.41069	-1.27018	-1.6436	-1.65467
chr16	18573095	18573650	1	-0.898231	0.294887	0.655828	0.825575	1.14283	2.13101	1.27114	0.711747	0.0169317	1.64343	1.05097	1.37327	-0.0927055	0.34266	-0.549624	0.542341	0.334108	0.800132	-0.542496	-0.458262	-1.31561	-0.958776	-0.157035	0.177114	0.453846	0.45394	0.344187	0.00821728	-0.456897	-1.03814	-0.170753	-1.72297	-1.89833	-2.3503	0.622434	-0.622503	-0.943553	-1.0204
chr17	75123804	75124583	1	0.0937911	0.357906	0.958444	1.84027	2.13037	2.0201	1.3904	1.07202	0.804323	1.12658	1.03509	1.10198	0.883027	0.65073	0.280306	-0.00912125	-0.226758	-0.402466	-0.247854	-0.545958	-1.46722	-1.34392	-1.13565	-1.11688	-0.566913	-0.520962	-0.308472	-0.462537	-0.626759	-0.576208	-0.353433	-0.183528	-0.632424	-0.56306	-0.827766	-0.832944	-0.8885	-1.906
chr9	131798428	131799215	1	0.55172	1.16463	1.8634	2.10977	2.13019	1.55628	0.86197	0.850131	0.970662	0.555162	0.582653	0.446262	0.179876	0.0771714	0.762567	0.0538827	-0.0667944	-0.0658839	-0.203006	-0.0852194	-0.310206	-0.154773	-0.0270104	0.0340142	-0.0774225	-0.350432	-0.708291	-0.918734	-1.0955	-0.825768	-0.892015	-0.857614	-0.977609	-0.907204	-1.61287	-1.68288	-1.50891	-1.42218
chr1	150533487	150536309	1	1.34712	1.74893	2.1298	2.0717	1.80073	1.02691	1.07333	1.06527	1.15651	0.918512	0.372004	0.72504	0.300889	0.0126151	0.240744	0.177186	-0.229541	-0.68742	-0.745058	-0.7592	-1.10935	-1.06279	-0.974724	-1.25739	-0.824282	-0.590777	-0.303113	-0.18982	-0.99743	-0.770332	-1.08918	-0.853065	-0.574943	-0.82557	-0.83645	-0.641974	-0.393348	-0.451532
chr19	52390816	52391517	1	2.12979	1.13184	-0.269606	-0.203426	1.00348	0.661759	0.331653	-0.204961	-0.355841	0.325032	0.751206	0.808452	0.741201	0.629414	1.03	0.53262	0.424982	0.238198	0.0234557	0.467917	0.0584068	0.439912	0.896272	0.797739	0.902169	0.771297	0.25329	-0.467577	-0.914722	-0.426964	-1.01699	-1.08997	-1.36611	-1.21046	-1.87922	-1.84973	-2.1857	-1.9088
chr9	134631000	134631244	1	2.12953	1.46855	0.425583	0.581758	1.14604	0.31733	0.657237	0.871507	0.880761	0.0603945	0.659793	0.702641	1.00609	1.0287	0.893464	0.996782	-0.201299	-0.056485	-1.19201	-0.907883	-0.258054	-0.611435	-0.707755	-0.854323	-0.166611	-1.47642	-0.813923	-0.17432	0.126744	0.24099	0.437141	0.950455	-0.445277	-0.499869	-1.60314	-1.75319	-1.78182	-2.07767
chr15	68521407	68522669	1	1.34937	1.3206	1.29511	1.72819	2.1289	1.77603	1.53323	1.60156	1.04584	0.36576	0.00711291	0.135199	0.185561	-0.0111159	0.421026	0.0234272	0.0792422	-0.105409	-0.324368	-0.323463	-0.366297	-0.43431	-0.566953	-1.06511	-0.697971	-0.363537	-0.135471	-0.542828	-0.629867	-0.362515	-0.638368	-0.624707	-1.31804	-1.14931	-1.01113	-1.15083	-1.62359	-1.55098
chr10	73839129	73839474	1	-0.581313	0.551808	2.1289	1.91081	0.978677	1.53297	1.30879	0.611868	0.446687	0.308814	0.390665	1.21518	1.35136	0.650074	0.562861	0.52297	0.304205	0.969464	-0.666734	-0.584614	-1.27452	-0.889244	-1.68726	-0.89599	-0.0108205	-0.369227	-1.32975	-0.306487	-0.509837	-0.401684	-0.272757	-0.166238	-0.490915	-0.748167	-0.562181	-0.491644	-1.52616	-1.98057
chr17	77965365	77965979	1	0.370543	1.01323	1.51259	0.9001	2.12855	1.42866	1.57426	1.4871	-0.283094	-0.338214	-0.302586	-0.202942	0.477914	0.770216	-0.479611	-0.745213	-1.12769	-1.29522	0.114744	0.27717	-0.534557	-0.149599	-0.291321	0.00624252	-0.0307574	-0.345123	0.468241	0.788318	1.8447	-0.886716	0.267433	-0.879693	-1.04562	-0.859131	-1.05721	-1.30785	-1.39374	-1.87413
chr19	45972178	45973382	1	1.50382	1.50867	1.53483	1.90939	2.12822	2.08662	1.52611	1.0705	0.66491	0.424962	0.0792798	0.424562	0.341032	0.00901143	0.0933341	-0.220866	-0.530532	-0.581568	-0.513726	-0.51779	-0.894319	-0.759106	-0.714846	-0.883342	-0.262479	0.095631	-0.46869	-0.773077	-0.899813	-0.453457	-0.748303	-0.368905	-0.487448	-0.487785	-1.04833	-0.818761	-1.63419	-1.33355
chr19	52207000	52207953	1	0.854893	1.07349	1.01128	1.19163	0.923892	1.8774	2.12726	1.69461	0.631374	-0.0682735	-0.745485	-0.376717	0.0506144	0.438665	-0.36513	0.0165384	-0.186989	-0.0108073	-1.1517	-0.57916	-0.44449	0.0900936	0.350253	0.74777	0.317043	0.489713	0.222852	0.621005	-0.702664	-1.6427	-1.05912	-1.9606	-1.41698	-2.0714	-0.770317	-1.02065	-0.130737	-0.0264561
chr1	155242878	155243620	1	1.926	2.05177	2.12689	2.09625	1.77266	1.4233	0.90545	0.60418	0.32575	0.0338422	0.13049	0.496122	0.238997	0.0626073	0.530056	0.372215	0.0387007	0.0485536	-0.207159	-0.349741	-0.659314	-0.550436	-1.11312	-1.00935	-0.829856	-0.393118	-0.421015	-0.642973	-1.00099	-1.25226	-0.799826	-0.816919	-0.861974	-0.635286	-0.996273	-0.803167	-0.966873	-0.874177
chr16	638641	640463	1	0.6288	0.677936	0.782422	1.34072	1.72895	2.12575	1.67328	1.33804	1.23051	0.653845	0.650047	0.651573	0.390154	0.0882313	0.37913	0.103558	-0.0305138	0.176216	0.0967626	0.131951	-0.229419	-0.298704	-0.36226	-0.497894	0.0460451	0.0910274	0.0986624	-0.458774	-1.27844	-1.05767	-1.5709	-1.24717	-1.56111	-1.33803	-1.06109	-1.43887	-1.37634	-1.2764
chr15	44068414	44070005	1	0.513569	0.135281	0.401852	0.274819	1.36922	2.12452	1.83212	1.45193	0.764728	0.71222	0.0517968	-1.13572	0.532345	0.5414	-0.0593494	0.724893	-0.591802	0.388573	0.0975317	0.526593	-0.819145	-0.837517	-0.628969	-0.788453	-1.24264	-1.04782	0.701238	0.858545	0.106587	0.39317	0.460278	-0.661091	0.594848	-1.88544	-1.24507	-1.38724	-1.03016	-2.19764
chr20	35578309	35578987	1	2.12447	1.98374	1.76469	1.6093	0.354743	0.0208337	0.074953	0.754577	0.844425	0.954909	0.989438	0.734794	0.470425	0.494303	0.428247	0.113026	0.110427	-0.034263	0.44205	0.543283	0.450482	0.205134	-0.34103	-0.413784	-0.314955	-0.738121	-1.38886	-1.49123	-1.4453	-1.62152	-1.31948	-1.03804	-0.819567	-0.743575	-1.07701	-0.849065	-1.22132	-0.611132
chr7	104583909	104586116	1	-0.617968	0.10771	0.956613	1.48153	2.12432	1.61338	0.951276	0.544167	0.709162	1.36315	0.606604	1.07912	0.771393	0.647425	-0.199963	-1.25306	-1.04402	-0.168552	-0.227386	-0.639371	-1.06639	-0.736387	-0.312217	-0.433709	-0.584306	0.302995	-0.164308	0.125479	-0.612631	0.0653107	-0.206533	0.486172	0.870059	0.261124	-0.694981	-1.62756	-2.21254	-2.26513
chr17	5389149	5390359	1	0.625184	0.954157	1.42673	1.75851	2.12407	2.01154	1.61509	1.61872	1.37438	0.776626	0.414918	0.847899	0.388015	-0.102832	0.00537997	-0.262092	-0.353774	-0.214911	-0.241511	-0.369068	-0.659274	-0.791696	-0.624718	-1.18665	-0.638949	-0.489098	-0.450899	-1.04453	-1.46517	-1.12102	-0.9689	-0.726191	-0.686622	-0.634527	-0.688339	-0.461145	-0.993337	-0.765975
chr9	98650300	98650532	1	-0.329827	0.288262	1.24057	1.66896	1.87987	2.12406	1.66564	1.59691	0.358418	0.442666	0.43111	0.889842	1.06475	0.690823	0.226088	0.0100103	-0.0290813	0.0457665	-0.983974	-0.874455	-0.530405	-0.447839	-0.364251	-0.23554	-0.691724	-0.333273	-0.0348673	-0.40252	-0.395781	-0.0600792	0.289955	-0.725103	-1.05498	-1.4599	-1.51436	-1.2526	-1.68595	-1.5072
chr19	6424582	6425748	1	0.682585	0.907914	1.22966	1.81306	2.12255	2.08131	1.54258	1.29598	0.922486	0.870692	0.987532	0.851169	0.482899	0.246052	0.442559	-0.617291	-0.507203	-0.406942	-0.305444	-0.498613	-0.933308	-0.733335	-0.791583	-0.935425	-0.528393	-0.417523	-0.698716	-1.05791	-0.635732	-0.538846	-0.358514	-0.291699	-0.628485	-0.537531	-1.29963	-1.52584	-1.09746	-1.13359
chr17	884190	884521	1	-0.321364	1.05539	2.1225	1.3757	1.73825	1.86493	1.10149	0.109602	0.36174	-0.0962425	-0.501761	-0.303061	-0.170644	0.896302	1.06555	-0.0755406	0.421178	0.390246	0.409205	0.351048	0.23601	0.256899	-0.774707	-1.37398	-0.944572	-0.481385	0.0871227	0.0113803	-0.594543	0.000510264	-0.331883	0.408176	-0.382794	-0.828846	-1.09322	-1.66832	-2.34273	-1.97762
chr22	47186917	47187685	1	0.618783	0.81664	1.35317	2.12242	1.97088	1.69547	1.4033	1.51991	1.48762	1.18943	0.664777	0.788336	0.114995	-0.208409	-0.32597	-0.351928	-0.180509	-0.301393	-0.427314	-0.508863	-0.469172	-0.401702	-0.582203	-0.757919	-0.586061	-1.2311	-0.888855	-1.5216	-1.49995	-0.522495	-0.588549	-0.0769707	-0.0821429	-0.420441	-0.917695	-1.19268	-0.886493	-0.815309
chr17	17085352	17086055	1	0.900309	1.01336	1.41947	2.1224	1.47938	1.31147	0.818394	0.472314	0.549741	0.977937	0.771717	1.25852	1.03109	0.830602	-0.110741	-0.486996	-0.293422	-0.101465	-0.774181	-1.11297	-0.442233	-0.475799	-0.251756	-0.260381	-0.526291	-0.164282	0.348207	0.301923	-0.00300393	-0.516439	-0.691325	-0.956719	-0.331932	-1.13861	-1.5428	-1.62923	-2.11065	-1.68559
chr17	33378162	33378994	1	0.815992	0.805683	1.3979	1.56754	0.733943	2.12153	-0.150435	-0.52558	0.102726	-0.465412	1.04548	0.832813	0.357223	1.47088	-1.53818	0.0244082	-0.0145344	-0.848468	-0.119819	-0.540233	-1.03433	0.564597	0.786202	0.0200836	-0.902606	-0.416395	-0.966572	0.246217	0.782876	0.547391	-0.629864	0.482517	0.348934	-1.83176	-0.460534	-1.65697	-2.4538	-0.499449
chr15	82657903	82658145	1	0.776828	1.27315	1.95309	2.12098	1.53173	0.433721	0.211468	1.01382	0.850392	1.1453	0.977125	0.514099	0.772535	-0.326245	-0.0714	-0.313707	0.054336	-0.167716	-0.215874	0.0787141	-0.245972	0.152265	0.562337	0.594362	0.37697	0.127376	-1.16336	-1.01584	-0.725413	-0.749194	-1.03645	-1.10319	-1.29484	-1.15126	-1.14243	-1.48277	-1.79044	-1.5245
chr19	17530444	17531377	1	0.706769	0.955714	1.42317	1.42794	2.12012	1.58016	0.964403	0.408866	0.0880667	-0.217194	0.056984	0.0900217	0.164406	0.329992	0.0339054	-0.358009	0.126666	-0.61779	-0.0071746	0.183779	-0.0261326	0.140915	0.462119	0.452637	1.21886	1.08229	0.40428	-0.489254	-1.41516	-0.708434	-0.760694	-0.157603	-1.89752	-1.26624	-2.04336	-1.38835	-1.6881	-1.38106
chr8	29926964	29927170	1	0.835645	1.0616	1.0369	1.13862	0.366598	-1.143	-0.435711	0.714376	0.523681	1.20944	2.11854	1.54208	1.10289	0.177362	0.837501	1.19839	-0.0517501	0.725002	0.449786	-1.26407	-1.80536	-1.6786	-1.61177	-1.19087	-0.398275	-0.795832	0.107176	0.313228	-0.103984	0.477851	-0.0239354	-0.58142	-1.30952	-0.892182	-0.305198	-0.475257	-0.623122	-1.24681
chr1	36554034	36555043	1	2.11814	1.99063	1.55472	1.55934	1.53345	1.37015	0.96392	-0.309922	-0.739831	-1.17187	-0.533927	-0.174137	-0.537965	0.0249763	0.0611517	-0.100456	0.986791	-0.178388	-0.314487	-0.29127	-0.774877	0.806506	-0.223181	0.223714	-0.162636	0.40336	0.57885	-0.308025	-0.57826	-0.332119	-0.474118	0.0455028	-0.268489	-0.159963	-1.21422	-1.37085	-2.55678	-1.44542
chr6	143223665	143224306	1	-0.663791	0.635246	2.04886	2.11803	1.74065	1.30702	0.904527	0.593763	1.17618	1.31362	1.04128	1.24931	0.907273	0.486846	0.472147	-0.434504	-0.273506	-0.104135	-0.616442	-1.06405	-1.00056	-1.01403	-0.689522	-0.421727	-0.839085	-1.16372	-0.925922	-0.330454	-0.403004	-0.421685	-0.0896874	-0.32384	-0.0622772	-0.345496	-0.667313	-1.51464	-0.945423	-1.67993
chr1	22108831	22110348	1	1.44368	1.44407	1.48188	2.03859	2.11758	2.05435	1.33413	0.714818	0.545061	0.0793414	-0.452528	-0.112462	0.0143048	-0.255877	0.151746	-0.512938	-0.755563	-0.515422	-0.338661	-0.353626	-0.850948	-0.3748	-0.395467	-0.033999	0.363778	0.400833	0.507428	-0.267475	-0.499993	-0.464741	-0.449425	-0.377185	-0.821295	-0.548484	-1.54257	-1.29567	-1.64325	-1.82921
chr1	156470204	156471466	1	2.11599	1.90253	1.34421	1.22298	1.61857	1.81446	1.50685	1.39542	0.929647	0.402034	0.40412	0.334724	0.566179	-0.00176636	0.0474609	-0.586739	-1.04132	-0.976213	-0.615852	-0.860901	-1.06497	-0.901593	-0.428708	-0.691678	-0.0611508	-0.163983	-0.0871693	-0.289206	-0.498349	0.0200433	-0.470974	-0.634655	-1.10227	-0.822022	-0.9342	-0.83001	-1.22163	-1.33986
chr1	24968785	24970191	1	0.646509	0.968623	1.38373	1.08488	1.32883	1.02683	2.11496	0.946489	-0.184956	0.256453	-0.57426	0.833627	-0.615338	0.906985	0.07814	-0.21372	0.658657	0.426174	-0.50853	-0.649768	0.384101	-0.0337565	-1.01777	0.0544525	0.169684	-0.753555	-0.526829	-0.0703921	1.04467	-2.76736	-0.690763	-0.826601	-0.464749	-1.17361	-0.424867	0.626405	-2.27745	-1.16592
chr3	50396521	50397353	1	0.19983	0.655711	1.36505	2.0133	1.88503	2.11483	1.52394	1.53701	1.19943	0.783072	0.523547	0.838172	0.55076	0.435409	0.104979	-0.432235	-0.593283	-0.813908	-0.527175	-0.732143	-1.29462	-1.06057	-0.695077	-0.609739	-0.188789	0.091563	-0.235612	-0.757467	-1.12132	-0.544321	-0.237908	-0.289483	-0.851813	-0.346686	-0.952172	-0.696928	-1.24708	-1.59332
chr20	30975134	30975428	1	0.388986	0.341636	0.468846	1.32891	1.38581	2.11416	1.24071	0.838712	0.551775	1.02145	0.467032	1.07541	0.162633	0.755673	0.371756	-0.620183	-0.655734	-0.881237	0.356353	0.023366	0.0969746	-0.0271658	0.0906708	0.522904	0.306334	-0.0245588	0.0111262	-1.0855	-1.14035	-1.04866	-1.53206	-0.12595	0.111915	0.236314	-0.849385	-1.54084	-2.70134	-2.03648
chr7	99716704	99718072	1	0.850089	0.78592	0.850847	1.51984	2.11385	2.05403	1.60475	1.38178	0.886345	0.540467	0.176544	0.7559	0.563783	0.456557	0.601855	0.0208817	0.183977	0.146476	0.218598	0.0443971	-0.399651	-0.273921	-0.590234	-0.812994	-0.716239	-0.421665	-0.559805	-0.466575	-1.18434	-1.09875	-0.811363	-0.91455	-0.638264	-0.85407	-1.4582	-1.49603	-1.64225	-1.41801
chr16	4465522	4467070	1	1.10746	0.873447	0.926326	1.15056	0.953262	1.37006	2.11353	1.91937	1.17306	0.595978	0.935883	0.596969	0.214793	0.333908	-0.178625	-0.331269	0.153226	-0.25866	-1.10451	-0.450796	0.0955167	-0.48328	-1.91419	-1.36013	0.233659	-0.0331993	-0.135043	0.201928	-0.707168	-1.30453	-1.73729	-0.921996	-0.550815	-0.660671	0.463047	-0.474674	-1.22921	-1.57591
chr11	65600797	65601706	1	1.9911	1.99616	1.89581	1.88898	2.11321	1.84013	1.31549	0.849312	0.499863	0.0153757	-0.263808	0.213902	0.0418222	-0.330811	-0.46748	-0.369784	-0.420512	-0.253216	-0.497974	-0.263498	-0.940905	-0.855103	-0.482563	-0.422726	0.0582203	0.282426	-0.386441	-0.706793	-1.18848	-0.671756	-0.481536	-0.637653	-0.962452	-0.905415	-0.773914	-0.801052	-1.18956	-0.728378
chr19	37063696	37064765	1	-0.15266	1.09925	1.3788	1.47775	1.65446	1.77771	2.11299	1.56644	1.16265	0.834841	1.13938	0.791568	0.442603	0.421289	-0.0684912	0.290943	0.0964923	-0.963788	-0.751967	-0.173267	-0.229188	-0.762731	-0.658523	-0.468698	-1.21124	-1.14284	-0.374903	-0.700853	-1.12421	-1.34685	-1.03147	-1.02229	-0.973191	-0.507583	-0.468205	-0.718402	-0.469729	-0.926076
chr7	72706016	72706438	1	0.903139	1.31019	2.01289	2.11296	1.25038	1.42284	0.587354	0.801772	0.986743	1.31406	1.23432	0.974366	0.508601	0.712865	0.566833	0.0136149	-0.0227812	0.112512	-0.283402	-0.744682	-0.606384	-0.602394	-0.85989	-0.755774	-1.08566	-1.18748	-0.938073	-0.908917	-0.814901	-1.10656	-0.805571	-0.780806	-0.904496	-0.838279	-1.12232	-1.14167	-0.527766	-0.787641
chr16	89556687	89557688	1	0.476636	0.622305	0.676673	0.775326	0.81017	1.51806	2.11284	1.5479	0.757289	0.622298	0.696215	0.657626	0.679951	0.292837	-0.396891	-0.512544	-0.597488	-0.855577	-0.638567	0.343768	0.648601	0.401074	0.319869	0.711055	0.745252	0.366451	0.485937	-0.108854	-1.20584	-1.79193	-1.32124	-1.3114	-1.16156	-1.30447	-0.358227	-1.19536	-1.64226	-1.86593
chr16	29874114	29875050	1	0.154678	0.389831	0.957276	1.28832	1.84533	2.11251	0.0808813	0.707184	-0.111239	0.651501	0.667869	0.419801	0.469479	0.179217	0.294248	-0.819876	0.581846	-0.39561	0.200853	0.00410544	-1.02801	0.623447	0.112439	0.501924	0.952303	-0.133443	0.460654	-0.886484	-1.56626	-2.72601	-0.591346	-1.88117	0.816552	-1.16985	-1.39371	-0.613078	-1.22615	0.0699907
chr19	18302843	18304288	1	1.70231	1.60645	1.30397	1.70867	1.8691	2.11244	1.4833	1.27624	1.02434	0.386063	0.497122	0.658493	0.213799	0.0137885	-0.2108	-0.34404	-0.89211	-0.58172	-0.386971	-0.387294	-0.783976	-0.622167	-0.642698	-0.55099	-0.0234633	-0.308305	-0.519095	-1.17332	-0.663898	-0.715872	-0.580711	-0.371855	-0.841044	-0.669142	-1.26669	-1.46899	-1.11987	-0.731057
chr2	87034560	87036105	1	0.798728	1.22228	1.84693	2.11213	1.57181	1.7717	1.65197	0.879917	0.953245	0.325159	0.317546	1.25893	0.876472	-0.0623518	-0.395867	-0.678158	-0.632934	-0.519541	-0.520669	-0.808327	-1.57408	-1.10551	-0.985768	-0.844735	-0.78958	-0.56235	-0.765563	-1.15576	-0.673999	-0.10915	0.26379	-0.27269	-0.172973	-0.312307	-0.328972	-0.315289	-0.660681	-1.60336
chr19	12475961	12476859	1	0.246616	0.624224	1.39391	2.1121	1.86528	1.34752	1.4699	1.64699	0.877037	0.738199	0.505934	0.829169	0.525561	0.623532	0.309678	0.0374602	0.218513	0.0137575	-0.47919	-0.418729	-0.307708	-0.689063	-0.149032	-0.556324	-0.38701	-0.337796	-0.536061	-0.491138	-0.579756	-0.195661	-0.586743	-1.13252	-1.09164	-1.73795	-1.88449	-1.4584	-1.42788	-0.938271
chr16	29756718	29757776	1	0.62703	1.42704	1.59359	2.11176	1.97483	1.58201	1.43238	1.0285	0.867087	0.937834	0.643573	0.607665	0.568852	0.131994	-0.35333	-0.872677	-0.704247	-0.922472	-0.517573	-0.0432938	-0.259784	-0.362396	-0.285524	-0.649103	-0.838014	-0.485895	-0.740053	-1.3277	-1.55753	-1.0966	-1.94077	-0.397622	0.00972437	-0.503619	-0.091842	-0.854912	-0.246007	-0.492916
[truncated: 12,246 more rows]

## Sheet: ATACseq peaks, males
chr	start	end	Cluster	Chromatin accessibility modeled by age
[truncated: 13,296 more rows]

## Sheet: ATACseq peaks, common
chr	start	end	Cluster	Chromatin accessibility modeled by age
[truncated: 3,198 more rows]
[truncated: 34 more columns]

## Sheet: RNAseq peaks, females
EnsemblID	Cluster	Expression modeled by age
[truncated: 1,069 more rows]

## Sheet: RNAseq peaks, males
EnsemblID	Cluster	Expression modeled by age
[truncated: 1,472 more rows]

[truncated: 1 more sheets: RNAseq peaks, common]
