# Supplementary material for: Sexual-dimorphism in human immune system aging
Source: Nat Commun. 2020 Feb 6;11:751. doi: 10.1038/s41467-020-14396-9 (PMC7005316; doi:10.1038/s41467-020-14396-9)
Supplement: Supplementary file 11 — Supplementary Table 10 [file 41467_2020_14396_MOESM11_ESM.xlsx]

## Sheet: Complete MEA results
Motif_family_name	Enrichment significance (loginvP)
	Cluster_1_Females	Cluster_1_Males	Cluster_1_Common	Cluster_2_Females	Cluster_2_Males	Cluster_2_Common	Cluster_3_Females	Cluster_3_Males	Cluster_3_Common
AP1	1.41214	0.621287	1.31368	0.195779	0.679945	0.136989	0.142873	4.4701	9.71727
AP2	1.47702	3.68359	0.257832	0.477942	0.537543	2.90085	0.846112	0.444935	1.24899
ARID3A_2	0	0	0.243875	0.109885	0.074445	0	0.0624493	0.0290839	0.102888
ARID5A_1	0.168147	0.791226	0.48643	0.288387	0	0.13846	0	0.149267	0
ARID5A_2	0	0	0	0	0.074445	0	0.0624493	0	4.24188
ARNT_1	2.74619	1.29557	0.989834	0.00157114	0.00154831	0.0943813	0.00686735	0.102378	9.93984e-05
ASCL2_SOX13	0.121956	0.307248	0.243875	0.109885	0.074445	0	0	0.0290839	0.102888
BBX_1	0	0	0	0.214451	0	0.548483	0.646561	0.295932	0.250665
BBX_2	0.121956	0.307248	0.243875	0	0.074445	0	3.4912	0	0
BCL6B_1	3.19131	21.8035	1.14318	0	0	0	0	0	0
bHLH_1	11.8297	57.338	25.4814	5.70739	0.074445	4.4022	2.71224	0.36817	10.3736
bHLH_2	15.0191	7.34831	16.8638	0.120372	0.543202	0.193704	0.405704	0.583565	0.281974
bHLH_3	0.0246704	3.40067	0.429092	1.24804	0	0.0344594	0.00442106	0.133745	0.074728
bZIP	0.305928	1.65507	0.364586	12.0372	16.8638	1.03963	9.66824	8.88738	28.933
CEBP_2	0	0	0	17.7993	35.8551	4.7002	0.0397028	0.417775	6.25814
CEBPA	0	0	0	16.6035	56.7721	0.0116524	0.180822	0.180351	8.17254
CENPB	0.304231	1.98042	0.246515	0.0297252	0.00974557	0.50812	0.116147	0.0777457	0.00115449
CP2_1	0.0864219	19.0686	0.0221053	0.170543	0.0266886	0.221242	0.0988703	0.272733	0.228597
CREB3	3.15359	0.616572	9.21745	0.15419	0.919482	0.126408	0.000370056	0.791037	0.0368547
CREM	2.59718	0.276882	1.01982	0.000665045	0.00173372	0.106377	0.0224448	0.995115	0.00736529
CTCF_1	0	21.7658	0.0447576	0.742564	0	0.559422	15.0644	6.10725	7.32945
CUX1_1	0.0491522	0.153964	0.0571682	0.124201	0.0346291	0.25274	0.242555	0.206907	0.0821027
CUX1_2	0	0	0	0	0	0	0	2.66697	0
DDIT3_ATF4	0.0346857	0.0361946	0.0221053	0.131443	0.423622	0	0.225957	0.0632604	0.467757
DDIT3_CEBPA	0.0422113	0.0167808	0.243498	0.264622	0.401743	0.0532639	0.257455	0.323469	0.0704653
E2F_2	11.7505	0	0.243875	0.109885	0.074445	6.0865	0	0.24727	0.102888
E2F_3	0.697109	11.9467	0.0209359	0.112299	0.0938343	7.4049	0.0807447	0.336295	0.256889
E2F_4	0.886286	20.2569	11.1413	0.11311	0	0.666931	0.559045	0.179615	0.163413
EBF1_1	0.383259	3.63455	0.893642	0.0670137	3.77223e-07	0.202758	0.103303	0.0186216	0.00191629
EGR	4.88127	20.5964	1.04698	5.09629	0.0638262	1.31557	0.163168	3.21394	0.0225391
EGR1	0	3.52138	1.06962	0.00440597	0	0	0.154303	0	0
ELF3_SRF	2.31238	0.636187	1.43458	0.090892	0	0.28669	0	2.03135	3.51761
ERE	5.65835e-07	0	0	3.41953	14.6268	0.322337	0.0317811	1.23541	1.69788
ETS	64.3166	47.4547	25.538	23.8594	10.5509	1.95213	5.96013	0.405327	7.45205
ETS_Ebox	0.496992	2.17847	1.27671	0.495672	0.00411551	0.0947397	0.000457383	0.00985496	0.00507743
ETS_RUNX	8.31589	0	0	0	0	0	0	0	0
Forkhead_1	2.83295	7.9613	4.11173	1.64998	0.119089	0.44833	5.96013	3.21394	0.461344
Forkhead_2	3.33088	5.8696	0	0	0.0098908	0.155473	0	0.0241612	0.0493597
GABPA	0	0	0	0.933628	0.0642977	0.30027	0.0600917	0.0573002	0.221619
GATA	1.46834	5.22266	1.18524	5.2849	0.00379487	5.00575	3.60248	0.263302	0.409287
GATA1_TAL1	0.0379298	1.97665	0.241989	0.692582	0.00203889	0.221996	0.425131	0.0795564	0.0179502
GATA3_2	1.12281	0	0.342896	0	0	0	0	0.208605	0
GATA3_3	0	0	0	0.188593	0.0203135	0.587903	0.441729	0	0.140459
GATA3_4	0.598654	1.40648	0.947019	5.22643	0.074445	0	0	0.302345	0
GCbox_CACCCbox	19.2195	16.4677	2.54814	0.189555	4.44558	5.85262	3.71376	5.12458	7.92924
GFI1	1.57095	2.31427	0.284615	0.0488127	2.71601e-05	0.282163	0.00316113	0.179332	0.0315925
GFI1B	0	0	0	4.08533	0	0	0	0	0
GMEB1_1	0.121956	0.307248	0.243875	0.109885	0.074445	0.0232747	0.0624493	0.0290839	0.102888
GMEB1_2	0	0	0	0	0	0	0	2.08039	0
HAND1_TCF3	0.449273	0.124069	0.103227	0.100851	0.0894963	2.4048	0.027443	0.19427	0.180256
HBP1_1	0	0.585828	0	0	6.60707	0.680134	3.36672	0.197665	0
HBP1_2	0.0873649	0	0.243875	0.109885	0.074445	0	0	0	0.102888
HIC1_2	0	0.792546	0	0.278957	0.000834984	0.217092	0	4.26262	0.00914201
HIC1_3	0.509629	0	1.40723	0	0	0	0.0380053	0	0
HIC2	0.000689564	0.0257455	0.101115	0.442483	0.105924	0.553387	0.21464	0.100285	0.0233124
HIF1A_1	8.8987	0.337804	0.72276	0.00630718	0.0192007	0.0593938	0.00723892	0.120032	0.0063449
HIF1A_2	4.03818	1.3565	1.59433	1.69751e-06	0.0225391	0.0603369	0.0477376	0.175767	1.03736e-05
HINFP_1	0.00200494	0.221996	0.388917	3.96462	0.0951735	0.222185	0.190875	0.0106679	0.0125182
HMG_1	36.7416	28.9896	30.8003	5.09063	10.3718	0.803109	0.712009	5.61874	0.295932
HMG_3	0	0	22.8786	0.109885	0.074445	0.647881	0.0624493	0.0543768	0.102888
Homeobox_1	4.98878	10.6962	21.8412	3.71754	5.24341	1.44307	6.28454	3.0291	9.04582
Homeobox_2	1.72561	3.20263	2.53494	0.406081	0.211434	7.69536	0.401366	0.576586	0
Homeobox_5	0.262547	0.41438	0.151889	2.09548	0.290273	0.385522	0.480205	0.344782	0.945322
Homeobox_7	1.79087	3.83448	2.07096	0	0	0.0519059	0.0700127	0.487938	0.000125427
Homeobox_8	6.01105	0.108131	0.0041023	0.227466	0.0227277	0.488693	0.623927	0.118825	0.0933251
Homeobox_9	12.4333	0	0	0	0	0	0	0	0
HSF	0.299704	0.307248	2.19921	0.109885	1.24785	0.0232747	0.461344	0.387974	0.0210302
IRF_1	2.00871	28.669	19.1818	1.86216	0.315925	3.03476	7.14838	0.250099	1.13903
IRF_2	0	0	0.108508	0	11.9146	0	0	0.122692	0
IRF_BATF	0.0592995	1.12224	0.0480394	0.651653	0.000516042	0.230672	0.41306	0.250099	0.0621853
IRF4	0	0	0	0	0	7.01636	9.02507	0	0
IRF9	0	0.307248	0.243875	0.109885	0.074445	0.0232747	0	0	0.102888
KLF7	0	0	0	6.97863e-05	0.0111847	0.158358	0.0318754	0.504536	0.191818
LIN54	11.3639	3.6138	0.741433	5.53387	3.77223e-05	5.4886	7.15216	0.00554707	0.000913635
MAFB	0	0	0	0	0	0	2.73298	0	0
MAFG_NFE2L1	0	0	0	0	0	0	4.82091	2.12754	0
MAFK	9.43058e-07	3.2064e-05	0.00387786	7.635	1.64639	0.0784813	0.231238	0.0417398	0.917407
MAX	0	36.3078	0	0.00563572	0.20521	0.126144	0	0.0655614	0.00125427
MAZ	0	0	0	3.95142	0	0	0	0	0
MED1	11.0772	23.0861	0	0	0	0	0	0	2.27654
MEF2	1.09527	1.74786	0.379864	0.775949	0.289142	0.431732	0.0450971	0.043343	3.01024
MITF	3.77978	0.061676	2.05964	6.79002e-05	0.138705	0.0222939	0.00389106	0.158679	0.00158151
MTF1_1	1.2669	0.0037628	0.0873272	0.000166544	0.0447198	0.0232747	0.0170882	0.174579	0.102888
MTF1_2	0	0	0	0	0	0	0	3.78921	0
MYB	0	0	0	4.84355	0	0.38854	0	0.0519059	0
MYB_1	0.39269	5.25095	0.619778	0.282352	0.647127	0.854411	2.27088	0	0.0870443
MYB_2	0.238405	12.9935	8.844	0.109885	0	0	0.188989	0.0225014	0.102888
MYBL1	0	0	0	1.37026	0	0	0	0	0
MYBL2_2	0.964372	12.0561	0.441163	0.00120146	0	0.874781	0.185915	0.00119636	5.65835e-07
MZF1_2	0	0	0	0	0	0	0	0	5.84885
NF1_FOXA1	0.575266	0.022143	0.187216	0.0276316	0.0703333	0.406081	0.0562629	0.341576	0
NFIA	0.0988514	0.0805183	0.529622	0.129765	6.97675	0.0118674	0.117939	0.266886	0.0844037
NFIC	0.015817	2.64056e-06	0.0097135	5.53387	0.298761	1.95213	8.45358	0.625248	0.130387
NFIC_TLX1	0.454931	0.953809	0.250665	0.516042	3.26298	0.0115449	0.055565	0.128577	4.66248
NFKB	1.48041	1.59471	0.307437	0.071597	0.000103736	0.146155	0.0390992	0.00294046	0.0210302
NFY	26.7829	23.1992	14.7325	6.28454	0.0224825	0.560743	0.214451	0.0140629	14.6815
NR_1	0.674664	0.307248	0.36685	0.155039	0.626945	0.0770479	0.0462099	0.167317	0.163413
NR_2	0.256889	0.450782	0.632981	5.0397	1.77634	0.59375	1.80049	5.75643	14.6815
NR_3	0.238594	0.0522643	0.00448707	0.022954	0.420604	0.377035	0.212188	0.0876856	0.330259
NR_RXRA	0.109093	0.166601	0.299138	0.207284	0.192384	0.407024	0.391181	0.0355533	0.228597
NR1D1	0.067108	1.88612e-07	0.0469077	0.169336	0.31649	0.00720308	0.177352	0.755201	0.622041
NRF1	14.161	28.6501	0.0681454	0.00478885	0.108659	0.00764255	0.084781	0.0172749	0.920802
p53	0.268017	1.53115	0.415323	0.80839	0.390049	0.50133	0.211056	0.367038	0.534903
PAR_bZIP	2.12943	0.307248	0.243875	1.14732	5.26792	0.815746	0.0624493	0.14161	0.19427
PAX_1	0.0604878	0.94834	0	0.15419	0.0122881	0	0.238782	0.0648824	0
PAX3_FOXO1	0.0344405	0.412871	0.187216	1.59735	0.0263491	0	0.00357231	0.198231	0.163413
PAX5_2	0	0	0	0	0	3.06305	0	0	0
PBX1_1	0	0	0	0	0.268017	0	0.274619	0.363078	0.0412871
PBX1_2	0	0	0	0.0105264	0	0.406081	0	0	0
PLAGL1_1	3.31202	0	1.88121	0.0940229	0.166884	0	1.70712	0	0.0215583
PLAGL1_2	0.179332	0.37628	0	0	0	0.0956261	0.54075	0.168543	0
POU(Homeobox)_1	1.74937	12.3258	0.199363	0.431544	0.0102246	7.25778	6.33169	0.420793	0.186839
PRDM1_1	0	0	0	0	0	0	2.0521	0	0
PRDM1_2	0	0	0	0	0	4.4022	0	0	0
RAR_RXR(NR)_1	0.532828	9.43058e-07	0.315547	0.136329	0.46738	0.0804617	0.0189366	0.204455	0.0346668
RAR_RXR(NR)_2	0.532828	0.136762	0.315547	0.520002	0.46738	0.239348	0.174768	0.679945	0.349497
RARA	0	0	0	1.14053	2.94611	0.888738	0	0.278579	1.95779
RBPJ_1	0.208605	0.0810842	0.0804806	0.859126	0.917219	0.303288	5.38298	4.05138	5.97333
REL	11.2243	4.26074	2.36519	0.031253	0.00120221	0.0552066	0.382316	0.0343651	0.151267
REST	0.0777457	0.000688621	0	0.0169505	0.0435504	0	0.582622	0.838945	0
RFX_1	2.54437	2.37462	1.0334	6.49201	0.074445	3.78166	0.0624493	9.72482	0.102888
RFX_2	1.5187	0.190686	0.596579	0.0450593	0.143156	0.935891	1.48324	0.219733	0.0771799
ROR(NR)	1.07377	0.331579	0.0500387	0.0666177	0.252551	0.82329	0.899112	0.775194	0.512458
Runt_1	15.9584	0.758219	16.8638	0.00010185	6.97863e-06	0.000824045	0.13548	6.0186	11.0941
RXR(NR)	0.758408	0.838756	0.0605066	6.00917	0.292725	0	0.105208	0.0166827	0.163413
RXRA	0.121956	0	0	0	0	0	0	0.0290839	0
SF1(NR)	0.121956	0.307248	0.243875	0.109885	0.074445	0.0232747	4.27394	0.0290839	0.102888
SIX_1	1.94459	19.9174	0.259152	0.748977	0.397216	0.686358	0.140799	0.110281	0.00897414
SIX_2	0.416455	1.39912	0.936834	0.10566	0.164601	0.348554	0.269338	0.225768	7.93112
SMAD	0.40344	0.849884	0.675607	0.0147155	0.0321017	0.0417209	3.74206	0.00224259	0.00912126
SMAD2_SMAD3_SMAD4	0	0	0	0	0	4.61344	0	0	0
SMAD3_1	0.121956	0	0.243875	0.109885	0.074445	0.0232747	0	0.0290839	0.102888
SMAD3_2	6.2902	0	0	0	0	3.63643	0	0	0
SMAD3_3	0	0.307248	0	0	18.1275	0	0.124918	0	0
SMAD3_4	0	0	0	0	0	0	0	2.03323	0
SMAD4	0	0	0	0	3.24224	0	0	2.04644	5.84885
SOX_1	0	0	0	0	8.11219	0	0	0	0
SOX12	0.432864	0.414946	0	1.09433	0	0	0	0.174579	0.102888
SP100_2	0.121956	0.307248	0.243875	0.109885	0.074445	0.0232747	0.0624493	0.0290839	0.102888
SPI1_1	0	0	10.0455	8.50073	0	6.67685	0	0	0
SREBF	0.0703144	0.00107207	0.0066844	0.210113	0.355533	0.140025	0.14127	0.357419	0.446821
SRF	3.50252	4.54177	0.0842906	3.77223e-07	0.0688999	0.925518	0.0416643	0.250099	0.000401554
STAT	1.06698	4.51725	0.96192	1.75239	3.01213	0.551689	5.66024	0.697297	5.21323
STAT6	0.894585	2.95366	1.90121	0.683152	0.355722	0.819895	0.399857	0.0807258	0.148796
TAL1_TCF3	0.00251608	1.67506	0.231992	0.557913	0.00134669	0.182161	5.32262	0.0112846	0.082744
Tbox	2.08982	1.87801	16.8638	8.80817	3.69113	4.61344	5.58668	8.56863	5.49237
TCF3	0	0	0	0.156303	3.80996e-05	0.411362	0.0865916	0.12273	0.00925329
TCF7	0	0	0	0.109885	0.074445	0.0232747	0.0624493	0.0290839	4.24188
TCFL5	0.121956	0.307248	0.243875	0.109885	0.074445	0.0232747	4.34939	0.0290839	0.102888
TFAP2E	0.163753	0	0.589034	0.183444	0	0	0	0.416832	0.280466
TGIF1	0	0	0	0.109885	0.074445	0	0	0	0.102888
THAP1	0.121956	0.307248	0.243875	0.109885	0.074445	0.0232747	8.45358	0.0290839	9.59279
VDR_1	0.117807	0.029612	0.230106	0.0337992	0.0665233	0.116072	0.337049	0.59092	0.0650145
VDR_2	0	0	0	0	7.12575	0	0	0	6.78813
VENTX	0	0.000515287	3.58362e-06	0.327807	0.581678	0.622041	1.69826	0.273298	0.4836
YY1	28.4992	49.0956	0	0	10.915	0	7.73308	0	0
ZBTB14_1	0	0	0	0.345348	0	0	0.329882	0.110394	0.186329
ZBTB14_2	1.33575	0.484921	0.229163	0	0.111658	0.133348	0	0	0
ZBTB3_1	0	0	0	0.488693	0.272733	2.87444	3.31768	0.934194	0.999831
ZBTB3_2	0.887229	1.05264	13.1538	0	0	0.0642977	0	0	0
ZBTB7A	0.5068	1.39761	0.877799	0.00800091	2.9612e-05	0.165356	4.09099	0.0622796	5.8281e-05
ZBTB7B_1	2.54249	9.66824	1.45778	0.000776514	0	0.153304	0	0.40212	0
ZBTB7B_2	0	0	0	0	0.000891756	0	1.47079	0	0.272355
ZEB1	5.83942	69.1639	0	0.00920236	0	0	0.00592995	0.222185	9.6192e-06
ZKSCAN1	0	0.0411928	0	0	0.211434	0	0	0.36685	0
ZNF143_1	10.102	1.26879	0.369302	3.77223e-06	0.237085	0	0.00699561	0.00251608	0.426451
ZNF263_1	0.00468889	1.2752	0.00977763	0.333465	0.0120297	0.392312	0.248779	0.156925	0.349875
ZNF264	0	0	0	0	0	0	0	0	4.55497
ZNF281_1	0.683152	0.180124	0.280466	0.057734	0.322715	0.00500764	0.0130029	0.000714838	0.107433
ZNF281_2	0	0	16.611	0	0.0608461	0	0	0	0
ZNF35_1	0.542824	0.436259	0.473038	0	0	0	0	0	0
ZNF35_2	0	0	0	0.247647	1.62074	0.0947397	0.138083	0.0823667	0.492842
ZNF354C	0	0	0	7.0239	0	0	0	3.38369	0
ZNF384	5.49049	1.07207	11.6355	0.0159999	4.52668	0.0924009	0.0603369	0.0322903	4.77188e-05
ZNF410_1	0.0897603	0.0314604	0.261793	0.231992	0.272167	0.178276	0.0935514	0.0995115	0.063034
ZNF416	0.0691639	0.614497	0.243875	0.0556216	11.8731	6.277	0.128086	0.0679945	0.0207661
ZNF467	0.030706	0.372131	0.167242	6.04123	0.0331579	0.116826	0.0016147	0.135932	0.2269
ZNF519	0	29.7252	0	0	6.89753	3.63643	0	6.40525	0
ZNF652	0.963806	0.31385	5.68476	0.000957582	0.031932	0.1888	0.14657	0.0478319	0.00926083
ZNF675	0.220298	1.04849	0.0044701	0.155944	0.00231992	0.121975	0.0574888	0.132387	0.303476
ZNF691_1	0.221053	1.28539	4.2664	0	10.0983	0.0698618	0	0	0
ZNF691_2	7.21817	23.2181	0	0.840076	1.48211	0	0.192195	2.36708	0.712764
ZNF692	0	0	0	0	0	0	0	3.87031	0
ZNF7	0.1888	1.63658	17.5371	0.00867048	0.000694468	0.0102228	0.185424	0.18152	0.0196533
ZNF740_1	0.425131	3.52138	0.785568	0	0	0.202758	0.396273	0	0
ZNF740_2	0	0	0	0.109885	0.074445	0	0	0.0290839	0.102888
ZNF8_1	3.79675	9.74179	0	0	0	0.192195	0	0	0
ZNF8_2	0	0	0.243875	0.109885	0.074445	0	0.0624493	2.06153	0.102888

## Sheet: Significant MEA results
Motif_family_name	Enrichment significance (loginvP) by sex and cluster
	Cluster_1_Females	Cluster_1_Males	Cluster_2_Females	Cluster_2_Males	Cluster_3_Females	Cluster_3_Males	Cluster_1_Common	Cluster_2_Common	Cluster_3_Common
ETS	64.3166	47.4547	23.8594	10.5509	5.96013	0.405327	25.538	1.95213	7.45205
Homeobox_1	4.98878	10.6962	3.71754	5.24341	6.28454	3.0291	21.8412	1.44307	9.04582
Tbox	2.08982	1.87801	8.80817	3.69113	5.58668	8.56863	16.8638	4.61344	5.49237
HMG_1	36.7416	28.9896	5.09063	10.3718	0.712009	5.61874	30.8003	0.803109	0.295932
GCbox_CACCCbox	19.2195	16.4677	0.189555	4.44558	3.71376	5.12458	2.54814	5.85262	7.92924
bHLH_1	11.8297	57.338	5.70739	0.074445	2.71224	0.36817	25.4814	4.4022	10.3736
bZIP	0.305928	1.65507	12.0372	16.8638	9.66824	8.88738	0.364586	1.03963	28.933
IRF_1	2.00871	28.669	1.86216	0.315925	7.14838	0.250099	19.1818	3.03476	1.13903
Forkhead_1	2.83295	7.9613	1.64998	0.119089	5.96013	3.21394	4.11173	0.44833	0.461344
NR_2	0.256889	0.450782	5.0397	1.77634	1.80049	5.75643	0.632981	0.59375	14.6815
NFY	26.7829	23.1992	6.28454	0.0224825	0.214451	0.0140629	14.7325	0.560743	14.6815
bHLH_2	15.0191	7.34831	0.120372	0.543202	0.405704	0.583565	16.8638	0.193704	0.281974
RFX_1	2.54437	2.37462	6.49201	0.074445	0.0624493	9.72482	1.0334	3.78166	0.102888
EGR	4.88127	20.5964	5.09629	0.0638262	0.163168	3.21394	1.04698	1.31557	0.0225391
AP1	1.41214	0.621287	0.195779	0.679945	0.142873	4.4701	1.31368	0.136989	9.71727
POU(Homeobox)_1	1.74937	12.3258	0.431544	0.0102246	6.33169	0.420793	0.199363	7.25778	0.186839
SIX_2	0.416455	1.39912	0.10566	0.164601	0.269338	0.225768	0.936834	0.348554	7.93112
SIX_1	1.94459	19.9174	0.748977	0.397216	0.140799	0.110281	0.259152	0.686358	0.00897414
E2F_3	0.697109	11.9467	0.112299	0.0938343	0.0807447	0.336295	0.0209359	7.4049	0.256889
ZNF416	0.0691639	0.614497	0.0556216	11.8731	0.128086	0.0679945	0.243875	6.277	0.0207661
THAP1	0.121956	0.307248	0.109885	0.074445	8.45358	0.0290839	0.243875	0.0232747	9.59279
CREB3	3.15359	0.616572	0.15419	0.919482	0.000370056	0.791037	9.21745	0.126408	0.0368547
LIN54	11.3639	3.6138	5.53387	3.77223e-05	7.15216	0.00554707	0.741433	5.4886	0.000913635
REL	11.2243	4.26074	0.031253	0.00120221	0.382316	0.0343651	2.36519	0.0552066	0.151267
CP2_1	0.0864219	19.0686	0.170543	0.0266886	0.0988703	0.272733	0.0221053	0.221242	0.228597
NRF1	14.161	28.6501	0.00478885	0.108659	0.084781	0.0172749	0.0681454	0.00764255	0.920802
NFIA	0.0988514	0.0805183	0.129765	6.97675	0.117939	0.266886	0.529622	0.0118674	0.0844037
ZNF384	5.49049	1.07207	0.0159999	4.52668	0.0603369	0.0322903	11.6355	0.0924009	4.77188e-05
Runt_1	15.9584	0.758219	0.00010185	6.97863e-06	0.13548	6.0186	16.8638	0.000824045	11.0941
NFIC	0.015817	2.64056e-06	5.53387	0.298761	8.45358	0.625248	0.0097135	1.95213	0.130387
ZNF7	0.1888	1.63658	0.00867048	0.000694468	0.185424	0.18152	17.5371	0.0102228	0.0196533
HIF1A_1	8.8987	0.337804	0.00630718	0.0192007	0.00723892	0.120032	0.72276	0.0593938	0.0063449
MAFK	9.43058e-07	3.2064e-05	7.635	1.64639	0.231238	0.0417398	0.00387786	0.0784813	0.917407
BCL6B_1	3.19131	21.8035	0	0	0	0	1.14318	0	0
CEBP_2	0	0	17.7993	35.8551	0.0397028	0.417775	0	4.7002	6.25814
CEBPA	0	0	16.6035	56.7721	0.180822	0.180351	0	0.0116524	8.17254
CTCF_1	0	21.7658	0.742564	0	15.0644	6.10725	0.0447576	0.559422	7.32945
E2F_2	11.7505	0	0.109885	0.074445	0	0.24727	0.243875	6.0865	0.102888
E2F_4	0.886286	20.2569	0.11311	0	0.559045	0.179615	11.1413	0.666931	0.163413
ERE	5.65835e-07	0	3.41953	14.6268	0.0317811	1.23541	0	0.322337	1.69788
ETS_RUNX	8.31589	0	0	0	0	0	0	0	0
HBP1_1	0	0.585828	0	6.60707	3.36672	0.197665	0	0.680134	0
HMG_3	0	0	0.109885	0.074445	0.0624493	0.0543768	22.8786	0.647881	0.102888
Homeobox_2	1.72561	3.20263	0.406081	0.211434	0.401366	0.576586	2.53494	7.69536	0
Homeobox_9	12.4333	0	0	0	0	0	0	0	0
IRF_2	0	0	0	11.9146	0	0.122692	0.108508	0	0
IRF4	0	0	0	0	9.02507	0	0	7.01636	0
MAX	0	36.3078	0.00563572	0.20521	0	0.0655614	0	0.126144	0.00125427
MED1	11.0772	23.0861	0	0	0	0	0	0	2.27654
MYB_2	0.238405	12.9935	0.109885	0	0.188989	0.0225014	8.844	0	0.102888

## Sheet: Motif family annotations
Motif_family_name	N_TF_memners	TF_members
Homeobox_1	226	ALX1,ALX3,ALX4,ARX,BARX1,BARX2,BARHL1,BARHL2,BSX,CDX1,CDX2,CDX4,DBX1,DBX2,DLX1,DLX2,DLX3,DLX4,DLX5,DLX6,EMX1,EMX2,EN1,EN2,ESX1,EVX1,EVX2,GBX1,GBX2,GSX1,GSX2,HESX1,HLX,HMBOX1,HNF1B,HOXA1,HOXA2,HOXA3,HOXA4,HOXA5,HOXA6,HOXA7,HOXA9,HOXA10,HOXA11,HOXA13,HOXB2,HOXB3,HOXB4,HOXB5,HOXB6,HOXB7,HOXB8,HOXB9,HOXB13,HOXC4,HOXC5,HOXC6,HOXC8,HOXC9,HOXC10,HOXC11,HOXC12,HOXC13,HOXD1,HOXD3,HOXD8,HOXD9,HOXD10,HOXD11…
bZIP	51	ATF1,ATF3,BACH1,BACH2,BATF,JDP2,JUN,JUNB,JUND,FOSB,FOSL1,FOSL2,MAFB,MAFF,MAFG,MAFK,NRF1,NFE2,NFE2L2,NRL
ETS	47	EHF,ELF1,ELF3,ELF4,ELF5,ELK1,ELK3,ELK4,ETS1,ETV1,ETV2,ETV3,ETV4,ETV5,ETV6,ERF,ERG,EWSR1,FEV,FLI1,GABPA,SPDEF,SPI1,SPIB
bHLH_1	46	ASCL1,ASCL2,ATOH1,BHLHE22,BHLHE23,FIGLA,ID4,MYF5,MYF6,MYOD1,MYOG,NHLH1,NEUROD1,NEUROD2,NEUROG1,NEUROG2,OLIG1,OLIG2,OLIG3,PTF1A,TAL1,TCF3,TCF4,TCF12,TCF21,TFAP4,TWIST1
HMG_1	42	LEF1,SOX2,SOX3,SOX4,SOX6,SOX7,SOX8,SOX9,SOX10,SOX11,SOX12,SOX13,SOX14,SOX15,SOX17,SOX18,SOX21,SOX30,TCF3,TCF4,TCF7,TCF7L1,TCF7L2
bHLH_2	39	ARNTL,BHLHE40,BHLHE41,CLOCK,HEY1,HEY2,MAX,MITF,MLX,MXI1,MLXIP,MLXIPL,MNT,MYC,MYCN,NPAS2,SREBF1,SREBF2,TFE3,TFEB,TFEC,USF1,USF2
Forkhead_1	38	FOXA1,FOXA2,FOXA3,FOXB1,FOXC1,FOXC2,FOXD2,FOXF1,FOXG1,FOXI1,FOXJ1,FOXJ2,FOXJ3,FOXK1,FOXK2,FOXL1,FOXL2,FOXM1,FOXO1,FOXO3,FOXO4,FOXO6,FOXP1,FOXP2
GCbox_CACCCbox	27	KLF1,KLF2,KLF3,KLF4,KLF5,KLF6,KLF7,KLF9,KLF12,KLF13,KLF14,KLF16,SP1,SP2,SP3,SP4,SP5,SP8
AP1	25	ATF1,ATF2,ATF7,BATF3,CREB1,CREB5,JUN,JUNB,JUND,FOS,FOSB,FOSL1,FOSL2,JDP2
Homeobox_4	25	CRX,DMBX1,HNF1A,GSC,GSC2,OTX1,OTX2,PITX1,PITX2,PITX3
NR_2	21	ESRRA,ESRRB,ESRRG,HNF4A,NR2F1,NR2F2,NR2F6,NR4A1,NR5A2,RARA,RXRA
IRF_1	20	IRF1,IRF2,IRF3,IRF4,IRF5,IRF6,IRF7,IRF8,IRF9
POU(Homeobox)_1	18	POU1F1,POU2F1,POU2F2,POU2F3,POU3F1,POU3F2,POU3F3,POU3F4,POU5F1,POU5F1B
Tbox	18	EOMES,TBR1,TBX1,TBX4,TBX5,TBX2,TBX15,TBX19,TBX20,TBX21,TBXT
AP2	15	TFAP2A,TFAP2B,TFAP2C,TFAP2E
NKX(Homeobox)_1	15	NKX2.1,NKX2.2,NKX2.3,NKX2.4,NKX2.5,NKX2.6,NKX2.8,NKX3.1,NKX3.2
GATA	14	GATA1,GATA2,GATA3,GATA4,GATA4,GATA6
RXR(NR)	14	HNF4G,HNF4A,NR1H2,NR2C2,NR2F6,PPARA,PPARE,PPARG,RXRA,RXRB,RXRG
STAT	12	BCL6,BCL6B,STAT1,STAT3,STAT4,STAT5A,STAT5B
Zinc_finger_1	12	GLIS1,GLIS2,GLIS3,NANOG,ZIC1,ZIC2,ZIC3,ZIC4
p53	9	TFCP2L1,TP53,TP63,TP73
RFX_2	9	RFX1,RFX2,RFX3,RFX4,RFX5
E2F_3	8	E2F1,E2F3,E2F4,E2F6,E2F7,TFDP1
Homeobox_2	8	MEIS1,MEIS2,MEIS3,PKNOX1,PKNOX2,TGIF1,TGIF2
MEF2	8	MEF2A,MEF2B,MEF2C,MEF2D
NR_1	8	AR,NR3C1,NR3C2,PGR
SIX_2	8	SIX1,SIX2,SIX3,SIX4,SIX6
TEA	8	TEAD1,TEAD2,TEAD3,TEAD4
EGR	7	EGR1,EGR2,EGR3,EGR4
Homeobox_5	7	HOXA2,HOXA9,HOXB4,HOXC9,PDX1,PBX2
RFX_1	7	RFX2,RFX3,RFX4,RFX5,RFX7
Homeobox_7	6	MEIS3,PBX1,PBX2,PBX3,PKNOX1
IRX	6	IRX2,IRX3,IRX4,IRX5,IRX6
PAR_bZIP	6	DBP,HLF,NFIL3,TEF
PAX_1	6	PAX1,PAX5,PAX6,PAX8,PAX9
POU(Homeobox)_2	6	POU1F1,POU3F1,POU3F2,POU4F1,POU4F2,POU4F3
Homeobox_6	5	PHOX2A,PHOX2B,PROP1
HSF	5	HSF1,HSF2,HSF4
RAR_RXR(NR)_2	5	RARA,RARB,RXRA,RXRG
REL	5	REL,RELA,NFKB
Runt_1	5	RUNX1,RUNX2
SIX_1	5	SIX1,SIX2,SIX4
bHLH_3	4	MSC,MYF6,TCF21,TFAP4
CEBP_2	4	CEBPB,CEBPD,CEBPE,CEBPG
CTCF_1	4	CTCF,CTCFL
ERE	4	ESR1,ESR2
HNF1	4	HNF1A,HNF1B
Homeobox_9	4	TGIF1,TGIF2,PKNOX1,PKNOX2
MYB_1	4	MYB,MYBL1
NFY	4	NFYA,NFYB
NKX(Homeobox)_2	4	NKX2.3,NKX2.9,NKX3.1
NR_3	4	NR1H2,NR1H3,THRA,THRB
RAR(NR)	4	NR2F6,RARA,RARB,RARG
ROR(NR)	4	RORA,RORB,RORC
SOX_1	4	SOX1,SOX4,SOX11,SOX21
SOX_3	4	SOX14,SOX21,SOX30
SREBF	4	SREBF1,SREBF2
CREB3	3	CREB3,CREB3L1,XBP1
DDIT3_ATF4	3	ATF4,DDIT3
DUX_2	3	DUX4,DUXA
E2F_4	3	E2F1,E2F2,E2F3
GCM	3	GCM1,GCM2
Homeobox_8	3	ONECUT1,CUX1,CUX2
IRF_2	3	IRF4,IRF5,IRF6
NFIC_TLX1	3	NFIC,TLX1
NFKB	3	NFKB1,NFKB2
NR_RXRA	3	NR4A1,NR4A2,RXRA
NRF1	3	NRF1
ONECUT1_1	3	ONECUT
POU(Homeobox)_3	3	POU1F1,POU3F2,POU3F3
REST	3	REST
RHOX11	3	RHOX11
SCRT	3	SCRT1,SCRT2
SRF	3	SRF
STAT6	3	STAT6
TFAP2	3	TFAP2A,TFAP2B,TFAP2C
ZBTB33	3	ZBTB33
ZIC	3	ZIC1,ZIC2,ZIC3
ZNF143_1	3	THAP11,GFY,ZNF143
ZNF740_2	3	ZNF740,ZNF281
ARID5A_1	2	ARID5A
ASCL2_SOX13	2	ASCL2,SOX13
BCL6B_1	2	BCL6B,ZNF410
CP2_1	2	GRHL1,TCFP2
DMRT1	2	DMRT1
E2F_1	2	E2F2,E2F3
E2F_2	2	E2F2,E2F3
E2F_6	2	E2F7,E2F8
ELF3_SRF	2	ELF3,SRF
Forkhead_2	2	FOXL1,FOXJ3
FOXH1	2	FOXH1
GATA1_TAL1	2	GATA1,TAL1
GATA3_4	2	GATA3
GFI1B	2	GFI1B
GMEB1_1	2	GMEB1
HES	2	HES5,HES7
HMG_3	2	LEF1,TCF7L2
IRF_BATF	2	IRF8,BATF
MYB_2	2	MYB,MYBL1
OSR_2	2	OSR1,OSR2
PAX_2	2	PAX3,PAX7
RAR_RXR(NR)_1	2	RARA,RARG,RXRA
Runt_2	2	RUNX2,RUNX3
SA0001_2.1_at_AC_acceptor	2	SA0001_2.1_at_AC_acceptor
SMAD	2	SMAD2,SMAD4
SMAD2_SMAD3_SMAD4	2	SMAD2,SMAD3,SMAD4
SOX_2	2	SOX8,SOX17
TBP_4	2	TBP
VDR_1	2	VDR
Xlinked_Zinc_finger	2	ZNF711,ZFX
YY1	2	YY1
ZBTB12_1	2	ZBTB12
ZBTB7	2	ZBTB7B,ZBTB7C
ZSCAN4_1	2	ZSCAN4
3_TVTGTGTRCACACAB	1	3_TVTGTGTRCACACAB
AHR_ARNT_1	1	AHR,ARNT
AHR_ARNT_2	1	AHR,ARNT
AR_halfsite(NR)	1	AR
ARID3A_1	1	ARID3A
ARID3A_2	1	ARID3A
ARID5A_2	1	ARID5A
ARNT_1	1	ARNT
ARNT_2	1	ARNT
ARNT_HIF1A	1	ARNT,HIF1A
ATF1_1	1	ATF1
ATF1_2	1	ATF1
ATF3	1	ATF3
BARHL2	1	BARHL2
BARX1	1	BARX1
BBX_1	1	BBX
BBX_2	1	BBX
BCL6B_2	1	BCL6B
bHLH_Zipper	1	bHLH_Zipper_class
BHLHA15	1	BHLHA15
BHLHE40	1	BHLHE40
CEBP_1	1	cEBP_like_subclass
CEBP_AP1	1	CEBPB
CEBPA	1	CEBPA
CEBPB	1	CEBPB
CENPB	1	CENPB
CHR	1	Cell_cycle_genes_homology_region
CP2_2	1	GRHL2
Cphx	1	Cphx
CREB	1	CREB
CREB3L2	1	CREB3L2
CREM	1	CREM
CRX	1	CRX
CTCF_2	1	CTCF_satellite_element
CUX1_1	1	CUX1
CUX1_2	1	CUX1
CUX2	1	CUX2
DDIT3_CEBP	1	DDIT3,CEBPB
DDIT3_CEBPA	1	DDIT3,CEBPA
DMC1	1	DMC1
DMRT3	1	DMRT3
DUX_1	1	DUX
Duxbl	1	Duxbl
E2F_5	1	E2F_class
EBF1_1	1	EBF1
EBF1_2	1	EBF1
EBNA1	1	EBNA1
EGR1	1	EGR1
EHF	1	EHF
EOMES	1	EOMES
EPAS1	1	EPAS1
ERRA(NR)	1	ESRRA
ETS_Ebox	1	ETS1
ETS_RUNX	1	ETS1,RUNX1
EWSR1	1	EWSR1
FOXA1_AR	1	FOXA1,AR
FOXA2	1	FOXA2
FOXD1	1	FOXD1
FOXD3	1	FOXD3
FOXJ1	1	FOXJ1
FOXK1	1	FOXK1
FOXO3	1	FOXO3
FOXP3	1	FOXP3
FOXQ1	1	FOXQ1
GABPA	1	GABPA
GATA3_1	1	GATA3
GATA3_2	1	GATA3
GATA3_3	1	GATA3
GATA5	1	GATA5
GATA6	1	GATA6
GCM1	1	GCM1
GFI1	1	GFI1
GFY	1	GFY
GLI2	1	GLI2
GLI3	1	GLI3
GLIS2_1	1	GLIS2
GLIS2_2	1	GLIS2
GMEB1_2	1	GMEB1
GMEB2	1	GMEB2
GRHL2	1	GRHL2
HAND1_TCF3	1	HAND1,TCF3
HAND2	1	HAND2
HBP1_1	1	HBP1
HBP1_2	1	HBP1
HDX	1	HDX
HES1	1	HES1
HES2	1	HES2
HIC1_1	1	HIC1
HIC1_2	1	HIC1
HIC1_3	1	HIC1
HIC2	1	HIC2
HIF1A_1	1	HIF1A
HIF1A_2	1	HIF1A
HINFP_1	1	HINFP
HINFP_2	1	HINFP
HLTF	1	HLTF
HMBOX1	1	HMBOX1
HMG_2	1	HMG_class
HNF4A	1	HNF4A
Homeobox_3	1	Homeobox_class
HOMEZ	1	HOMEZ
HOXA3	1	HOXA3
HOXA5	1	HOXA5
ID2	1	ID2
INSM1	1	INSM1
IRC900814_1	1	IRC900814
IRC900814_2	1	IRC900814
IRF2	1	IRF2
IRF3	1	IRF3
IRF4	1	IRF4
IRF9	1	IRF9
ISL1	1	ISL1
ISL2	1	ISL2
ISRE	1	IFNB
KLF7	1	KLF7
LBX1	1	LBX1
LIN54	1	LIN54
MAFA	1	MAFA
MAFB	1	MAFB
MAFG_NFE2L1	1	MAFG,NFE2L1
MAFK	1	MAFK
MAX	1	MAX
MAZ	1	MAZ
MECOM	1	MECOM
MED1	1	MED1
MEIS1_1	1	MEIS1
MEIS1_2	1	MEIS1
MITF	1	MITF
MNT	1	MNT
MTF1_1	1	MTF1
MTF1_2	1	MTF1
MTF1_3	1	MTF1
MYB	1	MYB
MYB_3	1	TRP(MYB)_class
MYBL1	1	MYBL1
MYBL2_1	1	MYBL2
MYBL2_2	1	MYBL2
MYF6	1	MYF6
MYNN	1	MYNN
MZF1_1	1	MZF1
MZF1_2	1	MZF1
NANOG	1	NANOG
NF1_FOXA1	1	NF1,FOXA1
NF1_halfsite	1	NF1
NFAT5	1	NFAT5
NFATC1	1	NFATC1
NFATC2	1	NFATC2
NFIA	1	NFIA
NFIC	1	NFIC
NFIX	1	NFIX
NKX2.5_1	1	NKX2.5
NKX2.5_2	1	NKX2.5
NKX3.1	1	NKX3.1
NKX6.1	1	NKX6.1
NR_4	1	NR_class
NR1D1	1	NR1D1
NR1H4	1	NR1H4
NR2E1	1	NR2E1
NR2E3	1	NR2E3
NR4A1	1	NR4A1
NR4A2	1	NR4A2
OSR_1	1	OSR1,OSR2
PAX2	1	PAX2
PAX3_FOXO1	1	PAX3,FOXO1
PAX5_1	1	PAX5
PAX5_2	1	PAX5
PAX7_1	1	PAX7
PAX7_2	1	PAX7
PBX1_1	1	PBX1
PBX1_2	1	PBX1
PITX1_1	1	PITX1
PITX1_2	1	PITX1
PLAG1	1	PLAG1
PLAGL1_1	1	PLAGL1
PLAGL1_2	1	PLAGL1
POLII_BREd	1	BREd_core_element
POLII_BREu	1	BREu_core_element
POLII_DCE_S1	1	DCE_SI_core_element
POLII_DCE_S2	1	DCE_SII_core_element
POLII_DCE_S3	1	DCE_SIII_core_element
POLII_DPE	1	DPE_core_element
POLII_INR	1	INR_core_element
POLII_MTE	1	MTE_core_element
POLII_XCPE1	1	XCPE1_core_element
POU3F1	1	POU3F1
POU3F3	1	POU3F3
POU5F1_SOX17	1	POU5F1,SOX17
PRDM1_1	1	PRDM1
PRDM1_2	1	PRDM1
PRDM10	1	PRDM10
PRDM14	1	PRDM14
PRDM9	1	PRDM9
PRDX	1	PRDX
RARA	1	RARA
RARG	1	RARG
RBPJ_1	1	RBPJ
RBPJ_2	1	RBPJ
RELB	1	RELB
RFX6	1
RHOXF1	1	RHOXF1
RORA	1	RORA
RREB1	1	RREB1
RXRA	1	RXRA
SA0003.1_at_AC_acceptor	1	SA0003.1_at_AC_acceptor
SD0001.1_at_AC_acceptor	1	SD0001.1_at_AC_acceptor
SD0002.1_at_AC_acceptor	1	SD0002.1_at_AC_acceptor
SD0003.1_at_AC_acceptor	1	SD0003.1_at_AC_acceptor
SF1(NR)	1	SF1
SIX6	1	SIX6
SMAD3_1	1	SMAD3
SMAD3_2	1	SMAD3
SMAD3_3	1	SMAD3
SMAD3_4	1	SMAD3
SMAD4	1	SMAD4
SNAI2	1	SNAI2
SOX1_1	1	SOX1
SOX1_2	1	SOX1
SOX12	1	SOX12
SOX15	1	SOX15
SOX17	1	SOX17
SOX18	1	SOX18
SOX2	1	SOX2
SOX5_1	1	SOX5
SOX5_2	1	SOX5
SOX7	1	SOX7
SOX8	1	SOX8
SOX9	1	SOX9
SP100_1	1	SP100
SP100_2	1	SP100
SP4	1	SP4
SPDEF_1	1	SPDEF
SPDEF_2	1	SPDEF
SPI1_1	1	SPI1
SPI1_2	1	SPI1
SPIB	1	SPIB
SPIC	1	SPIC
SPZ1	1	SPZ1
SRF	1	SRF
SRY	1	SRY
TAL1_TCF3	1	TAL1,TCF3
TBP_1	1	TBP
TBP_2	1	TBP
TBP_3	1	TBP
TBX20	1	TBX20
TBX5	1	TBX5
TCF3	1	TCF3
TCF7	1	TCF7
TCFL5	1	TCFL5
TEAD3	1	TEAD3
TFAP2E	1	TFAP2E
TGIF1	1	TGIF1
TGIF2	1	TGIF2
THAP1	1	THAP1
THRB	1	THRB
TWIST2	1	TWIST2
VDR_2	1	VDR
VENTX	1	VENTX
YY2	1	YY2
ZBED1	1	ZBED1
ZBTB12_2	1	ZBTB12
ZBTB14_1	1	ZBTB14
ZBTB14_2	1	ZBTB14
ZBTB3_1	1	ZBTB3
ZBTB3_2	1	ZBTB3
ZBTB7A	1	ZBTB7A
ZBTB7B_1	1	ZBTB7B
ZBTB7B_2	1	ZBTB7B
ZEB1	1	ZEB1
ZFP3	1	ZFP3
ZFX	1	ZFX
ZKSCAN1	1	ZKSCAN1
ZNF136	1	ZNF136
ZNF143_2	1	ZNF143
ZNF16	1	ZNF16
ZNF165	1	ZNF165
ZNF189	1	ZNF189
ZNF24	1	ZNF24
ZNF263_1	1	ZNF263
ZNF263_2	1	ZNF263
ZNF264	1	ZNF264
ZNF281_1	1	ZNF281
ZNF281_2	1	ZNF281
ZNF282	1	ZNF282
ZNF317	1	ZNF317
ZNF322	1	ZNF322
ZNF35_1	1	ZNF35
ZNF35_2	1	ZNF35
ZNF354C	1	ZNF354C
ZNF382	1	ZNF382
ZNF384	1	ZNF384
ZNF41	1	ZNF41
ZNF410_1	1	ZNF410
ZNF410_2	1	ZNF410
ZNF415	1	ZNF415
ZNF416	1	ZNF416
ZNF423	1	ZNF423
ZNF467	1	ZNF467
ZNF486	1	ZNF486
ZNF519	1	ZNF519
ZNF528	1	ZNF528
ZNF652	1	ZNF652
ZNF669	1	ZNF669
ZNF675	1	ZNF675
ZNF691_1	1	ZNF691
ZNF691_2	1	ZNF691
ZNF692	1	ZNF692
ZNF7	1	ZNF7
ZNF740_1	1	ZNF740
ZNF8_1	1	ZNF8
ZNF8_2	1	ZNF8
ZSCAN22	1	ZSCAN22
ZSCAN26_1	1	ZSCAN26
ZSCAN26_2	1	ZSCAN26
ZSCAN4_2	1	ZSCAN4
ZSCAN4_3	1	ZSCAN4
