# Supplementary material for: Sexual-dimorphism in human immune system aging
Source: Nat Commun. 2020 Feb 6;11:751. doi: 10.1038/s41467-020-14396-9 (PMC7005316; doi:10.1038/s41467-020-14396-9)
Supplement: Supplementary file 12 — Supplementary Table 11 [file 41467_2020_14396_MOESM12_ESM.xlsx]

## Sheet: ATAC-seq
chr	start	end	logFC	logCPM	LR	PValue	FDR	Age_group	Contrast
chr1	28917	29412	0.179381	0.716981	0.359922	0.54855	0.821359	HY	MxF
chr1	240785	241278	0.154807	2.05346	0.462773	0.496331	0.791791	HY	MxF
chr1	713582	714737	-0.182107	5.79221	2.10218	0.147089	0.516487	HY	MxF
chr1	752463	752920	-0.237793	2.04581	1.92177	0.165662	0.538453	HY	MxF
chr1	755387	758837	-0.263865	3.85631	1.49105	0.222053	0.595158	HY	MxF
chr1	762281	763362	-0.211318	4.89461	2.65609	0.103154	0.459292	HY	MxF
chr1	805059	805595	-0.207556	3.28226	2.21829	0.136384	0.503792	HY	MxF
chr1	815192	815622	-0.199544	1.30009	0.756126	0.384544	0.721926	HY	MxF
chr1	817704	818091	-0.184588	1.35497	0.894982	0.344131	0.695935	HY	MxF
chr1	825688	826295	-0.202747	2.65372	1.73133	0.188241	0.563175	HY	MxF
chr1	839768	840722	-0.359201	3.88531	5.65445	0.0174111	0.266127	HY	MxF
chr1	842187	842470	-0.00389245	2.09149	0.000414873	0.983749	0.995871	HY	MxF
chr1	856365	856693	-0.18225	1.16245	0.793806	0.372952	0.714606	HY	MxF
chr1	859036	859843	-0.197607	2.09965	1.33394	0.248105	0.61919	HY	MxF
chr1	875608	876320	-0.238649	1.83473	2.02191	0.155044	0.5265	HY	MxF
chr1	876907	878056	-0.248927	2.2866	2.37403	0.123368	0.487331	HY	MxF
chr1	894219	895238	-0.174048	4.35665	2.39976	0.121354	0.484096	HY	MxF
chr1	895867	896483	-0.272657	2.75832	3.12196	0.0772436	0.419889	HY	MxF
chr1	901389	902701	-0.301656	3.40006	5.88956	0.0152309	0.256254	HY	MxF
chr1	911363	912006	-0.165569	2.23593	0.918478	0.337875	0.691397	HY	MxF
chr1	919569	919934	-0.321789	1.5455	2.46269	0.116579	0.477728	HY	MxF
chr1	934219	934796	-0.321384	1.57063	2.35674	0.124743	0.489322	HY	MxF
chr1	935100	936396	-0.35201	3.45945	4.41619	0.0355994	0.330683	HY	MxF
chr1	937020	937601	-0.230124	2.11914	2.02911	0.154311	0.525338	HY	MxF
chr1	948378	949310	-0.247236	4.46045	6.87228	0.00875431	0.217592	HY	MxF
chr1	954572	956102	-0.129241	5.05907	0.974513	0.323557	0.681081	HY	MxF
chr1	967949	968963	-0.250718	3.54057	2.43103	0.118954	0.480781	HY	MxF
chr1	975703	976822	-0.284347	3.62543	2.22991	0.135362	0.502461	HY	MxF
chr1	994426	995458	-0.0737259	3.85964	0.374508	0.540557	0.817115	HY	MxF
chr1	999172	999853	-0.303648	2.9755	3.38428	0.0658208	0.399024	HY	MxF
chr1	1003920	1005322	-0.35255	4.31232	5.58664	0.0180979	0.26876	HY	MxF
chr1	1014796	1015711	-0.343111	2.59854	4.5269	0.033366	0.324141	HY	MxF
chr1	1034287	1035290	-0.55157	3.37861	5.63894	0.0175659	0.266823	HY	MxF
chr1	1051239	1052273	-0.144724	6.00646	2.64325	0.10399	0.460854	HY	MxF
chr1	1057266	1058089	-0.108261	3.2415	0.683368	0.408429	0.737859	HY	MxF
chr1	1071837	1073256	-0.0258859	3.44038	0.0146526	0.903653	0.971093	HY	MxF
chr1	1079428	1080126	-0.0526573	2.88843	0.0960334	0.756643	0.916334	HY	MxF
chr1	1092777	1094084	-0.00181708	4.27153	0.000251677	0.987343	0.996908	HY	MxF
chr1	1101401	1101873	-0.245393	1.16475	0.861466	0.353329	0.701881	HY	MxF
chr1	1107257	1107608	-0.0422244	1.02798	0.0245888	0.875396	0.960603	HY	MxF
chr1	1108954	1109552	-0.196578	1.9536	0.742125	0.388981	0.725368	HY	MxF
chr1	1136346	1137210	-0.389641	3.46683	4.47728	0.0343484	0.327224	HY	MxF
chr1	1141578	1142174	-0.356691	1.67729	3.07432	0.079538	0.422618	HY	MxF
chr1	1143458	1144009	-0.488211	2.36667	5.48633	0.0191658	0.274584	HY	MxF
chr1	1148079	1149532	-0.163752	3.72701	0.881796	0.34771	0.698555	HY	MxF
chr1	1152214	1152729	-0.148967	1.95754	0.50387	0.477804	0.782185	HY	MxF
chr1	1157278	1158190	-0.082243	2.28272	0.146628	0.701779	0.893382	HY	MxF
chr1	1166818	1168061	-0.121964	5.81124	1.60205	0.205613	0.57951	HY	MxF
chr1	1186009	1186678	-0.377808	2.24802	3.21468	0.0729803	0.412616	HY	MxF
chr1	1208686	1209829	-0.18347	4.79877	2.4635	0.116519	0.47763	HY	MxF
chr1	1227205	1227748	-0.188907	2.01357	0.993714	0.318836	0.676899	HY	MxF
chr1	1240824	1241198	-0.186262	3.0419	1.53045	0.216044	0.588887	HY	MxF
chr1	1242947	1244348	-0.0859457	6.02741	0.600206	0.438499	0.758003	HY	MxF
chr1	1259675	1260728	-0.185603	4.82606	2.70051	0.100316	0.454469	HY	MxF
chr1	1284079	1285354	-0.0544443	5.05482	0.14491	0.703448	0.894044	HY	MxF
chr1	1290129	1290576	-0.137353	1.18916	0.441897	0.506208	0.797115	HY	MxF
chr1	1290659	1290990	-0.383919	0.932721	2.92142	0.0874111	0.435383	HY	MxF
chr1	1306729	1307656	-0.253841	4.34639	2.91649	0.0876784	0.436123	HY	MxF
chr1	1310379	1311147	-0.136383	5.88737	2.51268	0.112933	0.472774	HY	MxF
chr1	1334336	1335312	-0.161355	5.82851	3.03256	0.0816089	0.425486	HY	MxF
chr1	1342208	1343311	-0.258688	4.74431	6.89157	0.00866034	0.217125	HY	MxF
chr1	1354574	1355985	-0.196258	2.0238	0.775108	0.378641	0.718561	HY	MxF
chr1	1370762	1371405	-0.127605	2.20836	0.453934	0.500473	0.794098	HY	MxF
chr1	1376210	1376758	-0.15522	2.11501	0.918279	0.337927	0.691468	HY	MxF
chr1	1397796	1398213	-0.108532	1.04336	0.224203	0.635856	0.864956	HY	MxF
chr1	1406608	1407738	-0.221627	4.28453	3.87666	0.048962	0.364015	HY	MxF
chr1	1440155	1441164	-0.151303	3.56325	1.56301	0.211225	0.584515	HY	MxF
chr1	1446731	1448122	-0.177909	5.1924	4.15965	0.0413979	0.344806	HY	MxF
chr1	1475556	1476193	-0.353337	1.79424	2.94547	0.0861188	0.433033	HY	MxF
chr1	1509495	1510778	-0.189819	5.20646	3.82484	0.050498	0.367325	HY	MxF
chr1	1534730	1535881	-0.0814456	3.14045	0.343113	0.558038	0.826139	HY	MxF
chr1	1542435	1542845	-0.0445064	2.21669	0.0905037	0.763538	0.91937	HY	MxF
chr1	1549753	1551766	-0.120448	6.29772	1.9608	0.161427	0.533363	HY	MxF
chr1	1564330	1566474	-0.388191	5.5253	3.51323	0.0608808	0.390109	HY	MxF
chr1	1590109	1591038	-0.329842	4.6643	5.14895	0.0232605	0.292315	HY	MxF
chr1	1609027	1610633	-0.3842	3.10522	3.84934	0.0497655	0.365456	HY	MxF
chr1	1623780	1624952	-0.304245	6.33447	1.88502	0.169765	0.542964	HY	MxF
chr1	1655511	1656328	-0.112325	5.22257	1.1789	0.277581	0.645591	HY	MxF
chr1	1660051	1660438	-0.470384	1.54736	2.9378	0.0865285	0.433839	HY	MxF
chr1	1677111	1678765	0.273298	5.29967	0.638684	0.424188	0.748155	HY	MxF
chr1	1695588	1696107	-0.143839	2.43459	0.758596	0.383768	0.721363	HY	MxF
chr1	1709590	1710727	-0.0738556	5.06819	0.4259	0.514008	0.800958	HY	MxF
chr1	1711388	1712156	-0.169739	4.51989	2.96404	0.0851352	0.431287	HY	MxF
chr1	1714231	1714566	-0.238341	2.29934	2.82576	0.0927631	0.443759	HY	MxF
chr1	1788664	1788983	0.084759	1.06428	0.128551	0.719939	0.901389	HY	MxF
chr1	1800852	1801337	0.0839617	1.46668	0.184325	0.667682	0.879608	HY	MxF
chr1	1821436	1823320	-0.250871	5.71743	4.71175	0.0299571	0.315097	HY	MxF
chr1	1839974	1841178	-0.176697	5.53561	1.96431	0.161053	0.532779	HY	MxF
chr1	1850363	1851368	-0.173011	6.45724	2.90831	0.0881241	0.436644	HY	MxF
chr1	1875383	1875852	-0.0333205	1.97292	0.0361315	0.849244	0.951276	HY	MxF
chr1	1927737	1927922	-0.225173	1.01723	1.02535	0.311252	0.671102	HY	MxF
chr1	1950721	1951196	-0.100259	1.10294	0.19381	0.659764	0.875943	HY	MxF
chr1	1976159	1976695	-0.127136	2.83318	0.809469	0.368277	0.712166	HY	MxF
chr1	1981215	1982319	-0.228172	4.75607	2.31778	0.127902	0.493301	HY	MxF
chr1	2043771	2044234	-0.154437	1.5799	0.750081	0.386451	0.723442	HY	MxF
chr1	2058444	2058990	0.0269203	1.76185	0.0290044	0.864769	0.956565	HY	MxF
chr1	2064350	2065363	-0.21485	6.13487	3.64289	0.0563091	0.380299	HY	MxF
chr1	2071280	2071611	-0.12342	1.97768	0.721713	0.395583	0.729609	HY	MxF
chr1	2074096	2074573	0.173722	1.38212	0.833438	0.36128	0.707567	HY	MxF
chr1	2077781	2078239	-0.128665	1.85023	0.654432	0.418533	0.744343	HY	MxF
chr1	2080141	2080632	-0.200496	3.38821	2.12678	0.144745	0.513917	HY	MxF
chr1	2082301	2083237	0.157603	4.04015	1.10006	0.294252	0.659201	HY	MxF
chr1	2105693	2106139	-0.183965	1.54395	1.06066	0.303065	0.664694	HY	MxF
chr1	2120701	2121512	-0.284552	4.47452	3.49441	0.0615762	0.391332	HY	MxF
chr1	2125992	2127014	-0.145056	5.18597	1.70411	0.191752	0.566079	HY	MxF
chr1	2130447	2131103	-0.286164	4.4117	4.95524	0.0260117	0.301268	HY	MxF
chr1	2135813	2137268	-0.409346	5.38161	2.8837	0.0894802	0.438638	HY	MxF
chr1	2143869	2144717	-0.321834	2.80067	4.12448	0.0422671	0.347446	HY	MxF
chr1	2158726	2159971	-0.0739296	6.357	0.353398	0.552196	0.823321	HY	MxF
chr1	2160239	2161005	-0.0923152	3.68716	0.519913	0.470879	0.778126	HY	MxF
chr1	2162518	2162857	-0.128763	3.10681	0.319022	0.572196	0.83348	HY	MxF
chr1	2165672	2166529	-0.0710152	4.96205	0.25008	0.617019	0.856609	HY	MxF
chr1	2177519	2178524	-0.204739	3.58153	1.93519	0.164191	0.536899	HY	MxF
chr1	2186762	2187878	-0.411836	5.73147	8.77426	0.00305512	0.162614	HY	MxF
chr1	2221685	2222867	-0.24944	4.26356	3.10607	0.0780009	0.420722	HY	MxF
chr1	2231669	2233108	-0.395906	5.71206	8.06169	0.0045211	0.179052	HY	MxF
chr1	2242339	2243376	-0.252958	2.73243	2.50535	0.113461	0.473587	HY	MxF
chr1	2245876	2247240	-0.280793	3.82188	3.05997	0.0802432	0.423485	HY	MxF
chr1	2313010	2313906	-0.324353	2.93669	4.38568	0.0362419	0.332576	HY	MxF
chr1	2322592	2323753	-0.13026	5.98758	2.21261	0.136887	0.504315	HY	MxF
chr1	2343615	2344706	-0.185747	5.616	3.25328	0.0712808	0.409472	HY	MxF
chr1	2425365	2425625	-0.38792	1.13572	3.43309	0.0639022	0.395303	HY	MxF
chr1	2427762	2427967	-0.0136147	1.04392	0.00320217	0.954874	0.986761	HY	MxF
chr1	2431318	2431825	-0.106395	1.85034	0.373828	0.540925	0.817274	HY	MxF
chr1	2457354	2458473	-0.198346	5.52066	4.32256	0.0376102	0.335219	HY	MxF
chr1	2477364	2478782	-0.236438	6.08978	4.87094	0.0273126	0.306525	HY	MxF
chr1	2479557	2480605	-0.274737	5.4238	10.4166	0.00124885	0.128955	HY	MxF
chr1	2486485	2488550	-0.269735	4.86999	6.00579	0.014259	0.252775	HY	MxF
chr1	2493462	2493968	-0.0244173	1.50993	0.016612	0.897447	0.969087	HY	MxF
chr1	2507796	2508475	-0.0891137	1.64242	0.18861	0.664076	0.877779	HY	MxF
chr1	2509032	2510295	-0.302326	4.14737	5.39822	0.0201573	0.278415	HY	MxF
chr1	2516768	2518768	-0.129772	6.32309	1.74286	0.186777	0.561856	HY	MxF
chr1	2524270	2524533	-0.277051	0.874097	1.63652	0.200803	0.575387	HY	MxF
chr1	2573916	2574954	-0.0818681	4.7717	0.632062	0.4266	0.749967	HY	MxF
chr1	2687837	2690000	-0.374147	3.37327	1.95984	0.16153	0.533519	HY	MxF
chr1	2703169	2703414	-0.146482	1.11694	0.723961	0.394848	0.7293	HY	MxF
chr1	2718173	2718398	-0.0583958	1.01804	0.0855102	0.769965	0.922054	HY	MxF
chr1	2738511	2738965	0.00561175	1.17144	0.000863972	0.976551	0.993534	HY	MxF
chr1	2756602	2757381	-0.387041	2.7751	4.54228	0.0330675	0.323219	HY	MxF
chr1	2765788	2766334	-0.0993607	1.29285	0.15164	0.696973	0.891396	HY	MxF
chr1	2811096	2811565	0.153459	1.31446	0.476407	0.490054	0.788467	HY	MxF
chr1	2843119	2844252	0.106488	2.352	0.129973	0.718461	0.900938	HY	MxF
chr1	2929185	2929628	0.339551	1.12856	4.00714	0.045308	0.355173	HY	MxF
chr1	2949588	2950077	0.00663877	1.66718	0.000792237	0.977545	0.993923	HY	MxF
chr1	2986481	2986812	0.30675	0.441926	1.55403	0.212542	0.585759	HY	MxF
chr1	3086862	3087913	-0.0800765	2.26853	0.190908	0.662162	0.876934	HY	MxF
chr1	3233148	3233519	0.0927812	1.38331	0.170656	0.679529	0.884895	HY	MxF
chr1	3288967	3289243	0.197791	0.874575	0.684984	0.407876	0.737422	HY	MxF
chr1	3300974	3301279	-0.26996	0.903866	1.11735	0.290489	0.655614	HY	MxF
chr1	3369633	3370241	-0.283428	2.41407	4.36258	0.0367367	0.333688	HY	MxF
chr1	3370752	3371590	0.0179179	2.04146	0.00859105	0.926151	0.978044	HY	MxF
chr1	3407711	3408276	-0.0388451	3.23767	0.0944864	0.758549	0.916861	HY	MxF
chr1	3447185	3448503	-0.157622	4.5769	1.39252	0.237981	0.610306	HY	MxF
chr1	3514121	3514628	-0.349525	1.56282	3.96866	0.0463545	0.358134	HY	MxF
chr1	3516027	3516643	0.434831	1.40688	3.57617	0.0586142	0.385204	HY	MxF
chr1	3527580	3528672	-0.320374	2.28861	2.02362	0.15487	0.526272	HY	MxF
chr1	3535515	3536154	-0.1301	2.81446	1.10902	0.292294	0.657238	HY	MxF
chr1	3540930	3542095	-0.107237	5.87304	1.4702	0.225315	0.597906	HY	MxF
chr1	3566182	3567145	-0.351224	4.07937	12.7183	0.000362086	0.095297	HY	MxF
chr1	3582739	3583296	-0.0903584	1.60241	0.231422	0.630471	0.862509	HY	MxF
chr1	3585370	3585841	0.160139	1.97737	0.926954	0.335656	0.689949	HY	MxF
chr1	3593553	3594503	-0.126801	2.61153	0.887249	0.346224	0.697327	HY	MxF
chr1	3612152	3612605	-0.014965	1.71716	0.00578018	0.939397	0.982269	HY	MxF
chr1	3636522	3636855	-0.352184	0.823999	2.16825	0.140886	0.509164	HY	MxF
chr1	3640955	3641307	-0.101138	1.61802	0.327984	0.566848	0.831108	HY	MxF
chr1	3663425	3664285	-0.344806	3.36504	6.17172	0.0129808	0.246041	HY	MxF
chr1	3688556	3689794	-0.305274	4.54315	2.86039	0.0907857	0.440671	HY	MxF
chr1	3703975	3704387	-0.239835	1.20141	0.863862	0.35266	0.70156	HY	MxF
chr1	3712592	3713504	-0.164503	4.69651	3.92784	0.0474929	0.360869	HY	MxF
chr1	3773235	3774413	-0.147948	5.57071	2.7514	0.0971691	0.450286	HY	MxF
chr1	3799854	3800563	-0.414994	1.85641	4.136	0.0419803	0.346366	HY	MxF
chr1	3806588	3806807	0.102596	1.68923	0.307405	0.579277	0.83699	HY	MxF
chr1	3807350	3807931	-0.0461754	3.04965	0.139134	0.709143	0.896763	HY	MxF
chr1	3816459	3818090	-0.111789	7.14698	1.77111	0.183245	0.55856	HY	MxF
chr1	3827172	3827774	-0.190298	2.0592	1.33555	0.247821	0.618951	HY	MxF
chr1	3838765	3839123	-0.0277846	1.02006	0.00921627	0.923519	0.97746	HY	MxF
chr1	4067236	4068036	-0.0142806	1.93526	0.00398567	0.949661	0.985187	HY	MxF
chr1	4087620	4087864	-0.0575167	1.07174	0.0519495	0.819705	0.940667	HY	MxF
chr1	4204548	4204792	0.171206	1.08045	0.617092	0.43213	0.753577	HY	MxF
chr1	4712633	4713182	0.0463635	1.87558	0.0697791	0.791659	0.930603	HY	MxF
chr1	4796063	4796647	0.0351125	2.3564	0.030961	0.860327	0.954905	HY	MxF
chr1	4999479	4999723	-0.329869	1.46302	1.79252	0.18062	0.555745	HY	MxF
chr1	5389251	5389586	-0.213187	1.30349	0.620273	0.430946	0.752869	HY	MxF
chr1	5448900	5449551	-0.281362	2.29622	2.18311	0.139532	0.507316	HY	MxF
chr1	5542029	5542250	-0.148438	1.03157	0.424805	0.514549	0.801262	HY	MxF
chr1	5569905	5570179	-0.065982	1.55197	0.154972	0.693829	0.890121	HY	MxF
chr1	5574581	5575054	0.0787849	1.7117	0.269745	0.603503	0.849906	HY	MxF
chr1	5805919	5806289	-0.121685	1.40971	0.500463	0.479297	0.782955	HY	MxF
chr1	5831169	5831475	0.020098	0.833944	0.00692244	0.933692	0.980373	HY	MxF
chr1	6035214	6036059	-0.452448	2.34053	5.7948	0.0160737	0.259647	HY	MxF
chr1	6051833	6052986	-0.0951341	6.20294	1.54652	0.21365	0.58678	HY	MxF
chr1	6065247	6065691	-0.997476	0.527828	3.92618	0.0475399	0.360869	HY	MxF
chr1	6072277	6072852	-0.547205	0.593807	2.62001	0.105524	0.462593	HY	MxF
chr1	6072912	6073630	-0.445687	1.47936	2.67416	0.101989	0.457387	HY	MxF
chr1	6074588	6075529	0.0473898	2.48189	0.0627161	0.802253	0.93453	HY	MxF
chr1	6086045	6086924	-0.203236	4.78674	4.24432	0.0393819	0.34007	HY	MxF
chr1	6087915	6088828	-0.157862	4.44145	2.96511	0.0850788	0.431169	HY	MxF
chr1	6116091	6116940	0.1118	2.54048	0.482743	0.487182	0.787019	HY	MxF
chr1	6159671	6160196	-0.0661552	1.63448	0.129508	0.718943	0.901065	HY	MxF
chr1	6168920	6169615	-0.29439	1.68226	3.1016	0.0782153	0.421123	HY	MxF
chr1	6187681	6188244	0.052771	2.95002	0.0724893	0.787746	0.928983	HY	MxF
chr1	6208506	6209131	0.224384	2.33744	2.10474	0.146844	0.516182	HY	MxF
chr1	6259160	6260098	-0.174372	5.62331	4.56153	0.0326979	0.322625	HY	MxF
chr1	6265291	6266580	0.0392815	2.83882	0.0759899	0.782807	0.926741	HY	MxF
chr1	6268852	6269787	0.151475	2.7617	1.40826	0.235346	0.607981	HY	MxF
chr1	6295487	6296550	0.0397379	4.43007	0.151755	0.696863	0.891372	HY	MxF
chr1	6305175	6305603	0.0116212	2.65448	0.00608228	0.937837	0.981798	HY	MxF
chr1	6306739	6307140	-0.118375	2.36097	0.737193	0.390562	0.726225	HY	MxF
chr1	6319844	6321456	0.0302433	3.98377	0.0736521	0.786092	0.928558	HY	MxF
chr1	6353987	6355330	-0.221188	3.2762	0.862771	0.352964	0.701639	HY	MxF
chr1	6408102	6409518	-0.0610905	3.65441	0.161691	0.687604	0.887646	HY	MxF
chr1	6418361	6419331	-0.378451	2.35085	5.61165	0.0178414	0.268359	HY	MxF
chr1	6419382	6420228	-0.109682	2.65662	0.755755	0.38466	0.721932	HY	MxF
chr1	6423271	6423496	-0.164895	0.836945	0.819118	0.365438	0.710285	HY	MxF
chr1	6425070	6425646	-0.17972	2.68598	0.963046	0.326421	0.683232	HY	MxF
chr1	6453079	6454190	-0.0823621	5.75428	0.738233	0.390227	0.72608	HY	MxF
chr1	6461794	6462078	0.00301008	1.87387	0.000263639	0.987045	0.996808	HY	MxF
chr1	6464685	6465107	-0.104747	1.90816	0.5886	0.442961	0.76056	HY	MxF
chr1	6483435	6484098	-0.304021	2.00942	4.04718	0.0442452	0.351833	HY	MxF
chr1	6484779	6485297	-0.485276	1.23062	5.66284	0.017328	0.266001	HY	MxF
chr1	6498213	6498510	-0.338143	1.68039	3.89391	0.0484616	0.362771	HY	MxF
chr1	6500202	6501095	-0.138512	2.65054	0.724891	0.394544	0.729125	HY	MxF
chr1	6507344	6509286	-0.391871	2.97384	4.50719	0.0337527	0.325349	HY	MxF
chr1	6514494	6515591	-0.234514	2.18567	2.16685	0.141015	0.509322	HY	MxF
chr1	6519961	6520951	-0.393135	3.91073	4.22416	0.0398524	0.341535	HY	MxF
chr1	6525561	6526529	-0.297666	3.06338	3.03209	0.0816327	0.425513	HY	MxF
chr1	6535519	6536134	-0.247061	2.65854	3.02921	0.081778	0.425702	HY	MxF
chr1	6546490	6546940	-0.158	2.44854	1.38363	0.239484	0.611991	HY	MxF
chr1	6549948	6551104	-0.230036	3.12561	2.46355	0.116515	0.47763	HY	MxF
chr1	6557167	6557910	-0.223245	2.26849	1.27655	0.258541	0.628358	HY	MxF
chr1	6605542	6606014	-0.298344	1.48003	1.24037	0.2654	0.635314	HY	MxF
chr1	6614026	6614909	-0.0679658	4.50653	0.42167	0.516105	0.802227	HY	MxF
chr1	6639584	6640593	-0.129192	5.21783	2.48922	0.114629	0.475443	HY	MxF
chr1	6642012	6642319	0.0709523	2.34738	0.179146	0.672108	0.881575	HY	MxF
chr1	6651248	6651829	-0.049203	2.04418	0.116302	0.733081	0.907741	HY	MxF
chr1	6661152	6661596	-0.155994	3.62674	2.42239	0.119613	0.481729	HY	MxF
chr1	6662179	6664106	-0.0814494	6.00873	1.12787	0.288229	0.654155	HY	MxF
chr1	6673012	6674156	-0.0532409	6.34874	0.317957	0.572838	0.833814	HY	MxF
chr1	6684791	6685829	-0.141311	4.47841	1.8952	0.168617	0.541795	HY	MxF
chr1	6761479	6762335	0.0167668	4.85967	0.0324891	0.856959	0.95378	HY	MxF
chr1	6780181	6780333	-0.10246	1.11222	0.273385	0.60107	0.848498	HY	MxF
chr1	6802045	6802474	-0.177343	1.33059	0.643425	0.422473	0.746879	HY	MxF
chr1	6803299	6804323	-0.0951923	2.75698	0.649917	0.420142	0.74554	HY	MxF
chr1	6844399	6845938	-0.0127486	7.50122	0.0207485	0.885466	0.964739	HY	MxF
chr1	7022453	7023306	-0.396942	1.89833	3.38371	0.0658439	0.399133	HY	MxF
chr1	7727460	7728078	-0.23223	2.61858	2.85602	0.0910323	0.440945	HY	MxF
chr1	7729511	7730026	0.0398083	1.92186	0.052226	0.819234	0.940546	HY	MxF
chr1	7740130	7741050	0.0975657	2.63573	0.391363	0.531584	0.811648	HY	MxF
chr1	7764136	7765589	0.0778061	4.98956	0.454194	0.50035	0.794024	HY	MxF
chr1	7830726	7831941	-0.210694	4.84621	3.62122	0.057047	0.381834	HY	MxF
chr1	7843587	7844582	-0.0987188	5.9763	0.84242	0.358706	0.705271	HY	MxF
chr1	7962787	7963062	-0.204032	1.66629	1.29848	0.254492	0.624972	HY	MxF
chr1	7990761	7991662	-0.222369	2.41124	1.21389	0.270563	0.640086	HY	MxF
chr1	8002320	8003006	-0.101674	2.61342	0.50599	0.47688	0.781746	HY	MxF
chr1	8009112	8009436	-0.508043	1.59248	7.66848	0.00561937	0.191076	HY	MxF
chr1	8013750	8014665	-0.0531353	4.49828	0.262341	0.608516	0.852181	HY	MxF
chr1	8021178	8022217	-0.079538	6.33446	0.916563	0.338379	0.691751	HY	MxF
chr1	8042310	8042763	-0.185477	2.27399	2.22025	0.136211	0.503486	HY	MxF
chr1	8064997	8065434	-0.0993923	1.84111	0.256708	0.612391	0.854189	HY	MxF
chr1	8085693	8087237	-0.0734055	4.38499	0.475093	0.490653	0.788895	HY	MxF
chr1	8164697	8164988	-0.179556	1.45526	0.715532	0.397613	0.730904	HY	MxF
chr1	8166875	8167335	-0.101764	2.02778	0.308971	0.578313	0.836461	HY	MxF
chr1	8173234	8173782	-0.204926	1.80067	0.745941	0.387764	0.724441	HY	MxF
chr1	8187050	8187736	-0.135507	2.66957	0.561609	0.453613	0.767753	HY	MxF
chr1	8212641	8213672	-0.319533	4.83969	4.18702	0.0407345	0.343166	HY	MxF
chr1	8227297	8227518	-0.339795	0.472458	1.33456	0.247996	0.619103	HY	MxF
chr1	8229618	8230319	-0.111541	3.04689	0.418864	0.517504	0.803108	HY	MxF
chr1	8242261	8243096	-0.134581	3.40364	0.486546	0.485472	0.786144	HY	MxF
chr1	8264404	8264739	0.137489	1.18059	0.435209	0.509444	0.798895	HY	MxF
chr1	8277188	8278087	-0.180106	2.06838	0.969251	0.324867	0.682283	HY	MxF
chr1	8278820	8279087	0.192214	1.61981	0.880533	0.348056	0.698755	HY	MxF
chr1	8284798	8285374	0.134651	1.8129	0.466589	0.494561	0.790779	HY	MxF
chr1	8377780	8378760	-0.0993462	3.22466	0.545842	0.460021	0.771418	HY	MxF
chr1	8409021	8409435	-0.156155	2.12067	1.01896	0.312767	0.671815	HY	MxF
chr1	8442851	8443415	-0.19651	1.7458	1.32676	0.249382	0.620093	HY	MxF
chr1	8448171	8448419	0.200093	1.04312	0.831364	0.361878	0.707963	HY	MxF
chr1	8455482	8455901	-0.182848	2.07013	1.29608	0.25493	0.625438	HY	MxF
chr1	8469209	8469652	-0.0313685	1.74505	0.0343787	0.852904	0.95236	HY	MxF
chr1	8483478	8484903	-0.208976	4.08245	2.98567	0.0840044	0.429345	HY	MxF
chr1	8487558	8488296	-0.0749939	3.35865	0.359461	0.548806	0.821463	HY	MxF
chr1	8498917	8499424	-0.0296686	1.91142	0.0284065	0.866157	0.957054	HY	MxF
chr1	8533698	8533911	-0.108472	0.365807	0.164743	0.684827	0.886589	HY	MxF
chr1	8556123	8557000	-0.0578013	2.21191	0.0817139	0.774988	0.924045	HY	MxF
chr1	8557500	8557821	-0.0147575	1.19047	0.00598612	0.938329	0.981932	HY	MxF
chr1	8570223	8570756	-0.473168	1.73824	6.46853	0.0109801	0.232744	HY	MxF
chr1	8585363	8586332	-0.267997	4.88357	7.92395	0.00487846	0.182631	HY	MxF
chr1	8621269	8621530	-0.255348	1.41244	2.04042	0.153168	0.523892	HY	MxF
chr1	8689510	8690135	0.124222	2.49844	0.740566	0.389479	0.72577	HY	MxF
chr1	8724147	8724508	-0.218545	1.57506	1.71698	0.190083	0.564662	HY	MxF
chr1	8761182	8761776	-0.461383	4.01685	16.6165	4.5751e-05	0.045849	HY	MxF
chr1	8763104	8763762	0.0338213	3.94591	0.091154	0.762715	0.918925	HY	MxF
chr1	8772546	8773281	-0.166974	2.35848	1.13532	0.286643	0.652993	HY	MxF
chr1	8877209	8878315	-0.106242	5.18307	1.33715	0.247537	0.618779	HY	MxF
chr1	8908914	8909389	0.0261786	2.16826	0.0342529	0.85317	0.952411	HY	MxF
chr1	8918195	8918533	-0.00628718	0.967081	0.000431384	0.983429	0.995824	HY	MxF
chr1	8919407	8920036	-0.085125	2.23318	0.419714	0.51708	0.802804	HY	MxF
chr1	8931148	8931580	-0.293898	1.81797	2.41823	0.11993	0.482145	HY	MxF
chr1	8933747	8933912	-0.0220864	2.1789	0.0131997	0.908532	0.972519	HY	MxF
chr1	8937924	8939536	-0.101766	6.28621	2.09112	0.148157	0.517542	HY	MxF
chr1	8950059	8950334	-0.101256	1.08212	0.25061	0.616646	0.8565	HY	MxF
chr1	8960041	8960251	-0.50352	0.977841	3.85262	0.0496683	0.365289	HY	MxF
chr1	8978062	8978416	-0.460445	1.84533	8.6097	0.00334377	0.165029	HY	MxF
chr1	8986811	8987767	-0.710883	2.33234	6.20227	0.0127586	0.244437	HY	MxF
chr1	9006620	9006910	-0.249573	1.02533	0.592389	0.441497	0.759492	HY	MxF
chr1	9030070	9030342	-0.645426	0.717174	5.7165	0.0168062	0.263192	HY	MxF
chr1	9030846	9031469	-0.487248	2.65325	9.27535	0.00232258	0.149423	HY	MxF
chr1	9047876	9048387	-0.289784	1.9466	4.47605	0.0343731	0.327224	HY	MxF
chr1	9065014	9065576	-0.319236	2.512	5.05606	0.0245399	0.297397	HY	MxF
chr1	9071042	9071428	-0.321194	1.02296	1.66548	0.196865	0.571081	HY	MxF
chr1	9129583	9129981	-0.0756063	2.05429	0.236336	0.626865	0.861158	HY	MxF
chr1	9138150	9138409	-0.0800306	0.922338	0.126151	0.722457	0.90264	HY	MxF
chr1	9143275	9143747	-0.234088	1.5265	2.03782	0.15343	0.524113	HY	MxF
chr1	9170761	9171219	-0.270151	2.05628	3.80774	0.0510163	0.368967	HY	MxF
chr1	9182208	9182390	-0.297496	1.23044	1.97512	0.159906	0.531638	HY	MxF
chr1	9188347	9189898	-0.274554	5.17585	3.51479	0.0608233	0.389991	HY	MxF
chr1	9202398	9202701	-0.0506072	1.77719	0.127053	0.721507	0.902066	HY	MxF
chr1	9223791	9224452	0.018942	2.60028	0.0119281	0.913031	0.973809	HY	MxF
chr1	9241455	9241954	0.165253	1.55148	0.848235	0.357052	0.704093	HY	MxF
chr1	9242255	9242570	0.0372322	0.462732	0.0241828	0.876421	0.960951	HY	MxF
chr1	9256433	9256924	-0.188675	1.87594	1.29706	0.254752	0.625229	HY	MxF
chr1	9294290	9295432	-0.0212663	5.55423	0.0348247	0.851963	0.952029	HY	MxF
chr1	9299856	9300176	-0.273839	1.99054	4.01134	0.0451952	0.354767	HY	MxF
chr1	9327211	9327430	-0.283579	1.6166	2.15101	0.142476	0.511069	HY	MxF
chr1	9335525	9336043	-0.044904	2.43146	0.0324185	0.857112	0.953829	HY	MxF
chr1	9352501	9353996	-0.0662151	3.99294	0.276237	0.599178	0.847586	HY	MxF
chr1	9460232	9460884	-0.378528	1.63103	4.39673	0.0360078	0.331678	HY	MxF
chr1	9470980	9471353	-0.24889	1.78201	1.47043	0.225279	0.597906	HY	MxF
chr1	9473174	9473866	-0.432181	1.71432	4.37269	0.0365193	0.333063	HY	MxF
chr1	9486326	9486813	-0.206259	3.09058	1.03436	0.309137	0.6694	HY	MxF
chr1	9488625	9489384	-0.0773676	5.15537	0.695259	0.404381	0.735097	HY	MxF
chr1	9550813	9551365	0.0907653	2.07675	0.416494	0.518692	0.803609	HY	MxF
chr1	9555104	9555726	-0.269561	2.2322	2.39122	0.122018	0.485017	HY	MxF
chr1	9599090	9600385	-0.00539323	5.81953	0.003721	0.951359	0.985788	HY	MxF
chr1	9619723	9620045	-0.387429	1.08504	2.55061	0.110252	0.468526	HY	MxF
chr1	9648429	9649619	-0.101577	5.45174	0.852775	0.355768	0.703571	HY	MxF
chr1	9653581	9653810	-0.28459	2.18549	3.03061	0.0817072	0.425617	HY	MxF
chr1	9675580	9676049	-0.270387	1.80479	3.68593	0.0548734	0.377198	HY	MxF
chr1	9686923	9687646	-0.259127	4.45026	6.13585	0.0132468	0.247955	HY	MxF
chr1	9689197	9690362	-0.308753	4.37782	5.16027	0.0231093	0.291634	HY	MxF
chr1	9704623	9705133	-0.112598	2.44318	0.432903	0.510568	0.799366	HY	MxF
chr1	9711596	9712887	-0.148157	4.46777	2.11129	0.146216	0.515364	HY	MxF
chr1	9714389	9714843	-0.217747	2.32183	2.23729	0.134717	0.501474	HY	MxF
chr1	9747295	9748066	-0.412852	2.68185	5.93449	0.0148474	0.254903	HY	MxF
chr1	9749088	9750163	-0.0950673	3.91706	0.476928	0.489817	0.788353	HY	MxF
chr1	9764698	9765177	-0.118136	2.19659	0.645219	0.421827	0.746585	HY	MxF
chr1	9771778	9772033	-0.110009	0.950072	0.271365	0.602417	0.849096	HY	MxF
chr1	9775636	9775910	-0.562366	1.9417	8.42125	0.0037086	0.169125	HY	MxF
chr1	9777344	9778160	-0.273052	4.80622	3.97173	0.0462702	0.358054	HY	MxF
chr1	9781797	9782148	-0.317953	2.26821	5.25157	0.021927	0.287383	HY	MxF
chr1	9784871	9785378	-0.236874	3.03804	3.64237	0.0563268	0.380299	HY	MxF
chr1	9788647	9789231	-0.415195	3.18939	5.27484	0.0216358	0.286019	HY	MxF
chr1	9790549	9791138	-0.168283	3.41887	1.62267	0.202719	0.577297	HY	MxF
chr1	9844548	9844865	-0.199504	1.46979	1.40292	0.236235	0.608614	HY	MxF
chr1	9847509	9848175	-0.289857	2.76219	3.94255	0.0470794	0.360343	HY	MxF
chr1	9883456	9884731	-0.178212	4.58237	2.15616	0.141999	0.510579	HY	MxF
chr1	9885606	9885914	-0.110874	1.98651	0.5573	0.45535	0.768843	HY	MxF
chr1	9910125	9910958	-0.0816474	2.52528	0.216455	0.641755	0.86745	HY	MxF
chr1	9927360	9928186	-0.34671	2.93974	7.10835	0.00767255	0.207631	HY	MxF
chr1	9934859	9935303	-0.292607	2.17647	5.28629	0.021494	0.285206	HY	MxF
chr1	9942133	9942791	-0.254202	1.98573	1.3473	0.24575	0.61729	HY	MxF
chr1	9953306	9953516	-0.34145	1.15844	2.91179	0.0879343	0.436399	HY	MxF
chr1	9960341	9961007	-0.101165	3.55554	0.537778	0.463355	0.773845	HY	MxF
chr1	9969901	9971250	-0.170606	7.13541	2.57349	0.108668	0.466743	HY	MxF
chr1	10002882	10003900	-0.131255	4.23782	1.84204	0.174712	0.548549	HY	MxF
chr1	10010381	10011474	-0.0926199	3.86194	0.782848	0.376272	0.71731	HY	MxF
chr1	10051032	10051494	0.0809196	1.29413	0.172311	0.678066	0.884162	HY	MxF
chr1	10057044	10058113	-0.0369057	2.34719	0.05457	0.815294	0.939281	HY	MxF
chr1	10092551	10093485	-0.0814788	6.01738	0.674392	0.411524	0.739689	HY	MxF
chr1	10115878	10116316	0.0651846	1.18121	0.0866869	0.768432	0.921513	HY	MxF
chr1	10208073	10208470	0.170664	1.68232	0.665312	0.414691	0.741582	HY	MxF
chr1	10268711	10268943	-0.0149577	2.45873	0.00797292	0.92885	0.978858	HY	MxF
chr1	10269944	10271202	-0.0438344	5.60951	0.23851	0.625285	0.860419	HY	MxF
chr1	10368035	10368350	-0.258621	1.37028	1.02775	0.310688	0.670686	HY	MxF
chr1	10437468	10437739	0.0211742	1.94191	0.0197514	0.888234	0.965745	HY	MxF
chr1	10438535	10438807	-0.138108	1.70801	0.552111	0.457456	0.769999	HY	MxF
chr1	10447988	10448689	0.16404	2.74596	0.909852	0.340154	0.692759	HY	MxF
chr1	10458463	10459704	-0.12589	5.95404	2.96551	0.0850577	0.43109	HY	MxF
chr1	10460647	10460877	0.273985	1.74632	0.942394	0.331663	0.686937	HY	MxF
chr1	10475116	10475738	0.153348	3.46146	0.834247	0.361047	0.707353	HY	MxF
chr1	10489953	10491070	-0.137758	4.81133	1.90765	0.167225	0.540375	HY	MxF
chr1	10532197	10532924	-0.176487	4.34945	3.16315	0.0753179	0.416436	HY	MxF
chr1	10534762	10535422	-0.13857	4.05992	1.60337	0.205427	0.579423	HY	MxF
chr1	10544600	10544903	-0.16267	1.20995	0.588762	0.442898	0.760512	HY	MxF
chr1	10554675	10555719	-0.2937	3.71553	6.0323	0.0140464	0.252116	HY	MxF
chr1	10558303	10558595	-0.493133	0.287772	2.7075	0.0998776	0.454191	HY	MxF
chr1	10567457	10567831	-0.270662	2.05055	2.92668	0.0871265	0.434893	HY	MxF
chr1	10570719	10571500	-0.316531	3.44997	4.70379	0.0300961	0.315572	HY	MxF
chr1	10585165	10585733	-0.185737	3.02995	0.715969	0.397469	0.730863	HY	MxF
chr1	10698332	10699298	-0.0651792	1.92915	0.11956	0.729513	0.906262	HY	MxF
chr1	10753730	10755314	-0.0311221	5.19772	0.0862553	0.768993	0.921731	HY	MxF
chr1	10816003	10816348	-0.244715	2.05873	1.69182	0.193361	0.567835	HY	MxF
chr1	10926920	10927587	-0.282591	2.38497	3.26873	0.0706121	0.408099	HY	MxF
chr1	10964832	10965319	-0.282531	1.67975	3.02986	0.0817453	0.425701	HY	MxF
chr1	10970048	10970361	-0.313869	1.35173	2.23921	0.13455	0.50114	HY	MxF
chr1	10977920	10978440	-0.222063	2.23806	1.15313	0.282894	0.649999	HY	MxF
chr1	10992260	10992494	0.150358	1.05875	0.47255	0.491816	0.789314	HY	MxF
chr1	11021019	11021501	0.019403	2.4169	0.0233608	0.878523	0.961785	HY	MxF
chr1	11025105	11026129	0.0184781	2.98253	0.0222424	0.881444	0.96279	HY	MxF
chr1	11072067	11073377	-0.150986	5.53157	3.40779	0.0648894	0.397445	HY	MxF
chr1	11097715	11098080	-0.330884	2.69281	7.3967	0.00653437	0.19973	HY	MxF
chr1	11119668	11120613	0.0373571	5.43427	0.107506	0.743002	0.911489	HY	MxF
chr1	11159367	11160217	-0.236554	3.86081	4.33261	0.0373889	0.335219	HY	MxF
chr1	11301875	11302116	-0.274671	1.33785	2.57625	0.108478	0.466478	HY	MxF
chr1	11322259	11322966	-0.133953	6.08145	2.76373	0.0964235	0.449046	HY	MxF
chr1	11332768	11333863	-0.154093	4.94619	1.15802	0.281876	0.649051	HY	MxF
chr1	11340978	11341436	-0.441853	1.80909	6.63959	0.00997367	0.225234	HY	MxF
chr1	11395469	11396022	0.201727	2.66565	0.727897	0.393566	0.72867	HY	MxF
chr1	11538744	11539564	-0.0407008	2.98514	0.0690254	0.792761	0.931034	HY	MxF
chr1	11582618	11582976	-0.182188	1.41303	0.406046	0.523983	0.807424	HY	MxF
chr1	11702439	11702783	-0.117793	1.98027	0.711013	0.399108	0.731692	HY	MxF
chr1	11710298	11710906	-0.249906	3.45013	2.7261	0.0987203	0.452822	HY	MxF
chr1	11714332	11715297	-0.212854	3.26115	1.34458	0.246228	0.617706	HY	MxF
chr1	11723973	11725223	-0.111724	4.2024	1.14882	0.283796	0.650599	HY	MxF
chr1	11740680	11741871	-0.229782	4.65754	4.3979	0.0359832	0.331569	HY	MxF
chr1	11751286	11751791	-0.379548	1.0672	2.76278	0.0964802	0.44917	HY	MxF
chr1	11752835	11753598	-0.341414	2.27488	2.59396	0.107272	0.46499	HY	MxF
chr1	11779241	11780156	-0.0967129	4.73444	1.0944	0.295498	0.660095	HY	MxF
chr1	11789983	11790836	-0.0640694	3.13467	0.27929	0.597167	0.846495	HY	MxF
chr1	11795798	11797305	-0.235591	4.39292	3.9986	0.0455381	0.355937	HY	MxF
chr1	11808977	11809631	-0.204693	2.60125	0.891586	0.345048	0.696626	HY	MxF
chr1	11844920	11845613	-0.148606	2.20779	1.06187	0.30279	0.664482	HY	MxF
chr1	11850819	11851406	-0.159425	2.97695	0.770352	0.380108	0.719459	HY	MxF
chr1	11863253	11863795	-0.424867	3.46766	10.786	0.00102271	0.119901	HY	MxF
chr1	11865617	11866730	-0.232024	5.89587	6.98876	0.0082023	0.21279	HY	MxF
chr1	11874773	11875512	0.0359331	2.48292	0.0454748	0.831133	0.945239	HY	MxF
chr1	11898525	11898990	-0.262063	2.43124	4.81844	0.0281568	0.309079	HY	MxF
chr1	11902487	11903255	-0.0663204	1.8218	0.142663	0.705648	0.894978	HY	MxF
chr1	11911325	11911750	-0.0143269	1.34609	0.00491636	0.944101	0.983639	HY	MxF
chr1	11953971	11954379	-0.39361	1.77645	4.98061	0.025633	0.300713	HY	MxF
chr1	11967813	11970242	-0.188915	6.78025	3.61062	0.0574118	0.383018	HY	MxF
chr1	11985763	11986998	-0.0947475	4.87864	1.11092	0.291881	0.656796	HY	MxF
chr1	11994282	11995209	-0.385163	3.88103	9.65435	0.00188903	0.14383	HY	MxF
chr1	12012734	12013072	0.056684	1.3185	0.0372324	0.846993	0.950552	HY	MxF
chr1	12020799	12021592	-0.0609571	2.43734	0.121884	0.727	0.904766	HY	MxF
chr1	12039860	12040880	-0.122226	5.71563	2.01331	0.155925	0.527083	HY	MxF
chr1	12045826	12046423	0.154718	2.01812	0.512118	0.474223	0.780244	HY	MxF
chr1	12079112	12080096	-0.160016	5.77667	4.35249	0.036955	0.333999	HY	MxF
chr1	12100323	12100956	-0.157453	1.6875	0.573181	0.448998	0.76485	HY	MxF
chr1	12107053	12107826	-0.308929	1.85914	3.06248	0.0801194	0.423397	HY	MxF
chr1	12147900	12148330	-0.345235	1.55412	3.76374	0.0523752	0.37144	HY	MxF
chr1	12148374	12149145	-0.474884	2.07382	6.41738	0.0113009	0.234997	HY	MxF
chr1	12184784	12185615	-0.204727	2.66289	2.37575	0.123232	0.487042	HY	MxF
chr1	12192858	12193664	-0.091463	3.93694	0.600125	0.43853	0.758007	HY	MxF
chr1	12202816	12204198	-0.193012	4.0287	1.76499	0.184003	0.559452	HY	MxF
chr1	12210452	12211133	-0.349044	4.0318	8.04288	0.00456829	0.179052	HY	MxF
chr1	12213159	12213778	-0.15745	4.36124	1.08153	0.298356	0.661649	HY	MxF
chr1	12221617	12222494	-0.0849141	4.14567	0.570311	0.450135	0.765414	HY	MxF
chr1	12226799	12227985	-0.178107	4.22173	2.59971	0.106883	0.464278	HY	MxF
chr1	12233634	12234148	-0.498594	4.5709	10.3927	0.00126516	0.129754	HY	MxF
chr1	12237831	12238586	-0.631386	4.29031	15.5505	8.0331e-05	0.0576963	HY	MxF
chr1	12239068	12239581	-0.587882	3.623	8.5703	0.00341692	0.165947	HY	MxF
chr1	12240389	12240656	-0.0618322	2.60858	0.107345	0.743187	0.911496	HY	MxF
chr1	12244073	12244881	-0.096289	4.33632	0.454205	0.500345	0.794024	HY	MxF
chr1	12256574	12257126	0.0910606	2.80677	0.281907	0.595454	0.845622	HY	MxF
chr1	12261593	12262122	-0.21257	1.76319	0.99037	0.319652	0.677703	HY	MxF
chr1	12268792	12269625	-0.464298	3.11645	12.9045	0.000327785	0.0923551	HY	MxF
chr1	12270447	12271099	-0.269219	3.00328	3.02031	0.082228	0.426426	HY	MxF
chr1	12289772	12290915	-0.242988	4.38121	4.41756	0.0355709	0.330623	HY	MxF
chr1	12404621	12405121	0.106931	1.56715	0.354862	0.551374	0.822854	HY	MxF
chr1	12405535	12405798	-0.0234985	0.842858	0.0159074	0.899633	0.969713	HY	MxF
chr1	12436624	12437193	0.168407	1.98093	0.940771	0.33208	0.687202	HY	MxF
chr1	12446330	12446535	-0.442165	0.90308	2.77714	0.0956188	0.447761	HY	MxF
chr1	12494388	12494598	-0.326844	1.07352	2.78299	0.09527	0.447571	HY	MxF
chr1	12495763	12496065	-0.280004	1.21736	1.73302	0.188025	0.563118	HY	MxF
chr1	12498563	12498872	-0.277329	1.76738	2.60832	0.106304	0.463699	HY	MxF
chr1	12509486	12509970	-0.564536	2.60133	11.3918	0.000737709	0.110528	HY	MxF
chr1	12532933	12533681	-0.43816	2.49552	9.22734	0.00238428	0.150465	HY	MxF
chr1	12570484	12571289	-0.263585	3.95359	3.97482	0.0461853	0.357903	HY	MxF
chr1	12655188	12655436	-0.189217	0.94891	0.851581	0.356105	0.703787	HY	MxF
chr1	12655585	12656809	-0.256691	3.73409	2.46679	0.116275	0.477206	HY	MxF
chr1	12661961	12662343	-0.3736	2.24344	0.855152	0.355099	0.702833	HY	MxF
chr1	12664157	12664772	-0.333539	3.93183	8.64585	0.00327807	0.164607	HY	MxF
chr1	12677946	12678955	-0.383423	3.26797	8.02381	0.00461665	0.179057	HY	MxF
chr1	12679012	12679274	-0.393028	1.17372	3.73767	0.0531985	0.373416	HY	MxF
chr1	12679384	12680615	-0.277953	3.3686	5.03198	0.0248835	0.298507	HY	MxF
chr1	12691018	12691640	-0.0880705	1.7043	0.256579	0.61248	0.854237	HY	MxF
chr1	12890838	12891183	0.0711879	0.562911	0.0777036	0.780434	0.92584	HY	MxF
chr1	12944709	12945149	0.0261747	0.807422	0.0137842	0.906538	0.972135	HY	MxF
chr1	13920128	13920646	0.0358051	1.92291	0.0309661	0.860316	0.954905	HY	MxF
chr1	13949764	13950157	0.0749509	1.23923	0.103835	0.747275	0.912794	HY	MxF
chr1	13969221	13969725	0.0385855	1.64785	0.0427529	0.836191	0.946834	HY	MxF
chr1	13992086	13992613	-0.259777	2.55864	3.7768	0.051968	0.370376	HY	MxF
chr1	13994253	13994668	0.180515	1.52171	0.471079	0.492491	0.789592	HY	MxF
chr1	14026245	14028015	-0.164748	4.55104	2.19387	0.138561	0.506117	HY	MxF
chr1	14029150	14029759	-0.288471	3.14406	1.56405	0.211074	0.584328	HY	MxF
chr1	14040077	14040416	-0.0957923	0.786615	0.113147	0.73659	0.909043	HY	MxF
chr1	14050117	14050670	-0.0487517	2.50518	0.0853482	0.770176	0.922147	HY	MxF
chr1	14056932	14057910	-0.155084	4.8966	1.44045	0.230067	0.602246	HY	MxF
chr1	14075307	14076495	0.0200222	5.85756	0.0500469	0.822982	0.942173	HY	MxF
chr1	14108678	14108994	-0.0253605	0.897552	0.0173101	0.895326	0.968328	HY	MxF
chr1	14287035	14287413	-0.0500015	1.26685	0.056698	0.811793	0.938079	HY	MxF
chr1	15250335	15251476	0.106934	2.62077	0.414308	0.519791	0.804344	HY	MxF
chr1	15295619	15295890	-0.16629	1.28825	0.529541	0.4668	0.77565	HY	MxF
chr1	15392272	15392991	0.158362	3.01384	0.456102	0.499452	0.793546	HY	MxF
chr1	15406819	15407200	0.108818	1.65929	0.176852	0.674093	0.882351	HY	MxF
chr1	15426668	15427167	0.156204	1.5661	0.985057	0.320954	0.678622	HY	MxF
chr1	15455100	15455263	0.0865655	2.20529	0.36583	0.545286	0.819458	HY	MxF
chr1	15478938	15479669	0.0397173	1.70273	0.0570441	0.81123	0.937928	HY	MxF
chr1	15480107	15481070	-0.147191	2.06547	0.721652	0.395603	0.729609	HY	MxF
chr1	15558118	15558520	-0.12695	2.10016	0.513204	0.473755	0.77995	HY	MxF
chr1	15572545	15572905	-0.426512	1.76116	4.40651	0.0358021	0.331306	HY	MxF
chr1	15573596	15574073	-0.0858435	1.53925	0.14369	0.704639	0.894557	HY	MxF
chr1	15575549	15575918	-0.0235767	1.48982	0.0128274	0.909826	0.972817	HY	MxF
chr1	15587341	15588313	-0.184451	3.06642	0.941611	0.331864	0.687155	HY	MxF
chr1	15649935	15650458	0.103719	2.3718	0.598363	0.439203	0.758335	HY	MxF
chr1	15666988	15667169	-0.511996	0.729179	4.6618	0.0308408	0.317829	HY	MxF
chr1	15672318	15672876	-0.133166	3.31114	1.04257	0.307225	0.667841	HY	MxF
chr1	15679068	15679349	-0.242566	0.970577	1.28729	0.256549	0.626755	HY	MxF
chr1	15710785	15711300	0.193517	1.7773	1.18812	0.275708	0.643732	HY	MxF
chr1	15712511	15713183	-0.0587795	1.734	0.0986942	0.753402	0.914857	HY	MxF
chr1	15735681	15736963	-0.197162	5.07382	2.29619	0.129692	0.49537	HY	MxF
chr1	15738104	15738900	-0.111369	4.05052	0.799951	0.371108	0.713579	HY	MxF
chr1	15742539	15743008	-0.25466	3.32816	2.24726	0.133851	0.5005	HY	MxF
chr1	15743676	15744508	-0.412003	2.78436	4.76131	0.0291064	0.312623	HY	MxF
chr1	15756318	15756537	-0.33187	1.16564	2.21124	0.137008	0.504548	HY	MxF
chr1	15757464	15758041	-0.299787	2.52214	4.26332	0.0389437	0.339427	HY	MxF
chr1	15761151	15761663	-0.104824	2.28806	0.402739	0.525678	0.808603	HY	MxF
chr1	15850312	15851859	-0.275738	7.12361	3.06632	0.0799303	0.423281	HY	MxF
chr1	15852974	15853595	-0.192217	6.08623	5.93816	0.0148165	0.254814	HY	MxF
chr1	15905522	15906148	-0.430389	2.38245	4.58706	0.0322142	0.321948	HY	MxF
chr1	15910994	15911765	-0.303349	2.79787	4.49239	0.034046	0.326177	HY	MxF
chr1	15929703	15930561	-0.188023	4.37158	3.38103	0.0659509	0.399272	HY	MxF
chr1	15943393	15944565	-0.240332	5.38387	6.04357	0.0139571	0.251726	HY	MxF
chr1	16008512	16009077	-0.143568	2.42805	0.986796	0.320527	0.678289	HY	MxF
chr1	16010453	16011639	-0.134745	3.94115	1.67557	0.195514	0.569862	HY	MxF
chr1	16023302	16024034	-0.125824	3.13534	1.1541	0.282693	0.649789	HY	MxF
chr1	16067829	16068275	-0.216903	1.84247	1.45173	0.228251	0.600826	HY	MxF
chr1	16085259	16085870	-0.328048	1.29735	2.37042	0.123653	0.487797	HY	MxF
chr1	16118502	16118900	0.0295423	1.9643	0.0450061	0.831993	0.94543	HY	MxF
chr1	16142003	16142313	-0.093756	1.73987	0.364816	0.545843	0.819762	HY	MxF
chr1	16156249	16156691	-0.185336	1.97071	0.908852	0.340419	0.692772	HY	MxF
chr1	16160773	16162826	-0.212177	6.29216	6.57898	0.010319	0.227564	HY	MxF
chr1	16163397	16164062	-0.0530799	4.29095	0.150948	0.697631	0.891638	HY	MxF
chr1	16173661	16175332	-0.087824	5.84836	0.891628	0.345037	0.696626	HY	MxF
chr1	16212659	16213278	-0.219007	2.79298	2.43281	0.11882	0.480584	HY	MxF
chr1	16275962	16276627	-0.345701	3.90911	3.04825	0.0808243	0.424259	HY	MxF
chr1	16292429	16293078	-0.175323	2.42985	0.990208	0.319692	0.677713	HY	MxF
chr1	16301969	16302888	-0.32196	4.1869	8.02264	0.00461963	0.179057	HY	MxF
chr1	16339301	16339986	-0.297486	1.93169	2.92723	0.087097	0.434828	HY	MxF
chr1	16359372	16359618	0.0802611	1.78291	0.210512	0.646366	0.869472	HY	MxF
chr1	16375067	16375413	-0.185299	1.05412	0.781698	0.376622	0.717598	HY	MxF
chr1	16382351	16382975	-0.231969	2.98872	2.68408	0.101356	0.456008	HY	MxF
chr1	16399756	16400417	-0.305249	2.08976	2.75845	0.0967421	0.449453	HY	MxF
chr1	16405359	16405990	-0.0253901	2.88461	0.0397553	0.84196	0.949036	HY	MxF
chr1	16408973	16409204	-0.147768	1.26047	0.795185	0.372537	0.714428	HY	MxF
chr1	16449409	16449840	0.0716123	1.87044	0.0990695	0.752949	0.914646	HY	MxF
chr1	16450319	16450561	-0.282169	0.910116	1.14359	0.284895	0.651495	HY	MxF
chr1	16482108	16482630	-0.345013	1.42596	3.46764	0.0625806	0.392911	HY	MxF
chr1	16484589	16485066	-0.605317	2.03283	11.7486	0.000608882	0.103195	HY	MxF
chr1	16488666	16489137	-0.427678	2.02029	4.4916	0.0340618	0.326208	HY	MxF
chr1	16494193	16494700	-0.420058	2.21353	5.83717	0.015691	0.258704	HY	MxF
chr1	16499567	16500181	-0.272183	2.34664	2.33884	0.126183	0.491204	HY	MxF
chr1	16514222	16514651	-0.103693	2.0269	0.472744	0.491728	0.789284	HY	MxF
chr1	16532793	16533880	-0.247792	5.92879	5.88325	0.0152856	0.256532	HY	MxF
chr1	16543603	16544333	-0.169975	4.794	1.96498	0.160982	0.532731	HY	MxF
chr1	16562744	16563978	-0.192098	4.52214	3.16263	0.0753417	0.416436	HY	MxF
chr1	16570663	16571270	0.082951	2.38244	0.422403	0.515741	0.80211	HY	MxF
chr1	16620022	16620448	0.163959	1.65549	0.658578	0.417062	0.743306	HY	MxF
chr1	16678489	16679395	-0.234486	4.91607	6.29194	0.0121288	0.240448	HY	MxF
chr1	16693363	16694449	-0.2536	6.13711	9.91671	0.00163785	0.139493	HY	MxF
chr1	16713740	16714104	-0.290914	1.09987	2.28039	0.131019	0.496778	HY	MxF
chr1	16747141	16747964	-0.455157	2.98219	8.80275	0.00300777	0.162046	HY	MxF
chr1	16766768	16767994	-0.305334	4.48112	8.74627	0.00310236	0.163083	HY	MxF
chr1	16825130	16826374	-0.122421	4.18758	1.02697	0.310871	0.670877	HY	MxF
chr1	16857942	16858693	-0.19273	1.80228	0.888563	0.345867	0.697121	HY	MxF
chr1	16860703	16862684	-0.0750034	3.43636	0.258689	0.611022	0.853529	HY	MxF
chr1	16866864	16867457	-0.19209	2.66128	0.295206	0.586904	0.840968	HY	MxF
chr1	16890975	16892222	-0.295638	3.57946	1.38981	0.238437	0.610758	HY	MxF
chr1	16892359	16893904	-0.127954	4.22039	0.262444	0.608446	0.852181	HY	MxF
chr1	16907077	16907430	-0.209099	1.01927	0.762881	0.382429	0.720528	HY	MxF
chr1	16907831	16908414	0.0462689	1.36765	0.0367415	0.847992	0.950922	HY	MxF
chr1	16918215	16919858	-0.191901	3.21987	1.45471	0.227773	0.600386	HY	MxF
chr1	16928822	16929737	0.0259559	2.39291	0.0180642	0.893084	0.967594	HY	MxF
chr1	16939343	16940604	-0.240672	4.92586	3.7914	0.0515166	0.369916	HY	MxF
chr1	16947453	16947976	-0.13027	3.00194	0.570405	0.450098	0.765378	HY	MxF
chr1	16950305	16951099	-0.128661	2.68709	0.347006	0.555813	0.825362	HY	MxF
chr1	16951514	16951760	-0.224791	2.25749	1.86402	0.172162	0.545517	HY	MxF
chr1	16957612	16958289	-0.294698	2.2709	1.48444	0.223081	0.596075	HY	MxF
chr1	16970631	16971776	-0.221196	5.79185	2.85708	0.0909724	0.44093	HY	MxF
chr1	16974231	16974689	-0.207451	2.20212	1.00327	0.316521	0.674967	HY	MxF
chr1	17001338	17001948	0.213299	1.88819	1.35884	0.243738	0.615663	HY	MxF
chr1	17019022	17020264	-0.0803431	2.81831	0.18679	0.665602	0.878571	HY	MxF
chr1	17026471	17027955	-0.171617	3.77943	0.853983	0.355428	0.703254	HY	MxF
chr1	17033731	17034704	-0.0107369	3.35676	0.00354187	0.952543	0.98625	HY	MxF
chr1	17036203	17036676	0.00409508	3.27543	0.000653582	0.979604	0.994626	HY	MxF
chr1	17051850	17052373	-0.156865	1.66277	0.452162	0.50131	0.79454	HY	MxF
chr1	17053797	17054702	-0.0522626	2.73977	0.0780648	0.779937	0.925648	HY	MxF
chr1	17056141	17056741	-0.137087	1.6797	0.31106	0.57703	0.835876	HY	MxF
chr1	17058851	17059667	0.126989	1.75544	0.369027	0.543535	0.818527	HY	MxF
chr1	17076978	17077274	0.085581	0.928909	0.115334	0.734152	0.908192	HY	MxF
chr1	17081345	17082408	-0.127244	1.96922	0.290585	0.589846	0.842249	HY	MxF
chr1	17084042	17084675	-0.0619902	1.79125	0.0731399	0.786819	0.928705	HY	MxF
chr1	17085531	17085961	-0.147629	0.898527	0.309064	0.578255	0.836461	HY	MxF
chr1	17087042	17088421	-0.0756671	2.7374	0.132008	0.716359	0.900015	HY	MxF
chr1	17193606	17193867	-0.298129	0.660156	1.06841	0.301306	0.663722	HY	MxF
chr1	17198788	17200539	-0.0778478	3.44288	0.239467	0.624591	0.86011	HY	MxF
chr1	17203880	17204487	0.174217	1.2439	0.511434	0.474519	0.780458	HY	MxF
chr1	17215431	17216340	-0.250205	3.05347	1.77182	0.183157	0.55856	HY	MxF
chr1	17221946	17223333	-0.246916	6.44996	3.4756	0.0622803	0.392539	HY	MxF
chr1	17230457	17232147	-0.200477	6.80475	2.23405	0.134999	0.501878	HY	MxF
chr1	17240042	17241184	-0.187082	5.88068	1.15995	0.281477	0.648865	HY	MxF
chr1	17248020	17248594	-0.225229	1.8788	0.907988	0.340649	0.692918	HY	MxF
chr1	17256044	17257013	-0.171189	1.82594	0.561782	0.453543	0.76775	HY	MxF
chr1	17278112	17278470	-0.386017	2.77516	6.7795	0.00922109	0.220528	HY	MxF
chr1	17287113	17287748	-0.166573	2.70251	1.48269	0.223354	0.596211	HY	MxF
chr1	17337901	17338849	-0.167125	4.05771	1.6673	0.19662	0.570702	HY	MxF
chr1	17371746	17371986	-0.23069	1.50421	1.41599	0.234065	0.606757	HY	MxF
chr1	17380300	17381121	-0.148201	5.74378	3.15602	0.0756473	0.417181	HY	MxF
chr1	17386085	17386591	-0.0559175	2.16378	0.153615	0.695104	0.890812	HY	MxF
chr1	17392960	17393783	-0.191316	2.302	1.33021	0.248767	0.619635	HY	MxF
chr1	17445655	17446699	-0.0156104	3.1659	0.015887	0.899697	0.969713	HY	MxF
chr1	17452213	17452707	-0.269046	2.24275	3.3933	0.0654616	0.398573	HY	MxF
chr1	17454893	17455408	-0.0640392	2.29185	0.122471	0.72637	0.904359	HY	MxF
chr1	17467771	17468652	-0.233353	2.79398	0.874021	0.349844	0.699791	HY	MxF
chr1	17508333	17508612	0.199073	1.02194	0.934755	0.33363	0.688333	HY	MxF
chr1	17533567	17534718	-0.183972	2.78379	1.92948	0.164815	0.537581	HY	MxF
chr1	17539272	17539690	-0.244283	1.72474	1.59112	0.207166	0.581331	HY	MxF
chr1	17563486	17563880	0.0434233	2.13893	0.0800507	0.777229	0.924814	HY	MxF
chr1	17608325	17608972	0.0211306	2.92295	0.017216	0.895609	0.968481	HY	MxF
chr1	17630737	17631224	-0.0809647	1.58774	0.15801	0.690996	0.88888	HY	MxF
chr1	17634493	17635340	0.0771695	2.76216	0.246784	0.619348	0.85727	HY	MxF
chr1	17691839	17692226	-0.0762168	1.45607	0.145157	0.703207	0.894	HY	MxF
chr1	17724902	17725068	-0.0608888	1.09721	0.0840242	0.771916	0.922626	HY	MxF
chr1	17732479	17733054	-0.144434	2.21331	1.03091	0.309944	0.670155	HY	MxF
chr1	17746280	17746679	-0.0261611	1.75652	0.0256109	0.872854	0.959544	HY	MxF
chr1	17757947	17758849	0.0581093	3.68537	0.121601	0.727304	0.90488	HY	MxF
chr1	17763943	17765344	-0.12631	4.50742	1.13773	0.286133	0.65255	HY	MxF
chr1	17766007	17766588	-0.17914	3.74335	1.73839	0.187343	0.562457	HY	MxF
chr1	17862853	17863301	-0.256459	1.84892	1.65884	0.197761	0.571874	HY	MxF
chr1	17866065	17866576	0.119367	1.20427	0.302151	0.582537	0.838877	HY	MxF
chr1	17896282	17896524	0.0561171	0.551623	0.0687914	0.793105	0.931135	HY	MxF
chr1	17929638	17930259	-0.35129	2.21172	2.825	0.092807	0.44376	HY	MxF
chr1	17944632	17945132	-0.0712156	1.60159	0.138574	0.709702	0.896969	HY	MxF
chr1	17956447	17957094	-0.118996	3.91502	0.619061	0.431396	0.753114	HY	MxF
chr1	17962049	17962700	-0.11934	3.73395	0.545808	0.460036	0.771418	HY	MxF
chr1	17966957	17967201	-0.0930765	1.29255	0.18173	0.66989	0.880663	HY	MxF
chr1	17985429	17985625	0.10073	0.912871	0.205631	0.650214	0.871195	HY	MxF
chr1	18285167	18285466	-0.172168	0.498999	0.337296	0.561394	0.82819	HY	MxF
chr1	18487011	18487376	0.125978	1.89321	0.401238	0.526451	0.808948	HY	MxF
chr1	18748736	18749195	0.411851	1.13613	1.36596	0.242507	0.614522	HY	MxF
chr1	19154786	19155003	0.342648	0.776019	1.60339	0.205423	0.579423	HY	MxF
chr1	19201712	19202061	-0.173466	1.49673	1.07327	0.300207	0.663079	HY	MxF
chr1	19210603	19211017	-0.235655	1.87393	2.49645	0.114103	0.474579	HY	MxF
chr1	19228845	19229739	-0.0967724	5.62099	1.49253	0.221824	0.594914	HY	MxF
chr1	19233569	19233912	-0.0548209	2.53103	0.172598	0.677813	0.884001	HY	MxF
chr1	19234386	19234791	-0.0275038	1.90785	0.0267467	0.87009	0.958343	HY	MxF
chr1	19239532	19239996	-0.332687	2.2203	5.89062	0.0152217	0.256254	HY	MxF
chr1	19252905	19254430	-0.221934	4.30152	4.12101	0.0423537	0.347743	HY	MxF
chr1	19274830	19275363	-0.427496	2.71777	7.53595	0.00604799	0.195725	HY	MxF
chr1	19278060	19278892	-0.327857	4.01565	5.97597	0.0145021	0.253769	HY	MxF
chr1	19282012	19283809	-0.106198	6.04117	1.22577	0.268232	0.6382	HY	MxF
chr1	19337509	19337958	-0.332054	1.87356	3.7553	0.0526405	0.371966	HY	MxF
chr1	19400873	19401731	-0.337515	3.38598	3.49237	0.0616523	0.39146	HY	MxF
chr1	19407857	19408491	-0.0567096	2.17117	0.119847	0.729201	0.906035	HY	MxF
chr1	19450518	19450897	0.197305	1.1921	0.976346	0.323103	0.68062	HY	MxF
chr1	19536117	19537346	-0.246636	5.22475	6.47048	0.0109681	0.232744	HY	MxF
chr1	19567831	19568163	-0.140888	2.20185	1.06344	0.302432	0.664297	HY	MxF
chr1	19577795	19578643	-0.26314	4.59655	8.61061	0.00334211	0.165029	HY	MxF
chr1	19614952	19615635	0.0519006	2.33055	0.13001	0.718422	0.900924	HY	MxF
chr1	19638195	19639320	-0.0516956	5.16939	0.217786	0.640732	0.86699	HY	MxF
chr1	19652145	19652633	0.0795981	1.11923	0.0883481	0.766288	0.920782	HY	MxF
chr1	19668039	19668409	0.00773868	2.28371	0.00333751	0.953931	0.98655	HY	MxF
chr1	19717338	19718262	-0.221381	3.53751	2.84144	0.0918618	0.442298	HY	MxF
chr1	19775444	19775821	-0.23069	1.24966	1.62903	0.201837	0.576562	HY	MxF
chr1	19789523	19790249	-0.347052	3.71936	4.80027	0.0284553	0.310223	HY	MxF
chr1	19794934	19795493	-0.267515	3.12604	3.29543	0.0694731	0.405968	HY	MxF
chr1	19795756	19796286	-0.0799752	2.47043	0.393086	0.530682	0.811269	HY	MxF
chr1	19803043	19805132	-0.313332	4.34324	9.85936	0.0016897	0.140211	HY	MxF
chr1	19811479	19812816	-0.176773	5.92031	2.70243	0.100196	0.454419	HY	MxF
chr1	19831597	19832666	-0.0452996	3.46011	0.0875622	0.767299	0.921149	HY	MxF
chr1	19835301	19835733	-0.240681	2.47092	1.4752	0.224528	0.597258	HY	MxF
chr1	19923060	19924303	-0.387952	5.28509	7.26669	0.00702451	0.203033	HY	MxF
chr1	19926797	19927009	-0.502433	1.6974	4.25256	0.0391913	0.339819	HY	MxF
chr1	19970275	19971629	-0.140494	3.37697	0.658615	0.417049	0.743306	HY	MxF
chr1	19980112	19980502	-0.345757	2.3088	5.81268	0.015911	0.259271	HY	MxF
chr1	19986255	19986722	-0.401272	2.64228	10.807	0.00101115	0.119901	HY	MxF
chr1	19990964	19991791	-0.208435	1.66617	0.926075	0.335885	0.690179	HY	MxF
chr1	20014378	20015345	-0.807108	3.48664	5.75507	0.0164412	0.261633	HY	MxF
chr1	20042096	20042508	-0.195872	2.92997	2.41519	0.120164	0.482517	HY	MxF
chr1	20125881	20127135	-0.121904	3.80605	0.941168	0.331978	0.68717	HY	MxF
chr1	20208537	20209474	-0.0822846	5.18816	0.991199	0.319449	0.677494	HY	MxF
chr1	20385098	20385301	-0.0556897	1.16702	0.0711006	0.789741	0.929678	HY	MxF
chr1	20386500	20386722	0.359343	1.01637	2.95238	0.085751	0.432501	HY	MxF
chr1	20407449	20407758	-0.281045	0.959992	2.22182	0.136073	0.50329	HY	MxF
chr1	20478575	20479244	-0.0429147	2.79658	0.0887004	0.765836	0.920457	HY	MxF
chr1	20479703	20480635	-0.105117	1.90991	0.308387	0.578672	0.836641	HY	MxF
chr1	20498011	20498302	-0.112124	1.09437	0.319265	0.57205	0.833423	HY	MxF
chr1	20511746	20513091	-0.0925981	3.25991	0.459306	0.497948	0.792829	HY	MxF
chr1	20539275	20539758	-0.232102	1.56571	1.93713	0.163981	0.536762	HY	MxF
chr1	20575399	20575905	-0.0450831	1.76179	0.0493871	0.824133	0.942626	HY	MxF
chr1	20649504	20649978	-0.0111307	1.66039	0.00279262	0.957855	0.987558	HY	MxF
chr1	20669746	20670096	-0.46645	0.760707	4.15097	0.0416106	0.34529	HY	MxF
chr1	20811831	20813367	0.00356091	2.81385	0.000462918	0.982834	0.995656	HY	MxF
chr1	20820229	20820884	-0.0571278	2.65312	0.238659	0.625177	0.860386	HY	MxF
chr1	20834058	20834942	-0.163219	3.84321	2.26293	0.132503	0.498596	HY	MxF
chr1	20901765	20902034	0.110848	1.8864	0.318492	0.572516	0.833641	HY	MxF
chr1	20915171	20917270	-0.0560147	4.25791	0.151706	0.69691	0.891388	HY	MxF
chr1	20959718	20961135	-0.136393	4.54631	1.39805	0.23705	0.609217	HY	MxF
chr1	20987566	20988466	-0.0651259	5.73407	0.834036	0.361108	0.707417	HY	MxF
chr1	21022869	21023750	-0.114905	3.77238	1.05863	0.303527	0.665111	HY	MxF
chr1	21043965	21044805	-0.0907644	3.158	0.436569	0.508783	0.798675	HY	MxF
chr1	21058035	21060132	-0.175702	4.12621	2.44015	0.118265	0.479854	HY	MxF
chr1	21112625	21114229	-0.0570229	6.23078	0.339738	0.55998	0.827198	HY	MxF
chr1	21178285	21178676	0.272148	0.918815	0.778504	0.377599	0.718008	HY	MxF
chr1	21259128	21259461	0.115385	1.15145	0.277114	0.598599	0.847305	HY	MxF
chr1	21291279	21291626	0.0184694	1.10611	0.0103526	0.918957	0.975963	HY	MxF
chr1	21348798	21349354	-0.012209	2.22579	0.00582732	0.939151	0.982211	HY	MxF
chr1	21417448	21417808	-0.0419717	1.6403	0.0445693	0.832798	0.945685	HY	MxF
chr1	21501938	21502247	-0.191364	2.20852	1.37983	0.24013	0.612651	HY	MxF
chr1	21502475	21503895	-0.141088	5.53231	2.95415	0.0856574	0.432252	HY	MxF
chr1	21510650	21511068	0.0770719	1.55013	0.192278	0.661027	0.876351	HY	MxF
chr1	21558589	21558871	-0.200789	1.13412	1.0553	0.30429	0.665673	HY	MxF
chr1	21581791	21582142	-0.00642974	2.36856	0.00217769	0.96278	0.98905	HY	MxF
chr1	21588190	21588855	-0.0550155	2.46243	0.0902209	0.763897	0.919601	HY	MxF
chr1	21596669	21597043	-0.226637	1.97593	2.30454	0.128997	0.494643	HY	MxF
chr1	21606550	21606784	-0.317417	1.09159	3.01291	0.0826037	0.427263	HY	MxF
chr1	21611412	21611623	-0.38556	1.22046	3.41847	0.0644708	0.396405	HY	MxF
chr1	21616401	21617080	-0.160089	3.0017	1.1891	0.275511	0.643639	HY	MxF
chr1	21620133	21621713	-0.363126	5.89105	10.4823	0.00120521	0.127089	HY	MxF
chr1	21633897	21634353	-0.247476	0.901568	1.57964	0.208813	0.582611	HY	MxF
chr1	21643768	21644126	-0.063465	1.47172	0.0852668	0.770283	0.922162	HY	MxF
chr1	21650847	21652071	-0.238655	3.63827	4.05336	0.0440836	0.351603	HY	MxF
chr1	21660550	21661401	-0.203425	5.0878	4.64586	0.0311286	0.318101	HY	MxF
chr1	21664337	21665070	-0.0939295	3.67464	0.284177	0.593976	0.844815	HY	MxF
chr1	21671445	21672513	-0.0641503	4.61731	0.33097	0.565089	0.830236	HY	MxF
chr1	21694945	21695352	-0.172345	1.53792	1.10851	0.292405	0.657378	HY	MxF
chr1	21766282	21767198	-0.3066	3.61315	2.39328	0.121858	0.484819	HY	MxF
chr1	21780565	21780932	-0.143275	0.822596	0.52383	0.469212	0.777037	HY	MxF
chr1	21835481	21836150	-0.126081	1.99355	0.438085	0.508048	0.798257	HY	MxF
chr1	21934319	21934604	-0.416973	1.34649	2.40789	0.120725	0.483581	HY	MxF
chr1	21948806	21949240	0.130082	1.07034	0.367215	0.544526	0.818901	HY	MxF
chr1	21978163	21978717	-0.148843	1.58832	0.482634	0.487232	0.787026	HY	MxF
chr1	21985674	21986091	-0.262403	2.92535	2.52305	0.112193	0.471572	HY	MxF
chr1	21990591	21990845	0.354096	0.622595	2.56458	0.109282	0.467244	HY	MxF
chr1	21995396	21996651	-0.285598	2.78461	5.01801	0.025085	0.299135	HY	MxF
chr1	22087564	22087841	0.376114	0.670737	1.96686	0.160781	0.532572	HY	MxF
chr1	22091133	22091430	0.166512	1.55936	0.611034	0.434399	0.755275	HY	MxF
chr1	22094610	22095174	0.0931943	3.00212	0.204292	0.651278	0.871749	HY	MxF
chr1	22096751	22097007	0.488765	0.841426	1.56218	0.211347	0.584646	HY	MxF
chr1	22108831	22110348	-0.1421	5.99627	3.6095	0.0574503	0.383028	HY	MxF
chr1	22118058	22118437	0.218588	1.66109	0.558605	0.454823	0.768635	HY	MxF
chr1	22140846	22141364	-0.188971	2.15437	1.50508	0.219891	0.592645	HY	MxF
chr1	22142182	22142779	-0.145222	2.22887	0.911771	0.339645	0.692625	HY	MxF
chr1	22178880	22179262	-0.19468	1.25448	1.09575	0.295202	0.659852	HY	MxF
chr1	22192363	22192878	-0.0349649	1.92883	0.0307051	0.8609	0.955175	HY	MxF
chr1	22240324	22240517	-0.0348073	0.568737	0.0186345	0.89142	0.966956	HY	MxF
chr1	22263300	22264329	-0.242857	3.77168	2.43552	0.118614	0.480317	HY	MxF
chr1	22283447	22284043	-0.328173	2.69557	2.14041	0.143464	0.51229	HY	MxF
chr1	22290523	22290861	-0.295831	2.1384	5.66096	0.0173467	0.26611	HY	MxF
chr1	22345425	22346255	-0.177882	3.82589	1.58816	0.207589	0.581702	HY	MxF
chr1	22350972	22352792	-0.381385	5.55323	12.6825	0.000369096	0.0953394	HY	MxF
chr1	22357960	22358472	-0.398629	2.13307	4.69756	0.0302054	0.315999	HY	MxF
chr1	22366046	22366920	-0.170972	5.592	3.19673	0.0737856	0.413507	HY	MxF
chr1	22378790	22380204	-0.105255	5.88108	1.31946	0.250689	0.621126	HY	MxF
chr1	22402318	22402609	-0.11745	1.35709	0.49328	0.482468	0.784855	HY	MxF
chr1	22418948	22419162	-0.270841	0.895983	1.73592	0.187657	0.562767	HY	MxF
chr1	22431362	22431813	-0.410008	2.05983	5.67544	0.017204	0.264981	HY	MxF
chr1	22468770	22470113	-0.186991	2.7604	1.16749	0.279917	0.647541	HY	MxF
chr1	22778038	22779276	-0.156403	5.46709	3.2798	0.0701374	0.407192	HY	MxF
chr1	22820802	22821317	-0.122475	1.06722	0.258023	0.611482	0.853768	HY	MxF
chr1	22962885	22963384	-0.147434	1.44171	0.413491	0.520203	0.804667	HY	MxF
chr1	22968451	22968903	0.10144	1.94821	0.371606	0.54213	0.817832	HY	MxF
chr1	23030923	23031251	-0.261273	2.02576	3.05479	0.0804996	0.423956	HY	MxF
chr1	23036944	23037949	-0.287086	2.59623	3.24896	0.071469	0.409681	HY	MxF
chr1	23061834	23062050	-0.273635	0.794459	1.34983	0.245309	0.617057	HY	MxF
chr1	23072467	23073083	-0.21277	2.1002	1.41561	0.234128	0.606816	HY	MxF
chr1	23076795	23077154	-0.191654	1.58603	1.14759	0.284053	0.650792	HY	MxF
chr1	23158630	23158931	-0.365657	1.15969	2.6491	0.103608	0.460051	HY	MxF
chr1	23211584	23211948	0.197475	1.06892	0.842169	0.358777	0.705313	HY	MxF
chr1	23290661	23291189	-0.0874671	1.54215	0.232004	0.630042	0.862299	HY	MxF
chr1	23302995	23303179	-0.268692	1.5466	2.63985	0.104214	0.46087	HY	MxF
chr1	23345531	23346574	-0.0184333	4.78905	0.0394764	0.842508	0.94913	HY	MxF
chr1	23425224	23425545	-0.191603	1.7396	1.17908	0.277544	0.645582	HY	MxF
chr1	23426852	23427067	-0.118743	1.47926	0.434765	0.50966	0.79901	HY	MxF
chr1	23429802	23430258	-0.307625	2.08771	3.91012	0.0479962	0.361658	HY	MxF
chr1	23437268	23437760	-0.319049	2.17715	2.35044	0.125247	0.490001	HY	MxF
chr1	23445447	23446059	-0.464266	2.02011	7.37886	0.00659948	0.200024	HY	MxF
chr1	23493988	23495611	-0.191065	4.12659	2.79502	0.0945574	0.446312	HY	MxF
chr1	23496248	23496427	0.0773501	1.3546	0.178117	0.672997	0.881985	HY	MxF
chr1	23504025	23504475	-0.0340951	1.83162	0.0370374	0.847389	0.95072	HY	MxF
chr1	23543376	23543848	0.0304091	1.04027	0.0304847	0.861395	0.955371	HY	MxF
chr1	23609471	23609762	-0.155184	0.924157	0.426745	0.513591	0.800739	HY	MxF
chr1	23670280	23671422	-0.110329	5.89153	2.08603	0.148652	0.51818	HY	MxF
chr1	23694512	23695758	-0.15132	6.40775	4.4209	0.0355014	0.330498	HY	MxF
chr1	23704786	23705007	-0.143995	1.08405	0.394785	0.529795	0.81077	HY	MxF
chr1	23728710	23729383	0.181959	2.31828	1.10196	0.293837	0.658723	HY	MxF
chr1	23730337	23730875	-0.24764	2.29274	2.90013	0.0885727	0.437456	HY	MxF
chr1	23748672	23749364	-0.472181	2.53525	8.56545	0.00342603	0.165947	HY	MxF
chr1	23750796	23751638	-0.354082	2.14221	4.66647	0.0307572	0.317449	HY	MxF
chr1	23778346	23778843	0.067066	1.4627	0.109588	0.740614	0.910675	HY	MxF
chr1	23810235	23811497	-0.423457	4.36074	6.20482	0.0127403	0.244284	HY	MxF
chr1	23823522	23824118	-0.0706195	2.1011	0.243655	0.621578	0.8584	HY	MxF
chr1	23849171	23849534	-0.13034	1.6837	0.415564	0.519159	0.803899	HY	MxF
chr1	23851309	23851793	0.0278207	1.94111	0.0199566	0.887658	0.965555	HY	MxF
chr1	23854562	23855297	-0.219774	3.65702	3.64037	0.0563944	0.380573	HY	MxF
chr1	23857306	23858164	-0.235359	3.59858	3.87407	0.0490376	0.364104	HY	MxF
chr1	23859751	23860226	0.0727086	2.91089	0.216318	0.64186	0.867521	HY	MxF
chr1	23866085	23866750	-0.139842	4.18472	1.9058	0.16743	0.540496	HY	MxF
chr1	23871309	23871615	-0.441235	1.71369	7.7903	0.00525275	0.186467	HY	MxF
chr1	23880959	23881785	-0.151495	4.48661	1.04753	0.306076	0.666938	HY	MxF
chr1	23885714	23886475	-0.0541658	4.55701	0.360028	0.548491	0.821359	HY	MxF
chr1	23893656	23894022	-0.335123	1.89826	3.65832	0.0557899	0.37938	HY	MxF
chr1	23912057	23912430	-0.477348	0.946261	3.23603	0.0720351	0.410935	HY	MxF
chr1	23939665	23940261	-0.252135	1.87873	1.61494	0.203799	0.578101	HY	MxF
chr1	23945841	23946663	-0.212809	3.87024	1.50132	0.220468	0.593351	HY	MxF
chr1	23953602	23954049	-0.449912	1.51563	5.46409	0.0194111	0.275875	HY	MxF
chr1	23961410	23961850	-0.489537	2.33124	10.9587	0.000931655	0.118117	HY	MxF
chr1	23963818	23964467	-0.200209	2.46463	1.88865	0.169354	0.542512	HY	MxF
chr1	24017987	24018873	-0.160591	4.68166	3.5062	0.0611396	0.390496	HY	MxF
chr1	24053871	24054092	-0.0285889	1.15171	0.0165995	0.897485	0.969087	HY	MxF
chr1	24054731	24055393	0.0653139	2.10194	0.0871729	0.767802	0.921266	HY	MxF
chr1	24069448	24070627	-0.116415	4.07901	1.28818	0.256383	0.626555	HY	MxF
chr1	24098733	24098975	-0.0154459	2.0178	0.0115454	0.914432	0.974418	HY	MxF
chr1	24104418	24105377	-0.279796	3.96781	5.71273	0.0168423	0.263303	HY	MxF
chr1	24117282	24118157	-0.162314	3.60574	1.88276	0.170021	0.543185	HY	MxF
chr1	24126728	24127816	-0.162236	5.13958	2.66635	0.102491	0.458294	HY	MxF
chr1	24134033	24134291	0.0603789	1.97077	0.115081	0.734432	0.908303	HY	MxF
chr1	24136222	24136622	-0.110186	3.26854	1.2165	0.270048	0.639565	HY	MxF
chr1	24137363	24137644	-0.109025	2.58637	0.683733	0.408304	0.737753	HY	MxF
chr1	24151525	24152547	-0.191113	3.91536	2.90067	0.0885428	0.437408	HY	MxF
chr1	24164702	24165687	-0.372022	3.29478	5.28404	0.0215217	0.285375	HY	MxF
chr1	24194259	24195360	-0.179839	5.06251	4.1418	0.0418366	0.346012	HY	MxF
chr1	24221634	24221943	-0.019026	1.58198	0.00937334	0.922873	0.97735	HY	MxF
chr1	24223088	24223297	-0.108688	0.499677	0.218205	0.640411	0.866885	HY	MxF
chr1	24229301	24229579	0.0492984	0.635248	0.0618765	0.803554	0.934875	HY	MxF
chr1	24235223	24235964	-0.172822	2.59652	1.68893	0.193742	0.568305	HY	MxF
chr1	24239736	24240142	0.0276071	2.21214	0.0208797	0.885107	0.964526	HY	MxF
chr1	24242794	24243673	-0.077743	3.3237	0.368751	0.543686	0.818617	HY	MxF
chr1	24285277	24286780	-0.183642	6.28154	5.59004	0.0180629	0.268694	HY	MxF
chr1	24306364	24307442	-0.115585	5.49538	1.8324	0.175845	0.549963	HY	MxF
chr1	24397426	24397696	-0.179923	1.78431	1.01216	0.314386	0.673226	HY	MxF
chr1	24476780	24477397	-0.330342	2.68715	6.02846	0.014077	0.25226	HY	MxF
chr1	24513582	24514243	-0.228005	2.3286	1.28873	0.256283	0.626524	HY	MxF
chr1	24515972	24517098	-0.0392224	3.47396	0.105385	0.745461	0.912196	HY	MxF
chr1	24525876	24526208	-0.293493	2.22319	3.67572	0.0552106	0.378042	HY	MxF
chr1	24648063	24649230	-0.152378	3.29083	1.52988	0.21613	0.588916	HY	MxF
chr1	24691802	24692057	-0.193225	1.39942	0.89706	0.343571	0.695484	HY	MxF
chr1	24699665	24699930	0.101996	1.05775	0.183321	0.668534	0.880005	HY	MxF
chr1	24710705	24711257	-0.0989045	2.63865	0.351992	0.552988	0.823623	HY	MxF
chr1	24717881	24718207	-0.283424	2.13915	4.4806	0.0342817	0.326992	HY	MxF
chr1	24718554	24719039	-0.221115	2.14457	2.19696	0.138284	0.505786	HY	MxF
chr1	24739902	24740512	0.0241903	3.57762	0.0363271	0.848842	0.951193	HY	MxF
chr1	24741876	24742599	-0.195051	5.14829	4.40811	0.0357684	0.331112	HY	MxF
chr1	24743350	24743618	-0.542024	2.38126	11.0992	0.000863646	0.115591	HY	MxF
chr1	24807624	24808782	-0.33034	3.80067	8.22633	0.00412869	0.173943	HY	MxF
chr1	24809974	24810176	-0.293155	1.33667	1.19051	0.275228	0.643372	HY	MxF
chr1	24812842	24813403	-0.510727	1.76121	5.96227	0.0146152	0.253927	HY	MxF
chr1	24828373	24829992	-0.210483	5.14265	2.47185	0.115902	0.476916	HY	MxF
chr1	24833153	24833519	-0.560111	1.69897	6.5812	0.0103061	0.227564	HY	MxF
chr1	24861492	24862097	-0.432614	3.1814	9.74228	0.00180077	0.142623	HY	MxF
chr1	24862753	24863385	-0.354696	3.97835	6.07356	0.013722	0.250098	HY	MxF
chr1	24882330	24882705	-0.247389	1.18481	1.56337	0.211172	0.584452	HY	MxF
chr1	24913643	24914104	-0.31333	2.42035	5.01812	0.0250834	0.299135	HY	MxF
chr1	24968785	24970191	-0.135997	6.87869	2.54754	0.110466	0.468876	HY	MxF
chr1	25020892	25021104	-0.0774346	1.02592	0.101656	0.749852	0.913518	HY	MxF
chr1	25022043	25022562	-0.0986866	1.67758	0.327909	0.566893	0.831154	HY	MxF
chr1	25031749	25032169	-0.0281643	2.21412	0.0284597	0.866033	0.956978	HY	MxF
chr1	25035503	25035721	-0.111367	1.44114	0.293153	0.588207	0.841685	HY	MxF
chr1	25053997	25054457	-0.096497	2.78879	0.309815	0.577794	0.836364	HY	MxF
chr1	25059798	25060227	0.118106	2.65016	0.473263	0.49149	0.789152	HY	MxF
chr1	25071292	25072459	-0.217252	6.19451	5.09798	0.0239537	0.295346	HY	MxF
chr1	25088834	25089250	-0.397387	1.83622	4.50691	0.0337582	0.325349	HY	MxF
chr1	25174318	25175364	-0.0370272	5.28139	0.146192	0.702202	0.893536	HY	MxF
chr1	25183542	25184407	0.0196898	2.03668	0.00992195	0.920655	0.976579	HY	MxF
chr1	25188641	25188864	-0.195822	0.805271	0.442025	0.506147	0.797082	HY	MxF
chr1	25198877	25199355	-0.00543499	1.29889	0.000965187	0.975216	0.993177	HY	MxF
chr1	25224517	25225085	-0.229838	2.01806	2.94487	0.0861506	0.433064	HY	MxF
chr1	25237353	25238159	-0.221839	5.00386	1.43239	0.231375	0.603788	HY	MxF
chr1	25241986	25242284	-0.409677	2.12695	2.673	0.102063	0.457463	HY	MxF
chr1	25248808	25249253	-0.213981	2.7379	1.46746	0.225746	0.598532	HY	MxF
chr1	25250101	25250355	-0.58762	1.858	6.71007	0.00958698	0.222529	HY	MxF
chr1	25251573	25252003	-0.288674	3.229	2.67273	0.102081	0.457463	HY	MxF
chr1	25255567	25257246	-0.111804	6.10249	1.17999	0.277359	0.645304	HY	MxF
chr1	25279146	25279330	0.00271267	1.02678	0.000191464	0.98896	0.997023	HY	MxF
chr1	25281593	25281949	-0.441215	2.20573	6.67323	0.00978714	0.224005	HY	MxF
chr1	25291393	25292193	-0.325601	4.33814	7.52834	0.00607359	0.195937	HY	MxF
chr1	25311666	25311908	-0.434373	1.19962	2.84258	0.0917965	0.442193	HY	MxF
chr1	25319123	25319654	-0.497512	1.82168	6.05257	0.0138861	0.2512	HY	MxF
chr1	25324019	25324561	-0.335113	2.23111	3.17877	0.0746008	0.415306	HY	MxF
chr1	25327667	25327919	-0.324438	0.579059	1.66277	0.197229	0.571478	HY	MxF
chr1	25333977	25334386	-0.0712605	1.44933	0.160492	0.688704	0.888014	HY	MxF
chr1	25348679	25349709	-0.225252	6.03637	4.19574	0.0405257	0.343107	HY	MxF
chr1	25357298	25357573	-0.355393	2.26752	3.00956	0.0827747	0.427591	HY	MxF
chr1	25358585	25359122	-0.302447	3.6162	3.50511	0.0611797	0.390537	HY	MxF
chr1	25360241	25360949	-0.101324	3.8483	0.625353	0.429065	0.751719	HY	MxF
chr1	25362456	25363047	-0.129374	2.84355	0.32027	0.571445	0.833159	HY	MxF
chr1	25363778	25364389	-0.378687	2.28537	5.29193	0.0214245	0.28486	HY	MxF
chr1	25391131	25391552	-0.22998	1.59229	1.2206	0.269243	0.639013	HY	MxF
chr1	25392018	25393041	-0.162034	3.59209	0.498346	0.480228	0.783673	HY	MxF
chr1	25406982	25407537	-0.298857	1.75216	2.45609	0.11707	0.478283	HY	MxF
chr1	25425836	25426939	-0.233784	3.45222	1.64455	0.199702	0.574035	HY	MxF
chr1	25427957	25428342	-0.0507793	2.8642	0.189593	0.663256	0.877534	HY	MxF
chr1	25436143	25436644	-0.46267	1.75288	6.93564	0.00844946	0.215417	HY	MxF
chr1	25466645	25467199	-0.288715	2.21553	2.00785	0.156487	0.527504	HY	MxF
chr1	25531330	25531557	-0.49547	1.14524	6.10437	0.0134848	0.249069	HY	MxF
chr1	25558518	25559986	-0.241232	5.29114	8.67771	0.00322125	0.164607	HY	MxF
chr1	25566001	25566976	-0.261537	5.08639	8.49513	0.00356098	0.167254	HY	MxF
chr1	25573075	25574523	-0.211771	5.90105	6.87378	0.00874694	0.217592	HY	MxF
chr1	25586356	25586675	-0.356951	0.9226	1.86525	0.17202	0.545357	HY	MxF
chr1	25593011	25593518	-0.837445	0.972641	1.93175	0.164567	0.537331	HY	MxF
chr1	25593836	25595022	-0.290605	3.36432	0.197544	0.65671	0.874409	HY	MxF
chr1	25635500	25635754	-0.255929	-0.270852	0.203149	0.652191	0.872121	HY	MxF
chr1	25656300	25657797	-0.172176	2.82986	0.0754508	0.78356	0.927142	HY	MxF
chr1	25663436	25663888	-0.350174	1.70098	3.6865	0.0548548	0.377154	HY	MxF
chr1	25664193	25665598	-0.258755	4.58908	6.21757	0.0126488	0.243777	HY	MxF
chr1	25709648	25709993	-0.301278	1.13111	1.31119	0.252179	0.622597	HY	MxF
chr1	25756427	25757878	-0.164406	6.42327	4.06139	0.0438744	0.351274	HY	MxF
chr1	25830240	25830544	-0.364015	1.41448	3.12495	0.077102	0.419813	HY	MxF
chr1	25833355	25833876	-0.43565	1.90918	3.07981	0.0792698	0.422407	HY	MxF
chr1	25846925	25847383	-0.185004	1.76463	1.17153	0.279087	0.646865	HY	MxF
chr1	25869794	25870808	-0.012256	3.99002	0.0124886	0.91102	0.973182	HY	MxF
chr1	25875806	25876744	-0.265351	3.36309	4.228	0.0397622	0.341125	HY	MxF
chr1	25883149	25883638	-0.166149	1.9453	1.19604	0.274114	0.642846	HY	MxF
chr1	25888716	25889491	-0.269564	4.09082	2.45128	0.117429	0.478654	HY	MxF
chr1	25935011	25935349	-0.207627	3.17392	3.22926	0.0723335	0.411271	HY	MxF
chr1	25942532	25944285	-0.0936822	5.63792	0.867427	0.351669	0.700773	HY	MxF
chr1	25968852	25969609	-0.461018	3.2788	10.7491	0.00104328	0.120013	HY	MxF
chr1	26002387	26002945	-0.590835	2.60233	13.812	0.000202047	0.0812999	HY	MxF
chr1	26030808	26031131	-0.473317	1.76651	7.22205	0.00720133	0.204163	HY	MxF
chr1	26037995	26038466	-0.287267	2.1714	3.23982	0.0718686	0.410682	HY	MxF
chr1	26057139	26057525	-0.408754	1.20463	3.19936	0.0736673	0.413467	HY	MxF
chr1	26081374	26081722	-0.124895	1.11185	0.274174	0.600546	0.84837	HY	MxF
chr1	26101268	26102308	-0.36151	4.33233	5.27217	0.021669	0.286019	HY	MxF
chr1	26122907	26123703	-0.499327	3.01346	12.2973	0.00045362	0.095495	HY	MxF
chr1	26126244	26127231	-0.247246	2.9318	2.15798	0.141831	0.510466	HY	MxF
chr1	26137285	26137745	-0.352792	2.41084	5.92839	0.0148988	0.255306	HY	MxF
chr1	26145973	26147732	-0.214131	5.42559	4.17039	0.0411362	0.344205	HY	MxF
chr1	26185715	26186809	-0.121828	4.60008	1.60301	0.205477	0.579462	HY	MxF
chr1	26201584	26202633	-0.144075	3.59878	1.49028	0.222174	0.595176	HY	MxF
chr1	26221742	26222304	-0.0636131	4.0696	0.349922	0.554157	0.824265	HY	MxF
chr1	26231569	26233475	-0.349612	5.15723	9.44085	0.00212205	0.147101	HY	MxF
chr1	26249013	26250038	-0.373717	3.06693	7.53379	0.00605525	0.195749	HY	MxF
chr1	26297754	26298168	-0.408366	1.95099	5.59413	0.0180207	0.268689	HY	MxF
chr1	26317141	26317851	-0.09384	3.09338	0.328499	0.566545	0.830958	HY	MxF
chr1	26323597	26323805	0.00968465	2.29369	0.00360097	0.952149	0.986084	HY	MxF
chr1	26324338	26325073	-0.225632	5.89122	8.94036	0.00278938	0.158342	HY	MxF
chr1	26341914	26342261	-0.218465	1.41373	1.29507	0.255115	0.625521	HY	MxF
chr1	26361561	26362836	-0.087498	5.1241	0.873518	0.349983	0.699921	HY	MxF
chr1	26431380	26431740	-0.104069	1.70932	0.325028	0.568602	0.831843	HY	MxF
chr1	26437380	26438845	-0.144919	5.97454	2.70742	0.0998827	0.454191	HY	MxF
chr1	26452801	26453440	-0.332539	4.12227	8.05384	0.00454073	0.179052	HY	MxF
chr1	26471563	26472051	-0.054711	2.11335	0.176059	0.674782	0.882728	HY	MxF
chr1	26479109	26479387	-0.581155	1.38514	5.00319	0.0253007	0.300285	HY	MxF
chr1	26487922	26488673	-0.307068	2.33857	3.83697	0.0501339	0.366617	HY	MxF
chr1	26490634	26491066	-0.223144	1.89524	1.68731	0.193956	0.568466	HY	MxF
chr1	26496092	26496849	-0.160603	4.02741	2.28995	0.130214	0.495943	HY	MxF
chr1	26527600	26528827	-0.17056	2.78483	0.552565	0.457271	0.769937	HY	MxF
chr1	26551631	26552171	-0.178391	1.86629	1.19541	0.27424	0.642901	HY	MxF
chr1	26560231	26561227	-0.129748	6.14944	2.61505	0.105854	0.463131	HY	MxF
chr1	26586157	26586531	-0.0625264	1.95454	0.115553	0.733909	0.908106	HY	MxF
chr1	26602154	26603009	-0.370304	4.05418	7.76045	0.00534028	0.187052	HY	MxF
chr1	26606163	26606934	-0.106862	4.4522	1.05571	0.304197	0.665579	HY	MxF
chr1	26611150	26611769	-0.394836	4.34471	11.6819	0.000631107	0.104118	HY	MxF
chr1	26613814	26614220	-0.304061	4.12554	3.35921	0.0668302	0.400638	HY	MxF
chr1	26615250	26616977	-0.160941	5.12439	2.69435	0.100705	0.455063	HY	MxF
chr1	26632725	26634241	-0.250239	5.14002	9.86341	0.00168598	0.140211	HY	MxF
chr1	26641786	26642396	-0.133401	2.60028	1.01606	0.313456	0.672442	HY	MxF
chr1	26644286	26644645	-0.46577	2.73944	7.90012	0.00494316	0.183273	HY	MxF
chr1	26647766	26648297	-0.213708	3.47541	4.41058	0.0357167	0.331098	HY	MxF
chr1	26662493	26663593	-0.269737	3.63521	3.35038	0.0671894	0.401322	HY	MxF
chr1	26685321	26685784	-0.512043	1.99078	8.01426	0.00464104	0.179396	HY	MxF
chr1	26690350	26690707	-0.344356	2.44363	6.99575	0.00817037	0.21279	HY	MxF
chr1	26704681	26705278	-0.0568686	4.40095	0.192158	0.661127	0.876406	HY	MxF
chr1	26735101	26735458	-0.480955	1.9109	8.68007	0.00321709	0.164607	HY	MxF
chr1	26743613	26743923	-0.188171	2.34656	1.73562	0.187694	0.562768	HY	MxF
chr1	26758395	26759165	-0.166275	5.14029	3.30663	0.0690008	0.404894	HY	MxF
chr1	26798255	26799988	-0.220321	5.9333	5.53939	0.0185931	0.271725	HY	MxF
chr1	26826612	26828112	-0.119934	5.34214	1.39061	0.238302	0.610748	HY	MxF
chr1	26855876	26856963	-0.184037	3.72636	2.20778	0.137317	0.504794	HY	MxF
chr1	26864590	26864823	0.0857265	3.31351	0.421563	0.516158	0.802266	HY	MxF
chr1	26868125	26869563	-0.0325413	5.81723	0.121788	0.727103	0.904804	HY	MxF
chr1	26872033	26872586	-0.178931	4.73891	3.81953	0.0506584	0.36788	HY	MxF
chr1	26880482	26881002	-0.373459	2.18514	2.7502	0.0972422	0.450431	HY	MxF
chr1	26909348	26909511	-0.159429	0.81198	0.559417	0.454495	0.768341	HY	MxF
chr1	26946629	26948289	-0.143583	6.06302	2.60084	0.106807	0.464234	HY	MxF
chr1	26954530	26954865	0.160188	1.78902	0.720331	0.396035	0.729909	HY	MxF
chr1	26966234	26966691	-0.199858	1.79467	0.805568	0.369434	0.712704	HY	MxF
chr1	26974216	26975060	0.0247119	2.53799	0.0186052	0.891504	0.966986	HY	MxF
chr1	27003811	27004407	-0.157665	2.85784	1.24385	0.26473	0.6347	HY	MxF
chr1	27018792	27019798	-0.231496	5.10772	7.28027	0.00697161	0.202774	HY	MxF
chr1	27021832	27023972	-0.298218	6.0053	10.902	0.000960605	0.119776	HY	MxF
chr1	27024614	27024878	-0.418721	2.82119	10.5075	0.00118888	0.12661	HY	MxF
chr1	27049960	27050336	-0.587579	1.29139	9.33136	0.00225265	0.149423	HY	MxF
chr1	27070332	27071222	-0.235403	4.45635	5.35602	0.0206509	0.280753	HY	MxF
chr1	27113472	27114996	-0.161172	5.47102	2.80588	0.0939193	0.445256	HY	MxF
chr1	27115500	27115875	-0.372092	2.87775	8.28294	0.00400194	0.172487	HY	MxF
chr1	27136630	27137082	-0.259763	2.00868	2.72372	0.0988676	0.453159	HY	MxF
chr1	27147087	27147876	-0.0248806	3.68038	0.0591552	0.807836	0.936639	HY	MxF
chr1	27152850	27153699	-0.125397	4.08741	1.12731	0.288349	0.654255	HY	MxF
chr1	27155058	27155453	0.0917183	2.41932	0.242865	0.622144	0.858574	HY	MxF
chr1	27159929	27160527	-0.162413	4.50471	2.09027	0.14824	0.5176	HY	MxF
chr1	27165273	27165693	-0.491077	1.14458	3.9118	0.0479483	0.361658	HY	MxF
chr1	27179663	27180063	-0.137127	1.77739	0.812414	0.367407	0.711645	HY	MxF
chr1	27191158	27192565	-0.145155	5.50241	2.95873	0.0854151	0.431851	HY	MxF
chr1	27204538	27205065	-0.154862	2.11423	1.32822	0.249122	0.619881	HY	MxF
chr1	27216168	27217205	-0.0766771	4.01471	0.454395	0.500255	0.794024	HY	MxF
chr1	27226389	27227407	-0.252295	3.83068	4.09349	0.0430487	0.349244	HY	MxF
chr1	27247806	27248613	-0.125306	5.50615	2.53737	0.11118	0.470058	HY	MxF
chr1	27259103	27259305	-0.0465114	1.76274	0.0715448	0.789101	0.929486	HY	MxF
chr1	27286261	27287281	-0.230548	2.91476	1.65408	0.198404	0.572575	HY	MxF
chr1	27317870	27318211	-0.451522	1.62465	4.02544	0.0448188	0.353496	HY	MxF
chr1	27319834	27321087	-0.160641	3.50659	1.33435	0.248033	0.619128	HY	MxF
chr1	27324246	27324534	-0.131821	3.00535	1.29672	0.254813	0.625265	HY	MxF
chr1	27328112	27328910	-0.0939037	4.64106	0.432061	0.510979	0.799505	HY	MxF
chr1	27339079	27339837	0.0927809	4.42424	0.57826	0.446995	0.76342	HY	MxF
chr1	27370977	27371571	-0.3526	2.76277	8.35734	0.00384133	0.170436	HY	MxF
chr1	27394127	27394507	0.0731744	1.1495	0.0817646	0.77492	0.924045	HY	MxF
chr1	27423947	27424370	-0.156095	2.85423	1.40799	0.235391	0.607991	HY	MxF
chr1	27425489	27426482	-0.268965	3.0716	2.89019	0.0891206	0.438277	HY	MxF
chr1	27429124	27429700	-0.347806	2.56145	4.30219	0.0380634	0.336839	HY	MxF
chr1	27433094	27433571	-0.267934	1.38066	1.42779	0.232126	0.604675	HY	MxF
chr1	27438260	27438969	-0.232193	4.08594	4.06147	0.0438723	0.351274	HY	MxF
chr1	27443005	27443448	-0.0512817	2.72816	0.100066	0.75175	0.914177	HY	MxF
chr1	27446416	27446651	0.0751599	1.0501	0.135985	0.712306	0.898002	HY	MxF
chr1	27460577	27460835	-0.120331	2.06493	0.382373	0.536336	0.814633	HY	MxF
chr1	27463438	27464318	-0.231733	3.86867	4.34284	0.0371649	0.334608	HY	MxF
chr1	27481248	27482183	-0.203766	5.21642	4.07675	0.0434773	0.350193	HY	MxF
chr1	27488159	27488470	-0.391566	2.25473	4.95866	0.0259603	0.30111	HY	MxF
chr1	27524374	27524809	-0.160129	1.98764	1.02549	0.31122	0.671102	HY	MxF
chr1	27560270	27561634	-0.227022	5.88646	5.04937	0.024635	0.297672	HY	MxF
chr1	27611121	27611553	-0.253971	2.13693	3.19676	0.0737841	0.413507	HY	MxF
chr1	27626811	27627693	-0.256916	3.29133	3.82608	0.050461	0.367295	HY	MxF
chr1	27648373	27649147	-0.0614555	5.78628	0.530336	0.466466	0.775565	HY	MxF
chr1	27659187	27659638	-0.317669	1.99269	4.65468	0.030969	0.317909	HY	MxF
chr1	27667983	27669111	-0.157321	4.12663	2.37975	0.122917	0.486552	HY	MxF
chr1	27669360	27670295	-0.23187	4.02556	4.3004	0.0381035	0.337042	HY	MxF
chr1	27675745	27676548	0.0166695	2.44052	0.00708693	0.93291	0.980122	HY	MxF
chr1	27682880	27684409	-0.203129	4.09878	2.90737	0.0881754	0.436669	HY	MxF
chr1	27686847	27687481	-0.367445	2.27028	3.19624	0.0738076	0.413563	HY	MxF
chr1	27691869	27693556	-0.088151	4.31313	0.532046	0.465748	0.775283	HY	MxF
chr1	27695640	27695992	0.267555	1.88129	1.01032	0.314826	0.673407	HY	MxF
chr1	27696296	27696527	-0.0204926	2.34856	0.0158216	0.899903	0.96977	HY	MxF
chr1	27718696	27719407	-0.199018	4.3198	2.57786	0.108368	0.46625	HY	MxF
chr1	27721952	27722251	-0.281738	2.80063	5.0581	0.024511	0.297333	HY	MxF
chr1	27728838	27729409	-0.245134	2.09951	2.11624	0.145744	0.515232	HY	MxF
chr1	27729587	27730288	-0.101916	2.60596	0.494491	0.481931	0.784517	HY	MxF
chr1	27743083	27743279	-0.202228	1.2793	1.35346	0.244674	0.616424	HY	MxF
chr1	27748575	27749035	-0.552161	1.82745	9.93363	0.00162286	0.139493	HY	MxF
chr1	27757498	27757783	-0.296037	1.75775	3.52293	0.0605255	0.389545	HY	MxF
chr1	27762167	27763495	-0.0175973	3.96432	0.0217747	0.882688	0.963306	HY	MxF
chr1	27816166	27817191	-0.214324	5.57466	7.2847	0.00695442	0.202774	HY	MxF
chr1	27840103	27840641	-0.00651146	1.27403	0.00128408	0.971415	0.991966	HY	MxF
chr1	27847894	27848401	-0.226772	1.99204	1.98909	0.158436	0.529969	HY	MxF
chr1	27848753	27849528	-0.427832	2.81868	5.98074	0.0144629	0.253532	HY	MxF
chr1	27851915	27852765	-0.0956582	3.36497	0.419998	0.516938	0.802726	HY	MxF
chr1	27853709	27853883	-0.531912	1.56454	5.96365	0.0146038	0.253927	HY	MxF
chr1	27854380	27855031	-0.488587	2.55116	7.92649	0.00487163	0.182463	HY	MxF
chr1	27883200	27884237	-0.257518	3.30645	4.19706	0.0404941	0.343066	HY	MxF
chr1	27894759	27895632	-0.284984	4.74464	5.97216	0.0145335	0.253779	HY	MxF
chr1	27902047	27902649	-0.258347	1.49552	1.8389	0.17508	0.548988	HY	MxF
chr1	27922187	27922471	-0.165357	0.785576	0.411437	0.521241	0.80542	HY	MxF
chr1	27929708	27930960	-0.348313	4.22001	4.87223	0.0272922	0.306501	HY	MxF
chr1	27935111	27935843	-0.445165	2.9899	6.54244	0.0105331	0.229406	HY	MxF
chr1	27944794	27945257	-0.484809	2.73995	10.143	0.00144847	0.133809	HY	MxF
chr1	27951608	27952184	-0.127951	2.97371	0.760174	0.383274	0.721061	HY	MxF
chr1	27952392	27953279	-0.0845994	4.3483	0.3903	0.532141	0.812057	HY	MxF
chr1	27957759	27958571	-0.233251	4.31394	2.59037	0.107515	0.465139	HY	MxF
chr1	27959401	27959707	-0.31172	2.22203	4.41641	0.0355948	0.330683	HY	MxF
chr1	27960560	27961018	-0.268596	2.27336	2.48205	0.115152	0.476021	HY	MxF
chr1	27961262	27961783	-0.226252	2.33914	1.6022	0.205592	0.57951	HY	MxF
chr1	27962875	27963174	-0.154442	1.203	0.466448	0.494626	0.790808	HY	MxF
chr1	27970333	27970815	-0.256641	2.51999	3.6917	0.0546838	0.376679	HY	MxF
chr1	27976827	27977463	-0.253464	1.94611	1.18604	0.27613	0.644209	HY	MxF
chr1	27985844	27986920	-0.175892	5.01969	2.28629	0.130522	0.496282	HY	MxF
chr1	27989266	27989989	-0.0933134	4.6254	0.665859	0.414499	0.741504	HY	MxF
chr1	27995759	27996149	-0.18724	2.73341	1.71503	0.190334	0.564672	HY	MxF
chr1	27998486	27999181	-0.129714	4.30289	2.05597	0.15161	0.522144	HY	MxF
chr1	28051875	28053000	-0.0187743	6.81078	0.0383195	0.844803	0.949844	HY	MxF
chr1	28099213	28100654	-0.314723	5.45954	12.3335	0.000444904	0.095495	HY	MxF
chr1	28106206	28106698	0.076243	0.928547	0.113527	0.736164	0.908791	HY	MxF
chr1	28156866	28157884	-0.310713	4.22611	9.18586	0.00243892	0.151545	HY	MxF
chr1	28184506	28185180	-0.134613	3.67307	1.83161	0.175937	0.549985	HY	MxF
chr1	28189619	28191064	-0.0979853	4.91222	0.515651	0.472703	0.77935	HY	MxF
chr1	28195526	28196245	-0.251707	3.88922	5.22272	0.0222936	0.288668	HY	MxF
chr1	28198901	28199593	-0.186694	3.54357	1.33187	0.248473	0.619461	HY	MxF
chr1	28199849	28200683	-0.123675	3.60347	0.778206	0.37769	0.718073	HY	MxF
chr1	28201263	28202130	-0.0975881	3.86662	0.563814	0.452728	0.767261	HY	MxF
chr1	28211102	28212531	-0.126454	4.68881	0.725556	0.394328	0.728927	HY	MxF
chr1	28213743	28214126	-0.341073	3.05712	3.24544	0.0716224	0.410092	HY	MxF
chr1	28217764	28218592	-0.0665495	3.82711	0.242798	0.622192	0.858574	HY	MxF
chr1	28230752	28231452	-0.181791	2.37959	0.68278	0.408631	0.738071	HY	MxF
chr1	28240711	28241637	-0.147979	5.70315	3.39447	0.0654156	0.398483	HY	MxF
chr1	28258219	28258580	-0.250167	1.19055	1.44568	0.229223	0.601547	HY	MxF
chr1	28266781	28267242	-0.273594	2.60687	5.67569	0.0172016	0.264981	HY	MxF
chr1	28269770	28270917	-0.0300135	3.87874	0.0576329	0.810277	0.937464	HY	MxF
chr1	28285959	28287048	-0.148756	4.76485	2.1852	0.139343	0.507152	HY	MxF
chr1	28305710	28306528	-0.134395	2.49752	0.560086	0.454226	0.768117	HY	MxF
chr1	28317448	28317742	-0.0638187	1.2341	0.0710651	0.789792	0.929678	HY	MxF
chr1	28318858	28319059	-0.354282	1.68098	3.88207	0.0488042	0.363564	HY	MxF
chr1	28414681	28415665	-0.168413	5.3895	3.6361	0.0565393	0.380796	HY	MxF
chr1	28437514	28438160	-0.0556539	3.95375	0.112353	0.737481	0.909454	HY	MxF
chr1	28439269	28439801	-0.200607	3.00351	0.918093	0.337976	0.691486	HY	MxF
chr1	28441794	28442220	-0.195985	2.41718	0.997265	0.317973	0.676253	HY	MxF
chr1	28453145	28453839	-0.0236757	2.24975	0.0147172	0.903442	0.971046	HY	MxF
chr1	28461941	28462498	-0.0923097	2.59661	0.271231	0.602507	0.84913	HY	MxF
chr1	28465582	28466191	-0.026343	2.05564	0.0181485	0.892836	0.967512	HY	MxF
chr1	28471160	28471445	-0.0411098	0.500393	0.0325183	0.856895	0.953762	HY	MxF
chr1	28481361	28481566	0.125778	0.811107	0.174256	0.676356	0.88338	HY	MxF
chr1	28483397	28483729	-0.136077	1.14953	0.380173	0.537511	0.815323	HY	MxF
chr1	28495714	28496192	-0.431839	2.69715	5.96528	0.0145903	0.253868	HY	MxF
chr1	28499089	28499655	0.12316	3.05659	0.529181	0.466951	0.775758	HY	MxF
chr1	28501155	28501713	0.192302	2.89607	1.10384	0.293425	0.658221	HY	MxF
chr1	28502871	28503354	0.000747958	2.96355	3.03463e-05	0.995605	0.99866	HY	MxF
chr1	28517055	28517326	0.0978686	0.885097	0.217333	0.64108	0.867202	HY	MxF
chr1	28525839	28526737	-0.186289	3.46121	1.72971	0.188448	0.563397	HY	MxF
chr1	28559190	28559676	-0.355122	3.43143	7.89745	0.00495046	0.183273	HY	MxF
chr1	28562290	28563002	-0.157218	5.26251	3.73017	0.0534381	0.373836	HY	MxF
chr1	28572922	28574227	-0.153188	6.15122	3.40856	0.0648592	0.397417	HY	MxF
chr1	28582812	28583135	0.0041726	2.48192	0.000573082	0.980901	0.994941	HY	MxF
chr1	28585554	28586536	-0.171132	5.58265	4.71642	0.0298758	0.314892	HY	MxF
chr1	28640499	28641138	-0.373063	1.39353	3.07491	0.079509	0.422618	HY	MxF
chr1	28641613	28642015	-0.0929824	1.49627	0.15826	0.690764	0.888794	HY	MxF
chr1	28655168	28656199	-0.262604	4.90554	6.60207	0.010186	0.226571	HY	MxF
chr1	28695869	28697048	-0.0943218	4.24714	0.924372	0.33633	0.690496	HY	MxF
chr1	28832000	28833113	-0.229524	5.01706	4.57091	0.0325192	0.322404	HY	MxF
chr1	28844436	28845564	-0.182763	4.52151	3.8292	0.0503671	0.367183	HY	MxF
chr1	28878928	28880046	-0.294779	5.3973	9.55012	0.00199936	0.146333	HY	MxF
chr1	28907720	28908954	-0.151039	4.8361	2.51957	0.112441	0.471954	HY	MxF
chr1	28918526	28919503	0.025063	2.16776	0.0247853	0.874903	0.960423	HY	MxF
chr1	28969117	28970639	-0.186536	5.46945	5.67635	0.0171951	0.264981	HY	MxF
chr1	28974416	28975871	-0.13533	6.13558	1.50508	0.219891	0.592645	HY	MxF
chr1	28994916	28996743	-0.104567	5.15641	1.07891	0.298942	0.662047	HY	MxF
chr1	29041570	29041866	0.10821	0.734597	0.234439	0.628252	0.861735	HY	MxF
chr1	29062866	29064049	-0.136066	5.86136	2.21028	0.137094	0.504642	HY	MxF
chr1	29101538	29102219	-0.169742	3.27327	2.15954	0.141687	0.51024	HY	MxF
chr1	29111499	29112278	-0.154571	3.18797	1.39639	0.237328	0.609517	HY	MxF
chr1	29201708	29201963	0.0849492	1.14318	0.125441	0.723206	0.9027	HY	MxF
chr1	29203683	29204074	-0.332748	2.35159	7.69062	0.00555084	0.190113	HY	MxF
chr1	29211557	29211847	-0.319902	3.63068	4.28439	0.0384638	0.33825	HY	MxF
chr1	29213294	29214582	-0.164878	4.37765	1.98565	0.158797	0.530247	HY	MxF
chr1	29240556	29242143	-0.16	5.27713	3.71721	0.0538543	0.374456	HY	MxF
chr1	29253151	29253957	-0.257078	3.81497	3.59538	0.0579404	0.383968	HY	MxF
chr1	29254631	29255059	-0.328203	1.8342	3.85104	0.0497153	0.36535	HY	MxF
chr1	29447639	29448465	-0.27526	2.67113	3.79025	0.0515518	0.369965	HY	MxF
chr1	29450472	29451461	-0.12201	2.46358	0.5584	0.454906	0.768652	HY	MxF
chr1	29507608	29509013	-0.172131	6.05154	4.04915	0.0441936	0.351809	HY	MxF
chr1	29529310	29529775	-0.222772	2.46668	2.86635	0.09045	0.440318	HY	MxF
chr1	29557163	29557838	-0.0985664	4.35094	1.1713	0.279134	0.646892	HY	MxF
chr1	29562698	29563381	-0.00295556	3.319	0.000477317	0.98257	0.995483	HY	MxF
chr1	29564016	29564971	0.00574364	2.30786	0.00115395	0.972901	0.992299	HY	MxF
chr1	29585882	29586728	-0.0782207	2.07356	0.174722	0.675949	0.883201	HY	MxF
chr1	29720923	29721454	-0.0153313	1.13894	0.00363495	0.951924	0.986033	HY	MxF
chr1	30185004	30185344	-0.00330441	0.958049	0.000226932	0.987981	0.996908	HY	MxF
chr1	30457870	30458250	0.172887	1.38099	0.612698	0.433774	0.754843	HY	MxF
chr1	30603472	30603805	0.155867	1.08388	0.467661	0.494065	0.7905	HY	MxF
chr1	30664030	30664558	0.0838796	3.08925	0.147222	0.701205	0.893249	HY	MxF
chr1	30852867	30853637	0.0545727	2.27618	0.164057	0.685448	0.886643	HY	MxF
chr1	31158169	31158585	-0.265315	0.919983	1.36096	0.243371	0.615348	HY	MxF
chr1	31190769	31192453	-0.0677988	7.30619	0.26384	0.607494	0.851752	HY	MxF
chr1	31203062	31203535	-0.221623	1.47962	1.20429	0.272467	0.641725	HY	MxF
chr1	31205219	31205781	-0.196771	2.23746	0.790676	0.373896	0.715144	HY	MxF
chr1	31216359	31217244	-0.405695	4.15667	9.37778	0.00219632	0.148987	HY	MxF
chr1	31222616	31222953	-0.291617	3.36694	4.47842	0.0343255	0.327165	HY	MxF
chr1	31223726	31224093	0.0975012	3.05808	0.233767	0.628745	0.861927	HY	MxF
chr1	31226529	31226887	-0.158554	3.38073	1.09361	0.295673	0.66019	HY	MxF
chr1	31227574	31227879	-0.0797039	3.41051	0.186931	0.665483	0.878459	HY	MxF
chr1	31229301	31230887	-0.0651987	6.21459	0.364314	0.54612	0.819956	HY	MxF
chr1	31241857	31242195	0.122675	1.19463	0.176768	0.674166	0.882351	HY	MxF
chr1	31252392	31252899	-0.298155	3.09252	5.92784	0.0149035	0.255306	HY	MxF
chr1	31253357	31253690	-0.00284692	2.32734	0.000218227	0.988214	0.996908	HY	MxF
chr1	31255275	31255980	-0.19936	2.98146	1.23157	0.267103	0.637337	HY	MxF
chr1	31256492	31256799	-0.0713547	2.07343	0.156785	0.692134	0.889385	HY	MxF
chr1	31263645	31263970	0.150898	0.968845	0.460671	0.497311	0.792297	HY	MxF
chr1	31274526	31274987	-0.193917	1.97595	2.09108	0.148162	0.517542	HY	MxF
chr1	31296791	31297559	-0.0624292	3.43798	0.251913	0.615731	0.855967	HY	MxF
chr1	31313792	31314060	-0.171982	1.09051	0.661947	0.415873	0.742487	HY	MxF
chr1	31326991	31327321	-0.355999	1.64941	4.16513	0.0412643	0.344513	HY	MxF
chr1	31381204	31381988	-0.0531302	2.21721	0.0862363	0.769018	0.921731	HY	MxF
chr1	31385858	31386163	-0.081007	1.52304	0.162982	0.686426	0.887129	HY	MxF
chr1	31392022	31392502	0.244266	1.71015	1.39608	0.23738	0.609593	HY	MxF
chr1	31401936	31402553	-0.0429275	2.45946	0.0976934	0.754615	0.915292	HY	MxF
chr1	31486298	31486691	0.711412	1.42052	5.13781	0.0234101	0.292643	HY	MxF
chr1	31500891	31501245	-0.0145115	1.52791	0.00554057	0.940664	0.982481	HY	MxF
chr1	31537879	31538981	-0.125574	5.21385	1.89999	0.168079	0.541215	HY	MxF
chr1	31627557	31628635	-0.369552	3.23225	4.02741	0.0447667	0.353249	HY	MxF
chr1	31635448	31635789	-0.209539	1.90561	1.87566	0.170828	0.544109	HY	MxF
chr1	31643630	31643929	0.0548273	1.30256	0.0758215	0.783042	0.926851	HY	MxF
chr1	31654409	31655026	-0.0500752	1.62893	0.0932297	0.760111	0.917552	HY	MxF
chr1	31769328	31770245	-0.160705	6.11127	3.61666	0.0572037	0.382371	HY	MxF
chr1	31845947	31846753	-0.183346	2.12503	1.69133	0.193426	0.567934	HY	MxF
chr1	31867484	31868100	-0.198024	2.92263	3.08702	0.0789192	0.421747	HY	MxF
chr1	31885784	31886940	-0.0225018	2.8961	0.0245171	0.875576	0.960658	HY	MxF
chr1	31895539	31895955	-0.0467614	2.01659	0.103867	0.747238	0.912794	HY	MxF
chr1	31896319	31896708	0.275505	1.9745	1.77442	0.182836	0.558373	HY	MxF
chr1	31904595	31905070	-0.376779	2.18509	0.778781	0.377514	0.718008	HY	MxF
chr1	31955854	31956696	0.0816687	3.39152	0.292948	0.588337	0.841756	HY	MxF
chr1	31989242	31990442	0.0516992	4.24434	0.136784	0.7115	0.897637	HY	MxF
chr1	32001588	32001973	0.0612593	1.88717	0.0979576	0.754294	0.915146	HY	MxF
chr1	32014385	32015146	-0.0851338	3.45908	0.668983	0.413406	0.740841	HY	MxF
chr1	32059524	32059841	-0.128001	1.51405	0.526342	0.468149	0.776577	HY	MxF
chr1	32071459	32071907	-0.0753308	2.68298	0.143028	0.705289	0.894813	HY	MxF
chr1	32083290	32083971	-0.19274	2.12667	1.80969	0.178545	0.553361	HY	MxF
chr1	32105260	32105485	-0.0921335	0.968113	0.161862	0.687448	0.887588	HY	MxF
chr1	32109949	32111020	-0.21529	5.74923	6.0836	0.0136442	0.249714	HY	MxF
chr1	32165034	32165291	-0.0381532	1.37742	0.033171	0.855481	0.953371	HY	MxF
chr1	32170786	32171108	0.110945	1.18533	0.219357	0.639531	0.866501	HY	MxF
chr1	32180472	32181450	2.52702e-05	2.22484	2.46447e-09	0.99996	1	HY	MxF
chr1	32204899	32205273	-0.109502	1.24667	0.266331	0.605803	0.851075	HY	MxF
chr1	32211194	32211472	0.253306	1.30341	1.87416	0.171	0.544295	HY	MxF
chr1	32216486	32217110	-0.0121511	2.27724	0.00477923	0.944885	0.983944	HY	MxF
chr1	32226194	32226929	-0.386705	2.81332	7.27101	0.00700765	0.2029	HY	MxF
chr1	32228350	32228623	-0.442901	1.81658	5.27293	0.0216595	0.286019	HY	MxF
chr1	32229405	32230511	-0.194466	2.71628	1.45246	0.228134	0.600765	HY	MxF
chr1	32237541	32238516	-0.307235	2.33561	4.07567	0.0435051	0.350224	HY	MxF
chr1	32253678	32255214	-0.165634	5.03051	2.13482	0.143987	0.512783	HY	MxF
chr1	32281540	32281857	-0.339324	2.06302	5.17648	0.0228947	0.291455	HY	MxF
chr1	32292499	32293517	-0.298534	3.3251	6.58031	0.0103113	0.227564	HY	MxF
chr1	32313934	32314612	-0.488056	2.44322	6.87252	0.0087531	0.217592	HY	MxF
chr1	32338568	32338790	0.216384	1.34195	0.865036	0.352333	0.701352	HY	MxF
chr1	32354613	32355428	-0.278687	3.96592	5.14589	0.0233014	0.292474	HY	MxF
chr1	32369909	32371022	-0.280445	2.64809	3.56729	0.0589284	0.386099	HY	MxF
chr1	32386498	32387072	-0.190363	1.79502	1.10044	0.294169	0.659107	HY	MxF
chr1	32392891	32393161	-0.704401	0.641915	7.57514	0.00591787	0.194376	HY	MxF
chr1	32403125	32404538	-0.0939096	5.85712	1.11001	0.29208	0.657057	HY	MxF
chr1	32405487	32405896	-0.284446	3.07541	3.74614	0.0529297	0.372667	HY	MxF
chr1	32409423	32410623	0.0440886	4.33393	0.15922	0.689876	0.888482	HY	MxF
chr1	32420177	32420705	-0.0527257	2.77919	0.099684	0.752209	0.914318	HY	MxF
chr1	32421508	32422116	-0.178091	3.64736	1.37378	0.241163	0.613495	HY	MxF
chr1	32423270	32423652	-0.143331	1.83019	0.61167	0.43416	0.755107	HY	MxF
chr1	32429675	32430135	-0.294033	2.67516	6.257	0.0123704	0.242223	HY	MxF
chr1	32447651	32448024	-0.327182	1.90639	3.8677	0.0492239	0.364502	HY	MxF
chr1	32471142	32471323	0.232426	1.15253	1.22829	0.267739	0.637959	HY	MxF
chr1	32478961	32480017	-0.20557	5.9039	6.85227	0.00885285	0.218243	HY	MxF
chr1	32511506	32511744	0.192605	1.41898	1.07973	0.298758	0.661915	HY	MxF
chr1	32531786	32532565	0.00884561	3.34485	0.00392347	0.950055	0.985187	HY	MxF
chr1	32538180	32539203	-0.174311	5.64607	2.62097	0.10546	0.462417	HY	MxF
chr1	32573254	32574359	-0.263312	4.59235	8.03099	0.00459837	0.179052	HY	MxF
chr1	32644952	32646154	-0.114532	5.17617	1.75845	0.184818	0.560078	HY	MxF
chr1	32665864	32667401	-0.549324	3.84569	13.4392	0.00024642	0.0856084	HY	MxF
chr1	32670870	32671645	-0.262323	3.25045	4.49726	0.0339492	0.325908	HY	MxF
chr1	32681014	32681630	-0.326329	1.99948	3.88382	0.0487536	0.363564	HY	MxF
chr1	32687520	32688417	-0.304168	4.03898	6.81804	0.00902414	0.219338	HY	MxF
chr1	32705886	32707230	-0.251269	3.21245	3.42695	0.0641406	0.39556	HY	MxF
chr1	32713814	32714207	-0.282804	2.17483	3.39639	0.0653392	0.398236	HY	MxF
chr1	32715418	32716143	-0.472976	3.99501	10.1949	0.00140828	0.133283	HY	MxF
chr1	32716722	32717054	-0.400862	2.12899	6.1751	0.012956	0.245988	HY	MxF
chr1	32729404	32729783	-0.372659	1.79527	3.92629	0.0475368	0.360869	HY	MxF
chr1	32738245	32738658	-0.474922	1.23625	4.88914	0.0270261	0.30523	HY	MxF
chr1	32739278	32739886	-0.703871	2.78702	17.2623	3.25581e-05	0.0424162	HY	MxF
chr1	32757175	32758285	-0.153777	5.71417	2.58733	0.107722	0.46555	HY	MxF
chr1	32785578	32785881	-0.316413	1.29112	2.91639	0.0876839	0.436123	HY	MxF
chr1	32787552	32787913	-0.534214	1.72259	10.3286	0.00130984	0.130929	HY	MxF
chr1	32800648	32802224	-0.321124	4.48626	6.26024	0.0123478	0.242089	HY	MxF
chr1	32802666	32803695	-0.351132	4.25276	7.5061	0.00614905	0.196944	HY	MxF
chr1	32805210	32805476	-0.43589	2.81401	4.06138	0.0438747	0.351274	HY	MxF
chr1	32816489	32817657	-0.33087	5.20422	7.19233	0.00732157	0.205333	HY	MxF
chr1	32827326	32827979	-0.213992	2.04817	1.8258	0.176624	0.550904	HY	MxF
chr1	32837658	32838236	-0.352218	2.49098	7.19743	0.00730081	0.205208	HY	MxF
chr1	32859624	32860583	-0.192142	6.15825	7.64034	0.00570771	0.191916	HY	MxF
chr1	32879512	32879800	-0.239085	1.92174	3.36732	0.0665017	0.40015	HY	MxF
chr1	32965841	32966690	-0.0285032	2.67436	0.0428709	0.835969	0.946793	HY	MxF
chr1	32986058	32986699	-0.259182	2.7029	4.00592	0.0453407	0.355196	HY	MxF
chr1	33005021	33005678	-0.0960639	1.52005	0.265282	0.606514	0.851325	HY	MxF
chr1	33077645	33078242	-0.0532479	2.95125	0.165923	0.683761	0.886367	HY	MxF
chr1	33093228	33093832	-0.25737	1.96969	1.84993	0.173791	0.547309	HY	MxF
chr1	33102907	33103184	-0.192862	1.22002	0.902355	0.342151	0.694212	HY	MxF
chr1	33115912	33117300	-0.143883	6.49293	3.53045	0.0602514	0.388545	HY	MxF
chr1	33168222	33168910	-0.189737	1.77774	1.31212	0.252011	0.622458	HY	MxF
chr1	33176875	33177369	-0.0607958	1.16065	0.094397	0.75866	0.916883	HY	MxF
chr1	33177758	33178246	-0.0367256	3.08557	0.0927404	0.760722	0.917927	HY	MxF
chr1	33207122	33208092	-0.111635	2.13982	0.495436	0.481512	0.784256	HY	MxF
chr1	33219223	33220241	-0.302741	3.65048	5.27917	0.021582	0.285848	HY	MxF
chr1	33238588	33239007	-0.274852	1.96831	3.504	0.0612208	0.390617	HY	MxF
chr1	33264574	33265251	-0.195334	2.5017	1.40889	0.235241	0.607885	HY	MxF
chr1	33266786	33267175	-0.275417	1.47238	1.64625	0.19947	0.573825	HY	MxF
chr1	33282579	33283705	-0.163656	5.92909	4.01155	0.0451896	0.354767	HY	MxF
chr1	33336145	33336754	-0.0443356	1.41636	0.0452095	0.831619	0.945368	HY	MxF
chr1	33342223	33342633	-0.12451	1.72977	0.534055	0.464907	0.774747	HY	MxF
chr1	33358515	33358978	0.19962	1.323	1.02948	0.31028	0.670473	HY	MxF
chr1	33366592	33367294	-0.317988	1.51684	2.82476	0.0928208	0.44376	HY	MxF
chr1	33407119	33407615	-0.0616228	1.74172	0.0808133	0.776198	0.924641	HY	MxF
chr1	33427966	33428178	-0.10438	1.99608	0.257896	0.611569	0.853804	HY	MxF
chr1	33429305	33430787	-0.0752836	5.60364	0.793478	0.37305	0.714606	HY	MxF
chr1	33446344	33447284	-0.237921	3.88018	3.79932	0.0512732	0.369428	HY	MxF
chr1	33454819	33455264	-0.0224072	2.40222	0.0145477	0.903997	0.9712	HY	MxF
chr1	33457914	33459014	-0.140446	4.33479	0.980792	0.322003	0.679529	HY	MxF
chr1	33463389	33463860	-0.212306	1.3583	1.16358	0.280723	0.648218	HY	MxF
chr1	33502214	33502770	-0.147702	5.3818	3.35503	0.0670002	0.401055	HY	MxF
chr1	33511294	33512045	0.057411	2.95422	0.100132	0.751671	0.914177	HY	MxF
chr1	33515854	33516436	-0.0375215	1.94269	0.0452615	0.831524	0.945353	HY	MxF
chr1	33520854	33521197	0.00711537	1.86902	0.00154238	0.968673	0.991284	HY	MxF
chr1	33546414	33547132	-0.277208	4.361	6.62596	0.0100503	0.225715	HY	MxF
chr1	33551888	33552202	-0.422007	1.28624	7.16755	0.00742339	0.205556	HY	MxF
chr1	33564863	33565492	-0.282273	4.2974	4.44751	0.0349521	0.328971	HY	MxF
chr1	33592621	33593453	-0.166963	6.01068	4.6026	0.0319236	0.32038	HY	MxF
chr1	33609390	33609872	0.300073	1.43123	0.822499	0.36445	0.709728	HY	MxF
chr1	33646261	33647793	-0.138662	4.98958	1.1822	0.276909	0.644888	HY	MxF
chr1	33721117	33722686	-0.0479533	4.65301	0.242896	0.622123	0.858574	HY	MxF
chr1	33760870	33761345	-0.224035	2.52591	2.556	0.109876	0.468075	HY	MxF
chr1	33764210	33764634	-0.0630496	2.12142	0.195326	0.65852	0.875388	HY	MxF
chr1	33767981	33768232	0.0520748	0.759492	0.0528956	0.818099	0.940223	HY	MxF
chr1	33792475	33792758	0.0796623	1.29997	0.174325	0.676296	0.883364	HY	MxF
chr1	33800662	33801032	-0.0565747	2.02262	0.0950368	0.757869	0.916494	HY	MxF
chr1	33804347	33804906	0.212508	2.88074	2.18801	0.139089	0.506777	HY	MxF
chr1	33814678	33816113	-0.0682068	5.39873	0.420524	0.516676	0.802616	HY	MxF
chr1	33833233	33833791	-0.330329	2.80414	6.8266	0.00898102	0.219338	HY	MxF
chr1	33896053	33897045	-0.104348	5.07217	1.24792	0.26395	0.633896	HY	MxF
chr1	33899322	33899679	-0.0790897	2.57161	0.161245	0.688013	0.887794	HY	MxF
chr1	33921152	33921661	-0.116376	1.76447	0.551936	0.457528	0.770069	HY	MxF
chr1	33926499	33927172	0.145771	2.51558	0.953517	0.328826	0.685184	HY	MxF
chr1	33936196	33936517	-0.103674	2.47753	0.721626	0.395611	0.729609	HY	MxF
chr1	33937806	33938374	-0.198463	4.32831	5.16113	0.0230978	0.291634	HY	MxF
chr1	34098751	34099198	-0.111814	2.44665	0.681244	0.409159	0.738195	HY	MxF
chr1	35208247	35208662	0.0703714	2.05907	0.164642	0.684918	0.886589	HY	MxF
chr1	35252005	35252439	-0.0718822	2.00123	0.252416	0.615379	0.855761	HY	MxF
chr1	35318237	35318805	-0.213831	4.2037	4.8973	0.0268987	0.305038	HY	MxF
chr1	35324764	35325746	-0.095272	4.65133	1.46175	0.226652	0.599238	HY	MxF
chr1	35331305	35332490	-0.0782647	4.02142	0.575157	0.448217	0.764145	HY	MxF
chr1	35350840	35351803	0.0836477	2.20573	0.312464	0.576172	0.835652	HY	MxF
chr1	35384396	35385010	-0.13667	1.91277	0.538844	0.462912	0.773602	HY	MxF
chr1	35394509	35395841	-0.0488064	2.52311	0.099304	0.752667	0.91449	HY	MxF
chr1	35434049	35434216	0.00352814	1.34861	0.000231335	0.987865	0.996908	HY	MxF
chr1	35450171	35451338	-0.0864678	3.93807	0.739651	0.389773	0.725811	HY	MxF
chr1	35496740	35497765	-0.145793	4.61263	2.85587	0.091041	0.440945	HY	MxF
chr1	35544625	35545516	-0.229328	3.46405	3.97858	0.0460824	0.357602	HY	MxF
chr1	35581424	35581709	-0.0819082	1.06701	0.119078	0.730037	0.906438	HY	MxF
chr1	35586241	35586766	0.177859	1.48503	0.979231	0.322389	0.679828	HY	MxF
chr1	35657457	35659238	-0.134658	6.41797	2.84714	0.0915364	0.441682	HY	MxF
chr1	35667789	35668057	-0.124285	2.61044	1.24378	0.264744	0.634705	HY	MxF
chr1	35709466	35709669	0.193504	1.09134	0.863179	0.352851	0.7016	HY	MxF
chr1	35734019	35734983	-0.228034	4.47283	6.76426	0.00930015	0.220949	HY	MxF
chr1	35811102	35811657	-0.0780833	1.43241	0.165386	0.684246	0.886448	HY	MxF
chr1	35830366	35830726	0.0105715	2.14287	0.00273089	0.958323	0.987688	HY	MxF
chr1	35908308	35908765	0.112595	1.26084	0.357963	0.54964	0.821854	HY	MxF
chr1	35916707	35916914	-0.0236248	1.92261	0.0257106	0.872609	0.95945	HY	MxF
chr1	35917741	35918026	-0.0143581	1.64195	0.00595675	0.93848	0.981959	HY	MxF
chr1	35919987	35920518	-0.200929	1.4509	1.18807	0.275719	0.643732	HY	MxF
chr1	35923322	35923647	-0.00931398	0.507362	0.00100301	0.974735	0.992977	HY	MxF
chr1	35965413	35965697	0.488583	1.26604	5.26173	0.0217993	0.28706	HY	MxF
chr1	35971570	35972500	-0.196694	3.39485	1.24623	0.264273	0.634287	HY	MxF
chr1	35972534	35972877	-0.218213	1.00271	0.789388	0.374285	0.715429	HY	MxF
chr1	36004567	36005232	-0.538268	2.52867	9.19679	0.0024244	0.151214	HY	MxF
chr1	36010605	36010924	-0.119254	1.88918	0.623798	0.42964	0.752103	HY	MxF
chr1	36022605	36023813	-0.123624	5.46153	2.40743	0.120761	0.483581	HY	MxF
chr1	36030210	36030509	-0.266542	2.11666	4.131	0.0421046	0.346916	HY	MxF
chr1	36034632	36034827	0.146541	1.75003	0.886071	0.346544	0.697474	HY	MxF
chr1	36038880	36039149	0.109854	1.15044	0.449435	0.502603	0.795042	HY	MxF
chr1	36042515	36043749	-0.0754226	3.79472	0.555921	0.455908	0.76905	HY	MxF
chr1	36106754	36107762	-0.110621	4.28947	1.21602	0.270142	0.639576	HY	MxF
chr1	36172916	36174083	-0.0864625	2.5655	0.313493	0.575545	0.835236	HY	MxF
chr1	36181025	36181486	-0.0620174	2.62179	0.200996	0.653918	0.873011	HY	MxF
chr1	36184129	36184903	-0.336413	3.59956	9.46874	0.00209003	0.146653	HY	MxF
chr1	36192426	36192870	-0.0579741	1.86663	0.193193	0.660272	0.87612	HY	MxF
chr1	36234856	36235838	-0.13213	5.29777	2.70099	0.100286	0.454454	HY	MxF
chr1	36245306	36245544	0.236139	0.458741	1.29138	0.255794	0.626225	HY	MxF
chr1	36265852	36266346	0.179203	2.76695	1.11154	0.291747	0.656737	HY	MxF
chr1	36273187	36274660	-0.0636976	3.76769	0.348119	0.55518	0.825014	HY	MxF
chr1	36276541	36277278	-0.245406	2.50712	2.46758	0.116217	0.477144	HY	MxF
chr1	36326353	36326534	-0.0519715	0.875238	0.0500892	0.822908	0.942173	HY	MxF
chr1	36348309	36349372	-0.274103	4.83949	6.53204	0.0105949	0.230175	HY	MxF
chr1	36359707	36360176	0.152311	2.91608	1.20614	0.272099	0.641677	HY	MxF
chr1	36395960	36397352	-0.103578	5.48136	1.42097	0.233244	0.605875	HY	MxF
chr1	36408420	36408672	-0.107833	1.27943	0.298747	0.584669	0.839767	HY	MxF
chr1	36500448	36500871	0.18469	1.6958	0.606888	0.435962	0.756339	HY	MxF
chr1	36521353	36521579	-0.0812094	0.516248	0.10577	0.745012	0.912165	HY	MxF
chr1	36554034	36555043	-0.133088	4.96456	2.56373	0.10934	0.467244	HY	MxF
chr1	36561487	36561725	0.126894	1.5153	0.461115	0.497103	0.792128	HY	MxF
chr1	36565161	36565863	-0.122431	2.80735	0.707887	0.400146	0.732364	HY	MxF
chr1	36574706	36575050	-0.23289	1.86014	1.06002	0.303211	0.664868	HY	MxF
chr1	36581571	36581855	-0.311704	1.53483	2.45338	0.117272	0.478547	HY	MxF
chr1	36585635	36586103	-0.0497484	1.80318	0.0675728	0.794904	0.931757	HY	MxF
chr1	36588790	36589329	0.00319279	2.78614	0.000591924	0.98059	0.99489	HY	MxF
chr1	36590689	36591223	-0.399907	1.38296	4.39734	0.035995	0.331601	HY	MxF
chr1	36614632	36615554	-0.181706	6.12771	4.66325	0.0308148	0.317729	HY	MxF
chr1	36616181	36616751	-0.115862	3.85588	0.900114	0.342751	0.694602	HY	MxF
chr1	36621209	36622688	-0.106946	5.12179	1.51319	0.218653	0.591585	HY	MxF
chr1	36626520	36627083	-0.258727	3.40395	4.9521	0.026059	0.301423	HY	MxF
chr1	36627293	36628132	-0.306028	3.2725	6.28063	0.0122065	0.24107	HY	MxF
chr1	36640838	36641252	-0.13582	0.809543	0.417802	0.518036	0.803431	HY	MxF
chr1	36653494	36654187	-0.207286	3.33592	3.76445	0.0523531	0.371422	HY	MxF
chr1	36669008	36669595	-0.0693818	3.61272	0.184933	0.667168	0.879435	HY	MxF
chr1	36689053	36690529	-0.146439	6.96338	3.12066	0.0773056	0.419889	HY	MxF
chr1	36698194	36698543	-0.56215	1.1262	4.91988	0.0265493	0.30385	HY	MxF
chr1	36713879	36714450	0.0809454	1.88232	0.129535	0.718914	0.901065	HY	MxF
chr1	36751122	36751472	-0.353913	2.09974	5.05038	0.0246206	0.297634	HY	MxF
chr1	36765588	36766337	-0.187248	2.51131	1.09654	0.295026	0.659761	HY	MxF
chr1	36771872	36772925	-0.0977927	5.12756	1.15358	0.282801	0.64992	HY	MxF
chr1	36786534	36787283	-0.0791666	1.96268	0.212087	0.645137	0.86923	HY	MxF
chr1	36788407	36789816	-0.198526	3.53953	2.45463	0.117178	0.478427	HY	MxF
chr1	36808250	36808780	-0.115914	1.89575	0.533527	0.465128	0.774924	HY	MxF
chr1	36816225	36816745	-0.306996	1.86492	3.68772	0.0548144	0.37703	HY	MxF
chr1	36825161	36825801	-0.340093	2.07778	2.82124	0.0930247	0.444032	HY	MxF
chr1	36831921	36832344	-0.463467	2.66764	11.1575	0.00083692	0.115028	HY	MxF
chr1	36832763	36832945	-0.571744	1.13692	4.94465	0.0261715	0.301822	HY	MxF
chr1	36834662	36834938	-0.347418	2.59251	5.93698	0.0148264	0.254852	HY	MxF
chr1	36837060	36837277	0.00276341	2.61335	0.000239379	0.987656	0.996908	HY	MxF
chr1	36839460	36840564	-0.104077	5.05957	0.71734	0.397018	0.730531	HY	MxF
chr1	36851054	36852460	-0.155938	6.69865	3.22945	0.0723249	0.411271	HY	MxF
chr1	36862887	36863740	-0.260966	4.33255	7.45659	0.00632047	0.198052	HY	MxF
chr1	36866184	36867260	-0.100791	4.47741	0.498481	0.480168	0.783609	HY	MxF
chr1	36877526	36877771	-0.345942	1.11667	2.79613	0.0944919	0.446212	HY	MxF
chr1	36886212	36886824	-0.215427	3.04568	3.31666	0.0685809	0.404311	HY	MxF
chr1	36915831	36916657	-0.0387744	4.72374	0.201569	0.653457	0.872784	HY	MxF
chr1	36929563	36930418	-0.131132	4.82893	2.92447	0.0872458	0.435045	HY	MxF
chr1	36948131	36948973	-0.0195151	2.25794	0.0134327	0.907732	0.972397	HY	MxF
chr1	36951941	36952890	0.136309	3.51961	0.806515	0.369153	0.712571	HY	MxF
chr1	36981906	36982263	-0.134564	1.25703	0.550501	0.458113	0.770288	HY	MxF
chr1	37072547	37072797	0.318121	0.655713	1.40245	0.236313	0.608669	HY	MxF
chr1	37116164	37116328	0.0221036	1.31345	0.0159339	0.89955	0.969713	HY	MxF
chr1	37169374	37169572	0.0166522	1.63551	0.00825985	0.927585	0.978469	HY	MxF
chr1	37754429	37754818	0.378416	2.20238	2.73752	0.0980168	0.451564	HY	MxF
chr1	37899933	37900325	-0.337656	1.82794	4.17154	0.0411083	0.344205	HY	MxF
chr1	37915568	37915978	0.0958327	1.95294	0.350564	0.553794	0.823992	HY	MxF
chr1	37920390	37921029	-0.0726575	3.21335	0.390385	0.532097	0.812049	HY	MxF
chr1	37939367	37940617	-0.136191	4.96421	1.68694	0.194005	0.568546	HY	MxF
chr1	37942874	37943240	-0.548767	2.94686	7.6077	0.00581195	0.19291	HY	MxF
chr1	37944415	37945783	-0.255542	4.38141	6.28973	0.0121439	0.240575	HY	MxF
chr1	37952422	37953372	-0.28175	2.85572	4.99622	0.0254027	0.300354	HY	MxF
chr1	37979799	37980895	-0.113859	4.61234	1.31432	0.251615	0.622111	HY	MxF
chr1	37984569	37984835	-0.158439	1.1362	0.57145	0.449683	0.76515	HY	MxF
chr1	38019496	38020161	-0.289047	3.80353	6.81944	0.00901706	0.219338	HY	MxF
chr1	38061157	38061934	-0.117907	5.00653	1.55744	0.212041	0.585117	HY	MxF
chr1	38072080	38072381	-0.129816	0.657127	0.31289	0.575912	0.835562	HY	MxF
chr1	38139452	38140205	-0.287917	2.74741	2.05495	0.151712	0.52215	HY	MxF
chr1	38148026	38148433	-0.160629	2.33572	1.53239	0.215754	0.588547	HY	MxF
chr1	38156006	38156597	-0.345079	4.92008	5.73876	0.0165945	0.262314	HY	MxF
chr1	38157474	38158380	-0.101608	5.84682	1.5977	0.20623	0.580182	HY	MxF
chr1	38218487	38218864	0.391412	0.471764	2.40148	0.121221	0.484017	HY	MxF
chr1	38259440	38260245	-0.0118878	2.56383	0.00676731	0.934437	0.980498	HY	MxF
chr1	38273313	38274552	-0.0836774	4.749	0.78921	0.374339	0.715462	HY	MxF
chr1	38311542	38311808	-0.267952	0.750031	0.90918	0.340332	0.692759	HY	MxF
chr1	38317421	38317883	-0.321421	2.02803	3.78336	0.0517646	0.370112	HY	MxF
chr1	38324908	38326024	-0.11068	5.54149	1.86957	0.171524	0.544904	HY	MxF
chr1	38388336	38389049	0.205579	3.12485	1.35399	0.244581	0.616424	HY	MxF
chr1	38397000	38397833	-0.19682	5.12892	5.46073	0.0194485	0.276154	HY	MxF
chr1	38412406	38413362	-0.25797	3.39012	5.04513	0.0246952	0.298024	HY	MxF
chr1	38454953	38456117	-0.15013	5.10693	3.16289	0.0753297	0.416436	HY	MxF
chr1	38461324	38462659	-0.0932244	3.39925	0.349035	0.55466	0.8246	HY	MxF
chr1	38470691	38471445	-0.262898	2.31639	2.25972	0.132778	0.49898	HY	MxF
chr1	38475072	38475286	-0.222326	2.74408	2.20788	0.137307	0.504794	HY	MxF
chr1	38478005	38478830	-0.0719303	5.42453	0.801483	0.37065	0.713362	HY	MxF
chr1	38495775	38496073	-0.144402	1.12451	0.527422	0.467693	0.776277	HY	MxF
chr1	38511924	38513289	-0.178175	3.89911	1.58619	0.207871	0.582012	HY	MxF
chr1	38940381	38941385	0.0726042	3.02296	0.110716	0.739331	0.910185	HY	MxF
chr1	39024845	39025742	-0.383651	4.03326	8.29722	0.00397059	0.172346	HY	MxF
chr1	39052707	39053115	0.040482	1.44485	0.060574	0.805591	0.93582	HY	MxF
chr1	39283694	39284525	0.0430455	1.79771	0.0581668	0.809417	0.93734	HY	MxF
chr1	39313693	39314066	0.101158	1.41564	0.247706	0.618695	0.857215	HY	MxF
chr1	39324817	39326011	-0.115591	5.90371	1.70304	0.19189	0.566232	HY	MxF
chr1	39338447	39339459	-0.143798	5.05161	2.91215	0.0879147	0.436375	HY	MxF
chr1	39443199	39443904	-0.614453	3.0059	8.98965	0.00271513	0.155316	HY	MxF
chr1	39456327	39457437	-0.0403664	5.18312	0.18417	0.667814	0.879658	HY	MxF
chr1	39462734	39463001	-0.491033	1.06441	4.5977	0.0320149	0.320876	HY	MxF
chr1	39491598	39492664	-0.257726	4.03226	5.52484	0.0187483	0.272346	HY	MxF
chr1	39546936	39547652	0.0555686	2.16883	0.111206	0.738776	0.90996	HY	MxF
chr1	39564229	39564693	-0.237655	2.4934	3.90006	0.0482843	0.362314	HY	MxF
chr1	39568329	39568970	-0.00528575	3.26034	0.00148248	0.969287	0.991419	HY	MxF
chr1	39570680	39571769	-0.192754	3.21818	2.32699	0.127148	0.492579	HY	MxF
chr1	39649411	39650089	-0.434773	3.44882	9.41265	0.00215494	0.148201	HY	MxF
chr1	39657460	39658471	-0.211973	3.1191	2.70181	0.100234	0.454419	HY	MxF
chr1	39661516	39663009	-0.136981	3.94116	0.926938	0.33566	0.689949	HY	MxF
chr1	39670165	39671357	-0.0875097	3.57947	0.38585	0.534489	0.813509	HY	MxF
chr1	39680633	39681771	-0.205745	3.19783	2.96203	0.0852407	0.431559	HY	MxF
chr1	39696521	39696947	-0.0408722	2.30694	0.0734154	0.786427	0.928604	HY	MxF
chr1	39735399	39735807	0.369073	1.42958	2.85962	0.0908291	0.440671	HY	MxF
chr1	39864289	39864559	0.0193438	1.55264	0.00985494	0.920922	0.976647	HY	MxF
chr1	39874083	39875266	-0.221529	4.91226	3.89912	0.0483115	0.36238	HY	MxF
chr1	39956491	39957958	0.072591	4.00295	0.326631	0.56765	0.831503	HY	MxF
chr1	39974792	39975579	-0.00937014	1.54351	0.00192908	0.964967	0.989838	HY	MxF
chr1	39990983	39991868	-0.205868	2.83465	0.939567	0.332389	0.68744	HY	MxF
chr1	40004838	40005253	0.000618978	2.18266	1.99241e-05	0.996439	0.998824	HY	MxF
chr1	40006215	40007223	0.0144733	3.68678	0.00673001	0.934618	0.980515	HY	MxF
chr1	40010059	40010306	-0.177444	0.81441	0.633908	0.425926	0.749357	HY	MxF
chr1	40024966	40025595	-0.0802508	2.57816	0.347177	0.555716	0.825359	HY	MxF
chr1	40040784	40042868	0.00914517	5.11904	0.011109	0.916059	0.974949	HY	MxF
chr1	40071813	40072349	-0.00321324	2.37668	0.000612217	0.98026	0.994807	HY	MxF
chr1	40075338	40075673	-0.289242	1.78761	2.07206	0.150019	0.520374	HY	MxF
chr1	40105030	40105760	-0.119557	2.34832	0.5616	0.453616	0.767753	HY	MxF
chr1	40119176	40119550	-0.324177	1.8692	4.56437	0.0326437	0.322625	HY	MxF
chr1	40123632	40123945	-0.275645	1.51619	3.23298	0.072169	0.411247	HY	MxF
chr1	40137251	40138518	-0.153992	2.37566	0.878031	0.348742	0.699032	HY	MxF
chr1	40149467	40150158	-0.219446	1.98459	1.09161	0.296115	0.660505	HY	MxF
chr1	40156858	40158086	-0.114201	4.08494	0.663044	0.415487	0.742103	HY	MxF
chr1	40185805	40186086	0.02607	1.69517	0.023413	0.878388	0.961772	HY	MxF
chr1	40204183	40204950	-0.26399	3.89052	3.47665	0.0622406	0.392511	HY	MxF
chr1	40253851	40255256	0.0118083	4.50512	0.00563715	0.94015	0.982352	HY	MxF
chr1	40264741	40265703	-0.0552184	4.7312	0.317155	0.573322	0.83396	HY	MxF
chr1	40282401	40283388	-0.0377676	3.95906	0.129167	0.719297	0.901142	HY	MxF
chr1	40299331	40299980	-0.198473	2.17912	1.12558	0.288719	0.654455	HY	MxF
chr1	40311220	40311921	-0.105921	4.09823	0.763807	0.38214	0.720471	HY	MxF
chr1	40348782	40349510	-0.22994	3.6939	4.02189	0.0449134	0.353882	HY	MxF
chr1	40356017	40356546	0.192694	1.99125	1.06861	0.301259	0.663665	HY	MxF
chr1	40366524	40368326	-0.127587	4.3457	1.51175	0.218872	0.591651	HY	MxF
chr1	40373255	40373648	-0.448407	1.56221	3.64103	0.056372	0.380488	HY	MxF
chr1	40385281	40385472	-0.182398	1.89962	1.42099	0.23324	0.605875	HY	MxF
chr1	40399741	40400610	0.0225345	3.58883	0.0222282	0.881482	0.962799	HY	MxF
chr1	40402332	40402912	0.0949229	2.48417	0.329006	0.566245	0.830799	HY	MxF
chr1	40405939	40406354	0.179907	2.12657	0.781022	0.376829	0.717712	HY	MxF
chr1	40420233	40421537	-0.0998402	4.52945	0.911148	0.33981	0.692657	HY	MxF
chr1	40426060	40426755	0.0324987	2.83614	0.0679434	0.794355	0.931534	HY	MxF
chr1	40439151	40439539	-0.344755	1.79088	4.9354	0.026312	0.302594	HY	MxF
chr1	40461624	40461925	-0.0235301	1.90029	0.0139237	0.906069	0.972022	HY	MxF
chr1	40479949	40480362	0.0268134	1.82077	0.0153659	0.901348	0.97026	HY	MxF
chr1	40505082	40506691	-0.0791035	6.73084	0.909225	0.34032	0.692759	HY	MxF
chr1	40525047	40525978	-0.283402	2.73391	3.66769	0.0554769	0.378532	HY	MxF
chr1	40530388	40531018	0.0426175	2.60726	0.0756117	0.783335	0.926983	HY	MxF
chr1	40541030	40541236	0.0970282	0.606866	0.140497	0.707788	0.896024	HY	MxF
chr1	40544335	40544574	-0.0658755	1.5653	0.167015	0.682778	0.88624	HY	MxF
chr1	40550362	40550778	-0.043926	1.73433	0.0827991	0.773539	0.923315	HY	MxF
chr1	40562476	40563391	-0.162301	3.70068	1.74405	0.186627	0.561801	HY	MxF
chr1	40609712	40609980	-0.323587	1.65475	4.99288	0.0254518	0.300391	HY	MxF
chr1	40618654	40619475	-0.0366909	2.69176	0.0644943	0.799529	0.933575	HY	MxF
chr1	40620940	40621257	-0.25138	1.24696	1.21077	0.27118	0.640894	HY	MxF
chr1	40626671	40627621	-0.204018	5.05721	5.79027	0.0161151	0.259952	HY	MxF
chr1	40707154	40707863	-0.391025	2.21083	5.37771	0.0203956	0.279607	HY	MxF
chr1	40723146	40724182	-0.221315	5.82682	7.91514	0.00490228	0.183022	HY	MxF
chr1	40780875	40782857	-0.20869	4.77417	3.99468	0.0456441	0.356256	HY	MxF
chr1	40804330	40805048	-0.333143	3.09279	9.87048	0.00167952	0.140211	HY	MxF
chr1	40807921	40808213	-0.62233	1.24914	7.30642	0.00687087	0.202684	HY	MxF
chr1	40810178	40810791	-0.267017	2.48868	2.7972	0.094429	0.44614	HY	MxF
chr1	40817821	40818272	-0.0181717	1.83611	0.0135264	0.907412	0.972361	HY	MxF
chr1	40838989	40840631	-0.214141	5.71883	4.20839	0.0402245	0.342371	HY	MxF
chr1	40847211	40847586	-0.221733	3.63049	1.16888	0.279631	0.647238	HY	MxF
chr1	40851111	40852058	-0.208153	5.96667	2.74569	0.0975167	0.450798	HY	MxF
chr1	40854184	40854456	-0.34521	2.44869	2.93936	0.0864449	0.433693	HY	MxF
chr1	40857401	40857750	0.0381407	2.29998	0.0228212	0.879923	0.962292	HY	MxF
chr1	40858757	40859363	-0.127668	3.14937	0.710912	0.399141	0.731692	HY	MxF
chr1	40860331	40860904	-0.36648	3.55904	7.95085	0.00480647	0.181582	HY	MxF
chr1	40861939	40862450	-0.0808458	2.23242	0.279399	0.597096	0.846448	HY	MxF
chr1	40870228	40871061	-0.318971	3.02088	3.36053	0.0667766	0.40056	HY	MxF
chr1	40888906	40889274	0.121709	1.87607	0.485947	0.485741	0.786219	HY	MxF
chr1	40915454	40916911	-0.162471	3.88444	1.87437	0.170975	0.544294	HY	MxF
chr1	40942552	40943523	-0.152352	3.28716	1.36551	0.242585	0.614638	HY	MxF
chr1	40974094	40974954	-0.104656	3.49382	0.968838	0.32497	0.682371	HY	MxF
chr1	40996805	40997769	-0.149142	4.0758	2.46744	0.116227	0.477144	HY	MxF
chr1	41078058	41078385	-0.192815	2.14173	1.68882	0.193756	0.568305	HY	MxF
chr1	41130994	41131838	0.0175641	4.05682	0.0236724	0.877722	0.961434	HY	MxF
chr1	41134505	41134807	-0.161588	2.79014	2.42366	0.119515	0.481552	HY	MxF
chr1	41156969	41158184	-0.0632111	6.10685	0.73266	0.392022	0.727262	HY	MxF
chr1	41164779	41165024	-0.43958	1.01987	3.43106	0.0639811	0.395325	HY	MxF
chr1	41174423	41175179	-0.202644	4.44367	3.24807	0.0715078	0.409681	HY	MxF
chr1	41178782	41178999	0.148375	2.18853	0.717693	0.396902	0.73051	HY	MxF
chr1	41249237	41250043	-0.25706	1.5901	1.8687	0.171623	0.545071	HY	MxF
chr1	41267798	41268608	-0.160537	3.99136	1.2207	0.269223	0.639013	HY	MxF
chr1	41283703	41284666	-0.289946	4.15477	4.42241	0.0354699	0.330498	HY	MxF
chr1	41310707	41311062	-0.123101	1.08413	0.505221	0.477215	0.781949	HY	MxF
chr1	41315480	41315936	-0.187074	2.78717	2.2747	0.1315	0.497247	HY	MxF
chr1	41327103	41328656	-0.117019	5.79261	1.91281	0.166652	0.539654	HY	MxF
chr1	41418128	41418391	-0.116177	1.16569	0.488189	0.484736	0.785618	HY	MxF
chr1	41444925	41446370	-0.015209	6.18491	0.0305098	0.861338	0.955349	HY	MxF
chr1	41469239	41469973	-0.0920891	4.10393	0.91601	0.338525	0.691874	HY	MxF
chr1	41519033	41519237	0.362498	0.586973	2.72638	0.0987029	0.452822	HY	MxF
chr1	41706708	41708464	-0.0582003	4.05802	0.268994	0.604007	0.850157	HY	MxF
chr1	41733936	41734230	-0.154435	1.75403	1.25442	0.26271	0.632769	HY	MxF
chr1	41740477	41740998	0.140806	2.24065	0.654828	0.418392	0.744281	HY	MxF
chr1	41771576	41771772	0.0499445	0.755355	0.0259988	0.871903	0.959113	HY	MxF
chr1	41826491	41827781	-0.0627735	5.81364	0.494382	0.481979	0.784517	HY	MxF
chr1	41831920	41832527	-0.0383543	1.81034	0.0343522	0.85296	0.95236	HY	MxF
chr1	41847425	41848626	0.0284428	3.28593	0.0402233	0.841045	0.948664	HY	MxF
chr1	41882744	41883023	0.303913	1.70095	4.60683	0.0318448	0.320183	HY	MxF
chr1	41894114	41894520	0.280728	1.7966	2.30126	0.129269	0.495007	HY	MxF
chr1	41898306	41898972	0.274143	2.80261	4.16239	0.041331	0.344595	HY	MxF
chr1	41961881	41962329	-0.0532959	1.0888	0.051658	0.820203	0.940871	HY	MxF
chr1	41981712	41982637	0.222407	3.12957	3.57037	0.0588192	0.385941	HY	MxF
chr1	42039681	42040289	-0.150556	2.65036	1.64769	0.199274	0.573557	HY	MxF
chr1	42127324	42128631	-0.106016	4.49829	0.909464	0.340257	0.692759	HY	MxF
chr1	42139123	42139807	-0.321668	2.61724	5.41451	0.01997	0.278155	HY	MxF
chr1	42144233	42144523	-0.151146	1.32268	0.933833	0.333869	0.68852	HY	MxF
chr1	42149441	42150100	-0.144179	2.10034	0.746942	0.387446	0.724204	HY	MxF
chr1	42181279	42181603	-0.00218709	1.05826	0.000130196	0.990896	0.997565	HY	MxF
chr1	42192632	42193542	-0.13294	4.03565	0.850538	0.3564	0.703843	HY	MxF
chr1	42194302	42194706	-0.315811	2.48733	2.35311	0.125033	0.489771	HY	MxF
chr1	42204563	42205551	-0.222824	3.91827	1.62504	0.202391	0.576955	HY	MxF
chr1	42206453	42207169	-0.195896	2.34148	1.75527	0.185216	0.560278	HY	MxF
chr1	42216861	42218181	-0.123421	4.81011	1.24468	0.26457	0.634624	HY	MxF
chr1	42230370	42231138	0.0125701	2.67954	0.00553806	0.940678	0.982482	HY	MxF
chr1	42234057	42234648	-0.0180807	2.57066	0.0131309	0.90877	0.972587	HY	MxF
chr1	42255381	42255609	-0.27036	0.753454	0.999122	0.317523	0.675958	HY	MxF
chr1	42268447	42269117	-0.0172105	4.13969	0.0215768	0.883218	0.963555	HY	MxF
chr1	42277042	42277947	-0.223075	2.67906	2.97464	0.0845787	0.430449	HY	MxF
chr1	42354396	42354836	-0.122944	1.74584	0.229315	0.632032	0.863327	HY	MxF
chr1	42356929	42358252	-0.279391	3.90232	6.70986	0.00958815	0.222529	HY	MxF
chr1	42363733	42364386	-0.524499	3.46955	9.41334	0.00215412	0.148201	HY	MxF
chr1	42380289	42380541	-0.428356	1.64641	4.15531	0.0415041	0.345112	HY	MxF
chr1	42381789	42382358	-0.334272	2.64044	1.96398	0.161089	0.532806	HY	MxF
chr1	42383651	42384033	-0.356497	1.74821	3.4073	0.0649087	0.397445	HY	MxF
chr1	42385434	42386042	-0.46888	3.91845	10.8055	0.00101198	0.119901	HY	MxF
chr1	42500967	42502146	-0.128808	5.57372	1.53602	0.215212	0.587927	HY	MxF
chr1	42638842	42639405	-0.138093	2.1769	1.34048	0.246949	0.618359	HY	MxF
chr1	42785817	42786017	-0.700058	0.89166	9.97832	0.00158395	0.138918	HY	MxF
chr1	42800118	42801508	-0.0982587	5.07296	1.06601	0.301848	0.663867	HY	MxF
chr1	42845917	42846864	0.0214154	2.62162	0.0167097	0.897147	0.96898	HY	MxF
chr1	42921483	42922755	-0.116506	5.4559	1.69626	0.192778	0.567202	HY	MxF
chr1	42928565	42929277	-0.26635	5.34055	5.82161	0.0158304	0.259094	HY	MxF
chr1	42995497	42995741	-0.0690118	0.625447	0.0989494	0.753094	0.914703	HY	MxF
chr1	43016944	43017202	-0.00129531	1.40594	3.30596e-05	0.995412	0.998568	HY	MxF
chr1	43123644	43124487	-0.199411	4.92259	6.73893	0.00943311	0.221738	HY	MxF
chr1	43147555	43149153	-0.0333335	6.45023	0.202107	0.653025	0.872542	HY	MxF
chr1	43202896	43203291	0.11794	1.75718	0.57993	0.44634	0.762786	HY	MxF
chr1	43232205	43233380	-0.0258848	6.40121	0.110651	0.739404	0.910232	HY	MxF
chr1	43250651	43251317	-0.286893	2.13302	3.05013	0.0807306	0.424259	HY	MxF
chr1	43282175	43283400	-0.164522	5.47932	2.28717	0.130447	0.49623	HY	MxF
chr1	43311853	43312724	-0.148853	5.17818	3.74103	0.0530918	0.373237	HY	MxF
chr1	43379123	43379457	-0.0943836	2.18439	0.524038	0.469124	0.776982	HY	MxF
chr1	43389761	43390573	-0.100479	5.18643	1.51107	0.218976	0.591723	HY	MxF
chr1	43396803	43398191	-0.176417	5.15383	3.93248	0.047362	0.360869	HY	MxF
chr1	43400998	43401281	-0.131082	2.05714	0.598438	0.439175	0.758335	HY	MxF
chr1	43402903	43403169	0.258945	2.1527	1.74253	0.186818	0.561904	HY	MxF
chr1	43404022	43404331	-0.219039	1.74237	1.62835	0.201932	0.576585	HY	MxF
chr1	43409968	43410391	-0.1594	1.72514	1.02726	0.310802	0.670794	HY	MxF
chr1	43418037	43418679	0.0940369	2.80833	0.292001	0.588941	0.842004	HY	MxF
chr1	43423591	43424946	-0.193672	5.69096	2.50727	0.113322	0.473323	HY	MxF
chr1	43446184	43446378	-0.0245059	1.21317	0.0137726	0.906577	0.972135	HY	MxF
chr1	43459491	43459763	0.02086	1.34859	0.0141543	0.905298	0.971802	HY	MxF
chr1	43533861	43534252	-0.337108	1.14802	2.85441	0.0911235	0.44096	HY	MxF
chr1	43539268	43539735	-0.0386505	2.25277	0.0839288	0.772042	0.922654	HY	MxF
chr1	43637564	43638600	-0.478613	4.52217	5.91865	0.0149814	0.255424	HY	MxF
chr1	43686906	43687300	0.275435	1.52018	2.44295	0.118054	0.479531	HY	MxF
chr1	43692894	43693200	0.0481469	2.01163	0.123592	0.725171	0.903654	HY	MxF
chr1	43705225	43705480	0.0634042	1.22787	0.099384	0.75257	0.914456	HY	MxF
chr1	43740063	43740445	-0.132382	1.57989	0.630011	0.427351	0.750501	HY	MxF
chr1	43795970	43796146	0.20011	1.02134	0.794559	0.372725	0.714534	HY	MxF
chr1	43814522	43815468	0.1935	3.6655	0.503645	0.477903	0.782215	HY	MxF
chr1	43823883	43824933	-0.106716	5.30236	1.9883	0.158518	0.530041	HY	MxF
chr1	43833014	43834338	-0.0248677	5.42753	0.0729131	0.787142	0.928802	HY	MxF
chr1	43847264	43847636	-0.273044	1.65265	1.86511	0.172036	0.54538	HY	MxF
chr1	43855141	43855987	-0.12803	4.32367	1.72787	0.188683	0.563576	HY	MxF
chr1	43880245	43880590	0.0335193	1.94353	0.0616536	0.803901	0.935028	HY	MxF
chr1	43919055	43920569	-0.0845463	4.4894	0.741842	0.389071	0.725404	HY	MxF
chr1	43926654	43926883	0.0267771	0.547686	0.00961989	0.921868	0.977002	HY	MxF
chr1	43994937	43995203	-0.12753	1.70786	0.601955	0.437833	0.757488	HY	MxF
chr1	43996426	43997179	-0.0111649	1.69186	0.00252932	0.959889	0.988256	HY	MxF
chr1	44015768	44016032	0.0706679	0.491788	0.0660382	0.797195	0.932548	HY	MxF
chr1	44031218	44031786	-0.15126	1.65476	0.599739	0.438678	0.75804	HY	MxF
chr1	44115362	44116387	-0.101793	6.57171	2.06974	0.150247	0.520676	HY	MxF
chr1	44172617	44173664	-0.0987706	5.34089	1.40878	0.235259	0.607885	HY	MxF
chr1	44229191	44229487	-0.181567	1.63188	1.44063	0.230038	0.602246	HY	MxF
chr1	44247191	44247584	0.197218	1.92937	0.903788	0.341768	0.693986	HY	MxF
chr1	44255565	44255887	-0.311397	1.02626	1.78423	0.181631	0.557078	HY	MxF
chr1	44299877	44300637	-0.158487	1.77467	0.922565	0.336802	0.690697	HY	MxF
chr1	44302182	44302479	-0.359593	1.83508	3.62662	0.0568623	0.381313	HY	MxF
chr1	44318994	44319558	0.0915901	2.22903	0.331807	0.564597	0.830002	HY	MxF
chr1	44333695	44334070	-0.216179	1.44636	1.00416	0.316305	0.674759	HY	MxF
chr1	44399454	44400764	-0.0288548	2.91299	0.0322302	0.857523	0.953898	HY	MxF
chr1	44401825	44402601	-0.168437	2.1621	1.15089	0.283363	0.650379	HY	MxF
chr1	44411836	44412949	-0.0576125	5.93858	0.464761	0.495407	0.791275	HY	MxF
chr1	44435298	44435898	-0.153587	5.00108	3.38038	0.0659769	0.399272	HY	MxF
chr1	44440130	44441503	-0.0593525	5.35627	0.573442	0.448894	0.76481	HY	MxF
chr1	44444773	44445207	-0.100017	2.02704	0.344453	0.55727	0.825886	HY	MxF
chr1	44448442	44448791	-0.0379672	1.67369	0.0372602	0.846936	0.950538	HY	MxF
chr1	44456930	44457813	-0.13399	3.79279	1.45984	0.226956	0.59964	HY	MxF
chr1	44471287	44471880	-0.0207734	2.54911	0.0307406	0.86082	0.955171	HY	MxF
chr1	44495411	44496840	-0.110367	4.77287	1.42597	0.232424	0.605029	HY	MxF
chr1	44502220	44502516	-0.121144	1.57312	0.630052	0.427336	0.750501	HY	MxF
chr1	44513350	44513930	-0.114837	1.7498	0.521724	0.470107	0.777688	HY	MxF
chr1	44534193	44534605	0.21347	1.30791	1.09156	0.296126	0.660505	HY	MxF
chr1	44678578	44679568	-0.0747004	4.27302	0.591848	0.441705	0.759613	HY	MxF
chr1	44692920	44693437	0.386186	1.90565	5.20486	0.0225238	0.289956	HY	MxF
chr1	44703751	44704233	-0.0726307	2.29812	0.321917	0.570458	0.832855	HY	MxF
chr1	44727719	44727909	-0.157302	1.21913	0.513221	0.473748	0.77995	HY	MxF
chr1	44729279	44729773	0.24674	2.24563	1.95298	0.162266	0.534502	HY	MxF
chr1	44771791	44772100	-0.373996	0.776683	2.28175	0.130904	0.496761	HY	MxF
chr1	44820554	44821437	-0.043996	5.22389	0.343433	0.557854	0.826096	HY	MxF
chr1	44870776	44871146	0.0925213	1.66214	0.426782	0.513572	0.800739	HY	MxF
chr1	44871643	44873644	-0.194944	3.45574	2.00567	0.156712	0.527812	HY	MxF
chr1	44882984	44883913	0.141299	2.64272	1.09524	0.295313	0.659889	HY	MxF
chr1	44926258	44926507	0.174842	1.24184	0.816024	0.366345	0.710826	HY	MxF
chr1	44951267	44951856	0.146993	2.69684	0.748436	0.386972	0.72378	HY	MxF
chr1	44964890	44965261	0.00303074	1.67125	0.000236484	0.987731	0.996908	HY	MxF
chr1	44985036	44985270	-0.0668111	1.08456	0.0969123	0.755567	0.91575	HY	MxF
chr1	45060716	45061211	-0.13249	2.39078	0.930925	0.334623	0.689047	HY	MxF
chr1	45097137	45098337	-0.0676102	5.15111	0.448787	0.502912	0.79524	HY	MxF
chr1	45118348	45118914	-0.0506897	2.63615	0.182655	0.669101	0.880332	HY	MxF
chr1	45139601	45140564	-0.054389	6.77632	0.384681	0.535108	0.813876	HY	MxF
chr1	45162441	45162835	-0.222006	2.30036	1.87561	0.170834	0.544109	HY	MxF
chr1	45173694	45173993	0.0131505	1.99404	0.00963961	0.921788	0.976977	HY	MxF
chr1	45180381	45181269	-0.179761	3.23479	2.3733	0.123426	0.487461	HY	MxF
chr1	45186995	45187951	-0.151653	5.48117	2.01898	0.155344	0.526633	HY	MxF
chr1	45196086	45197268	-0.091727	5.88343	0.868744	0.351303	0.70059	HY	MxF
chr1	45205035	45205832	-0.105894	4.91419	1.8136	0.178076	0.552808	HY	MxF
chr1	45240730	45242076	-0.232117	5.02427	7.63195	0.00573433	0.192211	HY	MxF
chr1	45249630	45250518	-0.284034	2.75923	4.24012	0.0394793	0.340412	HY	MxF
chr1	45251722	45252527	-0.154346	3.84249	2.00074	0.157222	0.528461	HY	MxF
chr1	45259282	45259795	-0.106175	2.46842	0.724446	0.394689	0.729199	HY	MxF
chr1	45265449	45266695	-0.198845	6.69468	4.67431	0.030617	0.317211	HY	MxF
chr1	45272851	45274041	-0.24531	5.93409	4.28659	0.0384142	0.338113	HY	MxF
chr1	45274911	45275575	-0.302903	4.96762	9.42579	0.00213954	0.147803	HY	MxF
chr1	45279242	45279792	-0.150544	3.61165	2.15301	0.142291	0.510958	HY	MxF
chr1	45284897	45286295	-0.155037	5.36905	2.33202	0.126738	0.491873	HY	MxF
chr1	45291957	45292823	-0.126191	3.18773	0.641194	0.423279	0.747462	HY	MxF
chr1	45301504	45302014	-0.238228	2.63813	4.09736	0.0429501	0.348954	HY	MxF
chr1	45308658	45309174	-0.145619	1.70679	0.840858	0.359152	0.705705	HY	MxF
chr1	45451858	45452646	-0.0897357	5.00807	1.51174	0.218874	0.591651	HY	MxF
chr1	45466717	45467073	-0.101785	1.51884	0.224923	0.635314	0.864727	HY	MxF
chr1	45476343	45478387	-0.111858	5.38688	2.34373	0.125788	0.490801	HY	MxF
chr1	45484332	45484856	0.0354229	2.07036	0.0729679	0.787064	0.928794	HY	MxF
chr1	45516824	45517217	0.104888	0.789237	0.249385	0.617509	0.856878	HY	MxF
chr1	45628370	45629203	-0.281531	1.75818	1.27971	0.257952	0.627856	HY	MxF
chr1	45671356	45672596	-0.0623911	3.89948	0.282427	0.595115	0.845416	HY	MxF
chr1	45738749	45739086	-0.258979	0.823093	0.754927	0.384921	0.722282	HY	MxF
chr1	45768975	45770027	-0.08631	6.13501	0.698369	0.403332	0.734285	HY	MxF
chr1	45792192	45793559	-0.255552	2.98662	3.59022	0.0581206	0.38423	HY	MxF
chr1	45805215	45806369	-0.109876	5.61875	1.82617	0.176581	0.550854	HY	MxF
chr1	45825612	45825889	-0.305952	1.22339	3.43439	0.0638523	0.395182	HY	MxF
chr1	45859321	45860655	0.126275	3.77425	0.8683	0.351426	0.700657	HY	MxF
chr1	45956411	45957298	-0.129009	6.34308	2.22214	0.136045	0.503274	HY	MxF
chr1	45965361	45966197	-0.0962667	5.95881	0.820066	0.365161	0.710074	HY	MxF
chr1	45978411	45978690	-0.0528428	1.42944	0.114076	0.735551	0.908737	HY	MxF
chr1	45986991	45988014	0.00229966	4.78065	0.00071502	0.978667	0.994293	HY	MxF
chr1	46009278	46010012	-0.281513	3.30335	3.88687	0.048665	0.363393	HY	MxF
chr1	46016151	46017094	-0.12876	4.78336	2.46215	0.116619	0.477764	HY	MxF
chr1	46035694	46036113	0.101542	2.68794	0.72721	0.393789	0.728862	HY	MxF
chr1	46048989	46050801	-0.191022	6.31532	6.58533	0.0102823	0.2273	HY	MxF
chr1	46113165	46113527	-0.0534935	1.26284	0.0778922	0.780174	0.925706	HY	MxF
chr1	46151778	46153304	-0.157814	6.8332	4.12965	0.0421381	0.347082	HY	MxF
chr1	46153688	46154079	-0.269107	3.43853	5.09838	0.0239482	0.295346	HY	MxF
chr1	46215854	46216781	-0.00519059	5.88454	0.00350216	0.95281	0.986324	HY	MxF
chr1	46268376	46269824	-0.0312586	4.63282	0.0988279	0.753241	0.91477	HY	MxF
chr1	46468868	46469462	-0.133081	1.33685	0.433709	0.510175	0.799222	HY	MxF
chr1	46502667	46503132	-0.0708666	2.48848	0.381728	0.53668	0.81483	HY	MxF
chr1	46509071	46509627	0.446082	2.69449	7.49791	0.00617705	0.196944	HY	MxF
chr1	46531184	46531467	-0.14386	1.90417	0.81785	0.365809	0.710574	HY	MxF
chr1	46536070	46536504	0.0713325	2.10932	0.211004	0.645982	0.869339	HY	MxF
chr1	46598159	46599211	0.115638	5.46925	1.70307	0.191887	0.566232	HY	MxF
chr1	46632132	46633133	-0.177202	2.66783	1.77064	0.183303	0.558617	HY	MxF
chr1	46645021	46645637	0.0148153	2.14926	0.0121746	0.912141	0.973516	HY	MxF
chr1	46663759	46664556	0.021508	4.33677	0.0338911	0.853939	0.952667	HY	MxF
chr1	46668885	46669418	-0.0274308	1.9096	0.0387644	0.843916	0.949348	HY	MxF
chr1	46689092	46689547	0.110373	2.19419	0.580972	0.445932	0.762538	HY	MxF
chr1	46712643	46713577	-0.0765842	5.76187	0.563619	0.452806	0.767327	HY	MxF
chr1	46767608	46769538	-0.0453016	5.99933	0.503689	0.477884	0.782215	HY	MxF
chr1	46799308	46799581	0.0787822	1.50216	0.195925	0.65803	0.875138	HY	MxF
chr1	46805802	46806945	-0.0772349	5.14614	0.491436	0.483287	0.785142	HY	MxF
chr1	46813677	46814203	0.0116415	3.402	0.00959596	0.921965	0.977016	HY	MxF
chr1	46839237	46839917	0.158656	3.20353	1.12631	0.288564	0.654391	HY	MxF
chr1	46859723	46860306	0.180631	2.34366	1.78301	0.18178	0.557336	HY	MxF
chr1	46867765	46868242	0.102333	2.14574	0.398057	0.528094	0.80972	HY	MxF
chr1	46870524	46870749	-0.0834033	1.16772	0.16462	0.684938	0.886589	HY	MxF
chr1	46871835	46872361	-0.206036	1.81162	1.71962	0.189742	0.564432	HY	MxF
chr1	46879385	46879739	-0.192995	1.23291	0.800062	0.371075	0.713564	HY	MxF
chr1	46908061	46908881	0.0353183	2.92979	0.102181	0.749227	0.913257	HY	MxF
chr1	46932151	46932810	0.11231	1.51834	0.552289	0.457384	0.769977	HY	MxF
chr1	46942855	46943557	0.00117742	2.59987	9.89517e-05	0.992063	0.997681	HY	MxF
chr1	46955319	46955665	0.406414	0.930255	4.98707	0.0255374	0.300539	HY	MxF
chr1	46993635	46993982	-0.0150175	2.23525	0.0102869	0.919214	0.97608	HY	MxF
chr1	46998477	46999335	0.118878	3.53336	0.757576	0.384088	0.721554	HY	MxF
chr1	47015384	47015883	-0.429558	2.12936	2.28886	0.130306	0.496054	HY	MxF
chr1	47047289	47047877	0.035052	2.44269	0.0362311	0.849039	0.951208	HY	MxF
chr1	47052777	47053118	0.157651	1.5517	0.695724	0.404224	0.735002	HY	MxF
chr1	47059671	47059984	-0.115843	0.78015	0.243193	0.62191	0.858574	HY	MxF
chr1	47060615	47061404	0.096245	3.32651	0.353883	0.551923	0.823136	HY	MxF
chr1	47069542	47070254	-0.231735	5.03693	6.8716	0.00875762	0.217592	HY	MxF
chr1	47079463	47079965	0.0155144	2.55899	0.0115363	0.914466	0.974423	HY	MxF
chr1	47081699	47082845	-0.237875	3.70295	3.17368	0.0748337	0.415744	HY	MxF
chr1	47133471	47134480	0.124267	4.27044	1.24418	0.264667	0.6347	HY	MxF
chr1	47165352	47165690	0.253937	2.05439	1.856	0.173088	0.546606	HY	MxF
chr1	47184338	47185270	0.0345012	5.68235	0.136801	0.711482	0.897631	HY	MxF
chr1	47190822	47191169	0.122752	2.62503	0.940824	0.332066	0.687202	HY	MxF
chr1	47641017	47641265	0.0976826	1.71175	0.405342	0.524343	0.807724	HY	MxF
chr1	47644779	47645356	0.0749501	2.76103	0.376261	0.539611	0.8164	HY	MxF
chr1	47658371	47659026	-0.0386696	2.67343	0.113906	0.735741	0.908791	HY	MxF
chr1	47677308	47678137	0.19318	2.12672	1.3136	0.251744	0.622212	HY	MxF
chr1	47690591	47691708	0.00129573	2.36683	5.8811e-05	0.993881	0.998121	HY	MxF
chr1	47697258	47698199	0.234084	2.69663	1.87367	0.171056	0.544316	HY	MxF
chr1	47704910	47705243	0.337278	1.12689	1.40424	0.236014	0.60852	HY	MxF
chr1	47779516	47780633	-0.0213221	5.92298	0.0758736	0.782969	0.926789	HY	MxF
chr1	47799165	47800509	0.0305403	5.64385	0.136297	0.711991	0.897934	HY	MxF
chr1	47897887	47898529	0.178177	2.84564	1.79296	0.180566	0.555702	HY	MxF
chr1	47902805	47904449	0.0412388	5.58144	0.182667	0.669091	0.880332	HY	MxF
chr1	47910261	47910965	-0.246956	1.89711	3.14727	0.0760543	0.417948	HY	MxF
chr1	47973664	47974519	0.215252	1.78525	2.23666	0.134772	0.501524	HY	MxF
chr1	48175142	48175858	0.194825	1.5864	1.09948	0.29438	0.659278	HY	MxF
chr1	48175961	48176596	0.334885	2.18922	5.07508	0.0242721	0.29644	HY	MxF
chr1	48190847	48191463	-0.021023	1.28087	0.0127157	0.910218	0.97283	HY	MxF
chr1	48191728	48192340	0.202431	2.32629	2.33865	0.126199	0.491207	HY	MxF
chr1	48221060	48221476	0.0335425	1.24869	0.0405324	0.840443	0.948329	HY	MxF
chr1	48462606	48463696	0.229129	3.04512	2.02083	0.155155	0.52657	HY	MxF
chr1	48527583	48527916	0.162183	0.980606	0.617022	0.432156	0.753577	HY	MxF
chr1	48559459	48560026	0.00895197	2.34644	0.00359271	0.952204	0.986088	HY	MxF
chr1	48661997	48662181	0.0193348	1.20099	0.0129819	0.909287	0.972724	HY	MxF
chr1	48667784	48668242	-0.0250948	2.10962	0.031297	0.859579	0.954712	HY	MxF
chr1	48692616	48693749	0.18107	3.27887	2.28695	0.130466	0.496237	HY	MxF
chr1	48702468	48702946	0.337386	2.17774	6.34082	0.011799	0.237215	HY	MxF
chr1	48710711	48711232	0.158677	3.22214	1.12712	0.288391	0.654282	HY	MxF
chr1	48712493	48712799	-0.236503	1.23359	1.44358	0.22956	0.602048	HY	MxF
chr1	48759182	48759397	0.0782858	1.03105	0.145249	0.703118	0.893991	HY	MxF
chr1	48935776	48936215	0.186417	3.45623	1.65241	0.198632	0.572709	HY	MxF
chr1	48937418	48938238	0.0992902	5.50137	0.817103	0.366029	0.710583	HY	MxF
chr1	48963877	48964453	0.21479	2.78609	2.91065	0.0879963	0.436399	HY	MxF
chr1	49082867	49083376	0.133829	1.42905	0.378356	0.538484	0.815968	HY	MxF
chr1	49127482	49128224	0.153285	1.8933	0.618529	0.431594	0.753218	HY	MxF
chr1	49142947	49143444	0.320699	1.66465	2.91162	0.0879436	0.436399	HY	MxF
chr1	49162730	49163179	0.0804948	1.67006	0.199543	0.65509	0.873607	HY	MxF
chr1	49215584	49216282	0.39726	2.70829	8.49944	0.00355256	0.167254	HY	MxF
chr1	49233583	49233926	0.329178	1.79122	3.88619	0.0486847	0.363436	HY	MxF
chr1	49241788	49242975	-0.0832811	3.71995	0.273537	0.600969	0.8484	HY	MxF
chr1	49255466	49255960	0.43592	0.969088	4.73812	0.0295012	0.313853	HY	MxF
chr1	49259552	49260008	0.410314	2.30411	5.25227	0.0219181	0.287383	HY	MxF
chr1	50445126	50445619	-0.114367	1.0799	0.19052	0.662484	0.877122	HY	MxF
chr1	50489425	50489836	-0.263515	1.01131	1.19817	0.273688	0.64256	HY	MxF
chr1	50575390	50576394	0.125475	2.5718	0.814356	0.366835	0.711086	HY	MxF
chr1	50731370	50731764	0.537261	1.20651	5.75104	0.0164789	0.261757	HY	MxF
chr1	50798611	50799655	0.0939793	3.42783	0.469474	0.493229	0.789996	HY	MxF
chr1	50814258	50814862	0.0439419	2.21372	0.090525	0.763511	0.91937	HY	MxF
chr1	50834125	50834488	0.170385	1.14277	0.74057	0.389478	0.72577	HY	MxF
chr1	50884361	50885026	-0.157336	1.15352	0.490266	0.483809	0.785329	HY	MxF
chr1	50916702	50917105	0.0265789	0.886274	0.0148802	0.902911	0.970775	HY	MxF
chr1	50924300	50924673	0.236231	1.53481	1.49257	0.221818	0.594914	HY	MxF
chr1	51190090	51190747	0.147622	2.09985	1.14511	0.284575	0.651188	HY	MxF
chr1	51338978	51339547	0.217307	2.56052	2.55381	0.110028	0.468365	HY	MxF
chr1	51425154	51426414	-0.0430246	6.04169	0.260497	0.609779	0.852783	HY	MxF
chr1	51433647	51436081	-0.0203692	5.89229	0.0742351	0.785267	0.92809	HY	MxF
chr1	51442598	51444264	0.00394914	3.75982	0.00126964	0.971576	0.991966	HY	MxF
chr1	51635905	51636365	-0.112933	2.53609	0.366755	0.544778	0.819137	HY	MxF
chr1	51640877	51641527	0.0129678	2.87194	0.00623109	0.937083	0.981426	HY	MxF
chr1	51655053	51655332	-0.108692	1.46906	0.52204	0.469973	0.777668	HY	MxF
chr1	51680392	51680815	0.0686185	1.84016	0.180835	0.670656	0.881006	HY	MxF
chr1	51700573	51700970	0.125742	2.57974	0.638385	0.424296	0.748257	HY	MxF
chr1	51701460	51702890	-0.0416326	5.53775	0.277951	0.598048	0.847061	HY	MxF
chr1	51733819	51734473	-0.135564	2.0978	0.709338	0.399664	0.732108	HY	MxF
chr1	51762227	51763004	-0.103972	2.68879	0.858741	0.354091	0.702369	HY	MxF
chr1	51768926	51769865	-0.23124	2.18524	2.22234	0.136027	0.503272	HY	MxF
chr1	51795833	51796615	-0.276338	1.67783	1.69885	0.192438	0.566881	HY	MxF
chr1	51797034	51797399	-0.153919	1.21564	0.57373	0.44878	0.764749	HY	MxF
chr1	51810090	51811009	-0.189094	1.77691	1.06386	0.302336	0.664211	HY	MxF
chr1	51899388	51899670	0.0926431	1.05851	0.186178	0.666117	0.878832	HY	MxF
chr1	51967012	51967230	-0.12372	1.12705	0.34216	0.558585	0.826385	HY	MxF
chr1	51984330	51985375	0.00949705	5.06146	0.00698124	0.933411	0.98025	HY	MxF
chr1	51986499	51986789	-0.119261	2.65314	0.474175	0.491073	0.789016	HY	MxF
chr1	52034786	52035632	0.0308808	2.73478	0.0603601	0.805928	0.935895	HY	MxF
chr1	52043171	52043511	0.42088	0.134458	0.834425	0.360996	0.707289	HY	MxF
chr1	52044067	52044607	-0.0829113	2.01338	0.236569	0.626695	0.861137	HY	MxF
chr1	52071885	52072475	0.172582	2.26185	0.986815	0.320522	0.678289	HY	MxF
chr1	52073343	52073772	0.198931	1.30083	1.1281	0.288181	0.654155	HY	MxF
chr1	52082472	52083365	-0.161206	4.72572	2.31593	0.128055	0.493481	HY	MxF
chr1	52088153	52088468	-0.237158	1.06618	1.01784	0.313033	0.672025	HY	MxF
chr1	52113955	52114474	0.202482	1.94195	1.6267	0.20216	0.576848	HY	MxF
chr1	52132064	52132719	0.187958	2.89067	1.13983	0.285689	0.652211	HY	MxF
chr1	52156083	52156839	-0.0500339	2.34663	0.076846	0.781618	0.926283	HY	MxF
chr1	52194917	52195858	-0.0346669	5.22525	0.111301	0.738668	0.909884	HY	MxF
chr1	52329047	52329509	-0.0882783	1.58911	0.252082	0.615613	0.855919	HY	MxF
chr1	52344030	52345259	-0.0815243	6.35291	1.47678	0.224279	0.596954	HY	MxF
chr1	52456053	52456590	-0.146533	2.03215	0.797977	0.371699	0.713994	HY	MxF
chr1	52467895	52468244	-0.160159	2.3967	1.52647	0.216643	0.589392	HY	MxF
chr1	52498496	52499725	-0.143982	4.79402	2.64295	0.10401	0.460854	HY	MxF
chr1	52520598	52521188	-0.22137	3.25236	3.92923	0.0474537	0.360869	HY	MxF
chr1	52521617	52522672	-0.10287	5.28055	1.4605	0.22685	0.599514	HY	MxF
chr1	52561954	52562190	-0.052035	0.705424	0.0434568	0.834868	0.946238	HY	MxF
chr1	52605563	52605763	-0.306825	1.4196	3.05078	0.0806984	0.424259	HY	MxF
chr1	52607312	52608592	0.0818809	4.19289	0.645737	0.421641	0.746449	HY	MxF
chr1	52705259	52705754	0.197295	2.03493	0.920828	0.337258	0.690912	HY	MxF
chr1	52734154	52734350	0.226058	0.833568	1.02116	0.312245	0.671504	HY	MxF
chr1	52831324	52832398	0.0469082	6.69328	0.240338	0.623962	0.859599	HY	MxF
chr1	52869266	52870756	-0.0746931	5.72545	1.11925	0.29008	0.655413	HY	MxF
chr1	52889450	52890505	-0.258145	3.60296	3.77111	0.0521451	0.370879	HY	MxF
chr1	53017712	53019564	-0.312884	5.41411	6.62533	0.0100539	0.225715	HY	MxF
chr1	53035092	53035572	-0.075013	2.18599	0.184737	0.667333	0.879484	HY	MxF
chr1	53054269	53054478	-0.0279142	1.16523	0.0252778	0.873677	0.959868	HY	MxF
chr1	53067664	53068825	-0.163519	3.61781	1.73194	0.188164	0.563175	HY	MxF
chr1	53098549	53099350	-0.057487	3.63362	0.177019	0.673947	0.882293	HY	MxF
chr1	53101255	53101431	-0.59496	1.58019	8.6258	0.00331436	0.164607	HY	MxF
chr1	53102432	53103443	-0.172543	4.88071	1.73652	0.18758	0.562658	HY	MxF
chr1	53151764	53152327	-0.0259915	3.31299	0.0539868	0.816266	0.939512	HY	MxF
chr1	53163312	53164274	-0.0769532	3.64195	0.617023	0.432156	0.753577	HY	MxF
chr1	53168546	53169402	-0.00727889	5.31016	0.00941111	0.922718	0.977271	HY	MxF
chr1	53191803	53192681	-0.150647	4.68547	2.14898	0.142665	0.511404	HY	MxF
chr1	53308140	53309214	-0.107895	3.3074	0.529441	0.466842	0.775658	HY	MxF
chr1	53386872	53387715	-0.115964	3.86346	0.71524	0.39771	0.730917	HY	MxF
chr1	53392651	53393938	0.0584897	3.76951	0.197813	0.656492	0.874339	HY	MxF
chr1	53480318	53481009	-0.152379	3.86902	2.05124	0.152082	0.522453	HY	MxF
chr1	53527751	53528316	-0.0518707	1.13873	0.052802	0.818257	0.940277	HY	MxF
chr1	53550213	53550656	0.0856214	1.91014	0.113135	0.736602	0.909045	HY	MxF
chr1	53556322	53556787	0.132873	1.59674	0.29062	0.589824	0.842244	HY	MxF
chr1	53572236	53572435	0.127463	0.490095	0.214061	0.643603	0.868522	HY	MxF
chr1	53576155	53576638	0.10183	1.34101	0.233406	0.62901	0.862006	HY	MxF
chr1	53593094	53593634	0.0278976	2.07862	0.0142994	0.904816	0.971574	HY	MxF
chr1	53601242	53601803	-0.00786303	1.92656	0.00106929	0.973914	0.992735	HY	MxF
chr1	53647620	53648117	-0.244094	2.27272	3.52977	0.060276	0.388617	HY	MxF
chr1	53651337	53651636	-0.034832	1.65704	0.0529963	0.817929	0.940171	HY	MxF
chr1	53661991	53662936	-0.0863967	5.33765	1.18997	0.275336	0.643499	HY	MxF
chr1	53685813	53686606	-0.0111713	5.54676	0.0160082	0.899318	0.969668	HY	MxF
chr1	53703833	53704662	-0.112849	5.09513	2.34617	0.125591	0.490641	HY	MxF
chr1	53743700	53744470	0.140215	2.33486	1.15049	0.283447	0.650431	HY	MxF
chr1	53760271	53760576	-0.210273	1.06092	0.890367	0.345378	0.696834	HY	MxF
chr1	53791543	53792485	0.0620607	5.73166	0.435489	0.509308	0.798882	HY	MxF
chr1	53792904	53794120	-0.00144109	4.7468	0.000196528	0.988815	0.997023	HY	MxF
chr1	53831513	53831834	-0.193866	0.930187	0.630204	0.427281	0.75046	HY	MxF
chr1	53833307	53834174	0.129911	2.82777	1.09615	0.295112	0.659785	HY	MxF
chr1	53855807	53856413	0.0080482	2.04395	0.00258835	0.959424	0.988042	HY	MxF
chr1	53858995	53859480	-0.111372	2.01436	0.634485	0.425715	0.749224	HY	MxF
chr1	53878757	53879585	0.0161791	3.462	0.00747545	0.9311	0.979443	HY	MxF
chr1	53951238	53951796	-0.0749519	1.68451	0.161355	0.687912	0.887794	HY	MxF
chr1	53974920	53975395	-0.00753907	1.61817	0.00118498	0.972539	0.992182	HY	MxF
chr1	54028052	54028272	-0.100914	0.560514	0.140956	0.707332	0.895858	HY	MxF
chr1	54047843	54048321	0.00691284	2.55663	0.000950539	0.975404	0.993233	HY	MxF
chr1	54050916	54051127	-0.182889	2.1109	0.698236	0.403377	0.734298	HY	MxF
chr1	54065755	54066612	-0.106609	2.60619	0.147654	0.700787	0.893	HY	MxF
chr1	54069624	54070168	0.111464	1.09456	0.127481	0.721058	0.901936	HY	MxF
chr1	54147787	54148031	0.105513	0.934824	0.343274	0.557946	0.826096	HY	MxF
chr1	54204279	54205372	-0.358486	3.92474	2.11465	0.145896	0.515268	HY	MxF
chr1	54231478	54231676	0.00310472	0.894582	0.00018748	0.989075	0.997023	HY	MxF
chr1	54303604	54304411	0.0182797	6.03793	0.0557898	0.813279	0.938459	HY	MxF
chr1	54326533	54326988	-0.170156	1.7152	1.15175	0.283184	0.650306	HY	MxF
chr1	54355151	54355930	-0.112626	4.3012	1.67715	0.195304	0.569702	HY	MxF
chr1	54358466	54358989	0.054346	3.17094	0.108082	0.742339	0.911244	HY	MxF
chr1	54411074	54412291	-0.0302476	7.18268	0.0808075	0.776206	0.924641	HY	MxF
chr1	54425279	54425635	-0.0831854	1.57821	0.222619	0.637052	0.865437	HY	MxF
chr1	54447691	54448269	0.0984074	1.44404	0.268972	0.604022	0.850157	HY	MxF
chr1	54452173	54452446	0.0571227	0.451383	0.0428854	0.835941	0.946793	HY	MxF
chr1	54518409	54519544	0.0101567	7.06855	0.0160914	0.899058	0.9696	HY	MxF
chr1	54535667	54536043	-0.0654511	2.41694	0.297446	0.585488	0.840165	HY	MxF
chr1	54561628	54562176	0.12028	2.81627	0.594645	0.440629	0.759117	HY	MxF
chr1	54587267	54587751	-0.0129179	1.78609	0.00665559	0.934979	0.980612	HY	MxF
chr1	54665387	54666301	-0.0842279	4.99126	1.23774	0.265907	0.635978	HY	MxF
chr1	54686021	54686736	0.111829	2.15622	0.352895	0.552479	0.823446	HY	MxF
chr1	54692855	54693269	-0.0671834	2.11569	0.149905	0.698626	0.891993	HY	MxF
chr1	54696545	54697014	0.211828	2.21413	1.17228	0.278932	0.646826	HY	MxF
chr1	54703869	54704559	-0.0676101	2.64801	0.20535	0.650436	0.871279	HY	MxF
chr1	54748816	54749177	-0.516567	1.42532	6.62806	0.0100384	0.225676	HY	MxF
chr1	54750926	54751119	-0.497528	1.04273	3.563	0.059081	0.386427	HY	MxF
chr1	54752975	54753271	-0.502533	1.90156	8.31467	0.00393262	0.172021	HY	MxF
chr1	54821751	54822823	-0.185985	2.73231	2.32578	0.127246	0.492762	HY	MxF
chr1	54871579	54872779	0.00868937	5.3284	0.00745317	0.931203	0.979452	HY	MxF
chr1	54873150	54873492	-0.12996	3.68644	1.46173	0.226656	0.599238	HY	MxF
chr1	54882950	54883242	0.167224	1.2366	0.695632	0.404255	0.735024	HY	MxF
chr1	54926004	54926479	-0.208521	2.24797	0.7626	0.382516	0.720566	HY	MxF
chr1	54930169	54930623	-0.162638	1.44423	0.735752	0.391025	0.726549	HY	MxF
chr1	54940394	54941943	-0.171027	3.56017	1.2556	0.262486	0.632612	HY	MxF
chr1	54946176	54946712	-0.1142	1.71623	0.384155	0.535388	0.813927	HY	MxF
chr1	54946811	54947571	0.0132798	2.50155	0.00834145	0.927229	0.978353	HY	MxF
chr1	54953591	54954497	-0.0933551	3.97059	0.548663	0.458864	0.770677	HY	MxF
chr1	54954804	54955513	-0.211606	3.28434	2.81393	0.0934493	0.444637	HY	MxF
chr1	54964822	54965737	-0.111254	2.37206	0.572778	0.449157	0.764874	HY	MxF
chr1	55007478	55008686	-0.11181	3.78031	1.09669	0.294995	0.659749	HY	MxF
chr1	55012667	55012894	0.430703	1.72189	5.44749	0.0195964	0.276441	HY	MxF
chr1	55013156	55013877	0.0855766	2.15447	0.230246	0.631341	0.862931	HY	MxF
chr1	55033691	55033969	0.197843	0.920076	0.861182	0.353408	0.701942	HY	MxF
chr1	55070260	55070691	-0.178978	1.64252	0.937329	0.332966	0.687847	HY	MxF
chr1	55117714	55118290	0.175631	1.81874	0.980903	0.321976	0.679529	HY	MxF
chr1	55137631	55138119	-0.199767	2.39763	1.69881	0.192444	0.566881	HY	MxF
chr1	55181145	55181978	0.0704005	4.75162	0.701372	0.402323	0.733747	HY	MxF
chr1	55229869	55230735	0.0736353	6.62601	0.7426	0.388829	0.725312	HY	MxF
chr1	55266449	55267506	-0.0371578	3.98656	0.130183	0.718242	0.900894	HY	MxF
chr1	55272836	55273598	0.100065	3.30812	0.197731	0.656559	0.874356	HY	MxF
chr1	55276132	55276379	-0.0343349	1.90564	0.0494784	0.823973	0.942554	HY	MxF
chr1	55278777	55279157	-0.0861238	0.986483	0.0674061	0.795152	0.931853	HY	MxF
chr1	55327154	55327449	0.156764	1.02282	0.376554	0.539453	0.81636	HY	MxF
chr1	55352469	55353567	-0.0733293	4.56572	0.46621	0.494736	0.790905	HY	MxF
chr1	55410740	55411400	-0.145165	2.3623	1.27183	0.259424	0.629354	HY	MxF
chr1	55413925	55414317	0.124829	2.33395	0.494212	0.482055	0.784566	HY	MxF
chr1	55416140	55416705	0.227352	2.24824	2.41194	0.120413	0.48288	HY	MxF
chr1	55431235	55432063	0.124069	3.86619	0.782636	0.376336	0.717385	HY	MxF
chr1	55436990	55437341	-0.0243726	1.12742	0.0117906	0.913532	0.974036	HY	MxF
chr1	55461497	55462871	-0.228614	3.61609	2.03288	0.153928	0.524796	HY	MxF
chr1	55487566	55488306	0.103189	2.64899	0.608132	0.435492	0.755989	HY	MxF
chr1	55491544	55491886	-0.0249716	0.498945	0.00748945	0.931036	0.979443	HY	MxF
chr1	55501658	55501969	0.15715	1.16502	0.491824	0.483115	0.785047	HY	MxF
chr1	55505193	55505729	0.0120041	1.04396	0.0029541	0.956655	0.987239	HY	MxF
chr1	55518854	55519358	-0.205105	1.6846	0.838436	0.359844	0.706332	HY	MxF
chr1	55593557	55594085	0.155686	1.59488	0.631112	0.426948	0.750124	HY	MxF
chr1	55594171	55594458	0.415963	0.573806	2.09401	0.147878	0.517351	HY	MxF
chr1	55604462	55604876	0.223438	1.93851	1.2429	0.264913	0.634829	HY	MxF
chr1	55606156	55606640	0.0831969	2.68691	0.412887	0.520508	0.804909	HY	MxF
chr1	55616718	55617397	-0.0877698	3.05257	0.347083	0.555769	0.825362	HY	MxF
chr1	55660542	55661555	-0.109124	2.23944	0.516484	0.472345	0.779139	HY	MxF
chr1	55666377	55666716	-0.41748	0.59154	2.00633	0.156644	0.527733	HY	MxF
chr1	55680212	55681514	-0.0160885	5.1531	0.0351861	0.851206	0.95166	HY	MxF
chr1	55683235	55683556	-0.165239	3.18725	1.41687	0.233919	0.606609	HY	MxF
chr1	55710111	55710968	-0.00860748	2.78754	0.00321394	0.954791	0.986723	HY	MxF
chr1	55723617	55724080	-0.041773	2.71509	0.079041	0.778601	0.925393	HY	MxF
chr1	55725779	55726251	0.156732	1.85111	0.511934	0.474303	0.780285	HY	MxF
chr1	55742990	55743629	-0.159869	2.83293	1.6114	0.204295	0.578319	HY	MxF
chr1	55841281	55841731	0.138101	1.58047	0.715127	0.397747	0.730917	HY	MxF
chr1	55939930	55940284	0.526676	1.29021	3.07446	0.079531	0.422618	HY	MxF
chr1	56106626	56107315	0.125163	2.28838	0.538211	0.463175	0.773765	HY	MxF
chr1	56688669	56688942	0.379301	0.28705	2.15331	0.142263	0.510958	HY	MxF
chr1	56714777	56715428	-0.217812	2.69554	1.52367	0.217066	0.589816	HY	MxF
chr1	56721564	56721878	-0.382466	0.87918	2.60426	0.106577	0.463881	HY	MxF
chr1	56794643	56794859	-0.0259509	0.496926	0.00943016	0.92264	0.977249	HY	MxF
chr1	56795797	56796463	0.000647392	2.08045	1.20471e-05	0.997231	0.999065	HY	MxF
chr1	56890298	56891346	0.289557	3.82556	6.63925	0.00997558	0.225234	HY	MxF
chr1	56898732	56899110	0.112081	1.24714	0.276179	0.599217	0.847586	HY	MxF
chr1	56907334	56907608	-0.139525	1.24025	0.287347	0.591926	0.843601	HY	MxF
chr1	56938423	56938970	0.310191	2.28574	4.51635	0.0335723	0.324757	HY	MxF
chr1	56943079	56943693	0.0901374	1.58306	0.23685	0.62649	0.861011	HY	MxF
chr1	56968232	56968702	0.169979	1.97133	0.965571	0.325787	0.682798	HY	MxF
chr1	56974176	56974496	-0.0616891	1.20594	0.0889003	0.76558	0.920394	HY	MxF
chr1	56976902	56977420	0.15157	1.48388	0.505775	0.476974	0.781856	HY	MxF
chr1	56982038	56982957	0.0824361	3.56213	0.36177	0.547525	0.820734	HY	MxF
chr1	56991071	56991666	0.196	3.52061	1.9634	0.16115	0.532931	HY	MxF
chr1	56992531	56992739	0.27701	1.30006	1.81783	0.177572	0.552207	HY	MxF
chr1	57043975	57045210	0.216873	3.14835	2.24553	0.134001	0.500644	HY	MxF
chr1	57110774	57111398	0.247693	1.52752	1.78815	0.181152	0.556495	HY	MxF
chr1	57239784	57240420	0.0398444	2.0409	0.081838	0.774822	0.923993	HY	MxF
chr1	57286542	57287156	0.280994	2.04767	3.98076	0.0460228	0.357495	HY	MxF
chr1	57297511	57297975	0.175005	2.36124	1.6388	0.200491	0.575121	HY	MxF
chr1	57376360	57376680	0.0133264	1.06346	0.00324786	0.954553	0.986694	HY	MxF
chr1	57439699	57440321	0.64929	1.31589	3.17385	0.0748258	0.415739	HY	MxF
chr1	57441023	57441365	0.183906	0.976603	0.714806	0.397853	0.730929	HY	MxF
chr1	57772992	57773639	0.101267	4.13282	0.253191	0.614837	0.855311	HY	MxF
chr1	58452210	58452456	0.21753	1.61292	1.4848	0.223025	0.596026	HY	MxF
chr1	58715573	58716288	0.218044	1.55892	1.37238	0.241404	0.613753	HY	MxF
chr1	58790201	58790695	-0.26285	1.66002	1.32277	0.250096	0.620508	HY	MxF
chr1	58857713	58858313	0.0861695	2.81128	0.169617	0.680453	0.885361	HY	MxF
chr1	58963255	58963475	0.38318	1.04452	2.48627	0.114844	0.47569	HY	MxF
chr1	58981454	58981917	0.0659421	2.14546	0.256182	0.612755	0.854322	HY	MxF
chr1	59011605	59012767	0.0881874	6.60246	0.873545	0.349976	0.699921	HY	MxF
chr1	59041946	59043238	-0.0504082	2.69384	0.07619	0.782529	0.92659	HY	MxF
chr1	59049207	59049649	0.186178	1.81068	0.9228	0.336741	0.690697	HY	MxF
[truncated: 232,502+ more rows]

## Sheet: RNA-seq
EnsemblID	logFC	logCPM	LR	PValue	FDR	Age_group	Contrast
ENSG00000000419	-0.0544794	4.64444	0.228099	0.632937	0.995704	HY	MxF
ENSG00000000457	-0.117808	4.64002	2.16767	0.140939	0.995704	HY	MxF
ENSG00000000460	-0.0364177	3.29504	0.0790517	0.778587	0.995704	HY	MxF
ENSG00000000938	0.106661	9.32235	0.572081	0.449433	0.995704	HY	MxF
ENSG00000000971	0.576817	3.44141	2.3421	0.12592	0.995704	HY	MxF
ENSG00000001036	-0.00710085	5.33549	0.00299883	0.956328	0.996985	HY	MxF
ENSG00000001084	0.0339326	5.40595	0.14154	0.706755	0.995704	HY	MxF
ENSG00000001167	0.0279113	5.92497	0.0812647	0.775591	0.995704	HY	MxF
ENSG00000001460	-0.0283881	2.16442	0.0433998	0.834974	0.995704	HY	MxF
ENSG00000001461	-0.142924	6.23921	1.47102	0.225185	0.995704	HY	MxF
ENSG00000001561	0.0917213	5.07294	0.245995	0.619909	0.995704	HY	MxF
ENSG00000001629	-0.0766133	6.2829	1.15072	0.283398	0.995704	HY	MxF
ENSG00000001630	-0.00227654	4.48016	0.000292476	0.986355	0.997181	HY	MxF
ENSG00000001631	-0.127852	5.49436	1.71394	0.190475	0.995704	HY	MxF
ENSG00000002016	0.101492	3.85702	0.61576	0.432627	0.995704	HY	MxF
ENSG00000002330	0.183414	3.6706	1.56544	0.21087	0.995704	HY	MxF
ENSG00000002549	-0.0417245	6.67961	0.0226393	0.880399	0.996985	HY	MxF
ENSG00000002587	0.707355	0.984267	4.37151	0.0365445	0.995704	HY	MxF
ENSG00000002822	0.0588097	5.5268	0.162518	0.686848	0.995704	HY	MxF
ENSG00000002834	0.117601	8.56317	1.48225	0.223423	0.995704	HY	MxF
ENSG00000002919	-0.0747628	5.24109	0.647274	0.421089	0.995704	HY	MxF
ENSG00000002933	-0.342044	4.96501	0.210081	0.646704	0.995704	HY	MxF
ENSG00000003056	0.121259	8.06959	2.83967	0.0919631	0.995704	HY	MxF
ENSG00000003147	0.0598853	1.78202	0.0998044	0.752064	0.995704	HY	MxF
ENSG00000003249	0.220657	2.1554	0.372315	0.541745	0.995704	HY	MxF
ENSG00000003393	-0.251432	4.44907	3.59932	0.0578034	0.995704	HY	MxF
ENSG00000003400	-0.0613537	6.32833	0.486703	0.485402	0.995704	HY	MxF
ENSG00000003402	-0.00811122	7.709	0.00868332	0.925757	0.996985	HY	MxF
ENSG00000003436	-0.13872	3.69244	0.485661	0.485869	0.995704	HY	MxF
ENSG00000003509	-0.13209	4.28414	2.09019	0.148247	0.995704	HY	MxF
ENSG00000003756	-0.0369257	7.89819	0.190079	0.662851	0.995704	HY	MxF
ENSG00000003987	0.0456749	1.51216	0.0423378	0.836977	0.995704	HY	MxF
ENSG00000004059	0.0621746	6.60279	0.327058	0.567397	0.995704	HY	MxF
ENSG00000004139	-0.0134429	5.03879	0.0138831	0.906205	0.996985	HY	MxF
ENSG00000004142	0.0980585	5.59401	2.24732	0.133846	0.995704	HY	MxF
ENSG00000004399	0.0221348	7.49705	0.0219517	0.882216	0.996985	HY	MxF
ENSG00000004455	0.100185	6.93977	2.70853	0.0998126	0.995704	HY	MxF
ENSG00000004468	0.170145	4.06472	0.505824	0.476952	0.995704	HY	MxF
ENSG00000004478	0.0881407	5.55941	0.755908	0.384612	0.995704	HY	MxF
ENSG00000004487	0.0413125	6.07272	0.606669	0.436045	0.995704	HY	MxF
ENSG00000004534	0.187571	7.79562	2.74689	0.0974437	0.995704	HY	MxF
ENSG00000004660	0.124389	4.09379	0.581442	0.445748	0.995704	HY	MxF
ENSG00000004700	0.0311414	6.63311	0.129101	0.719366	0.995704	HY	MxF
ENSG00000004766	-0.198741	5.08891	2.93957	0.0864336	0.995704	HY	MxF
ENSG00000004777	0.375302	3.59445	2.10369	0.146944	0.995704	HY	MxF
ENSG00000004779	-0.0818428	4.51526	0.721148	0.395767	0.995704	HY	MxF
ENSG00000004799	-0.518758	5.67858	1.62542	0.202337	0.995704	HY	MxF
ENSG00000004809	0.549899	1.18854	1.85462	0.173247	0.995704	HY	MxF
ENSG00000004838	0.156538	1.21365	0.386243	0.534281	0.995704	HY	MxF
ENSG00000004864	-0.00653983	3.83042	0.00315276	0.955223	0.996985	HY	MxF
ENSG00000004866	0.107164	3.01301	0.709149	0.399727	0.995704	HY	MxF
ENSG00000004897	-0.0080998	6.10321	0.00836451	0.927129	0.996985	HY	MxF
ENSG00000004939	-1.08188	4.84899	1.44066	0.230033	0.995704	HY	MxF
ENSG00000004975	0.0540898	5.17605	0.429686	0.512143	0.995704	HY	MxF
ENSG00000005007	0.031028	7.04384	0.165394	0.684238	0.995704	HY	MxF
ENSG00000005020	-0.0740743	7.04128	0.299396	0.584261	0.995704	HY	MxF
ENSG00000005059	-0.140411	6.43229	2.44114	0.118191	0.995704	HY	MxF
ENSG00000005075	0.0753821	5.00797	0.678057	0.410257	0.995704	HY	MxF
ENSG00000005100	0.0989422	4.70308	0.87713	0.348989	0.995704	HY	MxF
ENSG00000005102	-0.479817	1.7588	1.96933	0.160519	0.995704	HY	MxF
ENSG00000005156	-0.0758242	5.04224	0.720345	0.396031	0.995704	HY	MxF
ENSG00000005175	0.0435718	5.24586	0.158157	0.690859	0.995704	HY	MxF
ENSG00000005187	-0.22202	2.53003	4.14984	0.0416384	0.995704	HY	MxF
ENSG00000005194	-0.0689747	4.84187	0.827013	0.363138	0.995704	HY	MxF
ENSG00000005238	0.0863207	5.83888	0.444721	0.504853	0.995704	HY	MxF
ENSG00000005249	-0.0932532	6.47843	0.10991	0.740247	0.995704	HY	MxF
ENSG00000005339	0.0610874	8.11683	0.203986	0.651523	0.995704	HY	MxF
ENSG00000005379	0.305786	6.23222	1.50105	0.220509	0.995704	HY	MxF
ENSG00000005381	1.39441	4.05486	7.84486	0.00509653	0.995704	HY	MxF
ENSG00000005436	-0.0583874	4.54515	0.310496	0.577376	0.995704	HY	MxF
ENSG00000005448	-0.0288909	3.42214	0.0453992	0.831272	0.995704	HY	MxF
ENSG00000005469	0.0966647	3.64653	0.679914	0.409616	0.995704	HY	MxF
ENSG00000005471	0.29262	2.09975	0.849572	0.356674	0.995704	HY	MxF
ENSG00000005483	0.0911597	7.96639	0.484064	0.486587	0.995704	HY	MxF
ENSG00000005486	0.120453	5.11929	1.50203	0.220359	0.995704	HY	MxF
ENSG00000005513	0.439522	1.54869	2.1851	0.139352	0.995704	HY	MxF
ENSG00000005700	-0.166469	6.44857	2.81689	0.093277	0.995704	HY	MxF
ENSG00000005801	-0.172709	4.47879	4.20361	0.0403379	0.995704	HY	MxF
ENSG00000005810	-0.284546	8.63092	2.75516	0.0969414	0.995704	HY	MxF
ENSG00000005812	-0.0839732	6.57385	0.328765	0.566387	0.995704	HY	MxF
ENSG00000005844	0.26367	9.61353	4.90903	0.0267166	0.995704	HY	MxF
ENSG00000005882	0.0586201	4.56503	0.300607	0.583502	0.995704	HY	MxF
ENSG00000005884	0.113075	3.20888	0.497059	0.480795	0.995704	HY	MxF
ENSG00000005955	-0.0230654	6.94531	0.100453	0.751287	0.995704	HY	MxF
ENSG00000005961	0.105215	6.57141	0.0666247	0.796316	0.995704	HY	MxF
ENSG00000006007	-0.0191884	6.15332	0.0456228	0.830863	0.995704	HY	MxF
ENSG00000006015	-0.00644656	5.427	0.00218254	0.962738	0.996985	HY	MxF
ENSG00000006016	0.0912515	1.38628	0.0824721	0.773975	0.995704	HY	MxF
ENSG00000006025	0.13008	5.38196	0.927747	0.335449	0.995704	HY	MxF
ENSG00000006075	0.561435	4.61325	1.03385	0.309255	0.995704	HY	MxF
ENSG00000006114	-0.0347522	7.63554	0.128102	0.720408	0.995704	HY	MxF
ENSG00000006118	-0.33613	1.08153	0.450067	0.502303	0.995704	HY	MxF
ENSG00000006125	0.0138204	7.9673	0.0210775	0.884568	0.996985	HY	MxF
ENSG00000006194	0.0223329	5.91956	0.0986519	0.753453	0.995704	HY	MxF
ENSG00000006282	0.00238093	5.16875	9.00719e-05	0.992428	0.998459	HY	MxF
ENSG00000006432	0.159479	3.74719	0.988681	0.320065	0.995704	HY	MxF
ENSG00000006451	0.0121886	5.26507	0.0111674	0.91584	0.996985	HY	MxF
ENSG00000006453	-0.227638	1.30047	0.95235	0.329122	0.995704	HY	MxF
ENSG00000006459	-0.110913	7.11494	0.741052	0.389324	0.995704	HY	MxF
ENSG00000006530	0.0448385	5.25567	0.254118	0.61419	0.995704	HY	MxF
ENSG00000006534	0.170022	6.062	1.05231	0.304975	0.995704	HY	MxF
ENSG00000006555	0.348498	3.71932	3.70928	0.0541108	0.995704	HY	MxF
ENSG00000006576	0.0208152	5.70696	0.0359335	0.849653	0.995704	HY	MxF
ENSG00000006607	0.200752	3.68332	2.63231	0.104709	0.995704	HY	MxF
ENSG00000006625	0.0674287	3.74956	0.513264	0.473729	0.995704	HY	MxF
ENSG00000006634	-0.0834192	3.99469	0.58865	0.442942	0.995704	HY	MxF
ENSG00000006638	0.352964	3.06662	3.13186	0.0767763	0.995704	HY	MxF
ENSG00000006652	0.000681328	5.44055	2.40329e-05	0.996089	0.999648	HY	MxF
ENSG00000006695	0.0255158	4.25772	0.129608	0.718839	0.995704	HY	MxF
ENSG00000006712	0.0714093	5.64573	0.68391	0.408244	0.995704	HY	MxF
ENSG00000006715	-0.211808	6.31611	4.10227	0.0428256	0.995704	HY	MxF
ENSG00000006740	0.15968	1.19342	0.199969	0.654746	0.995704	HY	MxF
ENSG00000006744	0.0167457	5.98376	0.0857098	0.769704	0.995704	HY	MxF
ENSG00000006831	0.0111372	6.38382	0.019005	0.890352	0.996985	HY	MxF
ENSG00000006837	-0.1723	0.997531	0.319314	0.57202	0.995704	HY	MxF
ENSG00000007038	-0.320363	1.19684	0.369845	0.543089	0.995704	HY	MxF
ENSG00000007047	0.200845	5.10562	2.39388	0.121811	0.995704	HY	MxF
ENSG00000007080	0.217184	4.6753	2.27832	0.131194	0.995704	HY	MxF
ENSG00000007129	0.0345226	3.97708	0.0450966	0.831827	0.995704	HY	MxF
ENSG00000007168	-0.0847806	7.6265	0.662091	0.415823	0.995704	HY	MxF
ENSG00000007202	-0.0104266	8.33484	0.0233781	0.878478	0.996985	HY	MxF
ENSG00000007237	0.0791013	8.03767	0.255931	0.61293	0.995704	HY	MxF
ENSG00000007255	0.0997566	4.24281	0.746626	0.387547	0.995704	HY	MxF
ENSG00000007264	0.222216	5.91379	0.847251	0.357331	0.995704	HY	MxF
ENSG00000007312	0.328886	5.97137	1.93831	0.163853	0.995704	HY	MxF
ENSG00000007341	-0.203292	3.59098	1.59815	0.206166	0.995704	HY	MxF
ENSG00000007372	-0.201936	1.49661	0.84084	0.359157	0.995704	HY	MxF
ENSG00000007376	0.0889858	4.63218	0.351718	0.553142	0.995704	HY	MxF
ENSG00000007392	0.146354	6.44729	1.81502	0.177907	0.995704	HY	MxF
ENSG00000007402	0.555777	4.25976	3.39535	0.0653805	0.995704	HY	MxF
ENSG00000007516	-0.328553	3.65262	0.789638	0.37421	0.995704	HY	MxF
ENSG00000007520	-0.0322942	4.91754	0.0632809	0.801383	0.995704	HY	MxF
ENSG00000007541	0.171794	4.80031	2.03785	0.153426	0.995704	HY	MxF
ENSG00000007545	0.171265	5.86424	2.52928	0.111751	0.995704	HY	MxF
ENSG00000007923	0.0569756	5.49926	0.76388	0.382117	0.995704	HY	MxF
ENSG00000007944	0.12603	5.98132	0.644928	0.421932	0.995704	HY	MxF
ENSG00000007968	0.397676	4.10561	4.28763	0.0383906	0.995704	HY	MxF
ENSG00000008018	-0.0504108	6.46001	0.382388	0.536328	0.995704	HY	MxF
ENSG00000008083	0.0149933	6.52451	0.0460659	0.830056	0.995704	HY	MxF
ENSG00000008128	0.0195546	6.5988	0.0141338	0.905366	0.996985	HY	MxF
ENSG00000008130	0.0237001	7.99377	0.035236	0.851102	0.995704	HY	MxF
ENSG00000008226	0.0809331	3.37953	0.198071	0.656282	0.995704	HY	MxF
ENSG00000008256	0.173827	4.47215	1.79047	0.180869	0.995704	HY	MxF
ENSG00000008277	-0.197028	2.64795	1.02825	0.310571	0.995704	HY	MxF
ENSG00000008282	-0.0145421	5.87428	0.0127824	0.909984	0.996985	HY	MxF
ENSG00000008283	0.154932	4.87093	1.19577	0.274169	0.995704	HY	MxF
ENSG00000008294	-0.0777823	6.52204	1.03851	0.308169	0.995704	HY	MxF
ENSG00000008300	0.424045	3.19551	4.64387	0.0311647	0.995704	HY	MxF
ENSG00000008311	-0.345123	2.77938	2.24988	0.133624	0.995704	HY	MxF
ENSG00000008324	-0.0259569	4.0982	0.0760171	0.782769	0.995704	HY	MxF
ENSG00000008382	0.0304168	4.16639	0.0615753	0.804023	0.995704	HY	MxF
ENSG00000008394	-0.0687494	4.2163	0.141363	0.70693	0.995704	HY	MxF
ENSG00000008405	0.0816567	4.72732	0.806351	0.369201	0.995704	HY	MxF
ENSG00000008438	0.414085	2.08892	0.256187	0.612752	0.995704	HY	MxF
ENSG00000008441	-0.0571881	3.66685	0.0753904	0.783644	0.995704	HY	MxF
ENSG00000008513	-0.0012451	7.67927	0.000221177	0.988134	0.997538	HY	MxF
ENSG00000008516	0.272512	5.26572	0.660813	0.416273	0.995704	HY	MxF
ENSG00000008517	0.173441	7.94389	0.542484	0.461405	0.995704	HY	MxF
ENSG00000008710	-0.0369989	7.15124	0.0998403	0.752021	0.995704	HY	MxF
ENSG00000008838	0.153018	5.88552	3.72389	0.0536392	0.995704	HY	MxF
ENSG00000008853	0.148052	4.63873	1.11079	0.29191	0.995704	HY	MxF
ENSG00000008869	-0.120517	6.65409	1.35693	0.24407	0.995704	HY	MxF
ENSG00000008952	-0.0981685	7.2651	0.956565	0.328054	0.995704	HY	MxF
ENSG00000008988	-0.0509736	9.84093	0.243732	0.621523	0.995704	HY	MxF
ENSG00000009307	-0.103675	9.58493	2.79933	0.094304	0.995704	HY	MxF
ENSG00000009335	0.0126243	6.89416	0.0499795	0.823099	0.995704	HY	MxF
ENSG00000009413	-0.18067	6.4083	1.77243	0.183082	0.995704	HY	MxF
ENSG00000009724	-0.159378	2.7811	0.844008	0.358253	0.995704	HY	MxF
ENSG00000009780	0.081954	3.96559	0.78691	0.375036	0.995704	HY	MxF
ENSG00000009790	0.0733227	8.64842	0.457728	0.498687	0.995704	HY	MxF
ENSG00000009830	0.0913479	3.13389	0.446488	0.504007	0.995704	HY	MxF
ENSG00000009844	-0.144972	5.62277	2.18409	0.139444	0.995704	HY	MxF
ENSG00000009950	-0.0097938	0.895472	0.00106338	0.973986	0.996985	HY	MxF
ENSG00000009954	-0.0659879	7.32975	0.883696	0.347191	0.995704	HY	MxF
ENSG00000010017	0.0515811	5.88047	0.635464	0.425358	0.995704	HY	MxF
ENSG00000010030	1.19391	1.17113	4.83288	0.027922	0.995704	HY	MxF
ENSG00000010072	-0.0122437	3.87407	0.0110033	0.916458	0.996985	HY	MxF
ENSG00000010165	-0.0327597	5.1889	0.0705059	0.790602	0.995704	HY	MxF
ENSG00000010219	0.0141229	3.36928	0.0170121	0.896226	0.996985	HY	MxF
ENSG00000010244	-0.0752956	8.29922	0.881589	0.347767	0.995704	HY	MxF
ENSG00000010256	-0.0143073	6.47373	0.0174432	0.894927	0.996985	HY	MxF
ENSG00000010270	0.0207525	5.11856	0.0494711	0.823986	0.995704	HY	MxF
ENSG00000010278	-0.223795	4.62314	0.35196	0.553006	0.995704	HY	MxF
ENSG00000010292	0.00475573	6.68932	0.00269943	0.958564	0.996985	HY	MxF
ENSG00000010295	0.210667	6.41908	2.22697	0.135619	0.995704	HY	MxF
ENSG00000010310	0.223929	2.70124	0.883116	0.34735	0.995704	HY	MxF
ENSG00000010318	0.0549282	2.66486	0.144505	0.703843	0.995704	HY	MxF
ENSG00000010319	0.542988	0.804239	2.54721	0.110489	0.995704	HY	MxF
ENSG00000010322	-0.00663549	7.4232	0.00604826	0.938011	0.996985	HY	MxF
ENSG00000010327	0.225226	7.96793	1.10521	0.293126	0.995704	HY	MxF
ENSG00000010361	0.0145819	3.11749	0.0182824	0.892444	0.996985	HY	MxF
ENSG00000010539	-0.150229	3.98147	0.733631	0.391709	0.995704	HY	MxF
ENSG00000010610	-0.00278654	8.94925	0.000376852	0.984512	0.997181	HY	MxF
ENSG00000010626	-0.265957	2.13574	1.61279	0.2041	0.995704	HY	MxF
ENSG00000010704	-0.0867869	4.07957	0.390455	0.53206	0.995704	HY	MxF
ENSG00000010803	0.0779042	4.20581	0.591535	0.441826	0.995704	HY	MxF
ENSG00000010810	-0.0033306	8.39455	0.00179125	0.966241	0.996985	HY	MxF
ENSG00000010818	-0.159403	7.31219	1.03967	0.307898	0.995704	HY	MxF
ENSG00000011007	0.0619577	6.07176	0.480024	0.488411	0.995704	HY	MxF
ENSG00000011009	0.126658	5.69045	2.22532	0.135765	0.995704	HY	MxF
ENSG00000011021	0.0982346	5.06332	0.766206	0.381393	0.995704	HY	MxF
ENSG00000011028	0.309716	1.95819	1.10423	0.29334	0.995704	HY	MxF
ENSG00000011052	-0.0372236	5.59521	0.0159784	0.899411	0.996985	HY	MxF
ENSG00000011105	0.0438863	3.03306	0.0169785	0.896328	0.996985	HY	MxF
ENSG00000011114	-0.0538851	5.68625	0.373812	0.540934	0.995704	HY	MxF
ENSG00000011132	0.165534	4.97429	1.7613	0.184462	0.995704	HY	MxF
ENSG00000011143	-0.0992994	3.32693	0.761537	0.382848	0.995704	HY	MxF
ENSG00000011198	-0.233093	4.29336	1.70608	0.191495	0.995704	HY	MxF
ENSG00000011243	0.0927294	6.73492	1.178	0.277763	0.995704	HY	MxF
ENSG00000011258	-0.036124	5.84145	0.160299	0.688881	0.995704	HY	MxF
ENSG00000011260	0.0162694	5.35261	0.0513033	0.820811	0.995704	HY	MxF
ENSG00000011275	-0.0351544	7.07859	0.224065	0.63596	0.995704	HY	MxF
ENSG00000011295	-0.0772211	5.38264	0.553771	0.456781	0.995704	HY	MxF
ENSG00000011304	0.100869	8.08063	1.30437	0.253417	0.995704	HY	MxF
ENSG00000011376	-0.0881698	4.28043	0.763782	0.382147	0.995704	HY	MxF
ENSG00000011405	-0.187768	5.98458	2.60428	0.106576	0.995704	HY	MxF
ENSG00000011422	-0.131044	5.80227	0.29468	0.587237	0.995704	HY	MxF
ENSG00000011451	0.249449	5.48311	2.54372	0.110734	0.995704	HY	MxF
ENSG00000011454	-0.0595497	6.00948	0.798304	0.371601	0.995704	HY	MxF
ENSG00000011478	0.123518	2.87086	0.834422	0.360997	0.995704	HY	MxF
ENSG00000011485	-0.0761592	5.46634	0.302085	0.582578	0.995704	HY	MxF
ENSG00000011523	-0.191163	5.71175	1.91941	0.165922	0.995704	HY	MxF
ENSG00000011566	-0.163496	3.69764	1.72553	0.188983	0.995704	HY	MxF
ENSG00000011590	-0.121433	1.22495	0.159288	0.689813	0.995704	HY	MxF
ENSG00000011600	0.00978094	8.14254	0.00320778	0.954834	0.996985	HY	MxF
ENSG00000011638	-0.147428	3.81258	2.05596	0.151611	0.995704	HY	MxF
ENSG00000012048	-0.173902	3.11817	1.74314	0.186741	0.995704	HY	MxF
ENSG00000012061	0.0940298	6.00042	0.778108	0.37772	0.995704	HY	MxF
ENSG00000012124	0.382281	6.21675	1.55907	0.211801	0.995704	HY	MxF
ENSG00000012223	0.548804	6.7766	0.317446	0.573147	0.995704	HY	MxF
ENSG00000012232	0.0654286	6.19089	0.512341	0.474127	0.995704	HY	MxF
ENSG00000012660	-0.0391385	7.46486	0.227746	0.6332	0.995704	HY	MxF
ENSG00000012779	0.0208438	7.80473	0.0201496	0.88712	0.996985	HY	MxF
ENSG00000012822	0.131064	7.23911	1.77885	0.182291	0.995704	HY	MxF
ENSG00000012963	0.0122811	5.35397	0.0255819	0.872926	0.996645	HY	MxF
ENSG00000012983	0.0634995	5.33147	0.42685	0.513539	0.995704	HY	MxF
ENSG00000013016	0.237823	4.93736	1.31096	0.25222	0.995704	HY	MxF
ENSG00000013275	0.0911231	5.83738	1.57147	0.209994	0.995704	HY	MxF
ENSG00000013288	0.00327872	7.06105	0.00131132	0.971113	0.996985	HY	MxF
ENSG00000013297	0.174442	1.09976	0.277769	0.598167	0.995704	HY	MxF
ENSG00000013306	-0.242456	6.16093	1.44107	0.229966	0.995704	HY	MxF
ENSG00000013364	0.0349244	8.17272	0.123473	0.725298	0.995704	HY	MxF
ENSG00000013374	0.0615788	6.91415	0.682255	0.408811	0.995704	HY	MxF
ENSG00000013375	-0.0519959	4.27702	0.216735	0.641539	0.995704	HY	MxF
ENSG00000013392	-0.0118319	2.07271	0.00717419	0.932499	0.996985	HY	MxF
ENSG00000013441	-0.0545191	7.66204	0.107689	0.74279	0.995704	HY	MxF
ENSG00000013503	-0.139158	3.49621	0.769846	0.380265	0.995704	HY	MxF
ENSG00000013523	-0.0311427	5.16649	0.127901	0.720618	0.995704	HY	MxF
ENSG00000013561	-0.0821028	5.20647	0.671519	0.412523	0.995704	HY	MxF
ENSG00000013573	0.344056	5.39999	0.68517	0.407812	0.995704	HY	MxF
ENSG00000013583	0.0446373	4.30527	0.0339665	0.853778	0.995704	HY	MxF
ENSG00000013725	0.0489751	7.67731	0.0940176	0.75913	0.995704	HY	MxF
ENSG00000013810	0.0833346	6.73213	0.871651	0.350499	0.995704	HY	MxF
ENSG00000014123	-0.103607	5.99084	0.784363	0.37581	0.995704	HY	MxF
ENSG00000014138	0.015346	4.37571	0.0408804	0.839769	0.995704	HY	MxF
ENSG00000014164	0.136454	5.13846	0.79404	0.372881	0.995704	HY	MxF
ENSG00000014216	0.141642	7.60092	2.09771	0.14752	0.995704	HY	MxF
ENSG00000014257	-0.111223	4.85583	0.428984	0.512488	0.995704	HY	MxF
ENSG00000014641	-0.0821879	6.00646	1.42792	0.232103	0.995704	HY	MxF
ENSG00000014824	-0.0719373	5.6075	0.566594	0.451616	0.995704	HY	MxF
ENSG00000014914	0.104459	5.07039	0.358271	0.549468	0.995704	HY	MxF
ENSG00000014919	-0.0413428	5.53712	0.261267	0.609251	0.995704	HY	MxF
ENSG00000015133	0.140058	8.14632	2.6555	0.103192	0.995704	HY	MxF
ENSG00000015153	-0.100002	4.65572	0.517061	0.472098	0.995704	HY	MxF
ENSG00000015171	0.0169358	6.23655	0.0259108	0.872118	0.996645	HY	MxF
ENSG00000015475	0.0950696	6.18691	0.512601	0.474015	0.995704	HY	MxF
ENSG00000015479	-0.0367032	8.61923	0.281467	0.595741	0.995704	HY	MxF
ENSG00000015532	0.0278891	4.99141	0.0762781	0.782406	0.995704	HY	MxF
ENSG00000015568	-0.308265	4.25737	0.330725	0.565233	0.995704	HY	MxF
ENSG00000015676	-0.0478471	6.08718	0.354165	0.551765	0.995704	HY	MxF
ENSG00000016864	-0.0346933	5.19167	0.337603	0.561216	0.995704	HY	MxF
ENSG00000017260	0.0168225	6.18055	0.060878	0.805114	0.995704	HY	MxF
ENSG00000017797	-0.0246167	6.76453	0.150739	0.69783	0.995704	HY	MxF
ENSG00000018189	-0.0199061	5.38114	0.0402188	0.841053	0.995704	HY	MxF
ENSG00000018280	-0.04415	8.07615	0.0430148	0.835697	0.995704	HY	MxF
ENSG00000018510	-0.12998	6.25708	1.91965	0.165896	0.995704	HY	MxF
ENSG00000018699	-0.129304	4.43454	1.75766	0.184917	0.995704	HY	MxF
ENSG00000018869	-0.0216485	2.34147	0.0159133	0.899615	0.996985	HY	MxF
ENSG00000019102	0.616127	0.809639	3.36895	0.066436	0.995704	HY	MxF
ENSG00000019144	-0.200061	1.85426	0.575854	0.447942	0.995704	HY	MxF
ENSG00000019169	-0.409819	4.34953	1.11135	0.291789	0.995704	HY	MxF
ENSG00000019485	0.0976093	2.20651	0.345454	0.556698	0.995704	HY	MxF
ENSG00000019582	0.0825853	11.6954	0.31435	0.575023	0.995704	HY	MxF
ENSG00000019991	-0.106633	4.23679	0.360791	0.548067	0.995704	HY	MxF
ENSG00000019995	-0.00717081	5.84766	0.00934896	0.922973	0.996985	HY	MxF
ENSG00000020129	0.09625	4.71344	0.892951	0.344679	0.995704	HY	MxF
ENSG00000020181	0.491359	3.61634	3.24657	0.0715731	0.995704	HY	MxF
ENSG00000020256	0.157041	3.88983	3.41632	0.0645546	0.995704	HY	MxF
ENSG00000020426	-0.108899	2.80375	0.758647	0.383752	0.995704	HY	MxF
ENSG00000020577	-0.0614125	3.40533	0.055391	0.813935	0.995704	HY	MxF
ENSG00000020633	0.411329	8.15855	3.1385	0.0764642	0.995704	HY	MxF
ENSG00000020922	0.112185	5.19285	0.835907	0.36057	0.995704	HY	MxF
ENSG00000021300	-0.150599	4.44693	0.551619	0.457657	0.995704	HY	MxF
ENSG00000021355	-0.00498268	7.95282	0.00244918	0.960529	0.996985	HY	MxF
ENSG00000021574	-0.0182975	5.88635	0.0374474	0.846557	0.995704	HY	MxF
ENSG00000021762	0.504358	6.0905	5.32802	0.0209852	0.995704	HY	MxF
ENSG00000021776	-0.117811	6.52681	1.43784	0.230489	0.995704	HY	MxF
ENSG00000021826	-0.108471	1.07019	0.121496	0.727417	0.995704	HY	MxF
ENSG00000022277	-0.033933	6.68203	0.278726	0.597537	0.995704	HY	MxF
ENSG00000022556	-0.33291	3.52461	0.649922	0.420141	0.995704	HY	MxF
ENSG00000022567	0.14864	4.67047	1.05278	0.304868	0.995704	HY	MxF
ENSG00000022840	0.0351838	7.45983	0.183149	0.668681	0.995704	HY	MxF
ENSG00000022976	-0.0419706	4.41603	0.23582	0.627241	0.995704	HY	MxF
ENSG00000023041	0.0861515	5.64455	1.54915	0.21326	0.995704	HY	MxF
ENSG00000023171	-0.0817181	4.39551	0.255448	0.613265	0.995704	HY	MxF
ENSG00000023191	0.0280383	7.48071	0.0508323	0.821621	0.995704	HY	MxF
ENSG00000023228	-0.0427474	6.1727	0.230623	0.631062	0.995704	HY	MxF
ENSG00000023287	-0.100338	6.76248	0.877666	0.348842	0.995704	HY	MxF
ENSG00000023318	-0.0757582	6.63619	0.560783	0.453945	0.995704	HY	MxF
ENSG00000023330	0.105149	5.09927	0.769397	0.380404	0.995704	HY	MxF
ENSG00000023445	-0.173148	7.97213	0.836502	0.360399	0.995704	HY	MxF
ENSG00000023516	-0.151922	6.95155	1.07756	0.299244	0.995704	HY	MxF
ENSG00000023572	0.115345	2.00225	0.646968	0.421199	0.995704	HY	MxF
ENSG00000023608	-0.0760074	2.71009	0.195255	0.658579	0.995704	HY	MxF
ENSG00000023697	-0.00482221	4.48968	0.00274118	0.958245	0.996985	HY	MxF
ENSG00000023734	-0.0332362	6.04219	0.206257	0.649717	0.995704	HY	MxF
ENSG00000023839	-0.0454798	2.04596	0.0791248	0.778487	0.995704	HY	MxF
ENSG00000023892	0.0867592	7.36326	1.10073	0.294107	0.995704	HY	MxF
ENSG00000023902	-0.0135925	7.68873	0.0143753	0.904565	0.996985	HY	MxF
ENSG00000023909	-0.0738102	4.36956	0.249521	0.617412	0.995704	HY	MxF
ENSG00000024048	-0.191418	7.12619	2.71395	0.0994744	0.995704	HY	MxF
ENSG00000024862	-0.125193	4.42214	1.30471	0.253355	0.995704	HY	MxF
ENSG00000025039	-0.0249327	4.07593	0.023836	0.877303	0.996985	HY	MxF
ENSG00000025156	-0.290649	4.24772	4.83713	0.0278532	0.995704	HY	MxF
ENSG00000025293	-0.0835346	6.77684	1.51985	0.217641	0.995704	HY	MxF
ENSG00000025434	0.154722	2.6457	0.743303	0.388605	0.995704	HY	MxF
ENSG00000025708	-0.0955062	8.65394	0.111855	0.738042	0.995704	HY	MxF
ENSG00000025770	0.0316952	5.15776	0.10059	0.751123	0.995704	HY	MxF
ENSG00000025772	0.00379282	3.73955	0.000719299	0.978604	0.996985	HY	MxF
ENSG00000025796	0.126508	6.60491	0.451263	0.501736	0.995704	HY	MxF
ENSG00000025800	0.0192621	6.77024	0.118886	0.730246	0.995704	HY	MxF
ENSG00000026025	-0.0257901	10.9227	0.0346197	0.852395	0.995704	HY	MxF
ENSG00000026036	-0.163668	4.37304	1.13974	0.285707	0.995704	HY	MxF
ENSG00000026103	-0.0142916	5.31767	0.0106156	0.917938	0.996985	HY	MxF
ENSG00000026297	0.0668192	7.72364	0.34141	0.559017	0.995704	HY	MxF
ENSG00000026508	-0.0510705	9.88006	0.155786	0.693066	0.995704	HY	MxF
ENSG00000026559	0.318222	1.55349	0.341268	0.559098	0.995704	HY	MxF
ENSG00000026652	0.0580285	5.09998	0.0941767	0.758933	0.995704	HY	MxF
ENSG00000026751	0.154401	6.48957	0.57321	0.448986	0.995704	HY	MxF
ENSG00000026950	0.0698157	8.11048	0.323842	0.569308	0.995704	HY	MxF
ENSG00000027001	0.00445576	2.70873	0.00131716	0.971049	0.996985	HY	MxF
ENSG00000027075	0.0296077	7.91804	0.0620601	0.803269	0.995704	HY	MxF
ENSG00000027697	-0.157254	7.39306	1.35815	0.243858	0.995704	HY	MxF
ENSG00000027847	0.0498888	4.24069	0.199395	0.65521	0.995704	HY	MxF
ENSG00000027869	0.334795	5.02734	2.49232	0.114403	0.995704	HY	MxF
ENSG00000028116	-0.0690434	4.97299	0.300086	0.583828	0.995704	HY	MxF
ENSG00000028137	0.0529676	9.48013	0.146799	0.701613	0.995704	HY	MxF
ENSG00000028203	-0.198598	5.28464	4.09813	0.0429307	0.995704	HY	MxF
ENSG00000028277	0.183504	7.38075	0.657754	0.417354	0.995704	HY	MxF
ENSG00000028310	0.102904	6.07812	1.84105	0.174828	0.995704	HY	MxF
ENSG00000028528	-0.028046	7.61491	0.116987	0.732326	0.995704	HY	MxF
ENSG00000028839	-0.0463421	4.20337	0.305991	0.580151	0.995704	HY	MxF
ENSG00000029153	-0.325261	1.38543	2.21269	0.136879	0.995704	HY	MxF
ENSG00000029363	-0.0672897	8.35393	0.739276	0.389893	0.995704	HY	MxF
ENSG00000029364	-0.0975586	6.07517	1.02298	0.311814	0.995704	HY	MxF
ENSG00000029534	-0.0234522	3.97702	0.00534501	0.941719	0.996985	HY	MxF
ENSG00000029639	-0.193134	2.87128	2.50776	0.113287	0.995704	HY	MxF
ENSG00000029725	-0.0295765	6.62072	0.112225	0.737625	0.995704	HY	MxF
ENSG00000030066	-0.165371	6.09514	2.36828	0.123823	0.995704	HY	MxF
ENSG00000030110	0.131635	5.25004	1.27219	0.259355	0.995704	HY	MxF
ENSG00000030419	0.304367	5.84778	2.74193	0.0977469	0.995704	HY	MxF
ENSG00000030582	-0.0295658	9.4273	0.029253	0.864196	0.995883	HY	MxF
ENSG00000031003	0.037905	6.27833	0.181397	0.670175	0.995704	HY	MxF
ENSG00000031081	-0.0536108	6.00284	0.168274	0.68165	0.995704	HY	MxF
ENSG00000031691	-0.182609	2.25747	0.802847	0.370244	0.995704	HY	MxF
ENSG00000031698	-0.0426985	6.86217	0.520025	0.470831	0.995704	HY	MxF
ENSG00000031823	0.0633465	6.09073	0.814867	0.366685	0.995704	HY	MxF
ENSG00000032219	-0.0987014	6.33694	1.3833	0.23954	0.995704	HY	MxF
ENSG00000032389	-0.00614034	4.39617	0.00429921	0.947721	0.996985	HY	MxF
ENSG00000032444	0.107718	7.3445	0.836979	0.360262	0.995704	HY	MxF
ENSG00000032742	-0.0249927	3.54786	0.0523006	0.819107	0.995704	HY	MxF
ENSG00000033011	-0.0363379	4.10067	0.136839	0.711444	0.995704	HY	MxF
ENSG00000033030	0.0136733	5.62252	0.0420013	0.837617	0.995704	HY	MxF
ENSG00000033050	0.0574261	5.9055	0.613354	0.433528	0.995704	HY	MxF
ENSG00000033100	0.0569759	6.59147	0.373208	0.541261	0.995704	HY	MxF
ENSG00000033170	-0.080155	4.23049	0.336583	0.561808	0.995704	HY	MxF
ENSG00000033178	-0.133079	6.02166	1.40188	0.236409	0.995704	HY	MxF
ENSG00000033327	-0.10552	6.73391	0.526621	0.468031	0.995704	HY	MxF
ENSG00000033627	-0.0208181	5.68856	0.0263146	0.871134	0.996645	HY	MxF
ENSG00000033800	0.0325339	6.24206	0.175401	0.675356	0.995704	HY	MxF
ENSG00000033867	-0.127945	6.09551	0.846597	0.357517	0.995704	HY	MxF
ENSG00000034053	-0.0892496	6.06178	0.214099	0.643573	0.995704	HY	MxF
ENSG00000034152	0.0972368	6.72301	0.563662	0.452788	0.995704	HY	MxF
ENSG00000034510	-0.0396588	9.85946	0.140659	0.707627	0.995704	HY	MxF
ENSG00000034533	-0.304141	3.79781	3.03196	0.0816394	0.995704	HY	MxF
ENSG00000034677	-0.0179121	6.53064	0.0377286	0.845989	0.995704	HY	MxF
ENSG00000034693	-0.0729519	3.44916	0.351724	0.553139	0.995704	HY	MxF
ENSG00000034713	-0.0375227	5.87447	0.281737	0.595565	0.995704	HY	MxF
ENSG00000035115	-0.329538	5.25535	1.9458	0.163041	0.995704	HY	MxF
ENSG00000035141	0.128952	5.24883	2.57972	0.108241	0.995704	HY	MxF
ENSG00000035403	0.103856	8.48245	0.580422	0.446147	0.995704	HY	MxF
ENSG00000035664	-0.0398799	2.8978	0.0211999	0.884236	0.996985	HY	MxF
ENSG00000035681	0.0309702	6.21554	0.230184	0.631387	0.995704	HY	MxF
ENSG00000035687	-0.162528	6.41019	2.80855	0.0937632	0.995704	HY	MxF
ENSG00000035720	0.00104541	3.54259	1.40863e-05	0.997005	0.999648	HY	MxF
ENSG00000035862	0.000412743	7.37184	5.8327e-06	0.998073	0.999743	HY	MxF
ENSG00000035928	-0.0988354	6.24984	1.18409	0.276525	0.995704	HY	MxF
ENSG00000036054	-0.17335	5.51701	1.96477	0.161004	0.995704	HY	MxF
ENSG00000036257	-0.0455127	6.69136	0.260324	0.609897	0.995704	HY	MxF
ENSG00000036448	0.763143	4.52665	0.541772	0.461699	0.995704	HY	MxF
ENSG00000036530	0.0584353	1.34755	0.0386263	0.844191	0.995704	HY	MxF
ENSG00000036549	-0.116544	5.87327	1.55138	0.212931	0.995704	HY	MxF
ENSG00000037042	0.104529	2.90468	0.301991	0.582637	0.995704	HY	MxF
ENSG00000037241	0.0113986	3.09147	0.0114091	0.914937	0.996985	HY	MxF
ENSG00000037280	-0.131222	3.23763	0.156665	0.692246	0.995704	HY	MxF
ENSG00000037474	0.0391381	6.54228	0.206611	0.649437	0.995704	HY	MxF
ENSG00000037637	0.00654402	5.56079	0.00669879	0.934769	0.996985	HY	MxF
ENSG00000037749	-0.0884166	5.1815	0.435905	0.509105	0.995704	HY	MxF
ENSG00000037757	0.118171	5.6147	0.61028	0.434682	0.995704	HY	MxF
ENSG00000037897	0.0749374	1.72154	0.258247	0.611327	0.995704	HY	MxF
ENSG00000038002	0.015472	4.58473	0.012388	0.911377	0.996985	HY	MxF
ENSG00000038210	-0.0239046	5.26696	0.0507404	0.82178	0.995704	HY	MxF
ENSG00000038219	-0.192409	7.82427	2.37104	0.123604	0.995704	HY	MxF
ENSG00000038274	-0.0517733	7.36474	0.250705	0.616579	0.995704	HY	MxF
ENSG00000038358	0.0127819	6.84021	0.0223447	0.881174	0.996985	HY	MxF
ENSG00000038382	-0.0898172	6.55137	0.492611	0.482765	0.995704	HY	MxF
ENSG00000038427	-0.148946	11.3636	0.453283	0.50078	0.995704	HY	MxF
ENSG00000038532	0.0419062	5.72959	0.386594	0.534095	0.995704	HY	MxF
ENSG00000038945	-1.10185	3.75556	6.76211	0.00931138	0.995704	HY	MxF
ENSG00000039068	-0.249073	0.781406	0.479792	0.488517	0.995704	HY	MxF
ENSG00000039123	-0.164679	6.38458	3.26933	0.0705865	0.995704	HY	MxF
ENSG00000039319	-0.228079	5.91719	3.23148	0.0722356	0.995704	HY	MxF
ENSG00000039523	0.255945	6.28268	1.13224	0.287297	0.995704	HY	MxF
ENSG00000039650	0.0534989	5.64935	0.252545	0.615289	0.995704	HY	MxF
ENSG00000040199	-0.155001	4.64082	2.71796	0.0992246	0.995704	HY	MxF
ENSG00000040275	0.170572	3.17037	1.31691	0.251148	0.995704	HY	MxF
ENSG00000040341	-0.0164216	5.07918	0.049383	0.82414	0.995704	HY	MxF
ENSG00000040487	0.141152	3.35652	1.14112	0.285415	0.995704	HY	MxF
ENSG00000040531	0.170904	4.18829	3.42506	0.0642139	0.995704	HY	MxF
ENSG00000040633	0.186555	5.08605	1.53098	0.215966	0.995704	HY	MxF
ENSG00000040933	-0.00161743	7.76166	0.000521164	0.981787	0.996985	HY	MxF
ENSG00000041353	-0.0897879	5.08416	0.134853	0.713452	0.995704	HY	MxF
ENSG00000041357	-0.0824221	6.47642	0.477166	0.489709	0.995704	HY	MxF
ENSG00000041802	-0.118132	5.82299	1.01095	0.314676	0.995704	HY	MxF
ENSG00000041880	0.177396	3.73574	2.54288	0.110792	0.995704	HY	MxF
ENSG00000041988	-0.0243993	3.53472	0.0441447	0.833585	0.995704	HY	MxF
ENSG00000042062	-0.217585	2.08863	0.649481	0.420298	0.995704	HY	MxF
ENSG00000042088	-0.105545	5.00384	0.958288	0.327618	0.995704	HY	MxF
ENSG00000042286	-0.0494436	2.36965	0.105307	0.745552	0.995704	HY	MxF
ENSG00000042317	-0.251316	1.83555	2.41643	0.120068	0.995704	HY	MxF
ENSG00000042429	-0.153	5.35663	2.15426	0.142175	0.995704	HY	MxF
ENSG00000042445	0.0302371	5.31776	0.0804424	0.776699	0.995704	HY	MxF
ENSG00000042493	0.0749385	6.87548	0.201928	0.653169	0.995704	HY	MxF
ENSG00000042753	-0.0153435	5.72478	0.014698	0.903505	0.996985	HY	MxF
ENSG00000042832	-0.176567	0.345334	0.301859	0.582719	0.995704	HY	MxF
ENSG00000042980	-0.0299005	4.9302	0.0157864	0.900014	0.996985	HY	MxF
ENSG00000043093	-0.0998331	5.64914	0.773869	0.379023	0.995704	HY	MxF
ENSG00000043143	0.105567	7.76222	1.16562	0.280304	0.995704	HY	MxF
ENSG00000043462	0.139439	8.10277	1.42021	0.233369	0.995704	HY	MxF
ENSG00000043514	0.0633364	4.05595	0.317483	0.573124	0.995704	HY	MxF
ENSG00000044090	-0.0312724	4.728	0.127518	0.721019	0.995704	HY	MxF
ENSG00000044115	-0.0878008	7.302	0.343594	0.557762	0.995704	HY	MxF
ENSG00000044459	-0.0577752	3.36139	0.0962408	0.756388	0.995704	HY	MxF
ENSG00000044574	0.0713668	8.28739	0.14974	0.698784	0.995704	HY	MxF
ENSG00000046604	-0.0328103	1.74606	0.01241	0.911299	0.996985	HY	MxF
ENSG00000047056	0.0592422	6.0969	0.79101	0.373795	0.995704	HY	MxF
ENSG00000047188	-0.0164189	6.12505	0.0369884	0.847489	0.995704	HY	MxF
ENSG00000047249	-0.0565471	5.01404	0.405861	0.524078	0.995704	HY	MxF
ENSG00000047315	-0.0296978	7.37682	0.0878289	0.766956	0.995704	HY	MxF
ENSG00000047346	-0.000439108	5.87548	1.25516e-05	0.997173	0.999648	HY	MxF
ENSG00000047365	0.0355103	7.20578	0.0621247	0.803169	0.995704	HY	MxF
ENSG00000047410	-0.158806	8.23595	3.02816	0.081831	0.995704	HY	MxF
ENSG00000047578	0.0764035	5.02256	0.806827	0.36906	0.995704	HY	MxF
ENSG00000047579	0.232192	4.25276	2.42346	0.119531	0.995704	HY	MxF
ENSG00000047621	-0.222489	4.35333	3.49868	0.0614178	0.995704	HY	MxF
ENSG00000047662	-0.1616	4.3499	1.47535	0.224504	0.995704	HY	MxF
ENSG00000047849	0.168413	7.08048	1.49273	0.221793	0.995704	HY	MxF
ENSG00000047932	-0.0460301	6.03466	0.271751	0.602159	0.995704	HY	MxF
ENSG00000048028	0.189429	5.96381	1.56327	0.211187	0.995704	HY	MxF
ENSG00000048052	0.14747	5.36388	0.62936	0.42759	0.995704	HY	MxF
ENSG00000048140	-0.004723	5.41628	0.00205994	0.963799	0.996985	HY	MxF
ENSG00000048162	0.2275	3.363	6.1328	0.0132697	0.995704	HY	MxF
ENSG00000048342	-0.103617	1.70013	0.178836	0.672375	0.995704	HY	MxF
ENSG00000048392	-0.155941	5.30453	1.34089	0.246877	0.995704	HY	MxF
ENSG00000048405	0.0970791	6.13854	1.39118	0.238205	0.995704	HY	MxF
ENSG00000048462	-0.0380381	1.11608	0.0068117	0.934223	0.996985	HY	MxF
ENSG00000048471	0.0263197	6.59333	0.0892312	0.765157	0.995704	HY	MxF
ENSG00000048544	-0.01459	5.07491	0.0152039	0.901866	0.996985	HY	MxF
ENSG00000048649	-0.104463	6.57863	1.44547	0.229257	0.995704	HY	MxF
ENSG00000048707	-0.242882	7.49085	2.16682	0.141018	0.995704	HY	MxF
ENSG00000048740	-0.0238649	8.40779	0.0549689	0.814632	0.995704	HY	MxF
ENSG00000048828	0.0158846	8.2902	0.0674741	0.795051	0.995704	HY	MxF
ENSG00000048991	0.17387	5.65952	1.47309	0.224858	0.995704	HY	MxF
ENSG00000049089	-0.0355264	4.0663	0.0354797	0.850594	0.995704	HY	MxF
ENSG00000049167	-0.107029	3.34356	0.724718	0.394601	0.995704	HY	MxF
ENSG00000049192	-0.203525	1.38321	0.412177	0.520867	0.995704	HY	MxF
ENSG00000049239	0.124352	7.20663	1.80807	0.17874	0.995704	HY	MxF
ENSG00000049245	-0.0926984	6.6514	0.706422	0.400634	0.995704	HY	MxF
ENSG00000049246	0.267264	3.75795	1.87392	0.171027	0.995704	HY	MxF
ENSG00000049247	-0.563118	0.912719	0.503124	0.47813	0.995704	HY	MxF
ENSG00000049249	-0.0145088	1.23332	0.00424646	0.948043	0.996985	HY	MxF
ENSG00000049323	-0.0999438	4.2319	0.0686683	0.793286	0.995704	HY	MxF
ENSG00000049449	0.15664	4.60127	1.35194	0.24494	0.995704	HY	MxF
ENSG00000049541	0.0869025	4.37878	1.04307	0.307109	0.995704	HY	MxF
ENSG00000049618	0.0918759	7.04239	0.796506	0.37214	0.995704	HY	MxF
ENSG00000049656	0.084906	6.57491	2.00477	0.156805	0.995704	HY	MxF
ENSG00000049759	0.0882342	2.73854	0.249978	0.617091	0.995704	HY	MxF
ENSG00000049860	-0.12213	7.02522	1.2109	0.271154	0.995704	HY	MxF
ENSG00000049883	-0.083118	2.48368	0.441613	0.506345	0.995704	HY	MxF
ENSG00000050130	-0.0809524	5.28991	0.906326	0.341091	0.995704	HY	MxF
ENSG00000050327	-0.0641086	2.85426	0.0426836	0.836322	0.995704	HY	MxF
ENSG00000050344	-0.320242	4.79975	2.9465	0.0860637	0.995704	HY	MxF
ENSG00000050393	0.134253	3.36934	1.00775	0.315442	0.995704	HY	MxF
ENSG00000050405	-0.131983	4.48721	0.598901	0.438998	0.995704	HY	MxF
ENSG00000050426	-0.0601499	5.96518	0.601177	0.438129	0.995704	HY	MxF
ENSG00000050438	0.150903	3.36713	0.916099	0.338501	0.995704	HY	MxF
ENSG00000050628	0.408376	0.847738	0.969682	0.324759	0.995704	HY	MxF
ENSG00000050730	-0.415094	0.77949	1.20154	0.273014	0.995704	HY	MxF
ENSG00000050748	-0.00720992	5.60881	0.00852458	0.926437	0.996985	HY	MxF
ENSG00000051009	0.135139	6.33094	1.5992	0.206017	0.995704	HY	MxF
ENSG00000051108	-0.00019497	6.85295	1.73969e-06	0.998948	0.999766	HY	MxF
ENSG00000051128	0.204971	4.57087	1.06605	0.30184	0.995704	HY	MxF
ENSG00000051341	-0.158934	0.898991	0.402531	0.525785	0.995704	HY	MxF
ENSG00000051382	-0.0111914	5.66923	0.0041339	0.948735	0.996985	HY	MxF
ENSG00000051523	0.107215	8.58134	0.584539	0.444539	0.995704	HY	MxF
ENSG00000051596	-0.1608	4.60237	1.03761	0.308379	0.995704	HY	MxF
ENSG00000051620	0.0414237	5.40605	0.0981221	0.754095	0.995704	HY	MxF
ENSG00000051825	-0.0555671	5.73975	0.317467	0.573134	0.995704	HY	MxF
ENSG00000052126	0.0830828	3.15113	0.144315	0.704029	0.995704	HY	MxF
ENSG00000052723	-0.0509059	5.86857	0.329108	0.566185	0.995704	HY	MxF
ENSG00000052749	-0.00742148	5.82327	0.00223475	0.962296	0.996985	HY	MxF
ENSG00000052795	-0.0428055	5.33551	0.126838	0.721733	0.995704	HY	MxF
ENSG00000052802	0.0568714	3.60597	0.129936	0.718499	0.995704	HY	MxF
ENSG00000052841	-0.0526598	7.01143	0.684754	0.407955	0.995704	HY	MxF
ENSG00000053254	0.0210823	8.00682	0.0478381	0.826869	0.995704	HY	MxF
ENSG00000053371	0.15249	4.75401	1.8715	0.171304	0.995704	HY	MxF
ENSG00000053372	-0.0058956	4.20429	0.003608	0.952103	0.996985	HY	MxF
ENSG00000053438	0.0802601	0.969919	0.103462	0.747715	0.995704	HY	MxF
ENSG00000053501	-0.0454949	3.88783	0.181217	0.670329	0.995704	HY	MxF
ENSG00000053524	-0.0319946	2.2421	0.0169316	0.89647	0.996985	HY	MxF
ENSG00000053702	-0.162835	2.85707	1.13622	0.286452	0.995704	HY	MxF
ENSG00000053770	-0.102919	5.61891	0.766186	0.3814	0.995704	HY	MxF
ENSG00000053900	-0.0531606	5.65358	0.372071	0.541877	0.995704	HY	MxF
ENSG00000053918	0.0339424	5.75788	0.065421	0.798124	0.995704	HY	MxF
ENSG00000054116	-0.0102634	5.46092	0.0253566	0.873482	0.996645	HY	MxF
ENSG00000054118	-0.0803896	7.74141	0.703999	0.401443	0.995704	HY	MxF
ENSG00000054148	0.172007	4.42537	1.70119	0.192132	0.995704	HY	MxF
ENSG00000054219	-0.10395	7.26302	0.444043	0.505178	0.995704	HY	MxF
ENSG00000054267	-0.12663	7.40386	2.5926	0.107364	0.995704	HY	MxF
ENSG00000054277	-0.0386552	4.85402	0.0860432	0.769269	0.995704	HY	MxF
ENSG00000054282	-0.0768094	4.74762	0.712324	0.398674	0.995704	HY	MxF
ENSG00000054392	-0.0904061	2.22901	0.305122	0.580689	0.995704	HY	MxF
ENSG00000054523	-0.061469	5.86244	0.212744	0.644625	0.995704	HY	MxF
ENSG00000054611	0.0794926	5.81461	1.11907	0.290119	0.995704	HY	MxF
ENSG00000054654	-0.175654	8.66161	0.466797	0.494465	0.995704	HY	MxF
ENSG00000054690	-0.018789	2.35353	0.00279584	0.957831	0.996985	HY	MxF
ENSG00000054793	0.086504	3.52049	0.0828007	0.773537	0.995704	HY	MxF
ENSG00000054965	0.0294033	6.56818	0.173706	0.676839	0.995704	HY	MxF
ENSG00000054967	-0.00680347	6.55788	0.00120507	0.972308	0.996985	HY	MxF
ENSG00000054983	-0.0389424	6.0665	0.118251	0.73094	0.995704	HY	MxF
ENSG00000055044	-0.0210108	6.13296	0.0730168	0.786994	0.995704	HY	MxF
ENSG00000055070	0.108526	7.38014	2.57055	0.10887	0.995704	HY	MxF
ENSG00000055118	-0.152184	1.88997	0.376714	0.539367	0.995704	HY	MxF
ENSG00000055130	0.0155188	6.55749	0.0271674	0.869081	0.996439	HY	MxF
ENSG00000055147	-0.0889099	4.61717	0.838088	0.359944	0.995704	HY	MxF
ENSG00000055163	0.111169	8.83242	1.43272	0.231322	0.995704	HY	MxF
ENSG00000055208	0.0417312	7.80303	0.0885571	0.76602	0.995704	HY	MxF
ENSG00000055211	-0.0614626	4.9142	0.392152	0.53117	0.995704	HY	MxF
ENSG00000055332	0.0419215	6.83488	0.0450728	0.83187	0.995704	HY	MxF
ENSG00000055483	-0.0405563	6.52234	0.132634	0.715716	0.995704	HY	MxF
ENSG00000055609	-0.0836988	8.07873	0.22476	0.635437	0.995704	HY	MxF
ENSG00000055732	0.097153	0.7673	0.0433728	0.835025	0.995704	HY	MxF
ENSG00000055917	0.0393732	7.88798	0.0835658	0.772522	0.995704	HY	MxF
ENSG00000055950	-0.00511368	4.81427	0.00326285	0.954449	0.996985	HY	MxF
ENSG00000055955	0.226277	4.04957	1.56207	0.211362	0.995704	HY	MxF
ENSG00000056050	-0.0938473	3.64204	0.72819	0.393471	0.995704	HY	MxF
ENSG00000056097	-0.0557605	7.04011	0.52412	0.469089	0.995704	HY	MxF
ENSG00000056558	-0.0373854	6.98835	0.0759925	0.782804	0.995704	HY	MxF
ENSG00000056586	-0.117474	6.80694	1.62879	0.20187	0.995704	HY	MxF
ENSG00000056736	0.183619	1.58986	0.732763	0.391989	0.995704	HY	MxF
ENSG00000056972	0.0281447	4.04046	0.0647238	0.79918	0.995704	HY	MxF
ENSG00000057019	0.00587737	1.64587	0.00106915	0.973916	0.996985	HY	MxF
ENSG00000057252	-0.147977	6.72434	1.83946	0.175015	0.995704	HY	MxF
ENSG00000057294	-0.309397	1.81495	0.793117	0.373159	0.995704	HY	MxF
ENSG00000057608	-0.0540092	8.50653	0.304924	0.580812	0.995704	HY	MxF
ENSG00000057657	0.211056	6.13573	0.795476	0.37245	0.995704	HY	MxF
ENSG00000057663	-0.133693	5.12273	2.47169	0.115913	0.995704	HY	MxF
ENSG00000057704	-0.188161	4.61697	0.698889	0.403157	0.995704	HY	MxF
ENSG00000057757	-0.0281211	5.39883	0.176886	0.674063	0.995704	HY	MxF
ENSG00000057935	-0.0793093	4.16156	0.426331	0.513795	0.995704	HY	MxF
ENSG00000058056	-0.212172	3.76084	2.4501	0.117518	0.995704	HY	MxF
ENSG00000058063	-0.123578	7.61714	1.91239	0.166698	0.995704	HY	MxF
ENSG00000058091	-0.0386954	3.7581	0.0372101	0.847038	0.995704	HY	MxF
ENSG00000058262	0.0863627	7.83026	1.9044	0.167587	0.995704	HY	MxF
ENSG00000058272	-0.0864863	7.45799	1.30825	0.252712	0.995704	HY	MxF
ENSG00000058453	-0.0479313	6.3547	0.124502	0.724202	0.995704	HY	MxF
ENSG00000058600	-0.0335582	5.92675	0.109327	0.740911	0.995704	HY	MxF
ENSG00000058668	0.144834	8.198	1.34847	0.245546	0.995704	HY	MxF
ENSG00000058673	-0.0241924	8.24239	0.151437	0.697166	0.995704	HY	MxF
ENSG00000058729	-0.134455	4.62284	1.30291	0.253682	0.995704	HY	MxF
ENSG00000058799	-0.0721543	4.6358	0.804259	0.369823	0.995704	HY	MxF
ENSG00000058804	-0.0768498	4.70545	0.460604	0.497342	0.995704	HY	MxF
ENSG00000058866	0.118997	4.12661	0.683044	0.408541	0.995704	HY	MxF
ENSG00000059122	0.0283385	6.2024	0.0131638	0.908656	0.996985	HY	MxF
ENSG00000059145	-0.0869142	5.2736	0.51798	0.471705	0.995704	HY	MxF
ENSG00000059377	-0.0410625	7.20327	0.0754512	0.783559	0.995704	HY	MxF
ENSG00000059378	-0.0449837	6.49435	0.171337	0.678926	0.995704	HY	MxF
ENSG00000059573	-0.0165486	5.06241	0.0267888	0.869989	0.996439	HY	MxF
ENSG00000059588	-0.0585211	5.9055	0.246747	0.619375	0.995704	HY	MxF
ENSG00000059691	-0.0242595	3.70154	0.0838396	0.77216	0.995704	HY	MxF
ENSG00000059728	-0.103276	6.50508	0.226258	0.634312	0.995704	HY	MxF
ENSG00000059758	-0.0254063	5.92997	0.0607273	0.80535	0.995704	HY	MxF
ENSG00000059769	-0.0182366	3.82233	0.00820539	0.927823	0.996985	HY	MxF
ENSG00000059804	-0.15393	7.78552	0.412355	0.520777	0.995704	HY	MxF
ENSG00000059915	-0.0135744	2.4088	0.00546708	0.941058	0.996985	HY	MxF
ENSG00000060069	0.0546479	5.92786	0.432293	0.510866	0.995704	HY	MxF
ENSG00000060138	-0.0649694	6.92535	0.13432	0.713995	0.995704	HY	MxF
ENSG00000060140	-0.613817	0.639194	1.5072	0.219566	0.995704	HY	MxF
ENSG00000060237	-0.0727046	8.75509	0.334677	0.562918	0.995704	HY	MxF
ENSG00000060339	0.00130391	6.76491	0.000340061	0.985287	0.997181	HY	MxF
ENSG00000060491	0.0904758	7.3571	0.883945	0.347123	0.995704	HY	MxF
ENSG00000060558	0.0290408	5.02984	0.0380364	0.84537	0.995704	HY	MxF
ENSG00000060642	-0.096806	3.76562	0.608182	0.435473	0.995704	HY	MxF
ENSG00000060688	-0.0349507	5.16511	0.103055	0.748194	0.995704	HY	MxF
ENSG00000060749	-0.100252	5.37402	0.489101	0.484329	0.995704	HY	MxF
ENSG00000060762	0.00318982	4.4912	0.000945818	0.975466	0.996985	HY	MxF
ENSG00000060971	0.0359869	6.47619	0.138104	0.710173	0.995704	HY	MxF
ENSG00000060982	-0.657204	4.63367	4.30883	0.0379151	0.995704	HY	MxF
ENSG00000061273	0.107762	7.25548	0.793532	0.373034	0.995704	HY	MxF
ENSG00000061676	-0.0081355	3.07218	0.00167017	0.967401	0.996985	HY	MxF
ENSG00000061794	-0.0112553	5.16723	0.0167905	0.8969	0.996985	HY	MxF
ENSG00000061918	0.0879338	3.64804	0.100416	0.751331	0.995704	HY	MxF
ENSG00000061936	0.0792645	6.64432	1.08606	0.297347	0.995704	HY	MxF
ENSG00000061938	0.0994213	7.43161	0.618973	0.431429	0.995704	HY	MxF
ENSG00000061987	-0.179353	6.68865	3.07789	0.0793633	0.995704	HY	MxF
ENSG00000062194	-0.123404	7.24763	2.78113	0.095381	0.995704	HY	MxF
ENSG00000062282	-0.0937877	4.00261	0.176485	0.674411	0.995704	HY	MxF
ENSG00000062485	0.138901	7.43696	2.58003	0.108219	0.995704	HY	MxF
ENSG00000062524	0.188548	3.74771	0.357842	0.549707	0.995704	HY	MxF
ENSG00000062582	0.00930989	4.45912	0.00780627	0.929596	0.996985	HY	MxF
ENSG00000062598	0.201721	6.42347	5.7898	0.0161194	0.995704	HY	MxF
ENSG00000062650	-0.0568982	7.44324	0.45446	0.500224	0.995704	HY	MxF
ENSG00000062716	-0.162154	7.69104	0.934097	0.3338	0.995704	HY	MxF
ENSG00000062725	-0.143199	5.76454	2.37637	0.123183	0.995704	HY	MxF
ENSG00000062822	0.0888673	4.97241	0.735901	0.390977	0.995704	HY	MxF
ENSG00000063046	-0.0424692	10.1469	0.238943	0.624971	0.995704	HY	MxF
ENSG00000063127	0.0492643	1.70117	0.0516807	0.820164	0.995704	HY	MxF
ENSG00000063169	0.227834	4.9619	0.525213	0.468626	0.995704	HY	MxF
ENSG00000063176	0.0660382	4.0822	0.378934	0.538174	0.995704	HY	MxF
ENSG00000063177	-0.0813683	9.58444	0.567522	0.451245	0.995704	HY	MxF
ENSG00000063180	-0.0772847	2.64164	0.226671	0.634003	0.995704	HY	MxF
ENSG00000063241	0.0853959	3.02646	0.28302	0.594729	0.995704	HY	MxF
ENSG00000063244	0.120604	7.71566	1.82962	0.176172	0.995704	HY	MxF
ENSG00000063245	0.164378	6.25192	0.938732	0.332604	0.995704	HY	MxF
ENSG00000063322	0.0337595	6.05763	0.281516	0.595709	0.995704	HY	MxF
ENSG00000063438	0.959076	0.761204	1.73223	0.188126	0.995704	HY	MxF
ENSG00000063761	0.0302053	3.11598	0.04376	0.834301	0.995704	HY	MxF
ENSG00000063854	-0.0696736	5.21137	0.522365	0.469835	0.995704	HY	MxF
ENSG00000063978	0.0524199	6.65967	0.392065	0.531216	0.995704	HY	MxF
ENSG00000064012	0.0326718	7.58633	0.0656449	0.797787	0.995704	HY	MxF
ENSG00000064102	0.0770968	4.5853	0.56658	0.451621	0.995704	HY	MxF
ENSG00000064115	0.0505123	5.48716	0.489717	0.484053	0.995704	HY	MxF
ENSG00000064201	0.15091	6.49248	0.736508	0.390782	0.995704	HY	MxF
ENSG00000064225	0.102621	3.5112	0.431405	0.5113	0.995704	HY	MxF
ENSG00000064313	-0.135636	5.48834	2.2384	0.13462	0.995704	HY	MxF
ENSG00000064393	0.111031	7.38248	0.518564	0.471455	0.995704	HY	MxF
ENSG00000064419	-0.106462	6.08384	2.74103	0.0978017	0.995704	HY	MxF
ENSG00000064489	0.375671	1.85971	1.04189	0.307383	0.995704	HY	MxF
ENSG00000064490	0.0442252	4.8857	0.271952	0.602025	0.995704	HY	MxF
ENSG00000064545	-0.021563	3.77166	0.0311665	0.859869	0.995704	HY	MxF
ENSG00000064547	0.0234355	5.25627	0.0249371	0.874524	0.996645	HY	MxF
ENSG00000064601	0.115897	7.6524	0.577056	0.447469	0.995704	HY	MxF
ENSG00000064607	0.0946351	7.47931	0.682019	0.408892	0.995704	HY	MxF
ENSG00000064651	-0.0215307	4.35228	0.0310409	0.860149	0.995704	HY	MxF
ENSG00000064652	0.152843	2.08912	0.933938	0.333842	0.995704	HY	MxF
ENSG00000064666	0.00267378	8.488	0.000350034	0.985073	0.997181	HY	MxF
ENSG00000064687	0.0282849	7.57532	0.0400029	0.841475	0.995704	HY	MxF
ENSG00000064703	-0.0472942	4.77615	0.256877	0.612274	0.995704	HY	MxF
ENSG00000064726	-0.0436112	6.35064	0.435323	0.509389	0.995704	HY	MxF
ENSG00000064763	-0.237485	3.92585	1.86101	0.172509	0.995704	HY	MxF
ENSG00000064886	0.227354	3.66498	0.758095	0.383925	0.995704	HY	MxF
ENSG00000064932	0.0254394	7.10277	0.0366415	0.848197	0.995704	HY	MxF
ENSG00000064933	0.0130849	4.72361	0.013129	0.908777	0.996985	HY	MxF
ENSG00000064961	0.169165	5.74828	2.14596	0.142946	0.995704	HY	MxF
ENSG00000064989	-0.0913502	2.31991	0.153224	0.695473	0.995704	HY	MxF
ENSG00000064995	-0.0246222	4.83491	0.123508	0.72526	0.995704	HY	MxF
ENSG00000064999	-0.102002	4.9406	1.05716	0.303863	0.995704	HY	MxF
ENSG00000065000	0.105008	7.57062	2.14557	0.142982	0.995704	HY	MxF
ENSG00000065029	0.0528735	5.8336	0.224703	0.63548	0.995704	HY	MxF
ENSG00000065054	0.598752	1.62811	6.13324	0.0132664	0.995704	HY	MxF
ENSG00000065057	0.27378	2.65912	3.71511	0.0539221	0.995704	HY	MxF
ENSG00000065060	-0.292227	5.48959	3.74462	0.0529778	0.995704	HY	MxF
ENSG00000065135	-0.13382	6.88832	1.91608	0.16629	0.995704	HY	MxF
ENSG00000065150	-0.0598147	6.93149	0.635396	0.425383	0.995704	HY	MxF
ENSG00000065154	0.00173738	5.67838	0.000376936	0.98451	0.997181	HY	MxF
ENSG00000065183	-0.114744	4.96997	0.602825	0.437502	0.995704	HY	MxF
ENSG00000065243	-0.15284	6.01418	2.21484	0.136689	0.995704	HY	MxF
ENSG00000065268	0.0974547	4.15953	0.450295	0.502195	0.995704	HY	MxF
ENSG00000065308	0.15595	5.38186	2.00308	0.15698	0.995704	HY	MxF
ENSG00000065357	-0.0842078	8.29426	0.257846	0.611604	0.995704	HY	MxF
ENSG00000065413	-0.124624	7.37179	1.00551	0.315982	0.995704	HY	MxF
ENSG00000065427	-0.0257323	7.22303	0.17629	0.674581	0.995704	HY	MxF
ENSG00000065457	-0.025922	4.93101	0.0652468	0.798388	0.995704	HY	MxF
ENSG00000065485	0.0614813	3.00175	0.175043	0.675668	0.995704	HY	MxF
ENSG00000065491	0.0322729	4.35446	0.168373	0.681562	0.995704	HY	MxF
ENSG00000065518	0.0566068	5.54239	0.527968	0.467462	0.995704	HY	MxF
ENSG00000065526	0.0611686	7.90481	0.143771	0.70456	0.995704	HY	MxF
ENSG00000065534	0.206598	4.41485	0.563043	0.453037	0.995704	HY	MxF
ENSG00000065548	-0.0416824	6.32565	0.409179	0.522387	0.995704	HY	MxF
ENSG00000065559	-0.0634436	5.52111	0.502914	0.478223	0.995704	HY	MxF
ENSG00000065600	0.00852567	4.09502	0.00970413	0.921528	0.996985	HY	MxF
ENSG00000065613	-0.110034	7.0781	1.78572	0.181448	0.995704	HY	MxF
ENSG00000065615	-0.106047	6.1714	0.854482	0.355287	0.995704	HY	MxF
ENSG00000065618	0.820472	0.0262434	1.18689	0.275958	0.995704	HY	MxF
ENSG00000065665	-0.0515898	2.68292	0.0871941	0.767775	0.995704	HY	MxF
ENSG00000065675	-0.0273429	5.84615	0.0432471	0.835261	0.995704	HY	MxF
ENSG00000065717	0.0256201	3.27937	0.0162624	0.898526	0.996985	HY	MxF
ENSG00000065802	0.0340711	5.72765	0.107965	0.742473	0.995704	HY	MxF
ENSG00000065809	0.0876065	8.12928	1.17177	0.279038	0.995704	HY	MxF
ENSG00000065833	-0.0803792	1.5529	0.0703584	0.790816	0.995704	HY	MxF
ENSG00000065882	0.148153	7.01066	2.2639	0.13242	0.995704	HY	MxF
ENSG00000065883	-0.0144682	6.84427	0.0398512	0.841772	0.995704	HY	MxF
ENSG00000065911	-0.114613	5.6222	0.747075	0.387404	0.995704	HY	MxF
ENSG00000065970	0.140608	6.03329	1.00523	0.316049	0.995704	HY	MxF
ENSG00000065978	-0.00935259	9.11307	0.0100443	0.920169	0.996985	HY	MxF
ENSG00000065989	0.00293496	4.92448	0.000118482	0.991315	0.99823	HY	MxF
ENSG00000066027	0.0056512	7.01604	0.00623709	0.937052	0.996985	HY	MxF
ENSG00000066044	0.0646294	6.0689	0.914433	0.338941	0.995704	HY	MxF
ENSG00000066056	0.0108162	1.59169	0.00192248	0.965027	0.996985	HY	MxF
ENSG00000066084	-0.202507	6.66764	1.80068	0.17963	0.995704	HY	MxF
ENSG00000066117	0.212245	6.10208	4.9018	0.0268288	0.995704	HY	MxF
ENSG00000066135	-0.0136461	5.81405	0.021001	0.884776	0.996985	HY	MxF
ENSG00000066136	0.064367	5.87041	0.809928	0.368141	0.995704	HY	MxF
ENSG00000066279	-0.00946435	1.6835	0.000914098	0.97588	0.996985	HY	MxF
ENSG00000066294	-0.0895552	7.21176	0.497862	0.480441	0.995704	HY	MxF
ENSG00000066322	-0.0156277	5.97547	0.0408342	0.839858	0.995704	HY	MxF
ENSG00000066336	0.141413	8.03899	0.389237	0.532701	0.995704	HY	MxF
ENSG00000066379	-0.0639428	4.14024	0.274929	0.600045	0.995704	HY	MxF
ENSG00000066422	-0.101557	6.3607	0.941721	0.331836	0.995704	HY	MxF
ENSG00000066427	-0.0343701	5.48273	0.11996	0.729078	0.995704	HY	MxF
ENSG00000066455	-0.0566127	5.51704	0.887557	0.34614	0.995704	HY	MxF
ENSG00000066468	0.421952	0.7282	1.44927	0.228645	0.995704	HY	MxF
ENSG00000066557	-0.068136	4.22992	0.338138	0.560906	0.995704	HY	MxF
ENSG00000066583	-0.109136	3.83663	1.18929	0.275472	0.995704	HY	MxF
ENSG00000066651	-0.0154759	3.49167	0.0110342	0.916341	0.996985	HY	MxF
ENSG00000066654	-0.0445586	6.66468	0.306645	0.579746	0.995704	HY	MxF
ENSG00000066697	0.167742	3.17751	1.4448	0.229364	0.995704	HY	MxF
ENSG00000066739	-0.0965053	6.28855	0.618374	0.431652	0.995704	HY	MxF
ENSG00000066777	-0.129552	7.40505	1.63215	0.201406	0.995704	HY	MxF
ENSG00000066827	0.894224	4.51238	14.3432	0.000152325	0.619405	HY	MxF
ENSG00000066855	-0.139298	3.33665	1.08244	0.298152	0.995704	HY	MxF
ENSG00000066923	-0.0245626	4.55366	0.0175965	0.894469	0.996985	HY	MxF
ENSG00000066926	-0.0641298	4.74971	0.154113	0.694635	0.995704	HY	MxF
ENSG00000066933	-0.167109	5.94812	1.09563	0.295226	0.995704	HY	MxF
ENSG00000067057	0.0435475	5.89365	0.0855483	0.769915	0.995704	HY	MxF
ENSG00000067064	0.0166502	5.80901	0.0166983	0.897182	0.996985	HY	MxF
ENSG00000067066	0.0441831	7.90773	0.173258	0.677233	0.995704	HY	MxF
ENSG00000067082	0.0152517	9.32812	0.00369952	0.9515	0.996985	HY	MxF
ENSG00000067113	-0.32717	1.95284	3.28926	0.0697344	0.995704	HY	MxF
ENSG00000067141	0.497456	4.0243	5.78357	0.0161767	0.995704	HY	MxF
ENSG00000067167	-0.0120648	7.98974	0.0178501	0.893716	0.996985	HY	MxF
ENSG00000067182	0.00132489	7.10896	0.000106414	0.991769	0.998459	HY	MxF
ENSG00000067191	0.439975	3.71504	7.54303	0.00602426	0.995704	HY	MxF
ENSG00000067208	-0.115499	4.97047	0.467881	0.493963	0.995704	HY	MxF
ENSG00000067221	-0.0661578	2.71725	0.2219	0.637596	0.995704	HY	MxF
ENSG00000067225	0.106487	9.54111	1.26866	0.260018	0.995704	HY	MxF
ENSG00000067248	-0.168738	5.53502	5.47935	0.0192424	0.995704	HY	MxF
ENSG00000067334	-0.0328215	6.32365	0.143706	0.704625	0.995704	HY	MxF
ENSG00000067365	-0.120085	3.67288	1.30738	0.252869	0.995704	HY	MxF
ENSG00000067369	-0.149098	5.49698	2.49102	0.114497	0.995704	HY	MxF
ENSG00000067533	-0.122536	4.3766	1.02192	0.312065	0.995704	HY	MxF
ENSG00000067560	0.00870709	9.50853	0.00760157	0.930523	0.996985	HY	MxF
ENSG00000067596	-0.0343408	6.63838	0.18658	0.665779	0.995704	HY	MxF
ENSG00000067606	0.0108094	3.67298	0.00740682	0.931416	0.996985	HY	MxF
ENSG00000067704	-0.0816359	6.79272	1.64563	0.199555	0.995704	HY	MxF
ENSG00000067798	0.12776	2.33697	0.233618	0.628854	0.995704	HY	MxF
ENSG00000067836	0.1389	5.47419	0.402183	0.525964	0.995704	HY	MxF
ENSG00000067900	-0.0829577	7.95633	1.04017	0.307781	0.995704	HY	MxF
ENSG00000067955	-0.00327375	6.71935	0.00309193	0.955656	0.996985	HY	MxF
ENSG00000068001	0.0443512	3.41628	0.0829574	0.773329	0.995704	HY	MxF
ENSG00000068024	0.174056	5.90746	3.00952	0.0827767	0.995704	HY	MxF
ENSG00000068028	0.145403	6.93241	0.902866	0.342014	0.995704	HY	MxF
ENSG00000068079	0.136533	5.06196	0.594262	0.440776	0.995704	HY	MxF
ENSG00000068097	-0.122662	4.64595	1.41203	0.23472	0.995704	HY	MxF
ENSG00000068120	0.137758	5.96595	3.90061	0.0482686	0.995704	HY	MxF
ENSG00000068305	0.0401398	6.78996	0.172763	0.677668	0.995704	HY	MxF
ENSG00000068383	0.0497483	4.18838	0.262403	0.608474	0.995704	HY	MxF
ENSG00000068489	0.184172	3.49725	1.07138	0.300634	0.995704	HY	MxF
ENSG00000068650	0.0994882	7.28537	0.406593	0.523704	0.995704	HY	MxF
ENSG00000068654	-0.0378748	5.85009	0.147099	0.701323	0.995704	HY	MxF
ENSG00000068697	-0.120334	6.66169	0.84591	0.357712	0.995704	HY	MxF
ENSG00000068724	0.0356203	7.34777	0.0963649	0.756236	0.995704	HY	MxF
ENSG00000068745	-0.0266098	5.63278	0.0861143	0.769176	0.995704	HY	MxF
ENSG00000068784	-0.0227394	4.83608	0.03598	0.849557	0.995704	HY	MxF
ENSG00000068793	-0.041229	6.64215	0.0793998	0.778112	0.995704	HY	MxF
ENSG00000068796	-0.0598983	7.09697	0.310399	0.577435	0.995704	HY	MxF
ENSG00000068831	-0.0513895	8.70843	0.198951	0.655569	0.995704	HY	MxF
ENSG00000068878	-0.0139584	6.56226	0.017277	0.895426	0.996985	HY	MxF
ENSG00000068885	-0.0454527	5.18167	0.127604	0.72093	0.995704	HY	MxF
ENSG00000068903	0.132114	6.11824	1.7703	0.183345	0.995704	HY	MxF
ENSG00000068912	-0.046638	5.44561	0.262138	0.608655	0.995704	HY	MxF
ENSG00000068971	0.135475	4.62321	1.29284	0.255526	0.995704	HY	MxF
ENSG00000068976	-6.42591e-05	2.5148	1.06094e-07	0.99974	0.999986	HY	MxF
ENSG00000069020	-0.0364592	4.76927	0.0416873	0.838217	0.995704	HY	MxF
ENSG00000069188	0.303995	3.61223	0.656488	0.417802	0.995704	HY	MxF
ENSG00000069248	-0.123501	5.86022	1.4497	0.228576	0.995704	HY	MxF
ENSG00000069275	-0.0418607	7.43501	0.16084	0.688384	0.995704	HY	MxF
ENSG00000069329	-0.148243	7.32691	2.59508	0.107196	0.995704	HY	MxF
ENSG00000069345	-0.04392	6.43636	0.464374	0.495587	0.995704	HY	MxF
ENSG00000069399	-0.00997489	4.92411	0.00132395	0.970975	0.996985	HY	MxF
ENSG00000069424	0.17488	8.22427	1.58011	0.208744	0.995704	HY	MxF
ENSG00000069431	-0.156241	5.24052	0.459455	0.497879	0.995704	HY	MxF
ENSG00000069493	0.0756426	6.68777	0.256199	0.612743	0.995704	HY	MxF
ENSG00000069667	0.0127858	7.45326	0.00499438	0.94366	0.996985	HY	MxF
ENSG00000069702	0.238811	6.57369	0.929828	0.334908	0.995704	HY	MxF
ENSG00000069712	-0.248354	2.21514	2.37689	0.123142	0.995704	HY	MxF
ENSG00000069849	-0.0231457	6.21887	0.034204	0.853274	0.995704	HY	MxF
ENSG00000069869	-0.136701	6.12781	0.440339	0.506959	0.995704	HY	MxF
ENSG00000069943	-0.0797495	3.88866	0.494951	0.481727	0.995704	HY	MxF
ENSG00000069956	-0.139787	5.33069	2.01063	0.1562	0.995704	HY	MxF
ENSG00000069966	-0.0289592	5.07011	0.0449534	0.83209	0.995704	HY	MxF
ENSG00000069974	0.00371051	7.2577	0.000757265	0.978046	0.996985	HY	MxF
ENSG00000069998	0.0924308	5.14219	0.655188	0.418264	0.995704	HY	MxF
ENSG00000070010	0.0852868	5.88986	0.664068	0.415127	0.995704	HY	MxF
ENSG00000070018	-0.200575	2.38919	0.513073	0.473812	0.995704	HY	MxF
ENSG00000070047	0.0913451	6.48598	0.975939	0.323203	0.995704	HY	MxF
ENSG00000070061	-0.0412142	6.26628	0.268327	0.604456	0.995704	HY	MxF
ENSG00000070081	-0.0192383	5.89369	0.0225321	0.88068	0.996985	HY	MxF
ENSG00000070087	-0.172207	2.06138	0.40489	0.524575	0.995704	HY	MxF
ENSG00000070182	0.0158326	4.41794	0.00368139	0.951618	0.996985	HY	MxF
ENSG00000070190	-0.126667	6.77858	0.933346	0.333995	0.995704	HY	MxF
ENSG00000070214	-0.0745821	6.06401	0.437244	0.508456	0.995704	HY	MxF
ENSG00000070269	-0.0220621	4.67365	0.0583931	0.809054	0.995704	HY	MxF
ENSG00000070366	-0.0682544	5.64383	0.656586	0.417768	0.995704	HY	MxF
ENSG00000070367	-0.0858527	6.34426	0.778317	0.377656	0.995704	HY	MxF
ENSG00000070371	0.117764	3.44358	0.290766	0.58973	0.995704	HY	MxF
ENSG00000070404	0.0606148	2.91441	0.0868513	0.768219	0.995704	HY	MxF
ENSG00000070413	-0.0915202	6.83019	0.804333	0.369801	0.995704	HY	MxF
ENSG00000070423	0.134761	6.00919	1.53202	0.215809	0.995704	HY	MxF
ENSG00000070444	0.103354	5.63205	0.480249	0.488309	0.995704	HY	MxF
ENSG00000070476	-0.112616	5.91543	1.55587	0.212272	0.995704	HY	MxF
ENSG00000070495	0.0102434	5.26135	0.00759777	0.93054	0.996985	HY	MxF
ENSG00000070501	-0.0165382	4.33795	0.024834	0.874781	0.996645	HY	MxF
ENSG00000070526	-0.287388	1.908	0.423563	0.515165	0.995704	HY	MxF
ENSG00000070540	0.113924	4.46954	0.957791	0.327744	0.995704	HY	MxF
ENSG00000070601	0.197424	2.85239	0.339785	0.559953	0.995704	HY	MxF
ENSG00000070610	0.0968968	6.50974	1.08698	0.297142	0.995704	HY	MxF
ENSG00000070614	0.248384	6.37973	2.51007	0.113121	0.995704	HY	MxF
ENSG00000070669	0.109106	4.7231	0.464783	0.495397	0.995704	HY	MxF
ENSG00000070718	-0.15901	4.85686	0.931236	0.334542	0.995704	HY	MxF
ENSG00000070731	-0.829666	2.69082	5.0198	0.0250591	0.995704	HY	MxF
ENSG00000070756	0.0717323	11.2974	0.144889	0.703468	0.995704	HY	MxF
ENSG00000070759	0.0267282	3.77444	0.0649438	0.798846	0.995704	HY	MxF
ENSG00000070761	-0.137998	3.89543	1.43939	0.230239	0.995704	HY	MxF
ENSG00000070770	0.00920072	6.32918	0.0140608	0.905609	0.996985	HY	MxF
ENSG00000070785	-0.0847216	3.62473	0.938686	0.332616	0.995704	HY	MxF
ENSG00000070814	0.109218	6.56162	1.5608	0.211548	0.995704	HY	MxF
ENSG00000070831	-0.103166	9.03994	1.47649	0.224324	0.995704	HY	MxF
ENSG00000070882	0.0662373	5.89264	0.416407	0.518735	0.995704	HY	MxF
ENSG00000070915	-0.417228	0.651005	1.25749	0.262126	0.995704	HY	MxF
ENSG00000070950	0.0140142	4.19406	0.0170852	0.896004	0.996985	HY	MxF
ENSG00000070961	-0.213834	7.44867	2.44945	0.117566	0.995704	HY	MxF
ENSG00000071051	0.0116253	6.64949	0.00836792	0.927114	0.996985	HY	MxF
ENSG00000071054	-0.0259499	7.69229	0.118738	0.730407	0.995704	HY	MxF
ENSG00000071073	-0.157731	7.15133	1.27745	0.258374	0.995704	HY	MxF
ENSG00000071082	-0.0602527	9.64586	0.315379	0.574398	0.995704	HY	MxF
ENSG00000071127	0.068251	8.93285	1.21133	0.271069	0.995704	HY	MxF
ENSG00000071189	-0.148305	5.66786	1.83803	0.175182	0.995704	HY	MxF
ENSG00000071205	0.140356	3.60106	0.782753	0.376301	0.995704	HY	MxF
ENSG00000071242	0.00850084	3.41169	0.00314815	0.955255	0.996985	HY	MxF
ENSG00000071243	-0.0637184	4.95089	0.562292	0.453338	0.995704	HY	MxF
ENSG00000071246	0.350791	5.65781	1.29067	0.255925	0.995704	HY	MxF
ENSG00000071462	0.0387316	5.28659	0.129355	0.719102	0.995704	HY	MxF
ENSG00000071537	-0.0739787	7.20883	0.503253	0.478074	0.995704	HY	MxF
ENSG00000071564	0.167316	6.462	1.68827	0.193829	0.995704	HY	MxF
ENSG00000071575	0.173949	7.0724	1.42318	0.232881	0.995704	HY	MxF
ENSG00000071626	0.0488361	6.9699	0.248418	0.618191	0.995704	HY	MxF
ENSG00000071655	0.143271	5.87583	1.37988	0.240122	0.995704	HY	MxF
ENSG00000071794	-0.172577	4.64101	0.919374	0.33764	0.995704	HY	MxF
ENSG00000071894	0.193659	7.29583	1.05059	0.305372	0.995704	HY	MxF
ENSG00000071967	0.0951507	5.94177	0.248549	0.618098	0.995704	HY	MxF
ENSG00000071994	-0.049915	6.0526	0.71373	0.398208	0.995704	HY	MxF
ENSG00000072042	-0.0315687	6.22336	0.229785	0.631684	0.995704	HY	MxF
ENSG00000072062	0.241158	7.14575	0.847377	0.357295	0.995704	HY	MxF
ENSG00000072071	0.417055	4.71526	9.38575	0.00218678	0.995704	HY	MxF
ENSG00000072080	-0.052346	1.50104	0.018985	0.890409	0.996985	HY	MxF
ENSG00000072110	0.0266866	7.6048	0.0409046	0.839722	0.995704	HY	MxF
ENSG00000072121	-0.0728353	6.08203	0.569979	0.450267	0.995704	HY	MxF
ENSG00000072134	0.282687	2.69493	2.31429	0.12819	0.995704	HY	MxF
ENSG00000072135	0.113077	7.9522	0.898522	0.343178	0.995704	HY	MxF
ENSG00000072163	0.296656	1.96705	1.29554	0.25503	0.995704	HY	MxF
ENSG00000072195	-0.0796772	2.70557	0.104756	0.746195	0.995704	HY	MxF
ENSG00000072210	-0.077766	5.74943	1.0476	0.306061	0.995704	HY	MxF
ENSG00000072274	-0.0808537	6.13191	0.484097	0.486572	0.995704	HY	MxF
ENSG00000072310	-0.0675545	5.75343	0.248382	0.618216	0.995704	HY	MxF
ENSG00000072364	-0.0650949	7.08947	0.35004	0.55409	0.995704	HY	MxF
ENSG00000072401	-0.139383	5.73264	0.658797	0.416985	0.995704	HY	MxF
ENSG00000072415	-0.110849	3.86002	0.849976	0.356559	0.995704	HY	MxF
ENSG00000072422	-0.130272	3.1843	0.1387	0.709577	0.995704	HY	MxF
ENSG00000072518	0.176925	6.8497	2.01143	0.156118	0.995704	HY	MxF
ENSG00000072609	0.011547	6.42998	0.0298136	0.862914	0.995803	HY	MxF
ENSG00000072694	-0.432806	5.56718	4.5352	0.0332046	0.995704	HY	MxF
ENSG00000072736	0.0216078	7.74241	0.0717892	0.788749	0.995704	HY	MxF
ENSG00000072756	-0.119285	4.39931	1.01566	0.313551	0.995704	HY	MxF
ENSG00000072778	0.0251523	7.90728	0.0625081	0.802575	0.995704	HY	MxF
ENSG00000072786	0.100907	8.99797	2.37673	0.123155	0.995704	HY	MxF
ENSG00000072803	-0.0248493	6.13851	0.109137	0.741129	0.995704	HY	MxF
ENSG00000072818	0.0639026	8.18639	0.213574	0.64398	0.995704	HY	MxF
ENSG00000072840	0.588159	1.43575	4.06352	0.0438191	0.995704	HY	MxF
ENSG00000072849	0.0326718	5.32831	0.348062	0.555212	0.995704	HY	MxF
ENSG00000072858	0.00274135	5.49742	0.000513312	0.981924	0.996985	HY	MxF
ENSG00000072864	0.020094	5.82196	0.0665435	0.796438	0.995704	HY	MxF
ENSG00000072952	-0.162855	3.98776	0.481498	0.487744	0.995704	HY	MxF
ENSG00000072954	0.0436807	2.33769	0.0398506	0.841773	0.995704	HY	MxF
ENSG00000072958	0.150754	6.71014	3.42779	0.0641079	0.995704	HY	MxF
ENSG00000073008	-0.173705	4.52301	1.01107	0.314646	0.995704	HY	MxF
ENSG00000073050	0.068238	5.15476	0.557837	0.455133	0.995704	HY	MxF
ENSG00000073060	0.488103	4.19752	6.29893	0.0120811	0.995704	HY	MxF
ENSG00000073111	0.180706	3.93343	1.35091	0.245119	0.995704	HY	MxF
ENSG00000073150	-0.198168	1.01409	0.252054	0.615632	0.995704	HY	MxF
ENSG00000073169	0.0371951	5.01627	0.0784244	0.779444	0.995704	HY	MxF
ENSG00000073331	-0.0734982	4.79885	0.202298	0.652873	0.995704	HY	MxF
ENSG00000073350	0.191912	5.44356	0.940688	0.332101	0.995704	HY	MxF
ENSG00000073417	-0.100625	4.80876	0.908668	0.340468	0.995704	HY	MxF
ENSG00000073536	-0.118068	3.74699	0.612266	0.433936	0.995704	HY	MxF
ENSG00000073578	0.00956461	6.91356	0.0258342	0.872306	0.996645	HY	MxF
ENSG00000073584	0.10339	6.98698	1.69652	0.192743	0.995704	HY	MxF
ENSG00000073605	0.363385	5.53185	3.68994	0.0547417	0.995704	HY	MxF
ENSG00000073614	-0.15196	7.56906	1.74906	0.185995	0.995704	HY	MxF
ENSG00000073711	-0.180905	1.35332	0.44983	0.502416	0.995704	HY	MxF
ENSG00000073712	0.159331	0.738316	0.220335	0.638785	0.995704	HY	MxF
ENSG00000073737	-0.319733	2.46476	0.834063	0.3611	0.995704	HY	MxF
ENSG00000073756	-0.0526545	4.54654	0.00663002	0.935104	0.996985	HY	MxF
ENSG00000073792	-0.0197992	4.05776	0.013677	0.906901	0.996985	HY	MxF
ENSG00000073803	0.0555572	3.80199	0.194525	0.659177	0.995704	HY	MxF
ENSG00000073849	-0.00447133	8.01782	0.00138354	0.970329	0.996985	HY	MxF
ENSG00000073861	0.498063	6.27963	3.98715	0.0458486	0.995704	HY	MxF
ENSG00000073910	-0.0724093	6.04505	0.210437	0.646425	0.995704	HY	MxF
ENSG00000073921	-0.131708	8.31807	1.2144	0.270463	0.995704	HY	MxF
ENSG00000073969	-0.126799	6.18331	1.47742	0.224178	0.995704	HY	MxF
ENSG00000074054	0.0112867	6.38759	0.0175486	0.894612	0.996985	HY	MxF
ENSG00000074071	0.118865	5.10214	1.14526	0.284543	0.995704	HY	MxF
ENSG00000074201	-0.133543	6.30546	3.48067	0.0620898	0.995704	HY	MxF
ENSG00000074266	-0.108852	4.61209	1.64029	0.200286	0.995704	HY	MxF
ENSG00000074319	-0.0211561	5.27332	0.0511412	0.821089	0.995704	HY	MxF
ENSG00000074356	0.0266684	5.88847	0.193402	0.6601	0.995704	HY	MxF
ENSG00000074370	0.135516	8.62832	1.17117	0.279161	0.995704	HY	MxF
ENSG00000074416	0.125372	5.11265	0.301034	0.583235	0.995704	HY	MxF
ENSG00000074582	0.00589735	4.20554	0.00262257	0.959157	0.996985	HY	MxF
ENSG00000074590	0.0515815	1.33776	0.00744183	0.931255	0.996985	HY	MxF
ENSG00000074603	-0.0931947	6.74572	1.48926	0.222331	0.995704	HY	MxF
ENSG00000074621	-0.178957	3.72836	1.88436	0.16984	0.995704	HY	MxF
ENSG00000074657	-0.0639777	4.5355	0.203362	0.65202	0.995704	HY	MxF
ENSG00000074660	0.263967	4.2127	1.62866	0.201888	0.995704	HY	MxF
ENSG00000074695	-0.0880876	6.39661	0.645108	0.421867	0.995704	HY	MxF
ENSG00000074696	-0.0906519	4.85205	0.680486	0.409419	0.995704	HY	MxF
ENSG00000074706	-0.107897	6.67904	0.758818	0.383699	0.995704	HY	MxF
ENSG00000074755	-0.0744851	7.83616	0.828313	0.362761	0.995704	HY	MxF
ENSG00000074800	0.0624102	9.23462	0.486521	0.485484	0.995704	HY	MxF
ENSG00000074842	-0.0107678	5.15306	0.0069277	0.933666	0.996985	HY	MxF
ENSG00000074855	0.171473	4.91748	1.35974	0.243582	0.995704	HY	MxF
ENSG00000074935	-0.158765	3.45816	1.31389	0.251692	0.995704	HY	MxF
ENSG00000074964	0.0603442	5.79294	0.114399	0.735191	0.995704	HY	MxF
ENSG00000074966	-0.0912049	5.89704	0.266004	0.606025	0.995704	HY	MxF
ENSG00000075089	-0.127478	4.44416	0.96994	0.324695	0.995704	HY	MxF
ENSG00000075131	0.0384673	2.08673	0.0629228	0.801935	0.995704	HY	MxF
ENSG00000075142	-0.00148303	5.42781	0.000286826	0.986488	0.997181	HY	MxF
ENSG00000075151	0.0259281	6.52625	0.0890174	0.76543	0.995704	HY	MxF
ENSG00000075188	-0.154187	3.47265	1.56605	0.210782	0.995704	HY	MxF
ENSG00000075223	-0.0624357	4.12164	0.10565	0.745152	0.995704	HY	MxF
ENSG00000075234	0.338045	5.55163	2.20537	0.137531	0.995704	HY	MxF
ENSG00000075239	-0.124663	4.43567	0.982813	0.321505	0.995704	HY	MxF
ENSG00000075240	0.0409505	5.96215	0.105165	0.745718	0.995704	HY	MxF
ENSG00000075275	-0.0647999	3.14602	0.0642016	0.799974	0.995704	HY	MxF
ENSG00000075292	-0.178248	7.2955	3.88479	0.0487254	0.995704	HY	MxF
ENSG00000075303	-0.0260125	5.51774	0.0507479	0.821767	0.995704	HY	MxF
ENSG00000075336	0.0307575	3.51174	0.074131	0.785414	0.995704	HY	MxF
ENSG00000075340	0.0325453	3.1597	0.017664	0.894268	0.996985	HY	MxF
ENSG00000075391	-0.0277136	1.42663	0.0121442	0.91225	0.996985	HY	MxF
ENSG00000075399	0.0962953	4.91196	0.381886	0.536595	0.995704	HY	MxF
ENSG00000075407	-0.116779	5.32572	1.19887	0.273548	0.995704	HY	MxF
ENSG00000075413	-0.038952	6.7217	0.434928	0.509581	0.995704	HY	MxF
ENSG00000075415	-0.057436	8.07062	0.534852	0.464574	0.995704	HY	MxF
ENSG00000075420	-0.128976	6.22001	1.12776	0.288254	0.995704	HY	MxF
ENSG00000075426	0.123988	7.89078	0.36309	0.546795	0.995704	HY	MxF
ENSG00000075539	-0.278116	7.22555	3.16298	0.0753255	0.995704	HY	MxF
ENSG00000075568	0.0591215	7.06378	0.232581	0.629617	0.995704	HY	MxF
ENSG00000075618	0.202535	3.05971	0.599571	0.438742	0.995704	HY	MxF
ENSG00000075624	0.111793	12.8371	1.03636	0.308671	0.995704	HY	MxF
ENSG00000075643	-0.094674	0.333755	0.0845985	0.77116	0.995704	HY	MxF
ENSG00000075651	0.0173974	3.80137	0.0103653	0.918907	0.996985	HY	MxF
ENSG00000075702	0.190097	3.00748	0.706109	0.400739	0.995704	HY	MxF
ENSG00000075711	-0.0485393	6.16588	0.44262	0.505861	0.995704	HY	MxF
ENSG00000075785	0.0721094	7.89198	0.164311	0.685218	0.995704	HY	MxF
ENSG00000075790	0.107495	5.13515	0.99793	0.317812	0.995704	HY	MxF
ENSG00000075826	0.00497886	6.11261	0.0011094	0.973429	0.996985	HY	MxF
ENSG00000075856	-0.0617429	6.3008	0.388493	0.533093	0.995704	HY	MxF
ENSG00000075884	-0.0853376	6.55292	0.566144	0.451795	0.995704	HY	MxF
ENSG00000075914	-0.0487613	4.24754	0.315609	0.574258	0.995704	HY	MxF
ENSG00000075945	-0.0473257	4.51077	0.101502	0.750034	0.995704	HY	MxF
ENSG00000075975	-0.0419829	5.4598	0.523956	0.469159	0.995704	HY	MxF
ENSG00000076003	-0.105124	4.7945	0.60205	0.437797	0.995704	HY	MxF
ENSG00000076043	0.0694857	4.39703	0.496004	0.481261	0.995704	HY	MxF
ENSG00000076053	0.0259194	4.90853	0.0253383	0.873527	0.996645	HY	MxF
ENSG00000076067	0.309224	3.25285	1.53371	0.215556	0.995704	HY	MxF
ENSG00000076108	0.037602	8.21566	0.0825579	0.77386	0.995704	HY	MxF
ENSG00000076201	0.241864	5.89856	1.62489	0.202412	0.995704	HY	MxF
ENSG00000076242	-0.115238	5.03372	2.78529	0.0951334	0.995704	HY	MxF
ENSG00000076248	0.11351	3.84625	0.654023	0.418678	0.995704	HY	MxF
ENSG00000076258	-0.0365981	1.91171	0.0436982	0.834416	0.995704	HY	MxF
ENSG00000076321	-0.159296	4.44505	2.7159	0.0993529	0.995704	HY	MxF
ENSG00000076351	-0.160385	3.7649	0.855352	0.355043	0.995704	HY	MxF
ENSG00000076356	-0.076098	2.96328	0.1882	0.664419	0.995704	HY	MxF
ENSG00000076382	-0.00871502	2.31306	0.00278806	0.95789	0.996985	HY	MxF
ENSG00000076513	-0.00192047	7.54191	0.00087235	0.976437	0.996985	HY	MxF
ENSG00000076554	0.0980924	4.80228	0.272746	0.601496	0.995704	HY	MxF
ENSG00000076555	-0.0395557	4.75261	0.104173	0.746878	0.995704	HY	MxF
ENSG00000076604	0.0213955	3.85293	0.015694	0.900305	0.996985	HY	MxF
ENSG00000076641	-0.053427	6.80216	0.19686	0.657268	0.995704	HY	MxF
ENSG00000076650	-0.0249855	4.30679	0.0808011	0.776215	0.995704	HY	MxF
ENSG00000076662	0.0313687	8.11942	0.103272	0.747938	0.995704	HY	MxF
ENSG00000076685	-0.0334522	6.89427	0.146237	0.702157	0.995704	HY	MxF
ENSG00000076924	-0.0499736	6.27486	0.443115	0.505623	0.995704	HY	MxF
ENSG00000076928	0.128388	9.59752	0.790475	0.373956	0.995704	HY	MxF
ENSG00000076944	0.155283	7.66405	1.18633	0.276071	0.995704	HY	MxF
ENSG00000076984	0.174236	5.96976	1.58864	0.20752	0.995704	HY	MxF
ENSG00000077044	0.0651235	7.80977	0.643238	0.422541	0.995704	HY	MxF
ENSG00000077097	-0.0968312	8.2295	1.12132	0.289634	0.995704	HY	MxF
ENSG00000077147	-0.0731429	7.61445	0.719971	0.396154	0.995704	HY	MxF
ENSG00000077150	0.00551466	6.56002	0.00240471	0.960889	0.996985	HY	MxF
ENSG00000077157	0.0445343	5.20695	0.23347	0.628963	0.995704	HY	MxF
ENSG00000077232	-0.0304322	7.31455	0.114005	0.735629	0.995704	HY	MxF
ENSG00000077235	0.016049	6.87411	0.0446896	0.832576	0.995704	HY	MxF
ENSG00000077238	0.11331	7.73878	0.516974	0.472135	0.995704	HY	MxF
ENSG00000077254	-0.0769685	6.9094	1.05619	0.304087	0.995704	HY	MxF
ENSG00000077312	-0.0271713	5.76867	0.072486	0.787751	0.995704	HY	MxF
ENSG00000077348	-0.108572	3.44304	0.750167	0.386423	0.995704	HY	MxF
ENSG00000077380	-0.0811777	6.29015	0.96163	0.326777	0.995704	HY	MxF
ENSG00000077420	0.0838279	7.54412	0.463216	0.496125	0.995704	HY	MxF
ENSG00000077454	0.114287	8.22437	0.572425	0.449297	0.995704	HY	MxF
ENSG00000077458	0.0474072	5.7402	0.190326	0.662646	0.995704	HY	MxF
ENSG00000077463	0.182383	4.1497	2.02367	0.154864	0.995704	HY	MxF
ENSG00000077514	-0.219461	4.91841	3.89687	0.0483762	0.995704	HY	MxF
ENSG00000077549	0.0537686	8.31099	0.242781	0.622204	0.995704	HY	MxF
ENSG00000077585	0.168968	4.03791	0.873344	0.350031	0.995704	HY	MxF
ENSG00000077616	0.29982	1.28638	1.38997	0.23841	0.995704	HY	MxF
ENSG00000077684	-0.143272	6.28814	2.89098	0.0890769	0.995704	HY	MxF
ENSG00000077782	0.165428	3.82601	0.344299	0.557358	0.995704	HY	MxF
ENSG00000077809	0.0232702	8.4278	0.121163	0.727777	0.995704	HY	MxF
ENSG00000077984	0.371598	6.53916	1.95939	0.161579	0.995704	HY	MxF
ENSG00000078043	-0.0715307	4.42941	0.45686	0.499095	0.995704	HY	MxF
ENSG00000078070	-0.0215466	4.56424	0.0751457	0.783987	0.995704	HY	MxF
ENSG00000078081	-0.00780835	1.30694	0.000575639	0.980859	0.996985	HY	MxF
ENSG00000078114	2.24881	1.98479	2.62958	0.10489	0.995704	HY	MxF
ENSG00000078124	0.0576738	5.89222	0.173513	0.677008	0.995704	HY	MxF
ENSG00000078140	-0.0211754	6.36162	0.0393997	0.842659	0.995704	HY	MxF
ENSG00000078142	-0.0842597	6.25125	1.21295	0.270748	0.995704	HY	MxF
ENSG00000078177	-0.341266	5.69748	4.8164	0.0281901	0.995704	HY	MxF
ENSG00000078237	0.0325774	3.63377	0.0624467	0.80267	0.995704	HY	MxF
ENSG00000078246	0.055431	3.15379	0.223032	0.636739	0.995704	HY	MxF
ENSG00000078269	-0.0115254	5.25938	0.00782949	0.929492	0.996985	HY	MxF
ENSG00000078304	0.0397758	8.2909	0.158359	0.690672	0.995704	HY	MxF
ENSG00000078369	0.0880815	8.83955	1.06557	0.301949	0.995704	HY	MxF
ENSG00000078403	0.0375068	5.91574	0.184376	0.667639	0.995704	HY	MxF
ENSG00000078487	0.049222	2.91057	0.109942	0.74021	0.995704	HY	MxF
ENSG00000078618	0.00163061	7.57204	0.000368816	0.984678	0.997181	HY	MxF
ENSG00000078668	-0.00403515	6.24352	0.00501732	0.943531	0.996985	HY	MxF
ENSG00000078674	-0.137568	7.68617	1.68988	0.193616	0.995704	HY	MxF
ENSG00000078687	-0.13426	6.25909	1.1891	0.275511	0.995704	HY	MxF
ENSG00000078699	0.0201373	5.96212	0.047821	0.826899	0.995704	HY	MxF
ENSG00000078747	-0.0418507	7.21518	0.167953	0.681938	0.995704	HY	MxF
ENSG00000078795	0.312302	1.20129	0.805779	0.369371	0.995704	HY	MxF
ENSG00000078804	0.244047	3.1839	0.340403	0.559597	0.995704	HY	MxF
ENSG00000078808	0.166751	7.0358	2.8613	0.0907344	0.995704	HY	MxF
ENSG00000078814	0.176573	2.73529	0.396943	0.528672	0.995704	HY	MxF
ENSG00000078902	0.17429	5.80037	2.46873	0.116132	0.995704	HY	MxF
ENSG00000078967	0.0612716	2.83027	0.276319	0.599124	0.995704	HY	MxF
ENSG00000079134	-0.100929	5.13068	1.06925	0.301115	0.995704	HY	MxF
ENSG00000079246	-0.0808175	8.58705	1.41435	0.234336	0.995704	HY	MxF
ENSG00000079257	-0.251768	2.25177	2.02586	0.154642	0.995704	HY	MxF
ENSG00000079263	0.149	5.98719	1.69506	0.192935	0.995704	HY	MxF
ENSG00000079277	-0.00633429	5.87853	0.00529819	0.941974	0.996985	HY	MxF
ENSG00000079308	0.0107433	4.1235	0.00103096	0.974385	0.996985	HY	MxF
ENSG00000079313	0.123314	6.16325	0.741464	0.389192	0.995704	HY	MxF
ENSG00000079332	-0.00351615	6.45497	0.00166826	0.96742	0.996985	HY	MxF
ENSG00000079335	-0.238897	6.03555	2.751	0.0971934	0.995704	HY	MxF
ENSG00000079337	0.124877	1.15681	0.155012	0.693791	0.995704	HY	MxF
ENSG00000079385	0.152676	2.78692	0.142872	0.705443	0.995704	HY	MxF
ENSG00000079387	-0.0125116	4.86462	0.0298816	0.862759	0.995803	HY	MxF
ENSG00000079432	0.153171	7.38659	1.27321	0.259165	0.995704	HY	MxF
ENSG00000079435	0.038679	3.00366	0.0484148	0.825845	0.995704	HY	MxF
ENSG00000079459	-0.0654434	6.34763	0.594174	0.44081	0.995704	HY	MxF
ENSG00000079462	0.0921021	3.06654	0.417362	0.518256	0.995704	HY	MxF
ENSG00000079616	-0.0621746	5.72567	0.365124	0.545674	0.995704	HY	MxF
ENSG00000079691	0.163855	3.3364	0.379015	0.538131	0.995704	HY	MxF
ENSG00000079739	0.0918875	5.04257	1.32201	0.250232	0.995704	HY	MxF
ENSG00000079785	-0.0973138	5.94716	1.28665	0.256666	0.995704	HY	MxF
ENSG00000079805	0.123785	8.29416	2.48117	0.115216	0.995704	HY	MxF
ENSG00000079819	-0.284838	4.74986	3.44897	0.0632912	0.995704	HY	MxF
ENSG00000079950	-0.0327462	6.75508	0.0961821	0.75646	0.995704	HY	MxF
ENSG00000079974	0.190222	5.31634	1.36508	0.242659	0.995704	HY	MxF
ENSG00000079999	0.100879	5.4207	0.754953	0.384913	0.995704	HY	MxF
ENSG00000080007	1.93498	1.00787	12.0674	0.000513116	0.894215	HY	MxF
ENSG00000080189	0.0127561	5.88562	0.0284277	0.866107	0.996376	HY	MxF
ENSG00000080200	-0.291942	4.56961	2.85879	0.0908757	0.995704	HY	MxF
ENSG00000080298	-0.28592	4.34289	5.0512	0.0246089	0.995704	HY	MxF
ENSG00000080345	-0.269188	6.51792	3.58381	0.0583452	0.995704	HY	MxF
ENSG00000080371	-0.137262	6.37325	2.13958	0.143542	0.995704	HY	MxF
ENSG00000080493	0.216946	2.69625	0.679287	0.409832	0.995704	HY	MxF
ENSG00000080503	-0.0554875	7.79932	0.68756	0.406996	0.995704	HY	MxF
ENSG00000080546	-0.178661	5.45884	0.910801	0.339902	0.995704	HY	MxF
ENSG00000080573	0.438431	3.54912	0.431949	0.511034	0.995704	HY	MxF
ENSG00000080603	0.157005	7.86831	0.612322	0.433915	0.995704	HY	MxF
ENSG00000080608	-0.0745485	4.53454	0.673537	0.411821	0.995704	HY	MxF
ENSG00000080802	0.0246879	5.0157	0.0889141	0.765562	0.995704	HY	MxF
ENSG00000080815	0.0057369	7.21367	0.00292316	0.956882	0.996985	HY	MxF
ENSG00000080819	-0.0673337	4.74585	0.366113	0.545131	0.995704	HY	MxF
ENSG00000080822	0.115817	6.33099	0.900864	0.34255	0.995704	HY	MxF
ENSG00000080824	0.0962595	9.2226	0.40118	0.52648	0.995704	HY	MxF
ENSG00000080839	-0.205184	5.00918	2.64368	0.103962	0.995704	HY	MxF
ENSG00000080845	0.143201	5.92917	0.591464	0.441854	0.995704	HY	MxF
ENSG00000080854	-0.238462	3.08317	0.84131	0.359022	0.995704	HY	MxF
ENSG00000080986	-0.0227529	1.83198	0.0156435	0.900465	0.996985	HY	MxF
ENSG00000081014	-0.167324	5.47154	2.57636	0.108471	0.995704	HY	MxF
ENSG00000081019	-0.120124	6.18817	1.56472	0.210975	0.995704	HY	MxF
ENSG00000081026	-0.0847117	2.21543	0.14152	0.706775	0.995704	HY	MxF
ENSG00000081041	1.70593	1.512	5.23196	0.0221755	0.995704	HY	MxF
ENSG00000081052	-0.254512	1.98277	0.747225	0.387356	0.995704	HY	MxF
ENSG00000081059	-0.0204139	8.72209	0.00859863	0.926119	0.996985	HY	MxF
ENSG00000081087	0.00589341	6.15851	0.00497099	0.943792	0.996985	HY	MxF
ENSG00000081154	-0.0826937	6.99727	0.827711	0.362935	0.995704	HY	MxF
ENSG00000081177	0.0380557	3.44249	0.123675	0.725082	0.995704	HY	MxF
ENSG00000081181	-0.522745	0.706244	2.64233	0.104051	0.995704	HY	MxF
ENSG00000081189	-0.0466229	6.86802	0.121364	0.727559	0.995704	HY	MxF
ENSG00000081237	-0.0816725	11.1263	0.809065	0.368397	0.995704	HY	MxF
ENSG00000081307	0.00994843	5.10845	0.014762	0.903296	0.996985	HY	MxF
ENSG00000081320	-0.179284	9.14997	1.95078	0.162503	0.995704	HY	MxF
ENSG00000081377	-0.0224785	4.64534	0.0156214	0.900535	0.996985	HY	MxF
ENSG00000081386	-0.135866	4.63514	0.991597	0.319352	0.995704	HY	MxF
ENSG00000081665	-0.11196	5.30359	0.670002	0.413051	0.995704	HY	MxF
ENSG00000081692	-0.0137441	3.86119	0.00614914	0.937497	0.996985	HY	MxF
ENSG00000081721	-0.0770401	4.18262	0.727321	0.393753	0.995704	HY	MxF
ENSG00000081760	0.0777908	4.15437	0.645692	0.421657	0.995704	HY	MxF
ENSG00000081791	0.0797929	6.64661	1.22991	0.267424	0.995704	HY	MxF
ENSG00000081870	0.0258147	3.98484	0.0550537	0.814492	0.995704	HY	MxF
ENSG00000081913	0.0961026	3.42678	0.736947	0.390641	0.995704	HY	MxF
ENSG00000081985	0.597738	3.05794	4.01166	0.0451867	0.995704	HY	MxF
ENSG00000082014	0.0290024	5.70986	0.0325991	0.856719	0.995704	HY	MxF
ENSG00000082068	-0.140345	4.90769	4.57992	0.0323488	0.995704	HY	MxF
ENSG00000082074	-0.0432097	9.26859	0.15083	0.697743	0.995704	HY	MxF
ENSG00000082126	0.0604691	0.806047	0.0365466	0.848391	0.995704	HY	MxF
ENSG00000082146	-0.327837	4.89011	2.41292	0.120338	0.995704	HY	MxF
ENSG00000082153	-0.0679555	7.78658	0.640398	0.423567	0.995704	HY	MxF
ENSG00000082196	-0.0165417	2.22615	0.00584025	0.939084	0.996985	HY	MxF
ENSG00000082212	-0.071931	6.56327	0.709574	0.399585	0.995704	HY	MxF
ENSG00000082213	-0.0196484	4.76542	0.0510886	0.82118	0.995704	HY	MxF
ENSG00000082258	-0.074338	6.51972	0.632969	0.426268	0.995704	HY	MxF
ENSG00000082269	-0.136319	4.50259	1.31938	0.250704	0.995704	HY	MxF
ENSG00000082293	0.0586768	2.82403	0.0269955	0.869492	0.996439	HY	MxF
ENSG00000082397	-0.0719562	6.24608	0.123051	0.725749	0.995704	HY	MxF
ENSG00000082438	-0.0390545	3.89619	0.0231481	0.879073	0.996985	HY	MxF
ENSG00000082512	0.0211557	6.40359	0.0242737	0.87619	0.996985	HY	MxF
ENSG00000082515	-0.00704649	3.56399	0.00511946	0.94296	0.996985	HY	MxF
ENSG00000082516	-0.109025	4.78974	0.553913	0.456723	0.995704	HY	MxF
ENSG00000082641	0.027623	6.89156	0.171505	0.678778	0.995704	HY	MxF
ENSG00000082701	0.018638	6.81764	0.0362289	0.849044	0.995704	HY	MxF
ENSG00000082781	0.1764	4.21997	0.311232	0.576925	0.995704	HY	MxF
ENSG00000082805	-0.169454	5.58472	2.8715	0.0901608	0.995704	HY	MxF
ENSG00000082898	-0.227638	8.0426	4.50365	0.0338226	0.995704	HY	MxF
ENSG00000082996	-0.239278	6.55587	3.19267	0.0739689	0.995704	HY	MxF
ENSG00000083067	0.208313	1.36435	0.320994	0.571011	0.995704	HY	MxF
ENSG00000083093	-0.0186071	4.15038	0.0554817	0.813785	0.995704	HY	MxF
ENSG00000083097	-0.314641	5.74025	6.62734	0.0100425	0.995704	HY	MxF
ENSG00000083099	-0.0303542	5.19014	0.123872	0.724872	0.995704	HY	MxF
ENSG00000083123	0.058507	3.51131	0.253302	0.614759	0.995704	HY	MxF
ENSG00000083168	-0.0525541	7.87461	0.267818	0.604799	0.995704	HY	MxF
ENSG00000083223	-0.0692249	7.14138	0.532039	0.465751	0.995704	HY	MxF
ENSG00000083290	0.047203	5.55488	0.165787	0.683883	0.995704	HY	MxF
ENSG00000083312	-0.197259	7.01772	2.26999	0.131901	0.995704	HY	MxF
ENSG00000083444	0.0830245	5.97183	0.354583	0.55153	0.995704	HY	MxF
ENSG00000083454	0.191154	5.40067	0.457211	0.49893	0.995704	HY	MxF
ENSG00000083457	0.208016	3.79609	4.02628	0.0447966	0.995704	HY	MxF
ENSG00000083520	-0.149258	6.08032	3.00132	0.0831965	0.995704	HY	MxF
ENSG00000083535	-0.149873	4.57875	1.78333	0.181741	0.995704	HY	MxF
ENSG00000083544	0.0169357	4.60714	0.0383159	0.84481	0.995704	HY	MxF
ENSG00000083635	-0.0985715	2.80883	0.554707	0.456401	0.995704	HY	MxF
ENSG00000083642	-0.010512	6.05329	0.008644	0.925925	0.996985	HY	MxF
ENSG00000083720	-0.0561688	5.15886	0.295243	0.58688	0.995704	HY	MxF
ENSG00000083799	-0.11036	8.59354	0.899907	0.342807	0.995704	HY	MxF
ENSG00000083807	-0.0669419	2.88833	0.106127	0.744597	0.995704	HY	MxF
ENSG00000083812	-0.140311	3.92392	1.32998	0.248808	0.995704	HY	MxF
ENSG00000083814	-0.152674	4.47871	1.29368	0.25537	0.995704	HY	MxF
ENSG00000083817	-0.161043	2.21479	0.440595	0.506836	0.995704	HY	MxF
ENSG00000083828	-0.106047	4.85242	0.933562	0.333939	0.995704	HY	MxF
ENSG00000083838	0.0147378	4.08544	0.0208083	0.885302	0.996985	HY	MxF
ENSG00000083842	0.0166266	3.05458	0.0200379	0.887431	0.996985	HY	MxF
ENSG00000083844	0.0208072	4.6722	0.0337443	0.854252	0.995704	HY	MxF
ENSG00000083845	-0.00968137	8.94405	0.00526127	0.942176	0.996985	HY	MxF
ENSG00000083896	-0.0994522	7.11847	1.93207	0.164532	0.995704	HY	MxF
ENSG00000083937	0.0308947	5.51386	0.100569	0.751148	0.995704	HY	MxF
ENSG00000084070	-0.0712863	8.77618	0.340021	0.559817	0.995704	HY	MxF
ENSG00000084072	0.108253	5.53481	0.278979	0.597371	0.995704	HY	MxF
ENSG00000084073	-0.0523027	5.6471	0.321996	0.570411	0.995704	HY	MxF
ENSG00000084090	0.0632774	7.45112	1.06573	0.301912	0.995704	HY	MxF
ENSG00000084092	-0.0550068	5.49302	0.647843	0.420885	0.995704	HY	MxF
ENSG00000084093	-0.0472668	6.8815	0.208089	0.648269	0.995704	HY	MxF
ENSG00000084110	-0.371696	4.7845	2.96559	0.0850534	0.995704	HY	MxF
ENSG00000084112	0.104279	6.71874	0.852371	0.355882	0.995704	HY	MxF
ENSG00000084207	-0.0183214	7.25305	0.0176953	0.894175	0.996985	HY	MxF
ENSG00000084234	-0.0523703	9.76701	0.139201	0.709077	0.995704	HY	MxF
ENSG00000084444	-0.128052	2.9991	1.31807	0.250938	0.995704	HY	MxF
ENSG00000084463	0.119231	6.6897	1.50991	0.219153	0.995704	HY	MxF
ENSG00000084623	0.0057017	6.66762	0.00817259	0.927967	0.996985	HY	MxF
ENSG00000084652	0.0128259	6.5181	0.0215577	0.88327	0.996985	HY	MxF
ENSG00000084676	-0.0232497	7.42341	0.0644625	0.799577	0.995704	HY	MxF
ENSG00000084693	0.0618714	3.98403	0.246853	0.6193	0.995704	HY	MxF
ENSG00000084731	-0.0239331	3.33463	0.0192327	0.889701	0.996985	HY	MxF
ENSG00000084733	-0.0165167	7.44785	0.0230257	0.87939	0.996985	HY	MxF
ENSG00000084754	-0.014335	8.19583	0.0388952	0.843656	0.995704	HY	MxF
ENSG00000084764	0.175863	2.761	1.25944	0.261757	0.995704	HY	MxF
ENSG00000084774	-0.028249	5.85766	0.0933445	0.759968	0.995704	HY	MxF
ENSG00000085063	0.0636656	4.85519	0.193242	0.660232	0.995704	HY	MxF
ENSG00000085117	0.17552	5.79605	2.03257	0.15396	0.995704	HY	MxF
ENSG00000085231	-0.0821267	5.53471	1.89961	0.168122	0.995704	HY	MxF
ENSG00000085265	-0.193147	10.4968	0.911167	0.339805	0.995704	HY	MxF
ENSG00000085274	-0.087662	4.9633	0.805741	0.369382	0.995704	HY	MxF
ENSG00000085365	-0.13016	5.42747	1.24615	0.264289	0.995704	HY	MxF
ENSG00000085377	-0.0101573	5.66811	0.0130338	0.909106	0.996985	HY	MxF
ENSG00000085382	-0.0787276	4.09244	0.852484	0.355851	0.995704	HY	MxF
ENSG00000085415	0.0498396	4.83146	0.328509	0.566538	0.995704	HY	MxF
ENSG00000085433	-0.107904	4.49324	1.2878	0.256454	0.995704	HY	MxF
ENSG00000085449	-0.0176121	6.75905	0.0334583	0.854864	0.995704	HY	MxF
ENSG00000085465	-0.168956	2.06641	0.652363	0.419269	0.995704	HY	MxF
ENSG00000085491	0.152965	6.0731	1.44739	0.228947	0.995704	HY	MxF
ENSG00000085511	-0.0945501	5.78989	1.11783	0.290387	0.995704	HY	MxF
ENSG00000085514	-0.101523	6.85503	0.361947	0.547427	0.995704	HY	MxF
ENSG00000085563	0.13459	4.82886	0.34336	0.557896	0.995704	HY	MxF
ENSG00000085644	0.0784483	4.0186	0.314619	0.57486	0.995704	HY	MxF
ENSG00000085662	0.123577	5.9411	2.00859	0.156411	0.995704	HY	MxF
ENSG00000085719	-0.0562576	7.01434	0.36365	0.546486	0.995704	HY	MxF
ENSG00000085721	-0.029582	5.85071	0.0884394	0.766171	0.995704	HY	MxF
ENSG00000085733	0.232083	4.53418	0.45916	0.498017	0.995704	HY	MxF
ENSG00000085760	-0.138368	5.21684	3.52863	0.0603178	0.995704	HY	MxF
ENSG00000085788	0.0651381	6.01916	0.462481	0.496467	0.995704	HY	MxF
ENSG00000085832	-0.0415533	7.35368	0.25876	0.610974	0.995704	HY	MxF
ENSG00000085871	0.0487197	3.80536	0.108961	0.741331	0.995704	HY	MxF
ENSG00000085872	0.194993	5.888	1.45859	0.227154	0.995704	HY	MxF
ENSG00000085978	0.0444739	5.66073	0.17206	0.678288	0.995704	HY	MxF
ENSG00000085982	0.0364344	4.46733	0.146236	0.702158	0.995704	HY	MxF
ENSG00000085998	-0.0297532	5.19137	0.096286	0.756333	0.995704	HY	MxF
ENSG00000086015	0.0254727	4.4353	0.0517068	0.820119	0.995704	HY	MxF
ENSG00000086061	-0.00357676	7.18371	0.00132345	0.97098	0.996985	HY	MxF
ENSG00000086062	0.158413	7.29615	0.801418	0.37067	0.995704	HY	MxF
ENSG00000086065	-0.101098	5.2216	1.06091	0.303007	0.995704	HY	MxF
ENSG00000086102	0.0131101	6.31696	0.0454509	0.831177	0.995704	HY	MxF
ENSG00000086189	-0.0612809	5.72999	0.327931	0.56688	0.995704	HY	MxF
ENSG00000086200	-0.112286	3.80195	1.04151	0.307471	0.995704	HY	MxF
ENSG00000086232	0.0812558	7.14116	0.66799	0.413753	0.995704	HY	MxF
ENSG00000086288	-0.106497	1.79886	0.201587	0.653443	0.995704	HY	MxF
ENSG00000086300	-0.0754948	6.651	0.214002	0.643649	0.995704	HY	MxF
ENSG00000086475	-0.000952331	5.02937	0.0001853	0.989139	0.997919	HY	MxF
ENSG00000086504	0.0176924	4.88099	0.0305228	0.861309	0.995803	HY	MxF
ENSG00000086544	0.203328	4.04706	4.49461	0.0340019	0.995704	HY	MxF
ENSG00000086548	1.61808	2.60601	3.10646	0.0779824	0.995704	HY	MxF
ENSG00000086589	0.0392738	6.35662	0.461981	0.4967	0.995704	HY	MxF
ENSG00000086598	-0.0216007	7.35071	0.0950034	0.75791	0.995704	HY	MxF
ENSG00000086619	0.0163793	4.50498	0.017927	0.893488	0.996985	HY	MxF
ENSG00000086666	-0.0639407	5.83342	0.530557	0.466373	0.995704	HY	MxF
ENSG00000086730	0.077913	7.2276	0.461539	0.496906	0.995704	HY	MxF
ENSG00000086827	-0.0701184	4.29138	0.565444	0.452075	0.995704	HY	MxF
ENSG00000086848	-0.0702672	3.85778	0.57725	0.447392	0.995704	HY	MxF
ENSG00000087008	0.197509	3.83852	3.41248	0.0647052	0.995704	HY	MxF
ENSG00000087053	-0.0694763	4.45696	0.450314	0.502186	0.995704	HY	MxF
ENSG00000087074	0.015028	7.7966	0.00113509	0.973123	0.996985	HY	MxF
ENSG00000087077	0.222332	2.63162	1.37287	0.24132	0.995704	HY	MxF
ENSG00000087086	0.0270382	11.0715	0.0384321	0.844578	0.995704	HY	MxF
ENSG00000087087	0.123612	6.94228	1.00767	0.315462	0.995704	HY	MxF
ENSG00000087088	0.158468	5.74929	1.9305	0.164704	0.995704	HY	MxF
ENSG00000087095	0.00873462	4.78003	0.00742443	0.931335	0.996985	HY	MxF
ENSG00000087111	0.0445718	6.14397	0.455714	0.499634	0.995704	HY	MxF
ENSG00000087116	-1.88321	0.884843	2.45623	0.117059	0.995704	HY	MxF
ENSG00000087152	0.0380569	7.01893	0.414949	0.519468	0.995704	HY	MxF
ENSG00000087157	-0.0391018	5.8419	0.210937	0.646034	0.995704	HY	MxF
ENSG00000087191	0.0572392	6.58715	0.522316	0.469855	0.995704	HY	MxF
ENSG00000087206	0.0331321	5.50685	0.18451	0.667526	0.995704	HY	MxF
ENSG00000087253	0.051361	6.07386	0.0812311	0.775636	0.995704	HY	MxF
ENSG00000087258	0.0789467	2.75012	0.0454131	0.831246	0.995704	HY	MxF
ENSG00000087263	-0.00199557	5.27395	0.000436362	0.983334	0.997181	HY	MxF
ENSG00000087266	0.267177	8.28592	4.16085	0.0413687	0.995704	HY	MxF
ENSG00000087269	0.0384939	6.01563	0.196191	0.657813	0.995704	HY	MxF
ENSG00000087274	0.0820377	8.45818	1.80799	0.17875	0.995704	HY	MxF
ENSG00000087299	-0.038252	2.13581	0.0720119	0.78843	0.995704	HY	MxF
ENSG00000087301	-0.0892954	4.04356	0.449488	0.502578	0.995704	HY	MxF
ENSG00000087302	-0.0647188	6.16979	0.815622	0.366463	0.995704	HY	MxF
ENSG00000087303	0.0285835	1.68545	0.0212074	0.884215	0.996985	HY	MxF
ENSG00000087338	-0.0844065	5.53764	0.838141	0.359929	0.995704	HY	MxF
ENSG00000087365	0.0555327	8.05712	0.628072	0.428063	0.995704	HY	MxF
ENSG00000087448	-0.114064	5.07379	1.44688	0.229029	0.995704	HY	MxF
ENSG00000087460	0.183047	9.31745	3.11089	0.0777704	0.995704	HY	MxF
ENSG00000087470	-0.0558704	6.39325	0.722348	0.395375	0.995704	HY	MxF
ENSG00000087502	-0.154174	5.09612	1.19663	0.273997	0.995704	HY	MxF
ENSG00000087586	0.122289	1.61441	0.327147	0.567344	0.995704	HY	MxF
ENSG00000087589	-0.200511	3.72852	1.55603	0.212247	0.995704	HY	MxF
ENSG00000087884	0.105951	1.7426	0.381757	0.536665	0.995704	HY	MxF
ENSG00000087903	-0.201001	3.37584	0.940531	0.332141	0.995704	HY	MxF
ENSG00000087995	0.0511766	3.65422	0.228806	0.63241	0.995704	HY	MxF
ENSG00000088035	-0.0648348	4.37033	0.464227	0.495655	0.995704	HY	MxF
ENSG00000088038	0.2093	5.94761	1.71447	0.190406	0.995704	HY	MxF
ENSG00000088053	0.182245	2.96992	0.367862	0.544172	0.995704	HY	MxF
ENSG00000088179	-0.132587	6.95329	0.662738	0.415595	0.995704	HY	MxF
ENSG00000088205	-0.0920489	7.06221	1.69552	0.192876	0.995704	HY	MxF
ENSG00000088247	0.135555	7.01961	0.926154	0.335864	0.995704	HY	MxF
ENSG00000088256	-0.214474	3.08346	0.911933	0.339602	0.995704	HY	MxF
ENSG00000088298	0.0276605	5.49716	0.129072	0.719397	0.995704	HY	MxF
ENSG00000088325	0.267527	1.84188	0.9441	0.331226	0.995704	HY	MxF
ENSG00000088356	0.0986372	3.38177	0.712497	0.398616	0.995704	HY	MxF
ENSG00000088387	-0.164425	6.50609	1.17419	0.278542	0.995704	HY	MxF
ENSG00000088448	-0.0208981	6.20653	0.101949	0.749503	0.995704	HY	MxF
ENSG00000088451	-0.161892	3.39307	1.60166	0.205668	0.995704	HY	MxF
ENSG00000088538	0.272042	2.04149	1.54448	0.213952	0.995704	HY	MxF
ENSG00000088543	0.120257	3.33775	0.767419	0.381017	0.995704	HY	MxF
ENSG00000088682	-0.00121029	4.55199	0.000200023	0.988716	0.997795	HY	MxF
ENSG00000088726	0.148316	2.96242	0.231306	0.630557	0.995704	HY	MxF
ENSG00000088727	-0.111192	1.4275	0.32599	0.56803	0.995704	HY	MxF
ENSG00000088766	-0.0809037	4.76869	0.916645	0.338358	0.995704	HY	MxF
ENSG00000088808	0.162332	4.12917	1.35086	0.245128	0.995704	HY	MxF
ENSG00000088812	-0.0735287	6.09204	0.585686	0.444092	0.995704	HY	MxF
ENSG00000088826	0.166378	3.85223	0.330018	0.565648	0.995704	HY	MxF
ENSG00000088827	-0.212491	4.84999	0.132589	0.715763	0.995704	HY	MxF
ENSG00000088832	-0.0314215	7.82193	0.0331409	0.855546	0.995704	HY	MxF
ENSG00000088833	-0.0685029	5.99234	0.6924	0.405349	0.995704	HY	MxF
ENSG00000088854	-0.0471823	4.63661	0.16075	0.688467	0.995704	HY	MxF
ENSG00000088876	0.00617267	3.70928	0.0042185	0.948214	0.996985	HY	MxF
ENSG00000088881	-0.0552628	1.82491	0.0310082	0.860222	0.995704	HY	MxF
ENSG00000088888	0.0726438	6.23337	0.678408	0.410135	0.995704	HY	MxF
ENSG00000088899	-0.199876	2.15389	0.634887	0.425569	0.995704	HY	MxF
ENSG00000088930	-0.11182	7.62849	2.41115	0.120474	0.995704	HY	MxF
ENSG00000088986	0.0472728	6.0845	0.251988	0.615679	0.995704	HY	MxF
ENSG00000088992	0.105314	4.38154	0.371452	0.542214	0.995704	HY	MxF
ENSG00000089006	-0.000397505	6.40088	2.51809e-05	0.995996	0.999648	HY	MxF
ENSG00000089009	-0.0457304	10.1578	0.340845	0.559342	0.995704	HY	MxF
ENSG00000089012	0.00756289	4.59468	0.0013713	0.97046	0.996985	HY	MxF
ENSG00000089022	0.0247406	5.19486	0.0911256	0.762751	0.995704	HY	MxF
ENSG00000089041	0.149014	5.40045	0.92436	0.336333	0.995704	HY	MxF
ENSG00000089048	-0.137282	4.62729	2.03275	0.153942	0.995704	HY	MxF
ENSG00000089050	0.226334	4.32424	6.05579	0.0138608	0.995704	HY	MxF
ENSG00000089053	-0.0230812	7.49745	0.178028	0.673074	0.995704	HY	MxF
ENSG00000089057	0.0705016	5.85238	0.631474	0.426815	0.995704	HY	MxF
ENSG00000089060	-0.0613921	6.13816	0.381108	0.537011	0.995704	HY	MxF
ENSG00000089063	0.0228562	6.42072	0.0825028	0.773934	0.995704	HY	MxF
ENSG00000089091	0.202737	1.64446	1.54065	0.214521	0.995704	HY	MxF
ENSG00000089094	0.0858861	6.54474	2.57268	0.108723	0.995704	HY	MxF
ENSG00000089123	-0.148396	3.04484	1.75725	0.184968	0.995704	HY	MxF
ENSG00000089127	0.0511821	6.67248	0.0465582	0.829164	0.995704	HY	MxF
ENSG00000089154	-0.0140601	7.3757	0.0306588	0.861004	0.995803	HY	MxF
ENSG00000089157	0.0309443	10.1359	0.111488	0.738456	0.995704	HY	MxF
ENSG00000089159	0.168076	8.33312	1.03317	0.309416	0.995704	HY	MxF
ENSG00000089169	-0.439149	4.23877	0.640252	0.42362	0.995704	HY	MxF
ENSG00000089177	-0.31279	4.35515	2.63291	0.104669	0.995704	HY	MxF
ENSG00000089195	0.0177923	4.639	0.0562473	0.812529	0.995704	HY	MxF
ENSG00000089220	0.010483	6.35503	0.0128104	0.909885	0.996985	HY	MxF
ENSG00000089234	-0.0589832	5.0254	0.714609	0.397918	0.995704	HY	MxF
ENSG00000089248	-0.0390311	7.60065	0.26572	0.606217	0.995704	HY	MxF
ENSG00000089280	0.0704707	8.24704	0.117595	0.731657	0.995704	HY	MxF
ENSG00000089327	0.0847385	8.0861	0.400574	0.526793	0.995704	HY	MxF
ENSG00000089335	-0.0421728	5.13382	0.0804478	0.776692	0.995704	HY	MxF
ENSG00000089351	0.0337239	6.73585	0.091687	0.762043	0.995704	HY	MxF
ENSG00000089486	0.0302067	5.375	0.126525	0.722063	0.995704	HY	MxF
ENSG00000089505	0.253126	1.39673	1.14718	0.28414	0.995704	HY	MxF
ENSG00000089597	0.0340259	8.19963	0.125851	0.722773	0.995704	HY	MxF
ENSG00000089639	0.0668252	7.55796	0.371152	0.542377	0.995704	HY	MxF
ENSG00000089685	0.316632	2.11318	1.51272	0.218725	0.995704	HY	MxF
ENSG00000089692	0.265036	2.76002	0.644507	0.422083	0.995704	HY	MxF
ENSG00000089693	0.100563	6.08729	0.621041	0.430661	0.995704	HY	MxF
ENSG00000089723	-0.410675	1.60732	1.41256	0.234631	0.995704	HY	MxF
ENSG00000089737	-0.0803087	7.5541	1.45161	0.22827	0.995704	HY	MxF
ENSG00000089775	-0.0728405	4.84975	0.267414	0.605072	0.995704	HY	MxF
ENSG00000089818	0.0499588	5.59922	0.164989	0.684604	0.995704	HY	MxF
ENSG00000089876	0.0541144	4.06092	0.155367	0.693459	0.995704	HY	MxF
ENSG00000089902	0.0304223	6.6096	0.0857286	0.769679	0.995704	HY	MxF
ENSG00000089916	-0.0924749	6.86603	1.01163	0.314513	0.995704	HY	MxF
ENSG00000090006	0.328579	5.67812	3.11599	0.0775276	0.995704	HY	MxF
ENSG00000090013	0.0209949	5.6333	0.0167025	0.897169	0.996985	HY	MxF
ENSG00000090020	0.19562	5.18208	0.735528	0.391097	0.995704	HY	MxF
ENSG00000090054	-0.068155	5.60723	1.07563	0.299678	0.995704	HY	MxF
ENSG00000090060	0.00776976	8.26376	0.00664786	0.935017	0.996985	HY	MxF
ENSG00000090061	0.229445	6.22898	1.01375	0.314006	0.995704	HY	MxF
ENSG00000090097	0.230395	3.61149	1.72808	0.188657	0.995704	HY	MxF
ENSG00000090104	0.12451	4.64214	0.0521588	0.819349	0.995704	HY	MxF
ENSG00000090238	0.154842	6.95716	1.92857	0.164915	0.995704	HY	MxF
ENSG00000090263	-0.0576462	3.80008	0.290554	0.589866	0.995704	HY	MxF
ENSG00000090266	-0.0844573	5.29553	1.161	0.281258	0.995704	HY	MxF
ENSG00000090273	0.0149469	5.91115	0.0316071	0.858893	0.995704	HY	MxF
ENSG00000090316	0.048455	6.37921	0.300708	0.583439	0.995704	HY	MxF
ENSG00000090339	-0.0350933	5.66256	0.0308396	0.860599	0.995774	HY	MxF
ENSG00000090372	0.130061	6.61019	1.2949	0.255148	0.995704	HY	MxF
ENSG00000090376	-0.106723	7.6497	0.336953	0.561593	0.995704	HY	MxF
ENSG00000090382	-0.0857206	12.8206	0.115249	0.734246	0.995704	HY	MxF
ENSG00000090432	0.0562562	4.50628	0.339316	0.560224	0.995704	HY	MxF
ENSG00000090447	0.0566704	4.10335	0.20265	0.65259	0.995704	HY	MxF
ENSG00000090470	-0.00307062	5.31774	0.00104412	0.974223	0.996985	HY	MxF
ENSG00000090487	-0.0470632	6.76266	0.19709	0.65708	0.995704	HY	MxF
ENSG00000090520	0.0863179	5.72436	0.964241	0.326121	0.995704	HY	MxF
ENSG00000090554	0.131178	5.85849	0.588726	0.442912	0.995704	HY	MxF
ENSG00000090565	0.206296	4.9218	2.78042	0.095423	0.995704	HY	MxF
ENSG00000090581	0.0921972	5.75026	0.848719	0.356915	0.995704	HY	MxF
ENSG00000090612	-0.361778	4.30167	4.40935	0.0357425	0.995704	HY	MxF
ENSG00000090615	-0.0567315	6.98449	0.514003	0.473411	0.995704	HY	MxF
ENSG00000090621	-0.00356162	7.68	0.0010005	0.974767	0.996985	HY	MxF
ENSG00000090659	-0.0686141	1.38016	0.0487195	0.825307	0.995704	HY	MxF
ENSG00000090661	-0.0205755	4.19783	0.00997274	0.920453	0.996985	HY	MxF
ENSG00000090674	0.0148279	4.69258	0.00917109	0.923707	0.996985	HY	MxF
ENSG00000090686	-0.0178734	6.72945	0.05867	0.80861	0.995704	HY	MxF
ENSG00000090857	0.0430692	6.56959	0.034946	0.851709	0.995704	HY	MxF
ENSG00000090861	-0.00773892	5.76149	0.0082789	0.927502	0.996985	HY	MxF
ENSG00000090863	-0.0900678	8.25286	2.18896	0.139003	0.995704	HY	MxF
ENSG00000090905	-0.0591905	6.7328	0.695468	0.404311	0.995704	HY	MxF
ENSG00000090920	-0.266681	5.3253	0.679929	0.409611	0.995704	HY	MxF
ENSG00000090924	0.146307	5.64345	0.459125	0.498033	0.995704	HY	MxF
ENSG00000090971	0.0235053	1.1537	0.0119137	0.913083	0.996985	HY	MxF
ENSG00000090975	0.117463	5.54086	0.439378	0.507423	0.995704	HY	MxF
ENSG00000090989	-0.204886	5.73195	4.4283	0.0353478	0.995704	HY	MxF
ENSG00000091009	-0.113931	6.64399	1.73911	0.187252	0.995704	HY	MxF
ENSG00000091039	-0.036799	8.27671	0.0868616	0.768206	0.995704	HY	MxF
ENSG00000091073	0.0368434	4.68726	0.0894814	0.764837	0.995704	HY	MxF
ENSG00000091106	-0.284254	5.79164	1.89776	0.16833	0.995704	HY	MxF
ENSG00000091127	0.0713348	2.84938	0.261168	0.609319	0.995704	HY	MxF
ENSG00000091128	0.271298	0.246464	0.453167	0.500835	0.995704	HY	MxF
ENSG00000091129	0.277199	1.49897	0.327938	0.566876	0.995704	HY	MxF
ENSG00000091140	-0.123257	5.78918	1.76448	0.184066	0.995704	HY	MxF
ENSG00000091157	-0.104789	6.01726	0.782689	0.37632	0.995704	HY	MxF
ENSG00000091164	-0.0600028	5.47319	0.326996	0.567433	0.995704	HY	MxF
ENSG00000091181	-0.0640953	1.79985	0.03123	0.859728	0.995704	HY	MxF
ENSG00000091262	0.260437	2.71285	1.33625	0.247696	0.995704	HY	MxF
ENSG00000091317	-0.0744781	8.09848	0.372874	0.541442	0.995704	HY	MxF
ENSG00000091409	-0.267335	7.0198	2.66525	0.102562	0.995704	HY	MxF
ENSG00000091436	-0.105052	5.54356	0.458712	0.498226	0.995704	HY	MxF
ENSG00000091483	-0.0819947	4.94925	0.989249	0.319926	0.995704	HY	MxF
ENSG00000091490	-0.0399407	6.81084	0.0808025	0.776213	0.995704	HY	MxF
ENSG00000091527	-0.0402007	8.54918	0.411896	0.521009	0.995704	HY	MxF
ENSG00000091542	0.0486553	6.97528	0.322601	0.570049	0.995704	HY	MxF
ENSG00000091592	0.130301	8.86974	1.36886	0.242007	0.995704	HY	MxF
ENSG00000091640	-0.0352714	5.34551	0.158656	0.690397	0.995704	HY	MxF
ENSG00000091651	-0.102419	3.48419	0.271121	0.602581	0.995704	HY	MxF
ENSG00000091732	-0.0261597	3.35322	0.0550726	0.814461	0.995704	HY	MxF
ENSG00000091831	-0.076056	2.30017	0.147028	0.701392	0.995704	HY	MxF
ENSG00000091879	-0.1216	-0.0342664	0.0941723	0.758938	0.995704	HY	MxF
ENSG00000091947	-0.110709	4.38136	0.543534	0.460972	0.995704	HY	MxF
ENSG00000091972	0.294082	2.71785	0.687937	0.406867	0.995704	HY	MxF
ENSG00000092010	0.0559854	7.84305	0.29211	0.588871	0.995704	HY	MxF
ENSG00000092020	-0.222318	5.2955	4.38381	0.0362818	0.995704	HY	MxF
ENSG00000092036	-0.0311489	5.26618	0.0677951	0.794575	0.995704	HY	MxF
ENSG00000092051	-0.155596	1.11029	0.413916	0.519989	0.995704	HY	MxF
ENSG00000092067	0.210937	1.62507	0.319335	0.572007	0.995704	HY	MxF
ENSG00000092068	-1.3518	1.78566	6.00698	0.0142494	0.995704	HY	MxF
ENSG00000092094	0.15444	5.77939	1.66554	0.196857	0.995704	HY	MxF
ENSG00000092096	-0.218871	2.6	0.607286	0.435811	0.995704	HY	MxF
ENSG00000092098	0.14092	6.40433	2.35416	0.124949	0.995704	HY	MxF
ENSG00000092108	-0.0545548	5.62487	0.336463	0.561878	0.995704	HY	MxF
ENSG00000092140	-0.0685781	4.83054	0.339917	0.559877	0.995704	HY	MxF
ENSG00000092148	-0.180754	7.50058	2.36078	0.12442	0.995704	HY	MxF
ENSG00000092199	-0.101636	8.85719	3.31099	0.0688182	0.995704	HY	MxF
ENSG00000092200	-0.29039	2.11095	1.32167	0.250292	0.995704	HY	MxF
ENSG00000092201	-0.06898	7.34319	0.604474	0.436876	0.995704	HY	MxF
ENSG00000092203	-0.0533643	6.55954	0.805506	0.369452	0.995704	HY	MxF
ENSG00000092208	-0.110792	2.43454	0.680638	0.409367	0.995704	HY	MxF
ENSG00000092295	0.197847	1.27163	0.715883	0.397498	0.995704	HY	MxF
ENSG00000092330	0.084068	6.64031	1.42242	0.233006	0.995704	HY	MxF
ENSG00000092421	-0.050399	1.74512	0.0827994	0.773539	0.995704	HY	MxF
ENSG00000092439	-0.120359	6.97814	2.04051	0.153158	0.995704	HY	MxF
ENSG00000092470	-0.0344737	3.64382	0.0700645	0.791243	0.995704	HY	MxF
ENSG00000092529	0.0549673	4.22475	0.126324	0.722275	0.995704	HY	MxF
ENSG00000092531	-0.0236412	7.30687	0.0746176	0.784729	0.995704	HY	MxF
ENSG00000092621	0.239976	1.66622	0.760813	0.383074	0.995704	HY	MxF
ENSG00000092758	0.662633	1.10037	1.42022	0.233367	0.995704	HY	MxF
ENSG00000092820	0.0697292	8.12324	0.722515	0.39532	0.995704	HY	MxF
ENSG00000092841	0.0285296	8.92157	0.130029	0.718402	0.995704	HY	MxF
ENSG00000092847	0.060998	7.08058	0.59502	0.440485	0.995704	HY	MxF
ENSG00000092853	0.0568388	1.42684	0.0484092	0.825855	0.995704	HY	MxF
ENSG00000092871	-0.0215942	6.51882	0.110271	0.739836	0.995704	HY	MxF
ENSG00000092929	0.100107	7.81164	1.05767	0.303748	0.995704	HY	MxF
ENSG00000092931	-0.0488093	4.97319	0.289484	0.590552	0.995704	HY	MxF
ENSG00000092964	-0.0731616	7.41165	0.210694	0.646224	0.995704	HY	MxF
ENSG00000092978	-0.172801	4.06394	2.33763	0.126282	0.995704	HY	MxF
ENSG00000093000	-0.146597	7.44033	2.50621	0.113399	0.995704	HY	MxF
ENSG00000093010	0.186028	5.73641	1.80519	0.179086	0.995704	HY	MxF
ENSG00000093072	0.125907	9.02115	0.2677	0.604879	0.995704	HY	MxF
ENSG00000093134	-0.365671	2.92925	1.04822	0.305918	0.995704	HY	MxF
ENSG00000093144	-0.0592537	6.07351	0.252749	0.615146	0.995704	HY	MxF
ENSG00000093167	-0.0300025	5.65259	0.0926226	0.760869	0.995704	HY	MxF
ENSG00000093183	-0.0136759	5.6819	0.0270017	0.869478	0.996439	HY	MxF
ENSG00000093217	0.131079	1.19825	0.290073	0.590174	0.995704	HY	MxF
ENSG00000094755	0.240098	1.46621	0.389906	0.532349	0.995704	HY	MxF
ENSG00000094880	-0.0795393	5.03736	0.558117	0.45502	0.995704	HY	MxF
ENSG00000094914	-0.00511631	5.11228	0.00387653	0.950354	0.996985	HY	MxF
ENSG00000094916	-0.0123402	6.80322	0.0110196	0.916396	0.996985	HY	MxF
ENSG00000094975	-0.0611129	5.8684	0.430879	0.511558	0.995704	HY	MxF
ENSG00000095002	-0.135229	5.15733	1.06624	0.301795	0.995704	HY	MxF
ENSG00000095015	-0.148409	8.28026	1.22453	0.268474	0.995704	HY	MxF
ENSG00000095059	-0.0542239	5.86641	0.44869	0.502958	0.995704	HY	MxF
ENSG00000095066	0.16397	3.9859	1.15325	0.28287	0.995704	HY	MxF
ENSG00000095139	0.0939635	7.43194	0.924993	0.336167	0.995704	HY	MxF
ENSG00000095209	-0.205627	3.26558	3.56222	0.0591088	0.995704	HY	MxF
ENSG00000095261	-0.111756	5.05775	0.953526	0.328823	0.995704	HY	MxF
ENSG00000095303	0.058804	6.7536	0.0696499	0.791847	0.995704	HY	MxF
ENSG00000095319	0.0130598	6.38465	0.0371663	0.847127	0.995704	HY	MxF
ENSG00000095321	0.155108	4.65017	1.22884	0.267633	0.995704	HY	MxF
ENSG00000095370	0.156294	6.84906	1.91271	0.166662	0.995704	HY	MxF
ENSG00000095380	0.00596333	4.892	0.00365236	0.951809	0.996985	HY	MxF
ENSG00000095383	0.161915	5.63736	0.941227	0.331963	0.995704	HY	MxF
ENSG00000095397	0.359939	2.36632	1.32415	0.249849	0.995704	HY	MxF
ENSG00000095485	-0.000867886	5.46834	0.000136518	0.990678	0.99823	HY	MxF
ENSG00000095539	0.104877	1.56703	0.244738	0.620805	0.995704	HY	MxF
ENSG00000095564	-0.080588	7.74783	0.629124	0.427677	0.995704	HY	MxF
ENSG00000095574	0.045748	5.3222	0.114536	0.735038	0.995704	HY	MxF
ENSG00000095585	0.0696121	3.7961	0.0862879	0.76895	0.995704	HY	MxF
ENSG00000095787	0.0550964	8.05617	0.673734	0.411753	0.995704	HY	MxF
ENSG00000095794	0.0246073	3.42411	0.0177525	0.894005	0.996985	HY	MxF
ENSG00000095906	0.0203149	5.10745	0.0305558	0.861235	0.995803	HY	MxF
ENSG00000095951	-0.250291	5.47296	2.48287	0.115092	0.995704	HY	MxF
ENSG00000096006	0.450402	2.8622	0.258896	0.61088	0.995704	HY	MxF
ENSG00000096060	-0.0740777	7.74851	0.0934605	0.759823	0.995704	HY	MxF
ENSG00000096063	-0.0375848	5.79804	0.181035	0.670485	0.995704	HY	MxF
ENSG00000096070	0.311721	5.78663	3.21467	0.072981	0.995704	HY	MxF
ENSG00000096080	-1.35191e-05	3.88847	1.47354e-08	0.999903	1	HY	MxF
ENSG00000096092	0.00298985	1.99849	0.000304642	0.986074	0.997181	HY	MxF
ENSG00000096093	0.113972	3.41407	0.58605	0.443951	0.995704	HY	MxF
ENSG00000096384	-0.0382132	9.09968	0.245667	0.620143	0.995704	HY	MxF
ENSG00000096401	-0.0308693	6.20954	0.111434	0.738517	0.995704	HY	MxF
ENSG00000096433	0.142488	7.05134	1.13439	0.286842	0.995704	HY	MxF
ENSG00000096654	-0.00761994	3.74081	0.0028707	0.957271	0.996985	HY	MxF
ENSG00000096696	-0.0163228	2.63322	0.000369559	0.984662	0.997181	HY	MxF
ENSG00000096717	-0.184369	5.94172	3.99796	0.0455554	0.995704	HY	MxF
ENSG00000096746	-0.011017	7.44103	0.00421797	0.948217	0.996985	HY	MxF
ENSG00000096872	-0.0472135	3.18721	0.191627	0.661566	0.995704	HY	MxF
ENSG00000096968	-0.00650992	7.23616	0.00155414	0.968553	0.996985	HY	MxF
ENSG00000096996	0.169147	5.68241	1.89418	0.168731	0.995704	HY	MxF
ENSG00000097007	0.0966642	5.86346	2.04472	0.152735	0.995704	HY	MxF
ENSG00000097021	0.268052	2.8031	2.92411	0.0872653	0.995704	HY	MxF
ENSG00000097033	0.0301446	7.33724	0.142327	0.705978	0.995704	HY	MxF
ENSG00000097046	0.373708	3.26983	4.82279	0.0280858	0.995704	HY	MxF
ENSG00000097096	-0.212772	2.36754	0.676118	0.410927	0.995704	HY	MxF
ENSG00000099139	-0.195219	4.68308	2.24789	0.133797	0.995704	HY	MxF
ENSG00000099194	0.369577	3.49835	3.33337	0.0678876	0.995704	HY	MxF
ENSG00000099203	0.00802065	3.81417	0.00353291	0.952603	0.996985	HY	MxF
ENSG00000099204	-0.0531561	8.08698	0.106428	0.744249	0.995704	HY	MxF
ENSG00000099219	-0.186091	5.35957	2.46369	0.116505	0.995704	HY	MxF
ENSG00000099246	-0.108347	6.0905	1.30879	0.252613	0.995704	HY	MxF
ENSG00000099250	-0.510442	2.74618	2.16881	0.140835	0.995704	HY	MxF
ENSG00000099282	0.337753	1.00561	1.36876	0.242025	0.995704	HY	MxF
ENSG00000099284	0.0765067	1.88755	0.162873	0.686525	0.995704	HY	MxF
ENSG00000099290	0.115063	6.78301	0.210101	0.646688	0.995704	HY	MxF
ENSG00000099308	0.222603	7.23609	3.34213	0.067527	0.995704	HY	MxF
ENSG00000099326	0.154104	5.29622	1.20535	0.272255	0.995704	HY	MxF
ENSG00000099330	0.140461	4.05108	1.15508	0.282489	0.995704	HY	MxF
ENSG00000099331	0.0814465	8.84462	0.685381	0.40774	0.995704	HY	MxF
ENSG00000099337	-0.0693852	4.83157	0.354822	0.551396	0.995704	HY	MxF
ENSG00000099338	-0.415496	2.24998	6.8371	0.00892836	0.995704	HY	MxF
ENSG00000099341	0.0593198	6.17753	0.590842	0.442094	0.995704	HY	MxF
ENSG00000099364	0.0905142	4.79581	0.6736	0.411799	0.995704	HY	MxF
ENSG00000099377	-0.249129	1.01276	1.13214	0.287319	0.995704	HY	MxF
ENSG00000099381	0.198808	6.01074	1.25025	0.263505	0.995704	HY	MxF
ENSG00000099385	0.0426924	4.90819	0.133541	0.714788	0.995704	HY	MxF
ENSG00000099622	0.102512	8.34608	1.29893	0.254408	0.995704	HY	MxF
ENSG00000099624	0.0838518	5.52102	0.236973	0.626401	0.995704	HY	MxF
ENSG00000099783	0.0167235	7.90031	0.0323066	0.857357	0.995704	HY	MxF
ENSG00000099785	0.147178	5.87479	0.829972	0.362281	0.995704	HY	MxF
ENSG00000099795	0.0348363	4.81694	0.0619032	0.803513	0.995704	HY	MxF
ENSG00000099797	-0.0174335	5.76512	0.0341645	0.853357	0.995704	HY	MxF
ENSG00000099800	-0.0935166	4.41623	0.557072	0.455443	0.995704	HY	MxF
ENSG00000099804	0.086888	4.97277	0.711009	0.399109	0.995704	HY	MxF
ENSG00000099810	-0.135012	4.64043	1.60144	0.2057	0.995704	HY	MxF
ENSG00000099814	0.610155	1.96582	3.7517	0.0527538	0.995704	HY	MxF
ENSG00000099817	0.018425	6.20028	0.0262215	0.871361	0.996645	HY	MxF
ENSG00000099821	0.0791637	6.0546	0.538332	0.463125	0.995704	HY	MxF
ENSG00000099822	0.547884	1.48815	3.22429	0.0725531	0.995704	HY	MxF
ENSG00000099840	-0.141964	2.51954	0.867558	0.351632	0.995704	HY	MxF
ENSG00000099849	0.0687521	4.59678	0.213334	0.644167	0.995704	HY	MxF
ENSG00000099860	0.0945124	5.78861	0.0941888	0.758918	0.995704	HY	MxF
ENSG00000099875	0.158992	8.12786	1.53523	0.215329	0.995704	HY	MxF
ENSG00000099889	0.463154	3.08689	2.56249	0.109426	0.995704	HY	MxF
ENSG00000099899	-0.0285523	5.89497	0.0971797	0.755241	0.995704	HY	MxF
ENSG00000099901	0.0679472	5.25844	0.502565	0.478375	0.995704	HY	MxF
ENSG00000099904	0.205059	5.63399	1.88853	0.169368	0.995704	HY	MxF
ENSG00000099910	-0.087149	4.87509	0.487501	0.485044	0.995704	HY	MxF
ENSG00000099917	0.101857	7.2912	0.564437	0.452478	0.995704	HY	MxF
ENSG00000099940	0.159244	6.21238	1.35413	0.244557	0.995704	HY	MxF
ENSG00000099942	-0.0129179	7.35652	0.0282907	0.866427	0.996376	HY	MxF
ENSG00000099949	0.0383711	6.47427	0.140034	0.708247	0.995704	HY	MxF
ENSG00000099953	0.278389	1.04156	1.1571	0.282069	0.995704	HY	MxF
ENSG00000099956	0.0521084	5.54461	0.266365	0.605781	0.995704	HY	MxF
ENSG00000099958	-0.167594	3.04748	0.463182	0.496141	0.995704	HY	MxF
ENSG00000099968	0.0599405	6.22394	0.493009	0.482588	0.995704	HY	MxF
ENSG00000099974	0.158009	1.8721	0.653234	0.418959	0.995704	HY	MxF
ENSG00000099977	-0.0502816	4.88182	0.111756	0.738153	0.995704	HY	MxF
ENSG00000099985	0.198493	4.41299	0.233789	0.628728	0.995704	HY	MxF
ENSG00000099991	0.0515288	6.95474	0.321386	0.570776	0.995704	HY	MxF
ENSG00000099992	-0.0541671	5.75058	0.39383	0.530293	0.995704	HY	MxF
ENSG00000099995	0.141461	7.90544	1.32471	0.249748	0.995704	HY	MxF
ENSG00000099999	0.0372176	2.38607	0.0638883	0.800453	0.995704	HY	MxF
ENSG00000100003	-0.170071	2.51034	0.3824	0.536322	0.995704	HY	MxF
ENSG00000100014	-0.0538675	6.18166	0.544495	0.460576	0.995704	HY	MxF
ENSG00000100023	0.0638474	6.39187	0.438958	0.507626	0.995704	HY	MxF
ENSG00000100024	0.0259662	0.772975	0.00847011	0.926672	0.996985	HY	MxF
ENSG00000100027	0.178286	5.1704	0.792749	0.37327	0.995704	HY	MxF
ENSG00000100028	-0.0382356	6.02213	0.38692	0.533923	0.995704	HY	MxF
ENSG00000100029	0.0665521	5.56577	0.761944	0.382721	0.995704	HY	MxF
ENSG00000100030	-0.0364456	8.37174	0.200184	0.654573	0.995704	HY	MxF
ENSG00000100031	0.212333	4.06652	2.0991	0.147386	0.995704	HY	MxF
ENSG00000100034	-0.0425257	7.39295	0.117789	0.731446	0.995704	HY	MxF
ENSG00000100036	0.14233	1.3193	0.501267	0.478944	0.995704	HY	MxF
ENSG00000100038	0.0564237	5.49178	0.253539	0.614594	0.995704	HY	MxF
ENSG00000100055	0.0643349	8.07838	0.453541	0.500658	0.995704	HY	MxF
ENSG00000100056	-0.0329148	4.54035	0.111055	0.738947	0.995704	HY	MxF
ENSG00000100060	0.103592	7.11263	1.63803	0.200596	0.995704	HY	MxF
ENSG00000100068	0.0177084	3.22188	0.0209888	0.88481	0.996985	HY	MxF
ENSG00000100075	-0.0158915	4.83357	0.0165233	0.897719	0.996985	HY	MxF
ENSG00000100077	-0.0421109	5.86008	0.091566	0.762196	0.995704	HY	MxF
ENSG00000100079	0.293371	5.56739	0.371326	0.542283	0.995704	HY	MxF
ENSG00000100083	0.0265042	6.34435	0.0651532	0.798529	0.995704	HY	MxF
ENSG00000100084	0.201829	5.98972	7.03403	0.00799752	0.995704	HY	MxF
ENSG00000100092	0.175596	7.44069	1.45897	0.227094	0.995704	HY	MxF
ENSG00000100095	0.090305	2.82218	0.112715	0.737074	0.995704	HY	MxF
ENSG00000100097	0.0446964	7.11886	0.0690776	0.792685	0.995704	HY	MxF
ENSG00000100099	-0.0275633	5.7051	0.123908	0.724834	0.995704	HY	MxF
ENSG00000100100	-0.192596	8.12086	1.3662	0.242466	0.995704	HY	MxF
ENSG00000100104	0.0260226	3.16761	0.0442548	0.83338	0.995704	HY	MxF
ENSG00000100105	0.0707732	5.78533	0.750248	0.386398	0.995704	HY	MxF
ENSG00000100106	0.076867	6.33258	0.475595	0.490425	0.995704	HY	MxF
ENSG00000100109	0.0341925	5.76755	0.127556	0.72098	0.995704	HY	MxF
ENSG00000100116	0.0373705	0.491072	0.0143306	0.904712	0.996985	HY	MxF
ENSG00000100124	0.130065	3.7022	1.2423	0.265029	0.995704	HY	MxF
ENSG00000100129	-0.0545778	8.95364	0.482875	0.487123	0.995704	HY	MxF
ENSG00000100138	0.00318417	6.14047	0.00211984	0.963277	0.996985	HY	MxF
ENSG00000100139	0.2118	5.19862	4.99004	0.0254936	0.995704	HY	MxF
ENSG00000100142	0.0731391	4.34966	0.452009	0.501382	0.995704	HY	MxF
ENSG00000100147	0.0640072	2.56518	0.187317	0.665159	0.995704	HY	MxF
ENSG00000100150	0.0214963	4.88189	0.0617321	0.803779	0.995704	HY	MxF
ENSG00000100151	0.0990015	4.30671	0.448508	0.503044	0.995704	HY	MxF
ENSG00000100154	0.242992	2.34442	0.811864	0.36757	0.995704	HY	MxF
ENSG00000100196	-0.481613	0.268903	1.35617	0.244202	0.995704	HY	MxF
ENSG00000100197	-0.158765	2.27077	0.658808	0.416981	0.995704	HY	MxF
ENSG00000100201	-0.0310756	10.4499	0.0934971	0.759777	0.995704	HY	MxF
ENSG00000100206	0.00395616	0.826283	0.000153743	0.990107	0.998187	HY	MxF
ENSG00000100207	-0.0141455	6.97285	0.0403084	0.840879	0.995704	HY	MxF
ENSG00000100209	-0.11697	2.83471	0.849195	0.35678	0.995704	HY	MxF
ENSG00000100211	-0.150689	2.04955	0.715252	0.397706	0.995704	HY	MxF
ENSG00000100216	0.0231878	5.51692	0.0626538	0.80235	0.995704	HY	MxF
ENSG00000100219	-0.0198704	7.48374	0.0368428	0.847785	0.995704	HY	MxF
ENSG00000100220	-0.0680948	5.92773	0.96749	0.325307	0.995704	HY	MxF
ENSG00000100221	-0.00351262	6.51905	0.000961294	0.975266	0.996985	HY	MxF
ENSG00000100225	-0.0941751	7.12928	1.03118	0.309883	0.995704	HY	MxF
ENSG00000100226	0.0388871	6.4854	0.249299	0.617569	0.995704	HY	MxF
ENSG00000100227	0.0485382	6.81844	0.757522	0.384105	0.995704	HY	MxF
ENSG00000100228	-0.106692	1.58828	0.263963	0.607411	0.995704	HY	MxF
ENSG00000100239	0.1067	6.83297	2.03307	0.153909	0.995704	HY	MxF
ENSG00000100241	0.0543724	8.02794	0.260359	0.609874	0.995704	HY	MxF
ENSG00000100242	0.0954002	9.77447	1.21478	0.270387	0.995704	HY	MxF
ENSG00000100243	0.102279	6.44966	0.477248	0.489672	0.995704	HY	MxF
ENSG00000100246	-0.113716	3.06169	1.04068	0.307663	0.995704	HY	MxF
ENSG00000100253	0.29413	0.90158	0.808429	0.368585	0.995704	HY	MxF
ENSG00000100258	0.168529	6.62079	2.23017	0.135339	0.995704	HY	MxF
ENSG00000100263	0.165851	2.8169	1.3099	0.252412	0.995704	HY	MxF
ENSG00000100266	-0.026005	6.52451	0.0819267	0.774703	0.995704	HY	MxF
ENSG00000100271	0.13598	2.68163	1.24751	0.264029	0.995704	HY	MxF
ENSG00000100280	0.112063	7.43177	1.63131	0.201522	0.995704	HY	MxF
ENSG00000100281	0.0229582	4.78784	0.0735754	0.7862	0.995704	HY	MxF
ENSG00000100284	0.0793762	6.14225	0.442981	0.505687	0.995704	HY	MxF
ENSG00000100285	0.313692	1.85903	1.73152	0.188217	0.995704	HY	MxF
ENSG00000100288	0.084118	6.93455	0.617148	0.432109	0.995704	HY	MxF
ENSG00000100292	0.0789075	6.70593	0.143085	0.705234	0.995704	HY	MxF
ENSG00000100294	-0.131477	2.05843	0.745265	0.387979	0.995704	HY	MxF
ENSG00000100296	0.0328043	5.38593	0.161326	0.687938	0.995704	HY	MxF
ENSG00000100297	-0.0159029	6.1998	0.0379285	0.845587	0.995704	HY	MxF
ENSG00000100298	0.0127238	1.51136	0.00143611	0.969771	0.996985	HY	MxF
ENSG00000100299	0.218864	5.74811	2.01052	0.156212	0.995704	HY	MxF
ENSG00000100300	-0.0796584	7.12608	0.1435	0.704826	0.995704	HY	MxF
ENSG00000100304	0.11888	5.22669	1.25088	0.263384	0.995704	HY	MxF
ENSG00000100307	-0.0404389	6.57214	0.112169	0.737688	0.995704	HY	MxF
ENSG00000100311	-0.010982	2.63063	0.00185228	0.965671	0.996985	HY	MxF
ENSG00000100316	-0.0954756	11.2275	0.847793	0.357177	0.995704	HY	MxF
ENSG00000100319	0.0570544	3.66439	0.209988	0.646777	0.995704	HY	MxF
ENSG00000100321	-0.0443876	3.62696	0.0482249	0.826181	0.995704	HY	MxF
ENSG00000100324	0.161702	5.4049	2.9018	0.0884808	0.995704	HY	MxF
ENSG00000100325	0.0970037	6.27237	1.18349	0.276647	0.995704	HY	MxF
ENSG00000100330	-0.0212447	7.42305	0.0609293	0.805033	0.995704	HY	MxF
ENSG00000100335	-0.0106996	6.04622	0.0202364	0.886879	0.996985	HY	MxF
ENSG00000100336	0.206961	3.74839	0.812955	0.367248	0.995704	HY	MxF
ENSG00000100342	0.171157	5.41816	1.36375	0.242889	0.995704	HY	MxF
ENSG00000100345	0.0353276	11.3187	0.273372	0.601079	0.995704	HY	MxF
ENSG00000100346	-0.525206	5.23859	3.54778	0.059625	0.995704	HY	MxF
ENSG00000100347	-0.0672476	5.30195	1.02585	0.311135	0.995704	HY	MxF
ENSG00000100348	0.0310022	5.26723	0.0633997	0.801201	0.995704	HY	MxF
ENSG00000100350	0.421904	2.59636	3.29895	0.069324	0.995704	HY	MxF
ENSG00000100351	-0.0180401	7.10025	0.0122177	0.911986	0.996985	HY	MxF
ENSG00000100353	-0.0201953	7.96726	0.0902674	0.763837	0.995704	HY	MxF
ENSG00000100354	-0.0655116	7.48439	0.192016	0.661244	0.995704	HY	MxF
ENSG00000100359	0.0531183	6.71953	0.266388	0.605765	0.995704	HY	MxF
ENSG00000100360	0.0630951	4.36658	0.430756	0.511618	0.995704	HY	MxF
ENSG00000100364	0.194656	7.60448	2.25697	0.133014	0.995704	HY	MxF
ENSG00000100365	0.143841	6.19087	0.863253	0.35283	0.995704	HY	MxF
ENSG00000100368	0.116487	7.95831	0.261048	0.609401	0.995704	HY	MxF
ENSG00000100372	-0.123608	3.4589	1.44518	0.229303	0.995704	HY	MxF
ENSG00000100373	0.5863	0.986948	3.22748	0.0724121	0.995704	HY	MxF
ENSG00000100376	0.465048	6.34557	0.783411	0.3761	0.995704	HY	MxF
ENSG00000100379	0.0404645	4.01288	0.127785	0.720739	0.995704	HY	MxF
ENSG00000100380	-0.131384	7.72546	2.70546	0.100005	0.995704	HY	MxF
ENSG00000100385	0.421327	8.31386	3.1638	0.0752879	0.995704	HY	MxF
ENSG00000100387	-0.118246	4.63898	0.520058	0.470817	0.995704	HY	MxF
ENSG00000100393	0.0673178	7.79981	0.260464	0.609801	0.995704	HY	MxF
ENSG00000100395	-0.0495002	5.66106	0.468724	0.493575	0.995704	HY	MxF
ENSG00000100401	0.030471	6.09577	0.140367	0.707917	0.995704	HY	MxF
ENSG00000100403	0.0755104	6.87223	1.31005	0.252386	0.995704	HY	MxF
ENSG00000100410	0.0167007	4.3542	0.0348048	0.852005	0.995704	HY	MxF
ENSG00000100412	-0.00772371	6.77527	0.0119782	0.91285	0.996985	HY	MxF
ENSG00000100413	0.022709	5.05401	0.0870136	0.768009	0.995704	HY	MxF
ENSG00000100416	-0.0540302	5.34663	0.313714	0.57541	0.995704	HY	MxF
ENSG00000100417	0.0146038	3.94511	0.0181391	0.892864	0.996985	HY	MxF
ENSG00000100418	0.210295	5.71324	5.0564	0.0245351	0.995704	HY	MxF
ENSG00000100422	0.0877258	7.41285	1.43075	0.231642	0.995704	HY	MxF
ENSG00000100425	0.0620039	6.55017	0.763305	0.382296	0.995704	HY	MxF
ENSG00000100426	0.0803912	5.76401	1.29737	0.254695	0.995704	HY	MxF
ENSG00000100427	0.47748	4.85814	3.9455	0.046997	0.995704	HY	MxF
ENSG00000100429	0.109014	5.98684	0.762182	0.382647	0.995704	HY	MxF
ENSG00000100439	0.158853	4.50078	1.51434	0.218478	0.995704	HY	MxF
ENSG00000100441	-0.0586931	7.48653	0.447207	0.503664	0.995704	HY	MxF
ENSG00000100442	-0.0594157	5.12977	0.695555	0.404281	0.995704	HY	MxF
ENSG00000100445	0.104233	5.70694	0.705893	0.400811	0.995704	HY	MxF
ENSG00000100448	1.7945	1.56605	5.21666	0.0223714	0.995704	HY	MxF
ENSG00000100450	0.161834	6.33273	0.137943	0.710334	0.995704	HY	MxF
ENSG00000100453	0.345859	6.71468	1.22416	0.268546	0.995704	HY	MxF
ENSG00000100461	0.0217191	6.4409	0.0803852	0.776776	0.995704	HY	MxF
ENSG00000100462	0.0339996	4.82828	0.219573	0.639365	0.995704	HY	MxF
ENSG00000100473	-0.14246	1.82027	0.171044	0.679185	0.995704	HY	MxF
ENSG00000100478	-0.287748	3.013	4.38152	0.0363306	0.995704	HY	MxF
ENSG00000100483	-0.0978908	3.80966	0.776571	0.378192	0.995704	HY	MxF
ENSG00000100485	-0.0183868	6.95694	0.0460111	0.830156	0.995704	HY	MxF
ENSG00000100490	-0.0147473	2.77761	0.0159156	0.899608	0.996985	HY	MxF
ENSG00000100503	-0.171341	8.61307	3.1097	0.0778275	0.995704	HY	MxF
ENSG00000100504	-0.00523627	7.03267	0.00135722	0.970612	0.996985	HY	MxF
ENSG00000100519	-0.0806147	6.10016	1.23412	0.266606	0.995704	HY	MxF
ENSG00000100522	0.0728598	4.27601	0.449362	0.502638	0.995704	HY	MxF
ENSG00000100523	-0.0593691	5.16762	0.263142	0.60797	0.995704	HY	MxF
ENSG00000100528	-0.186973	5.46245	2.91283	0.0878777	0.995704	HY	MxF
ENSG00000100532	-0.095151	3.60503	0.789673	0.374199	0.995704	HY	MxF
ENSG00000100554	-0.0393277	4.99079	0.166368	0.68336	0.995704	HY	MxF
ENSG00000100564	-0.0273639	4.05897	0.0689932	0.792808	0.995704	HY	MxF
ENSG00000100567	0.0062833	5.59521	0.00600077	0.938254	0.996985	HY	MxF
ENSG00000100568	-0.0580748	6.63051	0.613366	0.433523	0.995704	HY	MxF
ENSG00000100575	0.0412894	4.01394	0.107421	0.7431	0.995704	HY	MxF
ENSG00000100577	-0.158607	3.06042	0.823146	0.364262	0.995704	HY	MxF
ENSG00000100578	-0.176643	5.16283	2.79218	0.0947253	0.995704	HY	MxF
ENSG00000100580	0.062675	6.01565	0.499684	0.479639	0.995704	HY	MxF
ENSG00000100591	0.0583365	5.98326	0.571035	0.449848	0.995704	HY	MxF
ENSG00000100592	0.0406586	4.56603	0.103944	0.747147	0.995704	HY	MxF
ENSG00000100596	0.00933473	7.58941	0.00455344	0.9462	0.996985	HY	MxF
ENSG00000100599	0.168247	7.93191	1.07446	0.299941	0.995704	HY	MxF
ENSG00000100600	-0.118814	3.21071	0.485906	0.485759	0.995704	HY	MxF
ENSG00000100601	-0.20702	3.19992	1.83661	0.175349	0.995704	HY	MxF
ENSG00000100603	0.00694906	6.49199	0.0131781	0.908607	0.996985	HY	MxF
ENSG00000100605	0.126336	6.87945	0.971781	0.324237	0.995704	HY	MxF
ENSG00000100612	-0.00500517	6.37083	0.00369597	0.951523	0.996985	HY	MxF
ENSG00000100614	-0.0591046	6.65147	0.543575	0.460955	0.995704	HY	MxF
ENSG00000100625	0.216868	1.50506	0.588985	0.442812	0.995704	HY	MxF
ENSG00000100628	0.449359	1.87323	3.52556	0.0604296	0.995704	HY	MxF
ENSG00000100629	-0.121935	3.33385	0.458609	0.498275	0.995704	HY	MxF
ENSG00000100632	-0.0159516	5.7396	0.0228146	0.87994	0.996985	HY	MxF
ENSG00000100644	-0.237677	7.33772	1.63335	0.20124	0.995704	HY	MxF
ENSG00000100647	0.135607	7.29617	2.01735	0.155511	0.995704	HY	MxF
ENSG00000100650	-0.00592357	9.38576	0.00309407	0.955641	0.996985	HY	MxF
ENSG00000100652	-0.718115	1.06165	1.2767	0.258514	0.995704	HY	MxF
ENSG00000100664	-0.0312064	7.90707	0.0498032	0.823406	0.995704	HY	MxF
ENSG00000100697	-0.263767	7.64433	3.57291	0.0587293	0.995704	HY	MxF
ENSG00000100711	0.00857834	4.2472	0.00775903	0.929809	0.996985	HY	MxF
ENSG00000100714	0.0956708	5.30714	1.27893	0.258098	0.995704	HY	MxF
ENSG00000100721	0.667118	5.32908	2.61896	0.105594	0.995704	HY	MxF
ENSG00000100722	0.0449533	5.72846	0.432187	0.510918	0.995704	HY	MxF
ENSG00000100726	-0.00992634	5.46579	0.00700024	0.933321	0.996985	HY	MxF
ENSG00000100731	-0.218222	7.81019	2.74523	0.0975453	0.995704	HY	MxF
ENSG00000100744	-0.137677	4.35213	0.782218	0.376464	0.995704	HY	MxF
ENSG00000100749	-0.0797446	4.46042	0.334013	0.563306	0.995704	HY	MxF
ENSG00000100764	-0.0320702	6.29086	0.252122	0.615585	0.995704	HY	MxF
ENSG00000100767	-0.22127	2.55008	0.996295	0.318209	0.995704	HY	MxF
ENSG00000100784	-0.158919	4.48448	1.88197	0.170111	0.995704	HY	MxF
ENSG00000100796	0.00841771	7.65183	0.0200002	0.887537	0.996985	HY	MxF
ENSG00000100802	-0.0190351	3.68276	0.052362	0.819003	0.995704	HY	MxF
ENSG00000100804	-0.101586	4.0276	0.64343	0.422471	0.995704	HY	MxF
ENSG00000100811	0.0302487	7.83577	0.313858	0.575322	0.995704	HY	MxF
ENSG00000100813	0.00784093	8.25461	0.0084359	0.926819	0.996985	HY	MxF
ENSG00000100814	0.0523982	4.4836	0.310551	0.577342	0.995704	HY	MxF
ENSG00000100815	-0.144338	6.33855	2.01723	0.155522	0.995704	HY	MxF
ENSG00000100823	0.0786897	6.7177	0.638427	0.424281	0.995704	HY	MxF
ENSG00000100836	0.192489	7.42134	1.92517	0.165288	0.995704	HY	MxF
ENSG00000100852	-0.184457	6.23268	1.13944	0.285771	0.995704	HY	MxF
ENSG00000100865	-0.0811732	4.11799	0.899485	0.34292	0.995704	HY	MxF
ENSG00000100883	-0.104817	5.64602	1.11549	0.290891	0.995704	HY	MxF
ENSG00000100888	-0.0746468	7.48588	1.08984	0.296506	0.995704	HY	MxF
ENSG00000100889	0.0490794	4.87473	0.158896	0.690175	0.995704	HY	MxF
ENSG00000100890	-0.0719558	4.85322	0.511308	0.474573	0.995704	HY	MxF
ENSG00000100897	0.0814418	6.89511	2.97859	0.0843727	0.995704	HY	MxF
ENSG00000100902	-0.0324238	6.26767	0.12187	0.727015	0.995704	HY	MxF
ENSG00000100906	0.190707	8.37511	0.160739	0.688477	0.995704	HY	MxF
ENSG00000100908	0.134156	2.64521	0.952317	0.32913	0.995704	HY	MxF
ENSG00000100911	0.0719579	7.20203	0.238541	0.625262	0.995704	HY	MxF
ENSG00000100916	-0.184575	2.20833	1.29707	0.254749	0.995704	HY	MxF
ENSG00000100918	0.0851843	4.45814	0.278427	0.597734	0.995704	HY	MxF
ENSG00000100926	0.0500453	4.72615	0.273257	0.601155	0.995704	HY	MxF
ENSG00000100934	-0.0920733	6.12495	1.22867	0.267665	0.995704	HY	MxF
ENSG00000100938	-0.141579	5.98302	3.65459	0.0559148	0.995704	HY	MxF
ENSG00000100941	0.110241	7.49247	0.432661	0.510686	0.995704	HY	MxF
ENSG00000100949	0.0685026	5.0794	0.455527	0.499722	0.995704	HY	MxF
ENSG00000100982	0.0580835	5.72954	0.328906	0.566304	0.995704	HY	MxF
ENSG00000100983	0.0584959	4.94094	0.575668	0.448015	0.995704	HY	MxF
ENSG00000100985	0.356239	2.97673	0.292721	0.588482	0.995704	HY	MxF
ENSG00000100991	-0.0310906	7.03348	0.311486	0.576769	0.995704	HY	MxF
ENSG00000100994	0.071375	6.62925	0.778309	0.377659	0.995704	HY	MxF
ENSG00000100997	0.0283879	4.73525	0.0725843	0.787611	0.995704	HY	MxF
ENSG00000101004	0.00288791	1.67332	4.43412e-05	0.994687	0.999521	HY	MxF
ENSG00000101017	0.0164545	3.95216	0.0087457	0.925492	0.996985	HY	MxF
ENSG00000101019	-0.020035	4.70429	0.0348257	0.851961	0.995704	HY	MxF
ENSG00000101040	-0.00331901	5.87137	0.00190272	0.965207	0.996985	HY	MxF
ENSG00000101052	0.0613183	4.23566	0.568647	0.450797	0.995704	HY	MxF
ENSG00000101057	0.568309	2.29799	2.08853	0.148409	0.995704	HY	MxF
ENSG00000101079	0.0217207	5.81093	0.0641715	0.80002	0.995704	HY	MxF
ENSG00000101082	0.0314678	5.93832	0.0439423	0.833961	0.995704	HY	MxF
ENSG00000101084	0.0264852	6.40408	0.0527584	0.818331	0.995704	HY	MxF
ENSG00000101096	0.266796	6.98037	3.03087	0.0816943	0.995704	HY	MxF
ENSG00000101104	-0.00583557	4.85967	0.000818554	0.977175	0.996985	HY	MxF
ENSG00000101109	-0.0340919	8.85573	0.22166	0.637778	0.995704	HY	MxF
ENSG00000101126	0.0649838	6.93734	0.254992	0.613582	0.995704	HY	MxF
ENSG00000101132	-0.0919005	3.19005	0.495699	0.481396	0.995704	HY	MxF
ENSG00000101138	-0.0124974	4.61705	0.00631866	0.936643	0.996985	HY	MxF
ENSG00000101144	0.396651	1.3161	0.92902	0.335118	0.995704	HY	MxF
ENSG00000101146	-0.0202872	4.90746	0.0721878	0.788178	0.995704	HY	MxF
ENSG00000101150	-0.000140441	6.79542	2.58197e-06	0.998718	0.999743	HY	MxF
ENSG00000101152	0.102247	7.38744	1.78623	0.181386	0.995704	HY	MxF
ENSG00000101158	0.0598136	6.40364	0.835306	0.360743	0.995704	HY	MxF
ENSG00000101160	0.107807	8.43869	0.418732	0.51757	0.995704	HY	MxF
ENSG00000101161	0.108987	7.0076	2.33879	0.126188	0.995704	HY	MxF
ENSG00000101162	0.181729	7.90939	0.337203	0.561448	0.995704	HY	MxF
ENSG00000101166	0.0291074	5.78768	0.0970869	0.755354	0.995704	HY	MxF
ENSG00000101181	0.0119819	4.64325	0.0132507	0.908356	0.996985	HY	MxF
ENSG00000101182	0.066582	6.74826	0.839977	0.359403	0.995704	HY	MxF
ENSG00000101188	-0.516389	1.61326	1.32692	0.249354	0.995704	HY	MxF
ENSG00000101189	0.155263	4.10391	2.53884	0.111077	0.995704	HY	MxF
ENSG00000101190	0.0925615	3.34386	0.713047	0.398434	0.995704	HY	MxF
ENSG00000101191	-0.0261593	7.36703	0.0836161	0.772455	0.995704	HY	MxF
ENSG00000101193	-0.00130874	5.61678	0.000311618	0.985916	0.997181	HY	MxF
ENSG00000101194	0.197968	4.39519	1.06544	0.301977	0.995704	HY	MxF
ENSG00000101199	0.0253919	6.5131	0.0921133	0.761507	0.995704	HY	MxF
ENSG00000101213	-0.466011	1.65977	3.57155	0.0587773	0.995704	HY	MxF
ENSG00000101216	0.0622502	5.28534	0.475435	0.490498	0.995704	HY	MxF
ENSG00000101220	0.20504	5.31153	1.15855	0.281766	0.995704	HY	MxF
ENSG00000101224	0.314791	7.76236	3.83385	0.0502275	0.995704	HY	MxF
ENSG00000101230	-0.286918	1.88312	0.450786	0.501962	0.995704	HY	MxF
ENSG00000101236	-0.0464803	4.75938	0.117386	0.731887	0.995704	HY	MxF
ENSG00000101246	-0.0794188	5.14131	0.608331	0.435417	0.995704	HY	MxF
ENSG00000101247	-0.0383402	2.95796	0.111105	0.738889	0.995704	HY	MxF
ENSG00000101255	-0.152495	3.44725	0.512635	0.474	0.995704	HY	MxF
ENSG00000101265	-0.002265	8.82284	0.000402034	0.984003	0.997181	HY	MxF
ENSG00000101266	-0.0295354	6.76897	0.20711	0.649042	0.995704	HY	MxF
ENSG00000101290	-0.00560189	6.88271	0.00640452	0.936215	0.996985	HY	MxF
ENSG00000101294	0.0635099	6.71696	0.281399	0.595786	0.995704	HY	MxF
ENSG00000101298	0.0839885	4.15612	0.152505	0.696153	0.995704	HY	MxF
ENSG00000101307	-0.246414	6.85216	0.768539	0.380669	0.995704	HY	MxF
ENSG00000101310	-0.00873749	6.23786	0.00837863	0.927068	0.996985	HY	MxF
ENSG00000101335	-0.615315	4.65135	1.3759	0.2408	0.995704	HY	MxF
ENSG00000101336	0.00751705	8.30974	0.00190307	0.965204	0.996985	HY	MxF
ENSG00000101337	0.0914586	6.90744	0.831721	0.361775	0.995704	HY	MxF
ENSG00000101342	-0.00430945	3.94924	0.000936842	0.975582	0.996985	HY	MxF
ENSG00000101343	-0.14179	5.39828	1.35326	0.244708	0.995704	HY	MxF
ENSG00000101346	0.0672058	5.84657	0.62161	0.43045	0.995704	HY	MxF
ENSG00000101347	-0.146394	10.0564	2.16849	0.140864	0.995704	HY	MxF
ENSG00000101350	0.0530606	5.96431	0.474608	0.490875	0.995704	HY	MxF
ENSG00000101361	0.0343247	6.74264	0.18486	0.667229	0.995704	HY	MxF
ENSG00000101363	-0.0583819	3.32726	0.230359	0.631258	0.995704	HY	MxF
ENSG00000101365	0.0669489	6.23522	1.00143	0.316965	0.995704	HY	MxF
ENSG00000101367	0.0201033	7.30076	0.057237	0.810918	0.995704	HY	MxF
ENSG00000101384	-0.0430586	2.68531	0.0460273	0.830126	0.995704	HY	MxF
ENSG00000101391	0.167193	5.19068	2.67472	0.101953	0.995704	HY	MxF
ENSG00000101400	0.0198183	2.28512	0.0135314	0.907395	0.996985	HY	MxF
ENSG00000101407	0.0338184	4.8676	0.182046	0.669621	0.995704	HY	MxF
ENSG00000101412	0.260784	2.14842	1.27629	0.258591	0.995704	HY	MxF
ENSG00000101413	-0.0747361	4.60062	0.249402	0.617496	0.995704	HY	MxF
ENSG00000101417	-0.125947	2.79788	0.755933	0.384604	0.995704	HY	MxF
ENSG00000101421	0.0399548	6.97676	0.0556696	0.813476	0.995704	HY	MxF
ENSG00000101425	1.15791	4.34339	3.49584	0.0615231	0.995704	HY	MxF
ENSG00000101439	-0.0726984	8.81382	0.130188	0.718237	0.995704	HY	MxF
ENSG00000101442	-0.00306231	4.05377	0.000848638	0.97676	0.996985	HY	MxF
ENSG00000101444	-0.100267	5.43008	1.29475	0.255175	0.995704	HY	MxF
ENSG00000101445	0.137392	6.84252	1.40745	0.23548	0.995704	HY	MxF
ENSG00000101452	-0.147282	4.08886	2.93366	0.0867506	0.995704	HY	MxF
ENSG00000101457	-0.00544666	4.89381	0.00250381	0.960092	0.996985	HY	MxF
ENSG00000101460	-0.0143577	0.895728	0.00218563	0.962712	0.996985	HY	MxF
ENSG00000101464	0.0207424	3.31703	0.0453203	0.831416	0.995704	HY	MxF
ENSG00000101473	0.0267807	4.39249	0.0746104	0.784739	0.995704	HY	MxF
ENSG00000101474	0.16589	7.06614	1.58938	0.207415	0.995704	HY	MxF
ENSG00000101493	-0.0235229	6.18456	0.0272751	0.868825	0.996439	HY	MxF
ENSG00000101544	-0.0375328	5.31309	0.185796	0.666439	0.995704	HY	MxF
ENSG00000101546	0.18814	3.80756	2.90561	0.0882717	0.995704	HY	MxF
ENSG00000101557	0.0346191	5.70562	0.0472328	0.82795	0.995704	HY	MxF
ENSG00000101558	-0.0474253	6.95411	0.472335	0.491915	0.995704	HY	MxF
ENSG00000101574	-0.132035	4.32609	1.21148	0.271039	0.995704	HY	MxF
ENSG00000101577	-0.0279451	7.28624	0.12656	0.722026	0.995704	HY	MxF
ENSG00000101596	-0.202714	8.72685	2.60207	0.106724	0.995704	HY	MxF
ENSG00000101605	0.115618	2.89681	0.474941	0.490723	0.995704	HY	MxF
ENSG00000101608	-0.0145775	8.80329	0.048568	0.825574	0.995704	HY	MxF
ENSG00000101624	0.0981132	2.93011	0.575844	0.447946	0.995704	HY	MxF
ENSG00000101639	-0.141206	6.38667	0.728036	0.393521	0.995704	HY	MxF
ENSG00000101654	-0.088353	5.95387	0.752829	0.385582	0.995704	HY	MxF
ENSG00000101665	0.178077	4.69809	1.11357	0.291308	0.995704	HY	MxF
ENSG00000101680	0.176769	1.87135	0.27641	0.599064	0.995704	HY	MxF
ENSG00000101695	-0.00161964	6.76401	0.000156716	0.990012	0.998187	HY	MxF
ENSG00000101745	-0.143482	8.03503	1.63363	0.201201	0.995704	HY	MxF
ENSG00000101751	-0.119465	5.27912	0.773059	0.379272	0.995704	HY	MxF
ENSG00000101752	-0.144319	6.49289	1.17714	0.277939	0.995704	HY	MxF
ENSG00000101773	-0.0978495	4.24262	0.276861	0.598766	0.995704	HY	MxF
ENSG00000101782	-0.0928961	7.1657	1.01491	0.31373	0.995704	HY	MxF
ENSG00000102189	-0.161891	6.01677	2.07917	0.149322	0.995704	HY	MxF
ENSG00000102445	0.0317858	4.58298	0.0210332	0.884689	0.996985	HY	MxF
ENSG00000102471	-0.221937	2.1934	1.16845	0.27972	0.995704	HY	MxF
ENSG00000102524	-0.207539	5.60448	1.0614	0.302897	0.995704	HY	MxF
ENSG00000102531	-0.22191	6.38833	5.02147	0.0250349	0.995704	HY	MxF
ENSG00000102543	-0.0770158	3.3892	0.674705	0.411416	0.995704	HY	MxF
ENSG00000102547	-0.0602816	2.8482	0.193667	0.659882	0.995704	HY	MxF
ENSG00000102554	0.259713	2.71573	1.2813	0.257657	0.995704	HY	MxF
ENSG00000102572	0.0499548	7.57365	0.590843	0.442093	0.995704	HY	MxF
ENSG00000102575	-0.0392852	5.02365	0.0355205	0.850509	0.995704	HY	MxF
ENSG00000102580	-0.166456	5.15402	2.48911	0.114636	0.995704	HY	MxF
ENSG00000102595	-0.244874	2.68943	1.03848	0.308176	0.995704	HY	MxF
ENSG00000102606	0.0812885	6.30139	1.48503	0.22299	0.995704	HY	MxF
ENSG00000102699	-0.0411798	7.88673	0.165183	0.684428	0.995704	HY	MxF
ENSG00000102710	-0.0467868	6.38602	0.319009	0.572204	0.995704	HY	MxF
ENSG00000102738	-0.0389583	4.47203	0.184545	0.667496	0.995704	HY	MxF
ENSG00000102743	-0.0962818	3.09164	0.684346	0.408094	0.995704	HY	MxF
ENSG00000102753	0.0176126	5.89789	0.0208879	0.885085	0.996985	HY	MxF
ENSG00000102760	-0.136857	4.3882	0.326705	0.567606	0.995704	HY	MxF
ENSG00000102763	-0.0908054	5.30055	0.828663	0.362659	0.995704	HY	MxF
ENSG00000102780	-0.38854	2.68777	3.40285	0.0650838	0.995704	HY	MxF
ENSG00000102781	0.190717	3.79041	1.11783	0.290385	0.995704	HY	MxF
ENSG00000102786	-0.0234111	5.92018	0.0953788	0.757447	0.995704	HY	MxF
ENSG00000102796	0.0762701	3.32495	0.427786	0.513077	0.995704	HY	MxF
ENSG00000102804	0.145353	6.13107	1.16681	0.280057	0.995704	HY	MxF
ENSG00000102805	-0.178427	4.68059	2.15136	0.142444	0.995704	HY	MxF
ENSG00000102837	1.38005	3.62927	1.76093	0.184508	0.995704	HY	MxF
ENSG00000102858	0.223377	6.61311	2.06431	0.150783	0.995704	HY	MxF
ENSG00000102870	0.119279	3.81648	1.00324	0.316527	0.995704	HY	MxF
ENSG00000102871	0.00477714	5.59636	0.00129866	0.971253	0.996985	HY	MxF
ENSG00000102878	-0.0526804	3.28878	0.0738515	0.785809	0.995704	HY	MxF
ENSG00000102879	0.0557152	10.1077	0.370591	0.542683	0.995704	HY	MxF
ENSG00000102882	0.0215278	5.87198	0.0375088	0.846433	0.995704	HY	MxF
ENSG00000102886	0.102859	2.85822	0.272453	0.601691	0.995704	HY	MxF
ENSG00000102890	0.154266	2.51935	1.12452	0.288948	0.995704	HY	MxF
ENSG00000102893	-0.0795888	6.55068	0.872071	0.350383	0.995704	HY	MxF
ENSG00000102897	-0.049459	3.95254	0.274835	0.600106	0.995704	HY	MxF
ENSG00000102898	0.0655184	5.37216	0.611078	0.434382	0.995704	HY	MxF
ENSG00000102900	0.0142619	5.86427	0.0432574	0.835241	0.995704	HY	MxF
ENSG00000102901	0.0409184	6.1683	0.116058	0.73335	0.995704	HY	MxF
ENSG00000102908	0.11549	6.67456	0.344274	0.557372	0.995704	HY	MxF
ENSG00000102910	-0.10734	7.06784	1.87716	0.170657	0.995704	HY	MxF
ENSG00000102921	0.016911	6.58051	0.0443667	0.833173	0.995704	HY	MxF
ENSG00000102931	0.0193239	6.07692	0.0840713	0.771854	0.995704	HY	MxF
ENSG00000102967	0.0354942	3.05001	0.0934671	0.759815	0.995704	HY	MxF
ENSG00000102974	-0.00616078	6.79108	0.00762913	0.930397	0.996985	HY	MxF
ENSG00000102977	0.166515	4.19433	2.22074	0.136168	0.995704	HY	MxF
ENSG00000102978	-0.05988	5.78554	1.03077	0.309977	0.995704	HY	MxF
ENSG00000102981	0.154367	1.59151	0.732846	0.391962	0.995704	HY	MxF
ENSG00000102984	0.218205	2.63413	2.04856	0.15235	0.995704	HY	MxF
ENSG00000103005	0.177744	5.81427	0.405119	0.524457	0.995704	HY	MxF
ENSG00000103018	0.0280783	5.92066	0.116715	0.732625	0.995704	HY	MxF
ENSG00000103024	0.0402991	4.85797	0.0720781	0.788335	0.995704	HY	MxF
ENSG00000103035	-0.00663266	6.18377	0.012731	0.910164	0.996985	HY	MxF
ENSG00000103037	0.108438	4.14906	0.942208	0.331711	0.995704	HY	MxF
ENSG00000103042	0.067901	4.2503	0.23182	0.630178	0.995704	HY	MxF
ENSG00000103043	0.0877114	5.42985	1.37038	0.241746	0.995704	HY	MxF
ENSG00000103044	-0.298179	1.32204	2.36422	0.124146	0.995704	HY	MxF
ENSG00000103047	-0.12298	5.0096	1.43238	0.231377	0.995704	HY	MxF
ENSG00000103051	-0.0344801	6.10794	0.282368	0.595153	0.995704	HY	MxF
ENSG00000103056	-0.26434	3.9601	3.73899	0.0531565	0.995704	HY	MxF
ENSG00000103061	0.0672307	5.78982	0.679827	0.409646	0.995704	HY	MxF
ENSG00000103064	-0.124017	7.23782	0.930306	0.334783	0.995704	HY	MxF
ENSG00000103066	0.0541996	4.08802	0.118696	0.730454	0.995704	HY	MxF
ENSG00000103067	-0.3433	1.07126	0.822018	0.364591	0.995704	HY	MxF
ENSG00000103091	0.0525868	5.5875	0.384464	0.535224	0.995704	HY	MxF
ENSG00000103111	0.0669468	6.74726	0.770427	0.380085	0.995704	HY	MxF
ENSG00000103121	0.105892	3.77884	1.07214	0.300463	0.995704	HY	MxF
ENSG00000103126	0.18883	6.48026	3.35143	0.0671465	0.995704	HY	MxF
ENSG00000103145	0.137013	3.42173	0.749871	0.386517	0.995704	HY	MxF
ENSG00000103148	0.208512	5.01902	2.08673	0.148584	0.995704	HY	MxF
ENSG00000103150	-0.117093	3.65435	0.7526	0.385654	0.995704	HY	MxF
ENSG00000103152	0.0368215	4.72269	0.0923543	0.761205	0.995704	HY	MxF
ENSG00000103160	-0.121628	4.74842	1.33963	0.247099	0.995704	HY	MxF
ENSG00000103168	0.0973446	6.47477	0.484165	0.486542	0.995704	HY	MxF
ENSG00000103174	0.0831648	5.19143	0.6114	0.434261	0.995704	HY	MxF
ENSG00000103175	0.266848	0.198339	0.500772	0.479161	0.995704	HY	MxF
ENSG00000103184	0.181632	2.55743	0.200398	0.6544	0.995704	HY	MxF
ENSG00000103187	0.0583925	9.96552	0.137496	0.710783	0.995704	HY	MxF
ENSG00000103194	-0.022725	6.62501	0.0443999	0.833111	0.995704	HY	MxF
ENSG00000103196	-0.255467	6.4784	0.89033	0.345388	0.995704	HY	MxF
ENSG00000103197	0.0345976	6.82514	0.23627	0.626913	0.995704	HY	MxF
ENSG00000103199	-0.197502	4.22778	2.85908	0.0908596	0.995704	HY	MxF
ENSG00000103202	0.0506147	3.95365	0.0402	0.84109	0.995704	HY	MxF
ENSG00000103222	0.134117	7.03146	2.10786	0.146544	0.995704	HY	MxF
ENSG00000103226	-0.440774	6.06169	2.50039	0.113818	0.995704	HY	MxF
ENSG00000103227	0.0189806	4.0427	0.0175781	0.894524	0.996985	HY	MxF
ENSG00000103245	0.0255762	4.52679	0.0269009	0.869719	0.996439	HY	MxF
ENSG00000103248	0.0775832	4.23646	0.617418	0.432008	0.995704	HY	MxF
ENSG00000103249	0.119712	7.25365	1.06876	0.301225	0.995704	HY	MxF
ENSG00000103253	0.14797	3.1045	0.508101	0.475962	0.995704	HY	MxF
[truncated: 34,598 more rows]
