# Supplementary material for: Sexual-dimorphism in human immune system aging
Source: Nat Commun. 2020 Feb 6;11:751. doi: 10.1038/s41467-020-14396-9 (PMC7005316; doi:10.1038/s41467-020-14396-9)
Supplement: Supplementary file 13 — Supplementary Table 12 [file 41467_2020_14396_MOESM13_ESM.xlsx]

## Sheet: WikiPathways
Gene set	Direction	gene.count	Total.Size	hypergeom.p	Module.Label	hypergeom.fdr	Contrast_label
Activated PKN1 stimulates transcription of AR	Female-biased	41	58	53.4061	Activated PKN1 stimulates transcription of AR (androgen receptor) regulated genes KLK2 and KLK3	6.91e-52	HO (Males-Females)
Activated PKN1 stimulates transcription of AR	Male-biased	0	58	0.183638	Activated PKN1 stimulates transcription of AR (androgen receptor) regulated genes KLK2 and KLK3	0.73214	HO (Males-Females)
Adipogenesis	Female-biased	4	90	1.02471	Adipogenesis	0.167946	HO (Males-Females)
Adipogenesis	Male-biased	4	90	1.62301	Adipogenesis	0.0774147	HO (Males-Females)
Alpha 6 Beta 4 signaling pathway	Female-biased	1	28	0.762795	Alpha 6 Beta 4 signaling pathway	0.282689	HO (Males-Females)
Alpha 6 Beta 4 signaling pathway	Male-biased	2	28	1.85928	Alpha 6 Beta 4 signaling pathway	0.0616082	HO (Males-Females)
Alzheimers Disease	Female-biased	1	61	0.30936	Alzheimers Disease	0.597428	HO (Males-Females)
Alzheimers Disease	Male-biased	5	61	3.09356	Alzheimers Disease	0.0091543	HO (Males-Females)
Amyloid formation	Female-biased	41	61	51.8665	Amyloid formation	1.2e-50	HO (Males-Females)
Amyloid formation	Male-biased	0	61	0.171531	Amyloid formation	0.734192	HO (Males-Females)
Amyotrophic lateral sclerosis	Female-biased	0	31	0.243841	Amyotrophic lateral sclerosis (ALS)	0.664806	HO (Males-Females)
Amyotrophic lateral sclerosis	Male-biased	3	31	2.64574	Amyotrophic lateral sclerosis (ALS)	0.0180861	HO (Males-Females)
Angiogenesis overview	Female-biased	1	47	0.442377	Angiogenesis overview	0.481402	HO (Males-Females)
Angiogenesis overview	Male-biased	3	47	1.99008	Angiogenesis overview	0.051447	HO (Males-Females)
Apoptosis	Female-biased	5	76	1.78979	Apoptosis	0.0664126	HO (Males-Females)
Apoptosis	Male-biased	2	76	0.796853	Apoptosis	0.270164	HO (Males-Females)
Apoptosis Modulation by HSP70	Female-biased	0	17	0.431065	Apoptosis Modulation by HSP70	0.481402	HO (Males-Females)
Apoptosis Modulation by HSP70	Male-biased	1	17	1.42853	Apoptosis Modulation by HSP70	0.0857667	HO (Males-Females)
Apoptotic execution phase	Female-biased	4	40	2.38516	Apoptotic execution phase	0.0273594	HO (Males-Females)
Apoptotic execution phase	Male-biased	1	40	0.785722	Apoptotic execution phase	0.275361	HO (Males-Females)
Aryl Hydrocarbon Receptor	Female-biased	2	39	1.06367	Aryl Hydrocarbon Receptor	0.155102	HO (Males-Females)
Aryl Hydrocarbon Receptor	Male-biased	2	39	1.47658	Aryl Hydrocarbon Receptor	0.0845174	HO (Males-Females)
Assembly of collagen fibrils and other multimeric structures	Female-biased	0	13	0.52558	Assembly of collagen fibrils and other multimeric structures	0.435457	HO (Males-Females)
Assembly of collagen fibrils and other multimeric structures	Male-biased	1	13	1.64941	Assembly of collagen fibrils and other multimeric structures	0.0766117	HO (Males-Females)
B Cell Receptor Signaling Pathway	Female-biased	4	92	0.994054	B Cell Receptor Signaling Pathway	0.178426	HO (Males-Females)
B Cell Receptor Signaling Pathway	Male-biased	6	92	2.85425	B Cell Receptor Signaling Pathway	0.0126248	HO (Males-Females)
BDNF signaling pathway	Female-biased	2	109	0.248677	BDNF signaling pathway	0.661948	HO (Males-Females)
BDNF signaling pathway	Male-biased	5	109	1.84228	BDNF signaling pathway	0.0632669	HO (Males-Females)
Calcium Regulation in the Cardiac Cell	Female-biased	1	83	0.182186	Calcium Regulation in the Cardiac Cell	0.732268	HO (Males-Females)
Calcium Regulation in the Cardiac Cell	Male-biased	4	83	1.75931	Calcium Regulation in the Cardiac Cell	0.0688399	HO (Males-Females)
Cardiac Hypertrophic Response	Female-biased	0	45	0.150669	Cardiac Hypertrophic Response	0.756272	HO (Males-Females)
Cardiac Hypertrophic Response	Male-biased	4	45	2.89524	Cardiac Hypertrophic Response	0.0117902	HO (Males-Females)
Cardiac Progenitor Differentiation	Female-biased	0	15	0.47448	Cardiac Progenitor Differentiation	0.455788	HO (Males-Females)
Cardiac Progenitor Differentiation	Male-biased	1	15	1.53061	Cardiac Progenitor Differentiation	0.0774147	HO (Males-Females)
Cell Cycle Checkpoints	Female-biased	26	158	13.9565	Cell Cycle Checkpoints	1.69e-13	HO (Males-Females)
Cell Cycle Checkpoints	Male-biased	0	158	0.0242617	Cell Cycle Checkpoints	0.956537	HO (Males-Females)
Cell Differentiation-meta	Female-biased	0	11	0.586978	Cell Differentiation - meta	0.397859	HO (Males-Females)
Cell Differentiation-meta	Male-biased	1	11	1.79081	Cell Differentiation - meta	0.0664126	HO (Males-Females)
Cell junction organization	Female-biased	0	41	0.171977	Cell junction organization	0.734192	HO (Males-Females)
Cell junction organization	Male-biased	2	41	1.42108	Cell junction organization	0.0861981	HO (Males-Females)
Chromatin modifying enzymes	Female-biased	27	104	20.034	Chromatin modifying enzymes	1.63e-19	HO (Males-Females)
Chromatin modifying enzymes	Male-biased	1	104	0.247152	Chromatin modifying enzymes	0.661948	HO (Males-Females)
Collagen biosynthesis and modifying enzymes	Female-biased	2	27	1.45771	Collagen biosynthesis and modifying enzymes	0.0857667	HO (Males-Females)
Collagen biosynthesis and modifying enzymes	Male-biased	1	27	1.06762	Collagen biosynthesis and modifying enzymes	0.154486	HO (Males-Females)
Copper homeostasis	Female-biased	0	39	0.183987	Copper homeostasis	0.73214	HO (Males-Females)
Copper homeostasis	Male-biased	3	39	2.27746	Copper homeostasis	0.0330431	HO (Males-Females)
Costimulation by the CD28 family	Female-biased	3	57	1.17725	Costimulation by the CD28 family	0.123832	HO (Males-Females)
Costimulation by the CD28 family	Male-biased	3	57	1.70542	Costimulation by the CD28 family	0.0735775	HO (Males-Females)
DAP12 interactions	Female-biased	1	30	0.716431	DAP12 interactions	0.311639	HO (Males-Females)
DAP12 interactions	Male-biased	2	30	1.77757	DAP12 interactions	0.0667555	HO (Males-Females)
Differentiation Pathway	Female-biased	4	17	4.19236	Differentiation Pathway	0.000904147	HO (Males-Females)
Differentiation Pathway	Male-biased	0	17	0.572373	Differentiation Pathway	0.404403	HO (Males-Females)
Dissolution of Fibrin Clot	Female-biased	1	10	1.55203	Dissolution of Fibrin Clot	0.0774147	HO (Males-Females)
Dissolution of Fibrin Clot	Male-biased	1	10	1.87278	Dissolution of Fibrin Clot	0.0604872	HO (Males-Females)
DNA Damage/Telomere Stress Induced Senescence	Female-biased	33	71	34.2276	DNA Damage/Telomere Stress Induced Senescence	1.89e-33	HO (Males-Females)
DNA Damage/Telomere Stress Induced Senescence	Male-biased	0	71	0.137522	DNA Damage/Telomere Stress Induced Senescence	0.770152	HO (Males-Females)
DNA Double Strand Break Response	Female-biased	25	69	22.8832	DNA Double Strand Break Response	2.56e-22	HO (Males-Females)
DNA Double Strand Break Response	Male-biased	0	69	0.143636	DNA Double Strand Break Response	0.766288	HO (Males-Females)
DNA methylation	Female-biased	41	56	54.525	DNA methylation	1.05e-52	HO (Males-Females)
DNA methylation	Male-biased	0	56	0.192292	DNA methylation	0.727802	HO (Males-Females)
Eicosanoid Synthesis	Female-biased	0	13	0.52558	Eicosanoid Synthesis	0.435457	HO (Males-Females)
Eicosanoid Synthesis	Male-biased	1	13	1.64941	Eicosanoid Synthesis	0.0766117	HO (Males-Females)
Endochondral Ossification	Female-biased	2	33	1.23756	Endochondral Ossification	0.110105	HO (Males-Females)
Endochondral Ossification	Male-biased	2	33	1.6664	Endochondral Ossification	0.0766117	HO (Males-Females)
Endothelin Pathways	Female-biased	0	17	0.431065	Endothelin Pathways	0.481402	HO (Males-Females)
Endothelin Pathways	Male-biased	1	17	1.42853	Endothelin Pathways	0.0857667	HO (Males-Females)
Energy Metabolism	Female-biased	0	42	0.166329	Energy Metabolism	0.740745	HO (Males-Females)
Energy Metabolism	Male-biased	4	42	3.03334	Energy Metabolism	0.00945439	HO (Males-Females)
EPH-Ephrin signaling	Female-biased	1	70	0.248273	EPH-Ephrin signaling	0.661948	HO (Males-Females)
EPH-Ephrin signaling	Male-biased	4	70	2.0577	EPH-Ephrin signaling	0.0461763	HO (Males-Females)
Factors involved in megakaryocyte development and platelet production	Female-biased	13	84	7.3501	Factors involved in megakaryocyte development and platelet production	6.55e-07	HO (Males-Females)
Factors involved in megakaryocyte development and platelet production	Male-biased	1	84	0.344396	Factors involved in megakaryocyte development and platelet production	0.562808	HO (Males-Females)
FAS pathway and Stress induction of HSP regulation	Female-biased	0	40	0.177859	FAS pathway and Stress induction of HSP regulation	0.734192	HO (Males-Females)
FAS pathway and Stress induction of HSP regulation	Male-biased	2	40	1.4484	FAS pathway and Stress induction of HSP regulation	0.0857667	HO (Males-Females)
Fatty Acid Beta Oxidation	Female-biased	2	29	1.37799	Fatty Acid Beta Oxidation	0.0901583	HO (Males-Females)
Fatty Acid Beta Oxidation	Male-biased	2	29	1.81759	Fatty Acid Beta Oxidation	0.0661399	HO (Males-Females)
Fatty Acid Biosynthesis	Female-biased	2	21	1.74893	Fatty Acid Biosynthesis	0.0697224	HO (Males-Females)
Fatty Acid Biosynthesis	Male-biased	1	21	1.26029	Fatty Acid Biosynthesis	0.105059	HO (Males-Females)
Fc epsilon receptor	Female-biased	2	122	0.193464	Fc epsilon receptor (FCERI) signaling	0.727802	HO (Males-Females)
Fc epsilon receptor	Male-biased	5	122	1.6253	Fc epsilon receptor (FCERI) signaling	0.0774147	HO (Males-Females)
Fluoropyrimidine Activity	Female-biased	0	27	0.283302	Fluoropyrimidine Activity	0.623581	HO (Males-Females)
Fluoropyrimidine Activity	Male-biased	2	27	1.90275	Fluoropyrimidine Activity	0.0588781	HO (Males-Females)
Focal Adhesion	Female-biased	4	136	0.519767	Focal Adhesion	0.439501	HO (Males-Females)
Focal Adhesion	Male-biased	7	136	2.4757	Focal Adhesion	0.0240238	HO (Males-Females)
G13 Signaling Pathway	Female-biased	0	30	0.252986	G13 Signaling Pathway	0.659691	HO (Males-Females)
G13 Signaling Pathway	Male-biased	3	30	2.6996	G13 Signaling Pathway	0.0171759	HO (Males-Females)
Gene Silencing by RNA	Female-biased	43	116	38.8117	Gene Silencing by RNA	5.43e-38	HO (Males-Females)
Gene Silencing by RNA	Male-biased	0	116	0.0546733	Gene Silencing by RNA	0.905496	HO (Males-Females)
Generic Transcription Pathway	Female-biased	5	330	0.0543618	Generic Transcription Pathway	0.905496	HO (Males-Females)
Generic Transcription Pathway	Male-biased	0	330	0.000948588	Generic Transcription Pathway	0.997818	HO (Males-Females)
Globo Sphingolipid Metabolism	Female-biased	1	13	1.33607	Globo Sphingolipid Metabolism	0.0905083	HO (Males-Females)
Globo Sphingolipid Metabolism	Male-biased	0	13	0.673752	Globo Sphingolipid Metabolism	0.337597	HO (Males-Females)
Glutathione metabolism	Female-biased	0	14	0.498932	Glutathione metabolism	0.452769	HO (Males-Females)
Glutathione metabolism	Male-biased	1	14	1.58762	Glutathione metabolism	0.0774147	HO (Males-Females)
Glycerophospholipid Biosynthetic Pathway	Female-biased	0	17	0.431065	Glycerophospholipid Biosynthetic Pathway	0.481402	HO (Males-Females)
Glycerophospholipid Biosynthetic Pathway	Male-biased	1	17	1.42853	Glycerophospholipid Biosynthetic Pathway	0.0857667	HO (Males-Females)
GPCR downstream signaling	Female-biased	5	209	0.307632	GPCR downstream signaling	0.597512	HO (Males-Females)
GPCR downstream signaling	Male-biased	5	209	0.744322	GPCR downstream signaling	0.293608	HO (Males-Females)
GPCR ligand binding	Female-biased	5	138	0.777092	GPCR ligand binding	0.275361	HO (Males-Females)
GPCR ligand binding	Male-biased	2	138	0.337996	GPCR ligand binding	0.569152	HO (Males-Females)
GPCRs,Class A Rhodopsin-like	Female-biased	4	71	1.3789	GPCRs, Class A Rhodopsin-like	0.0901583	HO (Males-Females)
GPCRs,Class A Rhodopsin-like	Male-biased	0	71	0.137522	GPCRs, Class A Rhodopsin-like	0.770152	HO (Males-Females)
GPCRs,Other	Female-biased	3	30	2.09365	GPCRs, Other	0.0436495	HO (Males-Females)
GPCRs,Other	Male-biased	0	30	0.373557	GPCRs, Other	0.533803	HO (Males-Females)
GPVI-mediated activation cascade	Female-biased	2	42	0.989509	GPVI-mediated activation cascade	0.178518	HO (Males-Females)
GPVI-mediated activation cascade	Male-biased	3	42	2.16198	GPVI-mediated activation cascade	0.0384785	HO (Males-Females)
Growth hormone receptor signaling	Female-biased	2	13	2.34764	Growth hormone receptor signaling	0.0292757	HO (Males-Females)
Growth hormone receptor signaling	Male-biased	0	13	0.673752	Growth hormone receptor signaling	0.337597	HO (Males-Females)
Hair Follicle Development: Induction	Female-biased	2	24	1.59216	Hair Follicle Development: Induction (Part 1 of 3)	0.0774147	HO (Males-Females)
Hair Follicle Development: Induction	Male-biased	2	24	2.04539	Hair Follicle Development: Induction (Part 1 of 3)	0.0466278	HO (Males-Females)
Hair Follicle Development: Organogenesis	Female-biased	1	19	1.04051	Hair Follicle Development: Organogenesis (Part 2 of 3)	0.162766	HO (Males-Females)
Hair Follicle Development: Organogenesis	Male-biased	1	19	1.33931	Hair Follicle Development: Organogenesis (Part 2 of 3)	0.0905083	HO (Males-Females)
HDR through Homologous Recombination	Female-biased	25	119	16.1781	HDR through Homologous Recombination (HR) or Single Strand Annealing (SSA)	1.06e-15	HO (Males-Females)
HDR through Homologous Recombination	Male-biased	0	119	0.0515402	HDR through Homologous Recombination (HR) or Single Strand Annealing (SSA)	0.908749	HO (Males-Females)
Histone Modifications	Female-biased	21	61	18.9347	Histone Modifications	1.95e-18	HO (Males-Females)
Histone Modifications	Male-biased	1	61	0.517177	Histone Modifications	0.44031	HO (Males-Females)
Hypertrophy Model	Female-biased	0	15	0.47448	Hypertrophy Model	0.455788	HO (Males-Females)
Hypertrophy Model	Male-biased	1	15	1.53061	Hypertrophy Model	0.0774147	HO (Males-Females)
ID signaling pathway	Female-biased	1	13	1.33607	ID signaling pathway	0.0905083	HO (Males-Females)
ID signaling pathway	Male-biased	0	13	0.673752	ID signaling pathway	0.337597	HO (Males-Females)
IL-2 Signaling Pathway	Female-biased	4	39	2.43368	IL-2 Signaling Pathway	0.0259353	HO (Males-Females)
IL-2 Signaling Pathway	Male-biased	1	39	0.803057	IL-2 Signaling Pathway	0.267618	HO (Males-Females)
IL-4 Signaling Pathway	Female-biased	3	49	1.37669	IL-4 Signaling Pathway	0.0901583	HO (Males-Females)
IL-4 Signaling Pathway	Male-biased	1	49	0.651505	IL-4 Signaling Pathway	0.35374	HO (Males-Females)
IL-5 Signaling Pathway	Female-biased	2	36	1.14586	IL-5 Signaling Pathway	0.132411	HO (Males-Females)
IL-5 Signaling Pathway	Male-biased	2	36	1.5667	IL-5 Signaling Pathway	0.0774147	HO (Males-Females)
IL-6 signaling pathway	Female-biased	0	38	0.190375	IL-6 signaling pathway	0.727802	HO (Males-Females)
IL-6 signaling pathway	Male-biased	2	38	1.50566	IL-6 signaling pathway	0.080788	HO (Males-Females)
IL-7 Signaling Pathway	Female-biased	3	23	2.52035	IL-7 Signaling Pathway	0.0221284	HO (Males-Females)
IL-7 Signaling Pathway	Male-biased	1	23	1.18956	IL-7 Signaling Pathway	0.121011	HO (Males-Females)
IL-9 Signaling Pathway	Female-biased	2	14	2.25155	IL-9 Signaling Pathway	0.0340071	HO (Males-Females)
IL-9 Signaling Pathway	Male-biased	0	14	0.645367	IL-9 Signaling Pathway	0.357167	HO (Males-Females)
IL1 and megakaryotyces in obesity	Female-biased	0	20	0.376703	IL1 and megakaryotyces in obesity	0.533777	HO (Males-Females)
IL1 and megakaryotyces in obesity	Male-biased	2	20	2.27159	IL1 and megakaryotyces in obesity	0.0330431	HO (Males-Females)
IL17 signaling pathway	Female-biased	2	22	1.6938	IL17 signaling pathway	0.0742115	HO (Males-Females)
IL17 signaling pathway	Male-biased	1	22	1.22399	IL17 signaling pathway	0.11299	HO (Males-Females)
Inflammatory Response Pathway	Female-biased	2	18	1.93539	Inflammatory Response Pathway	0.0559536	HO (Males-Females)
Inflammatory Response Pathway	Male-biased	1	18	1.3825	Inflammatory Response Pathway	0.0901583	HO (Males-Females)
Integration of energy metabolism	Female-biased	1	69	0.254346	Integration of energy metabolism	0.659691	HO (Males-Females)
Integration of energy metabolism	Male-biased	3	69	1.43748	Integration of energy metabolism	0.0857667	HO (Males-Females)
Integrin alphaIIb beta3 signaling	Female-biased	0	15	0.47448	Integrin alphaIIb beta3 signaling	0.455788	HO (Males-Females)
Integrin alphaIIb beta3 signaling	Male-biased	1	15	1.53061	Integrin alphaIIb beta3 signaling	0.0774147	HO (Males-Females)
Interleukin-2 signaling	Female-biased	3	23	2.52035	Interleukin-2 signaling	0.0221284	HO (Males-Females)
Interleukin-2 signaling	Male-biased	1	23	1.18956	Interleukin-2 signaling	0.121011	HO (Males-Females)
Interleukin-7 signaling	Female-biased	2	10	2.69884	Interleukin-7 signaling	0.0171759	HO (Males-Females)
Interleukin-7 signaling	Male-biased	0	10	0.776227	Interleukin-7 signaling	0.275361	HO (Males-Females)
Mammary gland development pathway-Involution	Female-biased	1	10	1.55203	Mammary gland development pathway - Involution (Stage 4 of 4)	0.0774147	HO (Males-Females)
Mammary gland development pathway-Involution	Male-biased	0	10	0.776227	Mammary gland development pathway - Involution (Stage 4 of 4)	0.275361	HO (Males-Females)
Matrix Metalloproteinases	Female-biased	1	13	1.33607	Matrix Metalloproteinases	0.0905083	HO (Males-Females)
Matrix Metalloproteinases	Male-biased	1	13	1.64941	Matrix Metalloproteinases	0.0766117	HO (Males-Females)
Meiotic recombination	Female-biased	41	74	46.5188	Meiotic recombination	1.78e-45	HO (Males-Females)
Meiotic recombination	Male-biased	0	74	0.128908	Meiotic recombination	0.783227	HO (Males-Females)
Meiotic synapsis	Female-biased	29	60	30.9506	Meiotic synapsis	2.82e-30	HO (Males-Females)
Meiotic synapsis	Male-biased	0	60	0.175456	Meiotic synapsis	0.734192	HO (Males-Females)
Melatonin metabolism and effects	Female-biased	0	16	0.451936	Melatonin metabolism and effects	0.472771	HO (Males-Females)
Melatonin metabolism and effects	Male-biased	1	16	1.47776	Melatonin metabolism and effects	0.0845174	HO (Males-Females)
Metabolism of water-soluble vitamins and cofactors	Female-biased	2	70	0.537301	Metabolism of water-soluble vitamins and cofactors	0.431016	HO (Males-Females)
Metabolism of water-soluble vitamins and cofactors	Male-biased	3	70	1.41792	Metabolism of water-soluble vitamins and cofactors	0.0861981	HO (Males-Females)
MicroRNAs in cardiomyocyte hypertrophy	Female-biased	0	65	0.0807447	MicroRNAs in cardiomyocyte hypertrophy	0.864731	HO (Males-Females)
MicroRNAs in cardiomyocyte hypertrophy	Male-biased	5	65	2.94715	MicroRNAs in cardiomyocyte hypertrophy	0.0109329	HO (Males-Females)
miR-targeted genes in adipocytes	Female-biased	0	16	0.451936	miR-targeted genes in adipocytes - TarBase	0.472771	HO (Males-Females)
miR-targeted genes in adipocytes	Male-biased	2	16	2.55711	miR-targeted genes in adipocytes - TarBase	0.0212164	HO (Males-Females)
miR-targeted genes in epithelium	Female-biased	3	234	0.056412	miR-targeted genes in epithelium - TarBase	0.905496	HO (Males-Females)
miR-targeted genes in epithelium	Male-biased	8	234	1.56798	miR-targeted genes in epithelium - TarBase	0.0774147	HO (Males-Females)
miR-targeted genes in leukocytes	Female-biased	1	122	0.0738349	miR-targeted genes in leukocytes - TarBase	0.873432	HO (Males-Females)
miR-targeted genes in leukocytes	Male-biased	6	122	2.16844	miR-targeted genes in leukocytes - TarBase	0.0384785	HO (Males-Females)
miR-targeted genes in lymphocytes	Female-biased	3	366	0.00442046	miR-targeted genes in lymphocytes - TarBase	0.992693	HO (Males-Females)
miR-targeted genes in lymphocytes	Male-biased	12	366	1.79058	miR-targeted genes in lymphocytes - TarBase	0.0664126	HO (Males-Females)
miR-targeted genes in muscle cell	Female-biased	2	296	0.00554033	miR-targeted genes in muscle cell - TarBase	0.992693	HO (Males-Females)
miR-targeted genes in muscle cell	Male-biased	9	296	1.35923	miR-targeted genes in muscle cell - TarBase	0.0905083	HO (Males-Females)
miR-targeted genes in squamous cell	Female-biased	0	111	0.0213926	miR-targeted genes in squamous cell - TarBase	0.960118	HO (Males-Females)
miR-targeted genes in squamous cell	Male-biased	5	111	1.80661	miR-targeted genes in squamous cell - TarBase	0.0664126	HO (Males-Females)
miRNA targets in ECM and membrane receptors	Female-biased	1	12	1.401	miRNA targets in ECM and membrane receptors	0.0890528	HO (Males-Females)
miRNA targets in ECM and membrane receptors	Male-biased	1	12	1.7168	miRNA targets in ECM and membrane receptors	0.0726541	HO (Males-Females)
miRNAs involved in DNA damage response	Female-biased	1	13	1.33607	miRNAs involved in DNA damage response	0.0905083	HO (Males-Females)
miRNAs involved in DNA damage response	Male-biased	0	13	0.673752	miRNAs involved in DNA damage response	0.337597	HO (Males-Females)
Mitochondrial Gene Expression	Female-biased	0	15	0.47448	Mitochondrial Gene Expression	0.455788	HO (Males-Females)
Mitochondrial Gene Expression	Male-biased	1	15	1.53061	Mitochondrial Gene Expression	0.0774147	HO (Males-Females)
Mitochondrial LC-Fatty Acid Beta-Oxidation	Female-biased	0	15	0.47448	Mitochondrial LC-Fatty Acid Beta-Oxidation	0.455788	HO (Males-Females)
Mitochondrial LC-Fatty Acid Beta-Oxidation	Male-biased	1	15	1.53061	Mitochondrial LC-Fatty Acid Beta-Oxidation	0.0774147	HO (Males-Females)
Mitotic Prophase	Female-biased	31	106	24.5842	Mitotic Prophase	5.39e-24	HO (Males-Females)
Mitotic Prophase	Male-biased	1	106	0.239254	Mitotic Prophase	0.669647	HO (Males-Females)
MyD88:Mal cascade initiated on plasma membrane	Female-biased	2	31	1.30489	MyD88:Mal cascade initiated on plasma membrane	0.0958467	HO (Males-Females)
MyD88:Mal cascade initiated on plasma membrane	Male-biased	3	31	2.64574	MyD88:Mal cascade initiated on plasma membrane	0.0180861	HO (Males-Females)
Myogenesis	Female-biased	1	18	1.0813	Myogenesis	0.151245	HO (Males-Females)
Myogenesis	Male-biased	1	18	1.3825	Myogenesis	0.0901583	HO (Males-Females)
Nanomaterial induced apoptosis	Female-biased	0	19	0.393599	Nanomaterial induced apoptosis	0.51903	HO (Males-Females)
Nanomaterial induced apoptosis	Male-biased	1	19	1.33931	Nanomaterial induced apoptosis	0.0905083	HO (Males-Females)
Nanoparticle triggered autophagic cell death	Female-biased	0	21	0.360868	Nanoparticle triggered autophagic cell death	0.543783	HO (Males-Females)
Nanoparticle triggered autophagic cell death	Male-biased	2	21	2.21043	Nanoparticle triggered autophagic cell death	0.0361382	HO (Males-Females)
Nanoparticle triggered regulated necrosis	Female-biased	1	10	1.55203	Nanoparticle triggered regulated necrosis	0.0774147	HO (Males-Females)
Nanoparticle triggered regulated necrosis	Male-biased	0	10	0.776227	Nanoparticle triggered regulated necrosis	0.275361	HO (Males-Females)
Nephrin interactions	Female-biased	0	12	0.554779	Nephrin interactions	0.417538	HO (Males-Females)
Nephrin interactions	Male-biased	1	12	1.7168	Nephrin interactions	0.0726541	HO (Males-Females)
Neural Crest Differentiation	Female-biased	1	43	0.492484	Neural Crest Differentiation	0.454841	HO (Males-Females)
Neural Crest Differentiation	Male-biased	2	43	1.36882	Neural Crest Differentiation	0.0905083	HO (Males-Females)
Neurotransmitter Release Cycle	Female-biased	0	15	0.47448	Neurotransmitter Release Cycle	0.455788	HO (Males-Females)
Neurotransmitter Release Cycle	Male-biased	1	15	1.53061	Neurotransmitter Release Cycle	0.0774147	HO (Males-Females)
NOD pathway	Female-biased	0	36	0.203996	NOD pathway	0.716818	HO (Males-Females)
NOD pathway	Male-biased	3	36	2.40409	NOD pathway	0.026696	HO (Males-Females)
Nonhomologous End-Joining	Female-biased	24	65	22.2802	Nonhomologous End-Joining (NHEJ)	9.72e-22	HO (Males-Females)
Nonhomologous End-Joining	Male-biased	0	65	0.156849	Nonhomologous End-Joining (NHEJ)	0.752447	HO (Males-Females)
NoRC negatively regulates rRNA expression	Female-biased	41	99	39.5086	NoRC negatively regulates rRNA expression	1.21e-38	HO (Males-Females)
NoRC negatively regulates rRNA expression	Male-biased	0	99	0.0767269	NoRC negatively regulates rRNA expression	0.870194	HO (Males-Females)
NOTCH1 regulation of human endothelial cell calcification	Female-biased	1	10	1.55203	NOTCH1 regulation of human endothelial cell calcification	0.0774147	HO (Males-Females)
NOTCH1 regulation of human endothelial cell calcification	Male-biased	1	10	1.87278	NOTCH1 regulation of human endothelial cell calcification	0.0604872	HO (Males-Females)
Nuclear Receptors Meta-Pathway	Female-biased	5	193	0.380228	Nuclear Receptors Meta-Pathway	0.533312	HO (Males-Females)
Nuclear Receptors Meta-Pathway	Male-biased	3	193	0.331864	Nuclear Receptors Meta-Pathway	0.571211	HO (Males-Females)
Nucleosome assembly	Female-biased	29	59	31.2412	Nucleosome assembly	1.55e-30	HO (Males-Females)
Nucleosome assembly	Male-biased	0	59	0.17949	Nucleosome assembly	0.734192	HO (Males-Females)
Oxidative Stress Induced Senescence	Female-biased	43	110	40.0299	Oxidative Stress Induced Senescence	4.11e-39	HO (Males-Females)
Oxidative Stress Induced Senescence	Male-biased	1	110	0.224274	Oxidative Stress Induced Senescence	0.686353	HO (Males-Females)
p38 MAPK Signaling Pathway	Female-biased	2	31	1.30489	p38 MAPK Signaling Pathway	0.0958467	HO (Males-Females)
p38 MAPK Signaling Pathway	Male-biased	1	31	0.965589	p38 MAPK Signaling Pathway	0.186777	HO (Males-Females)
Parkinsons Disease Pathway	Female-biased	2	30	1.34067	Parkinsons Disease Pathway	0.0905083	HO (Males-Females)
Parkinsons Disease Pathway	Male-biased	1	30	0.989536	Parkinsons Disease Pathway	0.178518	HO (Males-Females)
PDGF Pathway	Female-biased	0	37	0.197039	PDGF Pathway	0.726027	HO (Males-Females)
PDGF Pathway	Male-biased	2	37	1.53568	PDGF Pathway	0.0774147	HO (Males-Females)
Peroxisomal lipid metabolism	Female-biased	0	17	0.431065	Peroxisomal lipid metabolism	0.481402	HO (Males-Females)
Peroxisomal lipid metabolism	Male-biased	1	17	1.42853	Peroxisomal lipid metabolism	0.0857667	HO (Males-Females)
Physiological and Pathological Hypertrophy of the Heart	Female-biased	1	18	1.0813	Physiological and Pathological Hypertrophy of the Heart	0.151245	HO (Males-Females)
Physiological and Pathological Hypertrophy of the Heart	Male-biased	2	18	2.40522	Physiological and Pathological Hypertrophy of the Heart	0.026696	HO (Males-Females)
PIP3 activates AKT signaling	Female-biased	1	60	0.317139	PIP3 activates AKT signaling	0.588859	HO (Males-Females)
PIP3 activates AKT signaling	Male-biased	3	60	1.63204	PIP3 activates AKT signaling	0.0774147	HO (Males-Females)
Platelet homeostasis	Female-biased	0	45	0.150669	Platelet homeostasis	0.756272	HO (Males-Females)
Platelet homeostasis	Male-biased	3	45	2.05605	Platelet homeostasis	0.0461763	HO (Males-Females)
PPAR Alpha Pathway	Female-biased	1	13	1.33607	PPAR Alpha Pathway	0.0905083	HO (Males-Females)
PPAR Alpha Pathway	Male-biased	1	13	1.64941	PPAR Alpha Pathway	0.0766117	HO (Males-Females)
PRC2 methylates histones and DNA	Female-biased	41	65	50.0235	PRC2 methylates histones and DNA	6.67e-49	HO (Males-Females)
PRC2 methylates histones and DNA	Male-biased	0	65	0.156849	PRC2 methylates histones and DNA	0.752447	HO (Males-Females)
Pre-NOTCH Expression and Processing	Female-biased	0	41	0.171977	Pre-NOTCH Expression and Processing	0.734192	HO (Males-Females)
Pre-NOTCH Expression and Processing	Male-biased	5	41	4.05429	Pre-NOTCH Expression and Processing	0.00119476	HO (Males-Females)
Preimplantation Embryo	Female-biased	2	29	1.37799	Preimplantation Embryo	0.0901583	HO (Males-Females)
Preimplantation Embryo	Male-biased	1	29	1.01447	Preimplantation Embryo	0.171086	HO (Males-Females)
Prostaglandin Synthesis and Regulation	Female-biased	0	19	0.393599	Prostaglandin Synthesis and Regulation	0.51903	HO (Males-Females)
Prostaglandin Synthesis and Regulation	Male-biased	1	19	1.33931	Prostaglandin Synthesis and Regulation	0.0905083	HO (Males-Females)
RAF/MAP kinase cascade	Female-biased	5	154	0.631738	RAF/MAP kinase cascade	0.366908	HO (Males-Females)
RAF/MAP kinase cascade	Male-biased	2	154	0.273913	RAF/MAP kinase cascade	0.632903	HO (Males-Females)
RalA downstream regulated genes	Female-biased	0	11	0.586978	RalA downstream regulated genes	0.397859	HO (Males-Females)
RalA downstream regulated genes	Male-biased	1	11	1.79081	RalA downstream regulated genes	0.0664126	HO (Males-Females)
Rap1 signalling	Female-biased	1	10	1.55203	Rap1 signalling	0.0774147	HO (Males-Females)
Rap1 signalling	Male-biased	0	10	0.776227	Rap1 signalling	0.275361	HO (Males-Females)
Regulation of Actin Cytoskeleton	Female-biased	1	99	0.12545	Regulation of Actin Cytoskeleton	0.787133	HO (Males-Females)
Regulation of Actin Cytoskeleton	Male-biased	4	99	1.46752	Regulation of Actin Cytoskeleton	0.0850762	HO (Males-Females)
Regulation of lipid metabolism by Peroxisome proliferator-activated receptor alpha	Female-biased	0	87	0.0423306	Regulation of lipid metabolism by Peroxisome proliferator-activated receptor alpha (PPARalpha)	0.92286	HO (Males-Females)
Regulation of lipid metabolism by Peroxisome proliferator-activated receptor alpha	Male-biased	4	87	1.67962	Regulation of lipid metabolism by Peroxisome proliferator-activated receptor alpha (PPARalpha)	0.0758835	HO (Males-Females)
Regulation of Microtubule Cytoskeleton	Female-biased	0	38	0.190375	Regulation of Microtubule Cytoskeleton	0.727802	HO (Males-Females)
Regulation of Microtubule Cytoskeleton	Male-biased	2	38	1.50566	Regulation of Microtubule Cytoskeleton	0.080788	HO (Males-Females)
Regulation of toll-like receptor signaling pathway	Female-biased	3	104	0.514937	Regulation of toll-like receptor signaling pathway	0.440774	HO (Males-Females)
Regulation of toll-like receptor signaling pathway	Male-biased	5	104	1.9355	Regulation of toll-like receptor signaling pathway	0.0559536	HO (Males-Females)
RHO GTPases activate CIT	Female-biased	0	15	0.47448	RHO GTPases activate CIT	0.455788	HO (Males-Females)
RHO GTPases activate CIT	Male-biased	1	15	1.53061	RHO GTPases activate CIT	0.0774147	HO (Males-Females)
RHO GTPases activate IQGAPs	Female-biased	0	12	0.554779	RHO GTPases activate IQGAPs	0.417538	HO (Males-Females)
RHO GTPases activate IQGAPs	Male-biased	2	12	2.9396	RHO GTPases activate IQGAPs	0.0109329	HO (Males-Females)
RHO GTPases activate PAKs	Female-biased	0	20	0.376703	RHO GTPases activate PAKs	0.533777	HO (Males-Females)
RHO GTPases activate PAKs	Male-biased	2	20	2.27159	RHO GTPases activate PAKs	0.0330431	HO (Males-Females)
RHO GTPases activate PKNs	Female-biased	0	23	0.331989	RHO GTPases activate PKNs	0.571211	HO (Males-Females)
RHO GTPases activate PKNs	Male-biased	2	23	2.09761	RHO GTPases activate PKNs	0.0436495	HO (Males-Females)
RHO GTPases Activate WASPs and WAVEs	Female-biased	0	32	0.235123	RHO GTPases Activate WASPs and WAVEs	0.671614	HO (Males-Females)
RHO GTPases Activate WASPs and WAVEs	Male-biased	2	32	1.70207	RHO GTPases Activate WASPs and WAVEs	0.0735775	HO (Males-Females)
RNA Polymerase I,RNA Polymerase III, and Mitochondrial Transcription	Female-biased	41	136	32.7187	RNA Polymerase I, RNA Polymerase III, and Mitochondrial Transcription	5.61e-32	HO (Males-Females)
RNA Polymerase I,RNA Polymerase III, and Mitochondrial Transcription	Male-biased	0	136	0.037013	RNA Polymerase I, RNA Polymerase III, and Mitochondrial Transcription	0.931537	HO (Males-Females)
Semaphorin interactions	Female-biased	0	54	0.11307	Semaphorin interactions	0.807482	HO (Males-Females)
Semaphorin interactions	Male-biased	3	54	1.78385	Semaphorin interactions	0.0665543	HO (Males-Females)
Senescence and Autophagy in Cancer	Female-biased	0	86	0.0435681	Senescence and Autophagy in Cancer	0.92286	HO (Males-Females)
Senescence and Autophagy in Cancer	Male-biased	6	86	3.02684	Senescence and Autophagy in Cancer	0.00945439	HO (Males-Females)
Senescence-Associated Secretory Phenotype	Female-biased	42	92	42.7406	Senescence-Associated Secretory Phenotype (SASP)	9.14e-42	HO (Males-Females)
Senescence-Associated Secretory Phenotype	Male-biased	1	92	0.301067	Senescence-Associated Secretory Phenotype (SASP)	0.602688	HO (Males-Females)
Sialic acid metabolism	Female-biased	1	26	0.813695	Sialic acid metabolism	0.26241	HO (Males-Females)
Sialic acid metabolism	Male-biased	2	26	1.94815	Sialic acid metabolism	0.0558647	HO (Males-Females)
Signal regulatory protein	Female-biased	0	10	0.622755	Signal regulatory protein (SIRP) family interactions	0.372911	HO (Males-Females)
Signal regulatory protein	Male-biased	1	10	1.87278	Signal regulatory protein (SIRP) family interactions	0.0604872	HO (Males-Females)
Signaling by BMP	Female-biased	0	15	0.47448	Signaling by BMP	0.455788	HO (Males-Females)
Signaling by BMP	Male-biased	1	15	1.53061	Signaling by BMP	0.0774147	HO (Males-Females)
Signaling by Robo receptor	Female-biased	0	21	0.360868	Signaling by Robo receptor	0.543783	HO (Males-Females)
Signaling by Robo receptor	Male-biased	2	21	2.21043	Signaling by Robo receptor	0.0361382	HO (Males-Females)
Signaling by the B Cell Receptor	Female-biased	3	106	0.497969	Signaling by the B Cell Receptor (BCR)	0.452769	HO (Males-Females)
Signaling by the B Cell Receptor	Male-biased	4	106	1.35955	Signaling by the B Cell Receptor (BCR)	0.0905083	HO (Males-Females)
Signaling by VEGF	Female-biased	1	90	0.154629	Signaling by VEGF	0.753991	HO (Males-Females)
Signaling by VEGF	Male-biased	4	90	1.62301	Signaling by VEGF	0.0774147	HO (Males-Females)
Signalling by NGF	Female-biased	1	40	0.534848	Signalling by NGF	0.431636	HO (Males-Females)
Signalling by NGF	Male-biased	2	40	1.4484	Signalling by NGF	0.0857667	HO (Males-Females)
SIRT1 negatively regulates rRNA Expression	Female-biased	41	61	51.8665	SIRT1 negatively regulates rRNA Expression	1.2e-50	HO (Males-Females)
SIRT1 negatively regulates rRNA Expression	Male-biased	0	61	0.171531	SIRT1 negatively regulates rRNA Expression	0.734192	HO (Males-Females)
Sleep regulation	Female-biased	0	17	0.431065	Sleep regulation	0.481402	HO (Males-Females)
Sleep regulation	Male-biased	3	17	3.68062	Sleep regulation	0.00249928	HO (Males-Females)
Small Ligand GPCRs	Female-biased	3	12	3.67161	Small Ligand GPCRs	0.00249928	HO (Males-Females)
Small Ligand GPCRs	Male-biased	1	12	1.7168	Small Ligand GPCRs	0.0726541	HO (Males-Females)
Sphingolipid Metabolism	Female-biased	0	17	0.431065	Sphingolipid Metabolism	0.481402	HO (Males-Females)
Sphingolipid Metabolism	Male-biased	1	17	1.42853	Sphingolipid Metabolism	0.0857667	HO (Males-Females)
Sphingolipid metabolism	Female-biased	1	51	0.398408	Sphingolipid metabolism	0.51709	HO (Males-Females)
Sphingolipid metabolism	Male-biased	4	51	2.6495	Sphingolipid metabolism	0.0180861	HO (Males-Females)
Spinal Cord Injury	Female-biased	3	70	0.925644	Spinal Cord Injury	0.203772	HO (Males-Females)
Spinal Cord Injury	Male-biased	3	70	1.41792	Spinal Cord Injury	0.0861981	HO (Males-Females)
SREBF and miR33 in cholesterol and lipid homeostasis	Female-biased	0	15	0.47448	SREBF and miR33 in cholesterol and lipid homeostasis	0.455788	HO (Males-Females)
SREBF and miR33 in cholesterol and lipid homeostasis	Male-biased	1	15	1.53061	SREBF and miR33 in cholesterol and lipid homeostasis	0.0774147	HO (Males-Females)
SREBP signalling	Female-biased	0	62	0.0884034	SREBP signalling	0.852137	HO (Males-Females)
SREBP signalling	Male-biased	3	62	1.58568	SREBP signalling	0.0774147	HO (Males-Females)
Statin Pathway	Female-biased	0	13	0.52558	Statin Pathway	0.435457	HO (Males-Females)
Statin Pathway	Male-biased	1	13	1.64941	Statin Pathway	0.0766117	HO (Males-Females)
T-Cell Receptor and Co-stimulatory Signaling	Female-biased	2	27	1.45771	T-Cell Receptor and Co-stimulatory Signaling	0.0857667	HO (Males-Females)
T-Cell Receptor and Co-stimulatory Signaling	Male-biased	1	27	1.06762	T-Cell Receptor and Co-stimulatory Signaling	0.154486	HO (Males-Females)
TCA Cycle and PDHc	Female-biased	1	14	1.27672	TCA Cycle and PDHc	0.101711	HO (Males-Females)
TCA Cycle and PDHc	Male-biased	1	14	1.58762	TCA Cycle and PDHc	0.0774147	HO (Males-Females)
TCF dependent signaling in response to WNT	Female-biased	44	183	30.2595	TCF dependent signaling in response to WNT	1.29e-29	HO (Males-Females)
TCF dependent signaling in response to WNT	Male-biased	3	183	0.371154	TCF dependent signaling in response to WNT	0.534849	HO (Males-Females)
Telomere Maintenance	Female-biased	29	71	28.1565	Telomere Maintenance	1.53e-27	HO (Males-Females)
Telomere Maintenance	Male-biased	0	71	0.137522	Telomere Maintenance	0.770152	HO (Males-Females)
TGF-beta Receptor Signaling	Female-biased	0	39	0.183987	TGF-beta Receptor Signaling	0.73214	HO (Males-Females)
TGF-beta Receptor Signaling	Male-biased	2	39	1.47658	TGF-beta Receptor Signaling	0.0845174	HO (Males-Females)
TNF signaling	Female-biased	3	34	1.90153	TNF signaling	0.0588781	HO (Males-Females)
TNF signaling	Male-biased	0	34	0.333525	TNF signaling	0.571211	HO (Males-Females)
TNFs bind their physiological receptors	Female-biased	3	17	3.03582	TNFs bind their physiological receptors	0.00945439	HO (Males-Females)
TNFs bind their physiological receptors	Male-biased	0	17	0.572373	TNFs bind their physiological receptors	0.404403	HO (Males-Females)
Toll-like Receptor Signaling Pathway	Female-biased	2	74	0.49524	Toll-like Receptor Signaling Pathway	0.453786	HO (Males-Females)
Toll-like Receptor Signaling Pathway	Male-biased	3	74	1.34323	Toll-like Receptor Signaling Pathway	0.0905083	HO (Males-Females)
Toll-Like Receptors Cascades	Female-biased	0	25	0.306303	Toll-Like Receptors Cascades	0.597512	HO (Males-Females)
Toll-Like Receptors Cascades	Male-biased	2	25	1.99563	Toll-Like Receptors Cascades	0.051447	HO (Males-Females)
TOR Signaling	Female-biased	0	32	0.235123	TOR Signaling	0.671614	HO (Males-Females)
TOR Signaling	Male-biased	3	32	2.59389	TOR Signaling	0.0199267	HO (Males-Females)
Transcriptional regulation of white adipocyte differentiation	Female-biased	1	63	0.294446	Transcriptional regulation of white adipocyte differentiation	0.609859	HO (Males-Females)
Transcriptional regulation of white adipocyte differentiation	Male-biased	3	63	1.56321	Transcriptional regulation of white adipocyte differentiation	0.0774147	HO (Males-Females)
Transport of vitamins,nucleosides, and related molecules	Female-biased	0	16	0.451936	Transport of vitamins, nucleosides, and related molecules	0.472771	HO (Males-Females)
Transport of vitamins,nucleosides, and related molecules	Male-biased	3	16	3.79093	Transport of vitamins, nucleosides, and related molecules	0.00203449	HO (Males-Females)
Triacylglyceride Synthesis	Female-biased	0	15	0.47448	Triacylglyceride Synthesis	0.455788	HO (Males-Females)
Triacylglyceride Synthesis	Male-biased	1	15	1.53061	Triacylglyceride Synthesis	0.0774147	HO (Males-Females)
tRNA modification in the nucleus and cytosol	Female-biased	2	30	1.34067	tRNA modification in the nucleus and cytosol	0.0905083	HO (Males-Females)
tRNA modification in the nucleus and cytosol	Male-biased	0	30	0.373557	tRNA modification in the nucleus and cytosol	0.533803	HO (Males-Females)
TSLP Signaling Pathway	Female-biased	3	41	1.62558	TSLP Signaling Pathway	0.0774147	HO (Males-Females)
TSLP Signaling Pathway	Male-biased	0	41	0.276842	TSLP Signaling Pathway	0.630781	HO (Males-Females)
TWEAK Signaling Pathway	Female-biased	1	37	0.582064	TWEAK Signaling Pathway	0.398903	HO (Males-Females)
TWEAK Signaling Pathway	Male-biased	2	37	1.53568	TWEAK Signaling Pathway	0.0774147	HO (Males-Females)
Urea cycle and metabolism of amino groups	Female-biased	2	15	2.16326	Urea cycle and metabolism of amino groups	0.0384785	HO (Males-Females)
Urea cycle and metabolism of amino groups	Male-biased	0	15	0.619191	Urea cycle and metabolism of amino groups	0.37432	HO (Males-Females)
Vasopressin regulates renal water homeostasis via Aquaporins	Female-biased	2	25	1.54514	Vasopressin regulates renal water homeostasis via Aquaporins	0.0774147	HO (Males-Females)
Vasopressin regulates renal water homeostasis via Aquaporins	Male-biased	1	25	1.1257	Vasopressin regulates renal water homeostasis via Aquaporins	0.137978	HO (Males-Females)
Visual phototransduction	Female-biased	1	37	0.582064	Visual phototransduction	0.398903	HO (Males-Females)
Visual phototransduction	Male-biased	2	37	1.53568	Visual phototransduction	0.0774147	HO (Males-Females)
Vitamin A and Carotenoid Metabolism	Female-biased	0	16	0.451936	Vitamin A and Carotenoid Metabolism	0.472771	HO (Males-Females)
Vitamin A and Carotenoid Metabolism	Male-biased	3	16	3.79093	Vitamin A and Carotenoid Metabolism	0.00203449	HO (Males-Females)
Vitamin D Receptor Pathway	Female-biased	5	97	1.33458	Vitamin D Receptor Pathway	0.0905083	HO (Males-Females)
Vitamin D Receptor Pathway	Male-biased	2	97	0.58855	Vitamin D Receptor Pathway	0.397859	HO (Males-Females)
WNT ligand biogenesis and trafficking	Female-biased	1	11	1.47254	WNT ligand biogenesis and trafficking	0.0846988	HO (Males-Females)
WNT ligand biogenesis and trafficking	Male-biased	2	11	3.05871	WNT ligand biogenesis and trafficking	0.00945439	HO (Males-Females)
Wnt Signaling Pathway	Female-biased	2	43	0.966368	Wnt Signaling Pathway	0.186777	HO (Males-Females)
Wnt Signaling Pathway	Male-biased	2	43	1.36882	Wnt Signaling Pathway	0.0905083	HO (Males-Females)
Wnt Signaling Pathway and Pluripotency	Female-biased	2	69	0.548444	Wnt Signaling Pathway and Pluripotency	0.421878	HO (Males-Females)
Wnt Signaling Pathway and Pluripotency	Male-biased	3	69	1.43748	Wnt Signaling Pathway and Pluripotency	0.0857667	HO (Males-Females)
Wnt Signaling Pathway Netpath	Female-biased	1	42	0.506111	Wnt Signaling Pathway Netpath	0.447987	HO (Males-Females)
Wnt Signaling Pathway Netpath	Male-biased	2	42	1.39457	Wnt Signaling Pathway Netpath	0.089809	HO (Males-Females)
YAP1- and WWTR1	Female-biased	0	17	0.431065	YAP1- and WWTR1 (TAZ)-stimulated gene expression	0.481402	HO (Males-Females)
YAP1- and WWTR1	Male-biased	1	17	1.42853	YAP1- and WWTR1 (TAZ)-stimulated gene expression	0.0857667	HO (Males-Females)

## Sheet: Immune Modules
Gene set	Direction	gene.count	Total.Size	hypergeom.p	Module.Label	hypergeom.fdr	Contrast_label	signed.hypergeom.p
B cells	Female-biased	4	40	2.38516	B cells (40 genes)	0.0100698	HO (Males-Females)	-2.38516
B cells	Male-biased	0	40	0.284083	B cells (40 genes)	0.879824	HO (Males-Females)	0.284083
Inflammation II	Female-biased	0	172	0.00390768	Inflammation II (172 genes)	0.991043	HO (Males-Females)	-0.00390768
Inflammation II	Male-biased	14	172	6.27341	Inflammation II (172 genes)	2.93e-06	HO (Males-Females)	6.27341
Myeloid lineage 1	Female-biased	0	89	0.0399645	Myeloid lineage 1 (89 genes)	0.991043	HO (Males-Females)	-0.0399645
Myeloid lineage 1	Male-biased	4	89	1.6416	Myeloid lineage 1 (89 genes)	0.0502143	HO (Males-Females)	1.6416
Myeloid lineage 2	Female-biased	0	106	0.0246326	Myeloid lineage 2 (106 genes)	0.991043	HO (Males-Females)	-0.0246326
Myeloid lineage 2	Male-biased	8	106	3.88714	Myeloid lineage 2 (106 genes)	0.000570576	HO (Males-Females)	3.88714
Plasma cells	Female-biased	6	18	6.63279	Plasma cells (18 genes)	1.75e-06	HO (Males-Females)	-6.63279
Plasma cells	Male-biased	0	18	0.551301	Plasma cells (18 genes)	0.515158	HO (Males-Females)	0.551301
Platelets	Female-biased	7	72	3.17665	Platelets (72 genes)	0.00209253	HO (Males-Females)	-3.17665
Platelets	Male-biased	0	72	0.134579	Platelets (72 genes)	0.991043	HO (Males-Females)	0.134579
T Cells	Female-biased	12	79	6.79808	T Cells (79 genes)	1.75e-06	HO (Males-Females)	-6.79808
T Cells	Male-biased	0	79	0.115893	T Cells (79 genes)	0.991043	HO (Males-Females)	0.115893
U_Immsurface/cytokines/signaling	Female-biased	0	50	0.128256	U_Immsurface/cytokines/signaling (50 genes)	0.991043	HO (Males-Females)	-0.128256
U_Immsurface/cytokines/signaling	Male-biased	8	50	6.62303	U_Immsurface/cytokines/signaling (50 genes)	1.75e-06	HO (Males-Females)	6.62303
U_kinases/phosphatases	Female-biased	0	159	0.00560505	U_kinases/phosphatases (159 genes)	0.991043	HO (Males-Females)	-0.00560505
U_kinases/phosphatases	Male-biased	9	159	3.19351	U_kinases/phosphatases (159 genes)	0.00209253	HO (Males-Females)	3.19351
U_mitochondrial proteins	Female-biased	0	127	0.0136585	U_mitochondrial proteins (127 genes)	0.991043	HO (Males-Females)	-0.0136585
U_mitochondrial proteins	Male-biased	7	127	2.66013	U_mitochondrial proteins (127 genes)	0.0060146	HO (Males-Females)	2.66013
U_T cells/cytoskeleton	Female-biased	1	105	0.109205	U_T cells/cytoskeleton (105 genes)	0.991043	HO (Males-Females)	-0.109205
U_T cells/cytoskeleton	Male-biased	4	105	1.37435	U_T cells/cytoskeleton (105 genes)	0.0844662	HO (Males-Females)	1.37435

## Sheet: scRNA-seq
Gene set	Direction	gene.count	Total.Size	hypergeom.p	Module.Label	hypergeom.fdr	Contrast_label	signed.hypergeom.p
Bcells	Female-biased	11	153	3.06621	Bcells (153 genes)	0.002657	HO (Males-Females)	-3.06621
Bcells	Male-biased	0	153	0.0266938	Bcells (153 genes)	0.999999	HO (Males-Females)	0.0266938
DCs	Female-biased	2	314	0.00372407	DCs (314 genes)	0.999999	HO (Males-Females)	-0.00372407
DCs	Male-biased	19	314	5.95482	DCs (314 genes)	7.4e-06	HO (Males-Females)	5.95482
HSCs	Female-biased	10	277	0.896041	HSCs (277 genes)	0.254091	HO (Males-Females)	-0.896041
HSCs	Male-biased	13	277	3.27282	HSCs (277 genes)	0.002657	HO (Males-Females)	3.27282
Megakaryocytes	Female-biased	23	760	0.634646	Megakaryocytes (760 genes)	0.421689	HO (Males-Females)	-0.634646
Megakaryocytes	Male-biased	12	760	0.20182	Megakaryocytes (760 genes)	0.966645	HO (Males-Females)	0.20182
Monocytes	Female-biased	3	788	2.39e-07	Monocytes (788 genes)	0.999999	HO (Males-Females)	-2.39e-07
Monocytes	Male-biased	45	788	12.0403	Monocytes (788 genes)	1.82e-11	HO (Males-Females)	12.0403
Naive_Tcells	Female-biased	6	79	2.28113	Naive_Tcells (79 genes)	0.011632	HO (Males-Females)	-2.28113
Naive_Tcells	Male-biased	0	79	0.115893	Naive_Tcells (79 genes)	0.999999	HO (Males-Females)	0.115893
NK_cells	Female-biased	4	430	0.00384089	NK_cells (430 genes)	0.999999	HO (Males-Females)	-0.00384089
NK_cells	Male-biased	16	430	2.66241	NK_cells (430 genes)	0.00543915	HO (Males-Females)	2.66241
pDCs	Female-biased	10	470	0.141199	pDCs (470 genes)	0.999999	HO (Males-Females)	-0.141199
pDCs	Male-biased	18	470	3.03154	pDCs (470 genes)	0.002657	HO (Males-Females)	3.03154
Plasma_cells	Female-biased	26	518	3.1176	Plasma_cells (518 genes)	0.002657	HO (Males-Females)	-3.1176
Plasma_cells	Male-biased	2	518	0.00162638	Plasma_cells (518 genes)	0.999999	HO (Males-Females)	0.00162638
Tcells	Female-biased	9	36	7.63407	Tcells (36 genes)	2.32e-07	HO (Males-Females)	-7.63407
Tcells	Male-biased	0	36	0.315795	Tcells (36 genes)	0.805479	HO (Males-Females)	0.315795

## Sheet: DICE
Gene set	Direction	gene.count	Total.Size	hypergeom.p	Module.Label	hypergeom.fdr	Contrast_label	signed.hypergeom.p
B_naive	Female-biased	70	495	31.871	B_naive (495 genes)	1.61e-31	HO (Males-Females)	-31.871
B_naive	Male-biased	0	495	4.15e-05	B_naive (495 genes)	0.999904	HO (Males-Females)	4.15e-05
CD16_monocytes	Female-biased	2	251	0.0145952	CD16_monocytes (251 genes)	0.999904	HO (Males-Females)	-0.0145952
CD16_monocytes	Male-biased	15	251	4.86852	CD16_monocytes (251 genes)	5.41e-05	HO (Males-Females)	4.86852
CD4_naive	Female-biased	4	59	1.68251	CD4_naive (59 genes)	0.041545	HO (Males-Females)	-1.68251
CD4_naive	Male-biased	0	59	0.17949	CD4_naive (59 genes)	0.992204	HO (Males-Females)	0.17949
CD8_naive	Female-biased	4	55	1.80322	CD8_naive (55 genes)	0.0377569	HO (Males-Females)	-1.80322
CD8_naive	Male-biased	0	55	0.196807	CD8_naive (55 genes)	0.992204	HO (Males-Females)	0.196807
Monocytes	Female-biased	7	721	0.000357271	Monocytes (721 genes)	0.999904	HO (Males-Females)	-0.000357271
Monocytes	Male-biased	41	721	10.9374	Monocytes (721 genes)	6.93e-11	HO (Males-Females)	10.9374
NK_cells	Female-biased	5	432	0.0100463	NK_cells (432 genes)	0.999904	HO (Males-Females)	-0.0100463
NK_cells	Male-biased	16	432	2.64138	NK_cells (432 genes)	0.00685083	HO (Males-Females)	2.64138
