# Supplementary material for: Sexual-dimorphism in human immune system aging
Source: Nat Commun. 2020 Feb 6;11:751. doi: 10.1038/s41467-020-14396-9 (PMC7005316; doi:10.1038/s41467-020-14396-9)
Supplement: Supplementary file 14 — Supplementary Table 13 [file 41467_2020_14396_MOESM14_ESM.xlsx]

## Sheet: WikiPathways
Gene set	Direction	gene.count	Total.Size	hypergeom.p	Module.Label	hypergeom.fdr	Contrast_label
Adipogenesis	Female-biased	4	90	1.24973	Adipogenesis	0.0959752	HO (Males-Females)
Adipogenesis	Male-biased	4	90	1.47585	Adipogenesis	0.0802519	HO (Males-Females)
AGE/RAGE pathway	Female-biased	4	57	2.0089	AGE/RAGE pathway	0.0507911	HO (Males-Females)
AGE/RAGE pathway	Male-biased	2	57	0.982924	AGE/RAGE pathway	0.157011	HO (Males-Females)
Allograft Rejection	Female-biased	4	54	2.10669	Allograft Rejection	0.0453211	HO (Males-Females)
Allograft Rejection	Male-biased	1	54	0.535502	Allograft Rejection	0.343511	HO (Males-Females)
Alpha 6 Beta 4 signaling pathway	Female-biased	2	28	1.58878	Alpha 6 Beta 4 signaling pathway	0.0742011	HO (Males-Females)
Alpha 6 Beta 4 signaling pathway	Male-biased	0	28	0.366228	Alpha 6 Beta 4 signaling pathway	0.460702	HO (Males-Females)
Alzheimers Disease	Female-biased	1	61	0.386174	Alzheimers Disease	0.442426	HO (Males-Females)
Alzheimers Disease	Male-biased	4	61	2.1451	Alzheimers Disease	0.0439559	HO (Males-Females)
Amino acid synthesis and interconversion	Female-biased	1	15	1.34277	Amino acid synthesis and interconversion (transamination)	0.0860325	HO (Males-Females)
Amino acid synthesis and interconversion	Male-biased	0	15	0.584841	Amino acid synthesis and interconversion (transamination)	0.317416	HO (Males-Females)
Amyotrophic lateral sclerosis	Female-biased	1	31	0.79883	Amyotrophic lateral sclerosis (ALS)	0.223619	HO (Males-Females)
Amyotrophic lateral sclerosis	Male-biased	2	31	1.63585	Amyotrophic lateral sclerosis (ALS)	0.0713739	HO (Males-Females)
Apoptosis	Female-biased	4	76	1.51572	Apoptosis	0.080084	HO (Males-Females)
Apoptosis	Male-biased	2	76	0.716532	Apoptosis	0.261858	HO (Males-Females)
Apoptosis Modulation and Signaling	Female-biased	4	78	1.47363	Apoptosis Modulation and Signaling	0.0802519	HO (Males-Females)
Apoptosis Modulation and Signaling	Male-biased	2	78	0.694111	Apoptosis Modulation and Signaling	0.271968	HO (Males-Females)
Apoptosis Modulation by HSP70	Female-biased	1	17	1.2434	Apoptosis Modulation by HSP70	0.0961354	HO (Males-Females)
Apoptosis Modulation by HSP70	Male-biased	1	17	1.35693	Apoptosis Modulation by HSP70	0.0857462	HO (Males-Females)
Apoptosis-related network due to altered Notch3 in ovarian cancer	Female-biased	2	50	0.96938	Apoptosis-related network due to altered Notch3 in ovarian cancer	0.161367	HO (Males-Females)
Apoptosis-related network due to altered Notch3 in ovarian cancer	Male-biased	3	50	1.76577	Apoptosis-related network due to altered Notch3 in ovarian cancer	0.0649677	HO (Males-Females)
Aryl Hydrocarbon Receptor	Female-biased	1	39	0.646326	Aryl Hydrocarbon Receptor	0.29203	HO (Males-Females)
Aryl Hydrocarbon Receptor	Male-biased	2	39	1.3776	Aryl Hydrocarbon Receptor	0.0855729	HO (Males-Females)
Aryl Hydrocarbon Receptor Pathway	Female-biased	0	28	0.319652	Aryl Hydrocarbon Receptor Pathway	0.501945	HO (Males-Females)
Aryl Hydrocarbon Receptor Pathway	Male-biased	2	28	1.75441	Aryl Hydrocarbon Receptor Pathway	0.065431	HO (Males-Females)
B Cell Receptor Signaling Pathway	Female-biased	9	92	4.31759	B Cell Receptor Signaling Pathway	0.00632104	HO (Males-Females)
B Cell Receptor Signaling Pathway	Male-biased	5	92	2.00144	B Cell Receptor Signaling Pathway	0.0509995	HO (Males-Females)
BDNF signaling pathway	Female-biased	5	109	1.40061	BDNF signaling pathway	0.0841062	HO (Males-Females)
BDNF signaling pathway	Male-biased	5	109	1.66784	BDNF signaling pathway	0.0699631	HO (Males-Females)
Bile acid and bile salt metabolism	Female-biased	0	15	0.530639	Bile acid and bile salt metabolism	0.343511	HO (Males-Females)
Bile acid and bile salt metabolism	Male-biased	1	15	1.45804	Bile acid and bile salt metabolism	0.0802519	HO (Males-Females)
BMAL1:CLOCK,NPAS2 activates circadian gene expression	Female-biased	0	26	0.342802	BMAL1:CLOCK,NPAS2 activates circadian gene expression	0.481006	HO (Males-Females)
BMAL1:CLOCK,NPAS2 activates circadian gene expression	Male-biased	2	26	1.84219	BMAL1:CLOCK,NPAS2 activates circadian gene expression	0.0602807	HO (Males-Females)
Calcium Regulation in the Cardiac Cell	Female-biased	5	83	1.91853	Calcium Regulation in the Cardiac Cell	0.0572655	HO (Males-Females)
Calcium Regulation in the Cardiac Cell	Male-biased	2	83	0.641676	Calcium Regulation in the Cardiac Cell	0.29203	HO (Males-Females)
Cardiac Hypertrophic Response	Female-biased	2	45	1.07426	Cardiac Hypertrophic Response	0.131254	HO (Males-Females)
Cardiac Hypertrophic Response	Male-biased	4	45	2.72131	Cardiac Hypertrophic Response	0.0251202	HO (Males-Females)
Cardiac Progenitor Differentiation	Female-biased	2	15	2.35095	Cardiac Progenitor Differentiation	0.033134	HO (Males-Females)
Cardiac Progenitor Differentiation	Male-biased	1	15	1.45804	Cardiac Progenitor Differentiation	0.0802519	HO (Males-Females)
Cargo concentration in the ER	Female-biased	1	25	0.951192	Cargo concentration in the ER	0.166364	HO (Males-Females)
Cargo concentration in the ER	Male-biased	2	25	1.88913	Cargo concentration in the ER	0.0578417	HO (Males-Females)
Cell Differentiation-meta	Female-biased	1	11	1.59749	Cell Differentiation - meta	0.0742011	HO (Males-Females)
Cell Differentiation-meta	Male-biased	1	11	1.71629	Cell Differentiation - meta	0.0675751	HO (Males-Females)
Cell surface interactions at the vascular wall	Female-biased	4	76	1.51572	Cell surface interactions at the vascular wall	0.080084	HO (Males-Females)
Cell surface interactions at the vascular wall	Male-biased	4	76	1.75643	Cell surface interactions at the vascular wall	0.065431	HO (Males-Females)
Circadian Clock	Female-biased	1	50	0.495109	Circadian Clock	0.363126	HO (Males-Females)
Circadian Clock	Male-biased	3	50	1.76577	Circadian Clock	0.0649677	HO (Males-Females)
Circadian rythm related genes	Female-biased	0	126	0.0234392	Circadian rythm related genes	0.94746	HO (Males-Females)
Circadian rythm related genes	Male-biased	5	126	1.40065	Circadian rythm related genes	0.0841062	HO (Males-Females)
Collagen degradation	Female-biased	1	20	1.11755	Collagen degradation	0.120229	HO (Males-Females)
Collagen degradation	Male-biased	3	20	3.24139	Collagen degradation	0.0161428	HO (Males-Females)
Complement cascade	Female-biased	0	17	0.485734	Complement cascade	0.365225	HO (Males-Females)
Complement cascade	Male-biased	2	17	2.36769	Complement cascade	0.033134	HO (Males-Females)
Constitutive Androstane Receptor Pathway	Female-biased	1	17	1.2434	Constitutive Androstane Receptor Pathway	0.0961354	HO (Males-Females)
Constitutive Androstane Receptor Pathway	Male-biased	1	17	1.35693	Constitutive Androstane Receptor Pathway	0.0857462	HO (Males-Females)
Copper homeostasis	Female-biased	1	39	0.646326	Copper homeostasis	0.29203	HO (Males-Females)
Copper homeostasis	Male-biased	3	39	2.13957	Copper homeostasis	0.0439559	HO (Males-Females)
Corticotropin-releasing hormone	Female-biased	5	69	2.3015	Corticotropin-releasing hormone	0.0363302	HO (Males-Females)
Corticotropin-releasing hormone	Male-biased	1	69	0.398141	Corticotropin-releasing hormone	0.433848	HO (Males-Females)
Costimulation by the CD28 family	Female-biased	4	57	2.0089	Costimulation by the CD28 family	0.0507911	HO (Males-Females)
Costimulation by the CD28 family	Male-biased	3	57	1.57782	Costimulation by the CD28 family	0.0742011	HO (Males-Females)
Cytokines and Inflammatory Response	Female-biased	2	14	2.44047	Cytokines and Inflammatory Response	0.0297701	HO (Males-Females)
Cytokines and Inflammatory Response	Male-biased	0	14	0.610671	Cytokines and Inflammatory Response	0.30656	HO (Males-Females)
DAP12 interactions	Female-biased	1	30	0.821499	DAP12 interactions	0.213006	HO (Males-Females)
DAP12 interactions	Male-biased	3	30	2.55644	DAP12 interactions	0.0269263	HO (Males-Females)
Differentiation Pathway	Female-biased	2	17	2.19119	Differentiation Pathway	0.0418083	HO (Males-Females)
Differentiation Pathway	Male-biased	1	17	1.35693	Differentiation Pathway	0.0857462	HO (Males-Females)
DNA Damage Response	Female-biased	6	89	2.36059	DNA Damage Response (only ATM dependent)	0.033134	HO (Males-Females)
DNA Damage Response	Male-biased	1	89	0.274971	DNA Damage Response (only ATM dependent)	0.55048	HO (Males-Females)
EGF/EGFR Signaling Pathway	Female-biased	8	142	2.25887	EGF/EGFR Signaling Pathway	0.0367934	HO (Males-Females)
EGF/EGFR Signaling Pathway	Male-biased	2	142	0.268565	EGF/EGFR Signaling Pathway	0.555736	HO (Males-Females)
Endothelin Pathways	Female-biased	3	17	3.28912	Endothelin Pathways	0.0155752	HO (Males-Females)
Endothelin Pathways	Male-biased	1	17	1.35693	Endothelin Pathways	0.0857462	HO (Males-Females)
EPH-Ephrin signaling	Female-biased	4	70	1.65178	EPH-Ephrin signaling	0.0708433	HO (Males-Females)
EPH-Ephrin signaling	Male-biased	3	70	1.29757	EPH-Ephrin signaling	0.089853	HO (Males-Females)
EPO Receptor Signaling	Female-biased	3	24	2.69432	EPO Receptor Signaling	0.0256932	HO (Males-Females)
EPO Receptor Signaling	Male-biased	1	24	1.08858	EPO Receptor Signaling	0.127503	HO (Males-Females)
Extracellular vesicle-mediated signaling in recipient cells	Female-biased	0	22	0.397057	Extracellular vesicle-mediated signaling in recipient cells	0.433848	HO (Males-Females)
Extracellular vesicle-mediated signaling in recipient cells	Male-biased	3	22	3.07602	Extracellular vesicle-mediated signaling in recipient cells	0.018374	HO (Males-Females)
Fatty Acid Beta Oxidation	Female-biased	1	29	0.845155	Fatty Acid Beta Oxidation	0.203481	HO (Males-Females)
Fatty Acid Beta Oxidation	Male-biased	2	29	1.71327	Fatty Acid Beta Oxidation	0.0675751	HO (Males-Females)
Fatty acid,triacylglycerol, and ketone body metabolism	Female-biased	2	80	0.553988	Fatty acid, triacylglycerol, and ketone body metabolism	0.335455	HO (Males-Females)
Fatty acid,triacylglycerol, and ketone body metabolism	Male-biased	4	80	1.66952	Fatty acid, triacylglycerol, and ketone body metabolism	0.0699631	HO (Males-Females)
Fc epsilon receptor	Female-biased	5	122	1.20512	Fc epsilon receptor (FCERI) signaling	0.102796	HO (Males-Females)
Fc epsilon receptor	Male-biased	2	122	0.358242	Fc epsilon receptor (FCERI) signaling	0.467981	HO (Males-Females)
Focal Adhesion	Female-biased	4	136	0.690754	Focal Adhesion	0.273146	HO (Males-Females)
Focal Adhesion	Male-biased	6	136	1.72508	Focal Adhesion	0.0675751	HO (Males-Females)
G Protein Signaling Pathways	Female-biased	4	71	1.62801	G Protein Signaling Pathways	0.0713739	HO (Males-Females)
G Protein Signaling Pathways	Male-biased	3	71	1.27893	G Protein Signaling Pathways	0.0913641	HO (Males-Females)
G1 to S cell cycle control	Female-biased	3	56	1.40309	G1 to S cell cycle control	0.0841062	HO (Males-Females)
G1 to S cell cycle control	Male-biased	2	56	1.00032	G1 to S cell cycle control	0.152602	HO (Males-Females)
Globo Sphingolipid Metabolism	Female-biased	1	13	1.45884	Globo Sphingolipid Metabolism	0.0802519	HO (Males-Females)
Globo Sphingolipid Metabolism	Male-biased	0	13	0.638707	Globo Sphingolipid Metabolism	0.29203	HO (Males-Females)
Glucocorticoid Receptor Pathway	Female-biased	1	50	0.495109	Glucocorticoid Receptor Pathway	0.363126	HO (Males-Females)
Glucocorticoid Receptor Pathway	Male-biased	4	50	2.51708	Glucocorticoid Receptor Pathway	0.0269263	HO (Males-Females)
Glycerophospholipid biosynthesis	Female-biased	1	69	0.324747	Glycerophospholipid biosynthesis	0.497414	HO (Males-Females)
Glycerophospholipid biosynthesis	Male-biased	3	69	1.31658	Glycerophospholipid biosynthesis	0.0880265	HO (Males-Females)
Glycerophospholipid Biosynthetic Pathway	Female-biased	1	17	1.2434	Glycerophospholipid Biosynthetic Pathway	0.0961354	HO (Males-Females)
Glycerophospholipid Biosynthetic Pathway	Male-biased	1	17	1.35693	Glycerophospholipid Biosynthetic Pathway	0.0857462	HO (Males-Females)
Glycolysis and Gluconeogenesis	Female-biased	0	33	0.270551	Glycolysis and Gluconeogenesis	0.554651	HO (Males-Females)
Glycolysis and Gluconeogenesis	Male-biased	2	33	1.56423	Glycolysis and Gluconeogenesis	0.0751507	HO (Males-Females)
Glycosaminoglycan metabolism	Female-biased	0	75	0.0829067	Glycosaminoglycan metabolism	0.828318	HO (Males-Females)
Glycosaminoglycan metabolism	Male-biased	6	75	3.15132	Glycosaminoglycan metabolism	0.0167595	HO (Males-Females)
Golgi to ER Retrograde Transport	Female-biased	1	11	1.59749	Golgi to ER Retrograde Transport	0.0742011	HO (Males-Females)
Golgi to ER Retrograde Transport	Male-biased	1	11	1.71629	Golgi to ER Retrograde Transport	0.0675751	HO (Males-Females)
GPCR downstream signaling	Female-biased	13	209	3.4702	GPCR downstream signaling	0.0133495	HO (Males-Females)
GPCR downstream signaling	Male-biased	10	209	2.51211	GPCR downstream signaling	0.0269263	HO (Males-Females)
GPCR ligand binding	Female-biased	10	138	3.47003	GPCR ligand binding	0.0133495	HO (Males-Females)
GPCR ligand binding	Male-biased	4	138	0.852582	GPCR ligand binding	0.201913	HO (Males-Females)
GPCRs,Class A Rhodopsin-like	Female-biased	7	71	3.66887	GPCRs, Class A Rhodopsin-like	0.0118532	HO (Males-Females)
GPCRs,Class A Rhodopsin-like	Male-biased	3	71	1.27893	GPCRs, Class A Rhodopsin-like	0.0913641	HO (Males-Females)
GPVI-mediated activation cascade	Female-biased	3	42	1.81174	GPVI-mediated activation cascade	0.0624945	HO (Males-Females)
GPVI-mediated activation cascade	Male-biased	3	42	2.02582	GPVI-mediated activation cascade	0.0501697	HO (Males-Females)
Growth hormone receptor signaling	Female-biased	2	13	2.53782	Growth hormone receptor signaling	0.0269263	HO (Males-Females)
Growth hormone receptor signaling	Male-biased	2	13	2.71835	Growth hormone receptor signaling	0.0251202	HO (Males-Females)
Hair Follicle Development: Cytodifferentiation	Female-biased	1	35	0.716807	Hair Follicle Development: Cytodifferentiation (Part 3 of 3)	0.261858	HO (Males-Females)
Hair Follicle Development: Cytodifferentiation	Male-biased	2	35	1.49769	Hair Follicle Development: Cytodifferentiation (Part 3 of 3)	0.0802519	HO (Males-Females)
Hematopoietic Stem Cell Differentiation	Female-biased	2	26	1.67461	Hematopoietic Stem Cell Differentiation	0.0699631	HO (Males-Females)
Hematopoietic Stem Cell Differentiation	Male-biased	0	26	0.390499	Hematopoietic Stem Cell Differentiation	0.439243	HO (Males-Females)
Hexose transport	Female-biased	1	33	0.756197	Hexose transport	0.244069	HO (Males-Females)
Hexose transport	Male-biased	2	33	1.56423	Hexose transport	0.0751507	HO (Males-Females)
Host Interactions of HIV factors	Female-biased	2	114	0.310358	Host Interactions of HIV factors	0.510089	HO (Males-Females)
Host Interactions of HIV factors	Male-biased	5	114	1.5833	Host Interactions of HIV factors	0.0742011	HO (Males-Females)
Host Interactions with Influenza Factors	Female-biased	2	30	1.51011	Host Interactions with Influenza Factors	0.080084	HO (Males-Females)
Host Interactions with Influenza Factors	Male-biased	1	30	0.924054	Host Interactions with Influenza Factors	0.174458	HO (Males-Females)
Human Complement System	Female-biased	2	57	0.844494	Human Complement System	0.203481	HO (Males-Females)
Human Complement System	Male-biased	5	57	3.04576	Human Complement System	0.0186632	HO (Males-Females)
Hypertrophy Model	Female-biased	0	15	0.530639	Hypertrophy Model	0.343511	HO (Males-Females)
Hypertrophy Model	Male-biased	3	15	3.75759	Hypertrophy Model	0.0118532	HO (Males-Females)
Hypothetical Network for Drug Addiction	Female-biased	0	14	0.555847	Hypothetical Network for Drug Addiction	0.335044	HO (Males-Females)
Hypothetical Network for Drug Addiction	Male-biased	2	14	2.62	Hypothetical Network for Drug Addiction	0.0269263	HO (Males-Females)
ID signaling pathway	Female-biased	2	13	2.53782	ID signaling pathway	0.0269263	HO (Males-Females)
ID signaling pathway	Male-biased	0	13	0.638707	ID signaling pathway	0.29203	HO (Males-Females)
IL-2 Signaling Pathway	Female-biased	1	39	0.646326	IL-2 Signaling Pathway	0.29203	HO (Males-Females)
IL-2 Signaling Pathway	Male-biased	2	39	1.3776	IL-2 Signaling Pathway	0.0855729	HO (Males-Females)
IL-3 Signaling Pathway	Female-biased	4	46	2.4053	IL-3 Signaling Pathway	0.0316227	HO (Males-Females)
IL-3 Signaling Pathway	Male-biased	4	46	2.67832	IL-3 Signaling Pathway	0.0258243	HO (Males-Females)
IL-5 Signaling Pathway	Female-biased	4	36	2.88493	IL-5 Signaling Pathway	0.0223276	HO (Males-Females)
IL-5 Signaling Pathway	Male-biased	2	36	1.46613	IL-5 Signaling Pathway	0.0802519	HO (Males-Females)
IL-6 signaling pathway	Female-biased	2	38	1.25015	IL-6 signaling pathway	0.0959752	HO (Males-Females)
IL-6 signaling pathway	Male-biased	2	38	1.40615	IL-6 signaling pathway	0.0841062	HO (Males-Females)
IL17 signaling pathway	Female-biased	2	22	1.87287	IL17 signaling pathway	0.0580212	HO (Males-Females)
IL17 signaling pathway	Male-biased	1	22	1.15477	IL17 signaling pathway	0.111243	HO (Males-Females)
Immunoregulatory interactions between a Lymphoid and a non-Lymphoid cell	Female-biased	4	82	1.39381	Immunoregulatory interactions between a Lymphoid and a non-Lymphoid cell	0.0841826	HO (Males-Females)
Immunoregulatory interactions between a Lymphoid and a non-Lymphoid cell	Male-biased	1	82	0.312268	Immunoregulatory interactions between a Lymphoid and a non-Lymphoid cell	0.509198	HO (Males-Females)
Inflammatory Response Pathway	Female-biased	1	18	1.19871	Inflammatory Response Pathway	0.103458	HO (Males-Females)
Inflammatory Response Pathway	Male-biased	2	18	2.29487	Inflammatory Response Pathway	0.0363302	HO (Males-Females)
Insulin Signaling	Female-biased	5	136	1.02821	Insulin Signaling	0.144792	HO (Males-Females)
Insulin Signaling	Male-biased	2	136	0.292701	Insulin Signaling	0.529854	HO (Males-Females)
Integrated Breast Cancer Pathway	Female-biased	5	134	1.05164	Integrated Breast Cancer Pathway	0.13773	HO (Males-Females)
Integrated Breast Cancer Pathway	Male-biased	5	134	1.29264	Integrated Breast Cancer Pathway	0.0899446	HO (Males-Females)
Integrated Cancer Pathway	Female-biased	2	41	1.17	Integrated Cancer Pathway	0.108725	HO (Males-Females)
Integrated Cancer Pathway	Male-biased	2	41	1.32316	Integrated Cancer Pathway	0.0878943	HO (Males-Females)
Integrated Lung Cancer Pathway	Female-biased	2	57	0.844494	Integrated Lung Cancer Pathway	0.203481	HO (Males-Females)
Integrated Lung Cancer Pathway	Male-biased	4	57	2.26991	Integrated Lung Cancer Pathway	0.0367934	HO (Males-Females)
Integrated Pancreatic Cancer Pathway	Female-biased	5	149	0.888972	Integrated Pancreatic Cancer Pathway	0.186364	HO (Males-Females)
Integrated Pancreatic Cancer Pathway	Male-biased	10	149	3.72542	Integrated Pancreatic Cancer Pathway	0.0118532	HO (Males-Females)
Integration of energy metabolism	Female-biased	3	69	1.12983	Integration of energy metabolism	0.117345	HO (Males-Females)
Integration of energy metabolism	Male-biased	3	69	1.31658	Integration of energy metabolism	0.0880265	HO (Males-Females)
Integrin-mediated Cell Adhesion	Female-biased	1	79	0.263126	Integrin-mediated Cell Adhesion	0.561269	HO (Males-Females)
Integrin-mediated Cell Adhesion	Male-biased	4	79	1.6907	Integrin-mediated Cell Adhesion	0.0698394	HO (Males-Females)
Interactome of polycomb repressive complex 2	Female-biased	0	15	0.530639	Interactome of polycomb repressive complex 2 (PRC2)	0.343511	HO (Males-Females)
Interactome of polycomb repressive complex 2	Male-biased	2	15	2.52946	Interactome of polycomb repressive complex 2 (PRC2)	0.0269263	HO (Males-Females)
Interleukin-1 signaling	Female-biased	0	26	0.342802	Interleukin-1 signaling	0.481006	HO (Males-Females)
Interleukin-1 signaling	Male-biased	2	26	1.84219	Interleukin-1 signaling	0.0602807	HO (Males-Females)
Interleukin-11 Signaling Pathway	Female-biased	2	41	1.17	Interleukin-11 Signaling Pathway	0.108725	HO (Males-Females)
Interleukin-11 Signaling Pathway	Male-biased	3	41	2.06261	Interleukin-11 Signaling Pathway	0.0485446	HO (Males-Females)
Interleukin-3,5 and GM-CSF signaling	Female-biased	3	36	2.0441	Interleukin-3, 5 and GM-CSF signaling	0.0487613	HO (Males-Females)
Interleukin-3,5 and GM-CSF signaling	Male-biased	3	36	2.26445	Interleukin-3, 5 and GM-CSF signaling	0.0367934	HO (Males-Females)
Interleukin-7 signaling	Female-biased	1	10	1.67808	Interleukin-7 signaling	0.0699631	HO (Males-Females)
Interleukin-7 signaling	Male-biased	0	10	0.74012	Interleukin-7 signaling	0.251496	HO (Males-Females)
ISG15 antiviral mechanism	Female-biased	3	59	1.3328	ISG15 antiviral mechanism	0.0871915	HO (Males-Females)
ISG15 antiviral mechanism	Male-biased	1	59	0.483932	ISG15 antiviral mechanism	0.365225	HO (Males-Females)
Kinesins	Female-biased	0	17	0.485734	Kinesins	0.365225	HO (Males-Females)
Kinesins	Male-biased	1	17	1.35693	Kinesins	0.0857462	HO (Males-Females)
Kit receptor signaling pathway	Female-biased	3	52	1.50502	Kit receptor signaling pathway	0.0802519	HO (Males-Females)
Kit receptor signaling pathway	Male-biased	3	52	1.7088	Kit receptor signaling pathway	0.0675751	HO (Males-Females)
L1CAM interactions	Female-biased	3	59	1.3328	L1CAM interactions	0.0871915	HO (Males-Females)
L1CAM interactions	Male-biased	1	59	0.483932	L1CAM interactions	0.365225	HO (Males-Females)
Leptin signaling pathway	Female-biased	4	71	1.62801	Leptin signaling pathway	0.0713739	HO (Males-Females)
Leptin signaling pathway	Male-biased	2	71	0.77662	Leptin signaling pathway	0.233683	HO (Males-Females)
Ligand-dependent caspase activation	Female-biased	2	16	2.26814	Ligand-dependent caspase activation	0.0367934	HO (Males-Females)
Ligand-dependent caspase activation	Male-biased	1	16	1.40568	Ligand-dependent caspase activation	0.0841062	HO (Males-Females)
Lipid digestion,mobilization, and transport	Female-biased	1	23	1.01243	Lipid digestion, mobilization, and transport	0.149564	HO (Males-Females)
Lipid digestion,mobilization, and transport	Male-biased	3	23	2.99982	Lipid digestion, mobilization, and transport	0.0197083	HO (Males-Females)
Mecp2 and Associated Rett Syndrome	Female-biased	2	27	1.63073	Mecp2 and Associated Rett Syndrome	0.0713739	HO (Males-Females)
Mecp2 and Associated Rett Syndrome	Male-biased	2	27	1.79733	Mecp2 and Associated Rett Syndrome	0.0624945	HO (Males-Females)
Mesodermal Commitment Pathway	Female-biased	2	38	1.25015	Mesodermal Commitment Pathway	0.0959752	HO (Males-Females)
Mesodermal Commitment Pathway	Male-biased	2	38	1.40615	Mesodermal Commitment Pathway	0.0841062	HO (Males-Females)
Metabolism of nitric oxide	Female-biased	1	15	1.34277	Metabolism of nitric oxide	0.0860325	HO (Males-Females)
Metabolism of nitric oxide	Male-biased	0	15	0.584841	Metabolism of nitric oxide	0.317416	HO (Males-Females)
Metabolism of steroid hormones and vitamin D	Female-biased	1	16	1.29127	Metabolism of steroid hormones and vitamin D	0.0899446	HO (Males-Females)
Metabolism of steroid hormones and vitamin D	Male-biased	1	16	1.40568	Metabolism of steroid hormones and vitamin D	0.0841062	HO (Males-Females)
MFAP5-mediated ovarian cancer cell motility and invasiveness	Female-biased	1	11	1.59749	MFAP5-mediated ovarian cancer cell motility and invasiveness	0.0742011	HO (Males-Females)
MFAP5-mediated ovarian cancer cell motility and invasiveness	Male-biased	0	11	0.702918	MFAP5-mediated ovarian cancer cell motility and invasiveness	0.26834	HO (Males-Females)
MicroRNAs in cardiomyocyte hypertrophy	Female-biased	3	65	1.20581	MicroRNAs in cardiomyocyte hypertrophy	0.102796	HO (Males-Females)
MicroRNAs in cardiomyocyte hypertrophy	Male-biased	3	65	1.39651	MicroRNAs in cardiomyocyte hypertrophy	0.0841062	HO (Males-Females)
miR-targeted genes in adipocytes	Female-biased	0	16	0.507346	miR-targeted genes in adipocytes - TarBase	0.355084	HO (Males-Females)
miR-targeted genes in adipocytes	Male-biased	1	16	1.40568	miR-targeted genes in adipocytes - TarBase	0.0841062	HO (Males-Females)
miR-targeted genes in epithelium	Female-biased	6	234	0.532937	miR-targeted genes in epithelium - TarBase	0.343511	HO (Males-Females)
miR-targeted genes in epithelium	Male-biased	6	234	0.732815	miR-targeted genes in epithelium - TarBase	0.25398	HO (Males-Females)
miR-targeted genes in leukocytes	Female-biased	3	122	0.510857	miR-targeted genes in leukocytes - TarBase	0.355084	HO (Males-Females)
miR-targeted genes in leukocytes	Male-biased	8	122	3.14079	miR-targeted genes in leukocytes - TarBase	0.0167595	HO (Males-Females)
miR-targeted genes in lymphocytes	Female-biased	10	366	0.652435	miR-targeted genes in lymphocytes - TarBase	0.29203	HO (Males-Females)
miR-targeted genes in lymphocytes	Male-biased	11	366	1.20921	miR-targeted genes in lymphocytes - TarBase	0.102692	HO (Males-Females)
miR-targeted genes in muscle cell	Female-biased	8	296	0.615722	miR-targeted genes in muscle cell - TarBase	0.3057	HO (Males-Females)
miR-targeted genes in muscle cell	Male-biased	10	296	1.46212	miR-targeted genes in muscle cell - TarBase	0.0802519	HO (Males-Females)
miRNA targets in ECM and membrane receptors	Female-biased	1	12	1.52485	miRNA targets in ECM and membrane receptors	0.080084	HO (Males-Females)
miRNA targets in ECM and membrane receptors	Male-biased	1	12	1.64277	miRNA targets in ECM and membrane receptors	0.0711802	HO (Males-Females)
miRNAs involved in DNA damage response	Female-biased	1	13	1.45884	miRNAs involved in DNA damage response	0.0802519	HO (Males-Females)
miRNAs involved in DNA damage response	Male-biased	0	13	0.638707	miRNAs involved in DNA damage response	0.29203	HO (Males-Females)
Miscellaneous transport and binding events	Female-biased	2	11	2.76189	Miscellaneous transport and binding events	0.0251202	HO (Males-Females)
Miscellaneous transport and binding events	Male-biased	0	11	0.702918	Miscellaneous transport and binding events	0.26834	HO (Males-Females)
Mitochondrial Gene Expression	Female-biased	0	15	0.530639	Mitochondrial Gene Expression	0.343511	HO (Males-Females)
Mitochondrial Gene Expression	Male-biased	1	15	1.45804	Mitochondrial Gene Expression	0.0802519	HO (Males-Females)
Mitochondrial LC-Fatty Acid Beta-Oxidation	Female-biased	1	15	1.34277	Mitochondrial LC-Fatty Acid Beta-Oxidation	0.0860325	HO (Males-Females)
Mitochondrial LC-Fatty Acid Beta-Oxidation	Male-biased	0	15	0.584841	Mitochondrial LC-Fatty Acid Beta-Oxidation	0.317416	HO (Males-Females)
Monoamine Transport	Female-biased	0	16	0.507346	Monoamine Transport	0.355084	HO (Males-Females)
Monoamine Transport	Male-biased	1	16	1.40568	Monoamine Transport	0.0841062	HO (Males-Females)
MyD88 cascade initiated on plasma membrane	Female-biased	0	18	0.465608	MyD88 cascade initiated on plasma membrane	0.378825	HO (Males-Females)
MyD88 cascade initiated on plasma membrane	Male-biased	1	18	1.31138	MyD88 cascade initiated on plasma membrane	0.0880265	HO (Males-Females)
MyD88-independent TLR3/TLR4 cascade	Female-biased	1	34	0.736121	MyD88-independent TLR3/TLR4 cascade	0.252935	HO (Males-Females)
MyD88-independent TLR3/TLR4 cascade	Male-biased	2	34	1.53036	MyD88-independent TLR3/TLR4 cascade	0.080084	HO (Males-Females)
Myogenesis	Female-biased	2	18	2.11936	Myogenesis	0.0450294	HO (Males-Females)
Myogenesis	Male-biased	0	18	0.517977	Myogenesis	0.35263	HO (Males-Females)
Nanoparticle triggered autophagic cell death	Female-biased	2	21	1.92922	Nanoparticle triggered autophagic cell death	0.0572526	HO (Males-Females)
Nanoparticle triggered autophagic cell death	Male-biased	0	21	0.46322	Nanoparticle triggered autophagic cell death	0.379846	HO (Males-Females)
Nephrin interactions	Female-biased	2	12	2.64436	Nephrin interactions	0.0262817	HO (Males-Females)
Nephrin interactions	Male-biased	1	12	1.64277	Nephrin interactions	0.0711802	HO (Males-Females)
Netrin-1 signaling	Female-biased	0	25	0.35529	Netrin-1 signaling	0.469899	HO (Males-Females)
Netrin-1 signaling	Male-biased	2	25	1.88913	Netrin-1 signaling	0.0578417	HO (Males-Females)
Neural Crest Differentiation	Female-biased	3	43	1.77705	Neural Crest Differentiation	0.0645423	HO (Males-Females)
Neural Crest Differentiation	Male-biased	2	43	1.27195	Neural Crest Differentiation	0.0923877	HO (Males-Females)
Neurotransmitter Receptor Binding And Downstream Transmission In The Postsynaptic Cell	Female-biased	3	64	1.22583	Neurotransmitter Receptor Binding And Downstream Transmission In The Postsynaptic Cell	0.0992563	HO (Males-Females)
Neurotransmitter Receptor Binding And Downstream Transmission In The Postsynaptic Cell	Male-biased	4	64	2.0581	Neurotransmitter Receptor Binding And Downstream Transmission In The Postsynaptic Cell	0.0485446	HO (Males-Females)
Neurotransmitter Release Cycle	Female-biased	1	15	1.34277	Neurotransmitter Release Cycle	0.0860325	HO (Males-Females)
Neurotransmitter Release Cycle	Male-biased	0	15	0.584841	Neurotransmitter Release Cycle	0.317416	HO (Males-Females)
NOD pathway	Female-biased	0	36	0.245891	NOD pathway	0.582471	HO (Males-Females)
NOD pathway	Male-biased	2	36	1.46613	NOD pathway	0.0802519	HO (Males-Females)
Notch Signaling Pathway	Female-biased	0	38	0.231068	Notch Signaling Pathway	0.599571	HO (Males-Females)
Notch Signaling Pathway	Male-biased	2	38	1.40615	Notch Signaling Pathway	0.0841062	HO (Males-Females)
NRF2 pathway	Female-biased	2	84	0.516509	NRF2 pathway	0.352783	HO (Males-Females)
NRF2 pathway	Male-biased	5	84	2.1889	NRF2 pathway	0.0418083	HO (Males-Females)
Nuclear Receptors Meta-Pathway	Female-biased	4	193	0.33951	Nuclear Receptors Meta-Pathway	0.483368	HO (Males-Females)
Nuclear Receptors Meta-Pathway	Male-biased	10	193	2.78241	Nuclear Receptors Meta-Pathway	0.0251202	HO (Males-Females)
O-linked glycosylation	Female-biased	2	49	0.989194	O-linked glycosylation	0.155956	HO (Males-Females)
O-linked glycosylation	Male-biased	3	49	1.79533	O-linked glycosylation	0.0624945	HO (Males-Females)
Oncogene Induced Senescence	Female-biased	2	20	1.98883	Oncogene Induced Senescence	0.0511724	HO (Males-Females)
Oncogene Induced Senescence	Male-biased	1	20	1.22849	Oncogene Induced Senescence	0.0990681	HO (Males-Females)
Opioid Signalling	Female-biased	3	57	1.37911	Opioid Signalling	0.0855729	HO (Males-Females)
Opioid Signalling	Male-biased	2	57	0.982924	Opioid Signalling	0.157011	HO (Males-Females)
Overview of nanoparticle effects	Female-biased	1	13	1.45884	Overview of nanoparticle effects	0.0802519	HO (Males-Females)
Overview of nanoparticle effects	Male-biased	0	13	0.638707	Overview of nanoparticle effects	0.29203	HO (Males-Females)
Parkin-Ubiquitin Proteasomal System pathway	Female-biased	3	57	1.37911	Parkin-Ubiquitin Proteasomal System pathway	0.0855729	HO (Males-Females)
Parkin-Ubiquitin Proteasomal System pathway	Male-biased	0	57	0.166	Parkin-Ubiquitin Proteasomal System pathway	0.689337	HO (Males-Females)
Parkinsons Disease Pathway	Female-biased	2	30	1.51011	Parkinsons Disease Pathway	0.080084	HO (Males-Females)
Parkinsons Disease Pathway	Male-biased	1	30	0.924054	Parkinsons Disease Pathway	0.174458	HO (Males-Females)
Pathogenic Escherichia coli infection	Female-biased	1	46	0.544102	Pathogenic Escherichia coli infection	0.342136	HO (Males-Females)
Pathogenic Escherichia coli infection	Male-biased	3	46	1.88877	Pathogenic Escherichia coli infection	0.0578417	HO (Males-Females)
PDGF Pathway	Female-biased	0	37	0.23833	PDGF Pathway	0.59116	HO (Males-Females)
PDGF Pathway	Male-biased	2	37	1.43564	PDGF Pathway	0.0835236	HO (Males-Females)
Peptide GPCRs	Female-biased	6	27	5.72433	Peptide GPCRs	0.000661416	HO (Males-Females)
Peptide GPCRs	Male-biased	1	27	1.00075	Peptide GPCRs	0.152602	HO (Males-Females)
Phase 1-Functionalization of compounds	Female-biased	1	30	0.821499	Phase 1 - Functionalization of compounds	0.213006	HO (Males-Females)
Phase 1-Functionalization of compounds	Male-biased	3	30	2.55644	Phase 1 - Functionalization of compounds	0.0269263	HO (Males-Females)
Physiological and Pathological Hypertrophy of the Heart	Female-biased	1	18	1.19871	Physiological and Pathological Hypertrophy of the Heart	0.103458	HO (Males-Females)
Physiological and Pathological Hypertrophy of the Heart	Male-biased	1	18	1.31138	Physiological and Pathological Hypertrophy of the Heart	0.0880265	HO (Males-Females)
PIP3 activates AKT signaling	Female-biased	3	60	1.31044	PIP3 activates AKT signaling	0.0880265	HO (Males-Females)
PIP3 activates AKT signaling	Male-biased	2	60	0.933143	PIP3 activates AKT signaling	0.172124	HO (Males-Females)
Platelet Adhesion to exposed collagen	Female-biased	1	13	1.45884	Platelet Adhesion to exposed collagen	0.0802519	HO (Males-Females)
Platelet Adhesion to exposed collagen	Male-biased	2	13	2.71835	Platelet Adhesion to exposed collagen	0.0251202	HO (Males-Females)
Platelet homeostasis	Female-biased	3	45	1.71064	Platelet homeostasis	0.0675751	HO (Males-Females)
Platelet homeostasis	Male-biased	1	45	0.647974	Platelet homeostasis	0.29203	HO (Males-Females)
PPAR Alpha Pathway	Female-biased	0	13	0.583258	PPAR Alpha Pathway	0.317416	HO (Males-Females)
PPAR Alpha Pathway	Male-biased	1	13	1.57587	PPAR Alpha Pathway	0.0742011	HO (Males-Females)
Pre-NOTCH Expression and Processing	Female-biased	1	41	0.614657	Pre-NOTCH Expression and Processing	0.3057	HO (Males-Females)
Pre-NOTCH Expression and Processing	Male-biased	2	41	1.32316	Pre-NOTCH Expression and Processing	0.0878943	HO (Males-Females)
Pregnane X Receptor pathway	Female-biased	1	15	1.34277	Pregnane X Receptor pathway	0.0860325	HO (Males-Females)
Pregnane X Receptor pathway	Male-biased	2	15	2.52946	Pregnane X Receptor pathway	0.0269263	HO (Males-Females)
RAF-independent MAPK1/3 activation	Female-biased	2	10	2.89278	RAF-independent MAPK1/3 activation	0.0223276	HO (Males-Females)
RAF-independent MAPK1/3 activation	Male-biased	0	10	0.74012	RAF-independent MAPK1/3 activation	0.251496	HO (Males-Females)
RAF/MAP kinase cascade	Female-biased	6	154	1.18722	RAF/MAP kinase cascade	0.105793	HO (Males-Females)
RAF/MAP kinase cascade	Male-biased	3	154	0.435981	RAF/MAP kinase cascade	0.399952	HO (Males-Females)
RANKL/RANK Signaling Pathway	Female-biased	3	50	1.55993	RANKL/RANK Signaling Pathway	0.0753703	HO (Males-Females)
RANKL/RANK Signaling Pathway	Male-biased	1	50	0.581984	RANKL/RANK Signaling Pathway	0.317416	HO (Males-Females)
Rap1 signalling	Female-biased	0	10	0.682764	Rap1 signalling	0.277275	HO (Males-Females)
Rap1 signalling	Male-biased	1	10	1.79777	Rap1 signalling	0.0624945	HO (Males-Females)
Regulation of lipid metabolism by Peroxisome proliferator-activated receptor alpha	Female-biased	1	87	0.22316	Regulation of lipid metabolism by Peroxisome proliferator-activated receptor alpha (PPARalpha)	0.607441	HO (Males-Females)
Regulation of lipid metabolism by Peroxisome proliferator-activated receptor alpha	Male-biased	5	87	2.11593	Regulation of lipid metabolism by Peroxisome proliferator-activated receptor alpha (PPARalpha)	0.0450294	HO (Males-Females)
RHO GTPases activate CIT	Female-biased	0	15	0.530639	RHO GTPases activate CIT	0.343511	HO (Males-Females)
RHO GTPases activate CIT	Male-biased	1	15	1.45804	RHO GTPases activate CIT	0.0802519	HO (Males-Females)
RHO GTPases activate PKNs	Female-biased	0	23	0.382355	RHO GTPases activate PKNs	0.445118	HO (Males-Females)
RHO GTPases activate PKNs	Male-biased	2	23	1.99002	RHO GTPases activate PKNs	0.0511724	HO (Males-Females)
RHO GTPases Activate ROCKs	Female-biased	0	16	0.507346	RHO GTPases Activate ROCKs	0.355084	HO (Males-Females)
RHO GTPases Activate ROCKs	Male-biased	2	16	2.44565	RHO GTPases Activate ROCKs	0.0297701	HO (Males-Females)
Semaphorin interactions	Female-biased	1	54	0.451581	Semaphorin interactions	0.386912	HO (Males-Females)
Semaphorin interactions	Male-biased	3	54	1.65456	Semaphorin interactions	0.0708433	HO (Males-Females)
Serotonin Receptor 2 and ELK-SRF/GATA4 signaling	Female-biased	0	14	0.555847	Serotonin Receptor 2 and ELK-SRF/GATA4 signaling	0.335044	HO (Males-Females)
Serotonin Receptor 2 and ELK-SRF/GATA4 signaling	Male-biased	1	14	1.51456	Serotonin Receptor 2 and ELK-SRF/GATA4 signaling	0.080084	HO (Males-Females)
SIDS Susceptibility Pathways	Female-biased	5	83	1.91853	SIDS Susceptibility Pathways	0.0572655	HO (Males-Females)
SIDS Susceptibility Pathways	Male-biased	2	83	0.641676	SIDS Susceptibility Pathways	0.29203	HO (Males-Females)
Signal amplification	Female-biased	3	22	2.84079	Signal amplification	0.0236862	HO (Males-Females)
Signal amplification	Male-biased	2	22	2.04439	Signal amplification	0.0487613	HO (Males-Females)
Signal regulatory protein	Female-biased	1	10	1.67808	Signal regulatory protein (SIRP) family interactions	0.0699631	HO (Males-Females)
Signal regulatory protein	Male-biased	1	10	1.79777	Signal regulatory protein (SIRP) family interactions	0.0624945	HO (Males-Females)
Signal Transduction of S1P Receptor	Female-biased	2	23	1.81948	Signal Transduction of S1P Receptor	0.0624945	HO (Males-Females)
Signal Transduction of S1P Receptor	Male-biased	0	23	0.431767	Signal Transduction of S1P Receptor	0.402736	HO (Males-Females)
Signaling by BMP	Female-biased	0	15	0.530639	Signaling by BMP	0.343511	HO (Males-Females)
Signaling by BMP	Male-biased	1	15	1.45804	Signaling by BMP	0.0802519	HO (Males-Females)
Signaling by EGFR	Female-biased	0	41	0.210917	Signaling by EGFR	0.623203	HO (Males-Females)
Signaling by EGFR	Male-biased	2	41	1.32316	Signaling by EGFR	0.0878943	HO (Males-Females)
Signaling by NODAL	Female-biased	0	11	0.646203	Signaling by NODAL	0.29203	HO (Males-Females)
Signaling by NODAL	Male-biased	1	11	1.71629	Signaling by NODAL	0.0675751	HO (Males-Females)
Signaling by Retinoic Acid	Female-biased	0	27	0.330939	Signaling by Retinoic Acid	0.491684	HO (Males-Females)
Signaling by Retinoic Acid	Male-biased	3	27	2.72976	Signaling by Retinoic Acid	0.0251202	HO (Males-Females)
Signaling by Rho GTPases	Female-biased	5	86	1.84771	Signaling by Rho GTPases	0.0602807	HO (Males-Females)
Signaling by Rho GTPases	Male-biased	5	86	2.13988	Signaling by Rho GTPases	0.0439559	HO (Males-Females)
Signaling by SCF-KIT	Female-biased	2	37	1.27869	Signaling by SCF-KIT	0.0913641	HO (Males-Females)
Signaling by SCF-KIT	Male-biased	2	37	1.43564	Signaling by SCF-KIT	0.0835236	HO (Males-Females)
Signaling by TGF-beta Receptor Complex	Female-biased	1	36	0.698209	Signaling by TGF-beta Receptor Complex	0.270336	HO (Males-Females)
Signaling by TGF-beta Receptor Complex	Male-biased	4	36	3.169	Signaling by TGF-beta Receptor Complex	0.0167595	HO (Males-Females)
Signaling by the B Cell Receptor	Female-biased	7	106	2.51597	Signaling by the B Cell Receptor (BCR)	0.0269263	HO (Males-Females)
Signaling by the B Cell Receptor	Male-biased	2	106	0.452859	Signaling by the B Cell Receptor (BCR)	0.38685	HO (Males-Females)
Signaling Pathways in Glioblastoma	Female-biased	6	71	2.92337	Signaling Pathways in Glioblastoma	0.0223276	HO (Males-Females)
Signaling Pathways in Glioblastoma	Male-biased	2	71	0.77662	Signaling Pathways in Glioblastoma	0.233683	HO (Males-Females)
Sleep regulation	Female-biased	0	17	0.485734	Sleep regulation	0.365225	HO (Males-Females)
Sleep regulation	Male-biased	1	17	1.35693	Sleep regulation	0.0857462	HO (Males-Females)
Small Ligand GPCRs	Female-biased	2	12	2.64436	Small Ligand GPCRs	0.0262817	HO (Males-Females)
Small Ligand GPCRs	Male-biased	0	12	0.669306	Small Ligand GPCRs	0.285035	HO (Males-Females)
Sphingolipid Metabolism	Female-biased	0	17	0.485734	Sphingolipid Metabolism	0.365225	HO (Males-Females)
Sphingolipid Metabolism	Male-biased	1	17	1.35693	Sphingolipid Metabolism	0.0857462	HO (Males-Females)
Sphingolipid metabolism	Female-biased	0	51	0.157763	Sphingolipid metabolism	0.700739	HO (Males-Females)
Sphingolipid metabolism	Male-biased	4	51	2.47923	Sphingolipid metabolism	0.0284125	HO (Males-Females)
Spinal Cord Injury	Female-biased	4	70	1.65178	Spinal Cord Injury	0.0708433	HO (Males-Females)
Spinal Cord Injury	Male-biased	3	70	1.29757	Spinal Cord Injury	0.089853	HO (Males-Females)
Statin Pathway	Female-biased	0	13	0.583258	Statin Pathway	0.317416	HO (Males-Females)
Statin Pathway	Male-biased	1	13	1.57587	Statin Pathway	0.0742011	HO (Males-Females)
Surfactant metabolism	Female-biased	1	14	1.39841	Surfactant metabolism	0.0841062	HO (Males-Females)
Surfactant metabolism	Male-biased	0	14	0.610671	Surfactant metabolism	0.30656	HO (Males-Females)
Syndecan interactions	Female-biased	0	13	0.583258	Syndecan interactions	0.317416	HO (Males-Females)
Syndecan interactions	Male-biased	1	13	1.57587	Syndecan interactions	0.0742011	HO (Males-Females)
T-Cell Receptor and Co-stimulatory Signaling	Female-biased	1	27	0.895717	T-Cell Receptor and Co-stimulatory Signaling	0.184166	HO (Males-Females)
T-Cell Receptor and Co-stimulatory Signaling	Male-biased	2	27	1.79733	T-Cell Receptor and Co-stimulatory Signaling	0.0624945	HO (Males-Females)
TCA Cycle	Female-biased	1	16	1.29127	TCA Cycle	0.0899446	HO (Males-Females)
TCA Cycle	Male-biased	1	16	1.40568	TCA Cycle	0.0841062	HO (Males-Females)
TCA Cycle and PDHc	Female-biased	1	14	1.39841	TCA Cycle and PDHc	0.0841062	HO (Males-Females)
TCA Cycle and PDHc	Male-biased	1	14	1.51456	TCA Cycle and PDHc	0.080084	HO (Males-Females)
TCR Signaling Pathway	Female-biased	5	81	1.96771	TCR Signaling Pathway	0.0530511	HO (Males-Females)
TCR Signaling Pathway	Male-biased	3	81	1.11042	TCR Signaling Pathway	0.12173	HO (Males-Females)
TGF-beta Receptor Signaling	Female-biased	0	39	0.224089	TGF-beta Receptor Signaling	0.607441	HO (Males-Females)
TGF-beta Receptor Signaling	Male-biased	3	39	2.13957	TGF-beta Receptor Signaling	0.0439559	HO (Males-Females)
TGF-beta Signaling Pathway	Female-biased	4	114	0.912472	TGF-beta Signaling Pathway	0.178509	HO (Males-Females)
TGF-beta Signaling Pathway	Male-biased	8	114	3.35583	TGF-beta Signaling Pathway	0.0144707	HO (Males-Females)
The citric acid	Female-biased	1	38	0.663004	The citric acid (TCA) cycle and respiratory electron transport	0.288228	HO (Males-Females)
The citric acid	Male-biased	2	38	1.40615	The citric acid (TCA) cycle and respiratory electron transport	0.0841062	HO (Males-Females)
Thrombin signalling through proteinase activated receptors	Female-biased	2	22	1.87287	Thrombin signalling through proteinase activated receptors (PARs)	0.0580212	HO (Males-Females)
Thrombin signalling through proteinase activated receptors	Male-biased	1	22	1.15477	Thrombin signalling through proteinase activated receptors (PARs)	0.111243	HO (Males-Females)
Toll-Like Receptors Cascades	Female-biased	1	25	0.951192	Toll-Like Receptors Cascades	0.166364	HO (Males-Females)
Toll-Like Receptors Cascades	Male-biased	2	25	1.88913	Toll-Like Receptors Cascades	0.0578417	HO (Males-Females)
TP53 Network	Female-biased	2	15	2.35095	TP53 Network	0.033134	HO (Males-Females)
TP53 Network	Male-biased	0	15	0.584841	TP53 Network	0.317416	HO (Males-Females)
Transcriptional activation by NRF2	Female-biased	0	13	0.583258	Transcriptional activation by NRF2	0.317416	HO (Males-Females)
Transcriptional activation by NRF2	Male-biased	1	13	1.57587	Transcriptional activation by NRF2	0.0742011	HO (Males-Females)
Transcriptional activity of SMAD2/SMAD3:SMAD4 heterotrimer	Female-biased	1	40	0.63022	Transcriptional activity of SMAD2/SMAD3:SMAD4 heterotrimer	0.296836	HO (Males-Females)
Transcriptional activity of SMAD2/SMAD3:SMAD4 heterotrimer	Male-biased	2	40	1.34995	Transcriptional activity of SMAD2/SMAD3:SMAD4 heterotrimer	0.0860325	HO (Males-Females)
Transcriptional regulation of pluripotent stem cells	Female-biased	0	18	0.465608	Transcriptional regulation of pluripotent stem cells	0.378825	HO (Males-Females)
Transcriptional regulation of pluripotent stem cells	Male-biased	1	18	1.31138	Transcriptional regulation of pluripotent stem cells	0.0880265	HO (Males-Females)
Transcriptional regulation of white adipocyte differentiation	Female-biased	0	63	0.113569	Transcriptional regulation of white adipocyte differentiation	0.773822	HO (Males-Females)
Transcriptional regulation of white adipocyte differentiation	Male-biased	6	63	3.61857	Transcriptional regulation of white adipocyte differentiation	0.0118532	HO (Males-Females)
Transport of inorganic cations/anions and amino acids/oligopeptides	Female-biased	1	53	0.461999	Transport of inorganic cations/anions and amino acids/oligopeptides	0.379852	HO (Males-Females)
Transport of inorganic cations/anions and amino acids/oligopeptides	Male-biased	3	53	1.68135	Transport of inorganic cations/anions and amino acids/oligopeptides	0.0699631	HO (Males-Females)
Triacylglyceride Synthesis	Female-biased	0	15	0.530639	Triacylglyceride Synthesis	0.343511	HO (Males-Females)
Triacylglyceride Synthesis	Male-biased	1	15	1.45804	Triacylglyceride Synthesis	0.0802519	HO (Males-Females)
Tryptophan metabolism	Female-biased	2	22	1.87287	Tryptophan metabolism	0.0580212	HO (Males-Females)
Tryptophan metabolism	Male-biased	1	22	1.15477	Tryptophan metabolism	0.111243	HO (Males-Females)
TSH signaling pathway	Female-biased	5	60	2.60629	TSH signaling pathway	0.0269263	HO (Males-Females)
TSH signaling pathway	Male-biased	2	60	0.933143	TSH signaling pathway	0.172124	HO (Males-Females)
TSLP Signaling Pathway	Female-biased	2	41	1.17	TSLP Signaling Pathway	0.108725	HO (Males-Females)
TSLP Signaling Pathway	Male-biased	3	41	2.06261	TSLP Signaling Pathway	0.0485446	HO (Males-Females)
Type II diabetes mellitus	Female-biased	1	13	1.45884	Type II diabetes mellitus	0.0802519	HO (Males-Females)
Type II diabetes mellitus	Male-biased	0	13	0.638707	Type II diabetes mellitus	0.29203	HO (Males-Females)
Type II interferon signaling	Female-biased	2	31	1.47314	Type II interferon signaling (IFNG)	0.0802519	HO (Males-Females)
Type II interferon signaling	Male-biased	1	31	0.900565	Type II interferon signaling (IFNG)	0.182794	HO (Males-Females)
Vasopressin regulates renal water homeostasis via Aquaporins	Female-biased	1	25	0.951192	Vasopressin regulates renal water homeostasis via Aquaporins	0.166364	HO (Males-Females)
Vasopressin regulates renal water homeostasis via Aquaporins	Male-biased	2	25	1.88913	Vasopressin regulates renal water homeostasis via Aquaporins	0.0578417	HO (Males-Females)
Vitamin A and Carotenoid Metabolism	Female-biased	0	16	0.507346	Vitamin A and Carotenoid Metabolism	0.355084	HO (Males-Females)
Vitamin A and Carotenoid Metabolism	Male-biased	3	16	3.63945	Vitamin A and Carotenoid Metabolism	0.0118532	HO (Males-Females)
Vitamin D Receptor Pathway	Female-biased	8	97	3.41435	Vitamin D Receptor Pathway	0.0137959	HO (Males-Females)
Vitamin D Receptor Pathway	Male-biased	10	97	5.47399	Vitamin D Receptor Pathway	0.000661416	HO (Males-Females)
WNT ligand biogenesis and trafficking	Female-biased	1	11	1.59749	WNT ligand biogenesis and trafficking	0.0742011	HO (Males-Females)
WNT ligand biogenesis and trafficking	Male-biased	1	11	1.71629	WNT ligand biogenesis and trafficking	0.0675751	HO (Males-Females)
YAP1- and WWTR1	Female-biased	0	17	0.485734	YAP1- and WWTR1 (TAZ)-stimulated gene expression	0.365225	HO (Males-Females)
YAP1- and WWTR1	Male-biased	1	17	1.35693	YAP1- and WWTR1 (TAZ)-stimulated gene expression	0.0857462	HO (Males-Females)

## Sheet: Immune Modules
Gene set	Direction	gene.count	Total.Size	hypergeom.p	Module.Label	hypergeom.fdr	Contrast_label	signed.hypergeom.p
B cells	Female-biased	9	40	7.79006	B cells (40 genes)	1.61e-07	HO (Males-Females)	-7.79006
B cells	Male-biased	0	40	0.257632	B cells (40 genes)	0.631481	HO (Males-Females)	0.257632
Erythrocytes	Female-biased	3	67	1.16702	Erythrocytes (67 genes)	0.115451	HO (Males-Females)	-1.16702
Erythrocytes	Male-biased	3	67	1.35575	Erythrocytes (67 genes)	0.0881625	HO (Males-Females)	1.35575
Inflammation I	Female-biased	3	189	0.19681	Inflammation I (189 genes)	0.663244	HO (Males-Females)	-0.19681
Inflammation I	Male-biased	10	189	2.85515	Inflammation I (189 genes)	0.00478595	HO (Males-Females)	2.85515
Inflammation II	Female-biased	6	172	0.991042	Inflammation II (172 genes)	0.153126	HO (Males-Females)	-0.991042
Inflammation II	Male-biased	12	172	4.41192	Inflammation II (172 genes)	0.000232395	HO (Males-Females)	4.41192
Interferon-inducible	Female-biased	7	67	3.84696	Interferon-inducible (67 genes)	0.000682781	HO (Males-Females)	-3.84696
Interferon-inducible	Male-biased	1	67	0.413708	Interferon-inducible (67 genes)	0.487247	HO (Males-Females)	0.413708
Myeloid lineage 1	Female-biased	1	89	0.214239	Myeloid lineage 1 (89 genes)	0.663244	HO (Males-Females)	-0.214239
Myeloid lineage 1	Male-biased	12	89	7.69618	Myeloid lineage 1 (89 genes)	1.61e-07	HO (Males-Females)	7.69618
Myeloid lineage 2	Female-biased	1	106	0.15215	Myeloid lineage 2 (106 genes)	0.70445	HO (Males-Females)	-0.15215
Myeloid lineage 2	Male-biased	15	106	9.56727	Myeloid lineage 2 (106 genes)	6.5e-09	HO (Males-Females)	9.56727
Neutrophils	Female-biased	0	34	0.261981	Neutrophils (34 genes)	0.631481	HO (Males-Females)	-0.261981
Neutrophils	Male-biased	2	34	1.53036	Neutrophils (34 genes)	0.0643366	HO (Males-Females)	1.53036
T Cells	Female-biased	6	79	2.65249	T Cells (79 genes)	0.00667774	HO (Males-Females)	-2.65249
T Cells	Male-biased	3	79	1.14172	T Cells (79 genes)	0.115451	HO (Males-Females)	1.14172
U_hemoglobin	Female-biased	0	12	0.613226	U_hemoglobin (12 genes)	0.324872	HO (Males-Females)	-0.613226
U_hemoglobin	Male-biased	1	12	1.64277	U_hemoglobin (12 genes)	0.0546317	HO (Males-Females)	1.64277
U_P53 signaling	Female-biased	3	65	1.20581	U_P53 signaling (65 genes)	0.114938	HO (Males-Females)	-1.20581
U_P53 signaling	Male-biased	6	65	3.53339	U_P53 signaling (65 genes)	0.00117131	HO (Males-Females)	3.53339
U_protphosphatases/PI3K	Female-biased	9	201	1.74779	U_protphosphatases/PI3K (201 genes)	0.0476631	HO (Males-Females)	-1.74779
U_protphosphatases/PI3K	Male-biased	5	201	0.675643	U_protphosphatases/PI3K (201 genes)	0.297933	HO (Males-Females)	0.675643

## Sheet: scRNA-seq
Gene set	Direction	gene.count	Total.Size	hypergeom.p	Module.Label	hypergeom.fdr	Contrast_label	signed.hypergeom.p
Bcells	Female-biased	24	153	14.0401	Bcells (153 genes)	1.64e-13	HO (Males-Females)	-14.0401
Bcells	Male-biased	2	153	0.22948	Bcells (153 genes)	0.707459	HO (Males-Females)	0.22948
DCs	Female-biased	4	314	0.0692301	DCs (314 genes)	0.852648	HO (Males-Females)	-0.0692301
DCs	Male-biased	19	314	5.34492	DCs (314 genes)	2.71e-05	HO (Males-Females)	5.34492
Erythrocytes	Female-biased	2	60	0.797393	Erythrocytes (60 genes)	0.287985	HO (Males-Females)	-0.797393
Erythrocytes	Male-biased	3	60	1.50613	Erythrocytes (60 genes)	0.0801752	HO (Males-Females)	1.50613
Megakaryocytes	Female-biased	13	754	0.0799874	Megakaryocytes (754 genes)	0.852648	HO (Males-Females)	-0.0799874
Megakaryocytes	Male-biased	14	754	0.270135	Megakaryocytes (754 genes)	0.690255	HO (Males-Females)	0.270135
Monocytes	Female-biased	20	787	0.569028	Monocytes (787 genes)	0.404635	HO (Males-Females)	-0.569028
Monocytes	Male-biased	50	787	13.5428	Monocytes (787 genes)	2.58e-13	HO (Males-Females)	13.5428
NK_cells	Female-biased	16	430	1.6747	NK_cells (430 genes)	0.0634491	HO (Males-Females)	-1.6747
NK_cells	Male-biased	9	430	0.454546	NK_cells (430 genes)	0.486164	HO (Males-Females)	0.454546
pDCs	Female-biased	20	470	2.54802	pDCs (470 genes)	0.0101926	HO (Males-Females)	-2.54802
pDCs	Male-biased	13	470	1.06563	pDCs (470 genes)	0.193443	HO (Males-Females)	1.06563
Plasma_cells	Female-biased	14	518	0.67049	Plasma_cells (518 genes)	0.349454	HO (Males-Females)	-0.67049
Plasma_cells	Male-biased	7	518	0.0895701	Plasma_cells (518 genes)	0.852648	HO (Males-Females)	0.0895701
Tcells	Female-biased	4	36	2.88493	Tcells (36 genes)	0.00586525	HO (Males-Females)	-2.88493
Tcells	Male-biased	1	36	0.795903	Tcells (36 genes)	0.287985	HO (Males-Females)	0.795903

## Sheet: DICE
Gene set	Direction	gene.count	Total.Size	hypergeom.p	Module.Label	hypergeom.fdr	Contrast_label	signed.hypergeom.p
B_naive	Female-biased	55	484	23.6606	B_naive (484 genes)	1.75e-23	HO (Males-Females)	-23.6606
B_naive	Male-biased	8	484	0.201694	B_naive (484 genes)	0.745757	HO (Males-Females)	0.201694
CD16_monocytes	Female-biased	7	251	0.654615	CD16_monocytes (251 genes)	0.443011	HO (Males-Females)	-0.654615
CD16_monocytes	Male-biased	10	251	1.93121	CD16_monocytes (251 genes)	0.0312431	HO (Males-Females)	1.93121
Monocytes	Female-biased	7	710	0.0028116	Monocytes (710 genes)	0.993547	HO (Males-Females)	-0.0028116
Monocytes	Male-biased	46	710	12.7834	Monocytes (710 genes)	6.59e-13	HO (Males-Females)	12.7834
NK_cells	Female-biased	8	427	0.185395	NK_cells (427 genes)	0.745757	HO (Males-Females)	-0.185395
NK_cells	Male-biased	7	427	0.209103	NK_cells (427 genes)	0.745757	HO (Males-Females)	0.209103
