# Supplementary material for: Sexual-dimorphism in human immune system aging
Source: Nat Commun. 2020 Feb 6;11:751. doi: 10.1038/s41467-020-14396-9 (PMC7005316; doi:10.1038/s41467-020-14396-9)
Supplement: Supplementary file 15 — Supplementary Table 14 [file 41467_2020_14396_MOESM15_ESM.xlsx]

## Sheet: scRNA-seq
Module.Name	GeneName
acCD8_Tcells	CCL5
acCD8_Tcells	GZMK
acCD8_Tcells	GZMH
acCD8_Tcells	NKG7
acCD8_Tcells	GZMA
acCD8_Tcells	CST7
acCD8_Tcells	DUSP2
acCD8_Tcells	KLRB1
acCD8_Tcells	LYAR
acCD8_Tcells	IL32
acCD8_Tcells	CD8A
acCD8_Tcells	CMC1
acCD8_Tcells	KLRG1
acCD8_Tcells	CTSW
acCD8_Tcells	FGFBP2
acCD8_Tcells	CCL4
acCD8_Tcells	CD8B
acCD8_Tcells	AC092580.4
acCD8_Tcells	GNLY
acCD8_Tcells	GZMM
acCD8_Tcells	CD3D
acCD8_Tcells	C12orf75
acCD8_Tcells	HCST
acCD8_Tcells	CD99
acCD8_Tcells	KLRD1
acCD8_Tcells	HOPX
acCD8_Tcells	MATK
acCD8_Tcells	HLA-C
acCD8_Tcells	PPP2R5C
acCD8_Tcells	ZNF683
acCD8_Tcells	PTPRCAP
acCD8_Tcells	SAMD3
acCD8_Tcells	APOBEC3G
acCD8_Tcells	CD3E
acCD8_Tcells	SYNE2
acCD8_Tcells	CD2
acCD8_Tcells	HLA-A
acCD8_Tcells	CD3G
acCD8_Tcells	HLA-B
acCD8_Tcells	B2M
acCD8_Tcells	PRF1
acCD8_Tcells	FCRL6
acCD8_Tcells	RARRES3
acCD8_Tcells	LITAF
acCD8_Tcells	C9orf142
acCD8_Tcells	MYO1F
acCD8_Tcells	ZFP36L2
acCD8_Tcells	CHST12
acCD8_Tcells	APMAP
acCD8_Tcells	IL2RG
acCD8_Tcells	IFNG
acCD8_Tcells	LAG3
acCD8_Tcells	RORA
acCD8_Tcells	ID2
acCD8_Tcells	LCK
acCD8_Tcells	CALM1
acCD8_Tcells	YWHAQ
acCD8_Tcells	NCR3
acCD8_Tcells	JUN
acCD8_Tcells	LINC00152
acCD8_Tcells	GZMB
acCD8_Tcells	ABHD17A
acCD8_Tcells	FKBP11
acCD8_Tcells	PTPN7
acCD8_Tcells	PYHIN1
acCD8_Tcells	GUK1
acCD8_Tcells	FYN
acCD8_Tcells	PFN1
acCD8_Tcells	PRKCH
acCD8_Tcells	ARL4C
acCD8_Tcells	SH2D1A
acCD8_Tcells	SH3BGRL3
acCD8_Tcells	TPST2
acCD8_Tcells	ARPC5L
acCD8_Tcells	SRSF7
acCD8_Tcells	C1orf21
acCD8_Tcells	UBB
acCD8_Tcells	ITGB2
acCD8_Tcells	GPR56
acCD8_Tcells	PATL2
acCD8_Tcells	RUNX3
acCD8_Tcells	MT2A
acCD8_Tcells	GADD45B
Bcells	CD79A
Bcells	CD74
Bcells	MS4A1
Bcells	CD79B
Bcells	HLA-DRA
Bcells	TCL1A
Bcells	HLA-DQA1
Bcells	HLA-DQB1
Bcells	HLA-DPB1
Bcells	IGLL5
Bcells	HLA-DPA1
Bcells	HLA-DRB1
Bcells	LINC00926
Bcells	VPREB3
Bcells	FCER2
Bcells	CD37
Bcells	HLA-DMA
Bcells	BANK1
Bcells	MEF2C
Bcells	HLA-DRB5
Bcells	HLA-DMB
Bcells	CD22
Bcells	PPAPDC1B
Bcells	HVCN1
Bcells	FCRLA
Bcells	ADAM28
Bcells	GNG7
Bcells	IL4R
Bcells	HLA-DQA2
Bcells	CTA-250D10.23
Bcells	HLA-DOB
Bcells	RP5-887A10.1
Bcells	P2RX5
Bcells	BLK
Bcells	IRF8
Bcells	CXCR4
Bcells	CYB561A3
Bcells	FAM129C
Bcells	RALGPS2
Bcells	ARHGAP24
Bcells	NFKBID
Bcells	2019-03-01
Bcells	CD19
Bcells	SNX29P2
Bcells	TSPAN13
Bcells	SPIB
Bcells	AL928768.3
Bcells	JUN
Bcells	FCRL1
Bcells	IGJ
Bcells	CD69
Bcells	CD83
Bcells	PDLIM1
Bcells	KIAA0125
Bcells	BIRC3
Bcells	EAF2
Bcells	ORAI2
Bcells	BLNK
Bcells	PHACTR1
Bcells	PKIG
Bcells	BCL7A
Bcells	FAM26F
Bcells	SWAP70
Bcells	CD40
Bcells	BCL11A
Bcells	NCF1
Bcells	TPD52
Bcells	PNOC
Bcells	SNX2
Bcells	SMIM14
Bcells	TMEM156
Bcells	LY86
Bcells	LAPTM5
Bcells	RP11-693J15.5
Bcells	SEL1L3
Bcells	AFF3
Bcells	CD72
Bcells	STX7
Bcells	TSC22D3
Bcells	IFT57
Bcells	CXXC5
Bcells	BTK
Bcells	LAT2
Bcells	POU2F2
Bcells	FAIM3
Bcells	RP1-313I6.12
Bcells	SNX3
Bcells	CD52
Bcells	AC079767.4
Bcells	TCF4
Bcells	GAPT
Bcells	RPS11
Bcells	CDCA7L
Bcells	POU2AF1
Bcells	FCRL2
Bcells	FCGR2B
Bcells	DRAM2
Bcells	EZR
Bcells	HHEX
Bcells	LTB
Bcells	STRBP
Bcells	SNX22
Bcells	ZCCHC7
Bcells	TNFRSF13C
Bcells	PPP1R14A
Bcells	ADK
Bcells	QRSL1
Bcells	CXCR5
Bcells	BTG1
Bcells	FCRL5
Bcells	HLA-DOA
Bcells	GGA2
Bcells	GUCD1
Bcells	PLEKHF2
Bcells	RPL8
Bcells	CD82
Bcells	RPL18A
Bcells	PAX5
Bcells	RP11-164H13.1
Bcells	KIAA0226L
Bcells	TLR10
Bcells	C16orf74
Bcells	RASGRP3
Bcells	FAM3C
Bcells	RPS5
Bcells	BTLA
Bcells	MZB1
Bcells	CD180
Bcells	STAG3
Bcells	RRAS2
Bcells	CPNE5
Bcells	LYL1
Bcells	ADAM19
Bcells	GPR18
Bcells	PTPRCAP
Bcells	MTSS1
Bcells	ARL4A
Bcells	SYPL1
Bcells	RHOB
Bcells	SNHG7
Bcells	PMAIP1
Bcells	SYNGR2
Bcells	C15orf57
Bcells	TMEM154
Bcells	PPM1K
Bcells	SEC62
Bcells	SMARCB1
Bcells	CHPT1
Bcells	REL
Bcells	ISG20
Bcells	PRKCB
Bcells	RCSD1
Bcells	PARP1
Bcells	HERPUD1
Bcells	POLD4
Bcells	ARID5B
Bcells	ELOVL5
Bcells	TCOF1
Bcells	SP110
Bcells	EIF1B
Bcells	PPP1R15A
Bcells	TAF7
Bcells	YBX3
Bcells	RPL22L1
Bcells	EIF1AY
Bcells	TSTD1
Bcells	TMEM243
DCs	FCER1A
DCs	HLA-DPB1
DCs	CST3
DCs	HLA-DQA1
DCs	HLA-DPA1
DCs	HLA-DRA
DCs	HLA-DRB1
DCs	HLA-DQB1
DCs	CD74
DCs	HLA-DRB5
DCs	CLEC10A
DCs	HLA-DMA
DCs	CEBPD
DCs	LGALS2
DCs	CPVL
DCs	LYZ
DCs	GRN
DCs	VIM
DCs	ANXA2
DCs	LGALS1
DCs	HLA-DQA2
DCs	CD1C
DCs	HLA-DMB
DCs	KLF4
DCs	CFP
DCs	COTL1
DCs	ALDH2
DCs	GSTP1
DCs	SPI1
DCs	MS4A6A
DCs	FCGRT
DCs	LMNA
DCs	GAPDH
DCs	IGSF6
DCs	CAPG
DCs	RNF130
DCs	LY86
DCs	ENHO
DCs	RGS1
DCs	PHACTR1
DCs	AMICA1
DCs	GPX1
DCs	IFI30
DCs	CSTA
DCs	CTSH
DCs	H2AFY
DCs	ARPC1B
DCs	C1orf162
DCs	RNASE6
DCs	RAC1
DCs	AP1S2
DCs	FCER1G
DCs	CTSZ
DCs	RP11-1143G9.4
DCs	LST1
DCs	AP2S1
DCs	SAMHD1
DCs	GSN
DCs	CD33
DCs	PYCARD
DCs	CSF2RA
DCs	TYMP
DCs	PLAUR
DCs	LGALS9
DCs	TGFBI
DCs	CDKN1A
DCs	ANXA5
DCs	AIF1
DCs	MNDA
DCs	RAB32
DCs	PAK1
DCs	PLD4
DCs	LGALS3
DCs	CLEC4A
DCs	IL1B
DCs	C20orf27
DCs	BASP1
DCs	YWHAE
DCs	ZNF385A
DCs	FGL2
DCs	NR4A1
DCs	ID1
DCs	MAP3K8
DCs	PTPRE
DCs	TNFSF13B
DCs	RAB31
DCs	RILPL2
DCs	NCF2
DCs	SPINT2
DCs	PLBD1
DCs	ATF3
DCs	NDRG2
DCs	BLVRB
DCs	CCDC88A
DCs	CD86
DCs	PRCP
DCs	IL13RA1
DCs	MGST2
DCs	BHLHE40
DCs	PLEKHO1
DCs	IGFBP7
DCs	DPYSL2
DCs	BID
DCs	LILRB4
DCs	CD1D
DCs	RAB11FIP1
DCs	STX11
DCs	FABP5
DCs	SEMA4A
DCs	PEA15
DCs	DUSP23
DCs	HLA-DQB2
DCs	UPK3A
DCs	FES
DCs	IMPA2
DCs	HCK
DCs	HBEGF
DCs	SYK
DCs	IL18
DCs	HAVCR2
DCs	CD302
DCs	OGFRL1
DCs	KCTD12
DCs	MPST
DCs	EIF4EBP1
DCs	CACNA2D3
DCs	CPPED1
DCs	ETV3
DCs	CSF3R
DCs	MTMR11
DCs	RP6-91H8.3
DCs	RPS6KA4
DCs	MFSD1
DCs	YIF1B
DCs	ROGDI
DCs	MBOAT7
DCs	ADAM15
DCs	PID1
DCs	UNC93B1
DCs	GNA15
DCs	SH2B3
DCs	UBE2E2
DCs	LRRC25
DCs	RCC2
DCs	BATF3
DCs	MAT2A
DCs	S100A10
DCs	C19orf38
DCs	PTRHD1
DCs	FAM26F
DCs	PLSCR1
DCs	PILRA
DCs	RPS24
DCs	PTPLAD2
DCs	COMT
DCs	FTH1
DCs	TMEM14C
DCs	ATG3
DCs	HEXB
DCs	ACTB
DCs	SLC31A2
DCs	PARVG
DCs	TIMP1
DCs	CAT
DCs	CRTAP
DCs	MPEG1
DCs	CNPY3
DCs	CD36
DCs	SYNGR2
DCs	LAP3
DCs	TPP1
DCs	SIK1
DCs	YBX3
DCs	CD83
DCs	ID2
DCs	GLIPR1
DCs	OSM
DCs	FGR
DCs	SGK1
DCs	RBPJ
DCs	MIDN
DCs	SLC25A6
DCs	RNASE2
DCs	GABARAP
DCs	LAMTOR2
DCs	PGLS
DCs	MIR142
DCs	PPT1
DCs	LSP1
DCs	THEMIS2
DCs	ARF5
DCs	HSBP1
DCs	SLC25A5
DCs	ACAA1
DCs	TCOF1
DCs	CASP1
DCs	CSTB
DCs	S100A11
DCs	TXNDC17
DCs	INSIG1
DCs	TMSB10
DCs	ACTG1
DCs	DNAJC4
DCs	TYROBP
DCs	MIR24-2
DCs	SAT1
DCs	CHMP1B
DCs	RNH1
DCs	ID3
DCs	EFHD2
DCs	ATP1B3
DCs	BRI3
DCs	EIF4A1
DCs	IRF8
DCs	PRELID1
DCs	ETHE1
DCs	GPR183
DCs	CES1
DCs	TUBA1B
DCs	GNAI2
DCs	CAPNS1
DCs	TALDO1
DCs	TKT
DCs	YBX1
DCs	ZYX
DCs	FCN1
DCs	ATP6V0B
DCs	DNAJC15
DCs	COX5A
DCs	HMGA1
DCs	FOSB
DCs	SLC25A3
DCs	S100A6
DCs	HERPUD1
DCs	EREG
DCs	PPA1
DCs	ZFP36
DCs	RHOG
DCs	H3F3A
DCs	NPC2
DCs	TSPO
DCs	ARPC3
DCs	APLP2
DCs	RGS2
DCs	CYC1
DCs	FKBP1A
DCs	SSR1
DCs	OAZ1
DCs	MCL1
DCs	GNG5
DCs	MYADM
DCs	NR4A2
DCs	QARS
DCs	TXN
DCs	VDAC1
DCs	SRGN
DCs	CD63
DCs	PRMT10
DCs	CLTA
DCs	CFL1
DCs	TPI1
DCs	AHNAK
DCs	PPP1CB
DCs	OSTC
DCs	SUPT4H1
DCs	SSR3
DCs	OXA1L
DCs	DBI
DCs	GDI2
DCs	CYBA
DCs	ATP5A1
DCs	RTN4
DCs	NDUFB5
DCs	CLIC1
DCs	ATP5B
DCs	VAMP8
DCs	ATP5G2
DCs	CALM2
DCs	ATP5G3
DCs	GADD45B
DCs	BRK1
DCs	RAB7A
DCs	PSAP
DCs	FOS
DCs	SNX3
DCs	MRPL23
DCs	SRSF9
DCs	EIF3L
DCs	ARPC2
DCs	POMP
DCs	ATP5C1
DCs	CEBPB
DCs	GNB2
DCs	SH3BGRL3
DCs	SERPINB1
DCs	CKLF
DCs	LSMD1
DCs	LAMTOR1
DCs	MTDH
DCs	MYL6
DCs	S100A4
DCs	ATP5F1
DCs	SEC11A
DCs	FAM49B
DCs	ATP5J2
DCs	ANXA1
DCs	SNRPE
DCs	NDUFC2
DCs	COX8A
DCs	BLOC1S1
DCs	PPIA
DCs	ARL4C
DCs	MRPL33
DCs	ITGB2
DCs	PKM
DCs	LRRFIP1
DCs	SEC61B
DCs	C10orf54
DCs	C14orf2
DCs	PLP2
DCs	RNASET2
DCs	TAGLN2
DCs	ARPC5
DCs	SUB1
DCs	HIGD2A
DCs	ENO1
DCs	COX7B
DCs	UQCRH
Erythrocytes	HBD
Erythrocytes	ALAS2
Erythrocytes	HBM
Erythrocytes	AHSP
Erythrocytes	SNCA
Erythrocytes	CA1
Erythrocytes	SELENBP1
Erythrocytes	GYPB
Erythrocytes	GMPR
Erythrocytes	HBQ1
Erythrocytes	MYL4
Erythrocytes	GYPA
Erythrocytes	LINC00570
Erythrocytes	PHOSPHO1
Erythrocytes	IFIT1B
Erythrocytes	HBA1
Erythrocytes	KRT1
Erythrocytes	DMTN
Erythrocytes	PDZK1IP1
Erythrocytes	FECH
Erythrocytes	HBA2
Erythrocytes	TMOD1
Erythrocytes	DCAF12
Erythrocytes	TRIM58
Erythrocytes	HEMGN
Erythrocytes	HBB
Erythrocytes	NFIX
Erythrocytes	STRADB
Erythrocytes	MPP1
Erythrocytes	BPGM
Erythrocytes	SLC25A37
Erythrocytes	FAM210B
Erythrocytes	TMCC2
Erythrocytes	EPB42
Erythrocytes	SLC25A39
Erythrocytes	BCL2L1
Erythrocytes	IFI27
Erythrocytes	BLVRB
Erythrocytes	FBXO7
Erythrocytes	ADIPOR1
Erythrocytes	YBX3
Erythrocytes	NPL
Erythrocytes	MKRN1
Erythrocytes	LGALS3
Erythrocytes	BNIP3L
Erythrocytes	NFE2
Erythrocytes	MXI1
Erythrocytes	RNF10
Erythrocytes	TSPAN5
Erythrocytes	UBB
Erythrocytes	SESN3
Erythrocytes	GSPT1
Erythrocytes	GLRX5
Erythrocytes	NCOA4
Erythrocytes	BSG
Erythrocytes	MAP2K3
Erythrocytes	NUDT4
Erythrocytes	GLUL
Erythrocytes	BAG1
Erythrocytes	FKBP8
Erythrocytes	HAGH
Erythrocytes	EIF1B
Erythrocytes	2019-03-08
Erythrocytes	LYL1
Erythrocytes	UBXN6
Erythrocytes	RPIA
Erythrocytes	ISCA1
HSCs	SOX4
HSCs	SPINK2
HSCs	RP11-620J15.3
HSCs	TPSAB1
HSCs	PRSS57
HSCs	KIAA0125
HSCs	CYTL1
HSCs	GATA2
HSCs	CDK6
HSCs	EGFL7
HSCs	C19orf77
HSCs	RP11-354E11.2
HSCs	MYB
HSCs	CD34
HSCs	TSC22D1
HSCs	MEST
HSCs	RAB13
HSCs	AP001171.1
HSCs	LAPTM4B
HSCs	CNRIP1
HSCs	AVP
HSCs	MDK
HSCs	CRHBP
HSCs	PTPLA
HSCs	HOXA9
HSCs	HPGDS
HSCs	BAALC
HSCs	IGSF10
HSCs	IGLL1
HSCs	AC002454.1
HSCs	CPA3
HSCs	NPR3
HSCs	CRYGD
HSCs	TFPI
HSCs	PBX1
HSCs	HBD
HSCs	DEPTOR
HSCs	RP11-1275H24.1
HSCs	PTRF
HSCs	FSCN1
HSCs	GUCY1A3
HSCs	SLC45A3
HSCs	KLF1
HSCs	ZNF385D
HSCs	C1orf186
HSCs	EMID1
HSCs	C1QTNF4
HSCs	DPPA4
HSCs	BEX1
HSCs	NREP
HSCs	IGF2BP2
HSCs	PRSS3
HSCs	MGLL
HSCs	MYL6B
HSCs	FCER1A
HSCs	AKR1C3
HSCs	FHL1
HSCs	TSPAN2
HSCs	GNA15
HSCs	HEMGN
HSCs	STMN1
HSCs	DDAH2
HSCs	ICAM4
HSCs	PRSS1
HSCs	LYL1
HSCs	IL18
HSCs	ANKRD28
HSCs	C11orf74
HSCs	IGFBP7
HSCs	NFE2
HSCs	H1F0
HSCs	HIST2H2BE
HSCs	SLC40A1
HSCs	ATP1B1
HSCs	ALDH1A1
HSCs	MPP1
HSCs	PKIG
HSCs	FABP5
HSCs	SCCPDH
HSCs	EBPL
HSCs	MTURN
HSCs	SLC39A3
HSCs	MBOAT7
HSCs	FAM117A
HSCs	2019-09-11
HSCs	MIR181A1HG
HSCs	REC8
HSCs	PTMS
HSCs	ETS2
HSCs	TFDP2
HSCs	PDZD8
HSCs	TM7SF3
HSCs	RP11-304L19.5
HSCs	MSI2
HSCs	NGFRAP1
HSCs	RNF24
HSCs	CCNB1IP1
HSCs	HMGA1
HSCs	HHEX
HSCs	SOCS2
HSCs	GCSH
HSCs	TCEAL4
HSCs	NRIP1
HSCs	EREG
HSCs	CAT
HSCs	C1orf228
HSCs	SERPINB1
HSCs	IMPDH2
HSCs	GSN
HSCs	PHTF1
HSCs	ITM2C
HSCs	YBX3
HSCs	NIPSNAP3A
HSCs	SPINT2
HSCs	RNF130
HSCs	H2AFY
HSCs	TALDO1
HSCs	NME4
HSCs	RPS24
HSCs	STAT5A
HSCs	ORAI2
HSCs	GAPT
HSCs	SNHG7
HSCs	HNRNPA1
HSCs	ETV6
HSCs	ZFAS1
HSCs	C19orf48
HSCs	CREG1
HSCs	SYPL1
HSCs	CD82
HSCs	APEX1
HSCs	HIST2H2AA3
HSCs	YWHAE
HSCs	MAP7D3
HSCs	TXN
HSCs	DTD1
HSCs	CKS2
HSCs	RAB37
HSCs	LEPROT
HSCs	GLUL
HSCs	MPST
HSCs	HEBP1
HSCs	GNB2L1
HSCs	RPLP0
HSCs	NPM1
HSCs	TOP2B
HSCs	HSP90AB1
HSCs	MRPL16
HSCs	CLEC11A
HSCs	SERPINB6
HSCs	TUBA1C
HSCs	ESD
HSCs	HNRNPA1L2
HSCs	CXXC5
HSCs	BZW2
HSCs	SSBP2
HSCs	BTF3
HSCs	RPL7A
HSCs	RPS2
HSCs	NENF
HSCs	EEF2
HSCs	OLA1
HSCs	TIMM13
HSCs	CD59
HSCs	ELMO1
HSCs	RPL15
HSCs	MAGED2
HSCs	CTNNBL1
HSCs	QARS
HSCs	ZNF22
HSCs	AHCY
HSCs	DNAJC4
HSCs	BEX2
HSCs	CCT2
HSCs	RPL5
HSCs	ACY3
HSCs	NOA1
HSCs	NUCB2
HSCs	COMMD3
HSCs	AMD1
HSCs	RPS4X
HSCs	COMT
HSCs	RPL26
HSCs	KCNQ1OT1
HSCs	SNRPE
HSCs	HSPD1
HSCs	RPL7
HSCs	HIST1H4C
HSCs	TKT
HSCs	NDUFS4
HSCs	TMED3
HSCs	BEX4
HSCs	TMEM173
HSCs	LSM2
HSCs	ADA
HSCs	LIMS1
HSCs	TCEAL8
HSCs	HDAC2
HSCs	LINC00152
HSCs	ILF2
HSCs	HADHB
HSCs	SPN
HSCs	RPS23
HSCs	HNRNPAB
HSCs	EPB41L4A-AS1
HSCs	GTF2I
HSCs	MMADHC
HSCs	UBE2E3
HSCs	MIR24-2
HSCs	CDK4
HSCs	AIF1
HSCs	EIF3E
HSCs	RPL29
HSCs	HMG20B
HSCs	MLLT3
HSCs	GAPDH
HSCs	TESPA1
HSCs	KDELR1
HSCs	PRKACB
HSCs	SNX5
HSCs	CD164
HSCs	CLTA
HSCs	ID1
HSCs	HINT1
HSCs	DARS
HSCs	ENO1
HSCs	HSD17B11
HSCs	RPS3A
HSCs	NACA
HSCs	LAPTM4A
HSCs	RPL37A
HSCs	IQGAP2
HSCs	DCTN2
HSCs	NMI
HSCs	NDUFB5
HSCs	OSTC
HSCs	RPL12
HSCs	H3F3A
HSCs	LMNA
HSCs	SNRPD1
HSCs	RNASEH2B
HSCs	CCNG1
HSCs	2019-09-06
HSCs	MPC2
HSCs	TAOK3
HSCs	CCT8
HSCs	HMGB1
HSCs	ATP5C1
HSCs	SNHG8
HSCs	TCP1
HSCs	RPS8
HSCs	EIF3L
HSCs	UQCRC2
HSCs	ANP32B
HSCs	RPS18
HSCs	TUBB
HSCs	LGALS9
HSCs	STOML2
HSCs	C9orf89
HSCs	SRP72
HSCs	CLIC1
HSCs	ZNF428
HSCs	SHFM1
HSCs	RPS3
HSCs	EEF1B2
HSCs	TMEM14C
HSCs	GPX1
HSCs	C8orf59
HSCs	LSMD1
HSCs	UQCRH
HSCs	ERGIC3
HSCs	C6orf48
HSCs	C7orf73
HSCs	RPL10A
HSCs	CLNS1A
HSCs	PRDX6
HSCs	PSMB7
HSCs	TAF9
HSCs	ATP5G2
HSCs	LINC00493
HSCs	TAGLN2
HSCs	CCT4
HSCs	CD63
HSCs	DNAJB6
HSCs	MARCKSL1
HSCs	C14orf166
HSCs	LSM7
HSCs	DYNLL1
HSCs	HMGN3
HSCs	RPL24
HSCs	IGBP1
HSCs	EID1
HSCs	PNN
HSCs	DNTT
HSCs	MRP63
HSCs	NONO
HSCs	SH3BGRL
HSCs	ST13
HSCs	SLC25A3
HSCs	RBMX
HSCs	RPS5
HSCs	PHB2
HSCs	BST2
HSCs	PSMA4
HSCs	EIF3D
HSCs	ATP5A1
HSCs	DUT
HSCs	GDI2
HSCs	SET
HSCs	LMO4
HSCs	ACTG1
HSCs	PRDX1
HSCs	RSL1D1
HSCs	PSMA1
HSCs	HADHA
HSCs	HMGN1
HSCs	SUMO2
HSCs	H2AFV
HSCs	UBB
HSCs	VAMP8
HSCs	GSTP1
HSCs	FBL
HSCs	ATP5B
HSCs	PEBP1
HSCs	NDUFB4
HSCs	RSL24D1
HSCs	EIF3M
HSCs	TUBA1A
HSCs	EIF4A1
HSCs	LDHB
HSCs	SLC25A5
HSCs	TUBA1B
HSCs	PCBP2
HSCs	NAP1L1
HSCs	ANXA1
Megakaryocytes	PPBP
Megakaryocytes	PF4
Megakaryocytes	GNG11
Megakaryocytes	SDPR
Megakaryocytes	HIST1H2AC
Megakaryocytes	TUBB1
Megakaryocytes	RGS18
Megakaryocytes	ACRBP
Megakaryocytes	CLU
Megakaryocytes	TSC22D1
Megakaryocytes	GP9
Megakaryocytes	NRGN
Megakaryocytes	PTCRA
Megakaryocytes	MAP3K7CL
Megakaryocytes	CMTM5
Megakaryocytes	TPM4
Megakaryocytes	SPARC
Megakaryocytes	MMD
Megakaryocytes	RUFY1
Megakaryocytes	CD9
Megakaryocytes	TREML1
Megakaryocytes	TMEM40
Megakaryocytes	MYL9
Megakaryocytes	ITGA2B
Megakaryocytes	MPP1
Megakaryocytes	GRAP2
Megakaryocytes	CLEC1B
Megakaryocytes	AP001189.4
Megakaryocytes	PGRMC1
Megakaryocytes	PDLIM1
Megakaryocytes	CTTN
Megakaryocytes	SNCA
Megakaryocytes	AC147651.3
Megakaryocytes	2019-03-02
Megakaryocytes	TPM1
Megakaryocytes	CLDN5
Megakaryocytes	F13A1
Megakaryocytes	HIST1H2BJ
Megakaryocytes	ESAM
Megakaryocytes	C2orf88
Megakaryocytes	PF4V1
Megakaryocytes	DMTN
Megakaryocytes	PARVB
Megakaryocytes	RP11-367G6.3
Megakaryocytes	GMPR
Megakaryocytes	DAB2
Megakaryocytes	C19orf33
Megakaryocytes	CA2
Megakaryocytes	PLA2G12A
Megakaryocytes	SMOX
Megakaryocytes	DAPP1
Megakaryocytes	GAS2L1
Megakaryocytes	PTGS1
Megakaryocytes	HBG2
Megakaryocytes	GP1BA
Megakaryocytes	PDZK1IP1
Megakaryocytes	ENKUR
Megakaryocytes	TPTEP1
Megakaryocytes	HIST1H1C
Megakaryocytes	HIST2H2BE
Megakaryocytes	NEXN
Megakaryocytes	TUBA1C
Megakaryocytes	SMIM5
Megakaryocytes	TMEM140
Megakaryocytes	C6orf25
Megakaryocytes	RP11-879F14.2
Megakaryocytes	NFE2
Megakaryocytes	MLH3
Megakaryocytes	RP11-501J20.5
Megakaryocytes	PRKAR2B
Megakaryocytes	GFI1B
Megakaryocytes	SH3BGRL2
Megakaryocytes	MYLK
Megakaryocytes	HEMGN
Megakaryocytes	ABCC3
Megakaryocytes	2019-09-05
Megakaryocytes	TNNC2
Megakaryocytes	FAXDC2
Megakaryocytes	RAB27B
Megakaryocytes	SCN1B
Megakaryocytes	ALOX12
Megakaryocytes	LY6G6F
Megakaryocytes	LCN2
Megakaryocytes	GNAZ
Megakaryocytes	TNFSF4
Megakaryocytes	HGD
Megakaryocytes	SCGB1C1
Megakaryocytes	GUCY1B3
Megakaryocytes	ITGB3
Megakaryocytes	ARHGAP6
Megakaryocytes	LGALS12
Megakaryocytes	TBXA2R
Megakaryocytes	SELP
Megakaryocytes	C12orf39
Megakaryocytes	AQP10
Megakaryocytes	MTURN
Megakaryocytes	LINC00989
Megakaryocytes	TAL1
Megakaryocytes	FAM63A
Megakaryocytes	HEXIM2
Megakaryocytes	MGLL
Megakaryocytes	ZNF438
Megakaryocytes	MEIS1
Megakaryocytes	KIFC3
Megakaryocytes	HIST1H2AE
Megakaryocytes	TRIM58
Megakaryocytes	SENCR
Megakaryocytes	CALD1
Megakaryocytes	PBX1
Megakaryocytes	LTBP1
Megakaryocytes	GP6
Megakaryocytes	FAM212A
Megakaryocytes	GATA1
Megakaryocytes	TRAPPC3L
Megakaryocytes	HIST1H2AG
Megakaryocytes	HBG1
Megakaryocytes	PCP2
Megakaryocytes	JAM3
Megakaryocytes	AP003068.23
Megakaryocytes	LGALSL
Megakaryocytes	GRHL1
Megakaryocytes	AC137932.6
Megakaryocytes	MYCT1
Megakaryocytes	PDGFA
Megakaryocytes	hsa-mir-1199
Megakaryocytes	TDRP
Megakaryocytes	LINC00853
Megakaryocytes	TSPAN9
Megakaryocytes	RGS6
Megakaryocytes	PROS1
Megakaryocytes	ATP9A
Megakaryocytes	BEND2
Megakaryocytes	TGFB1I1
Megakaryocytes	RBPMS2
Megakaryocytes	TMCC2
Megakaryocytes	MFAP3L
Megakaryocytes	IGF2BP3
Megakaryocytes	STON2
Megakaryocytes	TUBA8
Megakaryocytes	VIL1
Megakaryocytes	RP11-885N19.6
Megakaryocytes	ABLIM3
Megakaryocytes	DNM3
Megakaryocytes	WDR11-AS1
Megakaryocytes	PDE5A
Megakaryocytes	MMRN1
Megakaryocytes	EGFL7
Megakaryocytes	C1orf198
Megakaryocytes	GATA2
Megakaryocytes	RP11-354E11.2
Megakaryocytes	SYTL4
Megakaryocytes	SPOCD1
Megakaryocytes	HBQ1
Megakaryocytes	ANKRD9
Megakaryocytes	ACSBG1
Megakaryocytes	RP11-879F14.1
Megakaryocytes	IRX3
Megakaryocytes	HIST1H2BG
Megakaryocytes	F2RL3
Megakaryocytes	RTN2
Megakaryocytes	PVALB
Megakaryocytes	PRTFDC1
Megakaryocytes	SDC4
Megakaryocytes	RP11-874J12.4
Megakaryocytes	HIST1H3H
Megakaryocytes	THEM5
Megakaryocytes	PARD3
Megakaryocytes	ITGB5
Megakaryocytes	PEAR1
Megakaryocytes	RP11-556E13.1
Megakaryocytes	2019-09-04
Megakaryocytes	ARG2
Megakaryocytes	RHOBTB1
Megakaryocytes	TFPI
Megakaryocytes	CABP5
Megakaryocytes	RP11-185E8.1
Megakaryocytes	HRASLS
Megakaryocytes	CAV2
Megakaryocytes	ELOVL7
Megakaryocytes	SAMD14
Megakaryocytes	C15orf54
Megakaryocytes	SPDYC
Megakaryocytes	PTPRN
Megakaryocytes	RP3-329E20.2
Megakaryocytes	RAB6B
Megakaryocytes	SLC6A4
Megakaryocytes	SERPINE1
Megakaryocytes	FSTL1
Megakaryocytes	LEFTY1
Megakaryocytes	FAM81B
Megakaryocytes	RSPH9
Megakaryocytes	PCSK6
Megakaryocytes	RP13-578N3.3
Megakaryocytes	RP11-142C4.6
Megakaryocytes	RP11-466P24.6
Megakaryocytes	C15orf26
Megakaryocytes	NFIB
Megakaryocytes	LINC01151
Megakaryocytes	LINC01088
Megakaryocytes	FAM212B-AS1
Megakaryocytes	LURAP1L
Megakaryocytes	PDGFRA
Megakaryocytes	RHD
Megakaryocytes	LIPH
Megakaryocytes	CXCL5
Megakaryocytes	BMP6
Megakaryocytes	OXTR
Megakaryocytes	SLC35D3
Megakaryocytes	ARMC3
Megakaryocytes	GSTA1
Megakaryocytes	NEXN-AS1
Megakaryocytes	WASF3
Megakaryocytes	RP11-88H9.2
Megakaryocytes	CHST8
Megakaryocytes	ARHGAP18
Megakaryocytes	EGLN3
Megakaryocytes	NT5M
Megakaryocytes	YWHAH
Megakaryocytes	TNS1
Megakaryocytes	SPHK1
Megakaryocytes	CTSA
Megakaryocytes	FRMD3
Megakaryocytes	TMEM91
Megakaryocytes	PPP1R14A
Megakaryocytes	AHCTF1
Megakaryocytes	RNF11
Megakaryocytes	FHL1
Megakaryocytes	ILK
Megakaryocytes	CTNNAL1
Megakaryocytes	NCOA4
Megakaryocytes	RP1-90J20.8
Megakaryocytes	AP1M2
Megakaryocytes	TNXB
Megakaryocytes	RP11-401P9.5
Megakaryocytes	THBS1
Megakaryocytes	GSN
Megakaryocytes	SSX2IP
Megakaryocytes	RSU1
Megakaryocytes	NGFRAP1
Megakaryocytes	FHL2
Megakaryocytes	SLC40A1
Megakaryocytes	GTPBP2
Megakaryocytes	EHD3
Megakaryocytes	HIST1H2BK
Megakaryocytes	SCFD2
Megakaryocytes	VCL
Megakaryocytes	XPNPEP1
Megakaryocytes	RP11-528G1.2
Megakaryocytes	GUCY1A3
Megakaryocytes	FAH
Megakaryocytes	FERMT3
Megakaryocytes	LIMS1
Megakaryocytes	TTC7B
Megakaryocytes	ODC1
Megakaryocytes	CTDSPL
Megakaryocytes	KALRN
Megakaryocytes	MAX
Megakaryocytes	ACTN1
Megakaryocytes	DENND2C
Megakaryocytes	VWA8
Megakaryocytes	MYEOV
Megakaryocytes	TSPAN33
Megakaryocytes	RP11-96B2.1
Megakaryocytes	RP11-647K16.1
Megakaryocytes	TUBA4A
Megakaryocytes	SLA2
Megakaryocytes	MFSD1
Megakaryocytes	SNN
Megakaryocytes	DCLRE1A
Megakaryocytes	HIST1H2BC
Megakaryocytes	TLN1
Megakaryocytes	NT5C3A
Megakaryocytes	TAX1BP3
Megakaryocytes	HIST1H2BD
Megakaryocytes	LYPLAL1
Megakaryocytes	MCUR1
Megakaryocytes	MYL4
Megakaryocytes	FAM212B
Megakaryocytes	BCL2L1
Megakaryocytes	STOM
Megakaryocytes	SRC
Megakaryocytes	PTGIR
Megakaryocytes	WRB
Megakaryocytes	ZNF185
Megakaryocytes	SH3TC2
Megakaryocytes	MAP1A
Megakaryocytes	HIST2H2AA3
Megakaryocytes	UBL4A
Megakaryocytes	SNAP23
Megakaryocytes	EFHC2
Megakaryocytes	HIST1H2BH
Megakaryocytes	ZGLP1
Megakaryocytes	PTPN18
Megakaryocytes	GLA
Megakaryocytes	MFSD2B
Megakaryocytes	CORO1C
Megakaryocytes	LMNA
Megakaryocytes	HIST1H3D
Megakaryocytes	ATL1
Megakaryocytes	AP006222.2
Megakaryocytes	ABCC4
Megakaryocytes	VIM-AS1
Megakaryocytes	H1F0
Megakaryocytes	P2RX1
Megakaryocytes	C9orf89
Megakaryocytes	INF2
Megakaryocytes	CD27-AS1
Megakaryocytes	GPX1
Megakaryocytes	RGS10
Megakaryocytes	KIAA0513
Megakaryocytes	CCL5
Megakaryocytes	TPST2
Megakaryocytes	VDAC3
Megakaryocytes	CLCN3
Megakaryocytes	RAB32
Megakaryocytes	MOB3C
Megakaryocytes	F11R
Megakaryocytes	PRDX6
Megakaryocytes	TM6SF1
Megakaryocytes	CALM3
Megakaryocytes	CAPN1
Megakaryocytes	KIF2A
Megakaryocytes	GSTO1
Megakaryocytes	PYGL
Megakaryocytes	SLC39A3
Megakaryocytes	MIR4435-1HG
Megakaryocytes	FKBP1B
Megakaryocytes	TAGLN2
Megakaryocytes	WBP5
Megakaryocytes	SLX4
Megakaryocytes	RAP1B
Megakaryocytes	MEPCE
Megakaryocytes	PNMA1
Megakaryocytes	RAB11A
Megakaryocytes	LAMTOR1
Megakaryocytes	TIMP1
Megakaryocytes	FAM110A
Megakaryocytes	CDKN2D
Megakaryocytes	OAZ1
Megakaryocytes	RP11-672L10.6
Megakaryocytes	FRMD4B
Megakaryocytes	SPNS1
Megakaryocytes	H3F3A
Megakaryocytes	MYL12A
Megakaryocytes	ETFA
Megakaryocytes	EIF2AK1
Megakaryocytes	F2R
Megakaryocytes	CD226
Megakaryocytes	OST4
Megakaryocytes	SAT1
Megakaryocytes	CAPZA2
Megakaryocytes	PRUNE
Megakaryocytes	RPA1
Megakaryocytes	WBP2
Megakaryocytes	EMC3
Megakaryocytes	PADI4
Megakaryocytes	SWI5
Megakaryocytes	TALDO1
Megakaryocytes	SH3BGRL3
Megakaryocytes	DYNLL1
Megakaryocytes	TMSB4X
Megakaryocytes	TMEM45A
Megakaryocytes	LINC01011
Megakaryocytes	LYL1
Megakaryocytes	SPINT2
Megakaryocytes	PDLIM7
Megakaryocytes	LY6G5C
Megakaryocytes	ENDOD1
Megakaryocytes	AC078883.3
Megakaryocytes	GADD45A
Megakaryocytes	BET1
Megakaryocytes	PKM
Megakaryocytes	ACTR3B
Megakaryocytes	TMEM55A
Megakaryocytes	PPM1A
Megakaryocytes	C15orf52
Megakaryocytes	TSPAN18
Megakaryocytes	ZCCHC17
Megakaryocytes	APP
Megakaryocytes	RAB13
Megakaryocytes	UBA7
Megakaryocytes	ARF1
Megakaryocytes	FTH1
Megakaryocytes	ACTB
Megakaryocytes	CCND3
Megakaryocytes	GPX4
Megakaryocytes	SLC10A3
Megakaryocytes	MYL6
Megakaryocytes	ITM2B
Megakaryocytes	RABGAP1L
Megakaryocytes	NAP1L1
Megakaryocytes	ANKDD1B
Megakaryocytes	PYCR2
Megakaryocytes	SERPINE2
Megakaryocytes	UBAC2
Megakaryocytes	ADIPOR1
Megakaryocytes	PTPLAD2
Megakaryocytes	H2AFJ
Megakaryocytes	ITGB1
Megakaryocytes	CD151
Megakaryocytes	UBE2C
Megakaryocytes	WIPI1
Megakaryocytes	TTC33
Megakaryocytes	STX11
Megakaryocytes	FKBP1A
Megakaryocytes	TST
Megakaryocytes	PACSIN2
Megakaryocytes	HBA1
Megakaryocytes	LINC00984
Megakaryocytes	TLK1
Megakaryocytes	HYI
Megakaryocytes	TACC3
Megakaryocytes	CYB5R3
Megakaryocytes	PSTPIP2
Megakaryocytes	ARPC1B
Megakaryocytes	LPAR5
Megakaryocytes	HLA-E
Megakaryocytes	AC147651.4
Megakaryocytes	CDIP1
Megakaryocytes	GNB5
Megakaryocytes	GRK5
Megakaryocytes	SRGN
Megakaryocytes	ARPC5
Megakaryocytes	CRAT
Megakaryocytes	AIG1
Megakaryocytes	MSRB3
Megakaryocytes	LINC00152
Megakaryocytes	PLEK
Megakaryocytes	C5orf30
Megakaryocytes	TMBIM1
Megakaryocytes	LINC01063
Megakaryocytes	DAAM1
Megakaryocytes	R3HDM4
Megakaryocytes	WDR1
Megakaryocytes	PTTG1IP
Megakaryocytes	RDH11
Megakaryocytes	CDKN1A
Megakaryocytes	CERS2
Megakaryocytes	DPCD
Megakaryocytes	TM2D2
Megakaryocytes	GLUL
Megakaryocytes	CD36
Megakaryocytes	UXS1
Megakaryocytes	EPOR
Megakaryocytes	PTK2
Megakaryocytes	TPM3
Megakaryocytes	TMEM50A
Megakaryocytes	AGPAT1
Megakaryocytes	LEPROT
Megakaryocytes	ZFYVE21
Megakaryocytes	RAB8A
Megakaryocytes	MYH9
Megakaryocytes	CD68
Megakaryocytes	TMSB4Y
Megakaryocytes	DNAJB6
Megakaryocytes	CENPT
Megakaryocytes	HIST1H2BN
Megakaryocytes	CD99
Megakaryocytes	LIMS3.1
Megakaryocytes	GAPDH
Megakaryocytes	DERA
Megakaryocytes	MTFR1L
Megakaryocytes	UQCRH
Megakaryocytes	MDM1
Megakaryocytes	GNAS
Megakaryocytes	TGFB1
Megakaryocytes	SECISBP2
Megakaryocytes	ZYX
Megakaryocytes	BIN2
Megakaryocytes	TXNL4B
Megakaryocytes	FLNA
Megakaryocytes	UBE2E3
Megakaryocytes	ANO6
Megakaryocytes	C7orf49
Megakaryocytes	CPNE5
Megakaryocytes	AATK
Megakaryocytes	HOMER2
Megakaryocytes	MPST
Megakaryocytes	AMD1
Megakaryocytes	FNTB
Megakaryocytes	CMIP
Megakaryocytes	AFAP1
Megakaryocytes	RBX1
Megakaryocytes	MAGED2
Megakaryocytes	RBBP6
Megakaryocytes	HMG20B
Megakaryocytes	STXBP2
Megakaryocytes	CASP3
Megakaryocytes	NDUFAF3
Megakaryocytes	TECPR2
Megakaryocytes	ARL15
Megakaryocytes	INSIG1
Megakaryocytes	CDC14B
Megakaryocytes	RAMP1
Megakaryocytes	ASAH1
Megakaryocytes	PLA2G4C
Megakaryocytes	AKIRIN2
Megakaryocytes	MBNL1-AS1
Megakaryocytes	REPS2
Megakaryocytes	LINC00657
Megakaryocytes	ICAM2
Megakaryocytes	PTK7
Megakaryocytes	MKRN1
Megakaryocytes	SMIM1
Megakaryocytes	TMEM64
Megakaryocytes	CYB5R1
Megakaryocytes	MTHFD2L
Megakaryocytes	CAMTA1
Megakaryocytes	RIT1
Megakaryocytes	VWA5A
Megakaryocytes	SQSTM1
Megakaryocytes	GNA15
Megakaryocytes	CDYL
Megakaryocytes	ISCA1
Megakaryocytes	RTN3
Megakaryocytes	TMEM189
Megakaryocytes	PIP4K2A
Megakaryocytes	PKIG
Megakaryocytes	SERF2
Megakaryocytes	RP11-85F14.5
Megakaryocytes	ARL6IP5
Megakaryocytes	RAB37
Megakaryocytes	ZNF778
Megakaryocytes	CDK2AP1
Megakaryocytes	HDGF
Megakaryocytes	CPAMD8
Megakaryocytes	HMGB1
Megakaryocytes	ACTG1
Megakaryocytes	ABHD4
Megakaryocytes	RAC1
Megakaryocytes	PYGB
Megakaryocytes	MTPN
Megakaryocytes	ARRB1
Megakaryocytes	NDUFA6
Megakaryocytes	RAB10
Megakaryocytes	RILP
Megakaryocytes	DHRS3
Megakaryocytes	2019-09-11
Megakaryocytes	MAP2K3
Megakaryocytes	PLEKHO1
Megakaryocytes	TUBA1B
Megakaryocytes	SPSB1
Megakaryocytes	IKBKG
Megakaryocytes	METTL22
Megakaryocytes	HK1
Megakaryocytes	ARHGDIB
Megakaryocytes	BAMBI
Megakaryocytes	PDCD10
Megakaryocytes	LAT
Megakaryocytes	RIOK3
Megakaryocytes	ALDOA
Megakaryocytes	GABARAPL2
Megakaryocytes	BZRAP1-AS1
Megakaryocytes	KCTD20
Megakaryocytes	EFNB1
Megakaryocytes	PPP3R1
Megakaryocytes	FAM73B
Megakaryocytes	SOD2
Megakaryocytes	SIAE
Megakaryocytes	STRN4
Megakaryocytes	PRR7
Megakaryocytes	B2M
Megakaryocytes	RNF24
Megakaryocytes	DBN1
Megakaryocytes	SH3BGRL
Megakaryocytes	UBE2F
Megakaryocytes	PPDPF
Megakaryocytes	PPIF
Megakaryocytes	MAD2L1BP
Megakaryocytes	SNX3
Megakaryocytes	CMPK1
Megakaryocytes	TOLLIP
Megakaryocytes	CLIC1
Megakaryocytes	YIF1B
Megakaryocytes	LDLRAP1
Megakaryocytes	LAPTM4B
Megakaryocytes	TUBB4B
Megakaryocytes	WDR44
Megakaryocytes	CST3
Megakaryocytes	CAP1
Megakaryocytes	CRYL1
Megakaryocytes	SUSD1
Megakaryocytes	NOMO1
Megakaryocytes	STK19
Megakaryocytes	DOK2
Megakaryocytes	ADI1
Megakaryocytes	SELT
Megakaryocytes	MOB1A
Megakaryocytes	CCPG1
Megakaryocytes	CNST
Megakaryocytes	EIF4E
Megakaryocytes	DOK1
Megakaryocytes	ARHGEF12
Megakaryocytes	TRAPPC1
Megakaryocytes	ATP2C1
Megakaryocytes	C9orf3
Megakaryocytes	ERV3-1
Megakaryocytes	CHMP6
Megakaryocytes	SLC44A2
Megakaryocytes	MSN
Megakaryocytes	ARHGAP21
Megakaryocytes	HIGD1A
Megakaryocytes	ITFG1
Megakaryocytes	TANGO2
Megakaryocytes	BCL2L2
Megakaryocytes	CLIC4
Megakaryocytes	TJP2
Megakaryocytes	RASGRP2
Megakaryocytes	BANK1
Megakaryocytes	EIF4G2
Megakaryocytes	PRKCD
Megakaryocytes	NUTF2
Megakaryocytes	NENF
Megakaryocytes	SYMPK
Megakaryocytes	RHEB
Megakaryocytes	USF2
Megakaryocytes	MEST
Megakaryocytes	BEX4
Megakaryocytes	PRKAR1B
Megakaryocytes	GCLM
Megakaryocytes	ARMCX6
Megakaryocytes	AP2S1
Megakaryocytes	BTK
Megakaryocytes	ARPC4
Megakaryocytes	ATP6V1E1
Megakaryocytes	C17orf59
Megakaryocytes	RHOC
Megakaryocytes	PITPNM2
Megakaryocytes	PCTP
Megakaryocytes	MAP4K2
Megakaryocytes	SSFA2
Megakaryocytes	RAP2B
Megakaryocytes	WIPF1
Megakaryocytes	MGAT4B
Megakaryocytes	MOB2
Megakaryocytes	RTN4
Megakaryocytes	FAM214B
Megakaryocytes	AC093818.1
Megakaryocytes	RAB4A
Megakaryocytes	SERPINB1
Megakaryocytes	C7orf73
Megakaryocytes	FKBP8
Megakaryocytes	CAPZB
Megakaryocytes	PTPRS
Megakaryocytes	HDAC5
Megakaryocytes	PRMT3
Megakaryocytes	DSE
Megakaryocytes	DUSP22
Megakaryocytes	UBXN11
Megakaryocytes	YWHAE
Megakaryocytes	PNP
Megakaryocytes	ST3GAL3
Megakaryocytes	SAV1
Megakaryocytes	ADAM9
Megakaryocytes	ARMC7
Megakaryocytes	ATP2A3
Megakaryocytes	DIAPH1
Megakaryocytes	RGS3
Megakaryocytes	C12orf76
Megakaryocytes	AP2M1
Megakaryocytes	CD63
Megakaryocytes	TUBB2A
Megakaryocytes	SUPT4H1
Megakaryocytes	MOB1B
Megakaryocytes	PTPN12
Megakaryocytes	LSM1
Megakaryocytes	MTRNR2L2
Megakaryocytes	MT-ATP6
Megakaryocytes	CTD-2336O2.1
Megakaryocytes	VKORC1L1
Megakaryocytes	PTMA
Megakaryocytes	YWHAZ
Megakaryocytes	PARK7
Megakaryocytes	RAB1B
Megakaryocytes	NDUFA5
Megakaryocytes	CCDC92
Megakaryocytes	CMTM6
Megakaryocytes	MTRNR2L8
Megakaryocytes	TSPAN13
Megakaryocytes	MICU1
Megakaryocytes	RHOA
Megakaryocytes	CGRRF1
Megakaryocytes	LINC01003
Megakaryocytes	SUSD3
Megakaryocytes	EHD1
Megakaryocytes	BNIP2
Megakaryocytes	C9orf16
Megakaryocytes	PANX1
Megakaryocytes	ZFAND6
Megakaryocytes	SEC14L1
Megakaryocytes	UNC13D
Megakaryocytes	RBM38
Megakaryocytes	ACOT7
Megakaryocytes	IFRD1
Megakaryocytes	KCTD10
Megakaryocytes	TERF2IP
Megakaryocytes	PLXDC2
Megakaryocytes	TBPL1
Megakaryocytes	NDUFS5
Megakaryocytes	ANAPC5
Megakaryocytes	LSMD1
Megakaryocytes	VAMP7
Megakaryocytes	KLHDC8B
Megakaryocytes	HLA-A
Megakaryocytes	CHD1L
Megakaryocytes	PAIP2
Megakaryocytes	CCNG1
Megakaryocytes	UIMC1
Megakaryocytes	AGBL5
Megakaryocytes	UBXN2A
Megakaryocytes	EMD
Megakaryocytes	RP11-81H14.2
Megakaryocytes	TMEM219
Megakaryocytes	LINC00863
Megakaryocytes	VASP
Megakaryocytes	RAB31
Megakaryocytes	TTC39B
Megakaryocytes	UBXN6
Megakaryocytes	NCKIPSD
Megakaryocytes	HSPB1
Megakaryocytes	YPEL5
Megakaryocytes	MAFG
Megakaryocytes	ACP1
Megakaryocytes	TMEM39B
Megakaryocytes	C12orf75
Megakaryocytes	CTNNBIP1
Megakaryocytes	C7orf55-LUC7L2
Megakaryocytes	MAPRE2
Megakaryocytes	MCTP1
Megakaryocytes	ARF3
Megakaryocytes	CCDC85B
Megakaryocytes	ST3GAL6
Megakaryocytes	HPGD
Megakaryocytes	SVIP
Megakaryocytes	DAP
Megakaryocytes	ORAI1
Megakaryocytes	EXOSC4
Megakaryocytes	ASRGL1
Megakaryocytes	NUTM2A-AS1
Megakaryocytes	SIAH2
Megakaryocytes	SSBP2
Megakaryocytes	CALM2
Megakaryocytes	AC093673.5
Megakaryocytes	HEXIM1
Megakaryocytes	ZFAND3
Megakaryocytes	HPCAL1
Megakaryocytes	COMMD7
Megakaryocytes	FBXW9
Megakaryocytes	SLC37A1
Megakaryocytes	RNF10
Megakaryocytes	NCK2
Megakaryocytes	ABI1
Megakaryocytes	CD47
Megakaryocytes	LIPA
Megakaryocytes	LRRFIP2
Megakaryocytes	AC084018.1
Megakaryocytes	TMEM106C
Megakaryocytes	VAPB
Megakaryocytes	LYN
Megakaryocytes	AMIGO2
Megakaryocytes	TBC1D15
Megakaryocytes	ANXA7
Megakaryocytes	ATF4
Megakaryocytes	C11orf21
Megakaryocytes	PTPRA
Megakaryocytes	CCS
Megakaryocytes	ARL8B
Megakaryocytes	GOLGA2
Megakaryocytes	ABTB1
Megakaryocytes	RGCC
Megakaryocytes	DBNL
Megakaryocytes	GTF3C6
Megakaryocytes	EPS15L1
Megakaryocytes	TBXAS1
Megakaryocytes	AP1S2
Megakaryocytes	TMEM60
Megakaryocytes	TVP23B
Megakaryocytes	VAPA
Megakaryocytes	CDK5RAP2
Megakaryocytes	EIF1B
Megakaryocytes	PGD
Megakaryocytes	TBC1D20
Megakaryocytes	2019-09-07
Megakaryocytes	VPS37B
Megakaryocytes	MINK1
Megakaryocytes	CLTA
Megakaryocytes	IPO11
Megakaryocytes	NDUFA4
Megakaryocytes	CALM1
Megakaryocytes	STX7
Megakaryocytes	FCER1G
Megakaryocytes	ELK3
Megakaryocytes	HMGN1
Megakaryocytes	MTRNR2L12
Megakaryocytes	N4BP2L1
Megakaryocytes	ARF4
Megakaryocytes	ARMCX3
Megakaryocytes	EIF2B2
Megakaryocytes	KCNK6
Megakaryocytes	DCTN2
Megakaryocytes	ENO2
Megakaryocytes	SNAP29
Megakaryocytes	SESTD1
Megakaryocytes	TMOD3
Megakaryocytes	SLBP
Megakaryocytes	SERPINB6
Megakaryocytes	PCNP
Megakaryocytes	BRK1
Megakaryocytes	RP11-1398P2.1
Megakaryocytes	PCMT1
Megakaryocytes	BICD2
Megakaryocytes	PDK1
Megakaryocytes	NPRL3
Megakaryocytes	CAPN2
Megakaryocytes	ACTR10
Megakaryocytes	KAT6A
Megakaryocytes	MXD1
Megakaryocytes	ASAP1
Megakaryocytes	SLC35D2
Megakaryocytes	PHF20L1
Megakaryocytes	RP11-395A13.2
Megakaryocytes	FYB
Megakaryocytes	RYBP
Megakaryocytes	GNAQ
Megakaryocytes	WDR13
Megakaryocytes	ATP5S
Megakaryocytes	HHEX
Megakaryocytes	KLHL5
Megakaryocytes	MADD
Megakaryocytes	PRDX5
Megakaryocytes	CD82
Megakaryocytes	RAB1A
Megakaryocytes	STRADB
Megakaryocytes	RNF8
Megakaryocytes	KIFAP3
Megakaryocytes	NRD1
Megakaryocytes	TMEM120B
Megakaryocytes	GDI1
Megakaryocytes	VGLL4
Megakaryocytes	CMAS
Megakaryocytes	FLI1
Megakaryocytes	ST3GAL4
Megakaryocytes	SLMAP
Megakaryocytes	MTRF1L
Megakaryocytes	STRAP
Megakaryocytes	COTL1
Megakaryocytes	BRD3
Megakaryocytes	TWF2
Megakaryocytes	RALB
Megakaryocytes	TMEM185A
Megakaryocytes	MAP1LC3B
Megakaryocytes	ATP6V0E1
Megakaryocytes	FAM104A
Megakaryocytes	2019-09-02
Megakaryocytes	USP20
Megakaryocytes	DYNLRB1
Megakaryocytes	YBX3
Megakaryocytes	VTI1B
Megakaryocytes	GSAP
Megakaryocytes	DLST
Megakaryocytes	BBC3
Megakaryocytes	TNFAIP8L1
Megakaryocytes	C14orf119
Megakaryocytes	USP10
Megakaryocytes	UBB
Megakaryocytes	HSBP1
Megakaryocytes	BNIP3L
Megakaryocytes	CRBN
Megakaryocytes	SH2B2
Megakaryocytes	CYTH2
Megakaryocytes	ASH2L
Megakaryocytes	AMFR
Megakaryocytes	CAAP1
Megakaryocytes	IFI27L2
Megakaryocytes	MEA1
Megakaryocytes	NAP1L4
Megakaryocytes	VPS28
Megakaryocytes	PIK3CB
Megakaryocytes	ELF1
Megakaryocytes	MTSS1
Megakaryocytes	PAPSS1
Megakaryocytes	IQGAP2
Monocytes	S100A8
Monocytes	S100A9
Monocytes	LYZ
Monocytes	RP11-1143G9.4
Monocytes	S100A12
Monocytes	FCN1
Monocytes	IL8
Monocytes	CST3
Monocytes	VCAN
Monocytes	TYROBP
Monocytes	MNDA
Monocytes	CSTA
Monocytes	CTSS
Monocytes	NEAT1
Monocytes	CD14
Monocytes	LGALS1
Monocytes	FTL
Monocytes	TYMP
Monocytes	AIF1
Monocytes	MS4A6A
Monocytes	LGALS2
Monocytes	GPX1
Monocytes	LST1
Monocytes	AP1S2
Monocytes	CCL3
Monocytes	KLF4
Monocytes	S100A6
Monocytes	S100A11
Monocytes	CSF3R
Monocytes	SERPINA1
Monocytes	GRN
Monocytes	PSAP
Monocytes	FGL2
Monocytes	IL1B
Monocytes	FCER1G
Monocytes	G0S2
Monocytes	CLEC7A
Monocytes	CFD
Monocytes	SAT1
Monocytes	FOSB
Monocytes	JUND
Monocytes	MCL1
Monocytes	TSPO
Monocytes	CYBB
Monocytes	TKT
Monocytes	SOD2
Monocytes	CFP
Monocytes	DUSP6
Monocytes	FTH1
Monocytes	RGS2
Monocytes	MPEG1
Monocytes	S100A4
Monocytes	SPI1
Monocytes	TNFSF13B
Monocytes	NPC2
Monocytes	NAMPT
Monocytes	GSTP1
Monocytes	SRGN
Monocytes	IER3
Monocytes	CD36
Monocytes	VIM
Monocytes	MIR24-2
Monocytes	RNF130
Monocytes	COTL1
Monocytes	STXBP2
Monocytes	BLVRB
Monocytes	CD68
Monocytes	RBP7
Monocytes	CEBPD
Monocytes	NUP214
Monocytes	FCGRT
Monocytes	PYCARD
Monocytes	APLP2
Monocytes	CPVL
Monocytes	CTSD
Monocytes	FOS
Monocytes	NFKBIA
Monocytes	PLAUR
Monocytes	KCTD12
Monocytes	NCF1
Monocytes	LINC00936
Monocytes	NCF2
Monocytes	LGALS3
Monocytes	RNASE6
Monocytes	TALDO1
Monocytes	GAPDH
Monocytes	C14orf2
Monocytes	CLEC12A
Monocytes	PLBD1
Monocytes	SLC7A7
Monocytes	CD302
Monocytes	TMEM176B
Monocytes	ASAH1
Monocytes	AP2S1
Monocytes	CAPG
Monocytes	MT-CO1
Monocytes	CTSZ
Monocytes	RAB31
Monocytes	C4orf48
Monocytes	ATP6V0B
Monocytes	SLC11A1
Monocytes	ASGR1
Monocytes	RAC1
Monocytes	FOLR3
Monocytes	NFKBIZ
Monocytes	TGFBI
Monocytes	AMICA1
Monocytes	RAB11FIP1
Monocytes	FPR1
Monocytes	TREM1
Monocytes	H3F3A
Monocytes	GCA
Monocytes	PTPRE
Monocytes	MAFB
Monocytes	CLEC4A
Monocytes	AHNAK
Monocytes	HLA-DRA
Monocytes	LTA4H
Monocytes	MARCKS
Monocytes	MGST1
Monocytes	LY86
Monocytes	IGSF6
Monocytes	SDCBP
Monocytes	ANXA1
Monocytes	OAZ1
Monocytes	CDA
Monocytes	EREG
Monocytes	FGR
Monocytes	SGK1
Monocytes	CD93
Monocytes	ZEB2
Monocytes	AGTRAP
Monocytes	ZFAND5
Monocytes	ANXA2
Monocytes	HLA-DRB1
Monocytes	C10orf54
Monocytes	CTSB
[truncated: 2,340 more rows]

## Sheet: DICE
Module.Name	GeneName
B_naive	7SK
B_naive	AASS
B_naive	AB019440.1
B_naive	ABCB4
B_naive	ABHD17AP5
B_naive	ABHD17B
B_naive	AC002059.10
B_naive	AC002400.1
B_naive	AC002480.2
B_naive	AC002480.3
B_naive	AC002480.4
B_naive	AC002480.5
B_naive	AC003090.1
B_naive	AC003665.1
B_naive	AC003682.16
B_naive	AC004017.1
B_naive	AC005083.1
B_naive	AC005822.1
B_naive	AC006116.1
B_naive	AC006116.12
B_naive	AC006116.24
B_naive	AC006129.4
B_naive	AC007040.3
B_naive	AC007204.1
B_naive	AC007228.11
B_naive	AC007365.2
B_naive	AC007381.2
B_naive	AC007381.3
B_naive	AC007386.2
B_naive	AC007386.3
B_naive	AC007386.4
B_naive	AC007551.1
B_naive	AC007879.2
B_naive	AC007879.3
B_naive	AC007879.5
B_naive	AC007879.7
B_naive	AC007880.1
B_naive	AC009228.1
B_naive	AC009299.2
B_naive	AC009313.1
B_naive	AC009970.1
B_naive	AC010086.1
B_naive	AC010149.4
B_naive	AC010458.1
B_naive	AC010733.5
B_naive	AC010883.5
B_naive	AC012065.7
B_naive	AC012123.1
B_naive	AC012368.1
B_naive	AC016405.2
B_naive	AC016906.1
B_naive	AC017078.1
B_naive	AC018359.1
B_naive	AC018867.1
B_naive	AC019181.2
B_naive	AC019181.3
B_naive	AC020594.5
B_naive	AC022007.5
B_naive	AC022182.1
B_naive	AC022182.2
B_naive	AC027320.1
B_naive	AC034193.5
B_naive	AC062029.1
B_naive	AC067742.1
B_naive	AC068282.3
B_naive	AC068643.1
B_naive	AC072031.1
B_naive	AC072062.1
B_naive	AC073043.1
B_naive	AC073052.1
B_naive	AC073072.5
B_naive	AC078816.1
B_naive	AC079199.2
B_naive	AC079767.4
B_naive	AC079776.7
B_naive	AC083884.8
B_naive	AC091493.2
B_naive	AC092159.2
B_naive	AC092597.3
B_naive	AC092667.2
B_naive	AC093267.1
B_naive	AC093788.1
B_naive	AC096579.7
B_naive	AC104134.2
B_naive	AC107079.1
B_naive	AC110299.5
B_naive	AC110611.1
B_naive	AC114752.2
B_naive	AC123023.1
B_naive	AC126365.1
B_naive	AC144522.1
B_naive	ACSM1
B_naive	ADAM19
B_naive	ADAM28
B_naive	ADARB1
B_naive	AF127936.5
B_naive	AFF3
B_naive	AGPAT5
B_naive	AHNAK2
B_naive	AIDA
B_naive	AIM1L
B_naive	AKAP2
B_naive	AKAP6
B_naive	AL109947.2
B_naive	AL117209.1
B_naive	AL121985.1
B_naive	AL122127.25
B_naive	AL122127.3
B_naive	AL136218.1
B_naive	AL158155.1
B_naive	AL359314.1
B_naive	AL365331.2
B_naive	AL512290.1
B_naive	AL590113.1
B_naive	AL596137.1
B_naive	AL627171.2
B_naive	AL928768.3
B_naive	ALS2CR11
B_naive	ALS2CR12
B_naive	ANGPT2
B_naive	ANGPTL1
B_naive	ANKAR
B_naive	ANKRD18DP
B_naive	ANKRD32
B_naive	ANKRD33B
B_naive	ANKRD44-IT1
B_naive	AP000442.1
B_naive	AP000908.1
B_naive	AP001056.1
B_naive	AP001057.1
B_naive	AP001058.3
B_naive	AP001059.5
B_naive	AP001062.9
B_naive	AP001350.1
B_naive	AP002381.2
B_naive	AP003068.18
B_naive	AP003068.23
B_naive	AP1S3
B_naive	APBB2
B_naive	APPL1
B_naive	AREG
B_naive	ARHGAP17
B_naive	ARHGAP20
B_naive	ARHGAP24
B_naive	ARHGAP39
B_naive	ARHGAP42
B_naive	ARID5B
B_naive	ARPP19
B_naive	ASB14
B_naive	ASH2LP1
B_naive	ATF7IP
B_naive	ATP10D
B_naive	ATP5F1P1
B_naive	ATP5G2P3
B_naive	ATP6V1C2
B_naive	ATP8B1
B_naive	BACE2
B_naive	BACH2
B_naive	BANK1
B_naive	BCAR3
B_naive	BCL11A
B_naive	BCL7A
B_naive	BEND4
B_naive	BEND5
B_naive	BHLHE41
B_naive	BIRC3
B_naive	BLK
B_naive	BLNK
B_naive	BMP3
B_naive	BMP6
B_naive	BMP6P1
B_naive	BMS1P20
B_naive	BRCA2
B_naive	BTLA
B_naive	BTN2A2
B_naive	BTNL2
B_naive	BTNL9
B_naive	C10orf111
B_naive	C11orf24
B_naive	C11orf34
B_naive	C11orf80
B_naive	C12orf42
B_naive	C15orf57
B_naive	C16orf3
B_naive	C16orf74
B_naive	C19orf18
B_naive	C1orf115
B_naive	C1orf186
B_naive	C1orf220
B_naive	C1orf227
B_naive	C20orf195
B_naive	C22orf24
B_naive	C6orf10
B_naive	C7orf13
B_naive	C7orf71
B_naive	C8orf37
B_naive	CABYR
B_naive	CACNA1F
B_naive	CAMK2D
B_naive	CAPN14
B_naive	CAPN3
B_naive	CASC5
B_naive	CAV1
B_naive	CBLN3
B_naive	CCDC106
B_naive	CCDC122
B_naive	CCDC42
B_naive	CCDC50
B_naive	CCDC62
B_naive	CCNB2
B_naive	CCND1
B_naive	CCR6
B_naive	CCSER1
B_naive	CD19
B_naive	CD200
B_naive	CD22
B_naive	CD24P4
B_naive	CD37
B_naive	CD40
B_naive	CD69
B_naive	CD72
B_naive	CD79A
B_naive	CD79B
B_naive	CD83
B_naive	CDCA7L
B_naive	CDK14
B_naive	CECR2
B_naive	CELSR1
B_naive	CEP112
B_naive	CHD7
B_naive	CHL1
B_naive	CHL1-AS1
B_naive	CHPT1
B_naive	CIITA
B_naive	CIR1P2
B_naive	CLCN4
B_naive	CLEC17A
B_naive	CLEC4C
B_naive	CLECL1
B_naive	CLIC4
B_naive	CLLU1OS
B_naive	CLNK
B_naive	CNN3
B_naive	CNR1
B_naive	CNR2
B_naive	CNTNAP2
B_naive	COBLL1
B_naive	COCH
B_naive	COL19A1
B_naive	COL4A3
B_naive	COL4A4
B_naive	COL9A1
B_naive	COLCA1
B_naive	COLCA2
B_naive	CORO2B
B_naive	CP
B_naive	CPNE5
B_naive	CR2
B_naive	CRIP3
B_naive	CSNK1G3
B_naive	CSRP2
B_naive	CTA-150C2.20
B_naive	CTA-204B4.2
B_naive	CTA-250D10.23
B_naive	CTB-102L5.7
B_naive	CTB-102L5.8
B_naive	CTB-193M12.1
B_naive	CTB-36H16.2
B_naive	CTC-260E6.10
B_naive	CTC-260E6.8
B_naive	CTC-265F19.1
B_naive	CTC-265F19.3
B_naive	CTC-301O7.4
B_naive	CTC-428G20.2
B_naive	CTC-450M9.1
B_naive	CTC-459F4.1
B_naive	CTC-467M3.1
B_naive	CTC-512J12.7
B_naive	CTC-512J14.1
B_naive	CTC-524C5.2
B_naive	CTC-559E9.12
B_naive	CTD-2011F17.2
B_naive	CTD-2013N24.2
B_naive	CTD-2017D11.3
B_naive	CTD-2026D20.2
B_naive	CTD-2162K18.5
B_naive	CTD-2184D3.6
B_naive	CTD-2184D3.7
B_naive	CTD-2215E18.1
B_naive	CTD-2215E18.2
B_naive	CTD-2215E18.3
B_naive	CTD-2232E5.2
B_naive	CTD-2245F17.2
B_naive	CTD-2319I12.1
B_naive	CTD-2319I12.2
B_naive	CTD-2325P2.3
B_naive	CTD-2325P2.4
B_naive	CTD-2368P22.1
B_naive	CTD-2516F10.2
B_naive	CTD-2525I3.6
B_naive	CTD-2540L5.6
B_naive	CTD-2541M15.1
B_naive	CTD-2541M15.3
B_naive	CTD-2555O16.1
B_naive	CTD-2576D5.4
B_naive	CTD-2607J13.1
B_naive	CTD-2611O12.7
B_naive	CTD-2611O12.8
B_naive	CTD-3018O17.3
B_naive	CTD-3037G24.3
B_naive	CTD-3037G24.4
B_naive	CTD-3105H18.11
B_naive	CTD-3105H18.8
B_naive	CTD-3105H18.9
B_naive	CTD-3131K8.3
B_naive	CTD-3224K15.3
B_naive	CTGF
B_naive	CXCR5
B_naive	CXorf57
B_naive	CYB561A3
B_naive	CYCSP10
B_naive	CYP2C8
B_naive	DACH2
B_naive	DAZL
B_naive	DBNDD1
B_naive	DCLK2
B_naive	DDR1
B_naive	DDX47
B_naive	DENND4A
B_naive	DENND5B
B_naive	DERL3
B_naive	DEXI
B_naive	DFNB31
B_naive	DHTKD1
B_naive	DIRAS1
B_naive	DISP1
B_naive	DMXL1
B_naive	DNAH11
B_naive	DNASE1L3
B_naive	DNMT3L
B_naive	DPF3
B_naive	DPPA4
B_naive	DPRXP1
B_naive	DSN1
B_naive	DSP
B_naive	DTWD2
B_naive	DTX1
B_naive	DTX4
B_naive	DUTP2
B_naive	DYRK4
B_naive	E2F5
B_naive	EBF1
B_naive	EEF1A2
B_naive	EFCAB12
B_naive	EFCAB13
B_naive	EFCAB5
B_naive	EFHC1
B_naive	EGOT
B_naive	EIF1B
B_naive	EIF2AK3
B_naive	ELOVL5
B_naive	EML6
B_naive	ENAH
B_naive	ENAM
B_naive	ENPP1
B_naive	ENPP7P2
B_naive	EPB41L2
B_naive	EPN2
B_naive	EQTN
B_naive	EZR
B_naive	EZR-AS1
B_naive	FADS3
B_naive	FAM111B
B_naive	FAM129C
B_naive	FAM154B
B_naive	FAM177B
B_naive	FAM183B
B_naive	FAM214A
B_naive	FAM3C
B_naive	FAM3C2
B_naive	FAM65C
B_naive	FAM69B
B_naive	FAM81A
B_naive	FAM81B
B_naive	FANCD2
B_naive	FBXO10
B_naive	FCER2
B_naive	FCGR2B
B_naive	FCHSD2
B_naive	FCRL1
B_naive	FCRL2
B_naive	FCRL5
B_naive	FCRLA
B_naive	FFAR1
B_naive	FGF2
B_naive	FNBP1L
B_naive	FOXP1-IT1
B_naive	FSCN2
B_naive	GABPB1
B_naive	GABPB1-AS1
B_naive	GABRB2
B_naive	GAPDHP42
B_naive	GATM
B_naive	GCM1
B_naive	GCOM1
B_naive	GDF7
B_naive	GEN1
B_naive	GGA2
B_naive	GH1
B_naive	GLYATL1
B_naive	GLYATL1P1
B_naive	GLYATL1P3
B_naive	GLYATL1P4
B_naive	GNB5
B_naive	GNG11
B_naive	GNG7
B_naive	GPC4
B_naive	GPLD1
B_naive	GPM6A
B_naive	GPR146
B_naive	GPR160
B_naive	GRAMD1C
B_naive	GYLTL1B
B_naive	GYPE
B_naive	HCG23
B_naive	HCG24
B_naive	HDAC9
B_naive	HECTD2
B_naive	HHIPL2
B_naive	HHLA2
B_naive	HIF1AP1
B_naive	HIP1R
B_naive	HIST1H2BN
B_naive	HLA-DMB
B_naive	HLA-DOA
B_naive	HLA-DOB
B_naive	HLA-DPA2
B_naive	HLA-DPB2
B_naive	HLA-DQA1
B_naive	HLA-DQA2
B_naive	HLA-DQB1
B_naive	HLA-DQB1-AS1
B_naive	HLA-DQB2
B_naive	HLA-L
B_naive	HMGB1P20
B_naive	HMGB1P21
B_naive	HNRNPA1P27
B_naive	HNRNPA1P70
B_naive	HOMER2
B_naive	HRK
B_naive	HS3ST1
B_naive	hsa-mir-4538
B_naive	hsa-mir-5195
B_naive	HTR3A
B_naive	HTRA4
B_naive	HVCN1
B_naive	IFNG-AS1
B_naive	IFNLR1
B_naive	IFT57
B_naive	IGFBP4
B_naive	IGHA1
B_naive	IGHA2
B_naive	IGHD
B_naive	IGHD1-1
B_naive	IGHD1-20
B_naive	IGHD3-16
B_naive	IGHD4-17
B_naive	IGHD5-18
B_naive	IGHD6-19
B_naive	IGHE
B_naive	IGHG1
B_naive	IGHG2
B_naive	IGHG3
B_naive	IGHGP
B_naive	IGHJ1P
B_naive	IGHJ2
B_naive	IGHJ3
B_naive	IGHJ6
B_naive	IGHM
B_naive	IGHV1-12
B_naive	IGHV1-14
B_naive	IGHV1-17
B_naive	IGHV1-18
B_naive	IGHV1-2
B_naive	IGHV1-24
B_naive	IGHV1-3
B_naive	IGHV1-46
B_naive	IGHV1-58
B_naive	IGHV1-67
B_naive	IGHV1-69
B_naive	IGHV1-8
B_naive	IGHV2-10
B_naive	IGHV2-26
B_naive	IGHV2-5
B_naive	IGHV2-70
B_naive	IGHV3-11
B_naive	IGHV3-13
B_naive	IGHV3-15
B_naive	IGHV3-20
B_naive	IGHV3-21
B_naive	IGHV3-22
B_naive	IGHV3-23
B_naive	IGHV3-30
B_naive	IGHV3-33
B_naive	IGHV3-38
B_naive	IGHV3-43
B_naive	IGHV3-48
B_naive	IGHV3-49
B_naive	IGHV3-52
B_naive	IGHV3-53
B_naive	IGHV3-64
B_naive	IGHV3-65
B_naive	IGHV3-66
B_naive	IGHV3-7
B_naive	IGHV3-71
B_naive	IGHV3-72
B_naive	IGHV3-73
B_naive	IGHV3-74
B_naive	IGHV3-9
B_naive	IGHV4-28
B_naive	IGHV4-31
B_naive	IGHV4-34
B_naive	IGHV4-39
B_naive	IGHV4-4
B_naive	IGHV4-55
B_naive	IGHV4-59
B_naive	IGHV4-61
B_naive	IGHV4OR15-8
B_naive	IGHV5-51
B_naive	IGHV5-78
B_naive	IGHV6-1
B_naive	IGHV7-27
B_naive	IGHV7-81
B_naive	IGHVIII-76-1
B_naive	IGJ
B_naive	IGKJ3
B_naive	IGKJ4
B_naive	IGKJ5
B_naive	IGKV1-12
B_naive	IGKV1-16
B_naive	IGKV1-17
B_naive	IGKV1-27
B_naive	IGKV1-5
B_naive	IGKV1-6
B_naive	IGKV1-8
B_naive	IGKV1-9
B_naive	IGKV1D-12
B_naive	IGKV1D-13
B_naive	IGKV1D-16
B_naive	IGKV1D-17
B_naive	IGKV1D-43
B_naive	IGKV1D-8
B_naive	IGKV2-18
B_naive	IGKV2-24
B_naive	IGKV2-26
B_naive	IGKV2-29
B_naive	IGKV2-30
B_naive	IGKV2D-24
B_naive	IGKV2D-26
B_naive	IGKV2D-29
B_naive	IGKV2D-30
B_naive	IGKV3-11
B_naive	IGKV3-15
B_naive	IGKV3-20
B_naive	IGKV3-7
B_naive	IGKV3D-11
B_naive	IGKV3D-20
B_naive	IGKV4-1
B_naive	IGKV5-2
B_naive	IGKV6-21
B_naive	IGKV6D-21
B_naive	IGKV7-3
B_naive	IGLC2
B_naive	IGLC3
B_naive	IGLC4
B_naive	IGLC5
B_naive	IGLC6
B_naive	IGLC7
B_naive	IGLJ2
B_naive	IGLJ3
B_naive	IGLL5
B_naive	IGLV1-36
B_naive	IGLV1-40
B_naive	IGLV1-41
B_naive	IGLV1-44
B_naive	IGLV1-47
B_naive	IGLV1-50
B_naive	IGLV1-51
B_naive	IGLV1-62
B_naive	IGLV10-54
B_naive	IGLV2-11
B_naive	IGLV2-14
B_naive	IGLV2-18
B_naive	IGLV2-23
B_naive	IGLV2-5
B_naive	IGLV2-8
B_naive	IGLV3-1
B_naive	IGLV3-10
B_naive	IGLV3-16
B_naive	IGLV3-19
B_naive	IGLV3-21
B_naive	IGLV3-22
B_naive	IGLV3-24
B_naive	IGLV3-25
B_naive	IGLV3-27
B_naive	IGLV4-3
B_naive	IGLV4-60
B_naive	IGLV4-69
B_naive	IGLV5-37
B_naive	IGLV5-45
B_naive	IGLV5-48
B_naive	IGLV6-57
B_naive	IGLV7-43
B_naive	IGLV7-46
B_naive	IGLV8-61
B_naive	IGLV9-49
B_naive	IGLVI-63
B_naive	IGLVI-70
B_naive	IGLVV-58
B_naive	IL12A
B_naive	IL22
B_naive	IL26
B_naive	IL4R
B_naive	IL6
B_naive	IL7
B_naive	IL9RP3
B_naive	ILDR1
B_naive	INPP5F
B_naive	IRF4
B_naive	IRF8
B_naive	ISG20
B_naive	ITPR1
B_naive	JAM2
B_naive	KB-1507C5.3
B_naive	KB-431C1.3
B_naive	KB-431C1.4
B_naive	KBTBD8
B_naive	KCNA6
B_naive	KCNG1
B_naive	KCNH8
B_naive	KCNIP2
B_naive	KCNIP2-AS1
B_naive	KHDRBS2
B_naive	KIAA0040
B_naive	KIAA0125
B_naive	KIAA0226L
B_naive	KIAA1407
B_naive	KIAA1683
B_naive	KIAA2018
B_naive	KIF20B
B_naive	KLF8
B_naive	KLHL14
B_naive	KLHL22-IT1
B_naive	KMO
B_naive	KRT18P7
B_naive	KRTAP4-6
B_naive	KRTAP5-9
B_naive	L1CAM
B_naive	LA16c-329F2.1
B_naive	LA16c-390E6.3
B_naive	LAMA5
B_naive	LAMC1
B_naive	LAMTOR3P2
B_naive	LARGE
B_naive	LCN8
B_naive	LDHAL6B
B_naive	LGALSL
B_naive	LGR4
B_naive	LIG4
B_naive	LILRA4
B_naive	LINC00412
B_naive	LINC00494
B_naive	LINC00617
B_naive	LINC00662
B_naive	LINC00865
B_naive	LINC00926
B_naive	LINC01013
B_naive	LINC01058
B_naive	LIX1
B_naive	LL0XNC01-131B10.2
B_naive	LL22NC03-30E12.10
B_naive	LL22NC03-30E12.11
B_naive	LL22NC03-30E12.13
B_naive	LL22NC03-80A10.11
B_naive	LL22NC03-80A10.6
B_naive	LL22NC03-88E1.17
B_naive	LMLN-AS1
B_naive	LOXL4
B_naive	LRCH1
B_naive	LRP2BP
B_naive	LRRC18
B_naive	LRRC34
B_naive	LRRC66
B_naive	LRRN2
B_naive	LRRTM2
B_naive	LYPD6B
B_naive	MACC1
B_naive	MACROD2
B_naive	MAMLD1
B_naive	MAP2
B_naive	MAP3K9
B_naive	2019-03-02
B_naive	2019-03-03
B_naive	MATN1
B_naive	MATN1-AS1
B_naive	MBD4
B_naive	MDM4
B_naive	MEF2C
B_naive	MEF2C-AS1
B_naive	METTL8
B_naive	MFN1
B_naive	MGAT3
B_naive	MGAT5
B_naive	MICAL3
B_naive	MID1
B_naive	MIR1271
B_naive	MIR155HG
B_naive	MIR17HG
B_naive	MIR186
B_naive	MIR1910
B_naive	MIR2116
B_naive	MIR3136
B_naive	MIR3146
B_naive	MIR3150B
B_naive	MIR3158-1
B_naive	MIR3679
B_naive	MIR3682
B_naive	MIR378I
B_naive	MIR3926-2
B_naive	MIR3941
B_naive	MIR4420
B_naive	MIR4424
B_naive	MIR4446
B_naive	MIR4451
B_naive	MIR4476
B_naive	MIR4491
B_naive	MIR4540
B_naive	MIR4639
B_naive	MIR4645
B_naive	MIR4659B
B_naive	MIR4712
B_naive	MIR5196
B_naive	MIR548AA1
B_naive	MIR548AK
B_naive	MIR548O
B_naive	MIR563
B_naive	MIR5685
B_naive	MIR579
B_naive	MIR582
B_naive	MIR600HG
B_naive	MIR648
B_naive	MKLN1-AS1
B_naive	MMD
B_naive	MME
B_naive	MMRN1
B_naive	MOB3B
B_naive	MOXD1
B_naive	MS4A1
B_naive	MSH4
B_naive	MTND3P5
B_naive	MTND4P9
B_naive	MTND5P5
B_naive	MTRNR2L8
B_naive	MYBL2
B_naive	MYBPC2
B_naive	MYO1B
B_naive	MYO1C
B_naive	MYO1E
B_naive	MYOT
B_naive	MZB1
B_naive	NAV2
B_naive	NBPF13P
B_naive	NDUFB1P2
B_naive	NECAB1
B_naive	NEK8
B_naive	NETO1
B_naive	NIPAL4
B_naive	NIPSNAP3B
B_naive	NKX6-3
B_naive	NLRP4
B_naive	NLRP9
B_naive	NOC3L
B_naive	NONOP2
B_naive	NOX1
B_naive	NPHP1
B_naive	NPM1P25
B_naive	NPY6R
B_naive	NSUN7
B_naive	NT5DC3
B_naive	NUP88
B_naive	NXF5
B_naive	NXPH4
B_naive	ODC1
B_naive	OLFML1
B_naive	OLFML2A
B_naive	OR13A1
B_naive	OR2AK2
B_naive	OR52N3P
B_naive	OR52N4
B_naive	OR52P1P
B_naive	OR52U1P
B_naive	OR56B1
B_naive	OR56B2P
B_naive	ORAI2
B_naive	OSBPL10
B_naive	OSBPL10-AS1
B_naive	P2RX5
B_naive	P2RX5-TAX1BP3
B_naive	P2RY10
B_naive	P2RY14
B_naive	PAIP2B
B_naive	PALD1
B_naive	PARM1
B_naive	PAWR
B_naive	PAX5
B_naive	PCDH9
B_naive	PDCL3P5
B_naive	PDE7B
B_naive	PDLIM1
B_naive	PDLIM1P1
B_naive	PEG10
B_naive	PGAM1P7
B_naive	PGBD4
B_naive	PHF16
B_naive	PI15
B_naive	PIH1
B_naive	PIK3C2B
B_naive	PIP5K1B
B_naive	PKD2L2
B_naive	PKIG
B_naive	PLA2G2D
B_naive	PLCE1
B_naive	PLCL2-AS1
B_naive	PLD5
B_naive	PLEKHA2
B_naive	PLEKHG1
B_naive	PMEPA1
B_naive	PMFBP1
B_naive	PNOC
B_naive	PNPLA7
B_naive	POLR3DP1
B_naive	POU2AF1
B_naive	POU2F1
B_naive	POU3F1
B_naive	PPAPDC1B
B_naive	PPFIBP1
B_naive	PPIL6
B_naive	PPM1K
B_naive	PPP1R14A
B_naive	PRAMENP
B_naive	PRCD
B_naive	PRDM2
B_naive	PRDM4
B_naive	PRDM8
B_naive	PRED58
B_naive	PRICKLE1
B_naive	PRKCE
B_naive	PRSS45
B_naive	PSD3
B_naive	PTMAP8
B_naive	PTP4A1P3
B_naive	PTPRK
B_naive	PWP1
B_naive	QRSL1
B_naive	QSOX2
B_naive	RAB30
B_naive	RAB5CP1
B_naive	RABEP1
B_naive	RABEP2
B_naive	RALGPS2
B_naive	RAPGEF5
B_naive	RASGRP3
B_naive	RASL10A
B_naive	RCN2
B_naive	REL
B_naive	RFX5
B_naive	RGS7
B_naive	RHBDD1
B_naive	RHPN2
B_naive	RIMBP2
B_naive	RIMKLBP2
B_naive	RN7SKP110
B_naive	RN7SL119P
B_naive	RN7SL211P
B_naive	RN7SL337P
B_naive	RN7SL413P
B_naive	RN7SL42P
B_naive	RN7SL452P
B_naive	RN7SL526P
B_naive	RN7SL663P
B_naive	RN7SL749P
B_naive	RN7SL775P
B_naive	RN7SL812P
B_naive	RN7SL834P
B_naive	RN7SL842P
B_naive	RNA5SP111
B_naive	RNA5SP241
B_naive	RNA5SP260
B_naive	RNA5SP344
B_naive	RNA5SP365
B_naive	RNA5SP460
B_naive	RNA5SP477
B_naive	RNA5SP492
B_naive	RNA5SP69
B_naive	RNGTT
B_naive	RNU1-136P
B_naive	RNU1-32P
B_naive	RNU1-63P
B_naive	RNU1-73P
B_naive	RNU2-28P
B_naive	RNU2-3P
B_naive	RNU2-69P
B_naive	RNU2-6P
B_naive	RNU2-70P
B_naive	RNU4-51P
B_naive	RNU4-78P
B_naive	RNU5A-3P
B_naive	RNU6-1069P
B_naive	RNU6-1091P
B_naive	RNU6-118P
B_naive	RNU6-1223P
B_naive	RNU6-1274P
B_naive	RNU6-204P
B_naive	RNU6-216P
B_naive	RNU6-218P
B_naive	RNU6-272P
B_naive	RNU6-285P
B_naive	RNU6-307P
B_naive	RNU6-313P
B_naive	RNU6-388P
B_naive	RNU6-516P
B_naive	RNU6-517P
B_naive	RNU6-537P
B_naive	RNU6-541P
B_naive	RNU6-618P
B_naive	RNU6-63P
B_naive	RNU6-672P
B_naive	RNU6-722P
B_naive	RNU6-767P
B_naive	RNU6-786P
B_naive	RNU6-795P
B_naive	RNU6-821P
B_naive	RNU6-875P
B_naive	RNU6-915P
B_naive	RNU6-922P
B_naive	RNU7-71P
B_naive	RP1-12G14.6
B_naive	RP1-148H17.1
B_naive	RP1-150O5.3
B_naive	RP1-228H13.1
B_naive	RP1-240B8.3
B_naive	RP1-249H1.3
B_naive	RP1-249I4.2
B_naive	RP1-313I6.12
B_naive	RP1-34L19.1
B_naive	RP1-5O6.4
B_naive	RP1-60O19.2
B_naive	RP1-67A8.3
B_naive	RP1-71H24.4
B_naive	RP11-1023P17.2
B_naive	RP11-102N12.3
B_naive	RP11-1036E20.10
B_naive	RP11-1036E20.9
B_naive	RP11-105N14.1
B_naive	RP11-1070N10.7
B_naive	RP11-111A22.1
B_naive	RP11-113K21.1
B_naive	RP11-1149O23.3
B_naive	RP11-114O18.1
B_naive	RP11-1167A19.2
B_naive	RP11-116A1.1
B_naive	RP11-117L5.4
B_naive	RP11-120K9.2
B_naive	RP11-122A3.2
B_naive	RP11-12J10.3
B_naive	RP11-131L23.1
B_naive	RP11-135A1.2
B_naive	RP11-136K14.1
B_naive	RP11-136K14.2
B_naive	RP11-136K14.3
B_naive	RP11-138I18.2
B_naive	RP11-13P5.1
B_naive	RP11-141B14.1
B_naive	RP11-142C4.4
B_naive	RP11-142C4.5
B_naive	RP11-142C4.6
B_naive	RP11-145M9.5
B_naive	RP11-148O21.2
B_naive	RP11-148O21.3
B_naive	RP11-148O21.4
B_naive	RP11-148O21.6
B_naive	RP11-149I23.3
B_naive	RP11-151N17.1
B_naive	RP11-155G15.2
B_naive	RP11-155G15.3
B_naive	RP11-158I9.5
B_naive	RP11-159H10.3
B_naive	RP11-164H13.1
B_naive	RP11-164J13.1
B_naive	RP11-165M1.3
B_naive	RP11-16E12.2
B_naive	RP11-175K6.1
B_naive	RP11-181C21.4
B_naive	RP11-181K3.4
B_naive	RP11-182I10.2
B_naive	RP11-187C18.2
B_naive	RP11-18B3.2
B_naive	RP11-18B3.3
B_naive	RP11-198M15.1
B_naive	RP11-1E1.1
B_naive	RP11-1E3.1
B_naive	RP11-203E8.1
B_naive	RP11-210K20.2
B_naive	RP11-210N13.1
B_naive	RP11-215G15.5
B_naive	RP11-218F10.3
B_naive	RP11-219B4.3
B_naive	RP11-219E7.1
B_naive	RP11-21L19.1
B_naive	RP11-220I1.1
B_naive	RP11-220I1.4
B_naive	RP11-220I1.5
B_naive	RP11-230B22.1
B_naive	RP11-234B24.4
B_naive	RP11-234B24.5
B_naive	RP11-235D19.2
B_naive	RP11-23N2.4
B_naive	RP11-242D8.2
B_naive	RP11-246A10.1
B_naive	RP11-248J18.2
B_naive	RP11-253A20.1
B_naive	RP11-255E6.5
B_naive	RP11-255E6.6
B_naive	RP11-25D3.1
B_naive	RP11-263C24.1
B_naive	RP11-263C24.3
B_naive	RP11-265P11.1
B_naive	RP11-271K11.1
B_naive	RP11-275I14.4
B_naive	RP11-281P23.1
B_naive	RP11-286E11.2
B_naive	RP11-286H15.1
B_naive	RP11-28F1.2
B_naive	RP11-290F5.1
B_naive	RP11-295M3.2
B_naive	RP11-297B17.2
B_naive	RP11-297B17.3
B_naive	RP11-302F12.10
B_naive	RP11-302F12.5
B_naive	RP11-302F12.7
B_naive	RP11-30L15.4
B_naive	RP11-310E22.5
B_naive	RP11-312P12.3
B_naive	RP11-315O6.1
B_naive	RP11-318E3.9
B_naive	RP11-319G9.5
B_naive	RP11-325F22.2
B_naive	RP11-325P15.1
B_naive	RP11-326I11.4
B_naive	RP11-327F22.4
B_naive	RP11-328J14.1
B_naive	RP11-328J6.1
B_naive	RP11-328M4.2
B_naive	RP11-329A14.1
B_naive	RP11-329N22.1
B_naive	RP11-330A16.1
B_naive	RP11-331F9.3
B_naive	RP11-338N10.2
B_naive	RP11-338N10.3
B_naive	RP11-33I11.2
B_naive	RP11-341N2.1
B_naive	RP11-344B23.2
B_naive	RP11-347C18.3
B_naive	RP11-350F16.1
B_naive	RP11-350G13.1
B_naive	RP11-354M20.3
B_naive	RP11-358M11.3
B_naive	RP11-358M11.4
B_naive	RP11-359E7.2
B_naive	RP11-359M6.3
B_naive	RP11-359N11.1
B_naive	RP11-35G9.3
B_naive	RP11-360F5.1
B_naive	RP11-360F5.3
B_naive	RP11-367J7.3
B_naive	RP11-367J7.4
B_naive	RP11-368P15.2
B_naive	RP11-377G16.2
B_naive	RP11-37B2.1
B_naive	RP11-381K20.2
B_naive	RP11-381K20.4
B_naive	RP11-381P6.1
B_naive	RP11-384M15.3
B_naive	RP11-38J22.6
B_naive	RP11-390F4.3
B_naive	RP11-396C23.4
B_naive	RP11-402G3.3
B_naive	RP11-402G3.5
B_naive	RP11-407H12.8
B_naive	RP11-408A13.4
B_naive	RP11-420A6.2
B_naive	RP11-420G6.4
B_naive	RP11-425D10.10
B_naive	RP11-428G5.4
B_naive	RP11-428G5.5
B_naive	RP11-428K3.1
B_naive	RP11-430B1.2
B_naive	RP11-430C7.2
B_naive	RP11-430C7.4
B_naive	RP11-435F17.3
B_naive	RP11-444B24.2
B_naive	RP11-445F6.2
B_naive	RP11-44F21.3
B_naive	RP11-44N11.1
B_naive	RP11-452F19.3
B_naive	RP11-452J21.2
B_naive	RP11-455B3.1
B_naive	RP11-459E5.1
B_naive	RP11-474P2.4
B_naive	RP11-480N24.3
B_naive	RP11-480N24.4
B_naive	RP11-485G7.5
B_naive	RP11-485M7.1
B_naive	RP11-48B14.1
B_naive	RP11-48B3.3
B_naive	RP11-48B3.4
B_naive	RP11-493G17.4
B_naive	RP11-498M15.1
B_naive	RP11-498M5.2
B_naive	RP11-4M23.2
B_naive	RP11-503G7.2
B_naive	RP11-505P4.6
B_naive	RP11-505P4.7
B_naive	RP11-50E11.3
B_naive	RP11-510M2.2
B_naive	RP11-511B23.1
B_naive	RP11-513D5.2
B_naive	RP11-513D5.5
B_naive	RP11-519C12.1
B_naive	RP11-520H16.4
B_naive	RP11-521I2.3
B_naive	RP11-523O18.1
B_naive	RP11-523O18.5
B_naive	RP11-523O18.7
B_naive	RP11-52J3.3
B_naive	RP11-534L6.2
B_naive	RP11-534L6.3
B_naive	RP11-535M15.2
B_naive	RP11-542M13.3
B_naive	RP11-546K22.3
B_naive	RP11-549L6.2
B_naive	RP11-54F2.1
B_naive	RP11-552C15.1
B_naive	RP11-553K8.2
B_naive	RP11-555K12.1
B_naive	RP11-561C5.5
B_naive	RP11-561N12.7
B_naive	RP11-562A8.4
B_naive	RP11-562A8.5
B_naive	RP11-563N6.6
B_naive	RP11-567C2.1
B_naive	RP11-567J24.4
B_naive	RP11-568G11.4
B_naive	RP11-568J23.4
B_naive	RP11-569G9.7
B_naive	RP11-574F11.3
B_naive	RP11-57G22.1
B_naive	RP11-583F2.1
B_naive	RP11-58E21.1
B_naive	RP11-58E21.4
B_naive	RP11-58K22.4
B_naive	RP11-59H7.3
B_naive	RP11-613F22.8
B_naive	RP11-624C23.1
B_naive	RP11-627K11.3
B_naive	RP11-632F7.3
B_naive	RP11-642P15.1
B_naive	RP11-654D12.2
B_naive	RP11-654D12.3
B_naive	RP11-659G9.3
B_naive	RP11-65G9.1
B_naive	RP11-662B19.1
B_naive	RP11-662B19.2
B_naive	RP11-666A8.7
B_naive	RP11-673E1.3
B_naive	RP11-676J15.1
B_naive	RP11-677M14.3
B_naive	RP11-685M7.3
B_naive	RP11-686O6.1
B_naive	RP11-689B22.2
B_naive	RP11-693J15.5
B_naive	RP11-693N9.2
B_naive	RP11-707G14.7
B_naive	RP11-712B9.5
B_naive	RP11-712C19.1
B_naive	RP11-713C5.1
B_naive	RP11-714G18.1
B_naive	RP11-718B12.2
B_naive	RP11-727F15.13
B_naive	RP11-731F5.1
B_naive	RP11-731F5.2
B_naive	RP11-739N20.2
B_naive	RP11-73E17.2
B_naive	RP11-73K9.3
B_naive	RP11-758M4.1
B_naive	RP11-76P2.4
B_naive	RP11-775D22.2
B_naive	RP11-77H9.8
B_naive	RP11-78B10.2
B_naive	RP11-796E2.4
B_naive	RP11-797A18.6
B_naive	RP11-79H23.3
B_naive	RP11-800A3.3
B_naive	RP11-802O23.3
B_naive	RP11-813P10.1
B_naive	RP11-844P9.3
B_naive	RP11-85G20.1
B_naive	RP11-861A13.4
B_naive	RP11-863H1.1
B_naive	RP11-863P13.6
B_naive	RP11-864J10.2
B_naive	RP11-864J10.4
B_naive	RP11-876N24.1
B_naive	RP11-876N24.2
B_naive	RP11-876N24.4
B_naive	RP11-876N24.5
B_naive	RP11-87G24.6
B_naive	RP11-903H12.4
B_naive	RP11-90H3.1
B_naive	RP11-92K15.3
B_naive	RP11-94I2.1
B_naive	RP11-960L18.1
B_naive	RP11-96K19.2
B_naive	RP11-96K19.4
B_naive	RP11-98C1.1
B_naive	RP11-98C1.2
B_naive	RP13-188A5.1
B_naive	RP13-494C23.1
B_naive	RP13-514E23.2
B_naive	RP13-766D20.2
B_naive	RP3-432I18.1
B_naive	RP3-437C15.1
B_naive	RP3-448I9.1
B_naive	RP3-448I9.2
B_naive	RP3-449O17.1
B_naive	RP3-453I5.2
B_naive	RP3-455J7.4
B_naive	RP3-467N11.2
B_naive	RP3-512E2.2
B_naive	RP4-530I15.9
B_naive	RP4-584D14.6
B_naive	RP4-595K12.1
B_naive	RP4-676J13.2
B_naive	RP4-706G24.1
B_naive	RP4-717I23.2
B_naive	RP4-733B9.1
B_naive	RP4-782L23.1
B_naive	RP4-801G22.2
B_naive	RP5-1009N12.1
B_naive	RP5-1033H22.2
B_naive	RP5-1098D14.1
B_naive	RP5-1102E8.3
B_naive	RP5-1103G7.4
B_naive	RP5-1159O4.2
B_naive	RP5-855D21.2
B_naive	RP5-855D21.3
B_naive	RP5-887A10.1
B_naive	RP5-919F19.5
B_naive	RP5-955M13.4
B_naive	RP5-991G20.1
B_naive	RP5-991G20.2
B_naive	RP6-11O7.2
B_naive	RPAIN
B_naive	RPL21P111
B_naive	RPL21P2
B_naive	RPL21P40
B_naive	RPL31P11
B_naive	RPL32P1
B_naive	RPL34P17
B_naive	RPL34P22
B_naive	RPL34P26
B_naive	RPL39P28
B_naive	RPL7P47
B_naive	RPL7P51
B_naive	RPS12P26
B_naive	RPS15AP36
B_naive	RPS16P5
B_naive	RPS19P6
B_naive	RPS3P7
B_naive	RPS4Y2
B_naive	RPSAP1
B_naive	RPSAP6
B_naive	RRAS2
B_naive	RRM2B
B_naive	RSL24D1P11
B_naive	SAV1
B_naive	SBF2-AS1
B_naive	SCN2A
B_naive	SCN3A
B_naive	SCN4A
B_naive	SDK2
B_naive	SECISBP2L
B_naive	SEL1L3
B_naive	SEMA3D
B_naive	SEMA4B
B_naive	SEMA7A
B_naive	SETP9
B_naive	SGCE
B_naive	SGOL1
B_naive	SIGLEC6
B_naive	SIPA1L3
B_naive	SLC12A2
B_naive	SLC13A5
B_naive	SLC15A2
B_naive	SLC22A7
B_naive	SLC23A1
B_naive	SLC25A2
B_naive	SLC25A32
B_naive	SLC25A36P1
B_naive	SLC25A47P1
B_naive	SLC25A5P1
B_naive	SLC2A5
B_naive	SLC30A4
B_naive	SLC35F2
B_naive	SLC38A11
B_naive	SLC41A2
B_naive	SLC44A5
B_naive	SLC45A3
B_naive	SLC6A16
B_naive	SLC9A7
B_naive	SLC9C1
B_naive	SLCO5A1
B_naive	SMAD3
B_naive	SMC6
B_naive	SMCO3
B_naive	SMIM18
B_naive	SMO
B_naive	SNORA25
B_naive	SNORA28
B_naive	SNORA43
B_naive	SNORA45
B_naive	SNORA48
B_naive	SNORA50
B_naive	SNORA51
B_naive	SNORA64
B_naive	SNORA70E
B_naive	SNORA70F
B_naive	SNORA72
B_naive	SNORA74A
B_naive	SNORA76
B_naive	SNORA79
B_naive	SNORD112
B_naive	SNORD126
B_naive	SNORD28
B_naive	SNORD6
B_naive	SNORD92
B_naive	SNORD93
B_naive	snoU13
B_naive	SNX22
B_naive	SNX25
B_naive	SNX29
B_naive	SNX29P1
B_naive	SNX29P2
B_naive	SOBP
B_naive	SOD1P1
B_naive	SOGA2
B_naive	SOX5
B_naive	SP100
B_naive	SP140
B_naive	SPATA18
B_naive	SPIB
B_naive	SPON1
B_naive	SQLE
B_naive	ST6GAL1
B_naive	STAP1
B_naive	STEAP1B
B_naive	STK33
B_naive	STRADB
B_naive	STRBP
B_naive	STX7
B_naive	SWAP70
B_naive	SYBU
B_naive	SYN3
B_naive	SYNPO
B_naive	SYT9
B_naive	TAF1A
B_naive	TAF9BP1
B_naive	TAL2
B_naive	TAPT1
B_naive	TAPT1-AS1
B_naive	TBC1D27
B_naive	TBC1D29
B_naive	TBL1XR1-AS1
B_naive	TCEB1P28
B_naive	TCF4
B_naive	TCL1A
B_naive	TCL1B
B_naive	TCL6
B_naive	TCTN1
B_naive	TEAD2
B_naive	TEX21P
B_naive	TGFB2
B_naive	THRB
B_naive	TIFA
B_naive	TIMELESS
B_naive	TIMP3
B_naive	TK1
B_naive	TLR10
B_naive	TMED8
B_naive	TMEM133
B_naive	TMEM156
B_naive	TMEM167AP1
B_naive	TMEM19
B_naive	TMEM56
B_naive	TMEM62
B_naive	TMLHE-AS1
B_naive	TNFRSF13B
B_naive	TNFRSF13C
B_naive	TNFRSF17
B_naive	TNKS2-AS1
B_naive	TOMM22P1
B_naive	TOMM34
B_naive	TP53INP1
B_naive	TPD52
B_naive	TPST1
B_naive	TRAF4
B_naive	TRAF5
B_naive	TRAK2
B_naive	TREML2
B_naive	TSPAN13
B_naive	TSPAN33
B_naive	TSPYL5
B_naive	TTC21A
B_naive	TTC30A
B_naive	TTTY10
B_naive	TXLNB
B_naive	TXNDC5
B_naive	U3
B_naive	U51244.2
B_naive	U6
B_naive	U62631.5
B_naive	UGT2B17
B_naive	UGT8
B_naive	UHRF2
B_naive	USP12
B_naive	USP12-AS2
B_naive	USP45
B_naive	USP6NL
B_naive	VANGL2
B_naive	VAV3-AS1
B_naive	VCPKMT
B_naive	VDAC1P9
B_naive	VN1R1
B_naive	VN1R107P
B_naive	VPREB3
B_naive	WASF1
B_naive	WASIR2
B_naive	WBP2NL
B_naive	WDFY4
B_naive	WDR19
B_naive	WDR34
B_naive	WNT10A
B_naive	WNT16
B_naive	WWC3
B_naive	XKRX
B_naive	XXbac-B476C20.14
B_naive	Y_RNA
B_naive	Z84812.4
B_naive	Z95704.4
B_naive	ZBTB10
B_naive	ZBTB21
B_naive	ZC2HC1B
B_naive	ZC3H12D
B_naive	ZCCHC10
B_naive	ZCCHC7
B_naive	ZDHHC19
B_naive	ZDHHC21
B_naive	ZDHHC23
B_naive	ZNF107
B_naive	ZNF112
B_naive	ZNF135
B_naive	ZNF154
B_naive	ZNF165
B_naive	ZNF19
B_naive	ZNF208
B_naive	ZNF233
B_naive	ZNF318
B_naive	ZNF415
B_naive	ZNF418
B_naive	ZNF532
B_naive	ZNF534
B_naive	ZNF542
B_naive	ZNF543
B_naive	ZNF587P1
B_naive	ZNF608
B_naive	ZNF614
B_naive	ZNF626
B_naive	ZNF667
B_naive	ZNF669
B_naive	ZNF711
B_naive	ZNF736
B_naive	ZNF765
B_naive	ZNF772
B_naive	ZNF791
B_naive	ZNF821
B_naive	ZNF844
B_naive	ZNF85
B_naive	ZNF860
B_naive	ZNF92
B_naive	ZPBP2
B_naive	ZSCAN12P1
B_naive	ZSCAN31
CD16_monocytes	A2ML1
CD16_monocytes	ABCC3
CD16_monocytes	ABHD3
CD16_monocytes	ABHD6
CD16_monocytes	ABI3
CD16_monocytes	AC002044.4
CD16_monocytes	AC002401.1
CD16_monocytes	AC005237.4
CD16_monocytes	AC005255.3
CD16_monocytes	AC006987.4
CD16_monocytes	AC009784.1
CD16_monocytes	AC009892.9
CD16_monocytes	AC011899.9
CD16_monocytes	AC018607.1
CD16_monocytes	AC018693.5
CD16_monocytes	AC020895.1
CD16_monocytes	AC022431.2
CD16_monocytes	AC022431.3
CD16_monocytes	AC024084.1
CD16_monocytes	AC069200.1
CD16_monocytes	AC079325.5
CD16_monocytes	AC079325.6
CD16_monocytes	AC084290.2
CD16_monocytes	AC092332.1
CD16_monocytes	AC099552.2
CD16_monocytes	AC104809.2
CD16_monocytes	AC104809.3
CD16_monocytes	AC104809.4
CD16_monocytes	AC105053.4
CD16_monocytes	AC124944.3
CD16_monocytes	AC132216.1
CD16_monocytes	AC139100.2
CD16_monocytes	AC233263.1
CD16_monocytes	ACKR3
CD16_monocytes	ACSF2
CD16_monocytes	ACY3
CD16_monocytes	ADA
CD16_monocytes	ADRBK2
CD16_monocytes	AIG1
CD16_monocytes	AL135998.1
CD16_monocytes	AL162151.3
CD16_monocytes	AL162424.1
CD16_monocytes	AL357115.1
CD16_monocytes	ANGPT4
CD16_monocytes	ANKLE1
CD16_monocytes	ANXA4
CD16_monocytes	AP001053.11
CD16_monocytes	AP001092.4
CD16_monocytes	AP2A1
CD16_monocytes	APH1B
CD16_monocytes	ARHGAP29
CD16_monocytes	ARHGAP6
CD16_monocytes	ARL14EPL
CD16_monocytes	ASAP3
CD16_monocytes	ASB2
CD16_monocytes	ATP5EP2
CD16_monocytes	AUNIP
CD16_monocytes	BATF2
CD16_monocytes	BATF3
CD16_monocytes	BCAT1
CD16_monocytes	BEGAIN
CD16_monocytes	C10orf105
CD16_monocytes	C1QA
CD16_monocytes	C1QB
CD16_monocytes	C1QC
CD16_monocytes	C21orf128
CD16_monocytes	C3
CD16_monocytes	C3AR1
CD16_monocytes	C3orf14
CD16_monocytes	C5AR2
CD16_monocytes	CA8
CD16_monocytes	CABP4
CD16_monocytes	CALHM2
CD16_monocytes	CAMK1
CD16_monocytes	CAMKK1
CD16_monocytes	CAPNS2
CD16_monocytes	CASP5
CD16_monocytes	CATSPERG
CD16_monocytes	CBL
CD16_monocytes	CCDC13-AS1
CD16_monocytes	CCDC24
CD16_monocytes	CCDC26
CD16_monocytes	CCDC68
CD16_monocytes	CCNE1
CD16_monocytes	CCSAP
CD16_monocytes	CD5L
CD16_monocytes	CDC42EP4
CD16_monocytes	CDH13
CD16_monocytes	CDH23
CD16_monocytes	CDKN1C
CD16_monocytes	CDYL2
CD16_monocytes	CEACAM3
CD16_monocytes	CENPE
CD16_monocytes	CETP
CD16_monocytes	CHD5
CD16_monocytes	CHST15
CD16_monocytes	CHST7
CD16_monocytes	CKAP2L
CD16_monocytes	CKB
CD16_monocytes	CKS1B
CD16_monocytes	CLCF1
CD16_monocytes	CLEC4F
CD16_monocytes	CLIC2
CD16_monocytes	CLIP4
CD16_monocytes	CNIH4
CD16_monocytes	COX6CP2
CD16_monocytes	CRYBB1
CD16_monocytes	CSF1R
CD16_monocytes	CTA-268H5.12
CD16_monocytes	CTA-293F17.1
CD16_monocytes	CTA-407F11.6
CD16_monocytes	CTA-407F11.7
CD16_monocytes	CTB-114C7.4
CD16_monocytes	CTB-178M22.2
CD16_monocytes	CTC-1337H24.1
CD16_monocytes	CTC-236F12.4
CD16_monocytes	CTC-312O10.2
CD16_monocytes	CTC-378H22.1
CD16_monocytes	CTC-537E7.3
CD16_monocytes	CTD-2006K23.1
CD16_monocytes	CTD-2135D7.5
CD16_monocytes	CTD-2186M15.1
CD16_monocytes	CTD-2303H24.2
CD16_monocytes	CTD-2510F5.4
CD16_monocytes	CTD-2514K5.2
CD16_monocytes	CTD-3023J11.2
CD16_monocytes	CTD-3064M3.1
CD16_monocytes	CTD-3064M3.3
CD16_monocytes	CTD-3064M3.4
CD16_monocytes	CTD-3064M3.7
CD16_monocytes	CTSC
CD16_monocytes	CTSL
CD16_monocytes	CTTNBP2
CD16_monocytes	CXCR2P1
CD16_monocytes	CYCSP40
CD16_monocytes	CYP4F22
CD16_monocytes	DLC1
CD16_monocytes	DOC2B
CD16_monocytes	DOCK5
CD16_monocytes	DRAP1
CD16_monocytes	DUSP7
CD16_monocytes	E2F1
CD16_monocytes	E2F2
CD16_monocytes	EBI3
CD16_monocytes	EGLN1
CD16_monocytes	ELAVL4
CD16_monocytes	ELF5
CD16_monocytes	EMR1
CD16_monocytes	EMR2
CD16_monocytes	EMR3
CD16_monocytes	ENHO
CD16_monocytes	EPHX3
CD16_monocytes	EPS8
CD16_monocytes	FAM110A
CD16_monocytes	FAM118B
CD16_monocytes	FAM160A1
CD16_monocytes	FAM20A
CD16_monocytes	FAM211A
CD16_monocytes	FAM26F
CD16_monocytes	FBLN1
CD16_monocytes	FCGR2C
CD16_monocytes	FCGR3A
CD16_monocytes	FCGR3B
CD16_monocytes	FGFRL1
CD16_monocytes	FIBCD1
CD16_monocytes	FIGLA
CD16_monocytes	FKBP1C
CD16_monocytes	FMNL2
CD16_monocytes	FNIP2
CD16_monocytes	FTH1P15
CD16_monocytes	FZD1
CD16_monocytes	GCH1
CD16_monocytes	GDF15
CD16_monocytes	GFI1B
CD16_monocytes	GPR137B
CD16_monocytes	GPR20
CD16_monocytes	GPR82
CD16_monocytes	GSTA4
CD16_monocytes	GUCY1A3
CD16_monocytes	GUCY1B3
CD16_monocytes	HBB
CD16_monocytes	HDX
CD16_monocytes	HECW2
CD16_monocytes	HERC2P3
CD16_monocytes	HES4
CD16_monocytes	HEY1
CD16_monocytes	HMGN2P15
CD16_monocytes	HMGN2P21
CD16_monocytes	HMOX1
CD16_monocytes	HOXA1
CD16_monocytes	HOXA2
CD16_monocytes	HSPA7
CD16_monocytes	ICAM5
CD16_monocytes	IFI27
CD16_monocytes	IFIT3
CD16_monocytes	IFITM3
CD16_monocytes	IGFBP6
CD16_monocytes	IGHV1OR15-4
CD16_monocytes	INSIG1
CD16_monocytes	IPMK
CD16_monocytes	IQCK
CD16_monocytes	ISL2
CD16_monocytes	ITGA4
CD16_monocytes	ITGA7
CD16_monocytes	ITLN1
CD16_monocytes	KB-1410C5.5
CD16_monocytes	KCNJ10
CD16_monocytes	KCNMA1
CD16_monocytes	KCNN3
CD16_monocytes	KCTD15
CD16_monocytes	KDM1B
CD16_monocytes	KEL
CD16_monocytes	KIAA1841
CD16_monocytes	KLK1
CD16_monocytes	KNDC1
CD16_monocytes	KNSTRN
CD16_monocytes	L1TD1
CD16_monocytes	LA16c-380H5.5
CD16_monocytes	LACC1
CD16_monocytes	LFNG
CD16_monocytes	LILRA1
CD16_monocytes	LILRB1
CD16_monocytes	LINC00173
CD16_monocytes	LIPN
CD16_monocytes	LPAR2
CD16_monocytes	LPCAT2
CD16_monocytes	LPL
CD16_monocytes	LPPR4
CD16_monocytes	LRP11
CD16_monocytes	LRRC25
CD16_monocytes	LRRC4
CD16_monocytes	LST1
CD16_monocytes	LYN
CD16_monocytes	LYNX1
CD16_monocytes	LYPD2
CD16_monocytes	LYPLA1
CD16_monocytes	LYST
CD16_monocytes	LYST-AS1
CD16_monocytes	MAP1LC3C
CD16_monocytes	MBD2
CD16_monocytes	MDM1
CD16_monocytes	MECOM
CD16_monocytes	MEG3
CD16_monocytes	MERTK
CD16_monocytes	MGLL
CD16_monocytes	MIR146A
CD16_monocytes	MIR3161
CD16_monocytes	MIR3189
CD16_monocytes	MIR326
CD16_monocytes	MIR378A
CD16_monocytes	MIR4477B
CD16_monocytes	MIR4513
CD16_monocytes	MIR4648
CD16_monocytes	MIR4729
CD16_monocytes	MIR5092
CD16_monocytes	MLF1IP
CD16_monocytes	MRAS
CD16_monocytes	MRPS35
CD16_monocytes	MRVI1
CD16_monocytes	MS4A14
CD16_monocytes	MS4A4A
CD16_monocytes	MS4A7
CD16_monocytes	MSLN
CD16_monocytes	MSR1
CD16_monocytes	MTPN
CD16_monocytes	MTSS1
CD16_monocytes	MYO10
CD16_monocytes	MYOF
CD16_monocytes	NAALAD2
CD16_monocytes	NACAP1
CD16_monocytes	NAP1L1
CD16_monocytes	NAP1L1P3
CD16_monocytes	NBPF14
CD16_monocytes	NECAB3
CD16_monocytes	NEDD4
CD16_monocytes	NEFH
CD16_monocytes	NEURL
CD16_monocytes	NFKBIZ
CD16_monocytes	NME2P1
CD16_monocytes	NOTCH4
CD16_monocytes	NR1D1
CD16_monocytes	NT5DC4
CD16_monocytes	OAS1
CD16_monocytes	OLFML2B
CD16_monocytes	OSGIN1
CD16_monocytes	P2RX1
CD16_monocytes	P2RY1
CD16_monocytes	PALM
CD16_monocytes	PAPSS2
CD16_monocytes	PDE8B
CD16_monocytes	PDK4
CD16_monocytes	PDLIM5
CD16_monocytes	PGBD5
CD16_monocytes	PHF19
CD16_monocytes	PHOSPHO1
CD16_monocytes	PIK3AP1
CD16_monocytes	PIK3CG
CD16_monocytes	PLAGL2
CD16_monocytes	PLD4
CD16_monocytes	PLVAP
CD16_monocytes	POFUT1
CD16_monocytes	PPARGC1B
CD16_monocytes	PPM1N
CD16_monocytes	PPP1R14C
CD16_monocytes	PPP1R17
CD16_monocytes	PRADC1
CD16_monocytes	PRR11
CD16_monocytes	PRTG
CD16_monocytes	PTENP1
CD16_monocytes	PTGDR2
CD16_monocytes	PTGES
CD16_monocytes	PTGES3
CD16_monocytes	PTP4A3
CD16_monocytes	PTPN13
CD16_monocytes	PTPN6
CD16_monocytes	PTPRH
CD16_monocytes	PTX4
CD16_monocytes	PWWP2B
CD16_monocytes	PXMP4
CD16_monocytes	QPRT
CD16_monocytes	RAB10
CD16_monocytes	RABGAP1L
CD16_monocytes	RAPH1
CD16_monocytes	RBBP8
CD16_monocytes	RET
CD16_monocytes	RFK
CD16_monocytes	RFPL1S
CD16_monocytes	RGAG4
CD16_monocytes	RGS12
CD16_monocytes	RHOC
CD16_monocytes	RN7SL179P
CD16_monocytes	RN7SL535P
CD16_monocytes	RNA5SP494
CD16_monocytes	RNF122
CD16_monocytes	RNF144B
CD16_monocytes	RNF207
CD16_monocytes	RNU6-188P
CD16_monocytes	RNU6-262P
CD16_monocytes	RNU6-423P
CD16_monocytes	RNU7-170P
CD16_monocytes	RNU7-48P
CD16_monocytes	RP1-197B17.3
CD16_monocytes	RP1-20N2.6
CD16_monocytes	RP1-228H13.2
CD16_monocytes	RP1-71H24.1
CD16_monocytes	RP1-97J1.2
CD16_monocytes	RP11-1008C21.1
CD16_monocytes	RP11-108K14.4
CD16_monocytes	RP11-1110J8.1
CD16_monocytes	RP11-113K21.2
CD16_monocytes	RP11-1149M10.1
CD16_monocytes	RP11-1149M10.2
CD16_monocytes	RP11-120M18.5
CD16_monocytes	RP11-1398P2.1
CD16_monocytes	RP11-139K1.2
CD16_monocytes	RP11-168O16.1
CD16_monocytes	RP11-172E10.1
CD16_monocytes	RP11-176F3.7
CD16_monocytes	RP11-177J6.1
CD16_monocytes	RP11-18F14.4
CD16_monocytes	RP11-20D14.6
CD16_monocytes	RP11-212I21.2
CD16_monocytes	RP11-212I21.4
CD16_monocytes	RP11-217F16.1
CD16_monocytes	RP11-221J22.2
CD16_monocytes	RP11-225B17.2
CD16_monocytes	RP11-225H22.7
CD16_monocytes	RP11-243M5.1
CD16_monocytes	RP11-268J15.5
CD16_monocytes	RP11-26E5.1
CD16_monocytes	RP11-277I20.2
CD16_monocytes	RP11-277I20.3
CD16_monocytes	RP11-27K13.3
CD16_monocytes	RP11-28B23.1
CD16_monocytes	RP11-290F20.1
CD16_monocytes	RP11-290F20.3
CD16_monocytes	RP11-302K17.3
CD16_monocytes	RP11-307C12.11
CD16_monocytes	RP11-310I24.1
CD16_monocytes	RP11-312J18.6
CD16_monocytes	RP11-338C15.2
CD16_monocytes	RP11-338C15.3
CD16_monocytes	RP11-359J14.2
CD16_monocytes	RP11-362F19.1
CD16_monocytes	RP11-366L20.2
CD16_monocytes	RP11-367G18.1
CD16_monocytes	RP11-379B8.1
CD16_monocytes	RP11-380B22.1
CD16_monocytes	RP11-384P7.7
CD16_monocytes	RP11-38P22.2
CD16_monocytes	RP11-398A8.4
CD16_monocytes	RP11-416N2.4
CD16_monocytes	RP11-426K3.1
CD16_monocytes	RP11-432J24.2
CD16_monocytes	RP11-446E9.2
CD16_monocytes	RP11-466C23.5
CD16_monocytes	RP11-472N13.2
CD16_monocytes	RP11-483P21.2
CD16_monocytes	RP11-483P21.3
CD16_monocytes	RP11-488C13.6
CD16_monocytes	RP11-509A17.3
CD16_monocytes	RP11-51F16.5
CD16_monocytes	RP11-525A16.4
CD16_monocytes	RP11-532M24.1
CD16_monocytes	RP11-540K16.1
CD16_monocytes	RP11-548P2.2
CD16_monocytes	RP11-54O7.17
CD16_monocytes	RP11-575H3.1
CD16_monocytes	RP11-576N17.2
CD16_monocytes	RP11-588K22.2
CD16_monocytes	RP11-598P20.3
CD16_monocytes	RP11-600F24.7
CD16_monocytes	RP11-603B24.1
CD16_monocytes	RP11-603B24.6
CD16_monocytes	RP11-610P16.1
CD16_monocytes	RP11-611O2.1
CD16_monocytes	RP11-61F12.1
CD16_monocytes	RP11-61L19.3
CD16_monocytes	RP11-638I2.10
CD16_monocytes	RP11-63P12.6
CD16_monocytes	RP11-649A18.4
CD16_monocytes	RP11-649A18.5
CD16_monocytes	RP11-669M16.1
CD16_monocytes	RP11-697H9.4
CD16_monocytes	RP11-69E11.8
CD16_monocytes	RP11-750H9.5
CD16_monocytes	RP11-75C10.7
CD16_monocytes	RP11-75C10.9
CD16_monocytes	RP11-809N8.4
CD16_monocytes	RP11-89H19.1
CD16_monocytes	RP13-52K8.1
CD16_monocytes	RP3-322L4.2
CD16_monocytes	RP3-323N1.2
CD16_monocytes	RP4-724E16.2
CD16_monocytes	RP5-1024N4.4
CD16_monocytes	RP5-1029F21.2
CD16_monocytes	RP5-1029F21.4
CD16_monocytes	RP5-1142A6.9
CD16_monocytes	RP9P
CD16_monocytes	RPL34P33
CD16_monocytes	RPS10L
CD16_monocytes	RPS19P3
CD16_monocytes	RPS4XP17
CD16_monocytes	RPS6KA2
CD16_monocytes	RRAS
CD16_monocytes	RTN2
CD16_monocytes	RYBP
CD16_monocytes	RYR1
CD16_monocytes	S100A3
CD16_monocytes	SAMD4A
CD16_monocytes	SCAMP1
CD16_monocytes	SCAMP5
CD16_monocytes	SCGB3A1
CD16_monocytes	SCGB3A2
CD16_monocytes	SCRN1
CD16_monocytes	SEMA3A
CD16_monocytes	SEZ6L
CD16_monocytes	SFMBT2
CD16_monocytes	SFTPD
CD16_monocytes	SGPL1
CD16_monocytes	SGPP1
CD16_monocytes	SH2D3C
CD16_monocytes	SH3PXD2A
CD16_monocytes	SH3RF1
CD16_monocytes	SHISA4
CD16_monocytes	SIDT2
CD16_monocytes	SIGLEC10
CD16_monocytes	SIGLEC20P
CD16_monocytes	SLAMF6P1
CD16_monocytes	SLC18A1
CD16_monocytes	SLC1A4
CD16_monocytes	SLC25A15P5
CD16_monocytes	SLC28A3
CD16_monocytes	SLC29A1
CD16_monocytes	SLC2A6
CD16_monocytes	SLC5A9
CD16_monocytes	SLPI
CD16_monocytes	SMAD1
CD16_monocytes	SNAPC3
CD16_monocytes	SNORA55
CD16_monocytes	SNORD5
CD16_monocytes	snoU13
CD16_monocytes	SNX18
CD16_monocytes	SNX24
CD16_monocytes	SNX9
CD16_monocytes	SPATA6
CD16_monocytes	SPRED1
[truncated: 2,549 more rows]
