# Supplementary material for: Sexual-dimorphism in human immune system aging
Source: Nat Commun. 2020 Feb 6;11:751. doi: 10.1038/s41467-020-14396-9 (PMC7005316; doi:10.1038/s41467-020-14396-9)
Supplement: Supplementary file 16 — Supplementary Table 15 [file 41467_2020_14396_MOESM16_ESM.xlsx]

## Sheet: states_by_peak_and_cell_type
chr	start	end	Annotation	DistancetoTSS	GeneName	GeneType	chromHMMstate_CD14	chromHMMsimple_CD14	chromHMMstate_CD19	chromHMMsimple_CD19	chromHMMstate_B_naive	chromHMMsimple_B_naive	chromHMMstate_B_memory	chromHMMsimple_B_memory	chromHMMstate_Plasma_cells	chromHMMsimple_Plasma_cells	chromHMMstate_CD4_naive	chromHMMsimple_CD4_naive	chromHMMstate_CD4_memory	chromHMMsimple_CD4_memory	chromHMMstate_Th	chromHMMsimple_Th	chromHMMstate_Th17	chromHMMsimple_Th17	chromHMMstate_Treg	chromHMMsimple_Treg	chromHMMstate_CD56	chromHMMsimple_CD56	chromHMMstate_CD8_naive	chromHMMsimple_CD8_naive	chromHMMstate_CD8_memory	chromHMMsimple_CD8_memory	chromHMMstate_Erythroblasts	chromHMMsimple_Erythroblasts	chromHMMstate_Megakaryocytes	chromHMMsimple_Megakaryocytes	chromHMMstate_PBMC	chromHMMsimple_PBMC	chromHMM_invariant_state	chromHMM_Diversity	chromHMM_Evenness	eQTL_Specificity
chr1	16216	16573	TTS	1041	MIR6859-2	ncRNA	Tx	Tx	TxWk	Tx	TxWk	Tx	TxWk	Tx	TxWk	Tx	Quies	Quies	Quies	Quies	TxWk	Tx	TxWk	Tx	Quies	Quies	TxWk	Tx	Quies	Quies	Quies	Quies	Tx	Tx	TxWk	Tx	TxWk	Tx	NA	1.0114	0.92062	NA
chr1	28917	29412	intron	205	WASH7P	pseudo	Quies	Quies	Quies	Quies	Quies	Quies	Quies	Quies	Quies	Quies	Quies	Quies	Quies	Quies	Quies	Quies	Quies	Quies	Quies	Quies	Quies	Quies	Quies	Quies	Quies	Quies	Quies	Quies	Quies	Quies	Quies	Quies	Quies	0	1	NA
chr1	96491	96656	Intergenic	27483	OR4F5	protein-coding	Quies	Quies	Quies	Quies	Quies	Quies	Quies	Quies	Quies	Quies	Quies	Quies	Quies	Quies	Quies	Quies	Quies	Quies	Quies	Quies	Quies	Quies	Quies	Quies	Quies	Quies	Quies	Quies	Quies	Quies	Quies	Quies	Quies	0	1	NA
chr1	240785	241278	Intergenic	-82860	LOC100132062	ncRNA	EnhA1	Enh	Quies	Quies	Quies	Quies	Quies	Quies	Quies	Quies	Quies	Quies	Quies	Quies	Quies	Quies	Quies	Quies	Quies	Quies	Quies	Quies	Quies	Quies	Quies	Quies	Quies	Quies	Quies	Quies	Quies	Quies	NA	0.286836	0.413817	NA
chr1	713582	714737	promoter-TSS	-92	LOC100288069	ncRNA	TssA	Tss	TssA	Tss	TssA	Tss	TssA	Tss	TssA	Tss	TssA	Tss	TssA	Tss	TssA	Tss	TssA	Tss	TssA	Tss	TssA	Tss	TssA	Tss	TssA	Tss	TssA1	Tss	TssA1	Tss	TssFlnk	Tss	NA	0.450561	0.650022	NA
chr1	752463	752920	promoter-TSS	-59	FAM87B	ncRNA	EnhWk	Enh	TxWk	Tx	TssWk	Tss	TxWk	Tx	TxWk	Tx	EnhWk	Enh	EnhA1	Enh	EnhWk	Enh	EnhWk	Enh	TxWk	Tx	EnhA2	Enh	EnhWk	Enh	EnhWk	Enh	TxWk	Tx	EnhWk	Enh	TxWk	Tx	NA	1.35221	0.840175	B_naive
chr1	755387	758837	Intergenic	4361	FAM87B	ncRNA	TxWk	Tx	TxWk	Tx	TxElong	Tx	TxElong	Tx	TxWk	Tx	EnhWk	Enh	TxWk	Tx	EnhA2	Enh	EnhWk	Enh	TxWk	Tx	TxWk	Tx	TxWk	Tx	TxWk	Tx	TxWk	Tx	TxWk	Tx	EnhWk	Enh	NA	0.721464	0.656705	B_naive
chr1	762281	763362	promoter-TSS	80	LINC00115	ncRNA	TssA	Tss	TssA	Tss	TssA	Tss	TssA	Tss	TssA	Tss	TssA	Tss	TssA	Tss	TssA	Tss	TssA	Tss	TssA	Tss	TssA	Tss	TssA	Tss	TssA	Tss	TssA1	Tss	TssA1	Tss	TssA	Tss	NA	0.450561	0.650022	CD4_naive
chr1	805059	805595	intron	6855	FAM41C	ncRNA	EnhWk	Enh	EnhWk	Enh	TssWk	Tss	TssWk	Tss	EnhWk	Enh	EnhWk	Enh	EnhWk	Enh	TssFlnk	Tss	EnhWk	Enh	TssBiv	Tss	EnhWk	Enh	Quies	Quies	EnhWk	Enh	EnhWk	Enh	EnhWk	Enh	ReprPCWk	ReprPC	NA	0.721464	0.656705	NA
chr1	812394	813440	promoter-TSS	-735	FAM41C	ncRNA	Het	Others	ReprPCWk	ReprPC	Quies	Quies	Quies	Quies	Quies	Quies	ReprPCWk	ReprPC	Quies	Quies	Quies	Quies	Quies	Quies	Quies	Quies	Quies	Quies	Quies	Quies	Quies	Quies	Quies	Quies	Quies	Quies	ReprPCWk	ReprPC	NA	0.721464	0.656705	NA
chr1	815192	815622	Intergenic	-3225	FAM41C	ncRNA	ReprPCWk	ReprPC	ReprPCWk	ReprPC	Quies	Quies	Quies	Quies	Quies	Quies	ReprPCWk	ReprPC	Quies	Quies	Quies	Quies	Het	Others	Quies	Quies	Quies	Quies	Quies	Quies	Quies	Quies	Het	Others	ReprPC	ReprPC	ReprPCWk	ReprPC	NA	1.07514	0.775549	NA
chr1	817704	818091	Intergenic	-5716	FAM41C	ncRNA	ReprPCWk	ReprPC	Het	Others	Repr2	Others	Quies	Quies	Quies	Quies	Het	Others	Quies	Quies	Het	Others	Het	Others	ReprPCWk	ReprPC	Quies	Quies	Quies	Quies	Quies	Quies	Het	Others	ReprPCWk	ReprPC	Het	Others	NA	1.19885	0.864787	NA
chr1	821132	821399	Intergenic	-9084	FAM41C	ncRNA	ZNF_Rpts	Others	ReprPCWk	ReprPC	Repr2	Others	Repr2	Others	Repr2	Others	Het	Others	Het	Others	Het	Others	Het	Others	ZNF_Rpts	Others	Het	Others	ReprPC	ReprPC	Quies	Quies	Het	Others	ReprPCWk	ReprPC	ZNF_Rpts	Others	NA	1.63263	0.911189	NA
chr1	823415	823593	Intergenic	-11322	FAM41C	ncRNA	Het	Others	Het	Others	Repr2	Others	Repr2	Others	Repr2	Others	Het	Others	Het	Others	Het	Others	Het	Others	Het	Others	Het	Others	Het	Others	Quies	Quies	Het	Others	ReprPC	ReprPC	Het	Others	NA	1.07514	0.775549	NA
chr1	824064	824235	Intergenic	-11968	FAM41C	ncRNA	ZNF_Rpts	Others	ZNF_Rpts	Others	Repr2	Others	Repr2	Others	Repr2	Others	Het	Others	Het	Others	Het	Others	ZNF_Rpts	Others	ZNF_Rpts	Others	ZNF_Rpts	Others	Het	Others	Quies	Quies	Het	Others	Het	Others	ZNF_Rpts	Others	NA	1.265	0.912506	NA
chr1	825688	826295	Intergenic	-13810	FAM41C	ncRNA	ZNF_Rpts	Others	ReprPCWk	ReprPC	Repr2	Others	Repr2	Others	Repr2	Others	ReprPCWk	ReprPC	Het	Others	ReprPCWk	ReprPC	ZNF_Rpts	Others	ReprPCWk	ReprPC	ZNF_Rpts	Others	ReprPCWk	ReprPC	ReprPCWk	ReprPC	Het	Others	Het	Others	ReprPCWk	ReprPC	NA	1.35798	0.979574	NA
chr1	839768	840722	Intergenic	14827	LOC100130417	ncRNA	EnhBiv	Enh	EnhBiv	Enh	EnhA1	Enh	TssWk	Tss	TssWk	Tss	TssBiv	Tss	TssFlnkD	Tss	TssBiv	Tss	TssBiv	Tss	TssBiv	Tss	TssBiv	Tss	EnhWk	Enh	ReprPCWk	ReprPC	ReprPC	ReprPC	EnhWk	Enh	TssBiv	Tss	NA	2.02281	0.972765	NA
chr1	842187	842470	Intergenic	12743	LOC100130417	ncRNA	EnhWk	Enh	EnhBiv	Enh	TssWk	Tss	TssBiv	Tss	Repr2	Others	ReprPCWk	ReprPC	Quies	Quies	ReprPC	ReprPC	ReprPC	ReprPC	ReprPC	ReprPC	EnhBiv	Enh	ReprPC	ReprPC	ReprPCWk	ReprPC	ReprPC	ReprPC	ReprPCWk	ReprPC	EnhBiv	Enh	NA	1.9792	0.951796	NA
chr1	856365	856693	Intergenic	-1457	LOC100130417	ncRNA	EnhBiv	Enh	EnhBiv	Enh	TssBiv	Tss	TssBiv	Tss	TssBiv	Tss	EnhBiv	Enh	EnhBiv	Enh	EnhBiv	Enh	EnhBiv	Enh	EnhBiv	Enh	EnhBiv	Enh	EnhBiv	Enh	EnhBiv	Enh	ReprPC	ReprPC	EnhWk	Enh	EnhBiv	Enh	NA	1.07514	0.775549	NA
chr1	859036	859843	Intergenic	-1681	SAMD11	protein-coding	TssBiv	Tss	EnhBiv	Enh	TssBiv	Tss	TssBiv	Tss	TssBiv	Tss	TssBiv	Tss	ReprPCWk	ReprPC	TssBiv	Tss	TssBiv	Tss	TssBiv	Tss	EnhBiv	Enh	TssBiv	Tss	TssBiv	Tss	ReprPC	ReprPC	ReprPC	ReprPC	TssBiv	Tss	NA	1.11874	0.807003	NA
chr1	875608	876320	intron	14843	SAMD11	protein-coding	ReprPC	ReprPC	EnhBiv	Enh	TssBiv	Tss	TssBiv	Tss	TssBiv	Tss	EnhBiv	Enh	TssBiv	Tss	EnhBiv	Enh	TssBiv	Tss	EnhBiv	Enh	EnhBiv	Enh	EnhBiv	Enh	TssBiv	Tss	ReprPC	ReprPC	ReprPC	ReprPC	EnhBiv	Enh	NA	1.07756	0.980834	NA
chr1	876907	878056	intron	16361	SAMD11	protein-coding	EnhBiv	Enh	EnhBiv	Enh	TssBiv	Tss	TssBiv	Tss	TssBiv	Tss	EnhWk	Enh	EnhWk	Enh	EnhBiv	Enh	TssBiv	Tss	TssBiv	Tss	EnhBiv	Enh	EnhBiv	Enh	EnhBiv	Enh	ReprPC	ReprPC	ReprPC	ReprPC	EnhBiv	Enh	NA	1.30861	0.943959	CD8_naive
chr1	894219	895238	promoter-TSS	-50	NOC2L	protein-coding	TssA	Tss	TssA	Tss	TssA	Tss	TssA	Tss	TssA	Tss	TssA	Tss	TssA	Tss	TssA	Tss	EnhG2	Enh	TssA	Tss	TssFlnk	Tss	TssA	Tss	TssA	Tss	TssA1	Tss	TssA2	Tss	TssFlnkU	Tss	NA	0.836988	0.603759	CD4T
chr1	895867	896483	exon	208	KLHL17	protein-coding	TssFlnk	Tss	TssFlnk	Tss	TssA	Tss	TssA	Tss	TssA	Tss	TssFlnk	Tss	TssA	Tss	TssFlnk	Tss	TssA	Tss	TssFlnk	Tss	EnhWk	Enh	TssFlnk	Tss	TssFlnk	Tss	TssA1	Tss	TssA1	Tss	TssFlnk	Tss	NA	1.23668	0.89208	NA
chr1	901389	902701	TTS	168	PLEKHN1	protein-coding	TssBiv	Tss	EnhWk	Enh	TssWk	Tss	TssA	Tss	TssA	Tss	TssA	Tss	TssA	Tss	TssA	Tss	TssA	Tss	EnhWk	Enh	TssA	Tss	EnhWk	Enh	TssA	Tss	ReprPC	ReprPC	TssA1	Tss	TssA	Tss	NA	1.4735	0.822377	CD3
chr1	911363	912006	intron	5812	PERM1	protein-coding	EnhBiv	Enh	EnhBiv	Enh	TssBiv	Tss	TssBiv	Tss	EnhWk	Enh	EnhBiv	Enh	EnhWk	Enh	EnhBiv	Enh	EnhBiv	Enh	TssBiv	Tss	EnhWk	Enh	EnhBiv	Enh	ReprPCWk	ReprPC	ReprPCWk	ReprPC	EnhWk	Enh	EnhBiv	Enh	NA	1.32966	0.959148	NA
chr1	919569	919934	Intergenic	-2255	PERM1	protein-coding	ReprPC	ReprPC	EnhBiv	Enh	TssBiv	Tss	TssWk	Tss	Repr2	Others	Quies	Quies	ReprPCWk	ReprPC	ReprPCWk	ReprPC	ReprPCWk	ReprPC	ReprPCWk	ReprPC	ReprPCWk	ReprPC	ReprPCWk	ReprPC	ReprPCWk	ReprPC	ReprPCWk	ReprPC	ReprPCWk	ReprPC	ReprPCWk	ReprPC	NA	1.58903	0.816598	NA
chr1	934219	934796	exon	1044	HES4	protein-coding	ReprPC	ReprPC	EnhBiv	Enh	TssBiv	Tss	TssBiv	Tss	TssBiv	Tss	EnhBiv	Enh	ReprPCWk	ReprPC	TssFlnk	Tss	TssFlnk	Tss	EnhBiv	Enh	EnhBiv	Enh	EnhBiv	Enh	ReprPCWk	ReprPC	ReprPC	ReprPC	EnhA1	Enh	TssBiv	Tss	NA	1.51711	0.942631	NA
chr1	935100	936396	promoter-TSS	-196	HES4	protein-coding	TssBiv	Tss	TssBiv	Tss	TssBiv	Tss	TssBiv	Tss	TssBiv	Tss	TssBiv	Tss	TssA	Tss	TssBiv	Tss	TssFlnk	Tss	TssBiv	Tss	TssBiv	Tss	TssBiv	Tss	TssBiv	Tss	ReprPC	ReprPC	EnhA1	Enh	TssBiv	Tss	NA	0.836988	0.603759	Unspecific
chr1	937020	937601	Intergenic	-1759	HES4	protein-coding	ReprPC	ReprPC	EnhBiv	Enh	TssBiv	Tss	TssBiv	Tss	TssBiv	Tss	EnhBiv	Enh	EnhBiv	Enh	TssBiv	Tss	TssBiv	Tss	TssBiv	Tss	EnhBiv	Enh	EnhBiv	Enh	EnhBiv	Enh	ReprPC	ReprPC	EnhWk	Enh	TssBiv	Tss	NA	1.19885	0.864787	NA
chr1	948378	949310	promoter-TSS	-3	ISG15	protein-coding	TssA	Tss	TssA	Tss	TssA	Tss	TssA	Tss	TssA	Tss	TssA	Tss	TssA	Tss	TssA	Tss	TssA	Tss	TssA	Tss	TssA	Tss	TssA	Tss	TssA	Tss	EnhA1	Enh	EnhA1	Enh	TssA	Tss	NA	0.450561	0.650022	NA
chr1	954572	956102	promoter-TSS	-166	AGRN	protein-coding	EnhWk	Enh	EnhWk	Enh	TssA	Tss	TssA	Tss	TssA	Tss	EnhWk	Enh	TssA	Tss	EnhWk	Enh	EnhWk	Enh	TssBiv	Tss	EnhWk	Enh	EnhWk	Enh	EnhA2	Enh	TssA1	Tss	TssA1	Tss	TssBiv	Tss	NA	1.23668	0.89208	NA
chr1	967949	968963	intron	12953	AGRN	protein-coding	EnhBiv	Enh	EnhBiv	Enh	EnhA1	Enh	EnhA1	Enh	EnhA1	Enh	EnhBiv	Enh	EnhBiv	Enh	EnhBiv	Enh	EnhBiv	Enh	EnhBiv	Enh	EnhBiv	Enh	EnhBiv	Enh	EnhBiv	Enh	EnhWk	Enh	EnhWk	Enh	TssBiv	Tss	NA	0.959615	0.873479	NA
chr1	975703	976822	intron	20760	AGRN	protein-coding	EnhBiv	Enh	TssBiv	Tss	EnhWk	Enh	TssWk	Tss	TssBiv	Tss	TssFlnk	Tss	TssFlnk	Tss	TssFlnkD	Tss	TssFlnkD	Tss	TssBiv	Tss	EnhBiv	Enh	TssFlnk	Tss	TssFlnkD	Tss	EnhWk	Enh	ReprPC	ReprPC	TssBiv	Tss	NA	1.86368	0.957742	NA
chr1	994426	995458	Intergenic	14745	RNF223	protein-coding	EnhBiv	Enh	EnhBiv	Enh	EnhA1	Enh	TssBiv	Tss	TssBiv	Tss	EnhWk	Enh	EnhBiv	Enh	TssBiv	Tss	TssA	Tss	TssBiv	Tss	EnhBiv	Enh	TssBiv	Tss	EnhBiv	Enh	ReprPC	ReprPC	EnhWk	Enh	TssBiv	Tss	NA	1.42413	0.884862	NA
chr1	999172	999853	Intergenic	10174	RNF223	protein-coding	EnhBiv	Enh	EnhBiv	Enh	EnhA1	Enh	EnhA1	Enh	TssBiv	Tss	EnhWk	Enh	EnhWk	Enh	EnhWk	Enh	EnhA1	Enh	TssFlnk	Tss	EnhBiv	Enh	EnhWk	Enh	EnhA1	Enh	EnhWk	Enh	EnhWk	Enh	EnhWk	Enh	NA	1.265	0.912506	NA
chr1	1003920	1005322	Intergenic	5066	RNF223	protein-coding	EnhBiv	Enh	EnhA1	Enh	EnhA1	Enh	EnhA1	Enh	EnhA1	Enh	EnhWk	Enh	TssA	Tss	EnhWk	Enh	EnhWk	Enh	EnhBiv	Enh	EnhA1	Enh	EnhWk	Enh	EnhWk	Enh	EnhWk	Enh	EnhWk	Enh	EnhBiv	Enh	NA	1.14371	0.825011	NA
chr1	1014796	1015711	Intergenic	-5567	RNF223	protein-coding	EnhBiv	Enh	TssBiv	Tss	TssWk	Tss	TssWk	Tss	TssBiv	Tss	EnhWk	Enh	EnhWk	Enh	TssBiv	Tss	EnhWk	Enh	TssBiv	Tss	EnhBiv	Enh	EnhWk	Enh	EnhA1	Enh	EnhWk	Enh	EnhWk	Enh	EnhWk	Enh	NA	1.46773	0.911954	NA
chr1	1034287	1035290	intron	16947	C1orf159	protein-coding	ReprPC	ReprPC	ReprPCWk	ReprPC	Quies	Quies	Quies	Quies	Quies	Quies	EnhWk	Enh	EnhWk	Enh	EnhA1	Enh	EnhWk	Enh	EnhA2	Enh	Quies	Quies	EnhA1	Enh	EnhWk	Enh	Quies	Quies	Quies	Quies	Quies	Quies	NA	1.31437	0.816666	CD3
chr1	1051239	1052273	promoter-TSS	-20	C1orf159	protein-coding	TssBiv	Tss	TssFlnk	Tss	TssA	Tss	TssA	Tss	TssA	Tss	TssA	Tss	TssA	Tss	TssA	Tss	TssA	Tss	TssA	Tss	TssA	Tss	TssA	Tss	TssA	Tss	TssA1	Tss	TssA1	Tss	TssFlnk	Tss	NA	0.983088	0.709148	NA
chr1	1057266	1058089	Intergenic	-5942	C1orf159	protein-coding	TssBiv	Tss	EnhWk	Enh	EnhA1	Enh	TssWk	Tss	TssWk	Tss	EnhWk	Enh	EnhWk	Enh	EnhWk	Enh	TssA	Tss	EnhWk	Enh	EnhWk	Enh	EnhWk	Enh	EnhWk	Enh	EnhWk	Enh	Quies	Quies	EnhWk	Enh	NA	1.23427	0.766894	NA
chr1	1071837	1073256	intron	150	LINC01342	ncRNA	ReprPC	ReprPC	TssA	Tss	TssA	Tss	TssA	Tss	TssBiv	Tss	EnhWk	Enh	EnhA1	Enh	EnhWk	Enh	EnhA2	Enh	TssA	Tss	EnhA1	Enh	EnhWk	Enh	EnhWk	Enh	ReprPC	ReprPC	EnhWk	Enh	TssA	Tss	NA	1.51711	0.942631	NA
chr1	1079428	1080126	TTS	7380	LINC01342	ncRNA	EnhWk	Enh	EnhA1	Enh	EnhA1	Enh	EnhA1	Enh	EnhA1	Enh	EnhA1	Enh	EnhA1	Enh	EnhA1	Enh	EnhA1	Enh	EnhA1	Enh	EnhA1	Enh	EnhA1	Enh	EnhWk	Enh	EnhWk	Enh	Quies	Quies	EnhA1	Enh	NA	0.823959	0.75	NA
chr1	1092777	1094084	Intergenic	-9053	MIR200B	ncRNA	TssA	Tss	EnhA1	Enh	TssA	Tss	TssA	Tss	TssA	Tss	TssA	Tss	TssA	Tss	TssA	Tss	TssA	Tss	TssA	Tss	EnhA1	Enh	TssA	Tss	TssA	Tss	EnhWk	Enh	EnhA1	Enh	EnhA1	Enh	NA	0.823959	0.75	NA
chr1	1101401	1101873	promoter-TSS	-847	MIR200B	ncRNA	Quies	Quies	Quies	Quies	EnhWk	Enh	EnhWk	Enh	Repr2	Others	Quies	Quies	Quies	Quies	ReprPCWk	ReprPC	EnhWk	Enh	ReprPCWk	ReprPC	EnhA1	Enh	Quies	Quies	Quies	Quies	Quies	Quies	Quies	Quies	ReprPCWk	ReprPC	NA	0.983088	0.709148	NA
chr1	1107257	1107608	Intergenic	-1853	TTLL10	protein-coding	ReprPCWk	ReprPC	TssFlnkD	Tss	TssWk	Tss	EnhA1	Enh	TssBiv	Tss	EnhWk	Enh	EnhWk	Enh	EnhWk	Enh	TssFlnkD	Tss	EnhBiv	Enh	EnhBiv	Enh	EnhWk	Enh	EnhBiv	Enh	ReprPC	ReprPC	ReprPCWk	ReprPC	ReprPCWk	ReprPC	NA	1.9792	0.951796	NA
chr1	1108954	1109552	promoter-TSS	-33	TTLL10	protein-coding	ReprPC	ReprPC	EnhBiv	Enh	TssWk	Tss	TssWk	Tss	TssBiv	Tss	EnhWk	Enh	EnhA1	Enh	EnhWk	Enh	EnhWk	Enh	TssBiv	Tss	EnhWk	Enh	EnhWk	Enh	EnhBiv	Enh	ReprPC	ReprPC	ReprPCWk	ReprPC	EnhBiv	Enh	NA	1.86368	0.957742	NA
chr1	1136346	1137210	Intergenic	5311	TNFRSF18	protein-coding	ReprPC	ReprPC	EnhWk	Enh	EnhA1	Enh	EnhA1	Enh	TssBiv	Tss	TssFlnk	Tss	EnhA2	Enh	EnhA2	Enh	TssA	Tss	TssA	Tss	EnhA2	Enh	EnhWk	Enh	EnhA2	Enh	ReprPC	ReprPC	EnhWk	Enh	TssA	Tss	NA	1.70455	0.951328	CD4T
chr1	1141578	1142174	exon	213	TNFRSF18	protein-coding	ReprPC	ReprPC	TssBiv	Tss	TssWk	Tss	TssWk	Tss	TssBiv	Tss	EnhWk	Enh	EnhA1	Enh	TssA	Tss	TssA	Tss	TssFlnkU	Tss	TssA	Tss	EnhWk	Enh	TssFlnk	Tss	ReprPC	ReprPC	EnhWk	Enh	TssBiv	Tss	NA	1.86368	0.957742	NA
chr1	1143458	1144009	Intergenic	-1645	TNFRSF18	protein-coding	ReprPC	ReprPC	EnhBiv	Enh	EnhA1	Enh	TssWk	Tss	TssBiv	Tss	EnhA1	Enh	EnhA1	Enh	TssFlnkU	Tss	EnhA1	Enh	TssA	Tss	EnhA1	Enh	EnhWk	Enh	EnhA1	Enh	ReprPC	ReprPC	EnhWk	Enh	TssBiv	Tss	NA	1.58326	0.883633	NA
chr1	1148079	1149532	intron	742	TNFRSF4	protein-coding	EnhBiv	Enh	EnhWk	Enh	TssWk	Tss	TssWk	Tss	TssBiv	Tss	TssA	Tss	TssA	Tss	TssA	Tss	EnhG2	Enh	TssA	Tss	EnhA1	Enh	EnhWk	Enh	EnhWk	Enh	ReprPC	ReprPC	EnhWk	Enh	TssA	Tss	NA	1.79176	0.920782	NA
chr1	1152214	1152729	3'UTR	-2924	TNFRSF4	protein-coding	Tx	Tx	Tx	Tx	TxElong	Tx	TxElong	Tx	Tx	Tx	TxWk	Tx	EnhA1	Enh	TssA	Tss	TssA	Tss	EnhG2	Enh	EnhG1	Enh	TxWk	Tx	TxWk	Tx	Tx	Tx	Tx	Tx	Tx	Tx	NA	1.42413	0.884862	CD3
chr1	1157278	1158190	intron	-8186	TNFRSF4	protein-coding	Tx	Tx	Tx	Tx	TxElong	Tx	TxElong	Tx	TxElong	Tx	Tx	Tx	TxWk	Tx	Tx	Tx	Tx	Tx	Tx	Tx	EnhA1	Enh	TxWk	Tx	Tx	Tx	EnhG1	Enh	Tx	Tx	Tx	Tx	NA	1.42413	0.884862	Unspecific
chr1	1166818	1168061	promoter-TSS	7	SDF4	protein-coding	TssA	Tss	TssA	Tss	TssA	Tss	TssA	Tss	TssA	Tss	TssA	Tss	TssA	Tss	TssA	Tss	TssA	Tss	TssA	Tss	TssA	Tss	TssA	Tss	TssA	Tss	TssA2	Tss	TssA2	Tss	EnhWk	Enh	NA	0.450561	0.650022	Unspecific
chr1	1186009	1186678	Intergenic	-4242	FAM132A	protein-coding	TxWk	Tx	EnhA1	Enh	EnhA1	Enh	EnhA1	Enh	EnhWk	Enh	EnhWk	Enh	EnhA1	Enh	EnhA1	Enh	EnhA1	Enh	TssFlnkU	Tss	EnhA1	Enh	EnhA1	Enh	EnhWk	Enh	TxWk	Tx	TxWk	Tx	EnhA1	Enh	NA	1.03972	0.946395	NA
chr1	1208686	1209829	promoter-TSS	-24	UBE2J2	protein-coding	TssA	Tss	TssFlnk	Tss	TssA	Tss	TssA	Tss	TssA	Tss	TssA	Tss	TssA	Tss	TssA	Tss	TssA	Tss	TssA	Tss	TssA	Tss	TssA	Tss	TssA	Tss	TssA2	Tss	TssA1	Tss	TssA	Tss	NA	0.836988	0.603759	NA
chr1	1227205	1227748	TTS	4073	MIR6726	ncRNA	Quies	Quies	EnhWk	Enh	EnhWk	Enh	EnhWk	Enh	EnhWk	Enh	Quies	Quies	Quies	Quies	EnhWk	Enh	EnhWk	Enh	Quies	Quies	TxWk	Tx	Quies	Quies	Quies	Quies	TxWk	Tx	Quies	Quies	TxWk	Tx	NA	1.0114	0.92062	NA
chr1	1240824	1241198	intron	2258	ACAP3	protein-coding	TssFlnkU	Tss	TssFlnkU	Tss	EnhA1	Enh	EnhA1	Enh	EnhA1	Enh	TssFlnk	Tss	EnhA1	Enh	TssFlnkU	Tss	TssFlnkU	Tss	TssFlnkU	Tss	TssFlnkU	Tss	TssFlnkD	Tss	EnhA1	Enh	EnhA1	Enh	EnhWk	Enh	TssFlnkD	Tss	NA	1.31437	0.816666	NA
chr1	1242947	1244348	promoter-TSS	-312	PUSL1	protein-coding	TssA	Tss	TssA	Tss	TssA	Tss	TssA	Tss	TssA	Tss	TssA	Tss	TssA	Tss	TssA	Tss	TssA	Tss	TssA	Tss	TssA	Tss	TssA	Tss	TssA	Tss	TssA2	Tss	TssA1	Tss	TssFlnk	Tss	NA	0.566086	0.515273	NA
chr1	1259675	1260728	promoter-TSS	59	CPTP	protein-coding	TssFlnk	Tss	TssFlnk	Tss	TssA	Tss	TssA	Tss	TssA	Tss	TssA	Tss	TssA	Tss	TssA	Tss	TssA	Tss	TssA	Tss	TssA	Tss	TssA	Tss	TssA	Tss	TssA2	Tss	TssA2	Tss	TssA	Tss	NA	0.867563	0.78969	CD3
chr1	1284079	1285354	promoter-TSS	-225	DVL1	protein-coding	TssFlnk	Tss	TssFlnk	Tss	TssA	Tss	TssA	Tss	TssA	Tss	TssA	Tss	TssA	Tss	TssA	Tss	TssA	Tss	TssA	Tss	TssFlnk	Tss	TssA	Tss	TssA	Tss	TssA2	Tss	TssA1	Tss	TssFlnk	Tss	NA	1.07514	0.775549	CD3
chr1	1290129	1290576	exon	3574	MXRA8	protein-coding	ReprPC	ReprPC	EnhBiv	Enh	TssBiv	Tss	TssBiv	Tss	TssBiv	Tss	EnhWk	Enh	ReprPCWk	ReprPC	EnhBiv	Enh	EnhBiv	Enh	EnhBiv	Enh	ReprPCWk	ReprPC	EnhWk	Enh	ReprPCWk	ReprPC	ReprPC	ReprPC	ReprPC	ReprPC	EnhBiv	Enh	NA	1.54542	0.960225	NA
chr1	1290659	1290990	intron	3102	MXRA8	protein-coding	ReprPC	ReprPC	ReprPCWk	ReprPC	TssBiv	Tss	TssBiv	Tss	TssBiv	Tss	TxWk	Tx	ReprPCWk	ReprPC	EnhBiv	Enh	ReprPCWk	ReprPC	EnhBiv	Enh	ReprPCWk	ReprPC	TxWk	Tx	ReprPCWk	ReprPC	ReprPC	ReprPC	ReprPC	ReprPC	EnhBiv	Enh	NA	1.35798	0.979574	NA
chr1	1306729	1307656	Intergenic	3369	AURKAIP1	protein-coding	EnhWk	Enh	EnhWk	Enh	EnhWk	Enh	EnhWk	Enh	EnhA1	Enh	EnhWk	Enh	EnhA1	Enh	EnhWk	Enh	EnhWk	Enh	EnhA1	Enh	EnhA1	Enh	EnhA1	Enh	EnhWk	Enh	EnhA1	Enh	EnhWk	Enh	EnhWk	Enh	NA	0.679193	0.979869	NA
chr1	1310379	1311147	promoter-TSS	55	AURKAIP1	protein-coding	TssA	Tss	TssA	Tss	TssA	Tss	TssA	Tss	TssA	Tss	TssA	Tss	TssA	Tss	TssA	Tss	TssA	Tss	TssA	Tss	TssA	Tss	TssA	Tss	TssA	Tss	TssA2	Tss	TssA2	Tss	TssA	Tss	NA	0.450561	0.650022	CD3
chr1	1334336	1335312	promoter-TSS	-86	LOC148413	ncRNA	TssA	Tss	TssA	Tss	TssA	Tss	TssA	Tss	TssA	Tss	TssA	Tss	TssA	Tss	TssA	Tss	TssA	Tss	TssA	Tss	TssA	Tss	TssA	Tss	TssA	Tss	TssA2	Tss	TssA2	Tss	TssA	Tss	NA	0.450561	0.650022	CD3
chr1	1342208	1343311	promoter-TSS	-67	MRPL20	protein-coding	TssA	Tss	TssA	Tss	TssA	Tss	TssA	Tss	TssA	Tss	TssA	Tss	TssA	Tss	TssA	Tss	TssA	Tss	TssA	Tss	TssA	Tss	TssA	Tss	TssA	Tss	TssA2	Tss	TssA2	Tss	TssA	Tss	NA	0.450561	0.650022	NA
chr1	1354574	1355985	intron	1544	ANKRD65	protein-coding	ReprPC	ReprPC	EnhWk	Enh	EnhWk	Enh	TssBiv	Tss	TssBiv	Tss	ReprPCWk	ReprPC	ReprPCWk	ReprPC	ReprPCWk	ReprPC	ReprPCWk	ReprPC	ReprPCWk	ReprPC	ReprPCWk	ReprPC	ReprPCWk	ReprPC	ReprPCWk	ReprPC	ReprPC	ReprPC	ReprPCWk	ReprPC	ReprPCWk	ReprPC	NA	1.24245	0.896241	CD3
chr1	1362724	1362871	intron	1290	TMEM88B	protein-coding	ReprPC	ReprPC	ReprPC	ReprPC	TssBiv	Tss	TssBiv	Tss	TssBiv	Tss	ReprPCWk	ReprPC	ReprPCWk	ReprPC	EnhBiv	Enh	EnhBiv	Enh	EnhBiv	Enh	ReprPCWk	ReprPC	ReprPCWk	ReprPC	ReprPCWk	ReprPC	ReprPC	ReprPC	ReprPCWk	ReprPC	ReprPC	ReprPC	NA	1.03972	0.946395	NA
chr1	1369344	1369947	non-coding	307	LINC01770	ncRNA	EnhBiv	Enh	EnhBiv	Enh	TssBiv	Tss	TssBiv	Tss	TssBiv	Tss	ReprPCWk	ReprPC	EnhA2	Enh	EnhBiv	Enh	EnhWk	Enh	ReprPC	ReprPC	EnhBiv	Enh	ReprPC	ReprPC	EnhA2	Enh	ReprPC	ReprPC	ReprPCWk	ReprPC	ReprPC	ReprPC	NA	1.58903	0.987318	NA
chr1	1370762	1371405	5'UTR	181	VWA1	protein-coding	EnhBiv	Enh	EnhBiv	Enh	TssBiv	Tss	TssBiv	Tss	TssBiv	Tss	EnhBiv	Enh	EnhA1	Enh	EnhBiv	Enh	EnhBiv	Enh	TssBiv	Tss	EnhBiv	Enh	EnhBiv	Enh	EnhBiv	Enh	ReprPC	ReprPC	EnhWk	Enh	TssBiv	Tss	NA	1.31437	0.816666	NA
chr1	1376210	1376758	3'UTR	5581	VWA1	protein-coding	ReprPCWk	ReprPC	EnhWk	Enh	EnhWk	Enh	EnhWk	Enh	EnhWk	Enh	ReprPCWk	ReprPC	EnhWk	Enh	EnhWk	Enh	EnhWk	Enh	Quies	Quies	EnhWk	Enh	EnhWk	Enh	EnhWk	Enh	EnhWk	Enh	EnhWk	Enh	ReprPCWk	ReprPC	NA	0.450561	0.650022	NA
chr1	1397796	1398213	exon	-9130	ATAD3B	protein-coding	Quies	Quies	EnhWk	Enh	Repr2	Others	TssWk	Tss	TssA	Tss	Quies	Quies	EnhA2	Enh	EnhA2	Enh	EnhWk	Enh	TssFlnk	Tss	TssA	Tss	EnhA2	Enh	Quies	Quies	EnhWk	Enh	Quies	Quies	Quies	Quies	NA	1.67623	0.935525	NA
chr1	1406608	1407738	promoter-TSS	38	ATAD3B	protein-coding	TssFlnk	Tss	TssA	Tss	TssA	Tss	TssA	Tss	TssA	Tss	TssA	Tss	TssA	Tss	TssA	Tss	TssA	Tss	TssA	Tss	TssA	Tss	TssA	Tss	TssA	Tss	TssA2	Tss	TssA1	Tss	TssA	Tss	NA	0.836988	0.603759	NA
chr1	1440155	1441164	Intergenic	-6863	ATAD3A	protein-coding	TssA	Tss	EnhA1	Enh	TssA	Tss	TssA	Tss	TssWk	Tss	Quies	Quies	EnhWk	Enh	EnhWk	Enh	EnhA1	Enh	TssA	Tss	TssA	Tss	EnhWk	Enh	EnhWk	Enh	EnhWk	Enh	EnhA1	Enh	EnhWk	Enh	NA	1.44519	0.897944	NA
chr1	1446731	1448122	promoter-TSS	-96	ATAD3A	protein-coding	TssA	Tss	TssA	Tss	TssA	Tss	TssA	Tss	TssA	Tss	TssA	Tss	TssA	Tss	TssA	Tss	TssA	Tss	TssA	Tss	TssA	Tss	TssA	Tss	TssA	Tss	TssA1	Tss	TssA1	Tss	TssFlnk	Tss	NA	0.450561	0.650022	NA
chr1	1475556	1476193	promoter-TSS	-135	TMEM240	protein-coding	ReprPCWk	ReprPC	TxWk	Tx	TssWk	Tss	TssWk	Tss	TssBiv	Tss	TssFlnk	Tss	Quies	Quies	EnhWk	Enh	TxWk	Tx	TssFlnk	Tss	TxWk	Tx	TssFlnk	Tss	Quies	Quies	EnhWk	Enh	TxWk	Tx	TssFlnk	Tss	NA	1.86368	0.957742	NA
chr1	1509495	1510778	5'UTR	125	SSU72	protein-coding	TssA	Tss	TssA	Tss	TssA	Tss	TssA	Tss	TssA	Tss	TssA	Tss	TssA	Tss	TssA	Tss	TssA	Tss	TssA	Tss	TssA	Tss	TssA	Tss	TssA	Tss	TssA2	Tss	TssA2	Tss	TssFlnkU	Tss	NA	0.450561	0.650022	NA
chr1	1534730	1535881	exon	170	FNDC10	protein-coding	TssBiv	Tss	ReprPCWk	ReprPC	TssWk	Tss	TssWk	Tss	TssBiv	Tss	ReprPCWk	ReprPC	EnhWk	Enh	EnhWk	Enh	ReprPCWk	ReprPC	TssBiv	Tss	EnhWk	Enh	EnhWk	Enh	EnhWk	Enh	ReprPC	ReprPC	EnhWk	Enh	TssBiv	Tss	NA	1.46773	0.911954	NA
chr1	1540813	1541145	Intergenic	-5503	FNDC10	protein-coding	TxWk	Tx	TxWk	Tx	TxWk	Tx	Quies	Quies	Quies	Quies	Quies	Quies	TxWk	Tx	TxWk	Tx	TxWk	Tx	TxWk	Tx	TxWk	Tx	TxWk	Tx	Quies	Quies	TxWk	Tx	TxWk	Tx	TxWk	Tx	NA	0.636514	0.918296	NA
chr1	1542435	1542845	Intergenic	-7164	FNDC10	protein-coding	EnhA1	Enh	EnhA1	Enh	EnhA1	Enh	EnhA2	Enh	EnhWk	Enh	EnhWk	Enh	EnhA1	Enh	EnhA1	Enh	EnhWk	Enh	EnhA1	Enh	EnhA1	Enh	EnhA1	Enh	EnhWk	Enh	TxWk	Tx	EnhWk	Enh	EnhA2	Enh	NA	1.12693	0.812907	NA
chr1	1549753	1551766	promoter-TSS	-35	MIB2	protein-coding	TssA	Tss	TssA	Tss	TssA	Tss	TssA	Tss	TssA	Tss	TssA	Tss	TssA	Tss	TssA	Tss	TssA	Tss	TssA	Tss	TssA	Tss	TssA	Tss	TssA	Tss	TssA2	Tss	TssA1	Tss	TssA	Tss	NA	0.566086	0.515273	Unspecific
chr1	1564330	1566474	intron	-2158	MMP23B	protein-coding	EnhBiv	Enh	EnhA1	Enh	TssWk	Tss	TssWk	Tss	TssWk	Tss	TssA	Tss	TssA	Tss	TssA	Tss	TssA	Tss	TssA	Tss	TssA	Tss	TssA	Tss	TssA	Tss	ReprPC	ReprPC	EnhWk	Enh	TssA	Tss	NA	1.53965	0.859298	NA
chr1	1590109	1591038	intron	22415	MMP23A	pseudo	TssA	Tss	TssA	Tss	TssA	Tss	TssA	Tss	TssA	Tss	EnhA2	Enh	EnhA2	Enh	TssA	Tss	TssA	Tss	TssA	Tss	TssA	Tss	TssA	Tss	TssA	Tss	TssA2	Tss	EnhA1	Enh	TssA	Tss	NA	0.983088	0.709148	Unspecific
chr1	1609027	1610633	intron	14413	SLC35E2B	protein-coding	TxWk	Tx	EnhA1	Enh	EnhA1	Enh	EnhA1	Enh	EnhA1	Enh	EnhA1	Enh	EnhA1	Enh	EnhA1	Enh	EnhWk	Enh	EnhA2	Enh	EnhA1	Enh	EnhA1	Enh	EnhWk	Enh	EnhWk	Enh	TxWk	Tx	EnhA1	Enh	NA	0.867563	0.78969	NA
chr1	1617816	1617960	intron	6355	SLC35E2B	protein-coding	EnhA1	Enh	TxWk	Tx	TxWk	Tx	TxElong	Tx	TxWk	Tx	TxWk	Tx	TxWk	Tx	EnhWk	Enh	TxWk	Tx	TxWk	Tx	TxWk	Tx	TxWk	Tx	TxWk	Tx	EnhG1	Enh	EnhWk	Enh	Tx	Tx	NA	1.09861	0.682606	NA
chr1	1623780	1624952	promoter-TSS	-123	SLC35E2B	protein-coding	TssA	Tss	TssA	Tss	TssA	Tss	TssA	Tss	TssA	Tss	TssA	Tss	TssA	Tss	TssA	Tss	TssA	Tss	TssA	Tss	TssA	Tss	TssA	Tss	EnhA2	Enh	TssA1	Tss	TxWk	Tx	TssA	Tss	NA	0.836988	0.603759	NA
chr1	1655511	1656328	promoter-TSS	-61	CDK11B	protein-coding	TssA	Tss	TssA	Tss	TssA	Tss	TssA	Tss	TssA	Tss	TssA	Tss	TssA	Tss	TssA	Tss	TssA	Tss	TssA	Tss	TssA	Tss	TssA	Tss	TssA	Tss	TssA1	Tss	TxWk	Tx	TssA	Tss	NA	0.566086	0.515273	NA
chr1	1660051	1660438	3'UTR	-4241	CDK11A	protein-coding	EnhWk	Enh	EnhA1	Enh	EnhA1	Enh	TssA	Tss	TxElong	Tx	EnhA1	Enh	EnhA1	Enh	EnhA1	Enh	EnhA1	Enh	EnhA1	Enh	EnhA1	Enh	EnhA2	Enh	EnhA1	Enh	EnhA1	Enh	Tx	Tx	EnhG1	Enh	NA	1.34979	0.753333	NA
chr1	1677111	1678765	promoter-TSS	-500	SLC35E2	protein-coding	TssA	Tss	TssA	Tss	TssA	Tss	TssA	Tss	TssA	Tss	EnhA2	Enh	TssA	Tss	TssA	Tss	TssA	Tss	TssA	Tss	TssA	Tss	TssA	Tss	EnhA2	Enh	TssA1	Tss	EnhA1	Enh	TssFlnk	Tss	NA	0.983088	0.709148	NA
chr1	1695588	1696107	intron	-5767	NADK	protein-coding	EnhG2	Enh	Tx	Tx	TxElong	Tx	TxElong	Tx	Tx	Tx	TxWk	Tx	TxWk	Tx	Tx	Tx	Tx	Tx	Tx	Tx	Tx	Tx	TxWk	Tx	TxWk	Tx	Tx	Tx	Tx	Tx	Tx	Tx	NA	1.23668	0.89208	NA
chr1	1709590	1710727	promoter-TSS	138	NADK	protein-coding	TssA	Tss	TssA	Tss	TssA	Tss	TssA	Tss	TssA	Tss	TssA	Tss	TssA	Tss	TssA	Tss	TssA	Tss	TssA	Tss	TssA	Tss	TssA	Tss	TssA	Tss	TssA2	Tss	TssA2	Tss	TssA	Tss	NA	0.450561	0.650022	CD3
chr1	1711388	1712156	promoter-TSS	-264	NADK	protein-coding	TssA	Tss	EnhA1	Enh	EnhA1	Enh	EnhA1	Enh	EnhA1	Enh	TssFlnkU	Tss	TssFlnkU	Tss	EnhA1	Enh	TssFlnkU	Tss	TssFlnkU	Tss	EnhA1	Enh	EnhA1	Enh	EnhA1	Enh	EnhA1	Enh	EnhWk	Enh	TssA	Tss	NA	0.983088	0.709148	NA
chr1	1714231	1714566	Intergenic	-2891	NADK	protein-coding	TssFlnkU	Tss	EnhA1	Enh	EnhA1	Enh	EnhA1	Enh	EnhA1	Enh	EnhA1	Enh	TssFlnkU	Tss	TssFlnkU	Tss	TssFlnkU	Tss	TssFlnkU	Tss	TssFlnkU	Tss	TssFlnkU	Tss	TssA	Tss	EnhWk	Enh	EnhWk	Enh	TssFlnkU	Tss	NA	1.23668	0.89208	naive_T
chr1	1788664	1788983	intron	33732	GNB1	protein-coding	EnhA1	Enh	EnhWk	Enh	EnhWk	Enh	Tx	Tx	EnhA2	Enh	EnhWk	Enh	EnhWk	Enh	EnhA1	Enh	EnhWk	Enh	EnhA1	Enh	EnhWk	Enh	EnhWk	Enh	EnhWk	Enh	EnhWk	Enh	TxWk	Tx	EnhG1	Enh	NA	1.09861	0.682606	CD4_naive
chr1	1790193	1790342	intron	32288	GNB1	protein-coding	EnhA1	Enh	EnhA1	Enh	EnhA2	Enh	EnhA2	Enh	EnhA2	Enh	EnhA1	Enh	EnhA1	Enh	TssFlnkU	Tss	EnhA1	Enh	EnhA1	Enh	EnhWk	Enh	EnhA1	Enh	EnhWk	Enh	EnhWk	Enh	EnhWk	Enh	EnhWk	Enh	NA	1.07756	0.980834	NA
chr1	1796239	1796419	intron	26227	GNB1	protein-coding	TxWk	Tx	EnhA1	Enh	EnhA2	Enh	EnhA2	Enh	EnhA2	Enh	EnhWk	Enh	EnhWk	Enh	EnhWk	Enh	EnhWk	Enh	EnhWk	Enh	EnhA2	Enh	EnhWk	Enh	EnhWk	Enh	TxWk	Tx	EnhWk	Enh	TxWk	Tx	NA	1.23668	0.89208	NA
chr1	1800852	1801337	intron	21461	GNB1	protein-coding	EnhA1	Enh	EnhA1	Enh	EnhA2	Enh	EnhWk	Enh	EnhA2	Enh	EnhWk	Enh	EnhWk	Enh	EnhA1	Enh	EnhWk	Enh	EnhWk	Enh	EnhA1	Enh	EnhWk	Enh	EnhWk	Enh	EnhWk	Enh	EnhWk	Enh	EnhA1	Enh	NA	0.959615	0.873479	CD4T
chr1	1821436	1823320	5'UTR	178	GNB1	protein-coding	TssA	Tss	TssA	Tss	TssA	Tss	TssA	Tss	TssA	Tss	TssA	Tss	TssA	Tss	TssA	Tss	TssA	Tss	TssA	Tss	TssA	Tss	TssA	Tss	TssA	Tss	TssA2	Tss	TssA2	Tss	TssA	Tss	NA	0.450561	0.650022	CD3
chr1	1839974	1841178	Intergenic	-5690	CALML6	protein-coding	TssA	Tss	TssA	Tss	TssA	Tss	TssA	Tss	TssA	Tss	TssA	Tss	TssA	Tss	TssA	Tss	TssA	Tss	TssA	Tss	TssA	Tss	TssA	Tss	TssA	Tss	EnhWk	Enh	TssA1	Tss	TssFlnk	Tss	NA	0.566086	0.515273	NA
chr1	1850363	1851368	promoter-TSS	-126	TMEM52	protein-coding	EnhBiv	Enh	TssFlnk	Tss	TssA	Tss	TssWk	Tss	TssA	Tss	TssFlnk	Tss	TssA	Tss	TssFlnk	Tss	TssA	Tss	TssFlnk	Tss	EnhWk	Enh	TssFlnk	Tss	TssA	Tss	TssA1	Tss	TssA1	Tss	TssFlnk	Tss	NA	1.63263	0.911189	CD4T
chr1	1875383	1875852	intron	-24878	TMEM52	protein-coding	EnhWk	Enh	EnhBiv	Enh	TssWk	Tss	TssWk	Tss	TssWk	Tss	EnhWk	Enh	EnhWk	Enh	EnhWk	Enh	EnhWk	Enh	EnhWk	Enh	EnhWk	Enh	EnhWk	Enh	EnhWk	Enh	Quies	Quies	EnhWk	Enh	EnhWk	Enh	NA	1.07514	0.775549	NA
chr1	1927737	1927922	intron	7446	CFAP74	protein-coding	EnhA1	Enh	ReprPCWk	ReprPC	Quies	Quies	Quies	Quies	Quies	Quies	Quies	Quies	ReprPCWk	ReprPC	EnhWk	Enh	ReprPCWk	ReprPC	ReprPCWk	ReprPC	Quies	Quies	ReprPCWk	ReprPC	EnhWk	Enh	Quies	Quies	EnhWk	Enh	ReprPCWk	ReprPC	NA	1.19885	0.864787	NA
chr1	1950721	1951196	intron	191	GABRD	protein-coding	ReprPC	ReprPC	ReprPC	ReprPC	TssBiv	Tss	TssBiv	Tss	TssBiv	Tss	ReprPCWk	ReprPC	ReprPCWk	ReprPC	ReprPC	ReprPC	ReprPCWk	ReprPC	EnhBiv	Enh	ReprPCWk	ReprPC	ReprPCWk	ReprPC	ReprPC	ReprPC	ReprPC	ReprPC	ReprPC	ReprPC	EnhBiv	Enh	NA	1.07756	0.980834	NA
chr1	1976159	1976695	Intergenic	5082	LOC105378591	ncRNA	EnhBiv	Enh	EnhWk	Enh	TssWk	Tss	TssWk	Tss	TssBiv	Tss	TssFlnkD	Tss	EnhWk	Enh	TssFlnk	Tss	TssFlnk	Tss	TssFlnkD	Tss	EnhWk	Enh	EnhWk	Enh	Quies	Quies	ReprPCWk	ReprPC	Quies	Quies	TssBiv	Tss	NA	1.79176	0.920782	NA
chr1	1981215	1982319	promoter-TSS	-142	PRKCZ	protein-coding	TssBiv	Tss	TssFlnk	Tss	TssA	Tss	TssA	Tss	TssA	Tss	TssA	Tss	TssA	Tss	TssA	Tss	TssA	Tss	TssA	Tss	TssFlnk	Tss	TssFlnk	Tss	TssA	Tss	ReprPC	ReprPC	ReprPC	ReprPC	TssBiv	Tss	NA	1.19885	0.864787	NA
chr1	2043771	2044234	intron	7848	PRKCZ	protein-coding	EnhA1	Enh	EnhA1	Enh	EnhWk	Enh	TssWk	Tss	EnhA1	Enh	Quies	Quies	TxWk	Tx	Quies	Quies	TxWk	Tx	TxWk	Tx	EnhA1	Enh	Quies	Quies	Quies	Quies	Quies	Quies	Quies	Quies	Quies	Quies	NA	1.35221	0.840175	CD14
chr1	2058444	2058990	intron	22562	PRKCZ	protein-coding	EnhWk	Enh	EnhWk	Enh	TssWk	Tss	TssWk	Tss	EnhWk	Enh	EnhWk	Enh	EnhWk	Enh	EnhWk	Enh	EnhWk	Enh	EnhWk	Enh	EnhWk	Enh	EnhWk	Enh	EnhWk	Enh	EnhWk	Enh	Quies	Quies	EnhWk	Enh	NA	0.721464	0.656705	CD14
chr1	2064350	2065363	intron	28702	PRKCZ	protein-coding	TssA	Tss	TssFlnkU	Tss	EnhA1	Enh	EnhA1	Enh	EnhA1	Enh	TssA	Tss	EnhA2	Enh	TssA	Tss	TssA	Tss	TssA	Tss	TssA	Tss	TssA	Tss	EnhA2	Enh	EnhWk	Enh	EnhWk	Enh	TssFlnk	Tss	NA	1.51711	0.942631	CD14
chr1	2071280	2071611	intron	35291	PRKCZ	protein-coding	EnhWk	Enh	EnhWk	Enh	TxWk	Tx	TxWk	Tx	TxWk	Tx	EnhWk	Enh	EnhWk	Enh	EnhWk	Enh	EnhWk	Enh	TxWk	Tx	EnhWk	Enh	EnhWk	Enh	EnhWk	Enh	Quies	Quies	Quies	Quies	TxWk	Tx	NA	0.959615	0.873479	CD14
chr1	2074096	2074573	intron	38180	PRKCZ	protein-coding	EnhA1	Enh	TxWk	Tx	TxElong	Tx	TxWk	Tx	TxElong	Tx	Quies	Quies	TxWk	Tx	TxWk	Tx	TxWk	Tx	TxWk	Tx	TxWk	Tx	EnhWk	Enh	TxWk	Tx	Quies	Quies	Quies	Quies	TxWk	Tx	NA	1.42413	0.884862	NA
chr1	2077781	2078239	intron	41855	PRKCZ	protein-coding	EnhWk	Enh	Tx	Tx	TxElong	Tx	TxElong	Tx	TxElong	Tx	EnhWk	Enh	EnhWk	Enh	EnhA1	Enh	EnhWk	Enh	EnhG1	Enh	EnhG1	Enh	EnhA1	Enh	EnhWk	Enh	Quies	Quies	Quies	Quies	EnhG1	Enh	NA	1.63263	0.911189	CD14
chr1	2080141	2080632	intron	44232	PRKCZ	protein-coding	EnhA1	Enh	EnhWk	Enh	Tx	Tx	TssWk	Tss	TxWk	Tx	TssFlnkU	Tss	TssA	Tss	TssFlnkU	Tss	TssFlnkU	Tss	EnhWk	Enh	EnhA1	Enh	TssFlnkU	Tss	TssA	Tss	Quies	Quies	Quies	Quies	EnhA1	Enh	NA	2.02281	0.972765	NA
chr1	2082301	2083237	intron	43445	FAAP20	protein-coding	EnhA1	Enh	TxWk	Tx	TxElong	Tx	TxElong	Tx	TxElong	Tx	EnhWk	Enh	Quies	Quies	TxWk	Tx	TxWk	Tx	Tx	Tx	EnhA1	Enh	EnhWk	Enh	EnhWk	Enh	Quies	Quies	Quies	Quies	TxWk	Tx	NA	1.54542	0.960225	CD14
chr1	2105693	2106139	intron	20298	FAAP20	protein-coding	EnhWk	Enh	EnhWk	Enh	EnhWk	Enh	EnhWk	Enh	EnhWk	Enh	Quies	Quies	EnhWk	Enh	EnhWk	Enh	EnhWk	Enh	TssFlnk	Tss	EnhWk	Enh	EnhWk	Enh	EnhWk	Enh	Quies	Quies	Quies	Quies	TssFlnkD	Tss	NA	0.562335	0.811278	NA
chr1	2120701	2121512	non-coding	5107	FAAP20	protein-coding	EnhA1	Enh	EnhWk	Enh	EnhA1	Enh	EnhA1	Enh	EnhA1	Enh	EnhA2	Enh	TssA	Tss	TssA	Tss	EnhWk	Enh	TssA	Tss	EnhA1	Enh	TssA	Tss	EnhA2	Enh	EnhWk	Enh	Quies	Quies	EnhA2	Enh	NA	1.46773	0.911954	NA
chr1	2125992	2127014	promoter-TSS	-289	FAAP20	protein-coding	TssA	Tss	TssA	Tss	TssA	Tss	TssA	Tss	TssA	Tss	TssA	Tss	TssA	Tss	TssA	Tss	TssA	Tss	TssA	Tss	TssA	Tss	TssA	Tss	TssA	Tss	TssA2	Tss	TssA1	Tss	TssA	Tss	NA	0.566086	0.515273	NA
chr1	2130447	2131103	5'UTR	-4561	FAAP20	protein-coding	EnhA1	Enh	EnhA1	Enh	EnhA1	Enh	TssWk	Tss	TssWk	Tss	TssFlnkU	Tss	EnhA1	Enh	TssFlnkU	Tss	EnhA1	Enh	TssFlnkU	Tss	EnhA1	Enh	EnhA1	Enh	EnhA1	Enh	EnhA1	Enh	EnhA1	Enh	TssA	Tss	NA	0.721464	0.656705	NA
chr1	2135813	2137268	intron	2631	FAAP20	protein-coding	EnhBiv	Enh	EnhWk	Enh	EnhA1	Enh	EnhA1	Enh	EnhA1	Enh	EnhA1	Enh	EnhA1	Enh	EnhA1	Enh	EnhA1	Enh	EnhA1	Enh	EnhA2	Enh	EnhWk	Enh	EnhA1	Enh	EnhWk	Enh	EnhWk	Enh	TssFlnk	Tss	NA	1.12693	0.812907	NA
chr1	2143869	2144717	promoter-TSS	-134	FAAP20	protein-coding	EnhWk	Enh	TssBiv	Tss	TssWk	Tss	TssWk	Tss	TssBiv	Tss	EnhA1	Enh	EnhA1	Enh	EnhWk	Enh	EnhWk	Enh	TssFlnkD	Tss	EnhWk	Enh	EnhWk	Enh	EnhA1	Enh	EnhWk	Enh	EnhA1	Enh	EnhWk	Enh	NA	1.32966	0.959148	NA
chr1	2158726	2159971	promoter-TSS	-785	SKI	protein-coding	TssA	Tss	TssFlnk	Tss	TssA	Tss	TssA	Tss	TssA	Tss	EnhA2	Enh	EnhA2	Enh	TssFlnk	Tss	EnhA2	Enh	TssA	Tss	EnhA1	Enh	EnhA1	Enh	EnhA2	Enh	TssA1	Tss	TssA1	Tss	EnhWk	Enh	NA	1.51711	0.942631	NA
chr1	2160239	2161005	exon	488	SKI	protein-coding	TssFlnk	Tss	TssFlnk	Tss	TssWk	Tss	TssA	Tss	TssWk	Tss	TssA	Tss	TssA	Tss	TssA	Tss	TssA	Tss	TssA	Tss	TssFlnk	Tss	TssA	Tss	TssA	Tss	TssA1	Tss	TssA1	Tss	TssFlnkU	Tss	NA	1.30861	0.943959	NA
chr1	2162518	2162857	intron	2554	SKI	protein-coding	TssFlnkD	Tss	TssFlnkU	Tss	TssWk	Tss	EnhA1	Enh	TssWk	Tss	TssA	Tss	TssA	Tss	TssA	Tss	EnhG2	Enh	TssA	Tss	TssFlnkU	Tss	TssFlnkU	Tss	TssA	Tss	EnhWk	Enh	EnhWk	Enh	TssFlnkU	Tss	NA	1.70455	0.951328	NA
chr1	2165672	2166529	intron	5967	SKI	protein-coding	EnhA1	Enh	EnhA1	Enh	EnhA1	Enh	EnhA1	Enh	EnhWk	Enh	EnhWk	Enh	EnhA1	Enh	TssFlnkU	Tss	EnhWk	Enh	TssFlnkU	Tss	EnhA1	Enh	EnhA1	Enh	EnhWk	Enh	EnhWk	Enh	EnhWk	Enh	TssA	Tss	NA	0.679193	0.979869	NA
chr1	2177519	2178524	intron	17888	SKI	protein-coding	EnhA1	Enh	EnhWk	Enh	EnhA1	Enh	EnhA1	Enh	EnhWk	Enh	EnhWk	Enh	EnhWk	Enh	EnhA1	Enh	EnhWk	Enh	EnhWk	Enh	EnhA1	Enh	EnhWk	Enh	EnhWk	Enh	EnhWk	Enh	EnhA1	Enh	EnhA1	Enh	NA	0.679193	0.979869	CD4_naive
chr1	2186762	2187878	intron	27186	SKI	protein-coding	EnhA1	Enh	EnhA1	Enh	EnhA2	Enh	EnhA2	Enh	Repr1	Others	EnhA1	Enh	EnhA1	Enh	EnhA1	Enh	EnhA1	Enh	EnhA1	Enh	EnhA1	Enh	EnhA1	Enh	EnhA1	Enh	TxWk	Tx	EnhA1	Enh	EnhA2	Enh	NA	0.983088	0.709148	CD4_naive
chr1	2221685	2222867	intron	61824	LOC100129534	pseudo	EnhWk	Enh	EnhA1	Enh	EnhA1	Enh	EnhA1	Enh	EnhA1	Enh	TssA	Tss	TssA	Tss	TssFlnkU	Tss	TssFlnkU	Tss	TssA	Tss	EnhA1	Enh	EnhA1	Enh	EnhA1	Enh	EnhWk	Enh	EnhWk	Enh	EnhA1	Enh	NA	0.959615	0.873479	NA
chr1	2231669	2233108	intron	51711	LOC100129534	pseudo	EnhWk	Enh	EnhA1	Enh	EnhA1	Enh	EnhA1	Enh	EnhA1	Enh	TssA	Tss	EnhA2	Enh	TssFlnkU	Tss	TssFlnkU	Tss	TssA	Tss	EnhA1	Enh	TssA	Tss	TssA	Tss	EnhA1	Enh	EnhA1	Enh	EnhA1	Enh	NA	1.07514	0.775549	NA
chr1	2242339	2243376	Intergenic	41242	LOC100129534	pseudo	EnhWk	Enh	EnhA1	Enh	EnhA1	Enh	EnhA1	Enh	EnhA2	Enh	EnhA1	Enh	EnhA1	Enh	EnhA1	Enh	EnhA1	Enh	EnhA1	Enh	EnhA1	Enh	EnhA1	Enh	EnhA1	Enh	EnhWk	Enh	EnhWk	Enh	EnhA1	Enh	NA	0.823959	0.75	NA
chr1	2245876	2247240	Intergenic	37542	LOC100129534	pseudo	EnhBiv	Enh	TssA	Tss	EnhA1	Enh	EnhA1	Enh	EnhA1	Enh	EnhA1	Enh	EnhA1	Enh	EnhWk	Enh	EnhWk	Enh	TssA	Tss	EnhA1	Enh	EnhA1	Enh	EnhWk	Enh	EnhWk	Enh	EnhA1	Enh	EnhA1	Enh	NA	0.983088	0.709148	NA
chr1	2313010	2313906	intron	9732	MORN1	protein-coding	EnhWk	Enh	EnhWk	Enh	EnhWk	Enh	EnhWk	Enh	TxWk	Tx	EnhWk	Enh	EnhWk	Enh	EnhWk	Enh	EnhWk	Enh	EnhWk	Enh	EnhWk	Enh	EnhWk	Enh	EnhWk	Enh	EnhWk	Enh	Quies	Quies	EnhWk	Enh	NA	0.566086	0.515273	NA
chr1	2322592	2323753	promoter-TSS	17	MORN1	protein-coding	TssFlnk	Tss	TssA	Tss	TssA	Tss	TssA	Tss	TssA	Tss	TssA	Tss	TssA	Tss	TssA	Tss	TssA	Tss	TssA	Tss	TssA	Tss	TssA	Tss	TssA	Tss	TssA2	Tss	TssA2	Tss	TssA	Tss	NA	0.721464	0.656705	NA
chr1	2343615	2344706	promoter-TSS	-151	PEX10	protein-coding	TssA	Tss	TssA	Tss	TssA	Tss	TssA	Tss	TssA	Tss	TssA	Tss	TssA	Tss	TssA	Tss	TssA	Tss	TssA	Tss	TssA	Tss	TssA	Tss	TssA	Tss	TssA2	Tss	TssA1	Tss	TssA	Tss	NA	0.566086	0.515273	NA
chr1	2425365	2425625	intron	17741	PLCH2	protein-coding	Quies	Quies	EnhWk	Enh	EnhWk	Enh	EnhWk	Enh	EnhWk	Enh	EnhWk	Enh	EnhWk	Enh	EnhWk	Enh	EnhWk	Enh	EnhWk	Enh	EnhA1	Enh	EnhWk	Enh	EnhWk	Enh	Quies	Quies	Quies	Quies	EnhWk	Enh	NA	0.823959	0.75	NA
chr1	2427762	2427967	intron	20111	PLCH2	protein-coding	Quies	Quies	EnhA1	Enh	TssWk	Tss	TssWk	Tss	EnhA1	Enh	EnhWk	Enh	EnhWk	Enh	EnhWk	Enh	EnhWk	Enh	EnhWk	Enh	EnhA1	Enh	EnhWk	Enh	TxWk	Tx	Quies	Quies	Quies	Quies	TxWk	Tx	NA	1.54542	0.960225	NA
chr1	2431318	2431825	intron	23818	PLCH2	protein-coding	EnhWk	Enh	EnhWk	Enh	EnhWk	Enh	EnhWk	Enh	EnhA2	Enh	EnhWk	Enh	EnhA1	Enh	EnhA1	Enh	EnhA1	Enh	EnhWk	Enh	EnhA1	Enh	EnhWk	Enh	EnhWk	Enh	EnhWk	Enh	EnhWk	Enh	EnhA1	Enh	NA	0.721464	0.656705	NA
chr1	2457354	2458473	exon	153	PANK4	protein-coding	TssBiv	Tss	TssA	Tss	TssA	Tss	TssA	Tss	TssA	Tss	TssA	Tss	TssA	Tss	TssA	Tss	TssA	Tss	TssA	Tss	TssA	Tss	TssA	Tss	TssA	Tss	TssA2	Tss	TssA1	Tss	TssA	Tss	NA	0.836988	0.603759	NA
chr1	2477364	2478782	Intergenic	-9731	TNFRSF14	protein-coding	TssA	Tss	TssA	Tss	TssA	Tss	TssA	Tss	TssWk	Tss	TssA	Tss	TssA	Tss	TssA	Tss	TssA	Tss	TssA	Tss	TssA	Tss	TssA	Tss	TssA	Tss	EnhA1	Enh	TssA2	Tss	TssA	Tss	NA	0.836988	0.603759	NA
chr1	2479557	2480605	Intergenic	-7723	TNFRSF14	protein-coding	EnhA1	Enh	TssFlnkU	Tss	EnhA1	Enh	TssA	Tss	EnhA1	Enh	TssA	Tss	EnhA1	Enh	EnhA1	Enh	TssFlnkU	Tss	TssA	Tss	TssFlnkU	Tss	EnhA1	Enh	TssA	Tss	EnhA1	Enh	EnhA1	Enh	TssA	Tss	NA	0.959615	0.873479	NA
chr1	2486485	2488550	promoter-TSS	-286	TNFRSF14	protein-coding	TssA	Tss	TssA	Tss	TssA	Tss	TssA	Tss	TssA	Tss	TssA	Tss	TssA	Tss	TssA	Tss	EnhG2	Enh	TssA	Tss	TssA	Tss	TssA	Tss	TssA	Tss	EnhA1	Enh	TssA2	Tss	EnhA1	Enh	NA	0.566086	0.515273	CD3
chr1	2493462	2493968	intron	-4259	LOC100996583	ncRNA	Tx	Tx	Tx	Tx	TxElong	Tx	TxElong	Tx	TxElong	Tx	TxWk	Tx	TxWk	Tx	EnhG1	Enh	Tx	Tx	Tx	Tx	Tx	Tx	TxWk	Tx	Quies	Quies	EnhG1	Enh	EnhG1	Enh	Tx	Tx	NA	1.54542	0.960225	NA
chr1	2507796	2508475	intron	-9763	FAM213B	protein-coding	EnhA1	Enh	EnhA1	Enh	EnhA2	Enh	TssA	Tss	TssWk	Tss	EnhWk	Enh	EnhWk	Enh	EnhA1	Enh	EnhA1	Enh	EnhA1	Enh	EnhWk	Enh	EnhWk	Enh	EnhWk	Enh	EnhWk	Enh	EnhWk	Enh	EnhA1	Enh	NA	1.23427	0.766894	Unspecific
chr1	2509032	2510295	intron	-8235	FAM213B	protein-coding	EnhA1	Enh	EnhA1	Enh	EnhA1	Enh	TssA	Tss	EnhA1	Enh	EnhA1	Enh	TssFlnkU	Tss	TssFlnkU	Tss	TssFlnkU	Tss	TssA	Tss	EnhA1	Enh	EnhA1	Enh	EnhA1	Enh	EnhA1	Enh	EnhA1	Enh	TssA	Tss	NA	0.566086	0.515273	NA
chr1	2516768	2518768	promoter-TSS	-131	FAM213B	protein-coding	TssA	Tss	TssA	Tss	TssA	Tss	TssA	Tss	TssA	Tss	TssA	Tss	TssA	Tss	TssA	Tss	TssA	Tss	TssA	Tss	TssA	Tss	TssA	Tss	TssA	Tss	TssA2	Tss	TssA1	Tss	TssA	Tss	NA	0.566086	0.515273	CD8T
chr1	2524270	2524533	exon	6213	FAM213B	protein-coding	EnhWk	Enh	EnhWk	Enh	EnhWk	Enh	EnhWk	Enh	Quies	Quies	Quies	Quies	Quies	Quies	EnhWk	Enh	EnhWk	Enh	EnhWk	Enh	TxWk	Tx	Quies	Quies	Quies	Quies	Quies	Quies	TxWk	Tx	TxWk	Tx	NA	1.0114	0.92062	CD8T
chr1	2573916	2574954	intron	-9954	MMEL1	protein-coding	TssFlnk	Tss	TssA	Tss	TssA	Tss	TssA	Tss	TssA	Tss	TssA	Tss	TssA	Tss	TssA	Tss	TssA	Tss	TssA	Tss	TssA	Tss	TssA	Tss	TssA	Tss	TssA1	Tss	TssA2	Tss	TssA	Tss	NA	0.836988	0.603759	CD3
chr1	2687837	2690000	intron	17311	TTC34	protein-coding	ZNF_Rpts	Others	EnhBiv	Enh	EnhBiv	Enh	EnhBiv	Enh	EnhBiv	Enh	EnhBiv	Enh	ReprPC	ReprPC	EnhBiv	Enh	EnhBiv	Enh	ReprPC	ReprPC	EnhBiv	Enh	TssBiv	Tss	EnhBiv	Enh	Quies	Quies	Quies	Quies	ReprPC	ReprPC	NA	1.23427	0.766894	NA
chr1	2691703	2692323	intron	14217	TTC34	protein-coding	Quies	Quies	ReprPCWk	ReprPC	Repr2	Others	Repr2	Others	ReprPCWk	ReprPC	ReprPCWk	ReprPC	ReprPCWk	ReprPC	ReprPCWk	ReprPC	ReprPCWk	ReprPC	ReprPCWk	ReprPC	ReprPCWk	ReprPC	ReprPCWk	ReprPC	ReprPCWk	ReprPC	Quies	Quies	Quies	Quies	ReprPCWk	ReprPC	NA	0.959615	0.873479	NA
chr1	2703169	2703414	intron	2938	TTC34	protein-coding	ReprPCWk	ReprPC	EnhWk	Enh	TssBiv	Tss	Repr2	Others	Repr2	Others	EnhWk	Enh	Quies	Quies	ReprPCWk	ReprPC	ReprPCWk	ReprPC	ReprPCWk	ReprPC	ReprPCWk	ReprPC	ReprPCWk	ReprPC	ReprPCWk	ReprPC	Quies	Quies	ReprPCWk	ReprPC	ReprPCWk	ReprPC	NA	1.46773	0.911954	NA
chr1	2718173	2718398	Intergenic	-12056	TTC34	protein-coding	Quies	Quies	EnhWk	Enh	EnhWk	Enh	EnhWk	Enh	Quies	Quies	Quies	Quies	Quies	Quies	EnhWk	Enh	EnhWk	Enh	EnhWk	Enh	EnhWk	Enh	EnhWk	Enh	EnhWk	Enh	Quies	Quies	Quies	Quies	EnhWk	Enh	NA	0.693147	1	NA
chr1	2738511	2738965	Intergenic	-32508	TTC34	protein-coding	Quies	Quies	Quies	Quies	Repr2	Others	Quies	Quies	Quies	Quies	EnhWk	Enh	Quies	Quies	EnhWk	Enh	ReprPCWk	ReprPC	Quies	Quies	Quies	Quies	EnhWk	Enh	EnhWk	Enh	Quies	Quies	Quies	Quies	EnhWk	Enh	NA	0.823959	0.75	NA
chr1	2756602	2757381	Intergenic	-50762	TTC34	protein-coding	ReprPC	ReprPC	EnhWk	Enh	TssBiv	Tss	EnhWk	Enh	Repr2	Others	TssFlnkD	Tss	EnhWk	Enh	EnhA1	Enh	EnhWk	Enh	EnhWk	Enh	EnhA1	Enh	EnhWk	Enh	EnhWk	Enh	EnhWk	Enh	Quies	Quies	EnhWk	Enh	NA	1.58903	0.816598	NA
chr1	2765788	2766334	Intergenic	-59831	TTC34	protein-coding	ReprPCWk	ReprPC	Quies	Quies	Repr2	Others	Repr2	Others	Quies	Quies	Quies	Quies	Quies	Quies	ReprPC	ReprPC	ReprPCWk	ReprPC	ReprPCWk	ReprPC	ReprPCWk	ReprPC	Quies	Quies	ReprPCWk	ReprPC	Quies	Quies	Quies	Quies	ReprPCWk	ReprPC	NA	0.959615	0.873479	NA
chr1	2811096	2811565	Intergenic	-105101	TTC34	protein-coding	ReprPCWk	ReprPC	Quies	Quies	Quies	Quies	Quies	Quies	Repr1	Others	EnhWk	Enh	EnhWk	Enh	TxWk	Tx	EnhWk	Enh	EnhWk	Enh	EnhWk	Enh	EnhWk	Enh	Quies	Quies	Quies	Quies	Quies	Quies	Quies	Quies	NA	1.12693	0.812907	NA
chr1	2843119	2844252	Intergenic	-94360	ACTRT2	protein-coding	Quies	Quies	EnhA2	Enh	EnhWk	Enh	EnhWk	Enh	Quies	Quies	Quies	Quies	Quies	Quies	ReprPCWk	ReprPC	Quies	Quies	Quies	Quies	EnhA2	Enh	Quies	Quies	Quies	Quies	Quies	Quies	Quies	Quies	ReprPCWk	ReprPC	NA	0.867563	0.78969	NA
chr1	2929185	2929628	Intergenic	-8639	ACTRT2	protein-coding	Quies	Quies	EnhWk	Enh	EnhWk	Enh	Quies	Quies	EnhWk	Enh	Quies	Quies	Quies	Quies	ReprPCWk	ReprPC	ReprPCWk	ReprPC	Quies	Quies	Quies	Quies	Quies	Quies	Quies	Quies	Quies	Quies	Quies	Quies	ReprPCWk	ReprPC	NA	0.562335	0.811278	NA
chr1	2949588	2950077	Intergenic	11787	ACTRT2	protein-coding	Quies	Quies	Quies	Quies	Quies	Quies	Quies	Quies	Quies	Quies	EnhWk	Enh	EnhWk	Enh	EnhWk	Enh	EnhWk	Enh	EnhWk	Enh	Quies	Quies	EnhWk	Enh	EnhWk	Enh	Quies	Quies	Quies	Quies	EnhWk	Enh	NA	0.636514	0.918296	NA
chr1	2986481	2986812	intron	905	PRDM16	protein-coding	TssBiv	Tss	ReprPCWk	ReprPC	TssBiv	Tss	TssWk	Tss	TssBiv	Tss	ReprPCWk	ReprPC	ReprPCWk	ReprPC	TssBiv	Tss	ReprPCWk	ReprPC	TssBiv	Tss	ReprPCWk	ReprPC	TssBiv	Tss	ReprPCWk	ReprPC	ReprPC	ReprPC	ReprPC	ReprPC	TssBiv	Tss	NA	1.23668	0.89208	NA
chr1	3086862	3087913	intron	42849	MIR4251	ncRNA	EnhWk	Enh	EnhWk	Enh	TssBiv	Tss	TssBiv	Tss	Repr2	Others	Quies	Quies	Quies	Quies	EnhBiv	Enh	ReprPC	ReprPC	ReprPCWk	ReprPC	EnhBiv	Enh	ReprPCWk	ReprPC	ReprPCWk	ReprPC	EnhWk	Enh	EnhA1	Enh	TssBiv	Tss	NA	1.86368	0.957742	NA
chr1	3229712	3229931	intron	-141325	ARHGEF16	protein-coding	ReprPC	ReprPC	Quies	Quies	Repr2	Others	Repr2	Others	Repr2	Others	ReprPCWk	ReprPC	Quies	Quies	ReprPCWk	ReprPC	ReprPCWk	ReprPC	ReprPCWk	ReprPC	EnhBiv	Enh	Quies	Quies	ReprPCWk	ReprPC	EnhWk	Enh	EnhA1	Enh	ReprPC	ReprPC	NA	1.82008	0.935334	NA
chr1	3233148	3233519	intron	-137813	ARHGEF16	protein-coding	ZNF_Rpts	Others	ZNF_Rpts	Others	Repr1	Others	Repr1	Others	Repr1	Others	EnhA2	Enh	EnhA2	Enh	EnhA2	Enh	EnhA2	Enh	EnhA2	Enh	EnhA1	Enh	EnhA2	Enh	ZNF_Rpts	Others	Quies	Quies	EnhA1	Enh	ZNF_Rpts	Others	NA	1.54542	0.960225	NA
chr1	3236548	3236816	intron	-134465	ARHGEF16	protein-coding	ReprPCWk	ReprPC	ReprPCWk	ReprPC	Quies	Quies	Quies	Quies	Quies	Quies	Quies	Quies	Quies	Quies	TxWk	Tx	Quies	Quies	Quies	Quies	ReprPCWk	ReprPC	Quies	Quies	Quies	Quies	Quies	Quies	Quies	Quies	ReprPCWk	ReprPC	NA	0.562335	0.811278	NA
chr1	3274255	3274517	intron	-96761	ARHGEF16	protein-coding	Quies	Quies	Quies	Quies	Quies	Quies	Quies	Quies	Quies	Quies	Quies	Quies	Quies	Quies	ReprPCWk	ReprPC	Quies	Quies	Quies	Quies	EnhBiv	Enh	Quies	Quies	Quies	Quies	Quies	Quies	Quies	Quies	ReprPCWk	ReprPC	NA	0.286836	0.413817	NA
chr1	3288967	3289243	intron	-82042	ARHGEF16	protein-coding	Quies	Quies	Quies	Quies	Quies	Quies	Quies	Quies	Quies	Quies	EnhWk	Enh	EnhWk	Enh	EnhWk	Enh	EnhWk	Enh	EnhWk	Enh	EnhWk	Enh	EnhWk	Enh	EnhWk	Enh	Quies	Quies	Quies	Quies	EnhWk	Enh	NA	0.679193	0.979869	NA
chr1	3300974	3301279	intron	-70020	ARHGEF16	protein-coding	Quies	Quies	Quies	Quies	Quies	Quies	Quies	Quies	Quies	Quies	Quies	Quies	Quies	Quies	ReprPCWk	ReprPC	ReprPCWk	ReprPC	Quies	Quies	EnhWk	Enh	EnhWk	Enh	ReprPCWk	ReprPC	Quies	Quies	Quies	Quies	ReprPCWk	ReprPC	NA	0.721464	0.656705	NA
chr1	3369633	3370241	Intergenic	-1210	ARHGEF16	protein-coding	ReprPC	ReprPC	EnhBiv	Enh	TssBiv	Tss	TssBiv	Tss	TssBiv	Tss	EnhBiv	Enh	EnhBiv	Enh	EnhBiv	Enh	EnhWk	Enh	EnhBiv	Enh	EnhBiv	Enh	EnhBiv	Enh	EnhBiv	Enh	ReprPC	ReprPC	ReprPCWk	ReprPC	EnhBiv	Enh	NA	1.19885	0.864787	NA
chr1	3370752	3371590	promoter-TSS	24	ARHGEF16	protein-coding	EnhBiv	Enh	TssBiv	Tss	TssBiv	Tss	TssWk	Tss	TssBiv	Tss	EnhWk	Enh	EnhBiv	Enh	TssBiv	Tss	TssA	Tss	TssBiv	Tss	EnhBiv	Enh	TssFlnk	Tss	TssBiv	Tss	ReprPC	ReprPC	TssA1	Tss	TssBiv	Tss	NA	1.74816	0.898374	NA
chr1	3388321	3388805	intron	17416	ARHGEF16	protein-coding	Quies	Quies	Quies	Quies	Quies	Quies	Quies	Quies	Quies	Quies	Quies	Quies	Quies	Quies	Quies	Quies	Quies	Quies	Quies	Quies	Quies	Quies	Quies	Quies	Quies	Quies	Quies	Quies	Quies	Quies	Quies	Quies	Quies	0	1	NA
chr1	3407711	3408276	intron	36847	ARHGEF16	protein-coding	TssFlnkD	Tss	EnhWk	Enh	EnhWk	Enh	EnhWk	Enh	EnhWk	Enh	EnhWk	Enh	Quies	Quies	EnhWk	Enh	EnhWk	Enh	EnhWk	Enh	EnhWk	Enh	Quies	Quies	Quies	Quies	Quies	Quies	Quies	Quies	TxWk	Tx	NA	0.918428	0.835989	NA
chr1	3447185	3448503	intron	29510	MIR551A	ncRNA	TssFlnk	Tss	EnhWk	Enh	EnhA1	Enh	TssWk	Tss	TssBiv	Tss	TssA	Tss	EnhA2	Enh	TssA	Tss	TssA	Tss	TssA	Tss	TssFlnkD	Tss	EnhA2	Enh	TssFlnk	Tss	ReprPC	ReprPC	Quies	Quies	TssFlnk	Tss	NA	2.25386	0.978838	NA
chr1	3481910	3482150	intron	-4676	MIR551A	ncRNA	Quies	Quies	Quies	Quies	Quies	Quies	Quies	Quies	Quies	Quies	Quies	Quies	Quies	Quies	Quies	Quies	Quies	Quies	Quies	Quies	Quies	Quies	Quies	Quies	Quies	Quies	Quies	Quies	Quies	Quies	Quies	Quies	Quies	0	1	NA
chr1	3514121	3514628	intron	13684	MEGF6	protein-coding	TssFlnkD	Tss	EnhWk	Enh	EnhA1	Enh	TssWk	Tss	EnhWk	Enh	EnhWk	Enh	EnhWk	Enh	EnhA1	Enh	EnhWk	Enh	EnhWk	Enh	EnhA1	Enh	EnhA1	Enh	EnhWk	Enh	EnhWk	Enh	EnhWk	Enh	EnhWk	Enh	NA	1.07514	0.775549	NA
chr1	3516027	3516643	intron	11724	MEGF6	protein-coding	Quies	Quies	EnhWk	Enh	EnhWk	Enh	Repr2	Others	Repr2	Others	Quies	Quies	ReprPCWk	ReprPC	ReprPCWk	ReprPC	ReprPCWk	ReprPC	Quies	Quies	EnhA1	Enh	EnhWk	Enh	ReprPCWk	ReprPC	TxWk	Tx	Quies	Quies	EnhWk	Enh	NA	1.70455	0.951328	NA
chr1	3527580	3528672	promoter-TSS	-67	MEGF6	protein-coding	EnhBiv	Enh	EnhBiv	Enh	TssBiv	Tss	TssBiv	Tss	TssBiv	Tss	EnhWk	Enh	EnhWk	Enh	EnhWk	Enh	TssA	Tss	TssBiv	Tss	EnhBiv	Enh	TssBiv	Tss	ReprPC	ReprPC	ReprPC	ReprPC	EnhWk	Enh	TssBiv	Tss	NA	1.35798	0.979574	NA
chr1	3535515	3536154	Intergenic	-5721	TPRG1L	protein-coding	EnhWk	Enh	EnhWk	Enh	EnhWk	Enh	EnhWk	Enh	Quies	Quies	EnhWk	Enh	EnhWk	Enh	EnhWk	Enh	EnhWk	Enh	EnhWk	Enh	EnhWk	Enh	EnhWk	Enh	EnhWk	Enh	EnhWk	Enh	Quies	Quies	EnhWk	Enh	NA	0.450561	0.650022	NA
chr1	3540930	3542095	promoter-TSS	-43	TPRG1L	protein-coding	TssFlnk	Tss	TssA	Tss	TssA	Tss	TssA	Tss	TssA	Tss	TssA	Tss	TssA	Tss	TssA	Tss	TssA	Tss	TssA	Tss	TssA	Tss	TssA	Tss	TssA	Tss	TssA2	Tss	TssA1	Tss	TssFlnk	Tss	NA	0.836988	0.603759	NA
chr1	3566182	3567145	promoter-TSS	7	WRAP73	protein-coding	TssBiv	Tss	EnhBiv	Enh	TssWk	Tss	TssA	Tss	TssWk	Tss	TssA	Tss	TssA	Tss	TssA	Tss	TssA	Tss	TssBiv	Tss	EnhBiv	Enh	EnhWk	Enh	TssA	Tss	TssA1	Tss	TssA1	Tss	TssFlnk	Tss	NA	1.67623	0.935525	NA
chr1	3568853	3569216	promoter-TSS	-94	TP73	protein-coding	EnhBiv	Enh	EnhBiv	Enh	TssBiv	Tss	TssWk	Tss	TssA	Tss	ReprPC	ReprPC	ReprPCWk	ReprPC	TssBiv	Tss	TssFlnk	Tss	TssBiv	Tss	ReprPC	ReprPC	EnhBiv	Enh	ReprPC	ReprPC	ReprPC	ReprPC	ReprPC	ReprPC	TssBiv	Tss	NA	1.53965	0.859298	NA
chr1	3582739	3583296	intron	13889	TP73	protein-coding	EnhA1	Enh	EnhA1	Enh	EnhA1	Enh	EnhA1	Enh	EnhA1	Enh	Quies	Quies	Quies	Quies	ReprPCWk	ReprPC	ReprPCWk	ReprPC	Quies	Quies	EnhA1	Enh	Quies	Quies	Quies	Quies	Quies	Quies	Quies	Quies	ReprPCWk	ReprPC	NA	0.693147	1	NA
chr1	3585370	3585841	intron	16477	TP73	protein-coding	EnhWk	Enh	EnhWk	Enh	EnhWk	Enh	Quies	Quies	EnhA2	Enh	Quies	Quies	Quies	Quies	Quies	Quies	ReprPCWk	ReprPC	Quies	Quies	TxWk	Tx	Quies	Quies	Quies	Quies	Quies	Quies	Quies	Quies	ReprPCWk	ReprPC	NA	1.07514	0.775549	NA
chr1	3593553	3594503	intron	-13208	TP73	protein-coding	EnhA1	Enh	EnhA1	Enh	TssWk	Tss	TssWk	Tss	EnhA1	Enh	Quies	Quies	EnhWk	Enh	EnhWk	Enh	EnhWk	Enh	Quies	Quies	EnhA1	Enh	Quies	Quies	EnhWk	Enh	EnhWk	Enh	EnhWk	Enh	EnhWk	Enh	NA	1.32966	0.959148	NA
chr1	3612152	3612605	intron	-2231	TP73	protein-coding	EnhWk	Enh	EnhWk	Enh	TssBiv	Tss	TssWk	Tss	TssWk	Tss	Quies	Quies	ReprPCWk	ReprPC	EnhBiv	Enh	ReprPCWk	ReprPC	Quies	Quies	Quies	Quies	Quies	Quies	Quies	Quies	ReprPCWk	ReprPC	Quies	Quies	ReprPCWk	ReprPC	NA	1.46773	0.911954	NA
chr1	3636522	3636855	intron	22079	TP73	protein-coding	EnhWk	Enh	Quies	Quies	Quies	Quies	EnhWk	Enh	EnhWk	Enh	EnhWk	Enh	EnhWk	Enh	EnhWk	Enh	EnhWk	Enh	TxWk	Tx	EnhA1	Enh	EnhWk	Enh	Quies	Quies	Quies	Quies	Quies	Quies	Quies	Quies	NA	0.918428	0.835989	NA
chr1	3640955	3641307	intron	22204	TP73-AS1	ncRNA	TxWk	Tx	EnhWk	Enh	Quies	Quies	Quies	Quies	TxWk	Tx	TxWk	Tx	Quies	Quies	EnhWk	Enh	EnhWk	Enh	TxWk	Tx	Quies	Quies	Quies	Quies	Quies	Quies	Quies	Quies	Quies	Quies	EnhWk	Enh	NA	0.823959	0.75	NA
chr1	3663425	3664285	promoter-TSS	82	TP73-AS1	ncRNA	TssFlnk	Tss	TssFlnk	Tss	TssA	Tss	TssA	Tss	TssWk	Tss	TssA	Tss	TssA	Tss	TssA	Tss	TssA	Tss	TssFlnkU	Tss	TssFlnk	Tss	TssA	Tss	TssA	Tss	TssA1	Tss	EnhWk	Enh	TssA	Tss	NA	1.31437	0.816666	Unspecific
chr1	3688556	3689794	promoter-TSS	-150	SMIM1	protein-coding	TssBiv	Tss	TssFlnk	Tss	TssA	Tss	TssWk	Tss	TssA	Tss	TssA	Tss	TssA	Tss	TssA	Tss	TssA	Tss	TssFlnk	Tss	TssFlnk	Tss	TssFlnk	Tss	TssA	Tss	TssA2	Tss	TssA1	Tss	TssFlnk	Tss	NA	1.53965	0.859298	NA
chr1	3703975	3704387	intron	8887	LRRC47	protein-coding	Tx	Tx	Tx	Tx	TxElong	Tx	Tx	Tx	TxElong	Tx	EnhA2	Enh	EnhWk	Enh	Tx	Tx	EnhG1	Enh	EnhG1	Enh	EnhA2	Enh	EnhWk	Enh	TxWk	Tx	Tx	Tx	Tx	Tx	Tx	Tx	NA	1.46773	0.911954	NA
chr1	3712592	3713504	promoter-TSS	20	LRRC47	protein-coding	TssFlnk	Tss	TssA	Tss	TssA	Tss	TssA	Tss	TssA	Tss	TssA	Tss	TssA	Tss	TssA	Tss	TssA	Tss	TssA	Tss	TssFlnk	Tss	TssA	Tss	TssA	Tss	TssA2	Tss	TssA1	Tss	TssFlnkU	Tss	NA	0.983088	0.709148	Th
chr1	3718134	3718289	Intergenic	-5144	LRRC47	protein-coding	ReprPCWk	ReprPC	EnhWk	Enh	Repr2	Others	TssWk	Tss	Quies	Quies	Quies	Quies	TxWk	Tx	ReprPCWk	ReprPC	Quies	Quies	EnhBiv	Enh	ReprPCWk	ReprPC	Quies	Quies	ReprPCWk	ReprPC	Quies	Quies	Quies	Quies	ReprPCWk	ReprPC	NA	1.53965	0.859298	NA
chr1	3773235	3774413	promoter-TSS	-7	DFFB	protein-coding	TssA	Tss	TssA	Tss	TssA	Tss	TssA	Tss	TssA	Tss	TssA	Tss	TssA	Tss	TssA	Tss	TssA	Tss	TssA	Tss	TssA	Tss	TssA	Tss	TssA	Tss	TssA2	Tss	TssA1	Tss	TssFlnkU	Tss	NA	0.566086	0.515273	Unspecific
chr1	3799854	3800563	exon	16648	C1orf174	protein-coding	Tx	Tx	Tx	Tx	TxElong	Tx	TxElong	Tx	TxElong	Tx	TxWk	Tx	TxWk	Tx	EnhG1	Enh	TxWk	Tx	Tx	Tx	EnhA1	Enh	Tx	Tx	EnhA2	Enh	Tx	Tx	EnhG1	Enh	EnhG1	Enh	NA	1.63263	0.911189	Unspecific
chr1	3806588	3806807	intron	10159	C1orf174	protein-coding	EnhG1	Enh	Tx	Tx	TxElong	Tx	TxElong	Tx	TxElong	Tx	EnhA1	Enh	EnhA1	Enh	EnhG1	Enh	Tx	Tx	Tx	Tx	EnhG2	Enh	EnhG1	Enh	EnhG1	Enh	EnhG1	Enh	EnhG1	Enh	Tx	Tx	NA	1.42413	0.884862	Unspecific
chr1	3807350	3807931	intron	9216	C1orf174	protein-coding	EnhG2	Enh	EnhG1	Enh	Tx	Tx	TxElong	Tx	Tx	Tx	EnhA1	Enh	EnhG1	Enh	EnhA1	Enh	EnhG1	Enh	Tx	Tx	EnhA2	Enh	EnhG1	Enh	EnhA1	Enh	EnhG1	Enh	EnhA1	Enh	EnhG1	Enh	NA	1.63263	0.911189	NA
chr1	3816459	3818090	promoter-TSS	307	LINC01134	ncRNA	TssA	Tss	TssA	Tss	TssA	Tss	TssA	Tss	TssA	Tss	TssA	Tss	TssA	Tss	TssA	Tss	TssA	Tss	TssA	Tss	TssA	Tss	TssA	Tss	TssA	Tss	TssA1	Tss	TssA1	Tss	TssA	Tss	NA	0.450561	0.650022	Unspecific
chr1	3827172	3827774	intron	10505	LINC01134	ncRNA	ReprPC	ReprPC	EnhWk	Enh	EnhWk	Enh	TssWk	Tss	EnhWk	Enh	Quies	Quies	TssFlnkD	Tss	EnhWk	Enh	TssFlnkD	Tss	EnhWk	Enh	EnhBiv	Enh	EnhWk	Enh	Quies	Quies	Quies	Quies	Quies	Quies	ReprPC	ReprPC	NA	1.56071	0.871049	naive_T
chr1	3838765	3839123	Intergenic	21976	LINC01134	ncRNA	ReprPCWk	ReprPC	Quies	Quies	Quies	Quies	EnhWk	Enh	Quies	Quies	Quies	Quies	EnhWk	Enh	Quies	Quies	ReprPCWk	ReprPC	EnhA2	Enh	ReprPCWk	ReprPC	Quies	Quies	Quies	Quies	Quies	Quies	Quies	Quies	ReprPCWk	ReprPC	NA	0.867563	0.78969	NA
chr1	4067236	4068036	Intergenic	66964	LINC01346	ncRNA	ZNF_Rpts	Others	EnhA2	Enh	EnhA2	Enh	Repr1	Others	EnhA2	Enh	Quies	Quies	Quies	Quies	ReprPCWk	ReprPC	ReprPCWk	ReprPC	Quies	Quies	ZNF_Rpts	Others	Quies	Quies	Quies	Quies	Quies	Quies	Quies	Quies	ZNF_Rpts	Others	NA	1.19885	0.864787	NA
chr1	4087620	4087864	Intergenic	87070	LINC01346	ncRNA	Quies	Quies	EnhA1	Enh	EnhA1	Enh	TssWk	Tss	EnhA1	Enh	Quies	Quies	Quies	Quies	ReprPCWk	ReprPC	ReprPCWk	ReprPC	ReprPCWk	ReprPC	EnhWk	Enh	EnhWk	Enh	Quies	Quies	Quies	Quies	Quies	Quies	ReprPCWk	ReprPC	NA	1.19885	0.864787	NA
chr1	4204548	4204792	Intergenic	203998	LINC01346	ncRNA	Quies	Quies	Quies	Quies	Quies	Quies	Quies	Quies	Quies	Quies	Quies	Quies	Quies	Quies	Quies	Quies	ZNF_Rpts	Others	Quies	Quies	Quies	Quies	Quies	Quies	ReprPCWk	ReprPC	Quies	Quies	Quies	Quies	ReprPCWk	ReprPC	NA	0.286836	0.413817	NA
chr1	4712633	4713182	Intergenic	-2197	AJAP1	protein-coding	ReprPC	ReprPC	EnhBiv	Enh	TssBiv	Tss	TssBiv	Tss	TssBiv	Tss	EnhBiv	Enh	ReprPCWk	ReprPC	EnhBiv	Enh	TssBiv	Tss	TssBiv	Tss	EnhBiv	Enh	EnhBiv	Enh	ReprPC	ReprPC	ReprPC	ReprPC	ReprPC	ReprPC	EnhBiv	Enh	NA	1.28606	0.927694	NA
chr1	4796063	4796647	intron	81250	AJAP1	protein-coding	EnhWk	Enh	Quies	Quies	Repr2	Others	EnhWk	Enh	Quies	Quies	Quies	Quies	Quies	Quies	Quies	Quies	Quies	Quies	Quies	Quies	EnhWk	Enh	Quies	Quies	Quies	Quies	Quies	Quies	Quies	Quies	EnhWk	Enh	NA	0.823959	0.75	NA
chr1	4999479	4999723	Intergenic	284496	AJAP1	protein-coding	ZNF_Rpts	Others	ZNF_Rpts	Others	Quies	Quies	Repr1	Others	Repr1	Others	ZNF_Rpts	Others	Het	Others	ZNF_Rpts	Others	ZNF_Rpts	Others	Het	Others	Het	Others	ZNF_Rpts	Others	ZNF_Rpts	Others	Het	Others	Het	Others	Het	Others	NA	1.23668	0.89208	NA
chr1	5389251	5389586	Intergenic	-234712	MIR4417	ncRNA	Het	Others	Het	Others	Repr2	Others	Quies	Quies	Quies	Quies	TssFlnkU	Tss	TssFlnkU	Tss	EnhA1	Enh	EnhA1	Enh	EnhA1	Enh	EnhA1	Enh	EnhA1	Enh	EnhWk	Enh	Quies	Quies	Quies	Quies	EnhA2	Enh	NA	1.67623	0.935525	NA
chr1	5448900	5449551	Intergenic	-174905	MIR4417	ncRNA	Quies	Quies	Quies	Quies	Quies	Quies	Quies	Quies	Quies	Quies	TssFlnkU	Tss	EnhA1	Enh	EnhA1	Enh	EnhA1	Enh	EnhA1	Enh	EnhA1	Enh	EnhA1	Enh	TssFlnkU	Tss	Quies	Quies	Quies	Quies	TssFlnkD	Tss	NA	0.959615	0.873479	NA
chr1	5542029	5542250	Intergenic	-81991	MIR4417	ncRNA	Quies	Quies	Quies	Quies	Quies	Quies	Quies	Quies	Quies	Quies	Quies	Quies	EnhWk	Enh	EnhWk	Enh	Quies	Quies	EnhWk	Enh	Quies	Quies	EnhWk	Enh	EnhWk	Enh	Quies	Quies	Quies	Quies	ReprPCWk	ReprPC	NA	0.562335	0.811278	NA
chr1	5569905	5570179	Intergenic	-54089	MIR4417	ncRNA	Quies	Quies	Quies	Quies	EnhWk	Enh	Quies	Quies	Quies	Quies	Quies	Quies	Quies	Quies	ReprPCWk	ReprPC	EnhWk	Enh	EnhWk	Enh	ReprPCWk	ReprPC	Quies	Quies	EnhWk	Enh	Quies	Quies	Quies	Quies	ReprPCWk	ReprPC	NA	0.721464	0.656705	NA
chr1	5574581	5575054	Intergenic	-49313	MIR4417	ncRNA	EnhWk	Enh	Quies	Quies	Quies	Quies	Quies	Quies	Quies	Quies	Quies	Quies	Quies	Quies	ReprPCWk	ReprPC	Quies	Quies	ReprPCWk	ReprPC	ReprPCWk	ReprPC	ReprPCWk	ReprPC	ReprPCWk	ReprPC	Quies	Quies	Quies	Quies	ReprPCWk	ReprPC	NA	0.823959	0.75	NA
chr1	5805919	5806289	Intergenic	116697	MIR4689	ncRNA	Quies	Quies	Quies	Quies	Repr2	Others	Quies	Quies	Quies	Quies	Quies	Quies	Quies	Quies	ReprPCWk	ReprPC	Quies	Quies	ReprPCWk	ReprPC	Quies	Quies	ReprPCWk	ReprPC	ReprPCWk	ReprPC	Quies	Quies	Quies	Quies	ReprPCWk	ReprPC	NA	0.721464	0.656705	NA
chr1	5831169	5831475	Intergenic	91479	MIR4689	ncRNA	EnhWk	Enh	Quies	Quies	TssBiv	Tss	Repr2	Others	Repr2	Others	Quies	Quies	Quies	Quies	ReprPCWk	ReprPC	EnhWk	Enh	ReprPCWk	ReprPC	Quies	Quies	Quies	Quies	ReprPCWk	ReprPC	EnhWk	Enh	Quies	Quies	ReprPCWk	ReprPC	NA	1.35798	0.843759	NA
chr1	5997123	5997484	intron	-55054	KCNAB2	protein-coding	TxWk	Tx	TxWk	Tx	Quies	Quies	TxWk	Tx	TxElong	Tx	Quies	Quies	Quies	Quies	Quies	Quies	TxWk	Tx	TxWk	Tx	EnhWk	Enh	Quies	Quies	Quies	Quies	Quies	Quies	TxWk	Tx	TxWk	Tx	NA	1.12693	0.812907	NA
chr1	6035214	6036059	intron	-16721	KCNAB2	protein-coding	EnhWk	Enh	TxWk	Tx	EnhWk	Enh	TxWk	Tx	TxElong	Tx	TssFlnk	Tss	Quies	Quies	EnhA2	Enh	TxWk	Tx	Quies	Quies	EnhWk	Enh	Quies	Quies	Quies	Quies	Quies	Quies	TxWk	Tx	TxWk	Tx	NA	1.4735	0.915539	CD4T
chr1	6040622	6040777	intron	-11658	KCNAB2	protein-coding	EnhWk	Enh	EnhWk	Enh	EnhWk	Enh	TxWk	Tx	TxWk	Tx	TxWk	Tx	TxWk	Tx	TxWk	Tx	TxWk	Tx	Quies	Quies	Quies	Quies	Quies	Quies	Quies	Quies	Quies	Quies	TxWk	Tx	EnhWk	Enh	NA	1.07756	0.980834	NA
chr1	6042508	6042697	intron	-9755	KCNAB2	protein-coding	TxWk	Tx	EnhWk	Enh	EnhWk	Enh	TxWk	Tx	TxWk	Tx	TxWk	Tx	TxWk	Tx	TxWk	Tx	TxWk	Tx	Quies	Quies	Quies	Quies	Quies	Quies	Quies	Quies	Quies	Quies	TxWk	Tx	TxWk	Tx	NA	1.0114	0.92062	NA
chr1	6051833	6052986	promoter-TSS	52	KCNAB2	protein-coding	TssA	Tss	TssA	Tss	TssA	Tss	TssA	Tss	TssA	Tss	TssA	Tss	TssA	Tss	TssA	Tss	TssA	Tss	TssA	Tss	TssA	Tss	TssA	Tss	TssA	Tss	TssA2	Tss	TssA1	Tss	TssA	Tss	NA	0.566086	0.515273	CD3
chr1	6065247	6065691	intron	-12936	NPHP4	protein-coding	TxWk	Tx	TxWk	Tx	TxWk	Tx	TxWk	Tx	TxWk	Tx	TxWk	Tx	TxWk	Tx	EnhWk	Enh	EnhWk	Enh	EnhA2	Enh	EnhWk	Enh	EnhWk	Enh	Quies	Quies	TxWk	Tx	TxWk	Tx	TxWk	Tx	NA	0.721464	0.656705	NA
chr1	6072277	6072852	intron	-13508	KCNAB2	protein-coding	TxWk	Tx	EnhWk	Enh	TxWk	Tx	TxWk	Tx	TxWk	Tx	TxWk	Tx	TxWk	Tx	EnhWk	Enh	TxWk	Tx	TxWk	Tx	EnhA1	Enh	EnhWk	Enh	Quies	Quies	TxWk	Tx	TxWk	Tx	EnhG1	Enh	NA	0.983088	0.709148	NA
chr1	6072912	6073630	intron	-12802	KCNAB2	protein-coding	TxWk	Tx	EnhWk	Enh	EnhWk	Enh	EnhWk	Enh	TxElong	Tx	TxWk	Tx	EnhWk	Enh	EnhWk	Enh	Tx	Tx	Tx	Tx	EnhA1	Enh	EnhWk	Enh	Quies	Quies	TxWk	Tx	TxWk	Tx	EnhG1	Enh	NA	1.35221	0.840175	NA
chr1	6074588	6075529	intron	-11014	KCNAB2	protein-coding	EnhA1	Enh	TxWk	Tx	TxElong	Tx	TxElong	Tx	TxElong	Tx	TxWk	Tx	Quies	Quies	TxWk	Tx	Tx	Tx	Tx	Tx	TxWk	Tx	Quies	Quies	Quies	Quies	TxWk	Tx	TxWk	Tx	EnhG1	Enh	NA	1.265	0.912506	NA
chr1	6086045	6086924	5'UTR	412	KCNAB2	protein-coding	TssFlnkU	Tss	TssFlnkU	Tss	EnhA1	Enh	TssA	Tss	TssA	Tss	TssA	Tss	TssA	Tss	TssA	Tss	TssA	Tss	TssA	Tss	TssFlnkU	Tss	TssA	Tss	TssA	Tss	TssA1	Tss	EnhA1	Enh	TssA	Tss	NA	1.19885	0.864787	NA
chr1	6087915	6088828	intron	2299	KCNAB2	protein-coding	TssFlnkU	Tss	EnhA1	Enh	EnhA1	Enh	EnhA1	Enh	EnhA1	Enh	TssA	Tss	TssA	Tss	TssFlnkU	Tss	TssFlnkU	Tss	TssFlnkU	Tss	TssFlnkU	Tss	TssFlnkU	Tss	TssA	Tss	TxWk	Tx	EnhA1	Enh	EnhA1	Enh	NA	1.265	0.912506	NA
chr1	6116091	6116940	intron	10342	KCNAB2	protein-coding	EnhA1	Enh	TxWk	Tx	TxElong	Tx	TxWk	Tx	TxElong	Tx	TxWk	Tx	TxWk	Tx	TxWk	Tx	TxWk	Tx	Tx	Tx	EnhG1	Enh	TxWk	Tx	TxWk	Tx	TxWk	Tx	TxWk	Tx	Tx	Tx	NA	0.983088	0.709148	NA
chr1	6159671	6160196	3'UTR	53760	KCNAB2	protein-coding	Tx	Tx	TxWk	Tx	TxWk	Tx	TxWk	Tx	TxWk	Tx	TxWk	Tx	Quies	Quies	EnhWk	Enh	TxWk	Tx	TxWk	Tx	TxWk	Tx	TxWk	Tx	TxWk	Tx	TxWk	Tx	TxWk	Tx	EnhG1	Enh	NA	0.566086	0.515273	NA
chr1	6168920	6169615	intron	63094	KCNAB2	protein-coding	Quies	Quies	Quies	Quies	Quies	Quies	Quies	Quies	Quies	Quies	Quies	Quies	Quies	Quies	ReprPCWk	ReprPC	Quies	Quies	Quies	Quies	Quies	Quies	ReprPCWk	ReprPC	Quies	Quies	Quies	Quies	Quies	Quies	Quies	Quies	NA	0.286836	0.413817	NA
chr1	6187681	6188244	intron	52231	CHD5	protein-coding	EnhWk	Enh	Quies	Quies	EnhWk	Enh	TssBiv	Tss	TssBiv	Tss	EnhWk	Enh	EnhWk	Enh	EnhWk	Enh	EnhWk	Enh	Quies	Quies	EnhWk	Enh	EnhWk	Enh	EnhWk	Enh	EnhWk	Enh	Quies	Quies	Quies	Quies	NA	0.867563	0.78969	NA
chr1	6208506	6209131	intron	31375	CHD5	protein-coding	EnhBiv	Enh	EnhBiv	Enh	TssBiv	Tss	TssBiv	Tss	TssBiv	Tss	EnhWk	Enh	EnhWk	Enh	TssFlnk	Tss	EnhWk	Enh	EnhBiv	Enh	EnhWk	Enh	EnhWk	Enh	ReprPCWk	ReprPC	TssA1	Tss	Quies	Quies	EnhBiv	Enh	NA	1.63263	0.911189	NA
chr1	6259160	6260098	promoter-TSS	50	RPL22	protein-coding	TssA	Tss	TssA	Tss	TssA	Tss	TssA	Tss	TssA	Tss	TssA	Tss	TssA	Tss	TssA	Tss	TssA	Tss	TssA	Tss	TssA	Tss	TssA	Tss	TssA	Tss	TssA2	Tss	TssA2	Tss	TssFlnkU	Tss	NA	0.450561	0.650022	NA
chr1	6265291	6266580	promoter-TSS	-96	LOC102724450	ncRNA	TssBiv	Tss	TssBiv	Tss	TssBiv	Tss	TssBiv	Tss	TssBiv	Tss	TssFlnk	Tss	TssA	Tss	TssBiv	Tss	TssA	Tss	TssBiv	Tss	TssBiv	Tss	TssBiv	Tss	TssBiv	Tss	EnhWk	Enh	EnhWk	Enh	TssBiv	Tss	NA	0.983088	0.709148	Unspecific
chr1	6268852	6269787	intron	3131	RNF207	protein-coding	EnhBiv	Enh	EnhWk	Enh	TssBiv	Tss	TssBiv	Tss	TssBiv	Tss	EnhWk	Enh	EnhWk	Enh	TssBiv	Tss	EnhWk	Enh	TssBiv	Tss	EnhWk	Enh	EnhBiv	Enh	EnhA2	Enh	EnhWk	Enh	EnhWk	Enh	EnhBiv	Enh	NA	1.19885	0.864787	NA
chr1	6295487	6296550	promoter-TSS	25	ICMT	protein-coding	TssFlnk	Tss	TssFlnk	Tss	TssA	Tss	TssA	Tss	TssA	Tss	TssFlnk	Tss	EnhA2	Enh	TssFlnk	Tss	TssA	Tss	TssFlnk	Tss	TssFlnk	Tss	TssA	Tss	TssA	Tss	TssA1	Tss	TssA1	Tss	TssFlnk	Tss	NA	1.23668	0.89208	NA
chr1	6305175	6305603	exon	1137	HES3	protein-coding	EnhBiv	Enh	EnhBiv	Enh	TssBiv	Tss	TssBiv	Tss	TssBiv	Tss	TssBiv	Tss	EnhWk	Enh	EnhBiv	Enh	EnhBiv	Enh	TssBiv	Tss	EnhBiv	Enh	EnhBiv	Enh	EnhBiv	Enh	ReprPC	ReprPC	EnhWk	Enh	ReprPC	ReprPC	NA	1.23668	0.89208	NA
chr1	6306739	6307140	TTS	2688	HES3	protein-coding	ReprPC	ReprPC	EnhBiv	Enh	TssBiv	Tss	EnhWk	Enh	TssBiv	Tss	EnhBiv	Enh	EnhBiv	Enh	EnhBiv	Enh	EnhBiv	Enh	EnhBiv	Enh	EnhBiv	Enh	EnhBiv	Enh	EnhBiv	Enh	ReprPC	ReprPC	EnhWk	Enh	EnhBiv	Enh	NA	1.24245	0.896241	NA
chr1	6319844	6321456	intron	385	GPR153	protein-coding	TssBiv	Tss	EnhBiv	Enh	TssBiv	Tss	TssWk	Tss	TssBiv	Tss	EnhWk	Enh	EnhWk	Enh	TssBiv	Tss	TssFlnk	Tss	TssBiv	Tss	EnhWk	Enh	EnhWk	Enh	EnhBiv	Enh	ReprPC	ReprPC	ReprPC	ReprPC	TssBiv	Tss	NA	1.51711	0.942631	NA
chr1	6353987	6355330	intron	-33624	GPR153	protein-coding	Quies	Quies	Quies	Quies	TxWk	Tx	TxWk	Tx	TxElong	Tx	Quies	Quies	Quies	Quies	Quies	Quies	Quies	Quies	Tx	Tx	EnhA1	Enh	EnhWk	Enh	Quies	Quies	TxWk	Tx	EnhWk	Enh	TxWk	Tx	NA	1.42413	0.884862	NA
chr1	6403479	6403753	intron	15388	ACOT7	protein-coding	Quies	Quies	Quies	Quies	Quies	Quies	Quies	Quies	Quies	Quies	Quies	Quies	TxWk	Tx	Quies	Quies	TxWk	Tx	Quies	Quies	Quies	Quies	Quies	Quies	Quies	Quies	Quies	Quies	Quies	Quies	TxWk	Tx	NA	0.286836	0.413817	NA
chr1	6408102	6409518	intron	10194	ACOT7	protein-coding	EnhWk	Enh	EnhWk	Enh	EnhWk	Enh	EnhWk	Enh	Quies	Quies	EnhA1	Enh	EnhA1	Enh	EnhA1	Enh	EnhA1	Enh	EnhA1	Enh	EnhA1	Enh	EnhA1	Enh	EnhA1	Enh	EnhWk	Enh	EnhWk	Enh	EnhA1	Enh	NA	0.918428	0.835989	NA
chr1	6418361	6419331	intron	158	ACOT7	protein-coding	EnhWk	Enh	EnhWk	Enh	EnhA2	Enh	EnhWk	Enh	EnhWk	Enh	EnhA1	Enh	EnhA1	Enh	EnhA1	Enh	EnhA1	Enh	EnhA1	Enh	EnhA1	Enh	EnhA1	Enh	EnhA1	Enh	EnhA1	Enh	EnhWk	Enh	EnhA1	Enh	NA	0.918428	0.835989	NA
chr1	6419382	6420228	promoter-TSS	-801	ACOT7	protein-coding	EnhWk	Enh	EnhWk	Enh	EnhA1	Enh	TssWk	Tss	TssWk	Tss	EnhA1	Enh	EnhA1	Enh	EnhA1	Enh	EnhA1	Enh	TssFlnkU	Tss	EnhA1	Enh	EnhA1	Enh	EnhA1	Enh	EnhA1	Enh	EnhWk	Enh	EnhA1	Enh	NA	0.959615	0.873479	NA
chr1	6423271	6423496	intron	-2620	ACOT7	protein-coding	Quies	Quies	EnhWk	Enh	EnhWk	Enh	Quies	Quies	Quies	Quies	EnhWk	Enh	EnhWk	Enh	EnhWk	Enh	TxWk	Tx	Quies	Quies	EnhWk	Enh	TxWk	Tx	EnhWk	Enh	EnhWk	Enh	Quies	Quies	Quies	Quies	NA	0.887694	0.808014	NA
chr1	6425070	6425646	intron	-4594	ACOT7	protein-coding	Quies	Quies	EnhWk	Enh	Quies	Quies	Quies	Quies	Quies	Quies	EnhWk	Enh	EnhWk	Enh	EnhA1	Enh	EnhWk	Enh	Quies	Quies	EnhA1	Enh	EnhWk	Enh	EnhWk	Enh	EnhWk	Enh	Quies	Quies	Quies	Quies	NA	0.918428	0.835989	NA
chr1	6453079	6454190	5'UTR	191	ACOT7	protein-coding	TssA	Tss	TssA	Tss	TssA	Tss	TssA	Tss	TssA	Tss	TssA	Tss	TssA	Tss	TssA	Tss	TssA	Tss	TssA	Tss	TssA	Tss	TssA	Tss	TssA	Tss	TssA2	Tss	TssA1	Tss	TssFlnk	Tss	NA	0.566086	0.515273	NA
chr1	6461794	6462078	Intergenic	-8110	ACOT7	protein-coding	EnhWk	Enh	Quies	Quies	Quies	Quies	Repr2	Others	Quies	Quies	ReprPCWk	ReprPC	Quies	Quies	Quies	Quies	Quies	Quies	ReprPCWk	ReprPC	Quies	Quies	Quies	Quies	Quies	Quies	Quies	Quies	Quies	Quies	Quies	Quies	NA	0.836988	0.603759	NA
chr1	6464685	6465107	Intergenic	-11070	ACOT7	protein-coding	ReprPCWk	ReprPC	EnhWk	Enh	Repr2	Others	Quies	Quies	Quies	Quies	ReprPCWk	ReprPC	Quies	Quies	ReprPCWk	ReprPC	ReprPCWk	ReprPC	ReprPCWk	ReprPC	ReprPCWk	ReprPC	Quies	Quies	Quies	Quies	Quies	Quies	Quies	Quies	Quies	Quies	NA	1.07514	0.775549	NA
chr1	6483435	6484098	Intergenic	-1081	ESPN	protein-coding	ReprPC	ReprPC	EnhBiv	Enh	TssBiv	Tss	TssBiv	Tss	TssBiv	Tss	TssBiv	Tss	TssBiv	Tss	TssBiv	Tss	TssBiv	Tss	TssBiv	Tss	EnhBiv	Enh	EnhBiv	Enh	TssBiv	Tss	ReprPC	ReprPC	ReprPCWk	ReprPC	TssBiv	Tss	NA	1.19885	0.864787	NA
chr1	6484779	6485297	exon	190	ESPN	protein-coding	ReprPC	ReprPC	EnhBiv	Enh	TssBiv	Tss	TssBiv	Tss	TssBiv	Tss	ReprPCWk	ReprPC	EnhBiv	Enh	EnhBiv	Enh	TssBiv	Tss	TssBiv	Tss	EnhBiv	Enh	ReprPCWk	ReprPC	EnhBiv	Enh	ReprPC	ReprPC	ReprPC	ReprPC	TssBiv	Tss	NA	1.35798	0.979574	NA
chr1	6498213	6498510	intron	-8406	MIR4252	ncRNA	ReprPC	ReprPC	ReprPC	ReprPC	Repr2	Others	Quies	Quies	Repr2	Others	ReprPCWk	ReprPC	Quies	Quies	ReprPCWk	ReprPC	TxWk	Tx	ReprPCWk	ReprPC	ReprPCWk	ReprPC	ReprPCWk	ReprPC	ReprPCWk	ReprPC	Quies	Quies	Quies	Quies	ReprPCWk	ReprPC	NA	1.32966	0.959148	NA
chr1	6500202	6501095	intron	-10693	MIR4252	ncRNA	EnhBiv	Enh	EnhBiv	Enh	TssBiv	Tss	TssBiv	Tss	TssBiv	Tss	EnhBiv	Enh	Quies	Quies	TssBiv	Tss	EnhWk	Enh	TssBiv	Tss	EnhWk	Enh	EnhWk	Enh	ReprPCWk	ReprPC	TssA1	Tss	EnhWk	Enh	EnhBiv	Enh	NA	1.66095	0.926992	CD4T
chr1	6507344	6509286	intron	17940	TNFRSF25	protein-coding	ReprPC	ReprPC	EnhBiv	Enh	TssBiv	Tss	TssBiv	Tss	TssBiv	Tss	EnhBiv	Enh	EnhBiv	Enh	EnhBiv	Enh	TssBiv	Tss	TssBiv	Tss	EnhBiv	Enh	EnhBiv	Enh	EnhBiv	Enh	ReprPC	ReprPC	ReprPC	ReprPC	EnhBiv	Enh	NA	1.03972	0.946395	NA
chr1	6514494	6515591	intron	11212	TNFRSF25	protein-coding	ReprPC	ReprPC	ReprPCWk	ReprPC	TssBiv	Tss	TssBiv	Tss	TssBiv	Tss	EnhWk	Enh	EnhWk	Enh	EnhWk	Enh	EnhWk	Enh	EnhWk	Enh	ReprPCWk	ReprPC	ReprPCWk	ReprPC	ReprPCWk	ReprPC	ReprPC	ReprPC	ReprPC	ReprPC	EnhBiv	Enh	NA	1.35798	0.979574	NA
chr1	6519961	6520951	TTS	5799	TNFRSF25	protein-coding	ReprPC	ReprPC	EnhBiv	Enh	TssBiv	Tss	TssWk	Tss	EnhA1	Enh	TssA	Tss	TssA	Tss	EnhG2	Enh	TssA	Tss	TssA	Tss	TssFlnkU	Tss	TssA	Tss	TssA	Tss	ReprPCWk	ReprPC	EnhWk	Enh	TssA	Tss	NA	2.02281	0.92062	NA
chr1	6525561	6526529	TTS	210	TNFRSF25	protein-coding	TssBiv	Tss	EnhBiv	Enh	TssBiv	Tss	TssWk	Tss	TssBiv	Tss	TssA	Tss	TssA	Tss	TssA	Tss	TssA	Tss	TssA	Tss	TssA	Tss	TssA	Tss	TssA	Tss	ReprPC	ReprPC	EnhWk	Enh	TssA	Tss	NA	1.53965	0.859298	NA
chr1	6535519	6536134	intron	-9572	TNFRSF25	protein-coding	ReprPCWk	ReprPC	EnhWk	Enh	EnhWk	Enh	EnhWk	Enh	Quies	Quies	EnhWk	Enh	EnhWk	Enh	EnhWk	Enh	EnhWk	Enh	EnhWk	Enh	EnhWk	Enh	EnhWk	Enh	EnhWk	Enh	Quies	Quies	Quies	Quies	EnhWk	Enh	NA	0.823959	0.75	NA
chr1	6546490	6546940	promoter-TSS	-701	PLEKHG5	protein-coding	ReprPC	ReprPC	EnhBiv	Enh	TssBiv	Tss	TssBiv	Tss	TssBiv	Tss	EnhWk	Enh	EnhWk	Enh	EnhBiv	Enh	EnhWk	Enh	EnhBiv	Enh	EnhBiv	Enh	EnhBiv	Enh	EnhBiv	Enh	ReprPC	ReprPC	ReprPCWk	ReprPC	ReprPC	ReprPC	NA	1.51711	0.942631	NA
chr1	6549948	6551104	5'UTR	114	PLEKHG5	protein-coding	EnhBiv	Enh	EnhWk	Enh	TssWk	Tss	TssWk	Tss	TssWk	Tss	TssA	Tss	TssA	Tss	TssA	Tss	TssA	Tss	EnhWk	Enh	EnhWk	Enh	TssA	Tss	TssA	Tss	ReprPC	ReprPC	EnhWk	Enh	TssBiv	Tss	NA	1.4735	0.915539	NA
chr1	6557167	6557910	promoter-TSS	-55	PLEKHG5	protein-coding	ReprPC	ReprPC	TssBiv	Tss	TssBiv	Tss	TssBiv	Tss	TssBiv	Tss	EnhWk	Enh	TssA	Tss	TssFlnk	Tss	TssA	Tss	TssBiv	Tss	EnhWk	Enh	EnhWk	Enh	ReprPCWk	ReprPC	ReprPC	ReprPC	ReprPC	ReprPC	TssFlnk	Tss	NA	1.4735	0.915539	NA
chr1	6605542	6606014	intron	8880	NOL9	protein-coding	Tx	Tx	EnhG1	Enh	Tx	Tx	EnhWk	Enh	TxElong	Tx	EnhA1	Enh	EnhA1	Enh	EnhG2	Enh	EnhA1	Enh	EnhG2	Enh	EnhG1	Enh	EnhA1	Enh	EnhA1	Enh	Tx	Tx	EnhG1	Enh	EnhG1	Enh	NA	1.4735	0.915539	Unspecific
chr1	6614026	6614909	promoter-TSS	190	NOL9	protein-coding	TssFlnk	Tss	TssFlnk	Tss	TssA	Tss	TssA	Tss	TssA	Tss	TssA	Tss	TssA	Tss	TssA	Tss	TssA	Tss	TssA	Tss	TssFlnk	Tss	TssA	Tss	TssA	Tss	TssA1	Tss	TssA2	Tss	TssFlnkU	Tss	NA	1.07514	0.775549	Unspecific
chr1	6639584	6640593	promoter-TSS	38	ZBTB48	protein-coding	TssA	Tss	TssA	Tss	TssA	Tss	TssA	Tss	TssA	Tss	TssA	Tss	TssA	Tss	TssA	Tss	TssA	Tss	TssA	Tss	TssA	Tss	TssA	Tss	TssA	Tss	TssA1	Tss	TssA2	Tss	EnhWk	Enh	NA	0.566086	0.515273	NA
chr1	6642012	6642319	exon	2115	ZBTB48	protein-coding	EnhA1	Enh	EnhWk	Enh	EnhA2	Enh	EnhA2	Enh	EnhA2	Enh	EnhWk	Enh	EnhA1	Enh	EnhA1	Enh	EnhA1	Enh	EnhA1	Enh	EnhA1	Enh	EnhWk	Enh	EnhA1	Enh	EnhA1	Enh	EnhA1	Enh	EnhWk	Enh	NA	1.03972	0.946395	NA
chr1	6651248	6651829	3'UTR	11419	KLHL21	protein-coding	EnhG1	Enh	EnhWk	Enh	EnhWk	Enh	Tx	Tx	TxElong	Tx	TxWk	Tx	EnhWk	Enh	EnhA1	Enh	EnhG1	Enh	EnhG1	Enh	EnhA1	Enh	EnhWk	Enh	EnhWk	Enh	EnhG1	Enh	EnhG1	Enh	EnhG1	Enh	NA	1.53965	0.859298	NA
chr1	6661152	6661596	intron	1584	KLHL21	protein-coding	TssA	Tss	TssFlnkU	Tss	EnhA1	Enh	TssA	Tss	TssBiv	Tss	TssA	Tss	TssA	Tss	TssA	Tss	EnhG2	Enh	TssA	Tss	TssFlnkU	Tss	TssA	Tss	TssA	Tss	TssA2	Tss	TssA1	Tss	TssFlnkU	Tss	NA	1.4735	0.822377	NA
chr1	6662179	6664106	promoter-TSS	-185	KLHL21	protein-coding	TssA	Tss	TssA	Tss	TssA	Tss	TssA	Tss	TssA	Tss	TssA	Tss	TssA	Tss	TssA	Tss	TssA	Tss	TssA	Tss	TssA	Tss	TssA	Tss	TssA	Tss	TssA2	Tss	TssA1	Tss	TssA	Tss	NA	0.566086	0.515273	NA
chr1	6673012	6674156	promoter-TSS	-172	PHF13	protein-coding	TssA	Tss	TssA	Tss	TssA	Tss	TssA	Tss	TssA	Tss	TssA	Tss	TssA	Tss	TssA	Tss	TssA	Tss	TssA	Tss	TssA	Tss	TssA	Tss	TssA	Tss	TssA2	Tss	TssA2	Tss	TssA	Tss	NA	0.450561	0.650022	NA
chr1	6684791	6685829	promoter-TSS	100	THAP3	protein-coding	EnhA2	Enh	EnhWk	Enh	TssA	Tss	TssA	Tss	TssA	Tss	TssA	Tss	TssA	Tss	TssA	Tss	TssA	Tss	TssA	Tss	EnhWk	Enh	TssA	Tss	TssA	Tss	TssA2	Tss	TssA1	Tss	TssA	Tss	NA	1.23427	0.766894	NA
chr1	6761479	6762335	promoter-TSS	59	DNAJC11	protein-coding	EnhWk	Enh	TssA	Tss	TssA	Tss	TssA	Tss	TssA	Tss	TssA	Tss	TssA	Tss	TssA	Tss	TssA	Tss	TssA	Tss	TssA	Tss	TssA	Tss	TssA	Tss	TssA1	Tss	TssA2	Tss	TssFlnk	Tss	NA	0.836988	0.603759	NA
chr1	6780181	6780333	Intergenic	-4548	LINC01672	ncRNA	Quies	Quies	Quies	Quies	Quies	Quies	Quies	Quies	Quies	Quies	Quies	Quies	ReprPCWk	ReprPC	Quies	Quies	Quies	Quies	ReprPCWk	ReprPC	Quies	Quies	Quies	Quies	Quies	Quies	Quies	Quies	Quies	Quies	ReprPCWk	ReprPC	NA	0.286836	0.413817	NA
chr1	6802045	6802474	Intergenic	14673	LINC01672	ncRNA	Quies	Quies	Quies	Quies	Quies	Quies	Quies	Quies	Quies	Quies	Quies	Quies	Quies	Quies	Quies	Quies	Quies	Quies	Quies	Quies	Quies	Quies	Quies	Quies	Quies	Quies	Quies	Quies	TxWk	Tx	Quies	Quies	NA	0.286836	0.413817	NA
chr1	6803299	6804323	Intergenic	16224	LINC01672	ncRNA	EnhA1	Enh	EnhWk	Enh	EnhWk	Enh	EnhWk	Enh	EnhWk	Enh	EnhWk	Enh	EnhWk	Enh	Quies	Quies	Quies	Quies	Quies	Quies	EnhWk	Enh	EnhWk	Enh	Quies	Quies	EnhWk	Enh	EnhA1	Enh	Quies	Quies	NA	0.721464	0.656705	NA
chr1	6844399	6845938	promoter-TSS	-215	CAMTA1	protein-coding	TssA	Tss	TssA	Tss	TssA	Tss	TssA	Tss	TssA	Tss	TssA	Tss	TssA	Tss	TssA	Tss	TssA	Tss	TssA	Tss	TssA	Tss	TssA	Tss	TssA	Tss	TssA2	Tss	TssA1	Tss	TssA	Tss	NA	0.566086	0.515273	NA
chr1	7022453	7023306	intron	177496	CAMTA1	protein-coding	EnhBiv	Enh	EnhBiv	Enh	TssBiv	Tss	TssBiv	Tss	TssBiv	Tss	TssFlnk	Tss	EnhBiv	Enh	EnhWk	Enh	EnhBiv	Enh	TssBiv	Tss	EnhWk	Enh	EnhWk	Enh	TssBiv	Tss	ReprPCWk	ReprPC	ReprPCWk	ReprPC	ReprPCWk	ReprPC	NA	1.51711	0.942631	NA
chr1	7727460	7728078	intron	-103560	VAMP3	protein-coding	EnhWk	Enh	EnhWk	Enh	Quies	Quies	Quies	Quies	Quies	Quies	Quies	Quies	Quies	Quies	EnhWk	Enh	EnhWk	Enh	EnhWk	Enh	EnhWk	Enh	Quies	Quies	Quies	Quies	Quies	Quies	Quies	Quies	Quies	Quies	NA	0.562335	0.811278	NA
chr1	7729511	7730026	intron	-101560	VAMP3	protein-coding	EnhWk	Enh	EnhWk	Enh	TssBiv	Tss	TssBiv	Tss	EnhWk	Enh	EnhWk	Enh	EnhWk	Enh	EnhWk	Enh	EnhWk	Enh	EnhWk	Enh	EnhWk	Enh	EnhWk	Enh	Quies	Quies	Quies	Quies	Quies	Quies	EnhWk	Enh	NA	0.959615	0.873479	NA
chr1	7740130	7741050	intron	-90739	VAMP3	protein-coding	TssBiv	Tss	TssBiv	Tss	TssBiv	Tss	TssBiv	Tss	TssBiv	Tss	TssA	Tss	TssA	Tss	TssBiv	Tss	TssA	Tss	TssFlnkD	Tss	TssFlnk	Tss	TssFlnk	Tss	EnhWk	Enh	ReprPC	ReprPC	TssA1	Tss	TssBiv	Tss	NA	1.58326	0.883633	NA
chr1	7764136	7765589	intron	-66466	VAMP3	protein-coding	EnhBiv	Enh	ReprPCWk	ReprPC	TssA	Tss	TssWk	Tss	TssWk	Tss	TssFlnk	Tss	EnhA1	Enh	TssBiv	Tss	TssA	Tss	TssBiv	Tss	TssBiv	Tss	TssFlnk	Tss	EnhBiv	Enh	ReprPC	ReprPC	TssA1	Tss	TssBiv	Tss	NA	2.13833	0.973197	NA
chr1	7812816	7813122	intron	-18360	VAMP3	protein-coding	EnhWk	Enh	EnhWk	Enh	EnhWk	Enh	Quies	Quies	TssWk	Tss	EnhWk	Enh	EnhWk	Enh	ReprPCWk	ReprPC	EnhWk	Enh	EnhWk	Enh	EnhWk	Enh	EnhWk	Enh	EnhWk	Enh	Quies	Quies	EnhWk	Enh	Quies	Quies	NA	0.721464	0.656705	Th17
chr1	7830726	7831941	promoter-TSS	5	VAMP3	protein-coding	TssA	Tss	TssA	Tss	TssA	Tss	TssA	Tss	TssA	Tss	TssA	Tss	TssA	Tss	TssA	Tss	EnhG2	Enh	TssA	Tss	TssA	Tss	TssA	Tss	TssA	Tss	TssA2	Tss	TssA2	Tss	TssFlnk	Tss	NA	0.450561	0.650022	NA
chr1	7843587	7844582	promoter-TSS	-404	PER3	protein-coding	TssA	Tss	TssA	Tss	TssA	Tss	TssA	Tss	TssA	Tss	TssA	Tss	EnhA1	Enh	TssA	Tss	TssA	Tss	TssA	Tss	TssA	Tss	TssA	Tss	TssA	Tss	TssA2	Tss	EnhA1	Enh	TssA	Tss	NA	0.721464	0.656705	NA
chr1	7887243	7887487	exon	25739	UTS2	protein-coding	TssA	Tss	TssFlnk	Tss	TxWk	Tx	EnhWk	Enh	TssA	Tss	TssFlnk	Tss	EnhA2	Enh	TssA	Tss	EnhG2	Enh	TssFlnk	Tss	EnhG2	Enh	TssA	Tss	EnhA2	Enh	TssA1	Tss	TxWk	Tx	Tx	Tx	NA	1.86368	0.957742	NA
chr1	7916513	7916682	Intergenic	-3047	UTS2	protein-coding	EnhWk	Enh	Quies	Quies	EnhWk	Enh	Quies	Quies	Quies	Quies	Quies	Quies	Quies	Quies	Quies	Quies	Quies	Quies	TxWk	Tx	EnhWk	Enh	Quies	Quies	Quies	Quies	Quies	Quies	Quies	Quies	Quies	Quies	NA	0.562335	0.811278	NA
chr1	7962787	7963062	Intergenic	40300	TNFRSF9	protein-coding	EnhWk	Enh	EnhWk	Enh	TssWk	Tss	TssWk	Tss	TssBiv	Tss	EnhWk	Enh	EnhWk	Enh	TssFlnk	Tss	EnhWk	Enh	TssFlnkD	Tss	EnhWk	Enh	EnhWk	Enh	TssFlnk	Tss	Quies	Quies	EnhWk	Enh	EnhWk	Enh	NA	1.23427	0.766894	Unspecific
chr1	7990761	7991662	intron	12013	TNFRSF9	protein-coding	EnhWk	Enh	EnhWk	Enh	Quies	Quies	Quies	Quies	Quies	Quies	EnhA1	Enh	EnhA1	Enh	TssFlnkU	Tss	TssA	Tss	EnhA1	Enh	EnhA1	Enh	EnhA1	Enh	EnhA1	Enh	EnhWk	Enh	EnhWk	Enh	EnhWk	Enh	NA	1.07756	0.980834	Lymphoid
chr1	8002320	8003006	intron	562	TNFRSF9	protein-coding	EnhA1	Enh	EnhWk	Enh	TssWk	Tss	TssWk	Tss	TssBiv	Tss	EnhWk	Enh	EnhWk	Enh	TssA	Tss	EnhWk	Enh	EnhA1	Enh	EnhWk	Enh	EnhWk	Enh	EnhWk	Enh	ReprPC	ReprPC	EnhWk	Enh	TssFlnkD	Tss	NA	1.23427	0.766894	NA
chr1	8009112	8009436	Intergenic	-6049	TNFRSF9	protein-coding	Quies	Quies	Quies	Quies	Quies	Quies	Quies	Quies	Repr2	Others	EnhWk	Enh	EnhWk	Enh	EnhA1	Enh	EnhA1	Enh	EnhA1	Enh	EnhA1	Enh	EnhWk	Enh	EnhWk	Enh	Quies	Quies	TxWk	Tx	Quies	Quies	NA	1.35221	0.840175	NA
chr1	8013750	8014665	Intergenic	-7506	PARK7	protein-coding	TssA	Tss	TssA	Tss	TssWk	Tss	TssA	Tss	TssA	Tss	TssA	Tss	TssA	Tss	TssA	Tss	TssA	Tss	TssA	Tss	TssA	Tss	TssA	Tss	TssA	Tss	TssA1	Tss	TssA2	Tss	TssA	Tss	NA	0.836988	0.603759	NA
chr1	8021178	8022217	promoter-TSS	-16	PARK7	protein-coding	TssA	Tss	TssA	Tss	TssA	Tss	TssA	Tss	TssA	Tss	TssA	Tss	TssA	Tss	TssA	Tss	TssA	Tss	TssA	Tss	TssA	Tss	TssA	Tss	TssA	Tss	TssA2	Tss	TssA2	Tss	TssA	Tss	NA	0.450561	0.650022	Treg
chr1	8042310	8042763	intron	20823	PARK7	protein-coding	Tx	Tx	EnhG1	Enh	EnhWk	Enh	TxWk	Tx	EnhA2	Enh	EnhWk	Enh	EnhWk	Enh	EnhG1	Enh	EnhG1	Enh	EnhG1	Enh	EnhWk	Enh	EnhWk	Enh	EnhWk	Enh	Tx	Tx	Tx	Tx	TxWk	Tx	NA	1.31437	0.816666	Treg
chr1	8064997	8065434	Intergenic	21177	ERRFI1	protein-coding	EnhA1	Enh	Quies	Quies	TxElong	Tx	TxWk	Tx	TxWk	Tx	Quies	Quies	Quies	Quies	Quies	Quies	Quies	Quies	Quies	Quies	Quies	Quies	Quies	Quies	Quies	Quies	Quies	Quies	Quies	Quies	TxWk	Tx	NA	0.983088	0.709148	NA
chr1	8085693	8087237	promoter-TSS	-72	ERRFI1	protein-coding	TssBiv	Tss	TssBiv	Tss	TssBiv	Tss	TssWk	Tss	TssBiv	Tss	EnhWk	Enh	TssBiv	Tss	TssBiv	Tss	TssBiv	Tss	TssFlnkD	Tss	TssBiv	Tss	EnhWk	Enh	TssFlnk	Tss	ReprPC	ReprPC	ReprPC	ReprPC	TssBiv	Tss	NA	1.35798	0.843759	NA
chr1	8164697	8164988	Intergenic	-78450	ERRFI1	protein-coding	EnhA1	Enh	EnhWk	Enh	EnhWk	Enh	EnhWk	Enh	EnhWk	Enh	Quies	Quies	Quies	Quies	Quies	Quies	Quies	Quies	Quies	Quies	Quies	Quies	Quies	Quies	Quies	Quies	Quies	Quies	Quies	Quies	Quies	Quies	NA	0.887694	0.808014	NA
chr1	8166875	8167335	Intergenic	-80712	ERRFI1	protein-coding	EnhWk	Enh	Quies	Quies	Quies	Quies	Quies	Quies	Quies	Quies	Quies	Quies	Quies	Quies	Quies	Quies	Quies	Quies	Quies	Quies	Quies	Quies	Quies	Quies	Quies	Quies	Quies	Quies	Quies	Quies	Quies	Quies	NA	0.286836	0.413817	NA
chr1	8173234	8173782	Intergenic	-87115	ERRFI1	protein-coding	Quies	Quies	ReprPCWk	ReprPC	Quies	Quies	Quies	Quies	Quies	Quies	EnhWk	Enh	EnhWk	Enh	EnhWk	Enh	TssFlnkD	Tss	EnhA1	Enh	EnhA1	Enh	EnhA2	Enh	EnhWk	Enh	Quies	Quies	Quies	Quies	Quies	Quies	NA	1.31437	0.816666	Lymphoid
chr1	8187050	8187736	Intergenic	-81339	LINC01714	ncRNA	EnhA1	Enh	EnhWk	Enh	EnhWk	Enh	Quies	Quies	Quies	Quies	Quies	Quies	ReprPCWk	ReprPC	ReprPCWk	ReprPC	Quies	Quies	Quies	Quies	EnhA2	Enh	Quies	Quies	Quies	Quies	ReprPCWk	ReprPC	Quies	Quies	Quies	Quies	NA	1.35798	0.843759	NA
chr1	8212641	8213672	Intergenic	-55575	LINC01714	ncRNA	ReprPC	ReprPC	ReprPCWk	ReprPC	Repr2	Others	Repr2	Others	Repr2	Others	EnhA1	Enh	EnhA1	Enh	EnhA1	Enh	EnhA1	Enh	EnhA1	Enh	EnhA1	Enh	EnhA1	Enh	EnhWk	Enh	ReprPCWk	ReprPC	Quies	Quies	EnhA2	Enh	NA	1.63263	0.911189	NA
chr1	8227297	8227518	Intergenic	-41324	LINC01714	ncRNA	Quies	Quies	Quies	Quies	Quies	Quies	Quies	Quies	Quies	Quies	EnhWk	Enh	EnhWk	Enh	EnhWk	Enh	EnhWk	Enh	EnhA1	Enh	EnhA1	Enh	EnhWk	Enh	TxWk	Tx	Quies	Quies	Quies	Quies	ReprPCWk	ReprPC	NA	1.07514	0.775549	NA
chr1	8229618	8230319	Intergenic	-38763	LINC01714	ncRNA	EnhWk	Enh	EnhWk	Enh	EnhWk	Enh	TssWk	Tss	EnhWk	Enh	EnhA1	Enh	EnhA1	Enh	EnhA1	Enh	EnhA1	Enh	EnhA1	Enh	EnhA1	Enh	EnhA1	Enh	EnhA1	Enh	Quies	Quies	Quies	Quies	EnhA1	Enh	NA	1.23668	0.89208	NA
chr1	8242261	8243096	Intergenic	-26053	LINC01714	ncRNA	EnhWk	Enh	Quies	Quies	Quies	Quies	Quies	Quies	Quies	Quies	EnhWk	Enh	EnhA1	Enh	EnhA1	Enh	EnhA1	Enh	EnhA1	Enh	EnhA1	Enh	Quies	Quies	EnhA1	Enh	Quies	Quies	Quies	Quies	Quies	Quies	NA	0.959615	0.873479	NA
chr1	8264404	8264739	Intergenic	-4160	LINC01714	ncRNA	EnhWk	Enh	Quies	Quies	Quies	Quies	Quies	Quies	Quies	Quies	Quies	Quies	Quies	Quies	Quies	Quies	Quies	Quies	Quies	Quies	Quies	Quies	Quies	Quies	Quies	Quies	Quies	Quies	Quies	Quies	Quies	Quies	NA	0.286836	0.413817	NA
chr1	8271874	8272239	intron	3325	LINC01714	ncRNA	TssFlnkU	Tss	ReprPCWk	ReprPC	Repr2	Others	Repr2	Others	Repr2	Others	EnhWk	Enh	Quies	Quies	ReprPCWk	ReprPC	ReprPCWk	ReprPC	ReprPCWk	ReprPC	EnhBiv	Enh	EnhBiv	Enh	ReprPCWk	ReprPC	EnhWk	Enh	Quies	Quies	EnhBiv	Enh	NA	1.74816	0.975664	NA
chr1	8277188	8278087	Intergenic	8906	LINC01714	ncRNA	EnhBiv	Enh	EnhBiv	Enh	TssBiv	Tss	TssBiv	Tss	TssBiv	Tss	EnhBiv	Enh	EnhBiv	Enh	EnhBiv	Enh	EnhBiv	Enh	TssBiv	Tss	EnhBiv	Enh	EnhBiv	Enh	ReprPC	ReprPC	ReprPC	ReprPC	ReprPC	ReprPC	EnhBiv	Enh	NA	1.03972	0.946395	NA
chr1	8278820	8279087	Intergenic	10222	LINC01714	ncRNA	EnhWk	Enh	ReprPCWk	ReprPC	Repr2	Others	Repr2	Others	Repr2	Others	ReprPCWk	ReprPC	ReprPC	ReprPC	ReprPC	ReprPC	ReprPC	ReprPC	ReprPC	ReprPC	EnhBiv	Enh	EnhWk	Enh	EnhBiv	Enh	ReprPCWk	ReprPC	ReprPCWk	ReprPC	ReprPCWk	ReprPC	NA	1.51711	0.942631	NA
chr1	8284798	8285374	Intergenic	16354	LINC01714	ncRNA	EnhA1	Enh	Quies	Quies	Repr2	Others	Repr2	Others	Quies	Quies	ReprPCWk	ReprPC	Quies	Quies	Quies	Quies	ReprPCWk	ReprPC	Quies	Quies	EnhWk	Enh	Quies	Quies	ReprPCWk	ReprPC	ReprPCWk	ReprPC	ReprPCWk	ReprPC	ReprPCWk	ReprPC	NA	1.44519	0.897944	NA
chr1	8377780	8378760	intron	125	SLC45A1	protein-coding	TssBiv	Tss	TssBiv	Tss	TssWk	Tss	TssBiv	Tss	TssBiv	Tss	TssA	Tss	TssA	Tss	EnhWk	Enh	TssA	Tss	TssFlnk	Tss	TssBiv	Tss	TssA	Tss	TssBiv	Tss	ReprPC	ReprPC	ReprPC	ReprPC	TssBiv	Tss	NA	1.19885	0.864787	CD4T
chr1	8409021	8409435	Intergenic	31083	SLC45A1	protein-coding	Quies	Quies	EnhWk	Enh	EnhWk	Enh	EnhWk	Enh	EnhWk	Enh	EnhWk	Enh	EnhWk	Enh	EnhWk	Enh	EnhWk	Enh	Quies	Quies	EnhWk	Enh	EnhWk	Enh	EnhWk	Enh	Quies	Quies	Quies	Quies	Quies	Quies	NA	0.562335	0.811278	NA
chr1	8442851	8443415	intron	40614	RERE	protein-coding	EnhA1	Enh	EnhA1	Enh	EnhA2	Enh	EnhWk	Enh	Tx	Tx	EnhA1	Enh	EnhWk	Enh	TssFlnkU	Tss	EnhWk	Enh	EnhA1	Enh	EnhWk	Enh	EnhWk	Enh	EnhWk	Enh	EnhWk	Enh	EnhWk	Enh	EnhWk	Enh	NA	1.07514	0.775549	NA
chr1	8448171	8448419	intron	35452	RERE	protein-coding	EnhA1	Enh	TxWk	Tx	Tx	Tx	TxElong	Tx	Tx	Tx	EnhG1	Enh	EnhWk	Enh	EnhWk	Enh	TxWk	Tx	TxWk	Tx	EnhG1	Enh	TxWk	Tx	TxWk	Tx	EnhWk	Enh	TxWk	Tx	TxWk	Tx	NA	1.67623	0.935525	CD4T
chr1	8455482	8455901	intron	28055	RERE	protein-coding	TssFlnkU	Tss	EnhA1	Enh	EnhA1	Enh	EnhA1	Enh	EnhA1	Enh	EnhWk	Enh	TssFlnkU	Tss	TssFlnkU	Tss	EnhA1	Enh	TssFlnkU	Tss	EnhA1	Enh	EnhWk	Enh	EnhWk	Enh	EnhWk	Enh	EnhWk	Enh	TssFlnkD	Tss	NA	1.02818	0.935893	NA
chr1	8457167	8457376	intron	26475	RERE	protein-coding	EnhWk	Enh	EnhA1	Enh	EnhA2	Enh	EnhA1	Enh	EnhA2	Enh	EnhWk	Enh	EnhWk	Enh	EnhA1	Enh	EnhA1	Enh	EnhA1	Enh	EnhA1	Enh	EnhWk	Enh	EnhWk	Enh	EnhWk	Enh	EnhWk	Enh	EnhWk	Enh	NA	0.959615	0.873479	NA
chr1	8469209	8469652	intron	14316	RERE	protein-coding	EnhWk	Enh	EnhG1	Enh	Tx	Tx	Tx	Tx	Tx	Tx	EnhWk	Enh	EnhA1	Enh	EnhA1	Enh	EnhA1	Enh	EnhA1	Enh	EnhWk	Enh	EnhWk	Enh	EnhWk	Enh	EnhWk	Enh	EnhWk	Enh	EnhWk	Enh	NA	1.07514	0.775549	Treg
chr1	8483478	8484903	promoter-TSS	-444	RERE	protein-coding	TssA	Tss	TssA	Tss	TssA	Tss	TssA	Tss	TssA	Tss	TssA	Tss	TssA	Tss	TssA	Tss	TssA	Tss	TssA	Tss	TssA	Tss	TssA	Tss	TssA	Tss	TssA2	Tss	TssA1	Tss	TssA	Tss	NA	0.566086	0.515273	CD3
chr1	8487558	8488296	intron	3222	LOC102724552	ncRNA	EnhA1	Enh	EnhA1	Enh	EnhA1	Enh	EnhA1	Enh	EnhA1	Enh	EnhWk	Enh	EnhA1	Enh	EnhA1	Enh	EnhA1	Enh	EnhA1	Enh	EnhA1	Enh	EnhWk	Enh	EnhWk	Enh	EnhWk	Enh	EnhWk	Enh	EnhWk	Enh	NA	0.679193	0.979869	NA
chr1	8498917	8499424	intron	14466	LOC102724552	ncRNA	EnhWk	Enh	EnhA1	Enh	EnhA2	Enh	EnhA2	Enh	EnhWk	Enh	EnhWk	Enh	Quies	Quies	EnhWk	Enh	Quies	Quies	TxWk	Tx	EnhWk	Enh	Quies	Quies	Quies	Quies	EnhWk	Enh	EnhWk	Enh	TxWk	Tx	NA	1.19885	0.864787	NA
chr1	8533698	8533911	intron	21168	SNORD128	snoRNA	TxWk	Tx	EnhWk	Enh	EnhWk	Enh	EnhWk	Enh	EnhWk	Enh	EnhWk	Enh	EnhWk	Enh	EnhA1	Enh	EnhWk	Enh	EnhWk	Enh	TxWk	Tx	EnhWk	Enh	TxWk	Tx	TxWk	Tx	Quies	Quies	TxWk	Tx	NA	0.887694	0.808014	NA
chr1	8556123	8557000	intron	-1589	SNORD128	snoRNA	EnhG1	Enh	EnhA1	Enh	EnhA2	Enh	EnhA1	Enh	EnhA1	Enh	EnhA1	Enh	TxWk	Tx	EnhG1	Enh	Tx	Tx	Tx	Tx	EnhA1	Enh	EnhG1	Enh	EnhA2	Enh	Tx	Tx	Tx	Tx	Tx	Tx	NA	1.46773	0.911954	CD3
chr1	8557500	8557821	intron	-2688	SNORD128	snoRNA	EnhWk	Enh	EnhA1	Enh	EnhA2	Enh	TssWk	Tss	EnhA2	Enh	EnhG1	Enh	TxWk	Tx	EnhG1	Enh	Tx	Tx	Tx	Tx	EnhA2	Enh	EnhG1	Enh	TxWk	Tx	TxWk	Tx	Tx	Tx	TxWk	Tx	NA	1.82008	0.935334	CD3
chr1	8570223	8570756	intron	-15517	SNORD128	snoRNA	EnhA1	Enh	EnhA1	Enh	TssWk	Tss	TssA	Tss	EnhA1	Enh	TssFlnkD	Tss	EnhA1	Enh	TssA	Tss	EnhWk	Enh	TssFlnkU	Tss	EnhA2	Enh	EnhA1	Enh	EnhWk	Enh	EnhWk	Enh	EnhWk	Enh	EnhA1	Enh	NA	1.53965	0.859298	NA
chr1	8585363	8586332	intron	-30875	SNORD128	snoRNA	EnhA1	Enh	EnhA1	Enh	TssA	Tss	TssA	Tss	EnhA1	Enh	TssA	Tss	TssA	Tss	TssA	Tss	TssA	Tss	TssFlnkU	Tss	EnhA1	Enh	TssA	Tss	TssA	Tss	EnhWk	Enh	EnhA1	Enh	EnhA2	Enh	NA	0.918428	0.835989	NA
chr1	8621269	8621530	intron	-66427	SNORD128	snoRNA	Quies	Quies	EnhWk	Enh	EnhWk	Enh	EnhWk	Enh	EnhWk	Enh	EnhWk	Enh	Quies	Quies	EnhWk	Enh	EnhWk	Enh	Quies	Quies	TxWk	Tx	Quies	Quies	Quies	Quies	TxWk	Tx	TxWk	Tx	TxWk	Tx	NA	1.07756	0.980834	NA
chr1	8689510	8690135	intron	-134850	SNORD128	snoRNA	EnhA1	Enh	EnhA1	Enh	EnhA1	Enh	EnhA1	Enh	TssWk	Tss	Quies	Quies	Quies	Quies	EnhA1	Enh	EnhWk	Enh	EnhA2	Enh	EnhA1	Enh	Quies	Quies	Quies	Quies	EnhWk	Enh	TxWk	Tx	EnhWk	Enh	NA	1.35221	0.840175	NA
chr1	8724147	8724508	intron	153371	RERE	protein-coding	EnhA1	Enh	EnhA1	Enh	EnhA1	Enh	EnhA1	Enh	EnhWk	Enh	EnhWk	Enh	EnhWk	Enh	EnhWk	Enh	EnhWk	Enh	EnhWk	Enh	EnhA1	Enh	EnhWk	Enh	EnhWk	Enh	EnhWk	Enh	EnhWk	Enh	EnhWk	Enh	NA	0.679193	0.979869	NA
chr1	8761182	8761776	intron	116220	RERE	protein-coding	EnhWk	Enh	TssA	Tss	EnhA1	Enh	EnhA1	Enh	TssWk	Tss	EnhBiv	Enh	EnhWk	Enh	TssFlnkU	Tss	TssFlnkD	Tss	EnhWk	Enh	EnhA1	Enh	EnhBiv	Enh	EnhWk	Enh	EnhWk	Enh	EnhWk	Enh	EnhWk	Enh	NA	1.42413	0.884862	NA
chr1	8763104	8763762	intron	114266	RERE	protein-coding	TssBiv	Tss	TssA	Tss	EnhA1	Enh	EnhA1	Enh	EnhA1	Enh	TssBiv	Tss	TssBiv	Tss	TssBiv	Tss	TssBiv	Tss	TssBiv	Tss	TssFlnk	Tss	EnhBiv	Enh	TssBiv	Tss	TssA1	Tss	EnhWk	Enh	TssBiv	Tss	NA	1.74816	0.898374	NA
chr1	8772546	8773281	intron	104785	RERE	protein-coding	EnhWk	Enh	EnhA1	Enh	EnhA1	Enh	EnhA1	Enh	EnhA1	Enh	EnhWk	Enh	EnhWk	Enh	EnhA1	Enh	EnhWk	Enh	EnhWk	Enh	EnhA2	Enh	EnhWk	Enh	EnhWk	Enh	EnhWk	Enh	EnhWk	Enh	EnhA2	Enh	NA	0.887694	0.808014	NA
chr1	8877209	8878315	promoter-TSS	-63	RERE	protein-coding	TssA	Tss	TssA	Tss	TssA	Tss	TssA	Tss	TssA	Tss	TssA	Tss	TssA	Tss	TssA	Tss	TssA	Tss	TssA	Tss	TssA	Tss	TssA	Tss	TssA	Tss	TssA2	Tss	TssA1	Tss	TssA	Tss	NA	0.566086	0.515273	NA
chr1	8908914	8909389	Intergenic	17497	MIR6728	ncRNA	EnhWk	Enh	EnhWk	Enh	EnhWk	Enh	Quies	Quies	EnhWk	Enh	EnhWk	Enh	Quies	Quies	EnhWk	Enh	EnhWk	Enh	EnhWk	Enh	EnhWk	Enh	EnhWk	Enh	Quies	Quies	EnhWk	Enh	TxWk	Tx	TxWk	Tx	NA	0.823959	0.75	NA
chr1	8918195	8918533	Intergenic	8285	MIR6728	ncRNA	EnhG1	Enh	EnhG1	Enh	Tx	Tx	TxElong	Tx	Tx	Tx	Tx	Tx	TxWk	Tx	EnhG1	Enh	Tx	Tx	Tx	Tx	EnhG1	Enh	Tx	Tx	Tx	Tx	EnhG1	Enh	EnhWk	Enh	Tx	Tx	NA	1.35221	0.840175	NA
chr1	8919407	8920036	Intergenic	6927	MIR6728	ncRNA	EnhG1	Enh	EnhG1	Enh	Tx	Tx	TxElong	Tx	Tx	Tx	Tx	Tx	EnhG1	Enh	EnhG1	Enh	EnhG1	Enh	Tx	Tx	EnhG1	Enh	TxWk	Tx	TxWk	Tx	EnhG1	Enh	EnhG1	Enh	Tx	Tx	NA	1.19885	0.864787	NA
chr1	8931148	8931580	5'UTR	271	ENO1	protein-coding	EnhG2	Enh	Tx	Tx	TxElong	Tx	TxElong	Tx	Tx	Tx	Tx	Tx	EnhG1	Enh	EnhG2	Enh	EnhG1	Enh	EnhG1	Enh	EnhG1	Enh	Tx	Tx	EnhG1	Enh	EnhG1	Enh	EnhG1	Enh	EnhG1	Enh	NA	1.23668	0.89208	NA
chr1	8933747	8933912	intron	-2195	ENO1	protein-coding	EnhG2	Enh	EnhG1	Enh	Tx	Tx	Tx	Tx	Tx	Tx	EnhG1	Enh	EnhG2	Enh	EnhG2	Enh	EnhG2	Enh	EnhG2	Enh	EnhG1	Enh	EnhG1	Enh	EnhG2	Enh	EnhG1	Enh	EnhG1	Enh	EnhG1	Enh	NA	1.03972	0.946395	NA
chr1	8937924	8939536	promoter-TSS	-164	ENO1-AS1	ncRNA	TssA	Tss	TssA	Tss	TssA	Tss	TssA	Tss	TssA	Tss	TssA	Tss	TssA	Tss	TssA	Tss	TssA	Tss	TssA	Tss	TssA	Tss	TssA	Tss	TssA	Tss	TssA2	Tss	TssA2	Tss	TssA	Tss	NA	0.450561	0.650022	NA
chr1	8950059	8950334	Intergenic	-11046	ENO1	protein-coding	EnhA1	Enh	Quies	Quies	Quies	Quies	Quies	Quies	Repr2	Others	Quies	Quies	Quies	Quies	Quies	Quies	Quies	Quies	Quies	Quies	Quies	Quies	Quies	Quies	ReprPCWk	ReprPC	Quies	Quies	Quies	Quies	TxWk	Tx	NA	0.836988	0.603759	NA
chr1	8960041	8960251	Intergenic	-20995	ENO1	protein-coding	Quies	Quies	Quies	Quies	Quies	Quies	Quies	Quies	EnhA2	Enh	EnhWk	Enh	EnhA1	Enh	EnhA1	Enh	EnhA1	Enh	EnhA1	Enh	EnhWk	Enh	EnhWk	Enh	EnhWk	Enh	Quies	Quies	Quies	Quies	Quies	Quies	NA	1.12693	0.812907	NA
chr1	8968413	8968653	Intergenic	-29382	ENO1	protein-coding	EnhWk	Enh	Quies	Quies	Quies	Quies	Quies	Quies	Quies	Quies	Quies	Quies	Quies	Quies	TxWk	Tx	Quies	Quies	Quies	Quies	Quies	Quies	TxWk	Tx	Quies	Quies	Quies	Quies	Quies	Quies	Quies	Quies	NA	0.566086	0.515273	NA
chr1	8978062	8978416	Intergenic	-27654	CA6	protein-coding	Quies	Quies	Quies	Quies	Quies	Quies	Quies	Quies	Quies	Quies	EnhWk	Enh	TssFlnkD	Tss	EnhWk	Enh	EnhWk	Enh	Quies	Quies	Quies	Quies	EnhWk	Enh	TssFlnkD	Tss	Quies	Quies	Quies	Quies	Quies	Quies	NA	0.867563	0.78969	CD8T
chr1	8980837	8981029	Intergenic	-24960	CA6	protein-coding	Quies	Quies	Quies	Quies	Quies	Quies	Quies	Quies	Quies	Quies	EnhWk	Enh	EnhWk	Enh	EnhA1	Enh	EnhWk	Enh	EnhWk	Enh	EnhWk	Enh	TssA	Tss	TssFlnkD	Tss	Quies	Quies	Quies	Quies	EnhWk	Enh	NA	1.07514	0.775549	NA
chr1	8986811	8987767	Intergenic	-18604	CA6	protein-coding	Quies	Quies	Quies	Quies	Quies	Quies	Quies	Quies	Repr2	Others	TssA	Tss	Quies	Quies	TssA	Tss	EnhWk	Enh	Quies	Quies	Quies	Quies	TssA	Tss	EnhWk	Enh	Quies	Quies	Quies	Quies	EnhA2	Enh	NA	0.983088	0.709148	NA
chr1	9006620	9006910	intron	872	CA6	protein-coding	TxWk	Tx	Quies	Quies	Quies	Quies	Quies	Quies	Quies	Quies	EnhWk	Enh	EnhA1	Enh	EnhA1	Enh	EnhA1	Enh	EnhWk	Enh	EnhA1	Enh	EnhA1	Enh	EnhWk	Enh	Quies	Quies	Quies	Quies	TxWk	Tx	NA	1.19885	0.864787	NA
chr1	9022945	9023173	intron	17166	CA6	protein-coding	Quies	Quies	Quies	Quies	Quies	Quies	Quies	Quies	Repr2	Others	EnhWk	Enh	EnhWk	Enh	EnhA1	Enh	EnhWk	Enh	TxWk	Tx	Quies	Quies	TssFlnkD	Tss	EnhWk	Enh	Quies	Quies	Quies	Quies	EnhWk	Enh	NA	1.07514	0.775549	NA
chr1	9030070	9030342	intron	24313	CA6	protein-coding	Quies	Quies	Quies	Quies	Quies	Quies	Quies	Quies	Repr2	Others	TssA	Tss	EnhA1	Enh	TssA	Tss	TssA	Tss	TssA	Tss	Quies	Quies	TssA	Tss	TssFlnk	Tss	Quies	Quies	Quies	Quies	EnhWk	Enh	NA	1.23427	0.766894	NA
chr1	9030846	9031469	intron	25265	CA6	protein-coding	EnhWk	Enh	EnhWk	Enh	EnhWk	Enh	Quies	Quies	Repr2	Others	TssA	Tss	EnhA2	Enh	TssA	Tss	EnhA1	Enh	TssFlnkU	Tss	EnhWk	Enh	TssA	Tss	TssFlnk	Tss	Quies	Quies	Quies	Quies	EnhWk	Enh	NA	1.63263	0.911189	NA
chr1	9047876	9048387	Intergenic	38272	SLC2A7	protein-coding	EnhWk	Enh	EnhWk	Enh	EnhWk	Enh	EnhWk	Enh	TssBiv	Tss	EnhWk	Enh	EnhWk	Enh	EnhWk	Enh	EnhWk	Enh	EnhWk	Enh	EnhWk	Enh	EnhWk	Enh	EnhWk	Enh	Quies	Quies	Quies	Quies	Quies	Quies	NA	0.721464	0.656705	NA
chr1	9065014	9065576	intron	21109	SLC2A7	protein-coding	EnhWk	Enh	EnhWk	Enh	EnhWk	Enh	Quies	Quies	EnhWk	Enh	EnhWk	Enh	Quies	Quies	TssFlnkD	Tss	EnhWk	Enh	Quies	Quies	EnhWk	Enh	TssFlnkD	Tss	EnhWk	Enh	Quies	Quies	Quies	Quies	Quies	Quies	NA	0.887694	0.808014	NA
chr1	9067865	9068027	intron	18458	SLC2A7	protein-coding	EnhA1	Enh	EnhWk	Enh	EnhWk	Enh	EnhWk	Enh	EnhWk	Enh	Quies	Quies	Quies	Quies	Quies	Quies	Quies	Quies	Quies	Quies	EnhWk	Enh	Quies	Quies	Quies	Quies	Quies	Quies	Quies	Quies	Quies	Quies	NA	0.918428	0.835989	NA
chr1	9071042	9071428	intron	15169	SLC2A7	protein-coding	EnhA1	Enh	EnhWk	Enh	EnhWk	Enh	EnhWk	Enh	EnhWk	Enh	Quies	Quies	Quies	Quies	Quies	Quies	Quies	Quies	Quies	Quies	EnhWk	Enh	Quies	Quies	Quies	Quies	Quies	Quies	Quies	Quies	EnhWk	Enh	NA	0.918428	0.835989	NA
chr1	9129583	9129981	5'UTR	105	SLC2A5	protein-coding	EnhA1	Enh	TssFlnkU	Tss	TssA	Tss	TssWk	Tss	EnhA1	Enh	Quies	Quies	Quies	Quies	ReprPCWk	ReprPC	ReprPCWk	ReprPC	ReprPCWk	ReprPC	EnhWk	Enh	Quies	Quies	ReprPCWk	ReprPC	TxWk	Tx	Quies	Quies	EnhWk	Enh	NA	1.90728	0.91721	NA
chr1	9135160	9135364	Intergenic	-2976	SLC2A5	protein-coding	EnhWk	Enh	EnhA1	Enh	EnhA1	Enh	TssWk	Tss	EnhA2	Enh	EnhWk	Enh	EnhWk	Enh	EnhWk	Enh	ReprPCWk	ReprPC	ReprPCWk	ReprPC	EnhWk	Enh	Quies	Quies	ReprPCWk	ReprPC	EnhWk	Enh	Quies	Quies	EnhWk	Enh	NA	1.58326	0.883633	NA
chr1	9138150	9138409	Intergenic	-5994	SLC2A5	protein-coding	EnhWk	Enh	EnhWk	Enh	EnhWk	Enh	EnhWk	Enh	EnhWk	Enh	EnhWk	Enh	EnhWk	Enh	EnhWk	Enh	EnhBiv	Enh	EnhBiv	Enh	EnhWk	Enh	Quies	Quies	ReprPCWk	ReprPC	TxWk	Tx	Quies	Quies	EnhWk	Enh	NA	0.983088	0.709148	NA
chr1	9143275	9143747	Intergenic	-11225	SLC2A5	protein-coding	EnhA1	Enh	EnhWk	Enh	TssWk	Tss	Quies	Quies	TssWk	Tss	Quies	Quies	ReprPCWk	ReprPC	EnhWk	Enh	ReprPCWk	ReprPC	ReprPCWk	ReprPC	Quies	Quies	Quies	Quies	ReprPCWk	ReprPC	TxWk	Tx	Quies	Quies	TxWk	Tx	NA	1.58326	0.883633	NA
chr1	9170761	9171219	intron	18239	GPR157	protein-coding	Quies	Quies	EnhWk	Enh	EnhWk	Enh	TxWk	Tx	EnhWk	Enh	Quies	Quies	Quies	Quies	TxWk	Tx	EnhWk	Enh	TxWk	Tx	Quies	Quies	EnhWk	Enh	Quies	Quies	Quies	Quies	Quies	Quies	TxWk	Tx	NA	0.887694	0.808014	NA
chr1	9182208	9182390	intron	6930	GPR157	protein-coding	TxWk	Tx	EnhWk	Enh	EnhWk	Enh	EnhWk	Enh	EnhWk	Enh	EnhWk	Enh	EnhWk	Enh	EnhWk	Enh	EnhWk	Enh	EnhWk	Enh	EnhWk	Enh	EnhWk	Enh	EnhWk	Enh	Quies	Quies	Quies	Quies	EnhWk	Enh	NA	0.721464	0.656705	NA
chr1	9188347	9189898	5'UTR	106	GPR157	protein-coding	TssA	Tss	TssA	Tss	TssA	Tss	TssA	Tss	TssWk	Tss	TssA	Tss	TssA	Tss	TssFlnk	Tss	TssA	Tss	TssA	Tss	TssA	Tss	TssA	Tss	EnhWk	Enh	TssA1	Tss	EnhWk	Enh	EnhWk	Enh	NA	0.983088	0.709148	NA
chr1	9202398	9202701	Intergenic	9286	MIR34A	ncRNA	EnhWk	Enh	Quies	Quies	TssWk	Tss	Quies	Quies	Quies	Quies	Quies	Quies	EnhWk	Enh	Quies	Quies	Quies	Quies	Quies	Quies	Quies	Quies	Quies	Quies	Quies	Quies	EnhWk	Enh	Quies	Quies	Quies	Quies	NA	0.823959	0.75	NA
chr1	9223791	9224452	intron	-12286	MIR34A	ncRNA	EnhA1	Enh	EnhWk	Enh	EnhWk	Enh	EnhA2	Enh	EnhA1	Enh	Quies	Quies	Quies	Quies	Quies	Quies	EnhWk	Enh	Quies	Quies	EnhWk	Enh	Quies	Quies	Quies	Quies	Quies	Quies	Quies	Quies	Quies	Quies	NA	1.19885	0.864787	NA
chr1	9241455	9241954	promoter-TSS	-558	LINC01759	ncRNA	TssBiv	Tss	EnhBiv	Enh	TssBiv	Tss	TssBiv	Tss	TssBiv	Tss	TssBiv	Tss	TssBiv	Tss	TssBiv	Tss	TssBiv	Tss	TssBiv	Tss	EnhBiv	Enh	TssBiv	Tss	TssBiv	Tss	ReprPC	ReprPC	ReprPC	ReprPC	TssBiv	Tss	NA	0.867563	0.78969	NA
chr1	9242255	9242570	promoter-TSS	-16	MIR34AHG	ncRNA	TssBiv	Tss	EnhBiv	Enh	TssBiv	Tss	TssBiv	Tss	TssBiv	Tss	ReprPCWk	ReprPC	TssFlnk	Tss	TssBiv	Tss	TssFlnk	Tss	TssBiv	Tss	EnhBiv	Enh	EnhBiv	Enh	ReprPCWk	ReprPC	ReprPC	ReprPC	ReprPC	ReprPC	TssBiv	Tss	NA	1.51711	0.942631	NA
chr1	9256433	9256924	Intergenic	-14282	MIR34AHG	ncRNA	EnhA1	Enh	EnhWk	Enh	TssWk	Tss	TssWk	Tss	Repr2	Others	ReprPCWk	ReprPC	EnhWk	Enh	EnhBiv	Enh	EnhBiv	Enh	EnhBiv	Enh	EnhBiv	Enh	EnhBiv	Enh	ReprPCWk	ReprPC	ReprPCWk	ReprPC	ReprPCWk	ReprPC	EnhBiv	Enh	NA	1.67623	0.935525	NA
chr1	9294290	9295432	promoter-TSS	-2	H6PD	protein-coding	TssA	Tss	TssA	Tss	TssA	Tss	TssA	Tss	TssA	Tss	TssA	Tss	TssA	Tss	TssA	Tss	TssA	Tss	TssA	Tss	TssA	Tss	TssA	Tss	TssA	Tss	TssA1	Tss	TssA1	Tss	TssFlnkU	Tss	NA	0.450561	0.650022	NA
chr1	9299856	9300176	5'UTR	113	H6PD	protein-coding	EnhA1	Enh	EnhWk	Enh	TssWk	Tss	EnhWk	Enh	EnhA1	Enh	EnhWk	Enh	EnhWk	Enh	EnhA1	Enh	EnhWk	Enh	TssFlnkD	Tss	EnhWk	Enh	EnhWk	Enh	EnhWk	Enh	EnhWk	Enh	EnhWk	Enh	EnhWk	Enh	NA	0.721464	0.656705	CD56
chr1	9327211	9327430	3'UTR	-25620	SPSB1	protein-coding	TxWk	Tx	EnhG1	Enh	EnhWk	Enh	TxWk	Tx	TxWk	Tx	TxWk	Tx	TxWk	Tx	EnhWk	Enh	EnhWk	Enh	EnhWk	Enh	EnhG1	Enh	EnhWk	Enh	TxWk	Tx	Quies	Quies	Quies	Quies	Tx	Tx	NA	1.24245	0.896241	NA
chr1	9335525	9336043	Intergenic	-17157	SPSB1	protein-coding	EnhA1	Enh	EnhWk	Enh	Quies	Quies	EnhWk	Enh	EnhA2	Enh	EnhWk	Enh	EnhWk	Enh	EnhWk	Enh	EnhA1	Enh	EnhWk	Enh	EnhWk	Enh	EnhWk	Enh	EnhWk	Enh	Quies	Quies	EnhWk	Enh	EnhWk	Enh	NA	0.983088	0.709148	NA
chr1	9352501	9353996	intron	308	SPSB1	protein-coding	TssBiv	Tss	EnhWk	Enh	TssA	Tss	TssA	Tss	TssA	Tss	TssA	Tss	TssA	Tss	TssA	Tss	TssA	Tss	TssA	Tss	TssBiv	Tss	TssFlnk	Tss	TssFlnk	Tss	ReprPC	ReprPC	TssA1	Tss	TssA	Tss	NA	1.58326	0.883633	NA
chr1	9460232	9460884	Intergenic	28417	LOC100506022	ncRNA	ReprPC	ReprPC	EnhWk	Enh	EnhWk	Enh	EnhWk	Enh	EnhA2	Enh	EnhWk	Enh	EnhWk	Enh	EnhWk	Enh	EnhWk	Enh	EnhWk	Enh	EnhWk	Enh	EnhWk	Enh	EnhWk	Enh	EnhWk	Enh	EnhWk	Enh	EnhWk	Enh	NA	0.566086	0.515273	NA
chr1	9470980	9471353	Intergenic	17808	LOC100506022	ncRNA	ZNF_Rpts	Others	EnhWk	Enh	EnhA2	Enh	EnhWk	Enh	EnhA2	Enh	TssFlnkD	Tss	EnhA1	Enh	EnhWk	Enh	TssFlnkD	Tss	EnhA2	Enh	EnhWk	Enh	EnhWk	Enh	EnhWk	Enh	EnhA1	Enh	EnhWk	Enh	EnhWk	Enh	NA	1.35798	0.843759	NA
chr1	9473174	9473866	Intergenic	15455	LOC100506022	ncRNA	Quies	Quies	EnhA1	Enh	EnhA1	Enh	TssWk	Tss	EnhA1	Enh	EnhWk	Enh	EnhWk	Enh	EnhWk	Enh	EnhA1	Enh	TssFlnkU	Tss	EnhA1	Enh	EnhWk	Enh	EnhWk	Enh	EnhWk	Enh	EnhWk	Enh	EnhA1	Enh	NA	1.12693	0.812907	NA
chr1	9486326	9486813	non-coding	2405	LOC100506022	ncRNA	EnhBiv	Enh	EnhA1	Enh	EnhA1	Enh	EnhA1	Enh	EnhA1	Enh	EnhA1	Enh	EnhA1	Enh	EnhA1	Enh	EnhWk	Enh	TssFlnkU	Tss	EnhA1	Enh	EnhA1	Enh	EnhWk	Enh	EnhWk	Enh	EnhWk	Enh	EnhA1	Enh	NA	0.823959	0.75	NA
chr1	9488625	9489384	promoter-TSS	-30	LOC100506022	ncRNA	TssA	Tss	TssA	Tss	TssA	Tss	TssA	Tss	TssA	Tss	TssA	Tss	TssA	Tss	TssA	Tss	TssA	Tss	TssA	Tss	TssFlnkU	Tss	TssA	Tss	TssA	Tss	TssA2	Tss	EnhWk	Enh	TssA	Tss	NA	0.836988	0.603759	NA
chr1	9550813	9551365	Intergenic	-48439	SLC25A33	protein-coding	EnhWk	Enh	EnhWk	Enh	Quies	Quies	Quies	Quies	Quies	Quies	Quies	Quies	ReprPCWk	ReprPC	ReprPCWk	ReprPC	EnhWk	Enh	ReprPCWk	ReprPC	ReprPCWk	ReprPC	Quies	Quies	ReprPCWk	ReprPC	Quies	Quies	Quies	Quies	Quies	Quies	NA	0.959615	0.873479	NA
chr1	9555104	9555726	Intergenic	-44113	SLC25A33	protein-coding	EnhBiv	Enh	EnhWk	Enh	TssWk	Tss	TssWk	Tss	TssWk	Tss	EnhWk	Enh	EnhWk	Enh	EnhBiv	Enh	EnhWk	Enh	EnhBiv	Enh	TssBiv	Tss	EnhWk	Enh	ReprPCWk	ReprPC	TssA1	Tss	EnhWk	Enh	TssBiv	Tss	NA	1.53965	0.859298	NA
chr1	9582579	9582797	Intergenic	-16840	SLC25A33	protein-coding	Quies	Quies	Quies	Quies	Quies	Quies	Quies	Quies	EnhWk	Enh	Quies	Quies	Quies	Quies	Quies	Quies	Quies	Quies	Quies	Quies	Quies	Quies	Quies	Quies	Quies	Quies	Quies	Quies	Quies	Quies	Quies	Quies	NA	0.286836	0.413817	NA
chr1	9599090	9600385	5'UTR	210	SLC25A33	protein-coding	EnhA1	Enh	EnhA1	Enh	TssA	Tss	TssA	Tss	TssA	Tss	TssA	Tss	TssA	Tss	TssA	Tss	TssA	Tss	TssA	Tss	TssA	Tss	TssA	Tss	TssA	Tss	TssA1	Tss	TssA2	Tss	TssFlnk	Tss	NA	0.983088	0.709148	NA
chr1	9619723	9620045	intron	20356	SLC25A33	protein-coding	TxWk	Tx	TxWk	Tx	TxElong	Tx	TxWk	Tx	EnhWk	Enh	EnhWk	Enh	EnhWk	Enh	EnhWk	Enh	EnhWk	Enh	EnhWk	Enh	TxWk	Tx	EnhA1	Enh	EnhWk	Enh	EnhG1	Enh	EnhWk	Enh	EnhA2	Enh	NA	1.35221	0.840175	NA
chr1	9648429	9649619	promoter-TSS	92	TMEM201	protein-coding	TssBiv	Tss	EnhWk	Enh	TssA	Tss	TssA	Tss	TssA	Tss	TssA	Tss	TssA	Tss	TssA	Tss	TssA	Tss	TssA	Tss	TssFlnk	Tss	TssA	Tss	TssA	Tss	TssA1	Tss	EnhA1	Enh	TssFlnk	Tss	NA	1.34979	0.753333	NA
chr1	9653581	9653810	intron	4764	TMEM201	protein-coding	EnhWk	Enh	EnhWk	Enh	EnhWk	Enh	EnhWk	Enh	EnhA2	Enh	EnhWk	Enh	EnhA1	Enh	EnhWk	Enh	EnhWk	Enh	EnhWk	Enh	EnhWk	Enh	EnhWk	Enh	EnhWk	Enh	EnhWk	Enh	EnhWk	Enh	EnhWk	Enh	NA	0.566086	0.515273	NA
chr1	9675580	9676049	TTS	26883	TMEM201	protein-coding	EnhWk	Enh	EnhWk	Enh	EnhWk	Enh	EnhWk	Enh	Quies	Quies	Quies	Quies	EnhWk	Enh	EnhWk	Enh	EnhWk	Enh	EnhWk	Enh	EnhWk	Enh	EnhWk	Enh	EnhWk	Enh	EnhWk	Enh	EnhWk	Enh	EnhWk	Enh	NA	0.450561	0.650022	NA
chr1	9686923	9687646	Intergenic	-24505	PIK3CD	protein-coding	EnhWk	Enh	TssFlnkU	Tss	EnhA1	Enh	TssA	Tss	TssWk	Tss	TssA	Tss	TssA	Tss	TssA	Tss	TssA	Tss	TssA	Tss	EnhA1	Enh	TssFlnk	Tss	TssFlnk	Tss	EnhWk	Enh	EnhWk	Enh	TssFlnk	Tss	NA	1.70455	0.951328	NA
chr1	9689197	9690362	Intergenic	-22010	PIK3CD	protein-coding	EnhA1	Enh	TssA	Tss	TssA	Tss	TssA	Tss	TssWk	Tss	TssA	Tss	TssA	Tss	TssA	Tss	TssA	Tss	TssA	Tss	TssA	Tss	TssA	Tss	TssA	Tss	EnhWk	Enh	EnhWk	Enh	TssA	Tss	NA	0.983088	0.709148	NA
chr1	9704623	9705133	Intergenic	-6912	PIK3CD	protein-coding	EnhA1	Enh	EnhA1	Enh	TssWk	Tss	TssWk	Tss	EnhWk	Enh	EnhWk	Enh	EnhWk	Enh	EnhA1	Enh	EnhWk	Enh	EnhA1	Enh	EnhWk	Enh	EnhWk	Enh	EnhWk	Enh	TxWk	Tx	Quies	Quies	TxWk	Tx	NA	1.35798	0.843759	NA
chr1	9711596	9712887	TTS	452	PIK3CD	protein-coding	TssA	Tss	TssA	Tss	TssA	Tss	TssA	Tss	TssWk	Tss	TssA	Tss	TssA	Tss	TssA	Tss	TssA	Tss	TssA	Tss	TssA	Tss	TssA	Tss	TssA	Tss	ReprPC	ReprPC	TssA1	Tss	TssA	Tss	NA	0.836988	0.603759	NA
chr1	9714389	9714843	promoter-TSS	28	PIK3CD-AS1	ncRNA	TssFlnkU	Tss	TssFlnkU	Tss	EnhA1	Enh	EnhA1	Enh	EnhA1	Enh	TssA	Tss	TssA	Tss	TssA	Tss	TssFlnkU	Tss	TssFlnkU	Tss	TssFlnkU	Tss	TssA	Tss	TssFlnk	Tss	ReprPC	ReprPC	TxWk	Tx	TssA	Tss	NA	1.66095	0.926992	NA
chr1	9747295	9748066	promoter-TSS	-49	PIK3CD-AS2	ncRNA	EnhWk	Enh	TssFlnkU	Tss	EnhA1	Enh	EnhA1	Enh	TssA	Tss	TssA	Tss	TssA	Tss	TssFlnkU	Tss	TssFlnkU	Tss	TssFlnkU	Tss	TssFlnkU	Tss	TssA	Tss	TssA	Tss	ReprPC	ReprPC	TssA1	Tss	TssFlnkU	Tss	NA	1.58326	0.883633	NA
chr1	9749088	9750163	intron	-1994	PIK3CD-AS2	ncRNA	EnhWk	Enh	EnhWk	Enh	EnhA1	Enh	EnhA1	Enh	TssA	Tss	TssA	Tss	EnhA1	Enh	TssA	Tss	TssA	Tss	TssA	Tss	EnhA1	Enh	TssA	Tss	TssFlnk	Tss	ReprPC	ReprPC	EnhWk	Enh	TssFlnkU	Tss	NA	1.4735	0.915539	NA
chr1	9764698	9765177	intron	-17306	PIK3CD-AS2	ncRNA	EnhA1	Enh	EnhWk	Enh	EnhA2	Enh	EnhA2	Enh	EnhA2	Enh	EnhWk	Enh	EnhA1	Enh	EnhA1	Enh	EnhWk	Enh	EnhA1	Enh	EnhA1	Enh	EnhWk	Enh	EnhWk	Enh	EnhWk	Enh	EnhWk	Enh	EnhWk	Enh	NA	1.03972	0.946395	NA
chr1	9771778	9772033	intron	-24274	PIK3CD-AS2	ncRNA	Tx	Tx	EnhG1	Enh	Tx	Tx	TxElong	Tx	TxElong	Tx	EnhG1	Enh	EnhG1	Enh	EnhG1	Enh	EnhG1	Enh	EnhG1	Enh	EnhG2	Enh	EnhG1	Enh	EnhG1	Enh	TxWk	Tx	Quies	Quies	Tx	Tx	NA	1.58326	0.883633	NA
chr1	9775636	9775910	exon	-28141	PIK3CD-AS2	ncRNA	Tx	Tx	EnhG1	Enh	Tx	Tx	Tx	Tx	Tx	Tx	TssFlnkU	Tss	TssFlnkU	Tss	TssFlnkU	Tss	EnhG2	Enh	EnhG2	Enh	EnhG2	Enh	EnhA1	Enh	EnhA1	Enh	EnhWk	Enh	Quies	Quies	EnhG1	Enh	NA	1.79176	0.920782	NA
chr1	9777344	9778160	intron	-30120	PIK3CD-AS2	ncRNA	EnhG2	Enh	EnhG2	Enh	TssA	Tss	TssA	Tss	EnhA1	Enh	TssA	Tss	TssA	Tss	TssA	Tss	EnhG2	Enh	TssFlnkU	Tss	TssFlnkU	Tss	TssA	Tss	TssA	Tss	EnhA1	Enh	EnhA1	Enh	EnhG2	Enh	NA	1.19885	0.864787	NA
chr1	9781797	9782148	intron	-34341	PIK3CD-AS2	ncRNA	Tx	Tx	EnhG1	Enh	Tx	Tx	Tx	Tx	Tx	Tx	EnhG1	Enh	EnhA1	Enh	EnhG2	Enh	EnhG2	Enh	EnhG2	Enh	EnhG2	Enh	EnhG2	Enh	EnhG1	Enh	TxWk	Tx	TxWk	Tx	EnhG1	Enh	NA	1.51711	0.942631	NA
chr1	9784871	9785378	intron	-37493	PIK3CD-AS2	ncRNA	Tx	Tx	EnhG1	Enh	Tx	Tx	Tx	Tx	TxElong	Tx	EnhG1	Enh	EnhG1	Enh	EnhG1	Enh	EnhG1	Enh	EnhG1	Enh	EnhG1	Enh	EnhG1	Enh	EnhG1	Enh	TxWk	Tx	TxWk	Tx	Tx	Tx	NA	1.19885	0.864787	NA
chr1	9788647	9789231	TTS	-41307	PIK3CD-AS2	ncRNA	EnhG1	Enh	Tx	Tx	TxElong	Tx	Tx	Tx	TxElong	Tx	TssFlnkU	Tss	EnhG2	Enh	EnhG2	Enh	TssFlnkU	Tss	EnhG2	Enh	EnhG2	Enh	EnhA1	Enh	EnhWk	Enh	TxWk	Tx	TxWk	Tx	EnhG1	Enh	NA	2.02281	0.972765	NA
chr1	9790549	9791138	intron	-43212	PIK3CD-AS2	ncRNA	EnhA1	Enh	Tx	Tx	TxElong	Tx	Tx	Tx	TxElong	Tx	EnhG1	Enh	EnhG1	Enh	EnhG2	Enh	EnhG1	Enh	EnhG1	Enh	EnhG1	Enh	EnhWk	Enh	EnhG1	Enh	Tx	Tx	Tx	Tx	EnhG1	Enh	NA	1.44519	0.897944	NA
chr1	9844548	9844865	intron	39877	CLSTN1	protein-coding	TxWk	Tx	EnhWk	Enh	EnhWk	Enh	EnhWk	Enh	EnhWk	Enh	EnhWk	Enh	EnhWk	Enh	TxWk	Tx	Quies	Quies	EnhWk	Enh	TxWk	Tx	EnhWk	Enh	EnhWk	Enh	TxWk	Tx	Quies	Quies	TxWk	Tx	NA	0.823959	0.75	NA
chr1	9847509	9848175	intron	36742	CLSTN1	protein-coding	EnhA1	Enh	EnhA1	Enh	EnhA1	Enh	EnhA1	Enh	EnhA1	Enh	EnhA1	Enh	EnhA1	Enh	EnhA1	Enh	EnhA2	Enh	TssA	Tss	EnhA1	Enh	EnhA1	Enh	EnhA1	Enh	EnhWk	Enh	Quies	Quies	TxWk	Tx	NA	0.566086	0.515273	NA
chr1	9883456	9884731	5'UTR	490	CLSTN1	protein-coding	TssFlnk	Tss	TssA	Tss	TssA	Tss	TssA	Tss	TssA	Tss	TssA	Tss	TssA	Tss	TssA	Tss	TssA	Tss	TssA	Tss	TssA	Tss	TssA	Tss	TssA	Tss	TssA1	Tss	TssA1	Tss	TssFlnk	Tss	NA	0.721464	0.656705	NA
chr1	9885606	9885914	Intergenic	-1176	CLSTN1	protein-coding	EnhWk	Enh	EnhA1	Enh	TssWk	Tss	TssWk	Tss	TssWk	Tss	EnhWk	Enh	EnhA1	Enh	EnhA1	Enh	EnhWk	Enh	EnhA1	Enh	EnhA1	Enh	EnhWk	Enh	EnhWk	Enh	EnhWk	Enh	EnhWk	Enh	EnhWk	Enh	NA	1.03972	0.946395	NA
chr1	9910125	9910958	3'UTR	-25958	CLSTN1	protein-coding	EnhBiv	Enh	TssA	Tss	TssA	Tss	TssWk	Tss	TssA	Tss	TssFlnk	Tss	Quies	Quies	EnhWk	Enh	TxWk	Tx	Quies	Quies	EnhG2	Enh	EnhWk	Enh	EnhWk	Enh	EnhWk	Enh	TxWk	Tx	EnhG1	Enh	NA	1.9356	0.930827	NA
chr1	9927360	9928186	intron	42543	CTNNBIP1	protein-coding	Tx	Tx	EnhWk	Enh	EnhWk	Enh	TxWk	Tx	EnhWk	Enh	EnhWk	Enh	EnhWk	Enh	EnhWk	Enh	EnhWk	Enh	EnhWk	Enh	EnhG1	Enh	Quies	Quies	Quies	Quies	TxWk	Tx	TxWk	Tx	Tx	Tx	NA	1.42413	0.884862	NA
chr1	9934859	9935303	intron	35235	CTNNBIP1	protein-coding	EnhWk	Enh	EnhWk	Enh	EnhWk	Enh	EnhWk	Enh	EnhWk	Enh	EnhWk	Enh	EnhWk	Enh	EnhWk	Enh	EnhWk	Enh	EnhWk	Enh	EnhWk	Enh	Quies	Quies	EnhWk	Enh	TxWk	Tx	EnhWk	Enh	TxWk	Tx	NA	0.566086	0.515273	NA
chr1	9942133	9942791	intron	27854	CTNNBIP1	protein-coding	TxWk	Tx	TxWk	Tx	TxWk	Tx	TxWk	Tx	Quies	Quies	EnhWk	Enh	EnhWk	Enh	EnhA1	Enh	EnhWk	Enh	Quies	Quies	EnhA1	Enh	EnhA1	Enh	EnhA1	Enh	EnhWk	Enh	EnhWk	Enh	EnhWk	Enh	NA	1.28606	0.927694	NA
chr1	9953306	9953516	intron	16905	CTNNBIP1	protein-coding	TssFlnkU	Tss	EnhWk	Enh	EnhWk	Enh	EnhWk	Enh	EnhWk	Enh	Quies	Quies	Quies	Quies	Quies	Quies	Quies	Quies	Quies	Quies	EnhWk	Enh	Quies	Quies	Quies	Quies	EnhWk	Enh	EnhWk	Enh	EnhWk	Enh	NA	0.887694	0.808014	NA
chr1	9960341	9961007	intron	9642	CTNNBIP1	protein-coding	EnhA1	Enh	EnhA1	Enh	EnhA1	Enh	EnhA1	Enh	EnhWk	Enh	EnhWk	Enh	Quies	Quies	EnhWk	Enh	Quies	Quies	Quies	Quies	EnhA1	Enh	EnhWk	Enh	EnhWk	Enh	EnhWk	Enh	EnhWk	Enh	EnhWk	Enh	NA	0.918428	0.835989	NA
chr1	9969901	9971250	promoter-TSS	-260	CTNNBIP1	protein-coding	TssA	Tss	TssA	Tss	TssA	Tss	TssA	Tss	TssA	Tss	TssA	Tss	TssA	Tss	TssA	Tss	TssA	Tss	TssFlnk	Tss	TssA	Tss	TssA	Tss	TssA	Tss	TssA1	Tss	TssA1	Tss	EnhWk	Enh	NA	0.450561	0.650022	NA
chr1	10002537	10002743	promoter-TSS	-341	NMNAT1	protein-coding	EnhWk	Enh	EnhWk	Enh	EnhA1	Enh	TssA	Tss	TssWk	Tss	TssFlnkD	Tss	TssFlnkU	Tss	TssFlnkU	Tss	TssFlnkU	Tss	TssFlnkU	Tss	EnhWk	Enh	EnhWk	Enh	EnhA1	Enh	TssADistal	Tss	TssA1	Tss	TssFlnkU	Tss	NA	1.90728	0.91721	NA
chr1	10002882	10003900	promoter-TSS	94	LZIC	protein-coding	TssA	Tss	TssA	Tss	TssA	Tss	TssA	Tss	TssA	Tss	TssA	Tss	TssA	Tss	TssA	Tss	TssA	Tss	TssA	Tss	TssA	Tss	TssA	Tss	TssA	Tss	TssA2	Tss	TssA2	Tss	TssFlnkU	Tss	NA	0.450561	0.650022	B_naive
chr1	10010381	10011474	intron	7442	NMNAT1	protein-coding	EnhA1	Enh	EnhA1	Enh	EnhA1	Enh	EnhA1	Enh	EnhA1	Enh	EnhWk	Enh	EnhWk	Enh	EnhA1	Enh	EnhWk	Enh	EnhA1	Enh	EnhA1	Enh	EnhA2	Enh	EnhWk	Enh	EnhWk	Enh	EnhWk	Enh	EnhWk	Enh	NA	0.918428	0.835989	B_naive
chr1	10051032	10051494	Intergenic	-5992	RBP7	protein-coding	EnhA1	Enh	EnhWk	Enh	Quies	Quies	Quies	Quies	Quies	Quies	Quies	Quies	Quies	Quies	Quies	Quies	EnhWk	Enh	ReprPCWk	ReprPC	TxWk	Tx	Quies	Quies	Quies	Quies	Quies	Quies	Quies	Quies	ReprPCWk	ReprPC	NA	0.836988	0.603759	NA
chr1	10057044	10058113	intron	324	RBP7	protein-coding	TssBiv	Tss	TssBiv	Tss	TssBiv	Tss	TssBiv	Tss	TssBiv	Tss	ReprPCWk	ReprPC	EnhBiv	Enh	TssBiv	Tss	TssBiv	Tss	TssBiv	Tss	EnhBiv	Enh	EnhBiv	Enh	ReprPC	ReprPC	ReprPC	ReprPC	ReprPC	ReprPC	TssBiv	Tss	NA	1.265	0.912506	B_naive
chr1	10092551	10093485	promoter-TSS	-23	UBE4B	protein-coding	TssA	Tss	TssA	Tss	TssA	Tss	TssA	Tss	TssA	Tss	TssA	Tss	TssA	Tss	TssA	Tss	TssA	Tss	TssA	Tss	TssA	Tss	TssA	Tss	TssA	Tss	TssA1	Tss	TssA2	Tss	EnhWk	Enh	NA	0.566086	0.515273	B_naive
chr1	10115878	10116316	intron	23056	UBE4B	protein-coding	EnhA1	Enh	TxWk	Tx	TxWk	Tx	TxWk	Tx	Tx	Tx	TxWk	Tx	TxWk	Tx	TxWk	Tx	TxWk	Tx	TxWk	Tx	TxWk	Tx	TxWk	Tx	EnhA2	Enh	TxWk	Tx	EnhWk	Enh	TxWk	Tx	NA	1.09861	0.682606	NA
chr1	10208073	10208470	intron	-62492	KIF1B	protein-coding	EnhA1	Enh	TxWk	Tx	TxWk	Tx	TxElong	Tx	TxElong	Tx	TxWk	Tx	TxWk	Tx	TxWk	Tx	TxWk	Tx	TxWk	Tx	Tx	Tx	TxWk	Tx	TxWk	Tx	Tx	Tx	TxWk	Tx	Tx	Tx	NA	1.11874	0.807003	NA
chr1	10268711	10268943	Intergenic	-1937	KIF1B	protein-coding	EnhA1	Enh	EnhWk	Enh	Quies	Quies	TssWk	Tss	TssBiv	Tss	Quies	Quies	Quies	Quies	ReprPCWk	ReprPC	Quies	Quies	Quies	Quies	ReprPCWk	ReprPC	ReprPCWk	ReprPC	Quies	Quies	Quies	Quies	Quies	Quies	Quies	Quies	NA	1.4735	0.822377	NA
chr1	10269944	10271202	promoter-TSS	-191	KIF1B	protein-coding	TssA	Tss	TssA	Tss	TssA	Tss	TssA	Tss	TssA	Tss	TssA	Tss	TssA	Tss	TssA	Tss	TssA	Tss	TssA	Tss	TssBiv	Tss	TssA	Tss	TssA	Tss	TssA1	Tss	TssA1	Tss	TssA	Tss	NA	0.721464	0.656705	NA
chr1	10368035	10368350	3'UTR	9169	RNU6-2	snRNA	TxWk	Tx	Quies	Quies	Quies	Quies	TxWk	Tx	Quies	Quies	EnhA1	Enh	EnhA1	Enh	EnhA1	Enh	EnhWk	Enh	EnhWk	Enh	EnhA1	Enh	EnhWk	Enh	EnhWk	Enh	Quies	Quies	TxWk	Tx	TxWk	Tx	NA	1.35798	0.979574	B_naive
chr1	10437468	10437739	3'UTR	-21445	PGD	protein-coding	EnhA1	Enh	TxWk	Tx	Quies	Quies	TxWk	Tx	Quies	Quies	Tx	Tx	Quies	Quies	TxWk	Tx	TxWk	Tx	Tx	Tx	Tx	Tx	TxWk	Tx	TxWk	Tx	EnhWk	Enh	TxWk	Tx	TxWk	Tx	NA	1.42413	0.884862	NA
chr1	10438535	10438807	3'UTR	-20378	PGD	protein-coding	EnhA1	Enh	TxWk	Tx	Quies	Quies	TxWk	Tx	Quies	Quies	TxWk	Tx	Quies	Quies	TxWk	Tx	TxWk	Tx	Tx	Tx	EnhG1	Enh	TxWk	Tx	TxWk	Tx	TxWk	Tx	EnhWk	Enh	EnhG1	Enh	NA	1.31437	0.816666	NA
chr1	10447988	10448689	Intergenic	-10710	PGD	protein-coding	EnhA1	Enh	EnhWk	Enh	EnhWk	Enh	EnhWk	Enh	TssWk	Tss	EnhWk	Enh	EnhA2	Enh	EnhWk	Enh	Quies	Quies	EnhWk	Enh	Quies	Quies	Quies	Quies	EnhA1	Enh	EnhWk	Enh	EnhWk	Enh	TxWk	Tx	NA	1.35798	0.843759	NA
chr1	10458463	10459704	promoter-TSS	35	PGD	protein-coding	TssA	Tss	TssA	Tss	TssA	Tss	TssA	Tss	TssA	Tss	TssA	Tss	TssA	Tss	TssA	Tss	TssA	Tss	TssA	Tss	TssA	Tss	TssA	Tss	TssA	Tss	TssA1	Tss	TssA1	Tss	TssFlnk	Tss	NA	0.450561	0.650022	NA
chr1	10460647	10460877	intron	1587	PGD	protein-coding	TssA	Tss	TxWk	Tx	EnhWk	Enh	EnhWk	Enh	EnhWk	Enh	EnhWk	Enh	EnhA2	Enh	EnhWk	Enh	TxWk	Tx	TssFlnk	Tss	TxWk	Tx	TxWk	Tx	EnhA2	Enh	EnhA1	Enh	EnhWk	Enh	TxWk	Tx	NA	1.42413	0.884862	NA
chr1	10475116	10475738	intron	-14732	APITD1-CORT	protein-coding	EnhA1	Enh	EnhG1	Enh	Tx	Tx	TxElong	Tx	TxElong	Tx	TxWk	Tx	EnhA2	Enh	EnhG1	Enh	Tx	Tx	Tx	Tx	Tx	Tx	TxWk	Tx	EnhA2	Enh	EnhA1	Enh	EnhA1	Enh	EnhG1	Enh	NA	1.74816	0.975664	NA
chr1	10489953	10491070	promoter-TSS	-292	APITD1-CORT	protein-coding	TssA	Tss	TssA	Tss	TssA	Tss	TssA	Tss	TssA	Tss	TssA	Tss	TssA	Tss	TssA	Tss	TssA	Tss	TssA	Tss	TssA	Tss	TssA	Tss	TssA	Tss	TssA1	Tss	TssA2	Tss	TssFlnk	Tss	NA	0.566086	0.515273	NA
chr1	10532197	10532924	promoter-TSS	52	DFFA	protein-coding	TssFlnk	Tss	TssA	Tss	TssA	Tss	TssA	Tss	TssA	Tss	TssA	Tss	TssA	Tss	TssA	Tss	TssFlnkU	Tss	TssA	Tss	TssA	Tss	TssA	Tss	TssA	Tss	TssA1	Tss	TssA1	Tss	TssFlnk	Tss	NA	0.721464	0.656705	NA
chr1	10534762	10535422	promoter-TSS	89	PEX14	protein-coding	TssA	Tss	TssA	Tss	TssA	Tss	TssA	Tss	TssWk	Tss	TssA	Tss	TssA	Tss	TssA	Tss	TssA	Tss	TssA	Tss	TssA	Tss	TssA	Tss	TssA	Tss	TssA1	Tss	TssA1	Tss	TssA	Tss	NA	0.721464	0.656705	NA
chr1	10544600	10544903	intron	9749	PEX14	protein-coding	EnhA1	Enh	TxWk	Tx	TxWk	Tx	TxWk	Tx	TxWk	Tx	TxWk	Tx	Quies	Quies	TxWk	Tx	TxWk	Tx	TxWk	Tx	EnhWk	Enh	Quies	Quies	Quies	Quies	TxWk	Tx	EnhWk	Enh	TxWk	Tx	NA	1.19885	0.864787	NA
chr1	10554675	10555719	intron	20194	PEX14	protein-coding	EnhWk	Enh	EnhWk	Enh	EnhA1	Enh	EnhA1	Enh	EnhA1	Enh	TssA	Tss	EnhWk	Enh	EnhWk	Enh	EnhA1	Enh	TssA	Tss	EnhWk	Enh	TssA	Tss	TssA	Tss	EnhWk	Enh	EnhWk	Enh	TssFlnk	Tss	NA	1.03972	0.946395	NA
chr1	10558303	10558595	intron	23446	PEX14	protein-coding	Tx	Tx	Tx	Tx	TxWk	Tx	TxElong	Tx	TxWk	Tx	TxWk	Tx	TxWk	Tx	TxWk	Tx	TxWk	Tx	EnhA1	Enh	EnhA1	Enh	EnhWk	Enh	TxWk	Tx	TxWk	Tx	TxWk	Tx	Tx	Tx	NA	1.23427	0.766894	NA
chr1	10567457	10567831	intron	32641	PEX14	protein-coding	TxWk	Tx	EnhWk	Enh	EnhWk	Enh	EnhWk	Enh	TxWk	Tx	EnhWk	Enh	EnhWk	Enh	EnhA1	Enh	EnhWk	Enh	EnhWk	Enh	EnhWk	Enh	EnhWk	Enh	EnhWk	Enh	TxWk	Tx	TxWk	Tx	TxWk	Tx	NA	0.636514	0.918296	NA
chr1	10570719	10571500	intron	36107	PEX14	protein-coding	EnhWk	Enh	EnhWk	Enh	EnhWk	Enh	EnhWk	Enh	EnhA2	Enh	TssA	Tss	TssA	Tss	TssA	Tss	EnhA2	Enh	TssA	Tss	EnhA1	Enh	EnhA1	Enh	EnhWk	Enh	EnhWk	Enh	EnhWk	Enh	EnhA1	Enh	NA	1.11874	0.807003	NA
chr1	10585165	10585733	intron	50446	PEX14	protein-coding	Quies	Quies	TxWk	Tx	TxWk	Tx	TxWk	Tx	TxWk	Tx	EnhA1	Enh	Quies	Quies	TxWk	Tx	TxWk	Tx	TxWk	Tx	EnhA1	Enh	EnhA2	Enh	EnhA1	Enh	Quies	Quies	TxWk	Tx	TxWk	Tx	NA	1.265	0.912506	NA
chr1	10698332	10699298	3'UTR	157918	CASZ1	protein-coding	EnhBiv	Enh	TxWk	Tx	TssBiv	Tss	TxWk	Tx	TssBiv	Tss	EnhWk	Enh	EnhWk	Enh	TssFlnkD	Tss	TssFlnk	Tss	TssBiv	Tss	EnhWk	Enh	Quies	Quies	Quies	Quies	ReprPC	ReprPC	ReprPC	ReprPC	TssBiv	Tss	NA	1.74816	0.975664	NA
chr1	10753730	10755314	intron	102211	CASZ1	protein-coding	TssA	Tss	TssA	Tss	EnhA1	Enh	EnhA1	Enh	EnhA1	Enh	TssA	Tss	TssA	Tss	TssA	Tss	TssA	Tss	TssA	Tss	TssA	Tss	TssA	Tss	EnhA2	Enh	TssA1	Tss	EnhWk	Enh	TssA	Tss	NA	1.31437	0.816666	NA
chr1	10816003	10816348	intron	40557	CASZ1	protein-coding	Quies	Quies	EnhWk	Enh	EnhWk	Enh	EnhWk	Enh	Repr2	Others	EnhWk	Enh	Quies	Quies	EnhWk	Enh	EnhWk	Enh	EnhWk	Enh	EnhWk	Enh	EnhWk	Enh	EnhWk	Enh	Quies	Quies	Quies	Quies	EnhWk	Enh	NA	0.887694	0.808014	NA
chr1	10926920	10927587	Intergenic	-70521	CASZ1	protein-coding	EnhBiv	Enh	EnhBiv	Enh	TssBiv	Tss	TssBiv	Tss	TssBiv	Tss	EnhBiv	Enh	EnhBiv	Enh	TssBiv	Tss	TssBiv	Tss	TssBiv	Tss	EnhBiv	Enh	EnhWk	Enh	TssBiv	Tss	ReprPC	ReprPC	ReprPC	ReprPC	EnhBiv	Enh	NA	1.23668	0.89208	NA
chr1	10964832	10965319	Intergenic	77018	C1orf127	protein-coding	EnhWk	Enh	EnhWk	Enh	EnhWk	Enh	TssBiv	Tss	TssBiv	Tss	EnhWk	Enh	EnhWk	Enh	EnhA1	Enh	EnhWk	Enh	EnhWk	Enh	EnhA1	Enh	EnhA1	Enh	EnhWk	Enh	Quies	Quies	EnhWk	Enh	EnhWk	Enh	NA	1.11874	0.807003	NA
chr1	10970048	10970361	Intergenic	71889	C1orf127	protein-coding	Quies	Quies	EnhWk	Enh	EnhWk	Enh	Quies	Quies	EnhWk	Enh	EnhWk	Enh	EnhWk	Enh	TxWk	Tx	EnhWk	Enh	EnhWk	Enh	EnhWk	Enh	EnhWk	Enh	ReprPCWk	ReprPC	Quies	Quies	Quies	Quies	TxWk	Tx	NA	0.887694	0.808014	NA
chr1	10977920	10978440	Intergenic	63914	C1orf127	protein-coding	EnhWk	Enh	Quies	Quies	EnhWk	Enh	TssBiv	Tss	TssBiv	Tss	EnhWk	Enh	EnhWk	Enh	EnhWk	Enh	EnhWk	Enh	EnhWk	Enh	EnhWk	Enh	EnhWk	Enh	EnhWk	Enh	Quies	Quies	Quies	Quies	EnhWk	Enh	NA	0.959615	0.873479	NA
chr1	10992260	10992494	Intergenic	49717	C1orf127	protein-coding	Quies	Quies	Quies	Quies	Quies	Quies	Quies	Quies	EnhWk	Enh	EnhWk	Enh	EnhWk	Enh	EnhWk	Enh	ReprPCWk	ReprPC	Quies	Quies	EnhWk	Enh	EnhWk	Enh	EnhWk	Enh	Quies	Quies	Quies	Quies	EnhWk	Enh	NA	0.693147	1	NA
chr1	11021019	11021501	intron	20834	C1orf127	protein-coding	EnhWk	Enh	EnhWk	Enh	EnhWk	Enh	EnhWk	Enh	EnhWk	Enh	EnhWk	Enh	Quies	Quies	EnhWk	Enh	EnhBiv	Enh	EnhWk	Enh	EnhWk	Enh	Quies	Quies	Quies	Quies	EnhWk	Enh	TxWk	Tx	EnhWk	Enh	NA	0.823959	0.75	NA
chr1	11025105	11026129	intron	16477	C1orf127	protein-coding	EnhA1	Enh	EnhWk	Enh	EnhWk	Enh	EnhWk	Enh	EnhWk	Enh	EnhWk	Enh	EnhWk	Enh	EnhWk	Enh	ReprPCWk	ReprPC	ReprPCWk	ReprPC	EnhA1	Enh	EnhWk	Enh	EnhWk	Enh	EnhWk	Enh	EnhWk	Enh	ReprPCWk	ReprPC	NA	0.450561	0.650022	NA
chr1	11072067	11073377	promoter-TSS	43	TARDBP	protein-coding	TssA	Tss	TssA	Tss	TssA	Tss	TssA	Tss	TssA	Tss	TssA	Tss	TssA	Tss	TssA	Tss	TssA	Tss	TssA	Tss	TssA	Tss	TssA	Tss	TssA	Tss	TssA2	Tss	TssA2	Tss	TssFlnk	Tss	NA	0.450561	0.650022	NA
chr1	11097715	11098080	intron	9398	MASP2	protein-coding	Quies	Quies	EnhWk	Enh	EnhWk	Enh	Quies	Quies	Quies	Quies	EnhWk	Enh	EnhWk	Enh	EnhWk	Enh	EnhWk	Enh	EnhWk	Enh	EnhWk	Enh	EnhWk	Enh	EnhWk	Enh	Quies	Quies	Quies	Quies	TxWk	Tx	NA	0.679193	0.979869	NA
chr1	11119668	11120613	promoter-TSS	-50	SRM	protein-coding	TssA	Tss	TssA	Tss	TssA	Tss	TssA	Tss	TssA	Tss	TssA	Tss	TssA	Tss	TssA	Tss	TssA	Tss	TssA	Tss	TssA	Tss	TssA	Tss	TssA	Tss	TssA1	Tss	TssA1	Tss	TssFlnk	Tss	NA	0.450561	0.650022	NA
chr1	11159367	11160217	promoter-TSS	60	LOC105376736	ncRNA	TssA	Tss	TssA	Tss	TssA	Tss	TssA	Tss	TssA	Tss	TssA	Tss	TssA	Tss	TssA	Tss	TssA	Tss	TssA	Tss	TssA	Tss	TssA	Tss	TssA	Tss	TssA1	Tss	TssA2	Tss	EnhWk	Enh	NA	0.566086	0.515273	NA
chr1	11301875	11302116	intron	20612	MTOR	protein-coding	Tx	Tx	EnhG1	Enh	Tx	Tx	TxElong	Tx	TxElong	Tx	Tx	Tx	TxWk	Tx	Tx	Tx	Tx	Tx	Tx	Tx	Tx	Tx	EnhG1	Enh	Tx	Tx	Tx	Tx	Tx	Tx	Tx	Tx	NA	1.11874	0.807003	Unspecific
chr1	11322259	11322966	promoter-TSS	-5	MTOR	protein-coding	TssA	Tss	TssA	Tss	TssA	Tss	TssA	Tss	TssA	Tss	TssA	Tss	TssA	Tss	TssA	Tss	TssA	Tss	TssA	Tss	TssA	Tss	TssA	Tss	TssA	Tss	TssA2	Tss	TssA2	Tss	TssFlnk	Tss	NA	0.450561	0.650022	NA
chr1	11332768	11333863	promoter-TSS	61	UBIAD1	protein-coding	TssA	Tss	TssA	Tss	TssA	Tss	TssA	Tss	TssA	Tss	TssA	Tss	TssA	Tss	TssA	Tss	EnhG1	Enh	TssA	Tss	TssA	Tss	TssA	Tss	TssA	Tss	TssA1	Tss	TssA2	Tss	TssFlnk	Tss	NA	0.566086	0.515273	NA
chr1	11340978	11341436	intron	7952	UBIAD1	protein-coding	EnhA1	Enh	EnhA1	Enh	EnhA2	Enh	EnhA1	Enh	EnhA2	Enh	EnhWk	Enh	EnhA1	Enh	EnhA1	Enh	EnhA1	Enh	EnhA1	Enh	EnhWk	Enh	EnhA1	Enh	EnhWk	Enh	TxWk	Tx	TxWk	Tx	EnhWk	Enh	NA	1.30861	0.943959	NA
chr1	11395469	11396022	Intergenic	62491	UBIAD1	protein-coding	Quies	Quies	EnhWk	Enh	EnhWk	Enh	EnhA2	Enh	Quies	Quies	Quies	Quies	Quies	Quies	Quies	Quies	Quies	Quies	Quies	Quies	EnhA1	Enh	EnhWk	Enh	Quies	Quies	Quies	Quies	Quies	Quies	Quies	Quies	NA	1.07514	0.775549	NA
chr1	11396878	11397776	Intergenic	64072	UBIAD1	protein-coding	ReprPCWk	ReprPC	EnhWk	Enh	EnhWk	Enh	EnhWk	Enh	Repr2	Others	EnhWk	Enh	Quies	Quies	EnhWk	Enh	EnhWk	Enh	ReprPCWk	ReprPC	EnhWk	Enh	EnhWk	Enh	EnhWk	Enh	Quies	Quies	Quies	Quies	EnhWk	Enh	NA	1.07514	0.775549	NA
chr1	11538744	11539564	promoter-TSS	-141	DISP3	protein-coding	TssBiv	Tss	TssBiv	Tss	TssBiv	Tss	TssWk	Tss	TssBiv	Tss	EnhWk	Enh	TssFlnk	Tss	TssBiv	Tss	ReprPCWk	ReprPC	TssBiv	Tss	TssBiv	Tss	ReprPCWk	ReprPC	ReprPC	ReprPC	ReprPC	ReprPC	TssA1	Tss	TssBiv	Tss	NA	1.69878	0.873002	NA
chr1	11561613	11561856	exon	22440	DISP3	protein-coding	ZNF_Rpts	Others	ReprPC	ReprPC	Repr2	Others	Repr1	Others	Repr2	Others	Quies	Quies	Het	Others	ReprPCWk	ReprPC	ReprPCWk	ReprPC	ReprPCWk	ReprPC	ReprPCWk	ReprPC	Quies	Quies	ReprPCWk	ReprPC	ReprPC	ReprPC	ReprPC	ReprPC	ReprPC	ReprPC	NA	1.86368	0.957742	NA
chr1	11582618	11582976	intron	43502	DISP3	protein-coding	Quies	Quies	Quies	Quies	Quies	Quies	Quies	Quies	Quies	Quies	Quies	Quies	Quies	Quies	Quies	Quies	Quies	Quies	Quies	Quies	Quies	Quies	Quies	Quies	Quies	Quies	Quies	Quies	Quies	Quies	Quies	Quies	Quies	0	1	NA
chr1	11702439	11702783	Intergenic	-11821	FBXO44	protein-coding	ReprPCWk	ReprPC	EnhWk	Enh	Quies	Quies	Quies	Quies	Quies	Quies	Quies	Quies	Quies	Quies	EnhWk	Enh	Quies	Quies	Quies	Quies	EnhWk	Enh	Quies	Quies	EnhWk	Enh	Quies	Quies	Quies	Quies	ReprPCWk	ReprPC	NA	0.823959	0.75	NA
chr1	11705846	11706282	Intergenic	-8368	FBXO44	protein-coding	ReprPCWk	ReprPC	Quies	Quies	Quies	Quies	Quies	Quies	Quies	Quies	EnhWk	Enh	Quies	Quies	Quies	Quies	Quies	Quies	Quies	Quies	Quies	Quies	Quies	Quies	Quies	Quies	Quies	Quies	Quies	Quies	ReprPCWk	ReprPC	NA	0.566086	0.515273	NA
chr1	11710298	11710906	exon	-3830	FBXO44	protein-coding	EnhBiv	Enh	EnhWk	Enh	TssWk	Tss	TssWk	Tss	TssBiv	Tss	EnhWk	Enh	EnhWk	Enh	TssFlnkD	Tss	TssFlnkD	Tss	TssFlnkD	Tss	EnhA1	Enh	EnhWk	Enh	EnhWk	Enh	ReprPC	ReprPC	EnhWk	Enh	EnhWk	Enh	NA	1.4735	0.822377	NA
chr1	11714332	11715297	promoter-TSS	73	FBXO2	protein-coding	TssBiv	Tss	TssFlnk	Tss	TssA	Tss	TssA	Tss	TssA	Tss	TssA	Tss	TssA	Tss	TssA	Tss	TssA	Tss	TssA	Tss	EnhWk	Enh	TssA	Tss	TssA	Tss	ReprPC	ReprPC	TssA1	Tss	TssFlnk	Tss	NA	1.34979	0.753333	NA
chr1	11723973	11725223	intron	448	FBXO6	protein-coding	TssA	Tss	EnhWk	Enh	TssA	Tss	TssA	Tss	TssA	Tss	TssA	Tss	TssA	Tss	TssA	Tss	TssA	Tss	TssA	Tss	TssA	Tss	TssA	Tss	EnhA1	Enh	EnhWk	Enh	TssA1	Tss	EnhWk	Enh	NA	0.983088	0.709148	NA
chr1	11740680	11741871	promoter-TSS	-5	MAD2L2	protein-coding	TssA	Tss	TssA	Tss	TssA	Tss	TssA	Tss	TssA	Tss	TssA	Tss	TssA	Tss	TssA	Tss	TssA	Tss	TssA	Tss	TssA	Tss	TssA	Tss	TssA	Tss	TssA1	Tss	TssA1	Tss	TssA	Tss	NA	0.450561	0.650022	NA
chr1	11751286	11751791	promoter-TSS	139	MAD2L2	protein-coding	ReprPC	ReprPC	EnhBiv	Enh	TssBiv	Tss	TssBiv	Tss	TssBiv	Tss	EnhWk	Enh	TxWk	Tx	EnhBiv	Enh	TssBiv	Tss	TssBiv	Tss	TssBiv	Tss	EnhWk	Enh	EnhWk	Enh	ReprPC	ReprPC	ReprPC	ReprPC	TssBiv	Tss	NA	1.4735	0.915539	NA
chr1	11752835	11753598	intron	1436	DRAXIN	protein-coding	EnhBiv	Enh	EnhBiv	Enh	TssBiv	Tss	Repr2	Others	Repr2	Others	EnhWk	Enh	EnhWk	Enh	EnhBiv	Enh	EnhBiv	Enh	EnhBiv	Enh	EnhA1	Enh	EnhWk	Enh	EnhWk	Enh	ReprPC	ReprPC	ReprPC	ReprPC	TssBiv	Tss	NA	1.67623	0.935525	NA
chr1	11779241	11780156	exon	-16443	AGTRAP	protein-coding	EnhA1	Enh	TssFlnkU	Tss	EnhA1	Enh	TssWk	Tss	TssWk	Tss	TssA	Tss	EnhA1	Enh	TssFlnkU	Tss	EnhA1	Enh	TssA	Tss	EnhWk	Enh	TssA	Tss	TssA	Tss	EnhWk	Enh	EnhWk	Enh	EnhA2	Enh	NA	1.54542	0.960225	CD4_naive
chr1	11789983	11790836	Intergenic	-5732	AGTRAP	protein-coding	EnhA1	Enh	EnhA1	Enh	TssWk	Tss	TssA	Tss	TssWk	Tss	EnhWk	Enh	EnhWk	Enh	EnhA1	Enh	EnhA1	Enh	EnhWk	Enh	EnhA1	Enh	EnhWk	Enh	EnhA1	Enh	EnhWk	Enh	EnhWk	Enh	EnhWk	Enh	NA	1.23668	0.89208	NA
chr1	11795798	11797305	intron	410	AGTRAP	protein-coding	TssA	Tss	TssA	Tss	TssA	Tss	TssA	Tss	TssWk	Tss	TssA	Tss	TssA	Tss	TssA	Tss	TssA	Tss	TssA	Tss	TssA	Tss	TssA	Tss	TssA	Tss	TssA1	Tss	TssA1	Tss	TssFlnk	Tss	NA	0.721464	0.656705	NA
chr1	11808977	11809631	intron	-12946	C1orf167	protein-coding	EnhG1	Enh	EnhG1	Enh	Tx	Tx	Tx	Tx	EnhWk	Enh	EnhWk	Enh	EnhWk	Enh	EnhWk	Enh	EnhWk	Enh	TxWk	Tx	EnhG1	Enh	EnhWk	Enh	EnhWk	Enh	EnhG1	Enh	Tx	Tx	EnhG1	Enh	NA	1.07756	0.980834	NA
chr1	11844920	11845613	TTS	-5591	LOC102724659	ncRNA	EnhWk	Enh	EnhWk	Enh	TssWk	Tss	TssWk	Tss	TssWk	Tss	EnhWk	Enh	EnhA1	Enh	EnhWk	Enh	EnhWk	Enh	EnhWk	Enh	EnhWk	Enh	EnhWk	Enh	EnhA1	Enh	EnhA1	Enh	EnhWk	Enh	EnhWk	Enh	NA	1.03972	0.946395	Unspecific
chr1	11850819	11851406	intron	-11437	LOC102724659	ncRNA	EnhG2	Enh	EnhG1	Enh	TxElong	Tx	Tx	Tx	Tx	Tx	TxWk	Tx	EnhA2	Enh	Tx	Tx	TxWk	Tx	Tx	Tx	EnhG1	Enh	TxWk	Tx	EnhA2	Enh	EnhG1	Enh	EnhG1	Enh	Tx	Tx	NA	1.67623	0.935525	CD3
chr1	11863253	11863795	exon	210	MTHFR	protein-coding	TssFlnkU	Tss	TssFlnkU	Tss	EnhA1	Enh	EnhA1	Enh	TssWk	Tss	TssFlnkU	Tss	TssFlnkU	Tss	TssFlnkU	Tss	TssFlnkU	Tss	TssFlnkU	Tss	TssFlnkU	Tss	TssFlnkU	Tss	EnhWk	Enh	TssADistal	Tss	EnhWk	Enh	TssFlnkU	Tss	NA	1.35798	0.843759	NA
chr1	11865617	11866730	promoter-TSS	-14	MTHFR	protein-coding	TssA	Tss	TssA	Tss	TssA	Tss	TssA	Tss	TssA	Tss	TssA	Tss	TssA	Tss	TssA	Tss	TssA	Tss	TssA	Tss	TssA	Tss	TssA	Tss	TssA	Tss	TssA2	Tss	TssA2	Tss	TssA	Tss	NA	0.450561	0.650022	Unspecific
chr1	11874773	11875512	intron	-8983	MTHFR	protein-coding	EnhA1	Enh	EnhA1	Enh	TssA	Tss	TssA	Tss	TssA	Tss	TxWk	Tx	TxWk	Tx	TxWk	Tx	TxWk	Tx	TxWk	Tx	EnhA1	Enh	TxWk	Tx	TxWk	Tx	EnhG1	Enh	EnhG1	Enh	TxWk	Tx	NA	1.35798	0.979574	CD14
chr1	11898525	11898990	intron	-1618	NPPA-AS1	ncRNA	Tx	Tx	Tx	Tx	TxElong	Tx	TxElong	Tx	TxElong	Tx	TxWk	Tx	TxWk	Tx	EnhG1	Enh	Tx	Tx	Tx	Tx	Tx	Tx	TxWk	Tx	TxWk	Tx	EnhG1	Enh	EnhG1	Enh	Tx	Tx	NA	1.35798	0.979574	Unspecific
chr1	11902487	11903255	non-coding	2495	NPPA-AS1	ncRNA	EnhA1	Enh	EnhG1	Enh	Tx	Tx	Tx	Tx	TxElong	Tx	TxWk	Tx	EnhA2	Enh	Tx	Tx	Tx	Tx	Tx	Tx	EnhG1	Enh	TxWk	Tx	EnhG1	Enh	EnhA1	Enh	EnhWk	Enh	Tx	Tx	NA	1.86368	0.957742	Unspecific
chr1	11911325	11911750	Intergenic	-3698	NPPA	protein-coding	EnhWk	Enh	ReprPCWk	ReprPC	Quies	Quies	Quies	Quies	Quies	Quies	ReprPCWk	ReprPC	ReprPCWk	ReprPC	ReprPCWk	ReprPC	ReprPCWk	ReprPC	Quies	Quies	Quies	Quies	ReprPCWk	ReprPC	ReprPCWk	ReprPC	EnhWk	Enh	EnhWk	Enh	ReprPCWk	ReprPC	NA	1.07756	0.980834	NA
chr1	11953971	11954379	Intergenic	32310	KIAA2013	protein-coding	EnhWk	Enh	ReprPCWk	ReprPC	Quies	Quies	Quies	Quies	Repr2	Others	ReprPCWk	ReprPC	EnhWk	Enh	ReprPCWk	ReprPC	ReprPCWk	ReprPC	ReprPCWk	ReprPC	EnhWk	Enh	ReprPCWk	ReprPC	ReprPCWk	ReprPC	EnhWk	Enh	Quies	Quies	ReprPCWk	ReprPC	NA	1.28606	0.927694	NA
chr1	11967813	11970242	Intergenic	17457	KIAA2013	protein-coding	EnhA2	Enh	EnhA1	Enh	EnhA1	Enh	EnhA1	Enh	EnhA1	Enh	EnhA1	Enh	EnhA1	Enh	EnhA2	Enh	EnhA2	Enh	EnhA2	Enh	EnhA1	Enh	EnhA2	Enh	EnhA1	Enh	EnhWk	Enh	EnhWk	Enh	EnhA2	Enh	NA	0.867563	0.78969	Unspecific
chr1	11985763	11986998	5'UTR	104	KIAA2013	protein-coding	TssFlnk	Tss	TssFlnk	Tss	TssA	Tss	TssA	Tss	TssA	Tss	TssFlnkD	Tss	EnhA2	Enh	EnhWk	Enh	TssA	Tss	EnhWk	Enh	TssFlnk	Tss	EnhA1	Enh	EnhA1	Enh	TssA1	Tss	TssA1	Tss	TssFlnk	Tss	NA	1.70455	0.951328	NA
chr1	11994282	11995209	promoter-TSS	22	PLOD1	protein-coding	TssA	Tss	TssFlnk	Tss	TssA	Tss	TssA	Tss	TssA	Tss	TssA	Tss	TssA	Tss	TssFlnkU	Tss	TssA	Tss	TssFlnkU	Tss	TssA	Tss	TssA	Tss	TssA	Tss	TssA1	Tss	TssA1	Tss	TssA	Tss	NA	0.721464	0.656705	NA
chr1	12012734	12013072	intron	18179	PLOD1	protein-coding	Tx	Tx	TxWk	Tx	TxWk	Tx	TxWk	Tx	TxElong	Tx	Quies	Quies	Quies	Quies	Quies	Quies	Quies	Quies	Quies	Quies	EnhA1	Enh	Quies	Quies	Quies	Quies	TxWk	Tx	Tx	Tx	Tx	Tx	NA	1.44519	0.897944	Innate
chr1	12020799	12021592	intron	-19042	MFN2	protein-coding	EnhA1	Enh	TxWk	Tx	TxWk	Tx	TxWk	Tx	TxElong	Tx	Quies	Quies	Quies	Quies	Quies	Quies	Quies	Quies	Quies	Quies	EnhWk	Enh	Quies	Quies	Quies	Quies	TxWk	Tx	Tx	Tx	TxWk	Tx	NA	1.56071	0.871049	NA
chr1	12039860	12040880	5'UTR	132	MFN2	protein-coding	TssA	Tss	TssA	Tss	TssA	Tss	TssA	Tss	TssA	Tss	TssA	Tss	TssA	Tss	TssA	Tss	TssA	Tss	TssA	Tss	TssA	Tss	TssA	Tss	TssA	Tss	TssA2	Tss	TssA2	Tss	TssFlnkU	Tss	NA	0.450561	0.650022	NA
chr1	12045826	12046423	intron	5887	MFN2	protein-coding	EnhA1	Enh	Tx	Tx	TxElong	Tx	TxElong	Tx	TxElong	Tx	TxWk	Tx	Tx	Tx	Tx	Tx	Tx	Tx	Tx	Tx	Tx	Tx	TxWk	Tx	TxWk	Tx	EnhG1	Enh	EnhG1	Enh	Tx	Tx	NA	1.54542	0.960225	CD14
chr1	12079112	12080096	5'UTR	305	MIIP	protein-coding	TssA	Tss	TssFlnk	Tss	TssA	Tss	TssA	Tss	TssA	Tss	TssA	Tss	TssA	Tss	TssA	Tss	TssA	Tss	TssA	Tss	TssA	Tss	TssA	Tss	TssA	Tss	TssA1	Tss	TssA1	Tss	TssFlnk	Tss	NA	0.721464	0.656705	NA
chr1	12100323	12100956	Intergenic	11425	MIR6729	ncRNA	Quies	Quies	EnhA1	Enh	EnhA1	Enh	TssA	Tss	EnhA1	Enh	Quies	Quies	TxWk	Tx	Quies	Quies	TxWk	Tx	EnhWk	Enh	EnhA2	Enh	TxWk	Tx	Quies	Quies	Quies	Quies	Quies	Quies	TxWk	Tx	NA	1.42413	0.884862	NA
chr1	12107053	12107826	Intergenic	-15994	TNFRSF8	protein-coding	Quies	Quies	EnhWk	Enh	TssWk	Tss	TssA	Tss	TssBiv	Tss	EnhWk	Enh	EnhWk	Enh	EnhA1	Enh	EnhA1	Enh	EnhA1	Enh	EnhWk	Enh	EnhWk	Enh	EnhWk	Enh	Quies	Quies	Quies	Quies	EnhWk	Enh	NA	1.31437	0.816666	NA
chr1	12147900	12148330	intron	24681	TNFRSF8	protein-coding	EnhWk	Enh	EnhA1	Enh	EnhA2	Enh	EnhA2	Enh	EnhWk	Enh	EnhWk	Enh	EnhWk	Enh	EnhA1	Enh	EnhA1	Enh	EnhA1	Enh	EnhA1	Enh	EnhA1	Enh	EnhWk	Enh	EnhWk	Enh	EnhWk	Enh	EnhWk	Enh	NA	0.959615	0.873479	NA
chr1	12148374	12149145	intron	25326	TNFRSF8	protein-coding	EnhWk	Enh	EnhA1	Enh	EnhWk	Enh	EnhA1	Enh	EnhWk	Enh	EnhWk	Enh	EnhWk	Enh	EnhA1	Enh	EnhA1	Enh	EnhA1	Enh	EnhA1	Enh	EnhA1	Enh	EnhWk	Enh	EnhWk	Enh	EnhWk	Enh	EnhWk	Enh	NA	0.636514	0.918296	NA
chr1	12184784	12185615	intron	-41800	MIR7846	ncRNA	EnhA1	Enh	EnhWk	Enh	EnhWk	Enh	TssWk	Tss	EnhWk	Enh	EnhWk	Enh	EnhA1	Enh	EnhWk	Enh	EnhA1	Enh	EnhA1	Enh	EnhWk	Enh	EnhWk	Enh	EnhWk	Enh	EnhWk	Enh	Quies	Quies	EnhWk	Enh	NA	0.983088	0.709148	NA
chr1	12192858	12193664	intron	-33739	MIR7846	ncRNA	EnhA1	Enh	EnhA1	Enh	EnhA2	Enh	EnhA1	Enh	Quies	Quies	EnhA1	Enh	EnhA1	Enh	EnhA1	Enh	EnhA1	Enh	EnhA1	Enh	EnhA1	Enh	EnhWk	Enh	EnhA1	Enh	EnhWk	Enh	Quies	Quies	EnhA1	Enh	NA	1.11874	0.807003	NA
chr1	12202816	12204198	3'UTR	-23493	MIR7846	ncRNA	EnhA1	Enh	EnhA1	Enh	TssWk	Tss	EnhA2	Enh	TssBiv	Tss	EnhWk	Enh	EnhA1	Enh	EnhA1	Enh	EnhA1	Enh	EnhA1	Enh	EnhA1	Enh	EnhWk	Enh	EnhWk	Enh	TxWk	Tx	EnhWk	Enh	EnhA1	Enh	NA	1.56071	0.871049	NA
chr1	12210452	12211133	Intergenic	-16207	MIR7846	ncRNA	EnhA1	Enh	EnhA1	Enh	EnhA2	Enh	EnhA2	Enh	EnhWk	Enh	TssFlnkU	Tss	EnhA1	Enh	TssFlnkU	Tss	EnhA1	Enh	EnhA1	Enh	EnhA1	Enh	EnhA1	Enh	TssFlnkU	Tss	EnhWk	Enh	EnhWk	Enh	EnhA1	Enh	NA	1.30861	0.943959	NA
chr1	12213159	12213778	Intergenic	-13531	MIR7846	ncRNA	EnhA1	Enh	EnhA1	Enh	EnhA2	Enh	EnhA1	Enh	TssBiv	Tss	EnhA1	Enh	EnhA1	Enh	EnhA1	Enh	TssFlnkU	Tss	EnhA1	Enh	EnhA1	Enh	EnhWk	Enh	EnhWk	Enh	EnhWk	Enh	EnhWk	Enh	EnhA1	Enh	NA	1.12693	0.812907	NA
chr1	12218004	12218194	Intergenic	-8901	MIR7846	ncRNA	EnhA1	Enh	EnhWk	Enh	EnhWk	Enh	EnhA2	Enh	EnhWk	Enh	TssFlnkD	Tss	EnhA1	Enh	EnhA1	Enh	TssFlnkU	Tss	TssFlnkU	Tss	EnhA1	Enh	EnhWk	Enh	EnhWk	Enh	TxWk	Tx	TxWk	Tx	EnhA2	Enh	NA	1.42413	0.884862	NA
chr1	12221617	12222494	Intergenic	-4944	MIR7846	ncRNA	EnhA1	Enh	EnhA1	Enh	EnhWk	Enh	EnhA2	Enh	EnhWk	Enh	EnhA1	Enh	EnhA1	Enh	EnhA1	Enh	TssFlnkU	Tss	EnhA1	Enh	EnhA1	Enh	EnhWk	Enh	TssFlnkU	Tss	EnhWk	Enh	EnhWk	Enh	EnhA1	Enh	NA	1.14371	0.825011	NA
chr1	12226799	12227985	TTS	332	TNFRSF1B	protein-coding	TssA	Tss	TssA	Tss	TssA	Tss	TssA	Tss	TssBiv	Tss	TssA	Tss	TssA	Tss	TssA	Tss	TssA	Tss	TssA	Tss	TssA	Tss	TssA	Tss	TssA	Tss	TssA1	Tss	EnhWk	Enh	EnhA1	Enh	NA	0.836988	0.603759	NA
chr1	12233634	12234148	intron	6831	TNFRSF1B	protein-coding	EnhA1	Enh	EnhA1	Enh	EnhWk	Enh	EnhA1	Enh	Repr2	Others	EnhA1	Enh	EnhA1	Enh	TssFlnkU	Tss	EnhG2	Enh	TssFlnkU	Tss	EnhA1	Enh	EnhA1	Enh	EnhA1	Enh	EnhWk	Enh	EnhWk	Enh	EnhA1	Enh	NA	0.823959	0.75	NA
chr1	12237831	12238586	intron	11149	TNFRSF1B	protein-coding	EnhG2	Enh	EnhG1	Enh	EnhWk	Enh	EnhWk	Enh	Repr2	Others	TssFlnkU	Tss	EnhA1	Enh	EnhA1	Enh	EnhA1	Enh	TssA	Tss	EnhA1	Enh	TssFlnkU	Tss	TssFlnkU	Tss	EnhWk	Enh	Quies	Quies	EnhA1	Enh	NA	1.82008	0.935334	NA
chr1	12239068	12239581	intron	12265	TNFRSF1B	protein-coding	EnhG2	Enh	EnhG1	Enh	EnhWk	Enh	TssWk	Tss	TssBiv	Tss	EnhA1	Enh	EnhA1	Enh	TssFlnkU	Tss	EnhG2	Enh	EnhG2	Enh	EnhA1	Enh	EnhA1	Enh	EnhA1	Enh	EnhWk	Enh	Quies	Quies	TssFlnkU	Tss	NA	1.69878	0.873002	NA
chr1	12240389	12240656	intron	-11247	MIR4632	ncRNA	EnhG2	Enh	EnhG1	Enh	Tx	Tx	Tx	Tx	Repr2	Others	EnhA2	Enh	EnhWk	Enh	EnhG2	Enh	EnhG2	Enh	EnhG2	Enh	EnhG2	Enh	EnhWk	Enh	EnhWk	Enh	EnhWk	Enh	Quies	Quies	EnhG1	Enh	NA	1.79176	0.920782	NA
chr1	12244073	12244881	intron	-7293	MIR4632	ncRNA	EnhA1	Enh	EnhA1	Enh	EnhA1	Enh	EnhA2	Enh	Repr2	Others	EnhWk	Enh	EnhA1	Enh	EnhA1	Enh	EnhG2	Enh	EnhA1	Enh	EnhA1	Enh	EnhWk	Enh	EnhWk	Enh	EnhWk	Enh	Quies	Quies	EnhA1	Enh	NA	1.35221	0.840175	NA
chr1	12256574	12257126	intron	5080	MIR4632	ncRNA	EnhG2	Enh	EnhG1	Enh	EnhA2	Enh	Tx	Tx	Repr2	Others	TxWk	Tx	Tx	Tx	Tx	Tx	Tx	Tx	EnhG1	Enh	EnhG1	Enh	TxWk	Tx	TxWk	Tx	TxWk	Tx	Quies	Quies	Tx	Tx	NA	1.79176	0.920782	NA
chr1	12261593	12262122	intron	10088	MIR4632	ncRNA	Tx	Tx	EnhA1	Enh	Tx	Tx	Tx	Tx	EnhWk	Enh	EnhA1	Enh	EnhWk	Enh	EnhG1	Enh	EnhG1	Enh	EnhG2	Enh	EnhG2	Enh	EnhA1	Enh	EnhA1	Enh	Tx	Tx	Quies	Quies	EnhG1	Enh	NA	1.44519	0.897944	NA
chr1	12268792	12269625	TTS	17439	MIR4632	ncRNA	EnhA1	Enh	EnhA1	Enh	EnhA2	Enh	EnhA2	Enh	EnhWk	Enh	EnhWk	Enh	EnhA1	Enh	EnhA1	Enh	EnhA1	Enh	EnhA1	Enh	EnhA1	Enh	EnhWk	Enh	EnhWk	Enh	EnhWk	Enh	EnhWk	Enh	EnhWk	Enh	NA	1.0114	0.92062	NA
chr1	12270447	12271099	Intergenic	19003	MIR4632	ncRNA	Quies	Quies	EnhA1	Enh	EnhA2	Enh	EnhA2	Enh	EnhA2	Enh	EnhA1	Enh	EnhA1	Enh	EnhA1	Enh	EnhA1	Enh	EnhA1	Enh	EnhA1	Enh	EnhA1	Enh	EnhWk	Enh	EnhWk	Enh	EnhWk	Enh	EnhWk	Enh	NA	1.265	0.912506	NA
chr1	12289772	12290915	intron	248	VPS13D	protein-coding	TssFlnk	Tss	TssA	Tss	TssA	Tss	TssA	Tss	TssA	Tss	TssA	Tss	TssA	Tss	TssA	Tss	TssA	Tss	TssA	Tss	EnhWk	Enh	TssA	Tss	TssA	Tss	TssA2	Tss	TssA1	Tss	TssFlnk	Tss	NA	1.09861	0.682606	Treg
chr1	12404621	12405121	intron	114775	VPS13D	protein-coding	EnhA1	Enh	EnhA1	Enh	EnhA1	Enh	EnhA1	Enh	EnhA1	Enh	EnhWk	Enh	EnhA1	Enh	TssFlnkU	Tss	TssFlnkD	Tss	EnhA1	Enh	EnhA1	Enh	EnhA1	Enh	TssFlnkD	Tss	Tx	Tx	EnhWk	Enh	EnhA1	Enh	NA	0.983088	0.709148	NA
chr1	12405535	12405798	intron	115571	VPS13D	protein-coding	TssFlnkU	Tss	EnhA1	Enh	EnhA1	Enh	EnhA1	Enh	EnhA1	Enh	EnhA1	Enh	TssFlnkU	Tss	TssFlnkU	Tss	EnhA1	Enh	TssFlnkU	Tss	EnhA1	Enh	EnhA1	Enh	EnhWk	Enh	Tx	Tx	EnhWk	Enh	TssA	Tss	NA	1.11874	0.807003	NA
chr1	12436624	12437193	intron	-130391	SNORA59B	snoRNA	EnhA1	Enh	Tx	Tx	TxElong	Tx	TxElong	Tx	TxWk	Tx	Tx	Tx	TxWk	Tx	Tx	Tx	Tx	Tx	Tx	Tx	Tx	Tx	Tx	Tx	TxWk	Tx	EnhG1	Enh	EnhWk	Enh	Tx	Tx	NA	1.63263	0.911189	NA
chr1	12446330	12446535	intron	-120867	SNORA59B	snoRNA	Tx	Tx	EnhG1	Enh	Tx	Tx	TxElong	Tx	TxElong	Tx	TssFlnkD	Tss	EnhA1	Enh	EnhG2	Enh	EnhA1	Enh	EnhA1	Enh	Tx	Tx	EnhG1	Enh	EnhWk	Enh	Tx	Tx	Tx	Tx	Tx	Tx	NA	1.58326	0.883633	NA
chr1	12494388	12494598	intron	-72807	SNORA59B	snoRNA	TxWk	Tx	EnhWk	Enh	EnhWk	Enh	EnhWk	Enh	EnhWk	Enh	TssFlnkD	Tss	EnhA1	Enh	EnhA1	Enh	EnhWk	Enh	EnhA1	Enh	EnhA1	Enh	EnhA1	Enh	EnhA1	Enh	EnhWk	Enh	EnhWk	Enh	TxWk	Tx	NA	1.12693	0.812907	NA
chr1	12495763	12496065	intron	-71386	SNORA59B	snoRNA	EnhG1	Enh	EnhWk	Enh	EnhWk	Enh	EnhWk	Enh	EnhWk	Enh	EnhWk	Enh	EnhA1	Enh	EnhA1	Enh	EnhWk	Enh	EnhA1	Enh	EnhA1	Enh	EnhWk	Enh	EnhA1	Enh	EnhG1	Enh	EnhA1	Enh	EnhA1	Enh	NA	1.0114	0.92062	NA
chr1	12498563	12498872	intron	-68582	SNORA59B	snoRNA	TxWk	Tx	EnhWk	Enh	EnhWk	Enh	Tx	Tx	Quies	Quies	EnhWk	Enh	EnhA1	Enh	EnhA1	Enh	EnhWk	Enh	EnhG1	Enh	EnhA1	Enh	EnhWk	Enh	EnhWk	Enh	Tx	Tx	EnhWk	Enh	EnhWk	Enh	NA	1.35798	0.843759	NA
chr1	12509486	12509970	intron	-57572	SNORA59B	snoRNA	TxWk	Tx	EnhG1	Enh	EnhWk	Enh	TssWk	Tss	TssWk	Tss	EnhA1	Enh	TssFlnkU	Tss	EnhA1	Enh	EnhA1	Enh	TssA	Tss	EnhA1	Enh	EnhA1	Enh	EnhA1	Enh	EnhA1	Enh	EnhWk	Enh	TxWk	Tx	NA	1.58326	0.883633	NA
chr1	12532933	12533681	intron	-33993	SNORA59B	snoRNA	EnhWk	Enh	EnhA1	Enh	EnhA1	Enh	TssA	Tss	EnhA1	Enh	EnhWk	Enh	EnhA1	Enh	EnhA1	Enh	EnhA1	Enh	EnhA1	Enh	EnhA1	Enh	EnhA1	Enh	TssFlnkU	Tss	EnhWk	Enh	EnhWk	Enh	EnhA1	Enh	NA	1.12693	0.812907	NA
chr1	12538392	12538940	intron	-28634	SNORA59B	snoRNA	EnhG1	Enh	EnhWk	Enh	EnhA1	Enh	TxElong	Tx	TxWk	Tx	EnhWk	Enh	EnhA1	Enh	EnhA1	Enh	EnhA1	Enh	EnhG1	Enh	EnhA1	Enh	EnhA1	Enh	EnhA1	Enh	EnhWk	Enh	EnhWk	Enh	EnhA1	Enh	NA	1.35221	0.840175	NA
chr1	12570484	12571289	3'UTR	3587	SNORA59A	snoRNA	EnhA1	Enh	EnhWk	Enh	EnhWk	Enh	TxElong	Tx	TxWk	Tx	TssA	Tss	EnhA1	Enh	TssA	Tss	EnhA1	Enh	TssFlnkU	Tss	EnhA1	Enh	EnhA1	Enh	EnhA1	Enh	EnhG1	Enh	EnhWk	Enh	EnhA2	Enh	NA	1.53965	0.859298	NA
chr1	12655188	12655436	intron	1097	DHRS3	protein-coding	EnhBiv	Enh	TssBiv	Tss	TssWk	Tss	TssWk	Tss	TssBiv	Tss	EnhWk	Enh	TssFlnkD	Tss	TssFlnk	Tss	EnhWk	Enh	TssFlnk	Tss	EnhA2	Enh	TssA	Tss	TssFlnkD	Tss	ReprPC	ReprPC	ReprPC	ReprPC	EnhWk	Enh	NA	2.02281	0.972765	NA
chr1	12655585	12656809	intron	212	DHRS3	protein-coding	EnhWk	Enh	EnhWk	Enh	TssWk	Tss	TssWk	Tss	TssBiv	Tss	EnhWk	Enh	TxWk	Tx	EnhWk	Enh	EnhWk	Enh	TssBiv	Tss	EnhA1	Enh	EnhWk	Enh	EnhWk	Enh	ReprPC	ReprPC	ReprPC	ReprPC	EnhWk	Enh	NA	1.58326	0.883633	NA
chr1	12661961	12662343	intron	-5743	DHRS3	protein-coding	EnhWk	Enh	Quies	Quies	Quies	Quies	Repr2	Others	Quies	Quies	EnhWk	Enh	EnhWk	Enh	EnhWk	Enh	EnhWk	Enh	EnhWk	Enh	EnhWk	Enh	EnhWk	Enh	EnhWk	Enh	Quies	Quies	ReprPCWk	ReprPC	EnhWk	Enh	NA	1.12693	0.812907	NA
chr1	12664157	12664772	intron	-8056	DHRS3	protein-coding	EnhWk	Enh	Quies	Quies	Quies	Quies	Quies	Quies	Quies	Quies	EnhWk	Enh	EnhA1	Enh	EnhA1	Enh	EnhA1	Enh	EnhWk	Enh	EnhA1	Enh	EnhA1	Enh	EnhA1	Enh	Quies	Quies	EnhWk	Enh	EnhA1	Enh	NA	1.07756	0.980834	NA
chr1	12677946	12678955	promoter-TSS	-714	DHRS3	protein-coding	TssBiv	Tss	TssBiv	Tss	TssBiv	Tss	TssWk	Tss	TssBiv	Tss	TssA	Tss	TssA	Tss	TssA	Tss	TssA	Tss	TssBiv	Tss	TssA	Tss	TssA	Tss	TssA	Tss	TssA1	Tss	EnhWk	Enh	TssA	Tss	NA	1.35221	0.840175	NA
chr1	12679012	12679274	Intergenic	-1406	DHRS3	protein-coding	TssBiv	Tss	TssBiv	Tss	TssBiv	Tss	TssWk	Tss	TssBiv	Tss	TssA	Tss	TssA	Tss	TssA	Tss	TssFlnkU	Tss	TssFlnkU	Tss	TssFlnkU	Tss	TssA	Tss	TssA	Tss	TssA1	Tss	EnhWk	Enh	TssFlnkD	Tss	NA	1.56071	0.871049	NA
chr1	12679384	12680615	Intergenic	-2263	DHRS3	protein-coding	TssBiv	Tss	EnhBiv	Enh	TssBiv	Tss	TssWk	Tss	TssBiv	Tss	TssA	Tss	TssA	Tss	TssA	Tss	EnhWk	Enh	EnhWk	Enh	EnhWk	Enh	EnhWk	Enh	TssA	Tss	EnhWk	Enh	EnhWk	Enh	EnhWk	Enh	NA	1.4735	0.915539	NA
chr1	12691018	12691640	Intergenic	-13237	AADACL4	protein-coding	EnhA1	Enh	Quies	Quies	Quies	Quies	Quies	Quies	Quies	Quies	Quies	Quies	Quies	Quies	Quies	Quies	ReprPCWk	ReprPC	Quies	Quies	EnhWk	Enh	Quies	Quies	ReprPCWk	ReprPC	Quies	Quies	TxWk	Tx	Quies	Quies	NA	1.09861	0.682606	NA
chr1	12890838	12891183	intron	253	PRAMEF11	protein-coding	Quies	Quies	Quies	Quies	Quies	Quies	Quies	Quies	Quies	Quies	Quies	Quies	Quies	Quies	ReprPCWk	ReprPC	Quies	Quies	Quies	Quies	Quies	Quies	Quies	Quies	Quies	Quies	Quies	Quies	Quies	Quies	Quies	Quies	Quies	0	1	NA
chr1	12944709	12945149	intron	1096	PRAMEF4	protein-coding	Quies	Quies	Quies	Quies	Quies	Quies	Quies	Quies	Quies	Quies	Quies	Quies	Quies	Quies	Quies	Quies	Quies	Quies	Quies	Quies	Quies	Quies	Quies	Quies	Quies	Quies	Quies	Quies	Quies	Quies	Quies	Quies	Quies	0	1	NA
chr1	12982529	12983037	Intergenic	6316	PRAMEF7	protein-coding	Quies	Quies	Quies	Quies	Quies	Quies	Quies	Quies	Quies	Quies	Quies	Quies	Quies	Quies	Quies	Quies	Quies	Quies	Quies	Quies	Quies	Quies	Quies	Quies	Quies	Quies	Quies	Quies	Quies	Quies	Quies	Quies	Quies	0	1	NA
chr1	13178597	13179315	Intergenic	5370	HNRNPCL2	protein-coding	Quies	Quies	Quies	Quies	Quies	Quies	Quies	Quies	Quies	Quies	Quies	Quies	Quies	Quies	Quies	Quies	Quies	Quies	Quies	Quies	Quies	Quies	Quies	Quies	Quies	Quies	Quies	Quies	Quies	Quies	Quies	Quies	Quies	0	1	NA
chr1	13182543	13182793	TTS	1658	HNRNPCL2	protein-coding	Quies	Quies	Quies	Quies	Quies	Quies	Quies	Quies	Quies	Quies	Quies	Quies	Quies	Quies	Quies	Quies	Quies	Quies	Quies	Quies	Quies	Quies	ReprPCWk	ReprPC	Quies	Quies	Quies	Quies	Quies	Quies	Quies	Quies	NA	0.286836	0.413817	NA
chr1	13186619	13187160	Intergenic	-2564	HNRNPCL2	protein-coding	Quies	Quies	Quies	Quies	Quies	Quies	Quies	Quies	Quies	Quies	Quies	Quies	Quies	Quies	Quies	Quies	Quies	Quies	Quies	Quies	Quies	Quies	ReprPCWk	ReprPC	Quies	Quies	Quies	Quies	Quies	Quies	Quies	Quies	NA	0.286836	0.413817	NA
chr1	13217989	13219157	Intergenic	24055	PRAMEF34P	pseudo	Quies	Quies	Quies	Quies	Quies	Quies	Quies	Quies	Quies	Quies	Quies	Quies	Quies	Quies	Quies	Quies	Quies	Quies	Quies	Quies	Quies	Quies	Quies	Quies	Quies	Quies	Quies	Quies	Quies	Quies	Quies	Quies	Quies	0	1	NA
chr1	13920128	13920646	intron	8420	PDPN	protein-coding	EnhA1	Enh	ReprPCWk	ReprPC	Repr2	Others	Quies	Quies	Quies	Quies	Quies	Quies	Quies	Quies	ReprPCWk	ReprPC	Quies	Quies	ReprPCWk	ReprPC	Quies	Quies	ReprPCWk	ReprPC	Quies	Quies	ReprPCWk	ReprPC	Quies	Quies	ReprPCWk	ReprPC	NA	1.07514	0.775549	NA
chr1	13949764	13950157	Intergenic	37994	PDPN	protein-coding	EnhWk	Enh	ReprPCWk	ReprPC	Quies	Quies	Quies	Quies	Quies	Quies	ReprPCWk	ReprPC	Quies	Quies	ReprPCWk	ReprPC	Quies	Quies	Quies	Quies	Quies	Quies	Quies	Quies	Quies	Quies	Quies	Quies	Quies	Quies	Quies	Quies	NA	0.721464	0.656705	NA
chr1	13969221	13969725	Intergenic	-57262	PRDM2	protein-coding	EnhWk	Enh	EnhA1	Enh	EnhWk	Enh	EnhWk	Enh	EnhWk	Enh	Quies	Quies	Quies	Quies	Het	Others	Quies	Quies	Quies	Quies	EnhA2	Enh	ReprPCWk	ReprPC	Quies	Quies	Quies	Quies	Quies	Quies	ReprPCWk	ReprPC	NA	1.35221	0.840175	NA
chr1	13992086	13992613	Intergenic	-34385	PRDM2	protein-coding	EnhWk	Enh	EnhA1	Enh	EnhA2	Enh	TssWk	Tss	EnhA2	Enh	Quies	Quies	Quies	Quies	EnhWk	Enh	ReprPCWk	ReprPC	EnhWk	Enh	EnhA1	Enh	EnhWk	Enh	EnhWk	Enh	Quies	Quies	Quies	Quies	EnhWk	Enh	NA	1.51711	0.942631	NA
chr1	13994253	13994668	Intergenic	-32274	PRDM2	protein-coding	Quies	Quies	EnhA1	Enh	EnhA2	Enh	EnhA1	Enh	EnhA2	Enh	Quies	Quies	Quies	Quies	Quies	Quies	Quies	Quies	Quies	Quies	EnhA2	Enh	Quies	Quies	Quies	Quies	Quies	Quies	Quies	Quies	Quies	Quies	NA	0.959615	0.873479	NA
chr1	14026245	14028015	intron	395	PRDM2	protein-coding	TssA	Tss	TssA	Tss	TssA	Tss	TssA	Tss	TssA	Tss	TssA	Tss	TssA	Tss	TssA	Tss	TssA	Tss	TssA	Tss	TssA	Tss	TssA	Tss	TssA	Tss	TssA1	Tss	TssA1	Tss	TssA	Tss	NA	0.450561	0.650022	NA
chr1	14029150	14029759	intron	-1895	PRDM2	protein-coding	TxWk	Tx	EnhA1	Enh	EnhA2	Enh	TssA	Tss	EnhA1	Enh	EnhA1	Enh	EnhA1	Enh	TssFlnkU	Tss	TssA	Tss	TssA	Tss	EnhA1	Enh	TssA	Tss	EnhA1	Enh	EnhWk	Enh	Quies	Quies	EnhA2	Enh	NA	1.4735	0.822377	NA
chr1	14040077	14040416	intron	8897	PRDM2	protein-coding	EnhWk	Enh	EnhA1	Enh	EnhA2	Enh	EnhA2	Enh	EnhA1	Enh	TxWk	Tx	Quies	Quies	TxWk	Tx	TxWk	Tx	TxWk	Tx	EnhA2	Enh	TxWk	Tx	TxWk	Tx	Quies	Quies	Quies	Quies	TxWk	Tx	NA	1.54542	0.960225	NA
chr1	14050117	14050670	intron	19044	PRDM2	protein-coding	EnhA1	Enh	EnhG1	Enh	Tx	Tx	Tx	Tx	EnhA2	Enh	TxWk	Tx	Quies	Quies	EnhA1	Enh	Tx	Tx	Tx	Tx	EnhG1	Enh	EnhWk	Enh	TxWk	Tx	EnhWk	Enh	EnhWk	Enh	EnhG1	Enh	NA	1.86368	0.957742	NA
chr1	14052331	14052576	intron	21104	PRDM2	protein-coding	EnhWk	Enh	EnhA1	Enh	EnhA2	Enh	EnhA2	Enh	EnhA2	Enh	EnhWk	Enh	EnhWk	Enh	EnhA1	Enh	EnhWk	Enh	EnhA1	Enh	EnhWk	Enh	EnhWk	Enh	EnhWk	Enh	TxWk	Tx	TxWk	Tx	TxWk	Tx	NA	1.19885	0.864787	NA
chr1	14056932	14057910	intron	-18455	PRDM2	protein-coding	EnhA1	Enh	EnhA1	Enh	EnhA1	Enh	EnhA1	Enh	TssA	Tss	TssA	Tss	TssA	Tss	TssA	Tss	TssA	Tss	TssA	Tss	TssA	Tss	EnhA1	Enh	EnhA1	Enh	EnhWk	Enh	EnhWk	Enh	TssA	Tss	NA	1.0114	0.92062	NA
chr1	14075307	14076495	promoter-TSS	25	PRDM2	protein-coding	TssA	Tss	TssA	Tss	TssA	Tss	TssA	Tss	TssA	Tss	TssA	Tss	TssA	Tss	TssA	Tss	TssA	Tss	TssA	Tss	TssA	Tss	TssA	Tss	TssA	Tss	TssA2	Tss	TssA2	Tss	TssA	Tss	NA	0.450561	0.650022	NA
chr1	14108678	14108994	exon	32960	PRDM2	protein-coding	EnhA1	Enh	Tx	Tx	TxElong	Tx	TxElong	Tx	TxElong	Tx	Tx	Tx	TxWk	Tx	Tx	Tx	Tx	Tx	EnhG1	Enh	Tx	Tx	TxWk	Tx	TxWk	Tx	Tx	Tx	Tx	Tx	Tx	Tx	NA	1.265	0.912506	NA
chr1	14287035	14287413	Intergenic	211348	PRDM2	protein-coding	Quies	Quies	Quies	Quies	Quies	Quies	Quies	Quies	Repr2	Others	Quies	Quies	Quies	Quies	ReprPC	ReprPC	ReprPCWk	ReprPC	ReprPCWk	ReprPC	Quies	Quies	Quies	Quies	ReprPCWk	ReprPC	Quies	Quies	Quies	Quies	ReprPCWk	ReprPC	NA	0.566086	0.515273	NA
chr1	15250335	15251476	exon	281	KAZN	protein-coding	TssBiv	Tss	TssBiv	Tss	TssBiv	Tss	TssBiv	Tss	TssBiv	Tss	Quies	Quies	EnhA2	Enh	TssBiv	Tss	EnhBiv	Enh	TssBiv	Tss	EnhBiv	Enh	EnhBiv	Enh	ReprPCWk	ReprPC	ReprPC	ReprPC	TssA1	Tss	TssBiv	Tss	NA	1.69878	0.873002	NA
chr1	15295619	15295890	intron	23340	KAZN	protein-coding	Quies	Quies	Quies	Quies	Quies	Quies	Quies	Quies	Quies	Quies	EnhWk	Enh	EnhWk	Enh	EnhWk	Enh	EnhWk	Enh	Quies	Quies	EnhWk	Enh	EnhWk	Enh	EnhWk	Enh	Quies	Quies	EnhWk	Enh	ReprPCWk	ReprPC	NA	0.693147	1	NA
chr1	15373032	15373361	intron	100782	KAZN	protein-coding	Quies	Quies	Quies	Quies	Quies	Quies	Quies	Quies	Quies	Quies	Quies	Quies	Quies	Quies	Quies	Quies	Quies	Quies	Quies	Quies	Quies	Quies	Quies	Quies	Quies	Quies	Quies	Quies	Quies	Quies	Quies	Quies	Quies	0	1	NA
chr1	15392272	15392991	3'UTR	86328	TMEM51-AS1	ncRNA	Quies	Quies	Quies	Quies	Quies	Quies	Quies	Quies	Quies	Quies	Quies	Quies	Quies	Quies	Quies	Quies	Quies	Quies	Quies	Quies	EnhA1	Enh	EnhA2	Enh	Quies	Quies	Quies	Quies	Quies	Quies	Quies	Quies	NA	0.566086	0.515273	NA
chr1	15406819	15407200	intron	71950	TMEM51-AS1	ncRNA	Quies	Quies	Quies	Quies	Quies	Quies	Quies	Quies	Quies	Quies	Quies	Quies	Quies	Quies	Quies	Quies	Quies	Quies	Quies	Quies	EnhWk	Enh	Quies	Quies	Quies	Quies	Quies	Quies	Quies	Quies	Quies	Quies	NA	0.286836	0.413817	NA
chr1	15426668	15427167	intron	52042	TMEM51-AS1	ncRNA	ReprPCWk	ReprPC	EnhBiv	Enh	Repr2	Others	Repr2	Others	Repr2	Others	ReprPCWk	ReprPC	ReprPCWk	ReprPC	EnhBiv	Enh	EnhBiv	Enh	ReprPC	ReprPC	EnhBiv	Enh	ReprPC	ReprPC	EnhBiv	Enh	ReprPCWk	ReprPC	Quies	Quies	EnhBiv	Enh	NA	1.4735	0.915539	CD56
chr1	15455100	15455263	intron	23778	TMEM51-AS1	ncRNA	Quies	Quies	ReprPCWk	ReprPC	Quies	Quies	Quies	Quies	Quies	Quies	Quies	Quies	Quies	Quies	ReprPCWk	ReprPC	Quies	Quies	Quies	Quies	Quies	Quies	Quies	Quies	ReprPCWk	ReprPC	Quies	Quies	Quies	Quies	Quies	Quies	NA	0.450561	0.650022	NA
chr1	15464385	15464709	intron	14413	TMEM51-AS1	ncRNA	EnhA1	Enh	ReprPCWk	ReprPC	Repr2	Others	Quies	Quies	Repr2	Others	ReprPCWk	ReprPC	ReprPCWk	ReprPC	ReprPCWk	ReprPC	ReprPCWk	ReprPC	ReprPC	ReprPC	EnhWk	Enh	ReprPCWk	ReprPC	ReprPCWk	ReprPC	Quies	Quies	Quies	Quies	ReprPCWk	ReprPC	NA	1.42413	0.884862	CD14
chr1	15469437	15469616	intron	9433	TMEM51-AS1	ncRNA	EnhWk	Enh	ReprPCWk	ReprPC	Quies	Quies	Quies	Quies	Quies	Quies	ReprPCWk	ReprPC	ReprPCWk	ReprPC	ReprPCWk	ReprPC	ReprPCWk	ReprPC	ReprPCWk	ReprPC	ReprPCWk	ReprPC	ReprPCWk	ReprPC	ReprPCWk	ReprPC	Quies	Quies	Quies	Quies	ReprPCWk	ReprPC	NA	0.918428	0.835989	CD14
chr1	15478938	15479669	promoter-TSS	276	TMEM51	protein-coding	EnhBiv	Enh	EnhBiv	Enh	TssBiv	Tss	TssBiv	Tss	TssBiv	Tss	ReprPCWk	ReprPC	EnhBiv	Enh	TssBiv	Tss	EnhBiv	Enh	EnhBiv	Enh	EnhBiv	Enh	EnhBiv	Enh	ReprPC	ReprPC	ReprPC	ReprPC	TssA1	Tss	TssBiv	Tss	NA	1.42413	0.884862	CD14
chr1	15480107	15481070	intron	360	TMEM51	protein-coding	TssBiv	Tss	EnhBiv	Enh	TssBiv	Tss	TssBiv	Tss	TssBiv	Tss	EnhBiv	Enh	EnhWk	Enh	TssBiv	Tss	EnhBiv	Enh	TssBiv	Tss	EnhBiv	Enh	EnhBiv	Enh	TssBiv	Tss	ReprPC	ReprPC	TssA1	Tss	TssBiv	Tss	NA	1.35221	0.840175	CD14
chr1	15558118	15558520	Intergenic	-15449	FHAD1	protein-coding	EnhA1	Enh	Quies	Quies	Quies	Quies	Quies	Quies	Quies	Quies	Quies	Quies	Quies	Quies	Quies	Quies	ReprPCWk	ReprPC	Quies	Quies	Quies	Quies	Quies	Quies	Quies	Quies	Quies	Quies	Quies	Quies	Quies	Quies	NA	0.286836	0.413817	NA
chr1	15572545	15572905	Intergenic	-1043	FHAD1	protein-coding	EnhA1	Enh	ReprPC	ReprPC	Repr2	Others	Repr2	Others	Repr2	Others	ReprPC	ReprPC	Quies	Quies	ReprPCWk	ReprPC	ReprPC	ReprPC	ReprPC	ReprPC	EnhWk	Enh	ReprPCWk	ReprPC	Quies	Quies	ReprPCWk	ReprPC	Quies	Quies	ReprPC	ReprPC	NA	1.70455	0.951328	Unspecific
chr1	15573596	15574073	promoter-TSS	67	FHAD1	protein-coding	EnhA1	Enh	EnhBiv	Enh	TssBiv	Tss	TssBiv	Tss	TssBiv	Tss	EnhBiv	Enh	EnhWk	Enh	EnhBiv	Enh	EnhBiv	Enh	TssBiv	Tss	EnhWk	Enh	EnhBiv	Enh	EnhWk	Enh	ReprPC	ReprPC	TssA1	Tss	TssBiv	Tss	NA	1.66095	0.926992	Unspecific
chr1	15575549	15575918	intron	1966	FHAD1	protein-coding	EnhWk	Enh	ReprPC	ReprPC	Repr2	Others	Quies	Quies	Repr2	Others	EnhWk	Enh	EnhWk	Enh	EnhA1	Enh	EnhWk	Enh	EnhBiv	Enh	EnhWk	Enh	EnhWk	Enh	EnhWk	Enh	EnhWk	Enh	EnhWk	Enh	ReprPCWk	ReprPC	NA	0.983088	0.709148	Unspecific
chr1	15587341	15588313	intron	14059	FHAD1	protein-coding	EnhA1	Enh	EnhWk	Enh	TssBiv	Tss	EnhWk	Enh	TssBiv	Tss	EnhWk	Enh	EnhWk	Enh	EnhWk	Enh	EnhWk	Enh	ReprPCWk	ReprPC	EnhA1	Enh	EnhWk	Enh	Quies	Quies	EnhWk	Enh	EnhWk	Enh	EnhA1	Enh	NA	1.11874	0.807003	CD14
chr1	15649935	15650458	intron	76429	FHAD1	protein-coding	EnhWk	Enh	EnhWk	Enh	Quies	Quies	Quies	Quies	Quies	Quies	Quies	Quies	Quies	Quies	EnhWk	Enh	Quies	Quies	ReprPCWk	ReprPC	EnhWk	Enh	Quies	Quies	Quies	Quies	Quies	Quies	Quies	Quies	Quies	Quies	NA	0.562335	0.811278	NA
chr1	15666988	15667169	intron	-69312	EFHD2	protein-coding	EnhWk	Enh	EnhWk	Enh	Quies	Quies	Quies	Quies	TssWk	Tss	EnhWk	Enh	EnhWk	Enh	Quies	Quies	EnhWk	Enh	EnhWk	Enh	EnhWk	Enh	EnhWk	Enh	EnhWk	Enh	Quies	Quies	Quies	Quies	EnhWk	Enh	NA	0.887694	0.808014	NA
chr1	15672318	15672876	intron	-63794	EFHD2	protein-coding	EnhA1	Enh	EnhWk	Enh	TssBiv	Tss	TssWk	Tss	Repr2	Others	EnhA1	Enh	EnhA1	Enh	EnhA1	Enh	EnhA1	Enh	EnhA1	Enh	EnhA1	Enh	EnhWk	Enh	EnhA1	Enh	EnhWk	Enh	EnhWk	Enh	EnhA2	Enh	NA	1.35221	0.840175	NA
chr1	15679068	15679349	intron	-57182	EFHD2	protein-coding	EnhWk	Enh	Quies	Quies	Quies	Quies	Quies	Quies	Quies	Quies	EnhWk	Enh	EnhWk	Enh	EnhA2	Enh	EnhWk	Enh	Quies	Quies	EnhA1	Enh	EnhWk	Enh	EnhWk	Enh	Quies	Quies	EnhWk	Enh	Quies	Quies	NA	0.918428	0.835989	NA
chr1	15710785	15711300	intron	-25348	EFHD2	protein-coding	ReprPCWk	ReprPC	EnhWk	Enh	TssWk	Tss	TssWk	Tss	TssWk	Tss	Quies	Quies	Quies	Quies	EnhBiv	Enh	ReprPCWk	ReprPC	ReprPCWk	ReprPC	EnhA1	Enh	EnhWk	Enh	Quies	Quies	Quies	Quies	Quies	Quies	ReprPCWk	ReprPC	NA	1.42413	0.884862	NA
chr1	15712511	15713183	intron	-23544	EFHD2	protein-coding	TssBiv	Tss	EnhBiv	Enh	TssWk	Tss	TssWk	Tss	TssBiv	Tss	EnhWk	Enh	Quies	Quies	EnhWk	Enh	EnhBiv	Enh	ReprPC	ReprPC	EnhA1	Enh	EnhWk	Enh	Quies	Quies	EnhWk	Enh	Quies	Quies	EnhBiv	Enh	NA	1.70455	0.951328	NA
chr1	15735681	15736963	promoter-TSS	-69	EFHD2	protein-coding	TssA	Tss	TssA	Tss	TssA	Tss	TssA	Tss	TssA	Tss	TssA	Tss	TssA	Tss	TssA	Tss	TssA	Tss	TssA	Tss	TssA	Tss	TssA	Tss	TssA	Tss	TssA2	Tss	TssA1	Tss	TssA	Tss	NA	0.566086	0.515273	NA
chr1	15738104	15738900	intron	2111	EFHD2	protein-coding	TssA	Tss	EnhWk	Enh	EnhA1	Enh	EnhA1	Enh	EnhA1	Enh	EnhA1	Enh	EnhWk	Enh	TssFlnkU	Tss	EnhG2	Enh	TssFlnkU	Tss	TssFlnkU	Tss	EnhA1	Enh	EnhA1	Enh	EnhWk	Enh	EnhWk	Enh	TssA	Tss	NA	1.12693	0.812907	NA
chr1	15742539	15743008	intron	6383	EFHD2	protein-coding	TssFlnkU	Tss	EnhA1	Enh	EnhA2	Enh	EnhA1	Enh	EnhA1	Enh	EnhA1	Enh	EnhA1	Enh	EnhA1	Enh	TssFlnkU	Tss	EnhA1	Enh	EnhG2	Enh	EnhWk	Enh	EnhA1	Enh	EnhWk	Enh	EnhWk	Enh	EnhA2	Enh	NA	1.31437	0.816666	NA
chr1	15743676	15744508	intron	7701	EFHD2	protein-coding	EnhA1	Enh	EnhA1	Enh	EnhA2	Enh	EnhA1	Enh	EnhA2	Enh	EnhA1	Enh	EnhA1	Enh	EnhA1	Enh	EnhA2	Enh	EnhA1	Enh	EnhA1	Enh	EnhWk	Enh	EnhA1	Enh	EnhWk	Enh	EnhWk	Enh	EnhA1	Enh	NA	0.959615	0.873479	NA
chr1	15748149	15748435	intron	11901	EFHD2	protein-coding	EnhG2	Enh	Tx	Tx	TxElong	Tx	TxElong	Tx	TxWk	Tx	TxWk	Tx	TxWk	Tx	TxWk	Tx	EnhWk	Enh	TxWk	Tx	EnhG2	Enh	EnhWk	Enh	EnhG1	Enh	TxWk	Tx	EnhWk	Enh	Tx	Tx	NA	1.67623	0.935525	NA
chr1	15756318	15756537	3'UTR	-8510	CTRC	protein-coding	EnhG2	Enh	TxWk	Tx	TxElong	Tx	TxElong	Tx	TxElong	Tx	Quies	Quies	TxWk	Tx	TxWk	Tx	Tx	Tx	Tx	Tx	EnhG1	Enh	TxWk	Tx	TxWk	Tx	TxWk	Tx	TxWk	Tx	Tx	Tx	NA	1.31437	0.816666	NA
chr1	15757464	15758041	TTS	-7185	CTRC	protein-coding	EnhG1	Enh	Tx	Tx	TxElong	Tx	TxElong	Tx	TxWk	Tx	Quies	Quies	TxWk	Tx	TxWk	Tx	TxWk	Tx	Tx	Tx	EnhG2	Enh	TxWk	Tx	TxWk	Tx	TxWk	Tx	TxWk	Tx	Tx	Tx	NA	1.4735	0.822377	NA
chr1	15761151	15761663	Intergenic	-3531	CTRC	protein-coding	EnhWk	Enh	Quies	Quies	Quies	Quies	Quies	Quies	Quies	Quies	Quies	Quies	Quies	Quies	Quies	Quies	Quies	Quies	Quies	Quies	EnhA1	Enh	Quies	Quies	Quies	Quies	TxWk	Tx	Quies	Quies	TxWk	Tx	NA	0.836988	0.603759	Lymphoid
chr1	15850312	15851859	promoter-TSS	-146	CASP9	protein-coding	TssA	Tss	TssA	Tss	TssA	Tss	TssA	Tss	TssA	Tss	TssA	Tss	TssA	Tss	TssA	Tss	TssA	Tss	TssA	Tss	TssA	Tss	TssA	Tss	TssA	Tss	TssA2	Tss	TssA1	Tss	TssA	Tss	NA	0.566086	0.515273	Lymphoid
chr1	15852974	15853595	promoter-TSS	-23	DNAJC16	protein-coding	TssA	Tss	TssA	Tss	TssA	Tss	TssA	Tss	TssA	Tss	TssA	Tss	TssA	Tss	TssA	Tss	TssA	Tss	TssA	Tss	TssA	Tss	TssA	Tss	TssA	Tss	TssA1	Tss	TssA2	Tss	TssFlnk	Tss	NA	0.566086	0.515273	CD3
chr1	15905522	15906148	intron	5770	AGMAT	protein-coding	EnhWk	Enh	EnhA1	Enh	EnhA1	Enh	EnhA1	Enh	EnhA1	Enh	EnhA1	Enh	TssFlnkU	Tss	TssFlnkU	Tss	EnhA1	Enh	EnhA1	Enh	EnhA1	Enh	EnhA1	Enh	EnhA1	Enh	TxWk	Tx	TxWk	Tx	EnhA1	Enh	NA	0.983088	0.709148	NA
chr1	15910994	15911765	exon	225	AGMAT	protein-coding	TssBiv	Tss	TssA	Tss	TssA	Tss	TssA	Tss	EnhA1	Enh	TssA	Tss	TssA	Tss	TssA	Tss	TssA	Tss	TssA	Tss	TssFlnkD	Tss	TssA	Tss	TssFlnk	Tss	TssA1	Tss	EnhWk	Enh	TssA	Tss	NA	1.58903	0.816598	Lymphoid
chr1	15929703	15930561	Intergenic	-13821	DDI2	protein-coding	TssA	Tss	TssA	Tss	TssA	Tss	TssWk	Tss	TssA	Tss	TssA	Tss	TssA	Tss	TssA	Tss	TssFlnkU	Tss	TssA	Tss	TssFlnkU	Tss	TssA	Tss	TssA	Tss	TssADistal	Tss	EnhWk	Enh	EnhWk	Enh	NA	1.09861	0.682606	Unspecific
chr1	15943393	15944565	promoter-TSS	26	DDI2	protein-coding	TssA	Tss	TssA	Tss	TssA	Tss	TssA	Tss	TssA	Tss	TssA	Tss	TssA	Tss	TssA	Tss	TssA	Tss	TssA	Tss	TssA	Tss	TssA	Tss	TssA	Tss	TssA2	Tss	TssA2	Tss	TssA	Tss	NA	0.450561	0.650022	NA
chr1	16008512	16009077	Intergenic	-2032	PLEKHM2	protein-coding	EnhA1	Enh	EnhA1	Enh	EnhA2	Enh	EnhA2	Enh	EnhWk	Enh	Quies	Quies	Quies	Quies	TxWk	Tx	Quies	Quies	Quies	Quies	EnhA2	Enh	Quies	Quies	Quies	Quies	EnhWk	Enh	TxWk	Tx	Quies	Quies	NA	1.51711	0.942631	NA
chr1	16010453	16011639	5'UTR	219	PLEKHM2	protein-coding	TssA	Tss	TssA	Tss	TssA	Tss	TssA	Tss	TssA	Tss	TssA	Tss	TssA	Tss	TssA	Tss	TssA	Tss	TssA	Tss	TssA	Tss	TssA	Tss	TssA	Tss	TssA1	Tss	TssA2	Tss	TssA	Tss	NA	0.566086	0.515273	CD4T
chr1	16023302	16024034	intron	12841	PLEKHM2	protein-coding	EnhA1	Enh	EnhA1	Enh	EnhA1	Enh	EnhA1	Enh	EnhA1	Enh	EnhA1	Enh	EnhA1	Enh	TssFlnkU	Tss	EnhA1	Enh	EnhA1	Enh	EnhA1	Enh	TssFlnkU	Tss	TssA	Tss	EnhWk	Enh	EnhWk	Enh	EnhA1	Enh	NA	0.983088	0.709148	NA
chr1	16067829	16068275	promoter-TSS	-935	TMEM82	protein-coding	Quies	Quies	EnhWk	Enh	EnhWk	Enh	TssWk	Tss	EnhWk	Enh	EnhWk	Enh	EnhWk	Enh	EnhWk	Enh	EnhWk	Enh	EnhWk	Enh	EnhWk	Enh	EnhWk	Enh	EnhWk	Enh	Quies	Quies	Quies	Quies	EnhWk	Enh	NA	0.823959	0.75	NA
chr1	16085259	16085870	intron	310	FBLIM1	protein-coding	ReprPC	ReprPC	EnhBiv	Enh	TssBiv	Tss	TssBiv	Tss	TssBiv	Tss	EnhBiv	Enh	TssBiv	Tss	TssBiv	Tss	TssBiv	Tss	TssBiv	Tss	EnhBiv	Enh	TssBiv	Tss	ReprPCWk	ReprPC	ReprPC	ReprPC	ReprPC	ReprPC	TssBiv	Tss	NA	1.265	0.912506	NA
chr1	16118502	16118900	Intergenic	15493	UQCRHL	protein-coding	EnhWk	Enh	EnhWk	Enh	EnhWk	Enh	Quies	Quies	Quies	Quies	Quies	Quies	EnhWk	Enh	EnhWk	Enh	EnhWk	Enh	ReprPCWk	ReprPC	EnhWk	Enh	Quies	Quies	ReprPCWk	ReprPC	Quies	Quies	ReprPCWk	ReprPC	Quies	Quies	NA	1.02818	0.935893	NA
chr1	16142003	16142313	Intergenic	-7964	UQCRHL	protein-coding	Quies	Quies	EnhWk	Enh	TssWk	Tss	TssWk	Tss	TssWk	Tss	Quies	Quies	EnhWk	Enh	Quies	Quies	Quies	Quies	EnhWk	Enh	Quies	Quies	Quies	Quies	EnhWk	Enh	EnhWk	Enh	EnhWk	Enh	Quies	Quies	NA	1.07756	0.980834	NA
chr1	16156249	16156691	Intergenic	-17889	SPEN	protein-coding	EnhA1	Enh	EnhA1	Enh	TssWk	Tss	EnhA1	Enh	TssWk	Tss	Quies	Quies	EnhWk	Enh	EnhWk	Enh	EnhWk	Enh	Quies	Quies	EnhA1	Enh	Quies	Quies	EnhWk	Enh	EnhWk	Enh	EnhWk	Enh	EnhWk	Enh	NA	1.32966	0.959148	CD8_naive
chr1	16160773	16162826	non-coding	-12559	SPEN	protein-coding	TssA	Tss	TssA	Tss	TssA	Tss	TssA	Tss	TssA	Tss	TssA	Tss	TssA	Tss	TssA	Tss	TssA	Tss	TssA	Tss	TssA	Tss	TssA	Tss	TssA	Tss	TssA2	Tss	TssA2	Tss	TssA	Tss	NA	0.450561	0.650022	CD8_naive
chr1	16163397	16164062	intron	-10629	SPEN	protein-coding	TssA	Tss	EnhA1	Enh	EnhA1	Enh	TssA	Tss	EnhA1	Enh	EnhWk	Enh	EnhA1	Enh	TssA	Tss	EnhA1	Enh	TssFlnkU	Tss	EnhA1	Enh	TssA	Tss	TssA	Tss	EnhA1	Enh	EnhA1	Enh	EnhA2	Enh	NA	0.887694	0.808014	CD8_naive
chr1	16173661	16175332	5'UTR	138	SPEN	protein-coding	TssA	Tss	TssA	Tss	TssA	Tss	TssA	Tss	TssA	Tss	TssA	Tss	TssA	Tss	TssA	Tss	TssA	Tss	TssA	Tss	TssA	Tss	TssA	Tss	TssA	Tss	TssA2	Tss	TssA1	Tss	TssFlnk	Tss	NA	0.566086	0.515273	NA
chr1	16212659	16213278	intron	15325	MIR5096	ncRNA	TssA	Tss	TssFlnkU	Tss	EnhA1	Enh	EnhA1	Enh	EnhA1	Enh	EnhWk	Enh	EnhA1	Enh	TssFlnkD	Tss	EnhWk	Enh	EnhWk	Enh	EnhA1	Enh	EnhWk	Enh	EnhA1	Enh	TssADistal	Tss	EnhA1	Enh	EnhWk	Enh	NA	1.23427	0.766894	NA
chr1	16275962	16276627	intron	26332	ZBTB17	protein-coding	EnhA1	Enh	EnhA1	Enh	Tx	Tx	EnhA1	Enh	EnhA1	Enh	EnhA1	Enh	EnhA1	Enh	TssFlnkU	Tss	TssFlnkU	Tss	TssFlnkU	Tss	EnhA1	Enh	EnhA1	Enh	EnhA1	Enh	EnhWk	Enh	EnhWk	Enh	EnhA1	Enh	NA	0.721464	0.656705	NA
chr1	16279359	16279515	intron	23190	ZBTB17	protein-coding	EnhA1	Enh	EnhG1	Enh	Tx	Tx	Tx	Tx	TxElong	Tx	EnhWk	Enh	EnhA1	Enh	EnhG2	Enh	EnhA1	Enh	EnhG1	Enh	EnhWk	Enh	EnhWk	Enh	EnhA2	Enh	EnhWk	Enh	EnhA1	Enh	EnhG1	Enh	NA	1.63263	0.911189	NA
chr1	16292429	16293078	intron	9873	ZBTB17	protein-coding	EnhA1	Enh	EnhA1	Enh	EnhA1	Enh	EnhA1	Enh	EnhWk	Enh	TssFlnkD	Tss	EnhA1	Enh	TssFlnkU	Tss	TssFlnkU	Tss	EnhA1	Enh	EnhA1	Enh	EnhA1	Enh	EnhA1	Enh	TxWk	Tx	EnhWk	Enh	EnhA1	Enh	NA	0.983088	0.709148	NA
chr1	16301969	16302888	intron	198	ZBTB17	protein-coding	TssA	Tss	TssA	Tss	TssA	Tss	TssA	Tss	TssA	Tss	TssA	Tss	TssA	Tss	TssA	Tss	TssA	Tss	TssA	Tss	TssA	Tss	TssA	Tss	TssA	Tss	TssA1	Tss	TssA2	Tss	TssA	Tss	NA	0.566086	0.515273	NA
chr1	16339301	16339986	TTS	5641	HSPB7	protein-coding	TssFlnkD	Tss	TssFlnkD	Tss	EnhA1	Enh	TssWk	Tss	EnhA1	Enh	TssFlnk	Tss	EnhA1	Enh	TssA	Tss	EnhBiv	Enh	TssBiv	Tss	EnhA1	Enh	EnhWk	Enh	EnhA1	Enh	EnhWk	Enh	EnhWk	Enh	TssFlnkD	Tss	NA	1.42413	0.884862	CD8_naive
chr1	16359372	16359618	intron	-10736	CLCNKB	protein-coding	Quies	Quies	EnhWk	Enh	EnhWk	Enh	Quies	Quies	Quies	Quies	Quies	Quies	Quies	Quies	ReprPCWk	ReprPC	ReprPCWk	ReprPC	ReprPCWk	ReprPC	EnhWk	Enh	ReprPCWk	ReprPC	Quies	Quies	EnhWk	Enh	EnhWk	Enh	ReprPCWk	ReprPC	NA	0.918428	0.835989	NA
chr1	16375067	16375413	promoter-TSS	-17	CLCNKB	protein-coding	EnhWk	Enh	EnhWk	Enh	TssWk	Tss	TssBiv	Tss	TssBiv	Tss	TssFlnk	Tss	EnhWk	Enh	TssBiv	Tss	TssBiv	Tss	TssBiv	Tss	TssFlnkD	Tss	ReprPCWk	ReprPC	TssFlnk	Tss	EnhWk	Enh	EnhWk	Enh	TssBiv	Tss	NA	1.58326	0.883633	NA
chr1	16382351	16382975	intron	7406	CLCNKB	protein-coding	EnhWk	Enh	EnhWk	Enh	EnhWk	Enh	EnhWk	Enh	Quies	Quies	EnhWk	Enh	Quies	Quies	EnhWk	Enh	EnhWk	Enh	EnhWk	Enh	EnhWk	Enh	Quies	Quies	EnhWk	Enh	EnhWk	Enh	EnhWk	Enh	Quies	Quies	NA	0.562335	0.811278	NA
chr1	16383601	16384163	TTS	8625	CLCNKB	protein-coding	Quies	Quies	ReprPCWk	ReprPC	Quies	Quies	Quies	Quies	Repr2	Others	Quies	Quies	Quies	Quies	Quies	Quies	Quies	Quies	Quies	Quies	Quies	Quies	Quies	Quies	Quies	Quies	Quies	Quies	Quies	Quies	Quies	Quies	NA	0.566086	0.515273	NA
chr1	16399756	16400417	promoter-TSS	40	FAM131C	protein-coding	EnhBiv	Enh	TssBiv	Tss	TssBiv	Tss	TssWk	Tss	EnhA1	Enh	TssFlnk	Tss	EnhWk	Enh	TssBiv	Tss	TssFlnk	Tss	TssBiv	Tss	EnhBiv	Enh	EnhBiv	Enh	TssBiv	Tss	ReprPC	ReprPC	EnhWk	Enh	TssBiv	Tss	NA	1.82008	0.935334	NA
chr1	16405359	16405990	Intergenic	-5548	FAM131C	protein-coding	EnhWk	Enh	EnhWk	Enh	TssWk	Tss	TssWk	Tss	EnhA1	Enh	ReprPCWk	ReprPC	EnhWk	Enh	EnhA1	Enh	EnhWk	Enh	EnhWk	Enh	EnhA1	Enh	EnhWk	Enh	ReprPCWk	ReprPC	EnhWk	Enh	TxWk	Tx	ReprPCWk	ReprPC	NA	1.46773	0.911954	NA
chr1	16408973	16409204	Intergenic	-8962	FAM131C	protein-coding	Quies	Quies	Quies	Quies	Quies	Quies	Quies	Quies	Quies	Quies	Quies	Quies	Quies	Quies	Quies	Quies	Quies	Quies	Quies	Quies	EnhWk	Enh	Quies	Quies	Quies	Quies	Quies	Quies	Quies	Quies	Quies	Quies	NA	0.286836	0.413817	NA
chr1	16449409	16449840	Intergenic	32979	EPHA2	protein-coding	EnhWk	Enh	ReprPCWk	ReprPC	EnhWk	Enh	Quies	Quies	Quies	Quies	EnhWk	Enh	EnhWk	Enh	EnhWk	Enh	Quies	Quies	ReprPCWk	ReprPC	EnhA1	Enh	EnhWk	Enh	EnhWk	Enh	EnhWk	Enh	Quies	Quies	EnhWk	Enh	NA	1.07514	0.775549	NA
chr1	16450319	16450561	TTS	32164	EPHA2	protein-coding	Quies	Quies	ReprPCWk	ReprPC	Repr2	Others	Quies	Quies	Quies	Quies	Quies	Quies	Quies	Quies	Quies	Quies	Quies	Quies	ReprPCWk	ReprPC	EnhA1	Enh	TxWk	Tx	Quies	Quies	Quies	Quies	Quies	Quies	Quies	Quies	NA	1.09861	0.682606	NA
chr1	16481238	16481718	intron	1126	EPHA2	protein-coding	EnhBiv	Enh	TssBiv	Tss	TssBiv	Tss	TssBiv	Tss	TssBiv	Tss	TssFlnkD	Tss	TssFlnkD	Tss	TssFlnkU	Tss	TssBiv	Tss	TssBiv	Tss	EnhBiv	Enh	TssFlnkD	Tss	TssBiv	Tss	ReprPC	ReprPC	EnhWk	Enh	EnhBiv	Enh	NA	1.42413	0.884862	NA
chr1	16482108	16482630	exon	235	EPHA2	protein-coding	TssBiv	Tss	TssBiv	Tss	TssBiv	Tss	TssBiv	Tss	TssBiv	Tss	EnhWk	Enh	EnhWk	Enh	EnhWk	Enh	EnhWk	Enh	TssBiv	Tss	EnhBiv	Enh	TssFlnkD	Tss	EnhWk	Enh	ReprPC	ReprPC	ReprPC	ReprPC	TssBiv	Tss	NA	1.42413	0.884862	NA
chr1	16484589	16485066	Intergenic	-2224	EPHA2	protein-coding	ReprPCWk	ReprPC	ReprPCWk	ReprPC	Quies	Quies	Quies	Quies	Repr2	Others	EnhWk	Enh	EnhWk	Enh	EnhA1	Enh	EnhWk	Enh	EnhWk	Enh	EnhWk	Enh	EnhWk	Enh	EnhWk	Enh	ReprPCWk	ReprPC	ReprPCWk	ReprPC	EnhWk	Enh	NA	1.23668	0.89208	NA
chr1	16488666	16489137	Intergenic	-6298	EPHA2	protein-coding	EnhBiv	Enh	EnhWk	Enh	TssWk	Tss	TssWk	Tss	TssBiv	Tss	EnhA1	Enh	EnhA1	Enh	TssFlnkU	Tss	TssFlnkU	Tss	TssFlnkU	Tss	EnhWk	Enh	EnhA1	Enh	EnhWk	Enh	EnhWk	Enh	EnhWk	Enh	EnhWk	Enh	NA	1.42413	0.884862	NA
chr1	16494193	16494700	Intergenic	-11843	EPHA2	protein-coding	EnhBiv	Enh	EnhWk	Enh	TssWk	Tss	TssWk	Tss	TssWk	Tss	EnhWk	Enh	EnhWk	Enh	TssA	Tss	EnhWk	Enh	TssA	Tss	EnhWk	Enh	EnhWk	Enh	EnhWk	Enh	ReprPC	ReprPC	EnhWk	Enh	ReprPCWk	ReprPC	NA	1.07514	0.775549	NA
chr1	16499567	16500181	Intergenic	-17270	EPHA2	protein-coding	EnhA1	Enh	ReprPCWk	ReprPC	Repr2	Others	Repr2	Others	Quies	Quies	Quies	Quies	EnhA2	Enh	Quies	Quies	Quies	Quies	Quies	Quies	EnhWk	Enh	Quies	Quies	EnhA2	Enh	EnhWk	Enh	EnhWk	Enh	ReprPCWk	ReprPC	NA	1.70455	0.951328	NA
chr1	16514222	16514651	Intergenic	24729	ARHGEF19	protein-coding	Quies	Quies	EnhBiv	Enh	EnhWk	Enh	Repr2	Others	Repr2	Others	EnhWk	Enh	EnhWk	Enh	EnhWk	Enh	EnhWk	Enh	EnhWk	Enh	EnhWk	Enh	EnhWk	Enh	EnhWk	Enh	Quies	Quies	Quies	Quies	Quies	Quies	NA	1.19885	0.864787	NA
chr1	16532793	16533880	intron	5829	ARHGEF19	protein-coding	TssA	Tss	TssA	Tss	EnhA1	Enh	EnhA1	Enh	EnhA1	Enh	TssA	Tss	TssA	Tss	TssA	Tss	TssA	Tss	TssA	Tss	TssA	Tss	EnhA1	Enh	TssA	Tss	EnhWk	Enh	EnhWk	Enh	TssFlnk	Tss	NA	1.0114	0.92062	CD14
chr1	16543603	16544333	Intergenic	-4802	ARHGEF19	protein-coding	TssFlnk	Tss	EnhWk	Enh	TssWk	Tss	TssWk	Tss	TssWk	Tss	TssFlnk	Tss	TssA	Tss	TssA	Tss	EnhWk	Enh	EnhWk	Enh	EnhWk	Enh	TssA	Tss	TssA	Tss	EnhWk	Enh	EnhWk	Enh	ReprPCWk	ReprPC	NA	1.35798	0.979574	NA
chr1	16562744	16563978	5'UTR	298	RSG1	protein-coding	EnhWk	Enh	TssA	Tss	TssA	Tss	TssA	Tss	TssA	Tss	TssA	Tss	TssA	Tss	TssA	Tss	TssA	Tss	TssA	Tss	EnhWk	Enh	TssA	Tss	TssA	Tss	TssADistal	Tss	EnhA1	Enh	TssFlnk	Tss	NA	0.983088	0.709148	NA
chr1	16570663	16571270	Intergenic	-7308	RSG1	protein-coding	EnhWk	Enh	EnhWk	Enh	EnhWk	Enh	TxWk	Tx	EnhWk	Enh	Quies	Quies	EnhWk	Enh	TxWk	Tx	EnhWk	Enh	EnhWk	Enh	EnhWk	Enh	EnhWk	Enh	EnhWk	Enh	EnhA1	Enh	TxWk	Tx	TxWk	Tx	NA	0.983088	0.709148	CD4T
chr1	16620022	16620448	intron	-56576	RSG1	protein-coding	EnhA1	Enh	Tx	Tx	TxElong	Tx	TxElong	Tx	Tx	Tx	TxWk	Tx	EnhA2	Enh	Tx	Tx	Tx	Tx	Tx	Tx	Tx	Tx	TxWk	Tx	TxWk	Tx	EnhG1	Enh	EnhWk	Enh	Tx	Tx	NA	1.82008	0.935334	NA
chr1	16678489	16679395	promoter-TSS	44	FBXO42	protein-coding	TssA	Tss	TssA	Tss	TssA	Tss	TssA	Tss	TssA	Tss	TssA	Tss	TssA	Tss	TssA	Tss	TssA	Tss	TssA	Tss	TssA	Tss	TssA	Tss	TssA	Tss	TssA2	Tss	TssA2	Tss	TssA	Tss	NA	0.450561	0.650022	Lymphoid
chr1	16693363	16694449	intron	381	SZRD1	protein-coding	TssA	Tss	TssA	Tss	TssA	Tss	TssA	Tss	TssA	Tss	TssA	Tss	TssA	Tss	TssA	Tss	TssA	Tss	TssA	Tss	TssA	Tss	TssA	Tss	TssA	Tss	TssA1	Tss	TssA2	Tss	TssA	Tss	NA	0.566086	0.515273	Lymphoid
chr1	16713740	16714104	intron	20397	SZRD1	protein-coding	EnhA1	Enh	EnhA1	Enh	EnhA1	Enh	EnhA1	Enh	EnhA1	Enh	TssFlnkD	Tss	TssFlnkU	Tss	TssFlnkU	Tss	TssFlnkU	Tss	TssFlnkU	Tss	EnhA1	Enh	TssFlnkU	Tss	EnhWk	Enh	EnhWk	Enh	EnhG1	Enh	EnhA1	Enh	NA	1.35798	0.843759	NA
chr1	16747141	16747964	intron	16366	SPATA21	protein-coding	Quies	Quies	EnhA1	Enh	EnhA2	Enh	EnhA1	Enh	EnhWk	Enh	EnhA1	Enh	EnhA1	Enh	EnhA1	Enh	EnhA1	Enh	EnhA1	Enh	EnhA1	Enh	EnhA1	Enh	EnhA1	Enh	Quies	Quies	Quies	Quies	EnhWk	Enh	NA	1.07514	0.775549	NA
chr1	16766768	16767994	intron	214	NECAP2	protein-coding	TssA	Tss	TssA	Tss	TssA	Tss	TssA	Tss	TssA	Tss	TssA	Tss	TssA	Tss	TssA	Tss	TssA	Tss	TssA	Tss	TssA	Tss	TssA	Tss	TssA	Tss	TssA2	Tss	TssA1	Tss	EnhWk	Enh	NA	0.566086	0.515273	NA
chr1	16825130	16826374	Intergenic	-6556	CROCCP3	pseudo	TssFlnk	Tss	TssFlnk	Tss	TssA	Tss	TssA	Tss	TssA	Tss	TssA	Tss	TssA	Tss	TssA	Tss	TssA	Tss	TssFlnk	Tss	TssA	Tss	TssA	Tss	TssA	Tss	TssADistal	Tss	TssA1	Tss	TssFlnk	Tss	NA	0.983088	0.709148	Unspecific
chr1	16833244	16833727	Intergenic	-14290	CROCCP3	pseudo	ReprPCWk	ReprPC	ZNF_Rpts	Others	Repr1	Others	Quies	Quies	Repr2	Others	TxWk	Tx	EnhA2	Enh	TxWk	Tx	Quies	Quies	ReprPCWk	ReprPC	TxWk	Tx	TxWk	Tx	EnhA2	Enh	ReprPCWk	ReprPC	Quies	Quies	TxWk	Tx	NA	1.86368	0.957742	NA
chr1	16857942	16858693	Intergenic	3829	LINC01783	ncRNA	ReprPC	ReprPC	ReprPC	ReprPC	Repr2	Others	Quies	Quies	Repr2	Others	ReprPCWk	ReprPC	ReprPCWk	ReprPC	ReprPC	ReprPC	ReprPC	ReprPC	ReprPC	ReprPC	ReprPC	ReprPC	ReprPC	ReprPC	Quies	Quies	ReprPCWk	ReprPC	ReprPCWk	ReprPC	EnhBiv	Enh	NA	1.32966	0.959148	NA
chr1	16859908	16860181	TTS	2102	LINC01783	ncRNA	ReprPC	ReprPC	ReprPCWk	ReprPC	Quies	Quies	Quies	Quies	Repr2	Others	ReprPCWk	ReprPC	ReprPCWk	ReprPC	ReprPCWk	ReprPC	ReprPCWk	ReprPC	ReprPC	ReprPC	EnhBiv	Enh	ReprPCWk	ReprPC	Quies	Quies	ReprPCWk	ReprPC	ReprPCWk	ReprPC	ReprPC	ReprPC	NA	1.31437	0.816666	CD3
chr1	16860703	16862684	non-coding	453	LINC01783	ncRNA	EnhBiv	Enh	TssBiv	Tss	TssWk	Tss	TssWk	Tss	TssBiv	Tss	EnhWk	Enh	EnhWk	Enh	TssBiv	Tss	TssBiv	Tss	TssBiv	Tss	TssBiv	Tss	TssBiv	Tss	TssBiv	Tss	ReprPC	ReprPC	ReprPC	ReprPC	TssBiv	Tss	NA	1.46773	0.911954	Unspecific
chr1	16866864	16867457	TTS	1942	FAM231B	protein-coding	EnhWk	Enh	EnhA1	Enh	EnhA2	Enh	EnhWk	Enh	EnhWk	Enh	ReprPCWk	ReprPC	EnhA2	Enh	ReprPCWk	ReprPC	ReprPCWk	ReprPC	ReprPCWk	ReprPC	ReprPCWk	ReprPC	Quies	Quies	ReprPCWk	ReprPC	EnhWk	Enh	EnhWk	Enh	ReprPCWk	ReprPC	NA	1.42413	0.884862	NA
chr1	16870164	16871010	Intergenic	-4822	MIR3675	ncRNA	ReprPCWk	ReprPC	ReprPCWk	ReprPC	Quies	Quies	Quies	Quies	Quies	Quies	ReprPCWk	ReprPC	Quies	Quies	ReprPCWk	ReprPC	ReprPCWk	ReprPC	Quies	Quies	ReprPCWk	ReprPC	Quies	Quies	ReprPCWk	ReprPC	Quies	Quies	Quies	Quies	ReprPCWk	ReprPC	NA	0.679193	0.979869	NA
chr1	16890975	16892222	intron	16190	MIR3675	ncRNA	Tx	Tx	Tx	Tx	TxWk	Tx	TxWk	Tx	Quies	Quies	Tx	Tx	Tx	Tx	Tx	Tx	Tx	Tx	Tx	Tx	Tx	Tx	Tx	Tx	Tx	Tx	Quies	Quies	Quies	Quies	EnhG1	Enh	NA	0.959615	0.873479	NA
chr1	16892359	16893904	intron	17723	MIR3675	ncRNA	Tx	Tx	Tx	Tx	TxWk	Tx	TxWk	Tx	Quies	Quies	Tx	Tx	EnhG1	Enh	Tx	Tx	Tx	Tx	Tx	Tx	Tx	Tx	Tx	Tx	Tx	Tx	Quies	Quies	Quies	Quies	EnhG1	Enh	NA	1.19885	0.864787	NA
chr1	16900617	16901143	intron	25471	MIR3675	ncRNA	TxWk	Tx	TxWk	Tx	TxWk	Tx	TxWk	Tx	Quies	Quies	TxWk	Tx	TxWk	Tx	TxWk	Tx	TxWk	Tx	Quies	Quies	TxWk	Tx	TxWk	Tx	Quies	Quies	Quies	Quies	Quies	Quies	EnhG1	Enh	NA	0.636514	0.918296	NA
chr1	16904450	16905085	intron	29359	MIR3675	ncRNA	TxWk	Tx	TxWk	Tx	TxWk	Tx	TxWk	Tx	Quies	Quies	TxWk	Tx	TxWk	Tx	TxWk	Tx	TxWk	Tx	Quies	Quies	TxWk	Tx	TxWk	Tx	Quies	Quies	Quies	Quies	Quies	Quies	TxWk	Tx	NA	0.636514	0.918296	NA
chr1	16907077	16907430	exon	31845	MIR3675	ncRNA	TxWk	Tx	TxWk	Tx	TxWk	Tx	TxWk	Tx	Quies	Quies	TxWk	Tx	TxWk	Tx	TxWk	Tx	TxWk	Tx	Quies	Quies	TxWk	Tx	TxWk	Tx	Quies	Quies	Quies	Quies	Quies	Quies	TxWk	Tx	NA	0.636514	0.918296	NA
chr1	16907831	16908414	intron	31977	NBPF1	protein-coding	TxWk	Tx	TxWk	Tx	TxWk	Tx	Quies	Quies	Quies	Quies	TxWk	Tx	TxWk	Tx	TxWk	Tx	TxWk	Tx	Quies	Quies	TxWk	Tx	TxWk	Tx	Quies	Quies	Quies	Quies	Quies	Quies	TxWk	Tx	NA	0.679193	0.979869	NA
chr1	16918215	16919858	intron	21063	NBPF1	protein-coding	TxWk	Tx	TxWk	Tx	EnhWk	Enh	Quies	Quies	Quies	Quies	EnhWk	Enh	EnhWk	Enh	TssFlnkD	Tss	Quies	Quies	Quies	Quies	TxWk	Tx	TxWk	Tx	EnhWk	Enh	Quies	Quies	Quies	Quies	TxWk	Tx	NA	1.09861	1	NA
chr1	16928822	16929737	intron	10820	NBPF1	protein-coding	EnhG1	Enh	Tx	Tx	TxWk	Tx	TxWk	Tx	Quies	Quies	TxWk	Tx	EnhA2	Enh	TxWk	Tx	EnhA2	Enh	ReprPCWk	ReprPC	Tx	Tx	TxWk	Tx	EnhWk	Enh	EnhWk	Enh	Quies	Quies	EnhG1	Enh	NA	1.67623	0.935525	NA
chr1	16939343	16940604	5'UTR	126	NBPF1	protein-coding	TssA	Tss	TssA	Tss	TssA	Tss	TssA	Tss	TssBiv	Tss	TssA	Tss	TssA	Tss	TssA	Tss	TssA	Tss	TssBiv	Tss	TssBiv	Tss	TssA	Tss	TssA	Tss	TssA1	Tss	TssA1	Tss	EnhWk	Enh	NA	0.867563	0.78969	NA
chr1	16947453	16947976	intron	-7615	NBPF1	protein-coding	Tx	Tx	EnhG1	Enh	TxElong	Tx	TxElong	Tx	TxElong	Tx	TxWk	Tx	TxWk	Tx	Tx	Tx	Tx	Tx	Tx	Tx	Tx	Tx	EnhWk	Enh	Tx	Tx	Tx	Tx	EnhWk	Enh	EnhG1	Enh	NA	1.51711	0.942631	NA
chr1	16950305	16951099	intron	6699	CROCCP2	pseudo	Tx	Tx	Tx	Tx	Tx	Tx	TxElong	Tx	TxElong	Tx	Tx	Tx	Tx	Tx	Tx	Tx	Tx	Tx	Tx	Tx	Tx	Tx	Tx	Tx	Tx	Tx	Tx	Tx	Tx	Tx	Tx	Tx	NA	0.450561	0.650022	NA
chr1	16951514	16951760	intron	5764	CROCCP2	pseudo	Tx	Tx	Tx	Tx	TxElong	Tx	TxElong	Tx	TxElong	Tx	Tx	Tx	Tx	Tx	Tx	Tx	Tx	Tx	Tx	Tx	Tx	Tx	Tx	Tx	Tx	Tx	Tx	Tx	Tx	Tx	Tx	Tx	NA	0.562335	0.811278	NA
chr1	16957612	16958289	promoter-TSS	-550	CROCCP2	pseudo	Tx	Tx	Tx	Tx	TxElong	Tx	TxElong	Tx	TxElong	Tx	Tx	Tx	EnhG1	Enh	Tx	Tx	Tx	Tx	Tx	Tx	Tx	Tx	Tx	Tx	Tx	Tx	Tx	Tx	Tx	Tx	EnhG1	Enh	NA	0.823959	0.75	NA
chr1	16970631	16971776	promoter-TSS	-865	MST1P2	pseudo	TssA	Tss	TssA	Tss	TssA	Tss	TssA	Tss	TssA	Tss	TssA	Tss	TssA	Tss	TssA	Tss	EnhG2	Enh	TssA	Tss	EnhA1	Enh	TssA	Tss	TssA	Tss	TssA2	Tss	TssA1	Tss	TssFlnkU	Tss	NA	0.836988	0.603759	NA
chr1	16974231	16974689	non-coding	2391	MST1P2	pseudo	EnhBiv	Enh	TssBiv	Tss	TssWk	Tss	TssWk	Tss	TssBiv	Tss	TssFlnk	Tss	EnhWk	Enh	TssBiv	Tss	ReprPCWk	ReprPC	TssBiv	Tss	TssBiv	Tss	TssFlnk	Tss	TssFlnk	Tss	ReprPC	ReprPC	ReprPC	ReprPC	TssBiv	Tss	NA	1.70455	0.951328	NA
chr1	16978129	16978371	Intergenic	6181	MST1P2	pseudo	ReprPC	ReprPC	ReprPCWk	ReprPC	Quies	Quies	Quies	Quies	Repr2	Others	Quies	Quies	ReprPCWk	ReprPC	Quies	Quies	Quies	Quies	ReprPCWk	ReprPC	ReprPCWk	ReprPC	Quies	Quies	Quies	Quies	Quies	Quies	Quies	Quies	EnhWk	Enh	NA	1.07514	0.775549	NA
chr1	17001338	17001948	Intergenic	2145	FAM231C	protein-coding	EnhWk	Enh	EnhA1	Enh	EnhWk	Enh	EnhWk	Enh	Quies	Quies	Quies	Quies	EnhA2	Enh	Quies	Quies	Quies	Quies	ReprPCWk	ReprPC	EnhA2	Enh	TxWk	Tx	EnhA2	Enh	EnhWk	Enh	EnhWk	Enh	Quies	Quies	NA	1.42413	0.884862	NA
chr1	17013752	17014096	Intergenic	6174	MIR3675	ncRNA	ReprPC	ReprPC	ReprPCWk	ReprPC	Quies	Quies	Quies	Quies	Quies	Quies	ReprPCWk	ReprPC	ReprPCWk	ReprPC	ReprPCWk	ReprPC	ReprPCWk	ReprPC	ReprPCWk	ReprPC	ReprPC	ReprPC	Quies	Quies	EnhA2	Enh	ReprPCWk	ReprPC	ReprPCWk	ReprPC	ReprPC	ReprPC	NA	1.23668	0.89208	NA
chr1	17019022	17020264	intron	11893	MIR3675	ncRNA	EnhBiv	Enh	EnhBiv	Enh	EnhWk	Enh	Quies	Quies	TssBiv	Tss	EnhWk	Enh	ReprPCWk	ReprPC	EnhBiv	Enh	EnhWk	Enh	EnhBiv	Enh	EnhBiv	Enh	EnhBiv	Enh	ReprPCWk	ReprPC	ReprPC	ReprPC	ReprPC	ReprPC	TssBiv	Tss	NA	1.67623	0.935525	Lymphoid
chr1	17026471	17027955	intron	19439	ESPNP	pseudo	EnhBiv	Enh	EnhBiv	Enh	EnhWk	Enh	Quies	Quies	TssBiv	Tss	EnhBiv	Enh	TssBiv	Tss	EnhBiv	Enh	EnhWk	Enh	EnhBiv	Enh	EnhBiv	Enh	EnhBiv	Enh	EnhBiv	Enh	ReprPC	ReprPC	ReprPC	ReprPC	EnhBiv	Enh	NA	1.35798	0.843759	Unspecific
chr1	17033731	17034704	non-coding	12434	ESPNP	pseudo	EnhBiv	Enh	EnhBiv	Enh	EnhWk	Enh	TssWk	Tss	EnhWk	Enh	EnhBiv	Enh	EnhBiv	Enh	EnhBiv	Enh	EnhBiv	Enh	TssBiv	Tss	EnhBiv	Enh	EnhBiv	Enh	ReprPC	ReprPC	ReprPC	ReprPC	ReprPC	ReprPC	TssBiv	Tss	NA	1.19885	0.864787	NA
chr1	17036203	17036676	intron	10212	ESPNP	pseudo	ReprPC	ReprPC	EnhBiv	Enh	Quies	Quies	Quies	Quies	Quies	Quies	ReprPCWk	ReprPC	ReprPC	ReprPC	EnhBiv	Enh	ReprPC	ReprPC	EnhBiv	Enh	EnhBiv	Enh	EnhWk	Enh	EnhBiv	Enh	ReprPCWk	ReprPC	ReprPCWk	ReprPC	ReprPCWk	ReprPC	NA	1.54542	0.960225	Lymphoid
chr1	17051850	17052373	Intergenic	-5460	ESPNP	pseudo	ReprPC	ReprPC	ReprPC	ReprPC	Repr2	Others	Repr2	Others	Repr2	Others	ReprPCWk	ReprPC	Quies	Quies	ReprPCWk	ReprPC	ReprPCWk	ReprPC	ReprPC	ReprPC	ReprPC	ReprPC	ReprPCWk	ReprPC	ReprPCWk	ReprPC	ReprPCWk	ReprPC	ReprPC	ReprPC	ReprPCWk	ReprPC	NA	1.28606	0.927694	NA
chr1	17052417	17052616	Intergenic	-5865	ESPNP	pseudo	ReprPC	ReprPC	ReprPCWk	ReprPC	Repr2	Others	Repr2	Others	Repr2	Others	ReprPCWk	ReprPC	Quies	Quies	ReprPCWk	ReprPC	ReprPCWk	ReprPC	ReprPC	ReprPC	ReprPC	ReprPC	ReprPCWk	ReprPC	ReprPCWk	ReprPC	ReprPCWk	ReprPC	ReprPC	ReprPC	ReprPCWk	ReprPC	NA	1.265	0.912506	Lymphoid
chr1	17052902	17053403	Intergenic	-6501	ESPNP	pseudo	ReprPC	ReprPC	ReprPC	ReprPC	Repr2	Others	Repr2	Others	Repr2	Others	ReprPC	ReprPC	ReprPCWk	ReprPC	ReprPCWk	ReprPC	ReprPC	ReprPC	ReprPC	ReprPC	ReprPC	ReprPC	ReprPC	ReprPC	ReprPC	ReprPC	ReprPCWk	ReprPC	ReprPC	ReprPC	ReprPCWk	ReprPC	NA	0.959615	0.873479	Lymphoid
chr1	17053797	17054702	Intergenic	6706	FAM231C	protein-coding	ReprPC	ReprPC	EnhBiv	Enh	Repr2	Others	TssBiv	Tss	TssBiv	Tss	EnhBiv	Enh	EnhBiv	Enh	EnhBiv	Enh	EnhBiv	Enh	ReprPC	ReprPC	EnhBiv	Enh	EnhBiv	Enh	EnhWk	Enh	ReprPC	ReprPC	ReprPC	ReprPC	EnhBiv	Enh	NA	1.42413	0.884862	NA
chr1	17056141	17056741	Intergenic	4515	FAM231C	protein-coding	ReprPCWk	ReprPC	ReprPC	ReprPC	Quies	Quies	Quies	Quies	Quies	Quies	ReprPCWk	ReprPC	ReprPC	ReprPC	ReprPCWk	ReprPC	ReprPCWk	ReprPC	ReprPCWk	ReprPC	ReprPCWk	ReprPC	ReprPCWk	ReprPC	EnhWk	Enh	ReprPCWk	ReprPC	ReprPCWk	ReprPC	ReprPCWk	ReprPC	NA	1.19885	0.864787	NA
chr1	17057202	17057594	Intergenic	3558	FAM231C	protein-coding	ReprPCWk	ReprPC	EnhBiv	Enh	Quies	Quies	Quies	Quies	Quies	Quies	ReprPCWk	ReprPC	ReprPCWk	ReprPC	ReprPCWk	ReprPC	ReprPCWk	ReprPC	ReprPCWk	ReprPC	ReprPCWk	ReprPC	ReprPCWk	ReprPC	TxWk	Tx	ReprPCWk	ReprPC	ReprPCWk	ReprPC	ReprPCWk	ReprPC	NA	1.07514	0.775549	Lymphoid
chr1	17058851	17059667	Intergenic	1697	FAM231C	protein-coding	EnhWk	Enh	EnhA1	Enh	EnhA2	Enh	EnhWk	Enh	EnhWk	Enh	ReprPCWk	ReprPC	EnhA2	Enh	ReprPCWk	ReprPC	ReprPCWk	ReprPC	ReprPCWk	ReprPC	EnhA2	Enh	ReprPCWk	ReprPC	EnhA2	Enh	EnhWk	Enh	EnhWk	Enh	ReprPCWk	ReprPC	NA	1.23668	0.89208	NA
chr1	17076978	17077274	Intergenic	9426	LOC102724562	pseudo	Quies	Quies	Quies	Quies	Quies	Quies	Quies	Quies	Quies	Quies	Quies	Quies	Quies	Quies	Quies	Quies	Quies	Quies	Quies	Quies	Quies	Quies	Quies	Quies	Quies	Quies	Quies	Quies	Quies	Quies	Quies	Quies	Quies	0	1	NA
chr1	17081345	17082408	3'UTR	4675	LOC102724562	pseudo	ReprPCWk	ReprPC	ReprPCWk	ReprPC	Quies	Quies	Quies	Quies	Quies	Quies	Quies	Quies	Quies	Quies	Quies	Quies	ReprPCWk	ReprPC	ReprPCWk	ReprPC	Quies	Quies	Quies	Quies	ReprPCWk	ReprPC	ReprPCWk	ReprPC	ReprPCWk	ReprPC	Quies	Quies	NA	0.679193	0.979869	NA
chr1	17084042	17084675	intron	2193	LOC102724562	pseudo	ReprPC	ReprPC	ReprPCWk	ReprPC	Quies	Quies	Quies	Quies	Repr2	Others	Quies	Quies	Quies	Quies	ReprPCWk	ReprPC	ReprPCWk	ReprPC	ReprPCWk	ReprPC	ReprPCWk	ReprPC	Quies	Quies	ReprPCWk	ReprPC	ReprPC	ReprPC	ReprPCWk	ReprPC	ReprPCWk	ReprPC	NA	1.23668	0.89208	NA
chr1	17085531	17085961	intron	806	LOC102724562	pseudo	ReprPC	ReprPC	ReprPCWk	ReprPC	TssBiv	Tss	Quies	Quies	TssBiv	Tss	Quies	Quies	Quies	Quies	ReprPCWk	ReprPC	ReprPCWk	ReprPC	ReprPCWk	ReprPC	EnhWk	Enh	EnhWk	Enh	ReprPCWk	ReprPC	ReprPC	ReprPC	ReprPCWk	ReprPC	ReprPC	ReprPC	NA	1.58903	0.987318	NA
chr1	17087042	17088421	intron	-1180	LOC102724562	pseudo	ReprPC	ReprPC	ReprPCWk	ReprPC	Repr2	Others	Quies	Quies	Repr2	Others	ReprPCWk	ReprPC	Quies	Quies	ReprPC	ReprPC	ReprPCWk	ReprPC	ReprPCWk	ReprPC	ReprPCWk	ReprPC	ReprPC	ReprPC	ReprPCWk	ReprPC	ReprPC	ReprPC	ReprPCWk	ReprPC	ReprPC	ReprPC	NA	1.30861	0.943959	Lymphoid
chr1	17193606	17193867	Intergenic	-3703	LOC440570	ncRNA	ReprPCWk	ReprPC	ReprPCWk	ReprPC	EnhWk	Enh	Quies	Quies	TssWk	Tss	Quies	Quies	ReprPCWk	ReprPC	ReprPCWk	ReprPC	ReprPCWk	ReprPC	ReprPCWk	ReprPC	ReprPCWk	ReprPC	Quies	Quies	EnhA2	Enh	EnhWk	Enh	EnhWk	Enh	ReprPCWk	ReprPC	NA	1.4735	0.915539	NA
chr1	17198788	17200539	intron	2224	LOC440570	ncRNA	EnhBiv	Enh	EnhBiv	Enh	EnhWk	Enh	TssWk	Tss	TssBiv	Tss	EnhWk	Enh	EnhBiv	Enh	EnhBiv	Enh	EnhBiv	Enh	TssBiv	Tss	EnhBiv	Enh	EnhBiv	Enh	EnhBiv	Enh	ReprPC	ReprPC	ReprPC	ReprPC	EnhBiv	Enh	NA	1.35798	0.843759	Lymphoid
chr1	17201604	17202222	Intergenic	4473	LOC440570	ncRNA	ReprPC	ReprPC	ReprPC	ReprPC	Quies	Quies	Quies	Quies	Repr2	Others	ReprPCWk	ReprPC	ReprPCWk	ReprPC	ReprPC	ReprPC	ReprPC	ReprPC	ReprPC	ReprPC	EnhBiv	Enh	ReprPC	ReprPC	ReprPCWk	ReprPC	ReprPCWk	ReprPC	ReprPCWk	ReprPC	ReprPC	ReprPC	NA	1.42413	0.884862	NA
chr1	17203880	17204487	Intergenic	6744	LOC440570	ncRNA	ReprPCWk	ReprPC	ReprPCWk	ReprPC	Quies	Quies	Quies	Quies	Repr2	Others	ReprPCWk	ReprPC	ReprPCWk	ReprPC	ReprPCWk	ReprPC	ReprPCWk	ReprPC	ReprPCWk	ReprPC	ReprPCWk	ReprPC	ReprPCWk	ReprPC	ReprPCWk	ReprPC	ReprPCWk	ReprPC	ReprPCWk	ReprPC	ReprPCWk	ReprPC	NA	0.721464	0.656705	NA
chr1	17215431	17216340	promoter-TSS	87	LOC105376805	ncRNA	TssA	Tss	TssA	Tss	TssA	Tss	TssA	Tss	TssWk	Tss	TssA	Tss	TssA	Tss	TssA	Tss	TssA	Tss	TssA	Tss	TssA	Tss	TssA	Tss	TssA	Tss	TssA1	Tss	ReprPC	ReprPC	TssFlnkU	Tss	NA	0.836988	0.603759	Unspecific
chr1	17221946	17223333	Intergenic	-6479	LOC105376805	ncRNA	TssA	Tss	TssA	Tss	TssA	Tss	TssA	Tss	TssA	Tss	TssA	Tss	TssA	Tss	TssA	Tss	EnhA1	Enh	TssA	Tss	TssA	Tss	TssA	Tss	TssA	Tss	TssA1	Tss	EnhA1	Enh	EnhA1	Enh	NA	0.566086	0.515273	Unspecific
chr1	17230457	17232147	Intergenic	-15141	LOC105376805	ncRNA	TssA	Tss	TssA	Tss	TssA	Tss	TssA	Tss	TssA	Tss	TssA	Tss	TssA	Tss	TssA	Tss	TssA	Tss	TssA	Tss	TssA	Tss	TssA	Tss	TssA	Tss	TssA2	Tss	TssA2	Tss	TssA	Tss	NA	0.450561	0.650022	Unspecific
chr1	17240042	17241184	Intergenic	-7832	CROCC	protein-coding	TssFlnk	Tss	TssFlnk	Tss	TssA	Tss	TssA	Tss	TssA	Tss	TssA	Tss	TssA	Tss	TssA	Tss	TssA	Tss	TssA	Tss	TssA	Tss	TssA	Tss	TssA	Tss	TssA1	Tss	TssA1	Tss	TssFlnk	Tss	NA	0.867563	0.78969	Unspecific
chr1	17248020	17248594	promoter-TSS	-138	CROCC	protein-coding	EnhWk	Enh	EnhWk	Enh	TssWk	Tss	TssWk	Tss	TssBiv	Tss	EnhWk	Enh	EnhWk	Enh	EnhWk	Enh	EnhWk	Enh	EnhWk	Enh	EnhWk	Enh	TssFlnkD	Tss	EnhWk	Enh	Quies	Quies	EnhWk	Enh	EnhWk	Enh	NA	1.23427	0.766894	Unspecific
chr1	17256044	17257013	intron	8084	CROCC	protein-coding	Quies	Quies	Quies	Quies	TxElong	Tx	TxElong	Tx	TxWk	Tx	Quies	Quies	Quies	Quies	Tx	Tx	Tx	Tx	TxWk	Tx	TxWk	Tx	TxWk	Tx	Quies	Quies	Quies	Quies	TxWk	Tx	Tx	Tx	NA	1.0114	0.92062	NA
chr1	17264705	17264881	intron	16348	CROCC	protein-coding	TxWk	Tx	TxWk	Tx	TxElong	Tx	TxWk	Tx	TxWk	Tx	TxWk	Tx	Quies	Quies	TxWk	Tx	TxWk	Tx	TxWk	Tx	TxWk	Tx	TxWk	Tx	Quies	Quies	Quies	Quies	Tx	Tx	Tx	Tx	NA	1.07514	0.775549	NA
chr1	17265197	17265635	exon	16971	CROCC	protein-coding	TxWk	Tx	TxWk	Tx	TxElong	Tx	TxWk	Tx	TxWk	Tx	TxWk	Tx	Quies	Quies	TxWk	Tx	TxWk	Tx	Tx	Tx	TxWk	Tx	TxWk	Tx	Quies	Quies	Quies	Quies	TxWk	Tx	Tx	Tx	NA	0.823959	0.75	NA
chr1	17278112	17278470	intron	28882	MFAP2	protein-coding	EnhWk	Enh	EnhWk	Enh	EnhWk	Enh	TssWk	Tss	TssWk	Tss	EnhWk	Enh	Quies	Quies	TxWk	Tx	EnhWk	Enh	TxWk	Tx	EnhWk	Enh	EnhWk	Enh	Quies	Quies	TxWk	Tx	TxWk	Tx	TxWk	Tx	NA	1.24245	0.896241	NA
chr1	17287113	17287748	exon	19742	MFAP2	protein-coding	EnhWk	Enh	TssFlnk	Tss	TssWk	Tss	TssA	Tss	EnhA1	Enh	EnhWk	Enh	TssFlnk	Tss	TssFlnk	Tss	TssA	Tss	TssA	Tss	EnhWk	Enh	EnhWk	Enh	EnhWk	Enh	EnhWk	Enh	TxWk	Tx	TssFlnk	Tss	NA	1.4735	0.822377	CD56
chr1	17337901	17338849	promoter-TSS	92	ATP13A2	protein-coding	EnhWk	Enh	EnhWk	Enh	TssA	Tss	TssA	Tss	TssA	Tss	TssFlnk	Tss	TssA	Tss	TssA	Tss	TssA	Tss	TssFlnk	Tss	EnhWk	Enh	TssA	Tss	TssA	Tss	TssA1	Tss	TssA1	Tss	TssFlnk	Tss	NA	1.19885	0.864787	NA
chr1	17371746	17371986	intron	8799	SDHB	protein-coding	EnhA1	Enh	EnhWk	Enh	EnhWk	Enh	EnhA2	Enh	EnhWk	Enh	TxWk	Tx	TxWk	Tx	EnhWk	Enh	Tx	Tx	Tx	Tx	EnhG1	Enh	EnhWk	Enh	Tx	Tx	EnhWk	Enh	TxWk	Tx	EnhG1	Enh	NA	1.53965	0.859298	CD14
chr1	17380300	17381121	promoter-TSS	-46	SDHB	protein-coding	TssA	Tss	TssA	Tss	TssA	Tss	TssA	Tss	TssA	Tss	TssA	Tss	TssA	Tss	TssA	Tss	TssA	Tss	TssA	Tss	TssA	Tss	TssA	Tss	TssA	Tss	TssA1	Tss	TssA1	Tss	TssFlnk	Tss	NA	0.450561	0.650022	NA
chr1	17386085	17386591	Intergenic	-5673	SDHB	protein-coding	EnhA1	Enh	EnhWk	Enh	Quies	Quies	TssWk	Tss	TssWk	Tss	Quies	Quies	Quies	Quies	Quies	Quies	EnhWk	Enh	ReprPCWk	ReprPC	EnhWk	Enh	Quies	Quies	Quies	Quies	Quies	Quies	Quies	Quies	Quies	Quies	NA	1.11874	0.807003	CD14
chr1	17392960	17393783	3'UTR	-12707	SDHB	protein-coding	EnhA1	Enh	Het	Others	Quies	Quies	Quies	Quies	Quies	Quies	Quies	Quies	Quies	Quies	Quies	Quies	Quies	Quies	Quies	Quies	EnhWk	Enh	Quies	Quies	ReprPCWk	ReprPC	TxWk	Tx	Quies	Quies	TxWk	Tx	NA	1.34979	0.753333	CD14
chr1	17425015	17425199	intron	20841	PADI2	protein-coding	EnhA1	Enh	Quies	Quies	Quies	Quies	Quies	Quies	Quies	Quies	Quies	Quies	Quies	Quies	Quies	Quies	ReprPCWk	ReprPC	Quies	Quies	Quies	Quies	Quies	Quies	Quies	Quies	Quies	Quies	Quies	Quies	TxWk	Tx	NA	0.286836	0.413817	CD14
chr1	17445655	17446699	promoter-TSS	-229	PADI2	protein-coding	TssA	Tss	EnhWk	Enh	TssWk	Tss	TssWk	Tss	TssWk	Tss	ReprPCWk	ReprPC	EnhBiv	Enh	TssBiv	Tss	EnhBiv	Enh	TssBiv	Tss	EnhBiv	Enh	EnhBiv	Enh	ReprPC	ReprPC	EnhWk	Enh	EnhWk	Enh	ReprPCWk	ReprPC	NA	1.66095	0.926992	NA
chr1	17452213	17452707	Intergenic	-6512	PADI2	protein-coding	EnhWk	Enh	EnhWk	Enh	EnhWk	Enh	TssWk	Tss	EnhWk	Enh	EnhWk	Enh	Quies	Quies	EnhWk	Enh	Quies	Quies	ReprPCWk	ReprPC	EnhWk	Enh	ReprPCWk	ReprPC	ReprPCWk	ReprPC	TxWk	Tx	TxWk	Tx	EnhBiv	Enh	NA	1.35798	0.843759	NA
chr1	17454893	17455408	Intergenic	-9203	PADI2	protein-coding	EnhA1	Enh	EnhWk	Enh	TssWk	Tss	TssWk	Tss	EnhA2	Enh	Quies	Quies	Quies	Quies	ReprPCWk	ReprPC	Quies	Quies	Quies	Quies	Quies	Quies	Quies	Quies	ReprPCWk	ReprPC	EnhWk	Enh	EnhWk	Enh	ReprPCWk	ReprPC	NA	1.63263	0.911189	NA
chr1	17467771	17468652	Intergenic	-22264	PADI2	protein-coding	EnhA1	Enh	EnhWk	Enh	EnhWk	Enh	EnhA2	Enh	TssA	Tss	ReprPCWk	ReprPC	Quies	Quies	ReprPCWk	ReprPC	ReprPCWk	ReprPC	ReprPCWk	ReprPC	EnhA2	Enh	Quies	Quies	ReprPCWk	ReprPC	EnhWk	Enh	Quies	Quies	ReprPCWk	ReprPC	NA	1.70455	0.951328	NA
chr1	17508333	17508612	Intergenic	-23148	PADI1	protein-coding	EnhWk	Enh	EnhWk	Enh	TssWk	Tss	EnhWk	Enh	EnhWk	Enh	EnhWk	Enh	EnhWk	Enh	TssFlnkU	Tss	EnhWk	Enh	TssFlnkD	Tss	EnhA1	Enh	EnhWk	Enh	EnhWk	Enh	EnhWk	Enh	EnhWk	Enh	EnhWk	Enh	NA	0.566086	0.515273	NA
chr1	17533567	17534718	intron	2522	PADI1	protein-coding	EnhA1	Enh	EnhWk	Enh	EnhWk	Enh	EnhWk	Enh	EnhWk	Enh	EnhWk	Enh	EnhWk	Enh	EnhWk	Enh	EnhWk	Enh	ReprPCWk	ReprPC	EnhWk	Enh	EnhWk	Enh	EnhWk	Enh	EnhWk	Enh	EnhWk	Enh	EnhWk	Enh	NA	0.286836	0.413817	NA
chr1	17539272	17539690	intron	7860	PADI1	protein-coding	EnhWk	Enh	EnhBiv	Enh	TssBiv	Tss	Quies	Quies	TssBiv	Tss	EnhBiv	Enh	EnhWk	Enh	EnhBiv	Enh	EnhWk	Enh	EnhBiv	Enh	EnhBiv	Enh	EnhWk	Enh	EnhBiv	Enh	EnhWk	Enh	EnhWk	Enh	EnhWk	Enh	NA	1.23668	0.89208	NA
chr1	17563486	17563880	intron	-11910	PADI3	protein-coding	EnhWk	Enh	Quies	Quies	Quies	Quies	Quies	Quies	Quies	Quies	Quies	Quies	Quies	Quies	Quies	Quies	Quies	Quies	Quies	Quies	Quies	Quies	Quies	Quies	ReprPCWk	ReprPC	Quies	Quies	Quies	Quies	Quies	Quies	NA	0.566086	0.515273	NA
chr1	17608325	17608972	intron	4265	MIR3972	ncRNA	EnhA1	Enh	EnhWk	Enh	Quies	Quies	Quies	Quies	Repr2	Others	Quies	Quies	Quies	Quies	Quies	Quies	ReprPCWk	ReprPC	Quies	Quies	TxWk	Tx	Quies	Quies	Quies	Quies	EnhWk	Enh	EnhWk	Enh	ReprPCWk	ReprPC	NA	1.31437	0.816666	Unspecific
chr1	17630737	17631224	Intergenic	-3709	PADI4	protein-coding	EnhA1	Enh	ReprPCWk	ReprPC	Repr2	Others	Repr2	Others	Repr2	Others	Quies	Quies	Quies	Quies	ReprPCWk	ReprPC	ReprPCWk	ReprPC	Quies	Quies	Quies	Quies	Quies	Quies	ReprPCWk	ReprPC	EnhWk	Enh	EnhWk	Enh	Quies	Quies	NA	1.51711	0.942631	Unspecific
chr1	17634493	17635340	intron	227	PADI4	protein-coding	EnhA1	Enh	ReprPCWk	ReprPC	Repr2	Others	Repr2	Others	Repr2	Others	Quies	Quies	Quies	Quies	ReprPCWk	ReprPC	ReprPCWk	ReprPC	ReprPCWk	ReprPC	EnhWk	Enh	Quies	Quies	ReprPCWk	ReprPC	EnhWk	Enh	EnhWk	Enh	EnhWk	Enh	NA	1.54542	0.960225	NA
chr1	17691839	17692226	Intergenic	-6658	PADI6	protein-coding	EnhA1	Enh	Quies	Quies	EnhWk	Enh	Quies	Quies	Quies	Quies	Quies	Quies	Quies	Quies	Quies	Quies	ReprPCWk	ReprPC	Quies	Quies	Quies	Quies	Quies	Quies	ReprPCWk	ReprPC	EnhWk	Enh	EnhWk	Enh	Quies	Quies	NA	1.07514	0.775549	NA
chr1	17724902	17725068	intron	26294	PADI6	protein-coding	EnhWk	Enh	Quies	Quies	Quies	Quies	Quies	Quies	Quies	Quies	Quies	Quies	Quies	Quies	Quies	Quies	Quies	Quies	Quies	Quies	TxWk	Tx	Quies	Quies	Quies	Quies	Quies	Quies	Quies	Quies	Quies	Quies	NA	0.566086	0.515273	Unspecific
chr1	17732479	17733054	TTS	32292	RCC2	protein-coding	Tx	Tx	Tx	Tx	TxElong	Tx	TxElong	Tx	TxElong	Tx	TxWk	Tx	TxWk	Tx	Tx	Tx	TxWk	Tx	EnhA2	Enh	TxWk	Tx	Quies	Quies	EnhWk	Enh	Tx	Tx	Tx	Tx	EnhG1	Enh	NA	1.4735	0.915539	NA
chr1	17746280	17746679	intron	18579	RCC2	protein-coding	Tx	Tx	Tx	Tx	TxElong	Tx	TxElong	Tx	Tx	Tx	Tx	Tx	Tx	Tx	Tx	Tx	Tx	Tx	Tx	Tx	EnhG1	Enh	Tx	Tx	TxWk	Tx	EnhG1	Enh	EnhG1	Enh	Tx	Tx	NA	1.19885	0.864787	NA
chr1	17757947	17758849	intron	6661	RCC2	protein-coding	EnhA1	Enh	EnhA1	Enh	EnhA1	Enh	EnhA1	Enh	EnhA1	Enh	TxWk	Tx	TxWk	Tx	EnhG1	Enh	TxWk	Tx	Tx	Tx	EnhA1	Enh	EnhWk	Enh	TxWk	Tx	EnhG1	Enh	EnhWk	Enh	EnhA1	Enh	NA	1.19885	0.864787	NA
chr1	17763943	17765344	intron	415	RCC2	protein-coding	TssA	Tss	TssA	Tss	TssA	Tss	TssA	Tss	TssA	Tss	TssA	Tss	TssA	Tss	TssA	Tss	TssA	Tss	TssA	Tss	TssA	Tss	TssA	Tss	TssA	Tss	TssA2	Tss	TssA1	Tss	TssFlnk	Tss	NA	0.566086	0.515273	NA
chr1	17766007	17766588	promoter-TSS	-48	RCC2	protein-coding	TssA	Tss	TssA	Tss	TssA	Tss	TssA	Tss	TssA	Tss	TssA	Tss	TssA	Tss	TssA	Tss	TssA	Tss	TssA	Tss	TssA	Tss	TssA	Tss	TssA	Tss	TssA2	Tss	TssA2	Tss	TssA	Tss	NA	0.450561	0.650022	NA
chr1	17791813	17792198	Intergenic	-25756	RCC2	protein-coding	Quies	Quies	Quies	Quies	Quies	Quies	Quies	Quies	Quies	Quies	Quies	Quies	Quies	Quies	Quies	Quies	Quies	Quies	Quies	Quies	Quies	Quies	Quies	Quies	Quies	Quies	Quies	Quies	Quies	Quies	Quies	Quies	Quies	0	1	Unspecific
chr1	17835951	17836256	Intergenic	-30226	ARHGEF10L	protein-coding	EnhWk	Enh	ReprPCWk	ReprPC	Quies	Quies	Quies	Quies	Quies	Quies	Quies	Quies	Quies	Quies	ReprPCWk	ReprPC	ReprPCWk	ReprPC	Quies	Quies	Quies	Quies	Quies	Quies	Quies	Quies	Quies	Quies	Quies	Quies	ReprPCWk	ReprPC	NA	0.566086	0.515273	NA
chr1	17862853	17863301	Intergenic	-3253	ARHGEF10L	protein-coding	EnhWk	Enh	EnhWk	Enh	EnhWk	Enh	EnhWk	Enh	EnhWk	Enh	ReprPCWk	ReprPC	ReprPCWk	ReprPC	ReprPCWk	ReprPC	ReprPCWk	ReprPC	ReprPCWk	ReprPC	EnhWk	Enh	ReprPCWk	ReprPC	ReprPCWk	ReprPC	ReprPCWk	ReprPC	Quies	Quies	ReprPCWk	ReprPC	NA	0.918428	0.835989	NA
chr1	17866065	17866576	promoter-TSS	-9	ARHGEF10L	protein-coding	TssBiv	Tss	TssBiv	Tss	TssBiv	Tss	TssBiv	Tss	TssBiv	Tss	ReprPCWk	ReprPC	ReprPCWk	ReprPC	ReprPC	ReprPC	ReprPCWk	ReprPC	ReprPC	ReprPC	ReprPC	ReprPC	ReprPC	ReprPC	ReprPCWk	ReprPC	ReprPC	ReprPC	ReprPC	ReprPC	TssBiv	Tss	NA	1.07756	0.980834	NA
chr1	17896282	17896524	intron	-10645	ARHGEF10L	protein-coding	EnhA1	Enh	Quies	Quies	Quies	Quies	Quies	Quies	Repr2	Others	Quies	Quies	Quies	Quies	Quies	Quies	Quies	Quies	Quies	Quies	Quies	Quies	Quies	Quies	Quies	Quies	Quies	Quies	Quies	Quies	Quies	Quies	NA	0.566086	0.515273	NA
chr1	17929638	17930259	intron	-14859	ARHGEF10L	protein-coding	EnhWk	Enh	Quies	Quies	Quies	Quies	Quies	Quies	Quies	Quies	Quies	Quies	Quies	Quies	ReprPCWk	ReprPC	Quies	Quies	Quies	Quies	Quies	Quies	Quies	Quies	Quies	Quies	Quies	Quies	Quies	Quies	Quies	Quies	NA	0.286836	0.413817	NA
chr1	17944632	17945132	promoter-TSS	74	ARHGEF10L	protein-coding	TssA	Tss	Quies	Quies	Quies	Quies	Quies	Quies	Quies	Quies	Quies	Quies	Quies	Quies	ReprPCWk	ReprPC	Quies	Quies	Quies	Quies	TxWk	Tx	Quies	Quies	Quies	Quies	Quies	Quies	Quies	Quies	TssFlnk	Tss	NA	0.566086	0.515273	NA
chr1	17956447	17957094	intron	11963	ARHGEF10L	protein-coding	EnhA1	Enh	EnhWk	Enh	EnhWk	Enh	TssWk	Tss	Quies	Quies	Quies	Quies	Quies	Quies	Quies	Quies	Quies	Quies	Quies	Quies	EnhA1	Enh	Quies	Quies	Quies	Quies	EnhWk	Enh	Quies	Quies	EnhA2	Enh	NA	1.19885	0.864787	NA
chr1	17962049	17962700	intron	17567	ARHGEF10L	protein-coding	EnhA1	Enh	EnhWk	Enh	EnhWk	Enh	EnhWk	Enh	EnhWk	Enh	Quies	Quies	Quies	Quies	Quies	Quies	Quies	Quies	Quies	Quies	EnhWk	Enh	Quies	Quies	Quies	Quies	EnhWk	Enh	Quies	Quies	EnhA1	Enh	NA	0.918428	0.835989	NA
chr1	17966957	17967201	intron	22271	ARHGEF10L	protein-coding	EnhG2	Enh	Quies	Quies	Quies	Quies	Quies	Quies	Quies	Quies	Quies	Quies	Quies	Quies	Quies	Quies	Quies	Quies	Quies	Quies	EnhWk	Enh	Quies	Quies	Quies	Quies	TxWk	Tx	Quies	Quies	TxWk	Tx	NA	0.836988	0.603759	NA
chr1	17985429	17985625	intron	40719	ARHGEF10L	protein-coding	EnhG2	Enh	Quies	Quies	Quies	Quies	Quies	Quies	Quies	Quies	Quies	Quies	Quies	Quies	Quies	Quies	Quies	Quies	Quies	Quies	Quies	Quies	Quies	Quies	Quies	Quies	Quies	Quies	Quies	Quies	TxWk	Tx	NA	0.286836	0.413817	NA
chr1	18285167	18285466	Intergenic	-106834	LINC01654	ncRNA	EnhWk	Enh	ReprPCWk	ReprPC	Quies	Quies	EnhWk	Enh	Quies	Quies	Quies	Quies	Quies	Quies	ReprPCWk	ReprPC	Quies	Quies	Quies	Quies	Quies	Quies	EnhWk	Enh	Quies	Quies	Quies	Quies	Quies	Quies	Quies	Quies	NA	0.823959	0.75	NA
chr1	18396541	18396791	intron	4515	LINC01654	ncRNA	Quies	Quies	Quies	Quies	Quies	Quies	Quies	Quies	Quies	Quies	EnhWk	Enh	Quies	Quies	EnhWk	Enh	Quies	Quies	Quies	Quies	Quies	Quies	TxWk	Tx	Quies	Quies	Quies	Quies	Quies	Quies	Quies	Quies	NA	0.566086	0.515273	NA
chr1	18487011	18487376	intron	52954	IGSF21	protein-coding	EnhA1	Enh	Quies	Quies	Quies	Quies	Repr2	Others	Quies	Quies	Quies	Quies	Quies	Quies	Quies	Quies	Quies	Quies	Quies	Quies	Quies	Quies	Quies	Quies	Quies	Quies	Quies	Quies	Quies	Quies	Quies	Quies	NA	0.566086	0.515273	NA
chr1	18504647	18504871	intron	70519	IGSF21	protein-coding	EnhWk	Enh	Quies	Quies	Quies	Quies	Quies	Quies	TssBiv	Tss	Quies	Quies	Quies	Quies	ReprPCWk	ReprPC	ReprPCWk	ReprPC	Quies	Quies	Quies	Quies	Quies	Quies	ReprPCWk	ReprPC	Quies	Quies	Quies	Quies	Quies	Quies	NA	0.836988	0.603759	NA
chr1	18745651	18745972	Intergenic	-61612	KLHDC7A	protein-coding	Quies	Quies	Quies	Quies	Quies	Quies	Quies	Quies	Quies	Quies	Quies	Quies	Quies	Quies	Quies	Quies	ReprPCWk	ReprPC	Quies	Quies	Quies	Quies	Quies	Quies	Quies	Quies	Quies	Quies	Quies	Quies	Quies	Quies	Quies	0	1	NA
chr1	18748736	18749195	Intergenic	-58458	KLHDC7A	protein-coding	Quies	Quies	Quies	Quies	Quies	Quies	Repr2	Others	Quies	Quies	Quies	Quies	Quies	Quies	Quies	Quies	ReprPCWk	ReprPC	Quies	Quies	Quies	Quies	Quies	Quies	Quies	Quies	Quies	Quies	Quies	Quies	Quies	Quies	NA	0.286836	0.413817	NA
chr1	18805937	18806419	Intergenic	-1246	KLHDC7A	protein-coding	ReprPCWk	ReprPC	ReprPCWk	ReprPC	Repr2	Others	Quies	Quies	Repr2	Others	Quies	Quies	Quies	Quies	ReprPCWk	ReprPC	ReprPCWk	ReprPC	Quies	Quies	Quies	Quies	Quies	Quies	Quies	Quies	Quies	Quies	Quies	Quies	ReprPCWk	ReprPC	NA	0.867563	0.78969	NA
chr1	19154786	19155003	Intergenic	31260	TAS1R2	protein-coding	ReprPCWk	ReprPC	ReprPCWk	ReprPC	Repr2	Others	Quies	Quies	Quies	Quies	Quies	Quies	Quies	Quies	ReprPCWk	ReprPC	ReprPCWk	ReprPC	ReprPCWk	ReprPC	EnhWk	Enh	Quies	Quies	Quies	Quies	Quies	Quies	Quies	Quies	ReprPCWk	ReprPC	NA	0.983088	0.709148	NA
chr1	19201712	19202061	exon	7882	MIR4695	ncRNA	TxWk	Tx	TxWk	Tx	Quies	Quies	TxWk	Tx	TxWk	Tx	Quies	Quies	Quies	Quies	Quies	Quies	Quies	Quies	Quies	Quies	TxWk	Tx	Quies	Quies	Quies	Quies	Quies	Quies	TxWk	Tx	TxWk	Tx	NA	0.693147	1	NA
chr1	19210603	19211017	intron	-1041	MIR4695	ncRNA	Tx	Tx	TxWk	Tx	TxWk	Tx	Quies	Quies	TxWk	Tx	Quies	Quies	Quies	Quies	Quies	Quies	Quies	Quies	Quies	Quies	TxWk	Tx	Quies	Quies	Quies	Quies	Quies	Quies	TxWk	Tx	TxWk	Tx	NA	0.918428	0.835989	NA
chr1	19228845	19229739	promoter-TSS	1	ALDH4A1	protein-coding	TssA	Tss	TssA	Tss	TssA	Tss	TssA	Tss	TssA	Tss	TssA	Tss	TssA	Tss	TssA	Tss	TssA	Tss	TssA	Tss	TssA	Tss	TssA	Tss	TssA	Tss	TssA2	Tss	TssA1	Tss	TssFlnk	Tss	NA	0.566086	0.515273	NA
chr1	19233569	19233912	3'UTR	-4448	ALDH4A1	protein-coding	EnhA1	Enh	EnhA1	Enh	EnhWk	Enh	EnhWk	Enh	EnhWk	Enh	TxWk	Tx	TxWk	Tx	EnhA1	Enh	EnhG1	Enh	EnhG1	Enh	EnhG1	Enh	TxWk	Tx	EnhWk	Enh	EnhWk	Enh	EnhWk	Enh	TxWk	Tx	NA	1.19885	0.864787	NA
chr1	19234386	19234791	3'UTR	-5296	ALDH4A1	protein-coding	EnhA1	Enh	EnhA1	Enh	EnhA1	Enh	Tx	Tx	TssWk	Tss	TxWk	Tx	TxWk	Tx	EnhG2	Enh	EnhG1	Enh	EnhG1	Enh	EnhG1	Enh	TxWk	Tx	EnhG1	Enh	EnhA1	Enh	EnhWk	Enh	EnhG1	Enh	NA	1.63263	0.911189	NA
chr1	19239532	19239996	intron	-10471	ALDH4A1	protein-coding	EnhWk	Enh	EnhWk	Enh	EnhWk	Enh	TxElong	Tx	EnhWk	Enh	EnhWk	Enh	TxWk	Tx	EnhG2	Enh	EnhG1	Enh	EnhG1	Enh	EnhG1	Enh	EnhG1	Enh	TxWk	Tx	TxWk	Tx	EnhWk	Enh	Tx	Tx	NA	1.19885	0.864787	NA
chr1	19252905	19254430	intron	-24375	ALDH4A1	protein-coding	EnhA1	Enh	EnhA1	Enh	EnhA1	Enh	TssWk	Tss	EnhA1	Enh	TssFlnkU	Tss	EnhA1	Enh	EnhA1	Enh	EnhA1	Enh	TssA	Tss	EnhA1	Enh	TssA	Tss	TssA	Tss	EnhWk	Enh	EnhWk	Enh	EnhA1	Enh	NA	1.35798	0.843759	NA
chr1	19274830	19275363	intron	7729	IFFO2	protein-coding	EnhBiv	Enh	EnhA1	Enh	EnhA1	Enh	EnhA1	Enh	EnhWk	Enh	TssFlnkU	Tss	TssFlnkU	Tss	TssFlnkU	Tss	TssFlnkU	Tss	TssFlnkU	Tss	EnhA1	Enh	EnhA1	Enh	TssFlnkU	Tss	EnhWk	Enh	EnhWk	Enh	EnhA1	Enh	NA	1.265	0.912506	CD3
chr1	19278060	19278892	intron	4350	IFFO2	protein-coding	EnhA1	Enh	EnhA1	Enh	EnhA1	Enh	EnhA1	Enh	EnhA1	Enh	TssFlnkU	Tss	TssFlnkU	Tss	TssFlnkU	Tss	EnhA1	Enh	TssA	Tss	EnhA1	Enh	EnhA1	Enh	EnhA1	Enh	EnhWk	Enh	EnhWk	Enh	EnhWk	Enh	NA	0.867563	0.78969	NA
chr1	19282012	19283809	promoter-TSS	-85	IFFO2	protein-coding	TssBiv	Tss	TssBiv	Tss	TssA	Tss	TssA	Tss	TssWk	Tss	TssA	Tss	TssA	Tss	TssA	Tss	TssA	Tss	TssA	Tss	TssA	Tss	TssA	Tss	TssA	Tss	TssA1	Tss	TssA1	Tss	TssA	Tss	NA	1.11874	0.807003	CD3
chr1	19337509	19337958	Intergenic	-54908	IFFO2	protein-coding	EnhWk	Enh	Quies	Quies	Repr2	Others	TssBiv	Tss	Repr2	Others	EnhWk	Enh	TssFlnkD	Tss	EnhA1	Enh	EnhA1	Enh	TssFlnkD	Tss	EnhWk	Enh	EnhWk	Enh	EnhWk	Enh	Quies	Quies	Quies	Quies	EnhWk	Enh	NA	1.42413	0.884862	CD3
chr1	19371779	19372185	Intergenic	-89156	IFFO2	protein-coding	ReprPCWk	ReprPC	ReprPCWk	ReprPC	Quies	Quies	Repr2	Others	Quies	Quies	Quies	Quies	Quies	Quies	ReprPCWk	ReprPC	ReprPCWk	ReprPC	ReprPCWk	ReprPC	EnhBiv	Enh	EnhWk	Enh	ReprPCWk	ReprPC	ReprPCWk	ReprPC	Quies	Quies	ReprPCWk	ReprPC	NA	1.35221	0.840175	NA
chr1	19400873	19401731	3'UTR	-118476	IFFO2	protein-coding	Tx	Tx	Tx	Tx	TxElong	Tx	TxElong	Tx	TxElong	Tx	EnhWk	Enh	EnhA1	Enh	EnhG2	Enh	EnhG1	Enh	EnhA1	Enh	EnhG1	Enh	EnhA1	Enh	EnhWk	Enh	Tx	Tx	EnhG1	Enh	EnhG1	Enh	NA	1.58903	0.987318	Lymphoid
chr1	19407857	19408491	intron	-125348	IFFO2	protein-coding	EnhA1	Enh	Tx	Tx	TxElong	Tx	TxElong	Tx	TxElong	Tx	Tx	Tx	Tx	Tx	Tx	Tx	Tx	Tx	Tx	Tx	Tx	Tx	Tx	Tx	EnhG1	Enh	EnhG1	Enh	EnhG1	Enh	Tx	Tx	NA	1.265	0.912506	NA
chr1	19450518	19450897	intron	86038	UBR4	protein-coding	Tx	Tx	Tx	Tx	TxElong	Tx	TxElong	Tx	TxElong	Tx	EnhG1	Enh	EnhA1	Enh	EnhG2	Enh	EnhG1	Enh	EnhG1	Enh	EnhG2	Enh	EnhA1	Enh	EnhG1	Enh	Tx	Tx	EnhG1	Enh	EnhG1	Enh	NA	1.54542	0.960225	Unspecific
chr1	19464923	19465091	intron	71739	UBR4	protein-coding	Tx	Tx	Tx	Tx	TxElong	Tx	TxElong	Tx	TxElong	Tx	Tx	Tx	Tx	Tx	Tx	Tx	Tx	Tx	Tx	Tx	Tx	Tx	Tx	Tx	Tx	Tx	Tx	Tx	Tx	Tx	Tx	Tx	NA	0.562335	0.811278	NA
chr1	19536117	19537346	promoter-TSS	14	UBR4	protein-coding	TssA	Tss	TssA	Tss	TssA	Tss	TssA	Tss	TssA	Tss	TssA	Tss	TssA	Tss	TssA	Tss	TssA	Tss	TssA	Tss	TssA	Tss	TssA	Tss	TssA	Tss	TssA2	Tss	TssA2	Tss	TssA	Tss	NA	0.450561	0.650022	NA
chr1	19567831	19568163	TTS	10056	EMC1	protein-coding	Tx	Tx	Tx	Tx	TxElong	Tx	TxElong	Tx	Tx	Tx	Tx	Tx	Tx	Tx	Tx	Tx	Tx	Tx	Tx	Tx	Tx	Tx	Tx	Tx	Tx	Tx	Tx	Tx	Tx	Tx	Tx	Tx	NA	0.450561	0.650022	CD4T
chr1	19577795	19578643	promoter-TSS	144	MRTO4	protein-coding	TssA	Tss	TssA	Tss	TssA	Tss	TssA	Tss	TssA	Tss	TssA	Tss	TssA	Tss	TssA	Tss	EnhG2	Enh	TssA	Tss	TssA	Tss	TssA	Tss	TssA	Tss	TssA2	Tss	TssA1	Tss	TssFlnkU	Tss	NA	0.566086	0.515273	Unspecific
chr1	19614952	19615635	promoter-TSS	-14	AKR7A3	protein-coding	TssBiv	Tss	EnhWk	Enh	TssWk	Tss	TssWk	Tss	TssBiv	Tss	EnhWk	Enh	EnhWk	Enh	EnhWk	Enh	TssFlnk	Tss	TssBiv	Tss	EnhWk	Enh	EnhBiv	Enh	TssFlnk	Tss	EnhWk	Enh	EnhWk	Enh	TssBiv	Tss	NA	1.35798	0.843759	NA
chr1	19638195	19639320	promoter-TSS	18	PQLC2	protein-coding	TssA	Tss	TssA	Tss	TssA	Tss	TssA	Tss	TssA	Tss	TssA	Tss	TssA	Tss	TssA	Tss	TssA	Tss	TssA	Tss	TssA	Tss	TssA	Tss	TssA	Tss	TssA2	Tss	TssA1	Tss	TssA	Tss	NA	0.566086	0.515273	NA
chr1	19652145	19652633	intron	13649	PQLC2	protein-coding	Tx	Tx	Tx	Tx	TxElong	Tx	Tx	Tx	TxElong	Tx	Quies	Quies	TxWk	Tx	TxWk	Tx	TxWk	Tx	TxWk	Tx	Tx	Tx	Quies	Quies	TxWk	Tx	EnhG1	Enh	EnhG1	Enh	Tx	Tx	NA	1.56071	0.969724	NA
chr1	19668039	19668409	intron	29484	PQLC2	protein-coding	Tx	Tx	Tx	Tx	TxElong	Tx	TxElong	Tx	TxWk	Tx	TxWk	Tx	TxWk	Tx	EnhG1	Enh	EnhG1	Enh	Tx	Tx	Tx	Tx	TxWk	Tx	Tx	Tx	TxWk	Tx	Tx	Tx	Tx	Tx	NA	1.02818	0.935893	NA
chr1	19674206	19674543	intron	35635	PQLC2	protein-coding	EnhA1	Enh	Tx	Tx	TxElong	Tx	TxElong	Tx	TxElong	Tx	TxWk	Tx	EnhA2	Enh	Tx	Tx	Tx	Tx	Tx	Tx	EnhG1	Enh	TxWk	Tx	TxWk	Tx	TxWk	Tx	EnhWk	Enh	EnhG1	Enh	NA	1.74816	0.898374	NA
chr1	19696979	19697308	intron	58404	PQLC2	protein-coding	EnhG1	Enh	Tx	Tx	TxElong	Tx	TxElong	Tx	TxElong	Tx	TxWk	Tx	TxWk	Tx	Tx	Tx	TxWk	Tx	Tx	Tx	TxWk	Tx	TxWk	Tx	TxWk	Tx	EnhWk	Enh	EnhG1	Enh	EnhG1	Enh	NA	1.42413	0.884862	NA
chr1	19717338	19718262	intron	79060	PQLC2	protein-coding	EnhA1	Enh	TssA	Tss	EnhA1	Enh	EnhA1	Enh	EnhA1	Enh	TssFlnkU	Tss	TssFlnkU	Tss	EnhA1	Enh	TssFlnkU	Tss	TssA	Tss	EnhA1	Enh	EnhWk	Enh	EnhA1	Enh	EnhA1	Enh	EnhWk	Enh	EnhWk	Enh	NA	1.11874	0.807003	NA
chr1	19775444	19775821	5'UTR	35568	CAPZB	protein-coding	EnhA1	Enh	EnhG1	Enh	Tx	Tx	Tx	Tx	EnhA2	Enh	EnhWk	Enh	EnhG1	Enh	EnhG2	Enh	EnhG2	Enh	EnhG1	Enh	EnhG1	Enh	EnhWk	Enh	EnhWk	Enh	EnhWk	Enh	EnhG1	Enh	EnhG1	Enh	NA	1.44519	0.897944	Lymphoid
chr1	19789523	19790249	intron	21315	CAPZB	protein-coding	EnhWk	Enh	EnhA1	Enh	EnhA1	Enh	EnhA1	Enh	EnhA1	Enh	EnhA1	Enh	EnhA1	Enh	TssFlnkU	Tss	EnhA1	Enh	TssFlnkU	Tss	EnhA1	Enh	TssA	Tss	TssFlnkU	Tss	EnhWk	Enh	EnhWk	Enh	EnhA1	Enh	NA	1.07514	0.775549	Lymphoid
chr1	19792825	19793004	intron	18286	CAPZB	protein-coding	TxWk	Tx	EnhG1	Enh	Tx	Tx	Tx	Tx	TxElong	Tx	TssFlnkD	Tss	EnhWk	Enh	EnhA1	Enh	EnhA1	Enh	EnhG2	Enh	EnhWk	Enh	EnhWk	Enh	EnhWk	Enh	TxWk	Tx	EnhG1	Enh	EnhG1	Enh	NA	1.67623	0.935525	NA
chr1	19794934	19795493	intron	15987	CAPZB	protein-coding	EnhA1	Enh	EnhA1	Enh	EnhA1	Enh	EnhA1	Enh	EnhA1	Enh	EnhA1	Enh	EnhA1	Enh	EnhA1	Enh	EnhA1	Enh	EnhA1	Enh	EnhA1	Enh	EnhA1	Enh	EnhA1	Enh	EnhWk	Enh	EnhA1	Enh	EnhA1	Enh	NA	0.286836	0.413817	NA
chr1	19795756	19796286	intron	15180	CAPZB	protein-coding	EnhA1	Enh	EnhA1	Enh	EnhA1	Enh	EnhA1	Enh	EnhA1	Enh	EnhWk	Enh	EnhA1	Enh	EnhA1	Enh	TssFlnkU	Tss	EnhA1	Enh	EnhA1	Enh	EnhA1	Enh	EnhA1	Enh	EnhWk	Enh	EnhA1	Enh	EnhA2	Enh	NA	0.450561	0.650022	NA
chr1	19803043	19805132	intron	7113	CAPZB	protein-coding	EnhA1	Enh	EnhA1	Enh	EnhA1	Enh	EnhA1	Enh	EnhA1	Enh	EnhWk	Enh	EnhWk	Enh	EnhG2	Enh	EnhA1	Enh	EnhG2	Enh	EnhA1	Enh	EnhA1	Enh	EnhA1	Enh	EnhWk	Enh	EnhA1	Enh	EnhA1	Enh	NA	0.562335	0.811278	NA
chr1	19811479	19812816	promoter-TSS	-13	CAPZB	protein-coding	TssA	Tss	TssA	Tss	TssA	Tss	TssA	Tss	TssA	Tss	TssA	Tss	TssA	Tss	TssA	Tss	TssA	Tss	TssA	Tss	TssA	Tss	TssA	Tss	TssA	Tss	TssA2	Tss	TssA2	Tss	TssA	Tss	NA	0.450561	0.650022	Th
chr1	19831597	19832666	Intergenic	-19997	CAPZB	protein-coding	EnhA1	Enh	EnhA1	Enh	TssWk	Tss	TssWk	Tss	TssWk	Tss	Quies	Quies	Quies	Quies	Quies	Quies	Quies	Quies	ReprPCWk	ReprPC	EnhA1	Enh	Quies	Quies	Quies	Quies	EnhWk	Enh	EnhWk	Enh	Quies	Quies	NA	1.35798	0.979574	NA
chr1	19835301	19835733	Intergenic	-23382	CAPZB	protein-coding	EnhWk	Enh	EnhWk	Enh	EnhWk	Enh	TssWk	Tss	Repr2	Others	EnhWk	Enh	EnhWk	Enh	EnhWk	Enh	EnhWk	Enh	EnhWk	Enh	EnhWk	Enh	EnhWk	Enh	Quies	Quies	TxWk	Tx	EnhWk	Enh	Quies	Quies	NA	1.09861	0.682606	Treg
chr1	19837762	19837910	Intergenic	-25701	CAPZB	protein-coding	EnhWk	Enh	EnhWk	Enh	EnhWk	Enh	EnhWk	Enh	Quies	Quies	Quies	Quies	Quies	Quies	Quies	Quies	Quies	Quies	Quies	Quies	EnhWk	Enh	Quies	Quies	Quies	Quies	EnhWk	Enh	EnhWk	Enh	Quies	Quies	NA	0.679193	0.979869	NA
chr1	19908864	19909102	Intergenic	14343	LOC105378614	ncRNA	Quies	Quies	EnhWk	Enh	EnhWk	Enh	Quies	Quies	Quies	Quies	EnhWk	Enh	EnhWk	Enh	EnhWk	Enh	EnhWk	Enh	ReprPCWk	ReprPC	EnhWk	Enh	EnhWk	Enh	EnhWk	Enh	Quies	Quies	Quies	Quies	Quies	Quies	NA	0.679193	0.979869	NA
chr1	19923060	19924303	promoter-TSS	211	MINOS1	protein-coding	TssA	Tss	TssA	Tss	TssA	Tss	TssA	Tss	TssA	Tss	TssA	Tss	TssA	Tss	TssA	Tss	TssA	Tss	TssA	Tss	TssA	Tss	TssA	Tss	TssA	Tss	TssA2	Tss	TssA2	Tss	TssA	Tss	NA	0.450561	0.650022	NA
chr1	19926797	19927009	intron	3432	MINOS1	protein-coding	TxWk	Tx	EnhG1	Enh	EnhWk	Enh	EnhWk	Enh	TxWk	Tx	EnhA1	Enh	EnhA1	Enh	TssFlnkU	Tss	EnhA1	Enh	EnhA1	Enh	EnhA1	Enh	EnhA1	Enh	EnhWk	Enh	EnhG1	Enh	EnhG1	Enh	EnhA1	Enh	NA	1.35798	0.979574	NA
chr1	19933347	19933548	promoter-TSS	-853	RPS14P3	pseudo	TxWk	Tx	TxWk	Tx	TxWk	Tx	TxWk	Tx	TxWk	Tx	EnhWk	Enh	EnhA1	Enh	EnhA1	Enh	EnhA1	Enh	EnhWk	Enh	EnhWk	Enh	EnhWk	Enh	EnhWk	Enh	EnhWk	Enh	EnhWk	Enh	EnhWk	Enh	NA	0.918428	0.835989	NA
chr1	19970275	19971629	promoter-TSS	285	NBL1	protein-coding	TssBiv	Tss	TssBiv	Tss	TssBiv	Tss	TssBiv	Tss	TssBiv	Tss	TssA	Tss	TssA	Tss	TssA	Tss	TssA	Tss	TssBiv	Tss	TssBiv	Tss	TssA	Tss	TssFlnk	Tss	ReprPC	ReprPC	TssA1	Tss	TssBiv	Tss	NA	1.31437	0.816666	NA
chr1	19980112	19980502	intron	6203	NBL1	protein-coding	ReprPCWk	ReprPC	EnhWk	Enh	EnhWk	Enh	Quies	Quies	EnhWk	Enh	EnhWk	Enh	EnhWk	Enh	EnhWk	Enh	EnhWk	Enh	EnhWk	Enh	EnhWk	Enh	EnhWk	Enh	Quies	Quies	Quies	Quies	Quies	Quies	EnhWk	Enh	NA	0.887694	0.808014	NA
chr1	19986255	19986722	Intergenic	-5291	HTR6	protein-coding	ReprPCWk	ReprPC	EnhWk	Enh	TssBiv	Tss	EnhWk	Enh	EnhWk	Enh	EnhWk	Enh	EnhWk	Enh	EnhWk	Enh	EnhWk	Enh	ReprPCWk	ReprPC	EnhBiv	Enh	EnhWk	Enh	EnhWk	Enh	Quies	Quies	Quies	Quies	EnhWk	Enh	NA	1.23427	0.766894	CD4T
chr1	19988193	19988487	Intergenic	-3440	HTR6	protein-coding	ReprPC	ReprPC	EnhWk	Enh	Repr2	Others	Quies	Quies	Repr2	Others	EnhWk	Enh	EnhWk	Enh	EnhWk	Enh	EnhWk	Enh	ReprPCWk	ReprPC	EnhBiv	Enh	EnhWk	Enh	EnhWk	Enh	Quies	Quies	Quies	Quies	ReprPCWk	ReprPC	NA	1.42413	0.884862	NA
chr1	19990964	19991791	promoter-TSS	-402	HTR6	protein-coding	EnhBiv	Enh	EnhBiv	Enh	TssBiv	Tss	TssBiv	Tss	TssBiv	Tss	TssFlnk	Tss	EnhWk	Enh	TssBiv	Tss	TssFlnk	Tss	TssBiv	Tss	EnhBiv	Enh	EnhBiv	Enh	TssBiv	Tss	ReprPC	ReprPC	ReprPC	ReprPC	TssBiv	Tss	NA	1.44519	0.897944	CD4T
chr1	20014378	20015345	intron	23082	HTR6	protein-coding	Tx	Tx	Tx	Tx	TxElong	Tx	TxElong	Tx	TxElong	Tx	EnhA1	Enh	EnhA1	Enh	EnhA1	Enh	EnhA1	Enh	EnhA1	Enh	EnhA1	Enh	EnhA1	Enh	EnhA1	Enh	Quies	Quies	Quies	Quies	EnhG1	Enh	NA	1.30861	0.943959	CD4T
chr1	20042096	20042508	intron	50522	HTR6	protein-coding	TxWk	Tx	TxWk	Tx	TxWk	Tx	TxWk	Tx	EnhWk	Enh	TxWk	Tx	EnhWk	Enh	TxWk	Tx	EnhWk	Enh	EnhWk	Enh	EnhWk	Enh	EnhWk	Enh	TxWk	Tx	Quies	Quies	Quies	Quies	TxWk	Tx	NA	1.0114	0.92062	NA
chr1	20125881	20127135	promoter-TSS	-98	TMCO4	protein-coding	TssA	Tss	TssA	Tss	TssA	Tss	TssA	Tss	TssA	Tss	TssA	Tss	TssA	Tss	TssA	Tss	TssA	Tss	TssA	Tss	TssA	Tss	TssA	Tss	TssA	Tss	TssA2	Tss	TssA1	Tss	TssA	Tss	NA	0.566086	0.515273	NA
chr1	20208537	20209474	5'UTR	118	OTUD3	protein-coding	TssA	Tss	TssA	Tss	TssA	Tss	TssA	Tss	TssA	Tss	TssA	Tss	TssA	Tss	TssA	Tss	TssA	Tss	TssA	Tss	TssA	Tss	TssA	Tss	TssA	Tss	TssA2	Tss	TssA1	Tss	EnhA2	Enh	NA	0.566086	0.515273	NA
chr1	20385098	20385301	Intergenic	-11501	PLA2G5	protein-coding	EnhWk	Enh	EnhWk	Enh	TssWk	Tss	EnhWk	Enh	EnhWk	Enh	EnhWk	Enh	EnhWk	Enh	EnhWk	Enh	Quies	Quies	Quies	Quies	EnhWk	Enh	EnhWk	Enh	EnhWk	Enh	Quies	Quies	Quies	Quies	EnhWk	Enh	NA	0.721464	0.656705	NA
chr1	20386500	20386722	Intergenic	-10090	PLA2G5	protein-coding	EnhWk	Enh	EnhWk	Enh	EnhWk	Enh	EnhWk	Enh	EnhWk	Enh	EnhWk	Enh	EnhWk	Enh	EnhWk	Enh	Quies	Quies	Quies	Quies	EnhWk	Enh	EnhWk	Enh	EnhWk	Enh	Quies	Quies	Quies	Quies	EnhWk	Enh	NA	0.450561	0.650022	NA
chr1	20404787	20405042	intron	8214	PLA2G5	protein-coding	ReprPC	ReprPC	EnhA1	Enh	EnhA1	Enh	EnhA1	Enh	EnhWk	Enh	Quies	Quies	Quies	Quies	EnhWk	Enh	ReprPCWk	ReprPC	ReprPCWk	ReprPC	ReprPCWk	ReprPC	Quies	Quies	Quies	Quies	Quies	Quies	ReprPCWk	ReprPC	ReprPCWk	ReprPC	NA	1.42413	0.884862	NA
chr1	20407449	20407758	intron	10903	PLA2G5	protein-coding	EnhBiv	Enh	EnhWk	Enh	EnhA1	Enh	EnhWk	Enh	EnhWk	Enh	Quies	Quies	Quies	Quies	EnhWk	Enh	EnhWk	Enh	ReprPCWk	ReprPC	EnhWk	Enh	EnhWk	Enh	Quies	Quies	Quies	Quies	EnhWk	Enh	EnhBiv	Enh	NA	1.12693	0.812907	NA
chr1	20478575	20479244	Intergenic	13087	PLA2G2F	protein-coding	EnhWk	Enh	EnhWk	Enh	EnhWk	Enh	TssWk	Tss	EnhA1	Enh	TssFlnk	Tss	EnhWk	Enh	EnhWk	Enh	EnhWk	Enh	EnhWk	Enh	EnhWk	Enh	EnhWk	Enh	ReprPCWk	ReprPC	Quies	Quies	Quies	Quies	EnhWk	Enh	NA	1.4735	0.822377	CD14
chr1	20479703	20480635	Intergenic	14346	PLA2G2F	protein-coding	EnhA1	Enh	TxWk	Tx	TxWk	Tx	Quies	Quies	Quies	Quies	TxWk	Tx	TxWk	Tx	TxWk	Tx	EnhWk	Enh	TxWk	Tx	EnhWk	Enh	TxWk	Tx	EnhWk	Enh	Quies	Quies	Quies	Quies	TxWk	Tx	NA	1.23668	0.89208	CD14
chr1	20498011	20498302	intron	5700	PLA2G2C	protein-coding	EnhWk	Enh	EnhA1	Enh	EnhA2	Enh	EnhWk	Enh	EnhWk	Enh	EnhWk	Enh	EnhWk	Enh	EnhA1	Enh	EnhA1	Enh	Quies	Quies	EnhWk	Enh	EnhWk	Enh	EnhWk	Enh	Quies	Quies	Quies	Quies	Quies	Quies	NA	0.983088	0.709148	NA
chr1	20511746	20513091	promoter-TSS	-152	UBXN10	protein-coding	TssBiv	Tss	EnhWk	Enh	TssWk	Tss	TssWk	Tss	TssBiv	Tss	TssA	Tss	TssA	Tss	TssA	Tss	EnhA1	Enh	TssFlnk	Tss	EnhA1	Enh	EnhA1	Enh	TssA	Tss	EnhWk	Enh	ReprPC	ReprPC	TssBiv	Tss	NA	1.74816	0.975664	NA
chr1	20539275	20539758	Intergenic	-26538	UBXN10-AS1	ncRNA	ReprPC	ReprPC	EnhBiv	Enh	TssWk	Tss	TssWk	Tss	TssBiv	Tss	TssFlnk	Tss	EnhBiv	Enh	EnhBiv	Enh	EnhBiv	Enh	TssBiv	Tss	EnhBiv	Enh	EnhWk	Enh	EnhWk	Enh	EnhWk	Enh	Quies	Quies	EnhBiv	Enh	NA	1.82008	0.935334	NA
chr1	20575399	20575905	Intergenic	-41760	VWA5B1	protein-coding	ReprPCWk	ReprPC	ReprPCWk	ReprPC	Repr2	Others	Quies	Quies	Repr2	Others	EnhWk	Enh	EnhA1	Enh	EnhA1	Enh	EnhA1	Enh	EnhWk	Enh	EnhA1	Enh	EnhA1	Enh	EnhWk	Enh	Quies	Quies	Quies	Quies	EnhWk	Enh	NA	1.58903	0.987318	NA
chr1	20649504	20649978	intron	32329	VWA5B1	protein-coding	ReprPCWk	ReprPC	Quies	Quies	Repr2	Others	EnhWk	Enh	Repr2	Others	TssA	Tss	TssA	Tss	TssA	Tss	TssA	Tss	TssA	Tss	EnhWk	Enh	EnhA2	Enh	TssFlnk	Tss	ReprPCWk	ReprPC	Quies	Quies	TssFlnk	Tss	NA	1.90728	0.98015	NA
chr1	20669746	20670096	intron	52509	VWA5B1	protein-coding	ReprPC	ReprPC	EnhBiv	Enh	TssBiv	Tss	TssWk	Tss	TssBiv	Tss	EnhWk	Enh	Quies	Quies	EnhBiv	Enh	TssBiv	Tss	TssBiv	Tss	EnhBiv	Enh	ReprPCWk	ReprPC	ReprPCWk	ReprPC	ReprPCWk	ReprPC	ReprPCWk	ReprPC	TssBiv	Tss	NA	1.79176	0.920782	NA
chr1	20811831	20813367	5'UTR	129	CAMK2N1	protein-coding	EnhBiv	Enh	TssBiv	Tss	TssBiv	Tss	TssBiv	Tss	TssBiv	Tss	TssA	Tss	TssA	Tss	TssA	Tss	TssA	Tss	TssBiv	Tss	TssBiv	Tss	TssA	Tss	TssA	Tss	ReprPC	ReprPC	ReprPC	ReprPC	TssBiv	Tss	NA	1.23668	0.89208	NA
chr1	20820229	20820884	Intergenic	-7829	CAMK2N1	protein-coding	EnhWk	Enh	EnhWk	Enh	TssWk	Tss	TssWk	Tss	TssWk	Tss	EnhWk	Enh	EnhWk	Enh	EnhWk	Enh	EnhWk	Enh	EnhWk	Enh	EnhWk	Enh	EnhWk	Enh	EnhWk	Enh	TxWk	Tx	EnhWk	Enh	ReprPCWk	ReprPC	NA	0.823959	0.75	NA
chr1	20834058	20834942	exon	174	MUL1	protein-coding	TssA	Tss	TssA	Tss	TssA	Tss	TssA	Tss	TssA	Tss	TssA	Tss	TssA	Tss	TssA	Tss	TssA	Tss	TssA	Tss	TssA	Tss	TssA	Tss	TssA	Tss	TssA2	Tss	TssA1	Tss	TssA	Tss	NA	0.566086	0.515273	Unspecific
chr1	20901765	20902034	Intergenic	-13544	CDA	protein-coding	EnhWk	Enh	ReprPCWk	ReprPC	Repr2	Others	Repr2	Others	Quies	Quies	Quies	Quies	ReprPCWk	ReprPC	ReprPCWk	ReprPC	ReprPCWk	ReprPC	ReprPCWk	ReprPC	ReprPCWk	ReprPC	ReprPCWk	ReprPC	ReprPCWk	ReprPC	Quies	Quies	Quies	Quies	ReprPCWk	ReprPC	NA	1.23668	0.89208	CD14
chr1	20915171	20917270	intron	777	CDA	protein-coding	TssA	Tss	ReprPC	ReprPC	TssBiv	Tss	TssBiv	Tss	TssBiv	Tss	Quies	Quies	ReprPC	ReprPC	EnhBiv	Enh	EnhBiv	Enh	EnhBiv	Enh	EnhBiv	Enh	ReprPC	ReprPC	ReprPC	ReprPC	ReprPC	ReprPC	ReprPC	ReprPC	TssBiv	Tss	NA	1.31437	0.816666	Unspecific
chr1	20923875	20924358	intron	8673	CDA	protein-coding	EnhA1	Enh	ReprPCWk	ReprPC	Repr2	Others	Quies	Quies	Repr2	Others	Quies	Quies	Quies	Quies	ReprPCWk	ReprPC	Quies	Quies	ReprPCWk	ReprPC	ReprPCWk	ReprPC	Quies	Quies	Quies	Quies	Quies	Quies	EnhWk	Enh	EnhWk	Enh	NA	1.35798	0.843759	Unspecific
chr1	20959718	20961135	TTS	255	MIR6084	ncRNA	TssA	Tss	TssA	Tss	TssA	Tss	TssA	Tss	TssA	Tss	TssA	Tss	TssA	Tss	TssA	Tss	TssA	Tss	TssA	Tss	TssA	Tss	TssA	Tss	TssA	Tss	TssA2	Tss	TssA1	Tss	TssFlnk	Tss	NA	0.566086	0.515273	Unspecific
chr1	20987566	20988466	promoter-TSS	21	DDOST	protein-coding	TssA	Tss	TssA	Tss	TssA	Tss	TssA	Tss	TssA	Tss	TssA	Tss	TssA	Tss	TssA	Tss	TssA	Tss	TssA	Tss	TssA	Tss	TssA	Tss	TssA	Tss	TssA2	Tss	TssA2	Tss	TssA	Tss	NA	0.450561	0.650022	NA
chr1	21022869	21023750	intron	21200	KIF17	protein-coding	TssFlnkD	Tss	EnhWk	Enh	TssA	Tss	TssA	Tss	EnhWk	Enh	EnhWk	Enh	EnhWk	Enh	EnhWk	Enh	TssA	Tss	TssBiv	Tss	EnhWk	Enh	EnhWk	Enh	EnhWk	Enh	EnhWk	Enh	EnhWk	Enh	EnhWk	Enh	NA	0.721464	0.656705	NA
chr1	21043965	21044805	5'UTR	125	KIF17	protein-coding	EnhBiv	Enh	EnhBiv	Enh	TssWk	Tss	TssWk	Tss	TssBiv	Tss	EnhWk	Enh	TssFlnk	Tss	EnhWk	Enh	EnhWk	Enh	TssBiv	Tss	EnhBiv	Enh	EnhBiv	Enh	ReprPCWk	ReprPC	TssA1	Tss	EnhWk	Enh	TssBiv	Tss	NA	1.79176	0.920782	NA
chr1	21058035	21060132	promoter-TSS	49	SH2D5	protein-coding	TssBiv	Tss	TssBiv	Tss	TssWk	Tss	TssWk	Tss	TssWk	Tss	TssBiv	Tss	EnhWk	Enh	TssBiv	Tss	TssBiv	Tss	TssBiv	Tss	TssBiv	Tss	EnhWk	Enh	ReprPCWk	ReprPC	EnhWk	Enh	TssA1	Tss	TssBiv	Tss	NA	1.4735	0.915539	CD56
chr1	21112625	21114229	promoter-TSS	-246	HP1BP3	protein-coding	TssA	Tss	TssA	Tss	TssA	Tss	TssA	Tss	TssA	Tss	TssA	Tss	TssA	Tss	TssA	Tss	TssA	Tss	TssA	Tss	TssA	Tss	TssA	Tss	TssA	Tss	TssA2	Tss	TssA1	Tss	TssA	Tss	NA	0.566086	0.515273	NA
chr1	21148073	21148291	intron	-35001	HP1BP3	protein-coding	TxWk	Tx	Tx	Tx	TxElong	Tx	TxElong	Tx	TxElong	Tx	Quies	Quies	Quies	Quies	TxWk	Tx	TxWk	Tx	TxWk	Tx	Tx	Tx	TxWk	Tx	Quies	Quies	TxWk	Tx	Tx	Tx	TxWk	Tx	NA	1.38629	1	NA
chr1	21178285	21178676	intron	-65300	HP1BP3	protein-coding	EnhA2	Enh	Tx	Tx	TxElong	Tx	TxElong	Tx	TxElong	Tx	TxWk	Tx	TxWk	Tx	Tx	Tx	TxWk	Tx	TxWk	Tx	Tx	Tx	TxWk	Tx	TxWk	Tx	TxWk	Tx	Tx	Tx	Tx	Tx	NA	1.265	0.912506	CD56
chr1	21259128	21259461	intron	55630	MIR1256	ncRNA	EnhWk	Enh	EnhWk	Enh	TxWk	Tx	EnhWk	Enh	EnhA2	Enh	EnhWk	Enh	EnhWk	Enh	EnhA1	Enh	EnhWk	Enh	EnhWk	Enh	EnhA2	Enh	EnhWk	Enh	EnhWk	Enh	TxWk	Tx	EnhG1	Enh	Quies	Quies	NA	1.11874	0.807003	NA
chr1	21291279	21291626	intron	23472	MIR1256	ncRNA	EnhA1	Enh	EnhA1	Enh	EnhA1	Enh	EnhA2	Enh	EnhA1	Enh	Quies	Quies	Quies	Quies	TxWk	Tx	EnhWk	Enh	TxWk	Tx	EnhA1	Enh	Quies	Quies	Quies	Quies	TxWk	Tx	EnhG1	Enh	TxWk	Tx	NA	1.35221	0.840175	NA
chr1	21348798	21349354	intron	-34151	MIR1256	ncRNA	EnhWk	Enh	EnhWk	Enh	TssWk	Tss	TssA	Tss	TssA	Tss	TssFlnkU	Tss	EnhA1	Enh	EnhA1	Enh	EnhA1	Enh	TssA	Tss	TssA	Tss	EnhA1	Enh	TssA	Tss	EnhA1	Enh	EnhA1	Enh	EnhA1	Enh	NA	1.44519	0.897944	NA
chr1	21417448	21417808	intron	20248	EIF4G3	protein-coding	EnhA1	Enh	EnhWk	Enh	EnhWk	Enh	EnhA2	Enh	EnhA2	Enh	Quies	Quies	Quies	Quies	Quies	Quies	Quies	Quies	TxWk	Tx	TxWk	Tx	Quies	Quies	TxWk	Tx	TxWk	Tx	EnhWk	Enh	Quies	Quies	NA	1.54542	0.960225	CD56
chr1	21501938	21502247	intron	1288	EIF4G3	protein-coding	TssFlnkU	Tss	TssFlnkU	Tss	EnhA1	Enh	EnhA1	Enh	EnhA1	Enh	EnhA1	Enh	TssFlnkU	Tss	TssA	Tss	EnhG2	Enh	TssFlnkU	Tss	TssA	Tss	EnhA1	Enh	EnhA1	Enh	TssADistal	Tss	TssA1	Tss	TssFlnk	Tss	NA	1.31437	0.816666	NA
chr1	21502475	21503895	intron	196	EIF4G3	protein-coding	TssA	Tss	TssA	Tss	TssA	Tss	TssA	Tss	TssA	Tss	TssA	Tss	TssA	Tss	TssA	Tss	TssA	Tss	TssA	Tss	TssA	Tss	TssA	Tss	TssA	Tss	TssA2	Tss	TssA2	Tss	TssA	Tss	NA	0.450561	0.650022	NA
chr1	21510650	21511068	Intergenic	-7478	EIF4G3	protein-coding	EnhWk	Enh	EnhA1	Enh	EnhA1	Enh	EnhA2	Enh	EnhWk	Enh	Quies	Quies	Quies	Quies	Quies	Quies	Quies	Quies	Quies	Quies	EnhWk	Enh	Quies	Quies	Quies	Quies	Quies	Quies	TxWk	Tx	Quies	Quies	NA	1.42413	0.884862	NA
chr1	21558589	21558871	intron	47453	ECE1	protein-coding	Tx	Tx	Tx	Tx	TxElong	Tx	TxElong	Tx	TxElong	Tx	TxWk	Tx	TxWk	Tx	Tx	Tx	Tx	Tx	Tx	Tx	Tx	Tx	TxWk	Tx	TxWk	Tx	Tx	Tx	Tx	Tx	Tx	Tx	NA	1.07756	0.980834	NA
chr1	21581791	21582142	intron	24216	ECE1	protein-coding	Tx	Tx	EnhG1	Enh	EnhWk	Enh	Tx	Tx	TxElong	Tx	EnhG1	Enh	Tx	Tx	EnhG1	Enh	Tx	Tx	Tx	Tx	EnhG1	Enh	TxWk	Tx	Tx	Tx	TxWk	Tx	EnhG1	Enh	Tx	Tx	NA	1.44519	0.897944	NA
chr1	21588190	21588855	intron	17660	ECE1	protein-coding	EnhA1	Enh	Tx	Tx	Tx	Tx	TxElong	Tx	Tx	Tx	TxWk	Tx	EnhA2	Enh	EnhG1	Enh	EnhG1	Enh	Tx	Tx	EnhWk	Enh	TxWk	Tx	EnhA2	Enh	EnhA1	Enh	EnhA1	Enh	EnhG1	Enh	NA	1.70455	0.951328	NA
chr1	21596669	21597043	intron	9327	ECE1	protein-coding	Tx	Tx	EnhG1	Enh	Tx	Tx	Tx	Tx	Tx	Tx	EnhG1	Enh	EnhG1	Enh	EnhG1	Enh	EnhG1	Enh	EnhG1	Enh	Tx	Tx	EnhG1	Enh	EnhG1	Enh	EnhWk	Enh	EnhG1	Enh	Tx	Tx	NA	0.918428	0.835989	NA
chr1	21606550	21606784	promoter-TSS	-484	ECE1	protein-coding	EnhA1	Enh	EnhG2	Enh	EnhA1	Enh	EnhA1	Enh	Tx	Tx	EnhA1	Enh	TssFlnkU	Tss	TssFlnkU	Tss	TssFlnkU	Tss	TssFlnkU	Tss	EnhBiv	Enh	EnhWk	Enh	TssFlnkD	Tss	EnhWk	Enh	EnhWk	Enh	TssFlnkU	Tss	NA	1.74816	0.898374	NA
chr1	21611412	21611623	intron	5248	ECE1	protein-coding	EnhWk	Enh	EnhG1	Enh	EnhWk	Enh	Tx	Tx	EnhA2	Enh	TxWk	Tx	TxWk	Tx	EnhG1	Enh	Tx	Tx	Tx	Tx	EnhWk	Enh	EnhWk	Enh	TxWk	Tx	TxWk	Tx	EnhWk	Enh	TxWk	Tx	NA	1.35221	0.840175	NA
chr1	21616401	21617080	promoter-TSS	25	ECE1	protein-coding	TssFlnk	Tss	TssA	Tss	TssA	Tss	TssA	Tss	EnhA1	Enh	TssA	Tss	TssA	Tss	TssA	Tss	TssA	Tss	TssA	Tss	TssA	Tss	TssA	Tss	TssA	Tss	TssA1	Tss	EnhWk	Enh	TssA	Tss	NA	1.09861	0.682606	NA
chr1	21619584	21619823	promoter-TSS	-79	LOC100506801	ncRNA	EnhA1	Enh	TssFlnkU	Tss	EnhA1	Enh	TssA	Tss	EnhA1	Enh	TssFlnkU	Tss	TssFlnkU	Tss	TssFlnkU	Tss	TssFlnkU	Tss	TssFlnkU	Tss	EnhA1	Enh	TssFlnkU	Tss	TssA	Tss	TxWk	Tx	EnhWk	Enh	EnhA1	Enh	NA	1.44519	0.897944	NA
chr1	21620133	21621713	intron	1140	LOC100506801	ncRNA	EnhA1	Enh	TssA	Tss	EnhA1	Enh	EnhA1	Enh	EnhA1	Enh	EnhA1	Enh	EnhA1	Enh	TssA	Tss	EnhA1	Enh	TssA	Tss	EnhA1	Enh	TssFlnkU	Tss	EnhA2	Enh	EnhWk	Enh	EnhWk	Enh	EnhA1	Enh	NA	1.23427	0.766894	NA
chr1	21633897	21634353	intron	14342	LOC100506801	ncRNA	ReprPC	ReprPC	EnhWk	Enh	EnhWk	Enh	EnhWk	Enh	TxWk	Tx	EnhWk	Enh	EnhWk	Enh	EnhA1	Enh	EnhWk	Enh	EnhWk	Enh	EnhWk	Enh	EnhWk	Enh	EnhWk	Enh	EnhWk	Enh	EnhWk	Enh	EnhWk	Enh	NA	0.566086	0.515273	NA
chr1	21643768	21644126	intron	24164	LOC100506801	ncRNA	EnhA1	Enh	Tx	Tx	TxElong	Tx	TxElong	Tx	TxElong	Tx	TxWk	Tx	TxWk	Tx	Tx	Tx	Tx	Tx	TxWk	Tx	TxWk	Tx	TxWk	Tx	TxWk	Tx	TxWk	Tx	Tx	Tx	TxWk	Tx	NA	1.19885	0.864787	NA
chr1	21650847	21652071	intron	20575	ECE1	protein-coding	EnhA1	Enh	EnhA1	Enh	EnhA1	Enh	EnhA1	Enh	EnhA1	Enh	EnhA1	Enh	EnhA1	Enh	EnhA1	Enh	EnhA1	Enh	EnhA1	Enh	EnhA1	Enh	EnhA1	Enh	EnhWk	Enh	EnhA1	Enh	EnhA1	Enh	EnhA1	Enh	NA	0.286836	0.413817	NA
chr1	21660550	21661401	intron	11058	ECE1	protein-coding	EnhA1	Enh	EnhA1	Enh	EnhA1	Enh	EnhA1	Enh	EnhA1	Enh	EnhA1	Enh	EnhA1	Enh	TssFlnkU	Tss	TssFlnkU	Tss	TssFlnkU	Tss	EnhA1	Enh	EnhA1	Enh	TssFlnkU	Tss	EnhWk	Enh	EnhA1	Enh	EnhA2	Enh	NA	0.566086	0.515273	NA
chr1	21664337	21665070	intron	7330	ECE1	protein-coding	EnhA1	Enh	EnhWk	Enh	EnhWk	Enh	EnhWk	Enh	EnhA2	Enh	EnhWk	Enh	EnhWk	Enh	EnhA1	Enh	EnhWk	Enh	EnhWk	Enh	EnhWk	Enh	EnhWk	Enh	EnhWk	Enh	EnhWk	Enh	EnhWk	Enh	EnhWk	Enh	NA	0.566086	0.515273	NA
chr1	21670064	21670228	intron	1888	ECE1	protein-coding	EnhBiv	Enh	EnhA1	Enh	EnhWk	Enh	TssWk	Tss	EnhWk	Enh	TssFlnkD	Tss	TssFlnkD	Tss	TssFlnkU	Tss	TssFlnkU	Tss	TssFlnkU	Tss	EnhA1	Enh	EnhWk	Enh	TssFlnkD	Tss	EnhWk	Enh	EnhWk	Enh	EnhWk	Enh	NA	1.42413	0.884862	NA
chr1	21671445	21672513	promoter-TSS	55	ECE1	protein-coding	TssBiv	Tss	TssA	Tss	TssA	Tss	TssA	Tss	TssA	Tss	TssA	Tss	TssA	Tss	TssA	Tss	TssA	Tss	TssA	Tss	TssBiv	Tss	TssA	Tss	TssA	Tss	TssA1	Tss	TssA1	Tss	TssA	Tss	NA	0.867563	0.78969	NA
chr1	21694945	21695352	Intergenic	-23115	ECE1	protein-coding	ReprPCWk	ReprPC	EnhWk	Enh	EnhWk	Enh	EnhWk	Enh	EnhWk	Enh	EnhWk	Enh	EnhWk	Enh	EnhWk	Enh	EnhWk	Enh	Quies	Quies	EnhWk	Enh	EnhWk	Enh	EnhWk	Enh	EnhWk	Enh	EnhWk	Enh	EnhWk	Enh	NA	0.286836	0.413817	NA
chr1	21766282	21767198	non-coding	157	NBPF3	protein-coding	TssBiv	Tss	TssFlnk	Tss	TssWk	Tss	TssA	Tss	TssA	Tss	TssA	Tss	TssA	Tss	TssA	Tss	TssA	Tss	TssA	Tss	TssFlnk	Tss	TssA	Tss	TssA	Tss	ReprPC	ReprPC	TssA1	Tss	TssFlnk	Tss	NA	1.4735	0.822377	Unspecific
chr1	21780565	21780932	intron	14166	NBPF3	protein-coding	EnhWk	Enh	Quies	Quies	TxWk	Tx	TxWk	Tx	TxWk	Tx	Quies	Quies	Quies	Quies	TxWk	Tx	Quies	Quies	Quies	Quies	Quies	Quies	TxWk	Tx	TxWk	Tx	EnhWk	Enh	EnhWk	Enh	TxWk	Tx	NA	1.07756	0.980834	Unspecific
chr1	21835481	21836150	promoter-TSS	-35	ALPL	protein-coding	EnhBiv	Enh	TssBiv	Tss	TssBiv	Tss	TssWk	Tss	TssBiv	Tss	EnhBiv	Enh	EnhBiv	Enh	EnhBiv	Enh	EnhBiv	Enh	TssBiv	Tss	EnhBiv	Enh	EnhBiv	Enh	EnhBiv	Enh	TssA1	Tss	ReprPC	ReprPC	EnhBiv	Enh	NA	1.31437	0.816666	NA
chr1	21844509	21844821	intron	8814	ALPL	protein-coding	ReprPCWk	ReprPC	EnhA1	Enh	EnhA2	Enh	EnhA2	Enh	EnhWk	Enh	Quies	Quies	Quies	Quies	Quies	Quies	Quies	Quies	Quies	Quies	EnhA1	Enh	Quies	Quies	Quies	Quies	TxWk	Tx	Quies	Quies	Quies	Quies	NA	1.58326	0.883633	NA
chr1	21934319	21934604	intron	43886	RAP1GAP	protein-coding	EnhWk	Enh	EnhWk	Enh	TssWk	Tss	TssWk	Tss	TssWk	Tss	Quies	Quies	EnhA2	Enh	EnhWk	Enh	ReprPCWk	ReprPC	EnhWk	Enh	EnhWk	Enh	Quies	Quies	EnhA2	Enh	EnhG1	Enh	Quies	Quies	ReprPCWk	ReprPC	NA	1.54542	0.960225	NA
chr1	21948806	21949240	intron	29325	RAP1GAP	protein-coding	ReprPC	ReprPC	EnhBiv	Enh	TssBiv	Tss	TssBiv	Tss	TssBiv	Tss	ReprPCWk	ReprPC	Quies	Quies	EnhBiv	Enh	TssFlnk	Tss	ReprPCWk	ReprPC	EnhWk	Enh	ReprPCWk	ReprPC	TxWk	Tx	EnhG1	Enh	EnhWk	Enh	TssBiv	Tss	NA	1.9792	0.951796	NA
chr1	21978163	21978717	promoter-TSS	-92	RAP1GAP	protein-coding	ReprPC	ReprPC	TssBiv	Tss	TssBiv	Tss	TssWk	Tss	TssBiv	Tss	TssFlnkD	Tss	TssFlnkU	Tss	TssFlnk	Tss	TssFlnk	Tss	TssBiv	Tss	TssBiv	Tss	TssFlnk	Tss	TssFlnkD	Tss	TssA1	Tss	ReprPC	ReprPC	TssBiv	Tss	NA	1.79176	0.920782	NA
chr1	21985674	21986091	intron	-7535	RAP1GAP	protein-coding	ReprPC	ReprPC	EnhBiv	Enh	TssBiv	Tss	TssBiv	Tss	TssBiv	Tss	TssFlnkD	Tss	TssFlnkD	Tss	EnhWk	Enh	TssFlnkD	Tss	TssBiv	Tss	EnhBiv	Enh	EnhWk	Enh	TssFlnkD	Tss	TssA1	Tss	ReprPCWk	ReprPC	EnhBiv	Enh	NA	1.82008	0.935334	NA
chr1	21990591	21990845	intron	5138	RAP1GAP	protein-coding	EnhWk	Enh	EnhBiv	Enh	TssBiv	Tss	TssBiv	Tss	Repr2	Others	ReprPCWk	ReprPC	ReprPCWk	ReprPC	ReprPC	ReprPC	ReprPCWk	ReprPC	ReprPCWk	ReprPC	ReprPCWk	ReprPC	ReprPCWk	ReprPC	ReprPCWk	ReprPC	EnhG1	Enh	EnhWk	Enh	ReprPC	ReprPC	NA	1.58326	0.883633	NA
chr1	21995396	21996651	promoter-TSS	-168	RAP1GAP	protein-coding	TssBiv	Tss	TssBiv	Tss	TssBiv	Tss	TssBiv	Tss	TssBiv	Tss	EnhWk	Enh	TssA	Tss	TssBiv	Tss	EnhWk	Enh	TssBiv	Tss	EnhBiv	Enh	EnhWk	Enh	TssA	Tss	TssA2	Tss	EnhWk	Enh	TssBiv	Tss	NA	1.42413	0.884862	NA
chr1	22087564	22087841	intron	21985	USP48	protein-coding	EnhA1	Enh	EnhA1	Enh	EnhA2	Enh	EnhA2	Enh	EnhA2	Enh	TxWk	Tx	EnhWk	Enh	EnhWk	Enh	EnhWk	Enh	EnhWk	Enh	EnhWk	Enh	TxWk	Tx	TxWk	Tx	EnhWk	Enh	EnhWk	Enh	TxWk	Tx	NA	1.35798	0.979574	NA
chr1	22091133	22091430	intron	18406	USP48	protein-coding	EnhA1	Enh	EnhWk	Enh	EnhWk	Enh	EnhWk	Enh	EnhA2	Enh	TxWk	Tx	EnhWk	Enh	EnhWk	Enh	TxWk	Tx	EnhWk	Enh	EnhWk	Enh	EnhWk	Enh	TxWk	Tx	EnhWk	Enh	TxWk	Tx	TxWk	Tx	NA	1.07514	0.775549	NA
chr1	22094610	22095174	intron	14796	USP48	protein-coding	EnhA1	Enh	TxWk	Tx	EnhWk	Enh	EnhWk	Enh	EnhA2	Enh	TxWk	Tx	EnhA1	Enh	EnhWk	Enh	EnhWk	Enh	EnhWk	Enh	EnhA1	Enh	EnhWk	Enh	EnhWk	Enh	EnhWk	Enh	EnhWk	Enh	TxWk	Tx	NA	1.19885	0.864787	NA
chr1	22096751	22097007	intron	12809	USP48	protein-coding	EnhA1	Enh	TxWk	Tx	TxWk	Tx	TxWk	Tx	TxWk	Tx	TxWk	Tx	EnhWk	Enh	EnhWk	Enh	TxWk	Tx	EnhWk	Enh	TxWk	Tx	TxWk	Tx	TxWk	Tx	EnhWk	Enh	EnhWk	Enh	TxWk	Tx	NA	0.823959	0.75	NA
chr1	22108831	22110348	promoter-TSS	98	USP48	protein-coding	TssA	Tss	TssA	Tss	TssA	Tss	TssA	Tss	TssA	Tss	TssA	Tss	TssA	Tss	TssA	Tss	TssA	Tss	TssA	Tss	TssA	Tss	TssA	Tss	TssA	Tss	TssA2	Tss	TssA2	Tss	TssA	Tss	NA	0.450561	0.650022	NA
chr1	22118058	22118437	Intergenic	-8560	USP48	protein-coding	EnhWk	Enh	Quies	Quies	Quies	Quies	TssWk	Tss	EnhWk	Enh	Quies	Quies	EnhA2	Enh	Quies	Quies	Quies	Quies	Quies	Quies	EnhWk	Enh	Quies	Quies	EnhA2	Enh	EnhWk	Enh	EnhWk	Enh	Quies	Quies	NA	1.23668	0.89208	NA
chr1	22140846	22141364	exon	2347	LDLRAD2	protein-coding	EnhWk	Enh	EnhA1	Enh	EnhWk	Enh	EnhA1	Enh	EnhA1	Enh	TssFlnk	Tss	EnhWk	Enh	EnhWk	Enh	TssFlnk	Tss	EnhWk	Enh	TssFlnkD	Tss	EnhWk	Enh	ReprPCWk	ReprPC	ReprPC	ReprPC	Quies	Quies	TssBiv	Tss	NA	1.74816	0.898374	NA
chr1	22142182	22142779	exon	3723	LDLRAD2	protein-coding	EnhWk	Enh	EnhA1	Enh	EnhA2	Enh	Quies	Quies	EnhWk	Enh	TxWk	Tx	TxWk	Tx	Quies	Quies	Quies	Quies	Quies	Quies	EnhA1	Enh	Quies	Quies	ReprPCWk	ReprPC	TxWk	Tx	Quies	Quies	ReprPCWk	ReprPC	NA	1.70455	0.951328	NA
chr1	22178880	22179262	intron	40313	LDLRAD2	protein-coding	EnhWk	Enh	EnhWk	Enh	EnhWk	Enh	EnhA1	Enh	EnhWk	Enh	Quies	Quies	Quies	Quies	Quies	Quies	Quies	Quies	Quies	Quies	EnhWk	Enh	Quies	Quies	Quies	Quies	EnhWk	Enh	EnhWk	Enh	TxWk	Tx	NA	0.887694	0.808014	NA
chr1	22192363	22192878	intron	53863	LDLRAD2	protein-coding	Quies	Quies	EnhA1	Enh	EnhA2	Enh	EnhA1	Enh	EnhA1	Enh	Quies	Quies	Quies	Quies	Quies	Quies	Quies	Quies	Quies	Quies	EnhA1	Enh	Quies	Quies	Quies	Quies	EnhWk	Enh	EnhWk	Enh	TxWk	Tx	NA	1.23668	0.89208	NA
chr1	22240324	22240517	intron	23369	HSPG2	protein-coding	TxWk	Tx	Quies	Quies	Quies	Quies	Quies	Quies	Quies	Quies	Quies	Quies	TxWk	Tx	Quies	Quies	Quies	Quies	Quies	Quies	EnhA1	Enh	Quies	Quies	TxWk	Tx	EnhWk	Enh	TxWk	Tx	Quies	Quies	NA	1.12693	0.812907	NA
chr1	22263300	22264329	promoter-TSS	-25	HSPG2	protein-coding	TssBiv	Tss	EnhBiv	Enh	TssA	Tss	TssA	Tss	TssBiv	Tss	TssFlnk	Tss	EnhA1	Enh	TssFlnk	Tss	TssBiv	Tss	TssBiv	Tss	EnhWk	Enh	TssFlnk	Tss	EnhA1	Enh	TssA1	Tss	TssA1	Tss	TssFlnk	Tss	NA	1.90728	0.98015	NA
chr1	22266391	22266579	Intergenic	-2695	HSPG2	protein-coding	EnhWk	Enh	ReprPCWk	ReprPC	Quies	Quies	Quies	Quies	Repr2	Others	Quies	Quies	Quies	Quies	Quies	Quies	Quies	Quies	ReprPC	ReprPC	EnhWk	Enh	Quies	Quies	TxWk	Tx	EnhWk	Enh	EnhWk	Enh	Quies	Quies	NA	1.35221	0.840175	NA
chr1	22283447	22284043	Intergenic	-19642	CELA3B	protein-coding	Quies	Quies	EnhWk	Enh	EnhWk	Enh	EnhWk	Enh	Repr2	Others	TssFlnkU	Tss	EnhA1	Enh	EnhA1	Enh	EnhA1	Enh	EnhA1	Enh	EnhWk	Enh	EnhA1	Enh	EnhWk	Enh	EnhWk	Enh	EnhWk	Enh	EnhA2	Enh	NA	1.23427	0.766894	CD3
chr1	22290523	22290861	Intergenic	-12695	CELA3B	protein-coding	Quies	Quies	EnhWk	Enh	EnhWk	Enh	Quies	Quies	Quies	Quies	EnhWk	Enh	EnhWk	Enh	EnhWk	Enh	Quies	Quies	EnhWk	Enh	Quies	Quies	EnhWk	Enh	Quies	Quies	EnhWk	Enh	Quies	Quies	Quies	Quies	NA	0.693147	1	CD3
chr1	22331819	22332204	exon	3863	CELA3A	protein-coding	Quies	Quies	ReprPCWk	ReprPC	Quies	Quies	Quies	Quies	Quies	Quies	Quies	Quies	Quies	Quies	Quies	Quies	Quies	Quies	Quies	Quies	Quies	Quies	Quies	Quies	Quies	Quies	Quies	Quies	Quies	Quies	Quies	Quies	NA	0.286836	0.413817	NA
chr1	22345425	22346255	Intergenic	-5844	LINC00339	ncRNA	EnhA1	Enh	EnhA1	Enh	EnhA1	Enh	TssWk	Tss	Quies	Quies	EnhA1	Enh	EnhA1	Enh	EnhA1	Enh	EnhA1	Enh	EnhA1	Enh	EnhA1	Enh	EnhA1	Enh	EnhA1	Enh	EnhWk	Enh	EnhWk	Enh	EnhWk	Enh	NA	0.983088	0.709148	NA
chr1	22350972	22352792	promoter-TSS	-115	LINC00339	ncRNA	TssA	Tss	TssA	Tss	TssA	Tss	TssA	Tss	TssA	Tss	TssA	Tss	TssA	Tss	TssA	Tss	TssA	Tss	TssA	Tss	TssA	Tss	TssA	Tss	TssA	Tss	TssA2	Tss	TssA2	Tss	TssFlnkU	Tss	NA	0.450561	0.650022	CD3
chr1	22357960	22358472	TTS	-5675	LINC01635	ncRNA	EnhA1	Enh	EnhA1	Enh	TssWk	Tss	EnhWk	Enh	EnhWk	Enh	EnhA1	Enh	EnhA1	Enh	EnhA1	Enh	EnhWk	Enh	EnhWk	Enh	EnhA2	Enh	EnhA1	Enh	EnhWk	Enh	EnhWk	Enh	EnhWk	Enh	EnhA1	Enh	NA	1.14371	0.825011	NA
chr1	22366046	22366920	Intergenic	-12637	CDC42	protein-coding	EnhA1	Enh	EnhA1	Enh	EnhA1	Enh	TssA	Tss	EnhA1	Enh	EnhA1	Enh	EnhA1	Enh	EnhA1	Enh	EnhA1	Enh	TssA	Tss	TssFlnkU	Tss	EnhA1	Enh	TssA	Tss	EnhWk	Enh	EnhA1	Enh	EnhA1	Enh	NA	0.983088	0.709148	NA
chr1	22378790	22380204	intron	377	CDC42	protein-coding	TssA	Tss	TssA	Tss	TssA	Tss	TssA	Tss	TssA	Tss	TssA	Tss	TssA	Tss	TssA	Tss	TssA	Tss	TssA	Tss	TssA	Tss	TssA	Tss	TssA	Tss	TssA1	Tss	TssA2	Tss	TssA	Tss	NA	0.566086	0.515273	CD3
chr1	22402318	22402609	intron	23344	CDC42	protein-coding	EnhA1	Enh	EnhA1	Enh	Tx	Tx	EnhA1	Enh	EnhA2	Enh	EnhWk	Enh	EnhA1	Enh	EnhA1	Enh	EnhWk	Enh	EnhG2	Enh	EnhG1	Enh	EnhA1	Enh	EnhWk	Enh	EnhG1	Enh	EnhWk	Enh	EnhG1	Enh	NA	1.42413	0.884862	NA
chr1	22418948	22419162	3'UTR	39935	CDC42	protein-coding	EnhG1	Enh	EnhWk	Enh	Tx	Tx	EnhWk	Enh	EnhA2	Enh	EnhG1	Enh	EnhG1	Enh	EnhA1	Enh	EnhWk	Enh	EnhG1	Enh	EnhG1	Enh	EnhWk	Enh	EnhG1	Enh	EnhG1	Enh	Tx	Tx	Tx	Tx	NA	1.19885	0.864787	NA
chr1	22431362	22431813	Intergenic	37931	WNT4	protein-coding	Tx	Tx	EnhA1	Enh	EnhWk	Enh	EnhWk	Enh	EnhA2	Enh	EnhA1	Enh	EnhA1	Enh	EnhA1	Enh	EnhA1	Enh	EnhA1	Enh	EnhA1	Enh	EnhA1	Enh	EnhWk	Enh	Tx	Tx	TxWk	Tx	TxWk	Tx	NA	1.42413	0.884862	NA
chr1	22468770	22470113	promoter-TSS	77	WNT4	protein-coding	EnhBiv	Enh	EnhBiv	Enh	TssBiv	Tss	TssWk	Tss	TssBiv	Tss	EnhBiv	Enh	ReprPCWk	ReprPC	TssBiv	Tss	ReprPC	ReprPC	TssBiv	Tss	EnhBiv	Enh	ReprPCWk	ReprPC	ReprPCWk	ReprPC	ReprPC	ReprPC	ReprPC	ReprPC	TssBiv	Tss	NA	1.51711	0.942631	NA
chr1	22778038	22779276	intron	313	ZBTB40	protein-coding	TssA	Tss	TssA	Tss	TssA	Tss	TssA	Tss	TssA	Tss	TssA	Tss	TssA	Tss	TssA	Tss	TssA	Tss	TssA	Tss	TssA	Tss	TssA	Tss	TssA	Tss	TssA1	Tss	TssA1	Tss	TssA	Tss	NA	0.450561	0.650022	Treg
chr1	22820802	22821317	intron	42716	ZBTB40	protein-coding	EnhWk	Enh	Tx	Tx	TxElong	Tx	TxElong	Tx	EnhA2	Enh	Tx	Tx	TxWk	Tx	Tx	Tx	Tx	Tx	TxWk	Tx	TxWk	Tx	TxWk	Tx	Quies	Quies	TxWk	Tx	Tx	Tx	TxWk	Tx	NA	1.63263	0.911189	NA
chr1	22962885	22963384	promoter-TSS	-120	C1QA	protein-coding	EnhWk	Enh	ReprPCWk	ReprPC	Repr2	Others	Quies	Quies	Quies	Quies	Quies	Quies	Quies	Quies	ReprPCWk	ReprPC	ReprPCWk	ReprPC	ReprPCWk	ReprPC	ReprPCWk	ReprPC	ReprPCWk	ReprPC	Quies	Quies	Quies	Quies	Quies	Quies	ReprPCWk	ReprPC	NA	1.07514	0.775549	NA
chr1	22968451	22968903	Intergenic	-1433	C1QC	protein-coding	Quies	Quies	EnhBiv	Enh	TssBiv	Tss	Repr2	Others	Quies	Quies	Quies	Quies	EnhWk	Enh	EnhBiv	Enh	EnhBiv	Enh	EnhBiv	Enh	EnhWk	Enh	ReprPCWk	ReprPC	Quies	Quies	Quies	Quies	Quies	Quies	ReprPCWk	ReprPC	NA	1.4735	0.822377	NA
chr1	23030923	23031251	Intergenic	-6244	EPHB2	protein-coding	TxWk	Tx	ReprPCWk	ReprPC	Repr2	Others	Quies	Quies	Repr2	Others	ReprPCWk	ReprPC	ReprPCWk	ReprPC	ReprPCWk	ReprPC	ReprPCWk	ReprPC	ReprPCWk	ReprPC	Quies	Quies	Quies	Quies	Quies	Quies	Quies	Quies	Quies	Quies	Quies	Quies	NA	1.19885	0.864787	NA
chr1	23036944	23037949	5'UTR	116	EPHB2	protein-coding	ReprPCWk	ReprPC	EnhBiv	Enh	TssBiv	Tss	TssBiv	Tss	TssBiv	Tss	ReprPC	ReprPC	ReprPCWk	ReprPC	ReprPC	ReprPC	ReprPCWk	ReprPC	TssBiv	Tss	EnhBiv	Enh	ReprPCWk	ReprPC	ReprPCWk	ReprPC	ReprPC	ReprPC	ReprPC	ReprPC	TssBiv	Tss	NA	1.35798	0.979574	NA
chr1	23061834	23062050	intron	15932	MIR4684	ncRNA	EnhWk	Enh	Quies	Quies	Quies	Quies	Quies	Quies	Quies	Quies	Quies	Quies	Quies	Quies	Quies	Quies	Quies	Quies	Quies	Quies	Quies	Quies	Quies	Quies	Quies	Quies	EnhWk	Enh	Quies	Quies	Quies	Quies	NA	0.450561	0.650022	CD14
chr1	23072467	23073083	intron	26765	MIR4684	ncRNA	EnhA1	Enh	Quies	Quies	Quies	Quies	Repr2	Others	Quies	Quies	Quies	Quies	Quies	Quies	ReprPCWk	ReprPC	ReprPCWk	ReprPC	Quies	Quies	EnhWk	Enh	Quies	Quies	ReprPCWk	ReprPC	Quies	Quies	Quies	Quies	Quies	Quies	NA	1.09861	0.682606	NA
chr1	23076795	23077154	intron	30965	MIR4684	ncRNA	EnhA1	Enh	Quies	Quies	Quies	Quies	Quies	Quies	Quies	Quies	Quies	Quies	Quies	Quies	ReprPCWk	ReprPC	ReprPCWk	ReprPC	Quies	Quies	Quies	Quies	Quies	Quies	ReprPCWk	ReprPC	EnhWk	Enh	EnhWk	Enh	Quies	Quies	NA	0.983088	0.709148	NA
chr1	23158630	23158931	intron	30938	MIR4253	ncRNA	EnhWk	Enh	Quies	Quies	Quies	Quies	Repr2	Others	Repr2	Others	Quies	Quies	Quies	Quies	ReprPCWk	ReprPC	ReprPCWk	ReprPC	ReprPCWk	ReprPC	Quies	Quies	Quies	Quies	Quies	Quies	Quies	Quies	Quies	Quies	Quies	Quies	NA	0.721464	0.656705	NA
chr1	23173024	23173328	intron	16543	MIR4253	ncRNA	EnhWk	Enh	EnhWk	Enh	EnhWk	Enh	Repr2	Others	Repr2	Others	Quies	Quies	Quies	Quies	ReprPCWk	ReprPC	ReprPCWk	ReprPC	ReprPCWk	ReprPC	ReprPCWk	ReprPC	Quies	Quies	ReprPCWk	ReprPC	Quies	Quies	Quies	Quies	ReprPCWk	ReprPC	NA	1.30861	0.943959	NA
chr1	23211584	23211948	intron	-22047	MIR4253	ncRNA	EnhWk	Enh	EnhBiv	Enh	TssWk	Tss	TssWk	Tss	TssWk	Tss	EnhWk	Enh	EnhWk	Enh	EnhWk	Enh	EnhWk	Enh	EnhWk	Enh	TssFlnkU	Tss	EnhWk	Enh	EnhA1	Enh	Quies	Quies	Quies	Quies	EnhWk	Enh	NA	1.63263	0.911189	NA
chr1	23290661	23291189	intron	998	LACTBL1	protein-coding	ReprPCWk	ReprPC	EnhWk	Enh	Repr2	Others	Quies	Quies	Quies	Quies	ReprPCWk	ReprPC	Quies	Quies	ReprPCWk	ReprPC	EnhWk	Enh	ReprPCWk	ReprPC	ReprPCWk	ReprPC	ReprPCWk	ReprPC	ReprPCWk	ReprPC	Quies	Quies	Quies	Quies	ReprPCWk	ReprPC	NA	1.14371	0.825011	NA
chr1	23302995	23303179	Intergenic	-11164	LACTBL1	protein-coding	Quies	Quies	ReprPCWk	ReprPC	Quies	Quies	Quies	Quies	Quies	Quies	Quies	Quies	Quies	Quies	ReprPCWk	ReprPC	ReprPCWk	ReprPC	ReprPC	ReprPC	ReprPCWk	ReprPC	ReprPCWk	ReprPC	ReprPCWk	ReprPC	Quies	Quies	Quies	Quies	ReprPCWk	ReprPC	NA	0.636514	0.918296	NA
chr1	23345531	23346574	5'UTR	112	KDM1A	protein-coding	TssA	Tss	TssA	Tss	TssA	Tss	TssA	Tss	TssA	Tss	TssA	Tss	TssA	Tss	TssA	Tss	TssA	Tss	TssA	Tss	TssA	Tss	TssA	Tss	TssA	Tss	TssA2	Tss	TssA1	Tss	TssA	Tss	NA	0.566086	0.515273	NA
chr1	23425224	23425545	intron	-40958	MIR4419A	ncRNA	TxWk	Tx	EnhWk	Enh	TssWk	Tss	Quies	Quies	EnhWk	Enh	EnhWk	Enh	EnhWk	Enh	EnhA1	Enh	EnhWk	Enh	EnhWk	Enh	EnhWk	Enh	EnhWk	Enh	EnhWk	Enh	EnhWk	Enh	TxWk	Tx	TxWk	Tx	NA	0.983088	0.709148	NA
chr1	23426852	23427067	intron	-42533	MIR4419A	ncRNA	EnhWk	Enh	TxWk	Tx	TxWk	Tx	Quies	Quies	Quies	Quies	EnhWk	Enh	EnhA1	Enh	EnhA1	Enh	EnhA1	Enh	EnhWk	Enh	EnhA1	Enh	EnhWk	Enh	EnhWk	Enh	EnhWk	Enh	EnhWk	Enh	EnhWk	Enh	NA	1.24245	0.896241	NA
chr1	23429802	23430258	intron	-45603	MIR4419A	ncRNA	EnhWk	Enh	EnhWk	Enh	EnhWk	Enh	Quies	Quies	Quies	Quies	EnhA1	Enh	EnhA1	Enh	EnhA1	Enh	EnhA2	Enh	EnhA2	Enh	TssA	Tss	EnhWk	Enh	EnhA1	Enh	EnhWk	Enh	EnhWk	Enh	EnhWk	Enh	NA	1.19885	0.864787	NA
chr1	23437268	23437760	intron	-53087	MIR4419A	ncRNA	TxWk	Tx	TxWk	Tx	EnhWk	Enh	TxWk	Tx	TxWk	Tx	EnhWk	Enh	EnhWk	Enh	EnhWk	Enh	EnhA1	Enh	TxWk	Tx	EnhA1	Enh	EnhWk	Enh	EnhWk	Enh	EnhWk	Enh	EnhWk	Enh	TxWk	Tx	NA	0.887694	0.808014	NA
chr1	23445447	23446059	intron	49598	LUZP1	protein-coding	EnhWk	Enh	EnhWk	Enh	EnhWk	Enh	Quies	Quies	EnhWk	Enh	EnhA1	Enh	EnhA1	Enh	TssFlnkU	Tss	EnhA1	Enh	EnhA1	Enh	EnhA2	Enh	EnhWk	Enh	EnhA1	Enh	EnhA1	Enh	EnhA1	Enh	Quies	Quies	NA	1.14371	0.825011	NA
chr1	23493988	23495611	intron	551	LUZP1	protein-coding	TssA	Tss	TssA	Tss	TssA	Tss	TssA	Tss	TssA	Tss	TssA	Tss	TssA	Tss	TssA	Tss	TssA	Tss	TssA	Tss	TssA	Tss	TssA	Tss	TssA	Tss	TssA1	Tss	TssA1	Tss	TssA	Tss	NA	0.450561	0.650022	CD3
chr1	23496248	23496427	promoter-TSS	-987	LUZP1	protein-coding	EnhWk	Enh	EnhA1	Enh	TssWk	Tss	EnhA1	Enh	EnhA2	Enh	EnhWk	Enh	EnhA2	Enh	ReprPCWk	ReprPC	Quies	Quies	EnhBiv	Enh	EnhWk	Enh	EnhWk	Enh	EnhA1	Enh	EnhWk	Enh	EnhWk	Enh	Quies	Quies	NA	1.19885	0.864787	NA
chr1	23504025	23504475	Intergenic	-8899	LUZP1	protein-coding	EnhBiv	Enh	TssA	Tss	EnhA1	Enh	TssA	Tss	TssBiv	Tss	EnhWk	Enh	TssA	Tss	TssFlnk	Tss	TssA	Tss	TssBiv	Tss	TssFlnkD	Tss	TssFlnk	Tss	EnhWk	Enh	TssA1	Tss	TssA1	Tss	TssFlnk	Tss	NA	1.9792	0.951796	NA
chr1	23511165	23511384	Intergenic	9947	HTR1D	protein-coding	EnhWk	Enh	EnhWk	Enh	TssWk	Tss	TssWk	Tss	TssBiv	Tss	EnhWk	Enh	EnhWk	Enh	TssFlnkD	Tss	TssFlnkD	Tss	TssFlnk	Tss	EnhWk	Enh	Quies	Quies	EnhWk	Enh	TxWk	Tx	Quies	Quies	Quies	Quies	NA	1.35798	0.843759	NA
chr1	23543376	23543848	Intergenic	-22390	HTR1D	protein-coding	ReprPC	ReprPC	EnhBiv	Enh	TssBiv	Tss	TssBiv	Tss	TssBiv	Tss	ReprPC	ReprPC	EnhWk	Enh	TssBiv	Tss	TssBiv	Tss	TssBiv	Tss	ReprPCWk	ReprPC	EnhBiv	Enh	EnhBiv	Enh	ReprPC	ReprPC	ReprPC	ReprPC	TssBiv	Tss	NA	1.4735	0.915539	NA
chr1	23609471	23609762	non-coding	2394	LINC01355	ncRNA	EnhWk	Enh	Tx	Tx	TxElong	Tx	TxElong	Tx	TxElong	Tx	Tx	Tx	TxWk	Tx	Tx	Tx	TxWk	Tx	Tx	Tx	Tx	Tx	TxWk	Tx	TxWk	Tx	Tx	Tx	Tx	Tx	TxWk	Tx	NA	1.265	0.912506	NA
chr1	23670280	23671422	promoter-TSS	6	HNRNPR	protein-coding	TssA	Tss	TssA	Tss	TssA	Tss	TssA	Tss	TssA	Tss	TssA	Tss	TssA	Tss	TssA	Tss	TssA	Tss	TssA	Tss	TssA	Tss	TssA	Tss	TssA	Tss	TssA2	Tss	TssA1	Tss	TssA	Tss	NA	0.566086	0.515273	CD3
chr1	23694512	23695758	promoter-TSS	-256	ZNF436	protein-coding	TssA	Tss	TssA	Tss	TssA	Tss	TssA	Tss	TssA	Tss	TssA	Tss	TssA	Tss	TssA	Tss	TssA	Tss	TssA	Tss	TssA	Tss	TssA	Tss	TssA	Tss	TssA2	Tss	TssA2	Tss	TssFlnkU	Tss	NA	0.450561	0.650022	CD3
chr1	23704786	23705007	Intergenic	-8540	ZNF436	protein-coding	EnhA1	Enh	Quies	Quies	Quies	Quies	Quies	Quies	EnhA2	Enh	Quies	Quies	EnhA2	Enh	TxWk	Tx	Quies	Quies	Quies	Quies	Quies	Quies	TxWk	Tx	EnhA2	Enh	Quies	Quies	Quies	Quies	Quies	Quies	NA	1.07514	0.775549	NA
chr1	23718806	23719172	intron	-22632	ZNF436	protein-coding	Quies	Quies	Quies	Quies	Quies	Quies	Quies	Quies	Quies	Quies	Quies	Quies	TxWk	Tx	TxWk	Tx	Quies	Quies	TxWk	Tx	Quies	Quies	EnhWk	Enh	TssFlnk	Tss	Quies	Quies	Quies	Quies	EnhWk	Enh	NA	0.836988	0.603759	NA
chr1	23728710	23729383	intron	22225	TCEA3	protein-coding	EnhA1	Enh	Quies	Quies	Quies	Quies	Quies	Quies	Repr2	Others	Quies	Quies	TxWk	Tx	TxWk	Tx	Quies	Quies	TxWk	Tx	Quies	Quies	TxWk	Tx	Quies	Quies	EnhWk	Enh	Quies	Quies	TxWk	Tx	NA	1.23427	0.766894	CD3
chr1	23730337	23730875	intron	20666	TCEA3	protein-coding	EnhWk	Enh	EnhWk	Enh	EnhWk	Enh	Quies	Quies	EnhWk	Enh	EnhWk	Enh	EnhWk	Enh	EnhWk	Enh	EnhWk	Enh	EnhWk	Enh	EnhWk	Enh	EnhWk	Enh	EnhWk	Enh	EnhWk	Enh	EnhWk	Enh	TxWk	Tx	NA	0.286836	0.413817	NA
chr1	23748672	23749364	intron	2254	TCEA3	protein-coding	EnhWk	Enh	EnhBiv	Enh	EnhWk	Enh	Repr2	Others	Repr2	Others	TssFlnkU	Tss	EnhA1	Enh	EnhA1	Enh	EnhWk	Enh	EnhWk	Enh	EnhWk	Enh	EnhA1	Enh	EnhA1	Enh	EnhWk	Enh	EnhWk	Enh	EnhWk	Enh	NA	1.42413	0.884862	Lymphoid
chr1	23750796	23751638	promoter-TSS	55	TCEA3	protein-coding	TssBiv	Tss	TssBiv	Tss	TssBiv	Tss	TssBiv	Tss	TssBiv	Tss	TssA	Tss	TssA	Tss	TssA	Tss	EnhWk	Enh	TssBiv	Tss	EnhBiv	Enh	TssA	Tss	TssFlnk	Tss	ReprPC	ReprPC	ReprPC	ReprPC	TssBiv	Tss	NA	1.42413	0.884862	Lymphoid
chr1	23778346	23778843	intron	-27323	TCEA3	protein-coding	ReprPCWk	ReprPC	Quies	Quies	Quies	Quies	Quies	Quies	TxWk	Tx	EnhWk	Enh	EnhWk	Enh	EnhWk	Enh	EnhWk	Enh	Quies	Quies	EnhWk	Enh	EnhWk	Enh	EnhWk	Enh	EnhWk	Enh	Quies	Quies	EnhWk	Enh	NA	1.12693	0.812907	Lymphoid
chr1	23810235	23811497	promoter-TSS	-116	ASAP3	protein-coding	TssBiv	Tss	TssBiv	Tss	TssA	Tss	TssA	Tss	TssA	Tss	TssFlnk	Tss	TssA	Tss	TssBiv	Tss	TssA	Tss	TssA	Tss	TssBiv	Tss	TssA	Tss	TssBiv	Tss	ReprPC	ReprPC	TssA1	Tss	TssBiv	Tss	NA	1.35221	0.840175	NA
chr1	23823522	23824118	Intergenic	-13070	ASAP3	protein-coding	EnhA1	Enh	EnhWk	Enh	EnhWk	Enh	EnhWk	Enh	EnhWk	Enh	Quies	Quies	EnhWk	Enh	Quies	Quies	EnhWk	Enh	EnhWk	Enh	EnhWk	Enh	Quies	Quies	EnhWk	Enh	EnhWk	Enh	Quies	Quies	Quies	Quies	NA	0.823959	0.75	NA
chr1	23849171	23849534	intron	931	LOC101928163	ncRNA	EnhA1	Enh	EnhWk	Enh	EnhWk	Enh	EnhWk	Enh	EnhA2	Enh	EnhWk	Enh	EnhWk	Enh	EnhA2	Enh	EnhWk	Enh	EnhA2	Enh	EnhA1	Enh	EnhWk	Enh	TxWk	Tx	EnhG1	Enh	TxWk	Tx	TxWk	Tx	NA	1.35798	0.843759	NA
chr1	23851309	23851793	intron	3129	LOC101928163	ncRNA	EnhA1	Enh	EnhA1	Enh	EnhA1	Enh	EnhA1	Enh	EnhA1	Enh	EnhWk	Enh	TssFlnkU	Tss	TssFlnkU	Tss	TssFlnkU	Tss	TssFlnkU	Tss	EnhA1	Enh	EnhWk	Enh	EnhA1	Enh	EnhG1	Enh	EnhWk	Enh	EnhWk	Enh	NA	1.07514	0.775549	NA
chr1	23854562	23855297	TTS	2782	E2F2	protein-coding	EnhA1	Enh	EnhA1	Enh	EnhWk	Enh	EnhA1	Enh	EnhA1	Enh	TssFlnkU	Tss	EnhA1	Enh	EnhA1	Enh	EnhA1	Enh	TssFlnkU	Tss	EnhA1	Enh	EnhWk	Enh	EnhWk	Enh	TssADistal	Tss	EnhWk	Enh	EnhWk	Enh	NA	1.12693	0.812907	NA
chr1	23857306	23858164	promoter-TSS	-23	E2F2	protein-coding	TssA	Tss	TssFlnk	Tss	TssWk	Tss	TssWk	Tss	TssA	Tss	TssFlnk	Tss	TssA	Tss	TssFlnkU	Tss	TssA	Tss	TssFlnkU	Tss	EnhWk	Enh	TssFlnk	Tss	TssFlnk	Tss	TssA1	Tss	EnhWk	Enh	EnhWk	Enh	NA	1.51711	0.942631	NA
chr1	23859751	23860226	Intergenic	-2277	E2F2	protein-coding	EnhA1	Enh	EnhWk	Enh	EnhWk	Enh	TssWk	Tss	EnhA2	Enh	EnhWk	Enh	EnhWk	Enh	EnhA1	Enh	EnhA1	Enh	EnhA1	Enh	EnhA1	Enh	EnhWk	Enh	EnhWk	Enh	EnhWk	Enh	EnhWk	Enh	EnhA1	Enh	NA	0.983088	0.709148	NA
chr1	23866085	23866750	Intergenic	-8706	E2F2	protein-coding	EnhA1	Enh	EnhWk	Enh	TssWk	Tss	TssWk	Tss	TssWk	Tss	EnhWk	Enh	EnhA1	Enh	EnhA1	Enh	EnhWk	Enh	EnhWk	Enh	EnhWk	Enh	EnhWk	Enh	EnhWk	Enh	EnhWk	Enh	EnhWk	Enh	EnhWk	Enh	NA	0.959615	0.873479	NA
chr1	23871309	23871615	Intergenic	-13750	E2F2	protein-coding	ReprPCWk	ReprPC	EnhWk	Enh	EnhWk	Enh	EnhWk	Enh	Quies	Quies	EnhWk	Enh	EnhWk	Enh	EnhWk	Enh	EnhWk	Enh	EnhWk	Enh	EnhWk	Enh	EnhWk	Enh	EnhWk	Enh	Quies	Quies	ReprPCWk	ReprPC	Quies	Quies	NA	0.867563	0.78969	NA
chr1	23880959	23881785	Intergenic	4913	ID3	protein-coding	TssBiv	Tss	TssA	Tss	EnhA1	Enh	EnhA1	Enh	EnhA1	Enh	TssA	Tss	TssA	Tss	TssA	Tss	TssA	Tss	TssA	Tss	EnhWk	Enh	TssA	Tss	EnhA2	Enh	ReprPC	ReprPC	EnhWk	Enh	TssFlnk	Tss	NA	1.63263	0.911189	NA
chr1	23885714	23886475	5'UTR	190	ID3	protein-coding	EnhA1	Enh	TssA	Tss	TssA	Tss	TssA	Tss	TssWk	Tss	TssA	Tss	TssA	Tss	TssA	Tss	TssA	Tss	TssA	Tss	TssA	Tss	TssA	Tss	TssA	Tss	ReprPC	ReprPC	EnhWk	Enh	TssFlnk	Tss	NA	1.09861	0.682606	CD3
chr1	23893656	23894022	Intergenic	-7554	ID3	protein-coding	EnhBiv	Enh	EnhWk	Enh	TssWk	Tss	EnhWk	Enh	TssBiv	Tss	EnhWk	Enh	TxWk	Tx	EnhWk	Enh	ReprPC	ReprPC	ReprPC	ReprPC	EnhBiv	Enh	TxWk	Tx	EnhWk	Enh	ReprPC	ReprPC	ReprPCWk	ReprPC	ReprPCWk	ReprPC	NA	1.79176	0.920782	NA
chr1	23912057	23912430	Intergenic	-25959	ID3	protein-coding	EnhA1	Enh	TxWk	Tx	Quies	Quies	TxWk	Tx	Quies	Quies	Quies	Quies	Quies	Quies	Quies	Quies	Quies	Quies	Quies	Quies	Quies	Quies	Quies	Quies	Quies	Quies	Quies	Quies	ReprPCWk	ReprPC	Quies	Quies	NA	0.983088	0.709148	NA
chr1	23939665	23940261	Intergenic	-13861	MDS2	protein-coding	ReprPCWk	ReprPC	EnhA1	Enh	EnhA1	Enh	EnhA1	Enh	TssWk	Tss	EnhA1	Enh	EnhA1	Enh	EnhA1	Enh	EnhA1	Enh	EnhA1	Enh	EnhA1	Enh	EnhA1	Enh	TssFlnkD	Tss	Quies	Quies	Quies	Quies	EnhA1	Enh	NA	1.23427	0.766894	NA
chr1	23945841	23946663	Intergenic	-7572	MDS2	protein-coding	ReprPC	ReprPC	EnhWk	Enh	EnhA1	Enh	TssA	Tss	TssWk	Tss	EnhA2	Enh	EnhA2	Enh	TssA	Tss	EnhA2	Enh	TssA	Tss	EnhA1	Enh	TssA	Tss	TssFlnk	Tss	ReprPC	ReprPC	ReprPC	ReprPC	TssA	Tss	NA	1.86368	0.957742	naive_T
chr1	23953602	23954049	promoter-TSS	2	MDS2	protein-coding	ReprPCWk	ReprPC	TssFlnkU	Tss	EnhA1	Enh	TssWk	Tss	TssWk	Tss	TssFlnkU	Tss	TssA	Tss	TssA	Tss	TssFlnkU	Tss	TssFlnkU	Tss	EnhWk	Enh	TssA	Tss	TssA	Tss	Quies	Quies	Quies	Quies	TssFlnk	Tss	NA	1.86368	0.957742	NA
chr1	23961410	23961850	intron	7806	MDS2	protein-coding	ReprPCWk	ReprPC	EnhA1	Enh	EnhA1	Enh	EnhA1	Enh	EnhWk	Enh	EnhWk	Enh	EnhWk	Enh	TssFlnkU	Tss	EnhA1	Enh	EnhA1	Enh	EnhWk	Enh	EnhA1	Enh	TssFlnkD	Tss	EnhWk	Enh	EnhWk	Enh	EnhWk	Enh	NA	1.12693	0.812907	NA
chr1	23963818	23964467	intron	10319	MDS2	protein-coding	ReprPCWk	ReprPC	EnhWk	Enh	EnhWk	Enh	EnhWk	Enh	Quies	Quies	EnhWk	Enh	EnhWk	Enh	EnhWk	Enh	EnhWk	Enh	Quies	Quies	EnhWk	Enh	EnhWk	Enh	EnhWk	Enh	Quies	Quies	Quies	Quies	TxWk	Tx	NA	0.823959	0.75	NA
chr1	24017987	24018873	intron	161	RPL11	protein-coding	TssA	Tss	TssA	Tss	TssA	Tss	TssA	Tss	TssA	Tss	TssA	Tss	TssA	Tss	TssA	Tss	EnhG2	Enh	TssA	Tss	TssA	Tss	TssA	Tss	TssA	Tss	TssA1	Tss	TssA1	Tss	TssA	Tss	NA	0.450561	0.650022	B_naive
chr1	24053871	24054092	Intergenic	-15874	ELOA	protein-coding	EnhA1	Enh	EnhA1	Enh	TssWk	Tss	EnhA2	Enh	EnhA2	Enh	Quies	Quies	Quies	Quies	Quies	Quies	Quies	Quies	Quies	Quies	EnhA2	Enh	Quies	Quies	Quies	Quies	Quies	Quies	Quies	Quies	Quies	Quies	NA	1.19885	0.864787	NA
chr1	24054731	24055393	Intergenic	-14794	ELOA	protein-coding	EnhA1	Enh	EnhA1	Enh	EnhA1	Enh	EnhA1	Enh	TssWk	Tss	Quies	Quies	Quies	Quies	Quies	Quies	Quies	Quies	Quies	Quies	EnhA2	Enh	Quies	Quies	Quies	Quies	Quies	Quies	Quies	Quies	Quies	Quies	NA	1.12693	0.812907	NA
chr1	24069448	24070627	exon	182	ELOA	protein-coding	TssA	Tss	TssA	Tss	TssA	Tss	TssA	Tss	TssA	Tss	TssA	Tss	TssA	Tss	TssA	Tss	TssA	Tss	TssA	Tss	TssA	Tss	TssA	Tss	TssA	Tss	TssA1	Tss	TssA1	Tss	TssA	Tss	NA	0.450561	0.650022	NA
chr1	24098733	24098975	non-coding	5933	ELOA-AS1	ncRNA	EnhWk	Enh	TxWk	Tx	EnhWk	Enh	TssWk	Tss	TssWk	Tss	TssFlnkD	Tss	EnhWk	Enh	TssFlnkD	Tss	TxWk	Tx	TxWk	Tx	TxWk	Tx	EnhWk	Enh	EnhWk	Enh	TssADistal	Tss	EnhWk	Enh	TxWk	Tx	NA	1.35798	0.843759	NA
chr1	24104418	24105377	promoter-TSS	22	PITHD1	protein-coding	TssA	Tss	TssA	Tss	TssA	Tss	TssA	Tss	TssA	Tss	TssA	Tss	TssA	Tss	TssA	Tss	TssA	Tss	TssA	Tss	TssA	Tss	TssA	Tss	TssA	Tss	TssA2	Tss	TssA2	Tss	TssA	Tss	NA	0.450561	0.650022	Lymphoid
chr1	24117282	24118157	promoter-TSS	74	LYPLA2	protein-coding	TssA	Tss	TssA	Tss	TssA	Tss	TssA	Tss	TssA	Tss	TssA	Tss	TssA	Tss	TssA	Tss	EnhG2	Enh	TssA	Tss	TssA	Tss	TssA	Tss	TssA	Tss	TssA2	Tss	TssA1	Tss	TssFlnkU	Tss	NA	0.566086	0.515273	Lymphoid
chr1	24126728	24127816	promoter-TSS	22	GALE	protein-coding	TssA	Tss	TssA	Tss	TssA	Tss	TssA	Tss	TssA	Tss	TssA	Tss	TssA	Tss	TssA	Tss	TssA	Tss	TssA	Tss	TssA	Tss	TssA	Tss	TssA	Tss	TssA2	Tss	TssA2	Tss	TssA	Tss	NA	0.450561	0.650022	NA
chr1	24134033	24134291	intron	-6868	GALE	protein-coding	EnhA1	Enh	Tx	Tx	TxElong	Tx	TxElong	Tx	TxElong	Tx	TxWk	Tx	TxWk	Tx	Tx	Tx	TxWk	Tx	Tx	Tx	EnhG1	Enh	Quies	Quies	TxWk	Tx	EnhWk	Enh	EnhG1	Enh	EnhG1	Enh	NA	1.82008	0.935334	NA
chr1	24136222	24136622	intron	-9128	GALE	protein-coding	EnhA1	Enh	EnhA1	Enh	EnhWk	Enh	EnhA2	Enh	EnhWk	Enh	EnhWk	Enh	EnhWk	Enh	EnhA1	Enh	EnhWk	Enh	EnhA2	Enh	EnhA1	Enh	EnhWk	Enh	EnhWk	Enh	EnhA1	Enh	EnhWk	Enh	EnhWk	Enh	NA	0.887694	0.808014	NA
chr1	24137363	24137644	intron	-10210	GALE	protein-coding	EnhA1	Enh	EnhWk	Enh	EnhWk	Enh	EnhWk	Enh	TxWk	Tx	EnhWk	Enh	TxWk	Tx	EnhWk	Enh	EnhWk	Enh	TxWk	Tx	EnhG1	Enh	TxWk	Tx	TxWk	Tx	EnhA1	Enh	EnhWk	Enh	EnhWk	Enh	NA	1.23668	0.89208	NA
chr1	24151525	24152547	promoter-TSS	-87	HMGCL	protein-coding	TssA	Tss	TssA	Tss	TssA	Tss	TssA	Tss	TssA	Tss	TssA	Tss	TssA	Tss	TssA	Tss	EnhG2	Enh	TssA	Tss	TssA	Tss	TssA	Tss	TssA	Tss	TssA1	Tss	TssA2	Tss	TssFlnkU	Tss	NA	0.566086	0.515273	NA
chr1	24164702	24165687	Intergenic	-13246	HMGCL	protein-coding	EnhWk	Enh	EnhWk	Enh	TssWk	Tss	TssWk	Tss	TssWk	Tss	EnhWk	Enh	TssFlnk	Tss	EnhWk	Enh	TssFlnk	Tss	EnhWk	Enh	EnhWk	Enh	EnhWk	Enh	TssFlnkD	Tss	EnhA1	Enh	EnhWk	Enh	TssFlnk	Tss	NA	1.31437	0.816666	NA
chr1	24194259	24195360	promoter-TSS	49	FUCA1	protein-coding	TssFlnk	Tss	TssA	Tss	TssA	Tss	TssA	Tss	TssA	Tss	TssA	Tss	TssA	Tss	TssA	Tss	TssA	Tss	TssA	Tss	TssA	Tss	TssA	Tss	TssA	Tss	TssA2	Tss	TssA1	Tss	TssFlnkU	Tss	NA	0.836988	0.603759	Lymphoid
chr1	24221634	24221943	intron	18028	CNR2	protein-coding	EnhA1	Enh	EnhWk	Enh	EnhWk	Enh	EnhWk	Enh	Quies	Quies	Quies	Quies	Quies	Quies	TxWk	Tx	Quies	Quies	ReprPCWk	ReprPC	EnhWk	Enh	Quies	Quies	Quies	Quies	TxWk	Tx	Quies	Quies	Quies	Quies	NA	1.12693	0.812907	CD14
chr1	24223088	24223297	intron	16624	CNR2	protein-coding	EnhA1	Enh	EnhG2	Enh	Tx	Tx	Tx	Tx	EnhWk	Enh	EnhWk	Enh	Quies	Quies	EnhWk	Enh	EnhWk	Enh	ReprPCWk	ReprPC	EnhA1	Enh	EnhWk	Enh	EnhWk	Enh	EnhWk	Enh	Quies	Quies	EnhWk	Enh	NA	1.46773	0.911954	CD14
chr1	24229301	24229579	intron	10377	CNR2	protein-coding	ReprPC	ReprPC	EnhG1	Enh	Tx	Tx	Tx	Tx	TssBiv	Tss	TxWk	Tx	Quies	Quies	ReprPCWk	ReprPC	ReprPCWk	ReprPC	ReprPC	ReprPC	EnhWk	Enh	Quies	Quies	Quies	Quies	ReprPC	ReprPC	EnhWk	Enh	TssBiv	Tss	NA	1.86368	0.957742	NA
chr1	24235223	24235964	intron	4223	CNR2	protein-coding	EnhA1	Enh	EnhG2	Enh	EnhA1	Enh	EnhA1	Enh	EnhA1	Enh	EnhWk	Enh	ReprPCWk	ReprPC	EnhWk	Enh	ReprPCWk	ReprPC	EnhWk	Enh	EnhA1	Enh	EnhA1	Enh	TssFlnkU	Tss	EnhWk	Enh	EnhWk	Enh	EnhA1	Enh	NA	1.31437	0.816666	NA
chr1	24239736	24240142	promoter-TSS	-122	CNR2	protein-coding	EnhWk	Enh	TssA	Tss	EnhA1	Enh	TssA	Tss	EnhA1	Enh	EnhWk	Enh	EnhWk	Enh	EnhWk	Enh	EnhWk	Enh	EnhWk	Enh	EnhA1	Enh	EnhWk	Enh	EnhWk	Enh	EnhWk	Enh	EnhWk	Enh	TssFlnk	Tss	NA	0.959615	0.873479	NA
chr1	24242794	24243673	Intergenic	-3417	CNR2	protein-coding	EnhA1	Enh	EnhA1	Enh	EnhA2	Enh	EnhA2	Enh	EnhWk	Enh	EnhWk	Enh	Quies	Quies	Quies	Quies	Quies	Quies	Quies	Quies	EnhA1	Enh	EnhWk	Enh	EnhWk	Enh	EnhWk	Enh	EnhWk	Enh	TxWk	Tx	NA	1.19885	0.864787	NA
chr1	24285277	24286780	promoter-TSS	-272	PNRC2	protein-coding	TssA	Tss	TssA	Tss	TssA	Tss	TssA	Tss	TssA	Tss	TssA	Tss	TssA	Tss	TssA	Tss	TssA	Tss	TssA	Tss	TssA	Tss	TssA	Tss	TssA	Tss	TssA2	Tss	TssA2	Tss	TssA	Tss	NA	0.450561	0.650022	NA
chr1	24306364	24307442	promoter-TSS	50	SRSF10	protein-coding	TssA	Tss	TssA	Tss	TssA	Tss	TssA	Tss	TssA	Tss	TssA	Tss	TssA	Tss	TssA	Tss	TssA	Tss	TssA	Tss	TssA	Tss	TssA	Tss	TssA	Tss	TssA2	Tss	TssA2	Tss	TssA	Tss	NA	0.450561	0.650022	NA
chr1	24397426	24397696	intron	41104	MYOM3	protein-coding	Quies	Quies	Quies	Quies	EnhWk	Enh	Quies	Quies	Quies	Quies	Quies	Quies	Quies	Quies	Quies	Quies	EnhWk	Enh	ReprPCWk	ReprPC	EnhBiv	Enh	Quies	Quies	Quies	Quies	Quies	Quies	Quies	Quies	Quies	Quies	NA	0.566086	0.515273	NA
chr1	24476780	24477397	Intergenic	-7314	IL22RA1	protein-coding	EnhBiv	Enh	EnhWk	Enh	TssWk	Tss	TssWk	Tss	TssWk	Tss	EnhWk	Enh	EnhWk	Enh	TssBiv	Tss	TssBiv	Tss	TssBiv	Tss	EnhBiv	Enh	EnhBiv	Enh	EnhWk	Enh	ReprPC	ReprPC	ReprPCWk	ReprPC	ReprPCWk	ReprPC	NA	1.4735	0.915539	NA
chr1	24513582	24514243	promoter-TSS	-148	IFNLR1	protein-coding	TssBiv	Tss	TssA	Tss	TssA	Tss	TssA	Tss	TssA	Tss	TssA	Tss	TssA	Tss	TssA	Tss	TssA	Tss	TssFlnkD	Tss	TssA	Tss	TssA	Tss	TssFlnk	Tss	ReprPC	ReprPC	ReprPC	ReprPC	TssBiv	Tss	NA	0.983088	0.709148	CD3
chr1	24515972	24517098	Intergenic	-2770	IFNLR1	protein-coding	EnhWk	Enh	EnhA1	Enh	EnhA1	Enh	EnhA1	Enh	EnhA1	Enh	EnhA1	Enh	EnhWk	Enh	EnhWk	Enh	EnhWk	Enh	EnhWk	Enh	EnhA1	Enh	EnhWk	Enh	EnhWk	Enh	ReprPC	ReprPC	ReprPCWk	ReprPC	EnhWk	Enh	NA	1.12693	0.812907	CD3
chr1	24525876	24526208	promoter-TSS	-688	LOC284632	ncRNA	EnhWk	Enh	EnhWk	Enh	TssWk	Tss	TssWk	Tss	TssWk	Tss	TssFlnkD	Tss	EnhWk	Enh	EnhWk	Enh	EnhWk	Enh	EnhWk	Enh	EnhWk	Enh	Quies	Quies	EnhWk	Enh	Quies	Quies	Quies	Quies	Quies	Quies	NA	1.265	0.912506	NA
chr1	24648063	24649230	promoter-TSS	-883	GRHL3	protein-coding	TssBiv	Tss	TssBiv	Tss	TssBiv	Tss	TssWk	Tss	TssWk	Tss	TssFlnk	Tss	TssBiv	Tss	TssBiv	Tss	TssFlnk	Tss	TssBiv	Tss	TssBiv	Tss	EnhWk	Enh	TssBiv	Tss	ReprPC	ReprPC	ReprPC	ReprPC	TssBiv	Tss	NA	1.35798	0.843759	NA
chr1	24691802	24692057	TTS	42400	GRHL3	protein-coding	EnhWk	Enh	TxWk	Tx	Quies	Quies	TxWk	Tx	EnhWk	Enh	Quies	Quies	Quies	Quies	TxWk	Tx	Quies	Quies	Quies	Quies	Quies	Quies	Quies	Quies	Quies	Quies	Quies	Quies	Quies	Quies	TxWk	Tx	NA	0.867563	0.78969	NA
chr1	24699665	24699930	intron	-40179	NIPAL3	protein-coding	Quies	Quies	EnhA1	Enh	EnhA2	Enh	EnhA2	Enh	EnhA2	Enh	Quies	Quies	Quies	Quies	TxWk	Tx	Quies	Quies	Quies	Quies	EnhA2	Enh	Quies	Quies	Quies	Quies	Quies	Quies	Quies	Quies	TxWk	Tx	NA	0.887694	0.808014	NA
chr1	24710705	24711257	intron	-28996	NIPAL3	protein-coding	EnhA1	Enh	EnhA1	Enh	EnhA2	Enh	TssWk	Tss	EnhA2	Enh	TxWk	Tx	EnhWk	Enh	TxWk	Tx	EnhA1	Enh	EnhA1	Enh	EnhA1	Enh	TxWk	Tx	Quies	Quies	Quies	Quies	Quies	Quies	EnhWk	Enh	NA	1.70455	0.951328	NA
chr1	24717881	24718207	intron	-21933	NIPAL3	protein-coding	Quies	Quies	EnhA1	Enh	TssWk	Tss	TssA	Tss	EnhA1	Enh	TssA	Tss	EnhA1	Enh	TssFlnkU	Tss	EnhA1	Enh	TssFlnkU	Tss	EnhA2	Enh	EnhA1	Enh	EnhA2	Enh	Quies	Quies	Quies	Quies	EnhWk	Enh	NA	1.51711	0.942631	B_naive
chr1	24718554	24719039	intron	-21180	NIPAL3	protein-coding	Quies	Quies	EnhA1	Enh	EnhA2	Enh	EnhA1	Enh	EnhA1	Enh	EnhA1	Enh	EnhWk	Enh	EnhA1	Enh	EnhWk	Enh	EnhA1	Enh	EnhA1	Enh	EnhA1	Enh	EnhA1	Enh	Quies	Quies	EnhWk	Enh	EnhWk	Enh	NA	1.11874	0.807003	NA
chr1	24739902	24740512	promoter-TSS	55	STPG1	protein-coding	TssA	Tss	TssA	Tss	TssA	Tss	TssA	Tss	TssA	Tss	TssA	Tss	TssA	Tss	TssA	Tss	TssA	Tss	TssA	Tss	EnhWk	Enh	TssA	Tss	TssA	Tss	TssA1	Tss	TssA1	Tss	TssFlnkU	Tss	NA	0.721464	0.656705	B_naive
chr1	24741876	24742599	promoter-TSS	-2	NIPAL3	protein-coding	TssFlnk	Tss	TssA	Tss	TssA	Tss	TssA	Tss	TssA	Tss	TssA	Tss	TssA	Tss	TssA	Tss	TssA	Tss	TssA	Tss	TssA	Tss	TssA	Tss	TssA	Tss	TssA1	Tss	TssA1	Tss	EnhWk	Enh	NA	0.721464	0.656705	NA
chr1	24743350	24743618	intron	969	NIPAL3	protein-coding	EnhWk	Enh	EnhA1	Enh	TssWk	Tss	EnhA1	Enh	EnhA1	Enh	TssA	Tss	TssA	Tss	TssFlnkU	Tss	TssFlnkU	Tss	TssFlnkU	Tss	EnhA1	Enh	TssFlnkU	Tss	TssA	Tss	TssADistal	Tss	EnhWk	Enh	TssFlnkD	Tss	NA	1.63263	0.911189	NA
chr1	24807624	24808782	Intergenic	-20638	RCAN3	protein-coding	EnhA1	Enh	EnhA1	Enh	EnhA2	Enh	TssWk	Tss	EnhA2	Enh	EnhA1	Enh	EnhA1	Enh	EnhA1	Enh	EnhA1	Enh	TssFlnkU	Tss	EnhA1	Enh	EnhA1	Enh	EnhA1	Enh	EnhWk	Enh	EnhA1	Enh	EnhA1	Enh	NA	0.983088	0.709148	NA
chr1	24809974	24810176	Intergenic	-18766	RCAN3	protein-coding	Quies	Quies	TxWk	Tx	Quies	Quies	Quies	Quies	TxWk	Tx	TssFlnkD	Tss	EnhA1	Enh	TssFlnkU	Tss	EnhA1	Enh	EnhA1	Enh	TxWk	Tx	EnhA1	Enh	EnhWk	Enh	Quies	Quies	TxWk	Tx	EnhA1	Enh	NA	1.44519	0.897944	NA
chr1	24812842	24813403	Intergenic	-15718	RCAN3	protein-coding	Quies	Quies	EnhWk	Enh	EnhWk	Enh	Quies	Quies	Quies	Quies	EnhA1	Enh	EnhA1	Enh	TssFlnkU	Tss	TssFlnkU	Tss	EnhA1	Enh	EnhWk	Enh	EnhA1	Enh	EnhWk	Enh	Quies	Quies	EnhWk	Enh	EnhWk	Enh	NA	1.07756	0.980834	NA
chr1	24827926	24828138	promoter-TSS	-809	RCAN3	protein-coding	EnhWk	Enh	TssFlnkU	Tss	EnhA1	Enh	TssWk	Tss	TssWk	Tss	TssFlnkU	Tss	TssFlnkU	Tss	TssFlnkU	Tss	TssFlnkU	Tss	TssFlnkU	Tss	EnhBiv	Enh	EnhA1	Enh	TssFlnkD	Tss	EnhWk	Enh	EnhWk	Enh	EnhWk	Enh	NA	1.70455	0.951328	NA
chr1	24828373	24829992	promoter-TSS	-204	RCAN3	protein-coding	TssA	Tss	TssA	Tss	TssA	Tss	TssA	Tss	TssA	Tss	TssA	Tss	TssA	Tss	TssA	Tss	TssA	Tss	TssA	Tss	TssBiv	Tss	TssA	Tss	TssA	Tss	TssA1	Tss	TssA1	Tss	TssFlnk	Tss	NA	0.721464	0.656705	NA
chr1	24833153	24833519	promoter-TSS	-748	RCAN3	protein-coding	TxWk	Tx	EnhWk	Enh	EnhWk	Enh	TssWk	Tss	Quies	Quies	TssA	Tss	TssA	Tss	TssA	Tss	EnhA1	Enh	TssFlnkU	Tss	EnhA1	Enh	TssA	Tss	TssFlnk	Tss	ReprPCWk	ReprPC	EnhWk	Enh	EnhA2	Enh	NA	1.9356	0.930827	NA
chr1	24861492	24862097	3'UTR	20720	LOC100506985	ncRNA	EnhWk	Enh	EnhA1	Enh	EnhA1	Enh	EnhA1	Enh	EnhA1	Enh	EnhA1	Enh	EnhA1	Enh	EnhG2	Enh	TssA	Tss	EnhG2	Enh	TssA	Tss	EnhA2	Enh	EnhA1	Enh	Quies	Quies	EnhWk	Enh	EnhG1	Enh	NA	1.23427	0.766894	NA
chr1	24862753	24863385	3'UTR	19446	LOC100506985	ncRNA	EnhWk	Enh	EnhA1	Enh	EnhA1	Enh	EnhA1	Enh	EnhA1	Enh	EnhA1	Enh	EnhA1	Enh	EnhG2	Enh	EnhA1	Enh	EnhG2	Enh	EnhA1	Enh	EnhA1	Enh	EnhA1	Enh	EnhWk	Enh	EnhA1	Enh	EnhA2	Enh	NA	0.450561	0.650022	NA
chr1	24882330	24882705	promoter-TSS	-3	LOC100506985	ncRNA	EnhBiv	Enh	TssFlnkD	Tss	TssBiv	Tss	TssA	Tss	TssBiv	Tss	TssFlnk	Tss	EnhWk	Enh	TssFlnk	Tss	TssFlnk	Tss	TssBiv	Tss	EnhBiv	Enh	TssFlnk	Tss	EnhWk	Enh	ReprPC	ReprPC	ReprPC	ReprPC	TssBiv	Tss	NA	1.90728	0.98015	NA
chr1	24913643	24914104	intron	31307	NCMAP	protein-coding	Quies	Quies	EnhWk	Enh	Quies	Quies	Quies	Quies	Quies	Quies	TssFlnkD	Tss	EnhWk	Enh	EnhWk	Enh	Quies	Quies	EnhWk	Enh	ReprPCWk	ReprPC	EnhWk	Enh	EnhWk	Enh	Quies	Quies	Quies	Quies	ReprPCWk	ReprPC	NA	1.12693	0.812907	CD4_naive
chr1	24968785	24970191	promoter-TSS	-106	SRRM1	protein-coding	TssA	Tss	TssA	Tss	TssA	Tss	TssA	Tss	TssA	Tss	TssA	Tss	TssA	Tss	TssA	Tss	TssA	Tss	TssA	Tss	TssA	Tss	TssA	Tss	TssA	Tss	TssA2	Tss	TssA1	Tss	TssA	Tss	NA	0.566086	0.515273	NA
chr1	25020892	25021104	Intergenic	-50762	CLIC4	protein-coding	EnhA1	Enh	EnhA1	Enh	EnhA2	Enh	EnhWk	Enh	EnhA2	Enh	Quies	Quies	Quies	Quies	Quies	Quies	Quies	Quies	Quies	Quies	EnhA1	Enh	Quies	Quies	Quies	Quies	EnhWk	Enh	EnhWk	Enh	EnhWk	Enh	NA	1.35798	0.979574	NA
chr1	25022043	25022562	Intergenic	-49457	CLIC4	protein-coding	EnhA1	Enh	EnhA1	Enh	EnhA2	Enh	EnhWk	Enh	EnhWk	Enh	Quies	Quies	Quies	Quies	Quies	Quies	Quies	Quies	Quies	Quies	EnhA1	Enh	Quies	Quies	Quies	Quies	EnhWk	Enh	EnhA1	Enh	EnhWk	Enh	NA	1.28606	0.927694	NA
chr1	25031749	25032169	Intergenic	-39801	CLIC4	protein-coding	EnhWk	Enh	EnhWk	Enh	TssWk	Tss	Quies	Quies	EnhA1	Enh	EnhWk	Enh	EnhA1	Enh	EnhWk	Enh	EnhWk	Enh	Quies	Quies	EnhWk	Enh	Quies	Quies	Quies	Quies	EnhWk	Enh	EnhWk	Enh	EnhWk	Enh	NA	1.19885	0.864787	Unspecific
chr1	25035503	25035721	Intergenic	-36148	CLIC4	protein-coding	EnhA1	Enh	EnhWk	Enh	EnhWk	Enh	Quies	Quies	Quies	Quies	Quies	Quies	EnhWk	Enh	Quies	Quies	EnhWk	Enh	Quies	Quies	EnhWk	Enh	Quies	Quies	Quies	Quies	EnhWk	Enh	TxWk	Tx	ReprPCWk	ReprPC	NA	1.14371	0.825011	CD14
chr1	25053997	25054457	Intergenic	-17533	CLIC4	protein-coding	EnhA1	Enh	EnhWk	Enh	EnhA1	Enh	TssWk	Tss	TssWk	Tss	Quies	Quies	EnhWk	Enh	Quies	Quies	Quies	Quies	ReprPCWk	ReprPC	EnhWk	Enh	Quies	Quies	Quies	Quies	EnhWk	Enh	EnhA1	Enh	EnhA2	Enh	NA	1.35798	0.979574	Unspecific
chr1	25059798	25060227	Intergenic	-11747	CLIC4	protein-coding	EnhA1	Enh	EnhA1	Enh	TssWk	Tss	TssWk	Tss	TssWk	Tss	Quies	Quies	Quies	Quies	Quies	Quies	Quies	Quies	ReprPCWk	ReprPC	EnhA2	Enh	Quies	Quies	Quies	Quies	TxWk	Tx	EnhWk	Enh	Quies	Quies	NA	1.63263	0.911189	Lymphoid
chr1	25071292	25072459	5'UTR	116	CLIC4	protein-coding	TssA	Tss	TssA	Tss	TssA	Tss	TssA	Tss	TssA	Tss	TssFlnk	Tss	TssA	Tss	TssA	Tss	TssA	Tss	TssA	Tss	TssFlnk	Tss	TssFlnk	Tss	TssA	Tss	TssA1	Tss	TssA2	Tss	TssFlnk	Tss	NA	1.07514	0.775549	Lymphoid
chr1	25088834	25089250	intron	17282	CLIC4	protein-coding	EnhWk	Enh	EnhWk	Enh	EnhWk	Enh	EnhWk	Enh	EnhWk	Enh	Quies	Quies	EnhA2	Enh	ReprPCWk	ReprPC	ReprPCWk	ReprPC	ReprPCWk	ReprPC	Quies	Quies	ReprPCWk	ReprPC	EnhA2	Enh	EnhA1	Enh	EnhA1	Enh	Quies	Quies	NA	1.46773	0.911954	NA
chr1	25174318	25175364	Intergenic	71066	MIR6731	ncRNA	EnhA1	Enh	EnhA1	Enh	EnhA1	Enh	EnhA1	Enh	EnhA1	Enh	EnhWk	Enh	TssA	Tss	EnhWk	Enh	EnhWk	Enh	TssFlnkU	Tss	EnhA1	Enh	EnhWk	Enh	EnhWk	Enh	EnhWk	Enh	EnhWk	Enh	TssA	Tss	NA	0.918428	0.835989	NA
chr1	25183542	25184407	Intergenic	61932	MIR6731	ncRNA	ReprPCWk	ReprPC	Quies	Quies	Quies	Quies	Quies	Quies	Quies	Quies	EnhWk	Enh	EnhWk	Enh	Quies	Quies	Quies	Quies	Quies	Quies	EnhA1	Enh	EnhWk	Enh	EnhWk	Enh	EnhWk	Enh	EnhWk	Enh	Quies	Quies	NA	1.12693	0.812907	NA
chr1	25188641	25188864	Intergenic	57154	MIR6731	ncRNA	ReprPCWk	ReprPC	Quies	Quies	Quies	Quies	Quies	Quies	Quies	Quies	Quies	Quies	Quies	Quies	ReprPCWk	ReprPC	Quies	Quies	Quies	Quies	EnhA1	Enh	Quies	Quies	Quies	Quies	TxWk	Tx	Quies	Quies	Quies	Quies	NA	0.836988	0.603759	NA
chr1	25198877	25199355	Intergenic	46791	MIR6731	ncRNA	EnhWk	Enh	ReprPCWk	ReprPC	EnhWk	Enh	Repr2	Others	Repr2	Others	Quies	Quies	Quies	Quies	Quies	Quies	Quies	Quies	ReprPCWk	ReprPC	EnhWk	Enh	Quies	Quies	Quies	Quies	TxWk	Tx	EnhWk	Enh	Quies	Quies	NA	1.44519	0.897944	NA
chr1	25224517	25225085	Intergenic	21106	MIR6731	ncRNA	EnhWk	Enh	EnhWk	Enh	EnhWk	Enh	EnhWk	Enh	Repr2	Others	EnhWk	Enh	EnhWk	Enh	EnhWk	Enh	EnhWk	Enh	EnhWk	Enh	EnhA1	Enh	EnhWk	Enh	EnhWk	Enh	Quies	Quies	Quies	Quies	EnhWk	Enh	NA	0.983088	0.709148	NA
chr1	25226147	25226388	3'UTR	19639	MIR6731	ncRNA	TxWk	Tx	TxWk	Tx	TxWk	Tx	EnhWk	Enh	TxWk	Tx	EnhWk	Enh	TxWk	Tx	TxWk	Tx	EnhWk	Enh	TxWk	Tx	EnhG2	Enh	EnhWk	Enh	EnhWk	Enh	TxWk	Tx	Quies	Quies	TxWk	Tx	NA	1.12693	0.812907	NA
chr1	25237353	25238159	intron	8151	MIR6731	ncRNA	TxWk	Tx	Tx	Tx	Tx	Tx	TxElong	Tx	TxElong	Tx	EnhA2	Enh	EnhA1	Enh	EnhG2	Enh	EnhG2	Enh	EnhG2	Enh	EnhG2	Enh	EnhA1	Enh	EnhA1	Enh	TxWk	Tx	TxWk	Tx	EnhG1	Enh	NA	1.70455	0.951328	CD3
chr1	25241986	25242284	intron	3772	MIR6731	ncRNA	TxWk	Tx	Tx	Tx	Tx	Tx	Tx	Tx	TxElong	Tx	EnhA1	Enh	EnhA1	Enh	EnhG2	Enh	EnhG2	Enh	EnhG1	Enh	EnhA1	Enh	EnhA1	Enh	EnhA1	Enh	TxWk	Tx	TxWk	Tx	EnhG1	Enh	NA	1.265	0.912506	NA
chr1	25248808	25249253	intron	-3124	MIR6731	ncRNA	TxWk	Tx	EnhG1	Enh	Tx	Tx	EnhWk	Enh	EnhWk	Enh	EnhA1	Enh	EnhA1	Enh	EnhG2	Enh	EnhG2	Enh	EnhA1	Enh	EnhG2	Enh	EnhA1	Enh	EnhA1	Enh	TxWk	Tx	TxWk	Tx	EnhA2	Enh	NA	1.63263	0.911189	NA
chr1	25250101	25250355	intron	-4321	MIR6731	ncRNA	TxWk	Tx	EnhG2	Enh	Tx	Tx	TssA	Tss	TssWk	Tss	EnhG2	Enh	EnhA1	Enh	EnhG2	Enh	EnhG2	Enh	EnhG2	Enh	EnhG2	Enh	EnhA1	Enh	EnhG2	Enh	Tx	Tx	TxWk	Tx	EnhG1	Enh	NA	1.67623	0.935525	NA
chr1	25251573	25252003	intron	4982	RUNX3	protein-coding	Tx	Tx	EnhG2	Enh	EnhA1	Enh	EnhA1	Enh	EnhWk	Enh	TssFlnkU	Tss	TssFlnkU	Tss	EnhG2	Enh	EnhG2	Enh	EnhG2	Enh	EnhG2	Enh	TssFlnkU	Tss	EnhG2	Enh	TxWk	Tx	TxWk	Tx	EnhG2	Enh	NA	1.70455	0.951328	CD4T
chr1	25255567	25257246	5'UTR	363	RUNX3	protein-coding	TssBiv	Tss	TssA	Tss	TssA	Tss	TssA	Tss	TssA	Tss	TssA	Tss	TssA	Tss	TssA	Tss	TssA	Tss	TssA	Tss	TssA	Tss	TssA	Tss	TssA	Tss	TssA1	Tss	TssA1	Tss	TssA	Tss	NA	0.721464	0.656705	NA
chr1	25279146	25279330	intron	12263	RUNX3	protein-coding	EnhWk	Enh	EnhWk	Enh	EnhWk	Enh	EnhA2	Enh	EnhA2	Enh	EnhWk	Enh	EnhWk	Enh	EnhA1	Enh	EnhWk	Enh	EnhWk	Enh	EnhWk	Enh	EnhWk	Enh	EnhWk	Enh	EnhWk	Enh	EnhWk	Enh	EnhWk	Enh	NA	0.450561	0.650022	NA
chr1	25281593	25281949	intron	9730	RUNX3	protein-coding	EnhWk	Enh	EnhWk	Enh	EnhWk	Enh	EnhA2	Enh	EnhA2	Enh	EnhWk	Enh	EnhWk	Enh	TssFlnkU	Tss	TssFlnkU	Tss	EnhWk	Enh	EnhA1	Enh	EnhWk	Enh	EnhWk	Enh	EnhWk	Enh	EnhWk	Enh	EnhWk	Enh	NA	0.721464	0.656705	NA
chr1	25291393	25292193	promoter-TSS	-292	RUNX3	protein-coding	EnhA1	Enh	EnhA1	Enh	EnhA2	Enh	EnhA1	Enh	EnhA1	Enh	EnhWk	Enh	TssA	Tss	TssFlnkU	Tss	EnhA1	Enh	EnhA1	Enh	EnhA1	Enh	TssA	Tss	EnhA1	Enh	EnhWk	Enh	Quies	Quies	EnhA1	Enh	NA	1.35798	0.843759	NA
chr1	25311666	25311908	Intergenic	-20286	RUNX3	protein-coding	Quies	Quies	Quies	Quies	Quies	Quies	Quies	Quies	Quies	Quies	TssFlnkD	Tss	EnhWk	Enh	EnhWk	Enh	EnhWk	Enh	TxWk	Tx	EnhWk	Enh	EnhWk	Enh	TssFlnkD	Tss	TxWk	Tx	Quies	Quies	TxWk	Tx	NA	1.19885	0.864787	NA
chr1	25319123	25319654	Intergenic	-27888	RUNX3	protein-coding	TxWk	Tx	EnhWk	Enh	EnhWk	Enh	Quies	Quies	Quies	Quies	TssA	Tss	EnhA1	Enh	EnhA1	Enh	TssFlnkU	Tss	EnhA1	Enh	EnhA1	Enh	EnhA1	Enh	TssFlnkU	Tss	TxWk	Tx	Quies	Quies	EnhA1	Enh	NA	1.70455	0.951328	NA
chr1	25324019	25324561	Intergenic	-25704	MIR4425	ncRNA	TxWk	Tx	EnhWk	Enh	EnhWk	Enh	Quies	Quies	EnhWk	Enh	EnhWk	Enh	TxWk	Tx	EnhWk	Enh	TxWk	Tx	EnhWk	Enh	EnhA1	Enh	EnhA1	Enh	EnhWk	Enh	TxWk	Tx	Quies	Quies	EnhA1	Enh	NA	1.30861	0.943959	NA
chr1	25327667	25327919	Intergenic	-22201	MIR4425	ncRNA	EnhWk	Enh	EnhWk	Enh	Quies	Quies	Quies	Quies	EnhWk	Enh	EnhWk	Enh	EnhWk	Enh	EnhWk	Enh	EnhWk	Enh	Quies	Quies	EnhA1	Enh	EnhWk	Enh	EnhWk	Enh	TxWk	Tx	EnhWk	Enh	TxWk	Tx	NA	0.983088	0.709148	NA
chr1	25333977	25334386	Intergenic	-15812	MIR4425	ncRNA	EnhA1	Enh	EnhWk	Enh	Quies	Quies	Quies	Quies	Quies	Quies	EnhWk	Enh	EnhWk	Enh	EnhWk	Enh	EnhWk	Enh	TxWk	Tx	EnhWk	Enh	EnhWk	Enh	EnhWk	Enh	EnhWk	Enh	TxWk	Tx	Quies	Quies	NA	1.07514	0.775549	NA
chr1	25348679	25349709	promoter-TSS	-800	MIR4425	ncRNA	EnhA1	Enh	EnhA1	Enh	EnhA1	Enh	EnhA1	Enh	EnhA1	Enh	EnhA1	Enh	EnhA1	Enh	TssFlnkU	Tss	EnhA1	Enh	TssA	Tss	EnhA1	Enh	EnhA1	Enh	EnhA1	Enh	TxWk	Tx	EnhA1	Enh	EnhA1	Enh	NA	0.286836	0.413817	NA
chr1	25357298	25357573	Intergenic	7442	MIR4425	ncRNA	EnhBiv	Enh	EnhWk	Enh	EnhA2	Enh	EnhA2	Enh	EnhA2	Enh	EnhWk	Enh	EnhWk	Enh	EnhA1	Enh	EnhA1	Enh	EnhA1	Enh	EnhA1	Enh	EnhWk	Enh	EnhWk	Enh	EnhWk	Enh	TxWk	Tx	EnhA2	Enh	NA	1.31437	0.816666	NA
chr1	25358585	25359122	Intergenic	8860	MIR4425	ncRNA	EnhBiv	Enh	EnhA1	Enh	EnhA1	Enh	EnhA2	Enh	EnhA1	Enh	EnhA1	Enh	EnhA1	Enh	EnhA1	Enh	TssFlnkU	Tss	EnhA1	Enh	EnhA1	Enh	EnhA1	Enh	EnhA1	Enh	EnhWk	Enh	EnhWk	Enh	EnhA1	Enh	NA	0.983088	0.709148	NA
chr1	25360241	25360949	Intergenic	10601	MIR4425	ncRNA	EnhA1	Enh	EnhA1	Enh	EnhA2	Enh	EnhA1	Enh	EnhA1	Enh	EnhWk	Enh	EnhWk	Enh	EnhA1	Enh	EnhA1	Enh	EnhA1	Enh	EnhA1	Enh	EnhWk	Enh	EnhWk	Enh	EnhWk	Enh	EnhA1	Enh	EnhA1	Enh	NA	0.918428	0.835989	Th
chr1	25362456	25363047	Intergenic	12758	MIR4425	ncRNA	EnhWk	Enh	EnhWk	Enh	TxWk	Tx	TxWk	Tx	Quies	Quies	EnhWk	Enh	EnhWk	Enh	EnhWk	Enh	EnhWk	Enh	TxWk	Tx	EnhA1	Enh	EnhA1	Enh	EnhWk	Enh	TxWk	Tx	TxWk	Tx	TxWk	Tx	NA	1.23668	0.89208	NA
chr1	25363778	25364389	Intergenic	14090	MIR4425	ncRNA	EnhWk	Enh	EnhWk	Enh	EnhWk	Enh	EnhWk	Enh	EnhWk	Enh	EnhWk	Enh	EnhWk	Enh	EnhWk	Enh	EnhWk	Enh	EnhWk	Enh	EnhWk	Enh	EnhWk	Enh	EnhWk	Enh	EnhWk	Enh	EnhWk	Enh	EnhWk	Enh	EnhWk	0	1	NA
chr1	25391131	25391552	Intergenic	41348	MIR4425	ncRNA	EnhWk	Enh	EnhWk	Enh	Quies	Quies	Quies	Quies	EnhWk	Enh	EnhA1	Enh	Quies	Quies	Quies	Quies	Quies	Quies	Quies	Quies	EnhA1	Enh	EnhA1	Enh	EnhA1	Enh	Quies	Quies	Quies	Quies	EnhA2	Enh	NA	1.07756	0.980834	NA
chr1	25392018	25393041	Intergenic	42536	MIR4425	ncRNA	Quies	Quies	Quies	Quies	Quies	Quies	Quies	Quies	Quies	Quies	EnhWk	Enh	Quies	Quies	Quies	Quies	Quies	Quies	Quies	Quies	EnhA1	Enh	EnhA1	Enh	EnhA1	Enh	Quies	Quies	Quies	Quies	EnhA1	Enh	NA	0.823959	0.75	NA
chr1	25406982	25407537	Intergenic	57266	MIR4425	ncRNA	EnhA1	Enh	Quies	Quies	Quies	Quies	Quies	Quies	Quies	Quies	Quies	Quies	Quies	Quies	Quies	Quies	Quies	Quies	Quies	Quies	EnhA1	Enh	Quies	Quies	Quies	Quies	EnhWk	Enh	Quies	Quies	Quies	Quies	NA	0.721464	0.656705	NA
chr1	25425836	25426939	Intergenic	76394	MIR4425	ncRNA	EnhWk	Enh	EnhWk	Enh	EnhWk	Enh	EnhWk	Enh	EnhWk	Enh	EnhA1	Enh	EnhWk	Enh	EnhWk	Enh	EnhWk	Enh	TxWk	Tx	EnhA1	Enh	EnhA1	Enh	EnhWk	Enh	EnhWk	Enh	Quies	Quies	EnhA1	Enh	NA	0.823959	0.75	NA
chr1	25427957	25428342	Intergenic	78156	MIR4425	ncRNA	EnhWk	Enh	EnhWk	Enh	EnhWk	Enh	EnhWk	Enh	Quies	Quies	EnhWk	Enh	EnhWk	Enh	EnhWk	Enh	EnhWk	Enh	EnhWk	Enh	EnhWk	Enh	EnhWk	Enh	EnhWk	Enh	EnhWk	Enh	Quies	Quies	EnhWk	Enh	NA	0.450561	0.650022	NA
chr1	25436143	25436644	Intergenic	86400	MIR4425	ncRNA	EnhA1	Enh	ZNF_Rpts	Others	Repr1	Others	Repr1	Others	Repr1	Others	EnhWk	Enh	EnhWk	Enh	ZNF_Rpts	Others	Het	Others	ZNF_Rpts	Others	EnhA1	Enh	EnhA2	Enh	ReprPCWk	ReprPC	TxWk	Tx	Quies	Quies	ZNF_Rpts	Others	NA	1.9792	0.951796	NA
chr1	25466645	25467199	Intergenic	92091	SYF2	protein-coding	EnhWk	Enh	EnhWk	Enh	EnhWk	Enh	TssBiv	Tss	TssBiv	Tss	Quies	Quies	ReprPCWk	ReprPC	ReprPC	ReprPC	ReprPC	ReprPC	ReprPCWk	ReprPC	EnhBiv	Enh	Quies	Quies	ReprPCWk	ReprPC	EnhWk	Enh	EnhWk	Enh	ReprPCWk	ReprPC	NA	1.46773	0.911954	NA
chr1	25531330	25531557	Intergenic	27569	SYF2	protein-coding	Quies	Quies	Quies	Quies	Quies	Quies	Quies	Quies	Quies	Quies	TxWk	Tx	Quies	Quies	Quies	Quies	ReprPCWk	ReprPC	ReprPCWk	ReprPC	Quies	Quies	Quies	Quies	Quies	Quies	Quies	Quies	Quies	Quies	Quies	Quies	NA	0.286836	0.413817	NA
chr1	25558518	25559986	promoter-TSS	-239	SYF2	protein-coding	TssA	Tss	TssA	Tss	TssA	Tss	TssA	Tss	TssA	Tss	TssA	Tss	TssA	Tss	TssA	Tss	EnhG2	Enh	TssA	Tss	TssA	Tss	TssA	Tss	TssA	Tss	TssA2	Tss	TssA2	Tss	TssA	Tss	NA	0.450561	0.650022	NA
chr1	25566001	25566976	Intergenic	-7476	SYF2	protein-coding	TssA	Tss	TssFlnkU	Tss	TssA	Tss	TssA	Tss	TssA	Tss	TssA	Tss	TssA	Tss	TssA	Tss	TssA	Tss	TssA	Tss	TssFlnkU	Tss	TssA	Tss	TssA	Tss	TssADistal	Tss	EnhA1	Enh	TssFlnkU	Tss	NA	0.983088	0.709148	NA
chr1	25573075	25574523	intron	211	RSRP1	protein-coding	TssA	Tss	TssA	Tss	TssA	Tss	TssA	Tss	TssA	Tss	TssA	Tss	TssA	Tss	TssA	Tss	TssA	Tss	TssA	Tss	TssA	Tss	TssA	Tss	TssA	Tss	TssA2	Tss	TssA1	Tss	TssA	Tss	NA	0.566086	0.515273	NA
chr1	25586356	25586675	intron	7900	RSRP1	protein-coding	EnhWk	Enh	TxWk	Tx	EnhWk	Enh	Quies	Quies	TxWk	Tx	TxWk	Tx	EnhA1	Enh	EnhA1	Enh	EnhWk	Enh	TxWk	Tx	TxWk	Tx	Quies	Quies	EnhWk	Enh	EnhWk	Enh	EnhWk	Enh	Quies	Quies	NA	1.23668	0.89208	NA
chr1	25593011	25593518	intron	1151	RSRP1	protein-coding	TssFlnk	Tss	TssFlnk	Tss	TssA	Tss	TssA	Tss	TssWk	Tss	TssA	Tss	EnhA2	Enh	TssA	Tss	EnhA2	Enh	TssA	Tss	TssA	Tss	TssA	Tss	EnhA2	Enh	TxWk	Tx	TssA1	Tss	TssFlnk	Tss	NA	1.58326	0.883633	NA
chr1	25593836	25595022	promoter-TSS	-13	RSRP1	protein-coding	TssFlnk	Tss	TssA	Tss	TssA	Tss	TssA	Tss	TssA	Tss	TssA	Tss	TssA	Tss	TssA	Tss	TssA	Tss	TssA	Tss	TssA	Tss	TssA	Tss	TssA	Tss	TxWk	Tx	TssA1	Tss	TssFlnk	Tss	NA	0.836988	0.603759	NA
chr1	25635500	25635754	intron	29118	RSRP1	protein-coding	Quies	Quies	Quies	Quies	TxWk	Tx	TxWk	Tx	TxWk	Tx	Quies	Quies	Quies	Quies	Quies	Quies	TxWk	Tx	TxWk	Tx	Quies	Quies	Quies	Quies	Quies	Quies	TxWk	Tx	TxWk	Tx	TxWk	Tx	NA	0.679193	0.979869	NA
chr1	25656300	25657797	TTS	7696	RSRP1	protein-coding	Quies	Quies	Quies	Quies	EnhWk	Enh	EnhWk	Enh	Quies	Quies	EnhWk	Enh	EnhA1	Enh	EnhA1	Enh	EnhA1	Enh	EnhWk	Enh	Quies	Quies	EnhWk	Enh	EnhWk	Enh	Quies	Quies	EnhWk	Enh	EnhWk	Enh	NA	0.918428	0.835989	NA
chr1	25663436	25663888	non-coding	1083	RSRP1	protein-coding	TssFlnk	Tss	TssFlnk	Tss	TssA	Tss	TssA	Tss	TssWk	Tss	TssA	Tss	EnhA2	Enh	TssA	Tss	TssA	Tss	TssA	Tss	TssA	Tss	TssA	Tss	EnhA2	Enh	TssA1	Tss	TssA1	Tss	TssFlnk	Tss	NA	1.46773	0.911954	NA
chr1	25664193	25665598	promoter-TSS	107	TMEM50A	protein-coding	TssA	Tss	TssA	Tss	TssA	Tss	TssA	Tss	TssA	Tss	TssA	Tss	TssA	Tss	TssA	Tss	TssA	Tss	TssA	Tss	TssA	Tss	TssA	Tss	TssA	Tss	TssA1	Tss	TssA1	Tss	TssA	Tss	NA	0.450561	0.650022	NA
chr1	25709648	25709993	intron	37542	RHCE	protein-coding	EnhWk	Enh	Quies	Quies	Quies	Quies	Quies	Quies	Repr2	Others	Quies	Quies	Quies	Quies	Quies	Quies	Quies	Quies	Quies	Quies	Quies	Quies	Quies	Quies	Quies	Quies	Tx	Tx	Quies	Quies	Quies	Quies	NA	0.836988	0.603759	NA
chr1	25756427	25757878	promoter-TSS	-196	TMEM57	protein-coding	TssA	Tss	TssA	Tss	TssA	Tss	TssA	Tss	TssA	Tss	TssA	Tss	TssA	Tss	TssA	Tss	TssA	Tss	TssA	Tss	TssA	Tss	TssA	Tss	TssA	Tss	TssA2	Tss	TssA2	Tss	TssA	Tss	NA	0.450561	0.650022	Unspecific
chr1	25830240	25830544	Intergenic	-39684	LDLRAP1	protein-coding	TxWk	Tx	TxWk	Tx	TxWk	Tx	TxWk	Tx	TxElong	Tx	TxWk	Tx	TxWk	Tx	EnhA1	Enh	TxWk	Tx	TxWk	Tx	TxWk	Tx	EnhWk	Enh	TxWk	Tx	TxWk	Tx	Tx	Tx	TxWk	Tx	NA	0.836988	0.603759	NA
chr1	25833355	25833876	Intergenic	-36460	LDLRAP1	protein-coding	Quies	Quies	Quies	Quies	Quies	Quies	Quies	Quies	Quies	Quies	Quies	Quies	Quies	Quies	EnhWk	Enh	EnhWk	Enh	EnhWk	Enh	Quies	Quies	TxWk	Tx	Quies	Quies	Quies	Quies	Quies	Quies	Quies	Quies	NA	0.286836	0.413817	NA
chr1	25846925	25847383	Intergenic	-22922	LDLRAP1	protein-coding	Quies	Quies	Quies	Quies	Quies	Quies	Quies	Quies	Quies	Quies	EnhWk	Enh	EnhWk	Enh	EnhWk	Enh	Quies	Quies	EnhWk	Enh	Quies	Quies	EnhWk	Enh	EnhWk	Enh	Quies	Quies	Quies	Quies	EnhWk	Enh	NA	0.636514	0.918296	NA
chr1	25869794	25870808	intron	225	LDLRAP1	protein-coding	EnhWk	Enh	TssBiv	Tss	TssA	Tss	TssA	Tss	TssA	Tss	TssA	Tss	TssA	Tss	TssA	Tss	TssA	Tss	TssA	Tss	EnhWk	Enh	TssA	Tss	TssA	Tss	TssA1	Tss	TssA2	Tss	EnhWk	Enh	NA	1.23427	0.766894	NA
chr1	25875806	25876744	intron	6199	LDLRAP1	protein-coding	EnhA1	Enh	EnhA1	Enh	EnhA1	Enh	EnhA1	Enh	EnhA1	Enh	TssFlnkU	Tss	TssFlnkU	Tss	TssFlnkU	Tss	EnhA1	Enh	EnhA1	Enh	EnhA1	Enh	EnhA1	Enh	TssFlnkU	Tss	EnhA1	Enh	EnhA1	Enh	EnhA1	Enh	NA	0.562335	0.811278	NA
chr1	25883149	25883638	intron	13318	LDLRAP1	protein-coding	EnhA1	Enh	EnhWk	Enh	EnhWk	Enh	Tx	Tx	TxElong	Tx	EnhA1	Enh	EnhA1	Enh	EnhA1	Enh	EnhA1	Enh	EnhG1	Enh	EnhWk	Enh	EnhWk	Enh	EnhWk	Enh	EnhWk	Enh	EnhG1	Enh	EnhA1	Enh	NA	1.31437	0.816666	NA
chr1	25888716	25889491	intron	19028	LDLRAP1	protein-coding	EnhWk	Enh	EnhA1	Enh	EnhA2	Enh	EnhA2	Enh	EnhA2	Enh	TssA	Tss	EnhA1	Enh	TssFlnkU	Tss	TssFlnkU	Tss	TssFlnkU	Tss	EnhA1	Enh	EnhA1	Enh	EnhA1	Enh	TxWk	Tx	EnhG1	Enh	EnhA1	Enh	NA	1.53965	0.859298	CD3
chr1	25935011	25935349	Intergenic	-8779	MAN1C1	protein-coding	EnhWk	Enh	EnhWk	Enh	EnhWk	Enh	TssWk	Tss	TssWk	Tss	EnhWk	Enh	EnhWk	Enh	EnhWk	Enh	EnhWk	Enh	EnhWk	Enh	EnhWk	Enh	EnhWk	Enh	EnhWk	Enh	EnhWk	Enh	EnhWk	Enh	ReprPCWk	ReprPC	NA	0.450561	0.650022	NA
chr1	25942532	25944285	promoter-TSS	-550	MAN1C1	protein-coding	TssA	Tss	TssBiv	Tss	TssA	Tss	TssWk	Tss	TssWk	Tss	TssA	Tss	TssA	Tss	TssA	Tss	TssA	Tss	TssA	Tss	TssBiv	Tss	TssA	Tss	TssA	Tss	TssA1	Tss	TssA1	Tss	TssA	Tss	NA	1.24245	0.896241	NA
chr1	25968852	25969609	intron	25272	MAN1C1	protein-coding	EnhWk	Enh	EnhWk	Enh	EnhWk	Enh	EnhWk	Enh	EnhWk	Enh	EnhA1	Enh	EnhA1	Enh	EnhA1	Enh	EnhWk	Enh	TssFlnkU	Tss	EnhA1	Enh	EnhA1	Enh	EnhWk	Enh	Quies	Quies	EnhWk	Enh	EnhA2	Enh	NA	0.887694	0.808014	NA
chr1	26002387	26002945	intron	58707	MAN1C1	protein-coding	Quies	Quies	EnhWk	Enh	EnhWk	Enh	EnhWk	Enh	EnhWk	Enh	EnhWk	Enh	EnhA1	Enh	TssFlnkU	Tss	EnhA1	Enh	EnhWk	Enh	EnhA1	Enh	EnhA1	Enh	EnhWk	Enh	Quies	Quies	Quies	Quies	EnhA1	Enh	NA	1.03972	0.946395	NA
chr1	26030808	26031131	intron	87011	MAN1C1	protein-coding	Quies	Quies	ReprPCWk	ReprPC	Quies	Quies	Repr2	Others	Repr2	Others	EnhWk	Enh	EnhA1	Enh	EnhA1	Enh	EnhWk	Enh	EnhWk	Enh	EnhBiv	Enh	EnhWk	Enh	EnhWk	Enh	Quies	Quies	EnhWk	Enh	EnhWk	Enh	NA	1.63263	0.911189	NA
chr1	26037995	26038466	intron	-88436	SELENON	protein-coding	EnhWk	Enh	Quies	Quies	EnhWk	Enh	Quies	Quies	Repr2	Others	EnhWk	Enh	EnhWk	Enh	EnhA1	Enh	EnhWk	Enh	EnhWk	Enh	EnhWk	Enh	EnhWk	Enh	EnhWk	Enh	Quies	Quies	EnhWk	Enh	TxWk	Tx	NA	0.823959	0.75	NA
chr1	26057139	26057525	intron	-69335	SELENON	protein-coding	Quies	Quies	EnhWk	Enh	EnhWk	Enh	Quies	Quies	Repr2	Others	EnhWk	Enh	EnhWk	Enh	EnhA1	Enh	EnhWk	Enh	EnhWk	Enh	EnhBiv	Enh	EnhWk	Enh	EnhWk	Enh	EnhWk	Enh	Quies	Quies	EnhWk	Enh	NA	1.07514	0.775549	NA
chr1	26081374	26081722	intron	-45119	SELENON	protein-coding	TxWk	Tx	EnhWk	Enh	EnhWk	Enh	Repr2	Others	Repr2	Others	EnhA1	Enh	EnhWk	Enh	EnhA1	Enh	EnhWk	Enh	TxWk	Tx	Quies	Quies	EnhA1	Enh	EnhWk	Enh	Quies	Quies	Quies	Quies	EnhG1	Enh	NA	1.51711	0.942631	NA
chr1	26101268	26102308	intron	-24879	SELENON	protein-coding	TxWk	Tx	EnhWk	Enh	TssWk	Tss	TssWk	Tss	TssWk	Tss	EnhA1	Enh	EnhA1	Enh	EnhA1	Enh	EnhA1	Enh	EnhWk	Enh	EnhWk	Enh	EnhA1	Enh	EnhWk	Enh	Quies	Quies	Quies	Quies	EnhA1	Enh	NA	1.54542	0.960225	NA
chr1	26122907	26123703	Intergenic	-3362	SELENON	protein-coding	TxWk	Tx	EnhWk	Enh	EnhWk	Enh	EnhWk	Enh	Repr2	Others	EnhWk	Enh	EnhWk	Enh	EnhA1	Enh	EnhA1	Enh	EnhA1	Enh	EnhWk	Enh	EnhA1	Enh	TssFlnkD	Tss	Quies	Quies	Quies	Quies	EnhWk	Enh	NA	1.4735	0.822377	NA
chr1	26126244	26127231	promoter-TSS	71	SELENON	protein-coding	TssFlnk	Tss	TssFlnk	Tss	TssA	Tss	TssA	Tss	TssBiv	Tss	TssFlnk	Tss	EnhA1	Enh	TssFlnk	Tss	TssA	Tss	TssA	Tss	EnhWk	Enh	TssA	Tss	EnhWk	Enh	TssA1	Tss	EnhA1	Enh	TssA	Tss	NA	1.70455	0.951328	NA
chr1	26137285	26137745	intron	-8882	MTFR1L	protein-coding	TxWk	Tx	EnhWk	Enh	EnhWk	Enh	EnhWk	Enh	EnhWk	Enh	EnhWk	Enh	EnhWk	Enh	EnhWk	Enh	EnhWk	Enh	EnhWk	Enh	EnhWk	Enh	EnhWk	Enh	EnhWk	Enh	TxWk	Tx	Tx	Tx	TxWk	Tx	NA	0.721464	0.656705	NA
chr1	26145973	26147732	promoter-TSS	169	MTFR1L	protein-coding	TssA	Tss	TssA	Tss	TssA	Tss	TssA	Tss	TssA	Tss	TssA	Tss	TssA	Tss	TssA	Tss	TssA	Tss	TssA	Tss	TssA	Tss	TssA	Tss	TssA	Tss	TssA1	Tss	TssA1	Tss	EnhWk	Enh	NA	0.450561	0.650022	NA
chr1	26185715	26186809	promoter-TSS	-313	AUNIP	protein-coding	TssA	Tss	TssA	Tss	TssA	Tss	TssA	Tss	TssA	Tss	TssA	Tss	TssA	Tss	TssA	Tss	TssA	Tss	TssA	Tss	TssA	Tss	TssA	Tss	TssA	Tss	TssA2	Tss	TssA1	Tss	TssFlnkU	Tss	NA	0.566086	0.515273	NA
chr1	26201584	26202633	Intergenic	-4365	PAQR7	protein-coding	TssFlnk	Tss	EnhWk	Enh	TssA	Tss	TssA	Tss	TssBiv	Tss	TssA	Tss	TssA	Tss	TssA	Tss	TssA	Tss	ReprPCWk	ReprPC	EnhWk	Enh	TssA	Tss	EnhA1	Enh	EnhWk	Enh	TssA2	Tss	TssA	Tss	NA	1.53965	0.859298	NA
chr1	26221742	26222304	intron	10621	STMN1	protein-coding	EnhWk	Enh	EnhWk	Enh	EnhWk	Enh	EnhWk	Enh	EnhWk	Enh	EnhWk	Enh	EnhWk	Enh	EnhWk	Enh	EnhWk	Enh	EnhWk	Enh	EnhWk	Enh	EnhWk	Enh	EnhWk	Enh	EnhWk	Enh	EnhWk	Enh	TxWk	Tx	EnhWk	0	1	NA
chr1	26231569	26233475	TTS	122	STMN1	protein-coding	TssA	Tss	TssA	Tss	TssA	Tss	TssA	Tss	TssWk	Tss	TssA	Tss	TssA	Tss	TssA	Tss	TssA	Tss	TssA	Tss	TssA	Tss	TssA	Tss	TssA	Tss	TssA1	Tss	TssA1	Tss	TssFlnk	Tss	NA	0.721464	0.656705	NA
chr1	26249013	26250038	Intergenic	-16158	STMN1	protein-coding	TssA	Tss	TssBiv	Tss	TssBiv	Tss	TssBiv	Tss	TssBiv	Tss	TssA	Tss	TssA	Tss	TssA	Tss	TssA	Tss	TssBiv	Tss	EnhWk	Enh	TssA	Tss	EnhWk	Enh	EnhWk	Enh	EnhWk	Enh	TssA	Tss	NA	1.09861	1	CD4T
chr1	26297754	26298168	intron	26687	PAFAH2	protein-coding	EnhWk	Enh	EnhA1	Enh	EnhA2	Enh	EnhWk	Enh	EnhWk	Enh	EnhWk	Enh	EnhWk	Enh	EnhA1	Enh	EnhA1	Enh	EnhA1	Enh	EnhG2	Enh	EnhA1	Enh	EnhWk	Enh	EnhWk	Enh	EnhWk	Enh	EnhWk	Enh	NA	0.983088	0.709148	CD3
chr1	26317141	26317851	intron	7152	PAFAH2	protein-coding	EnhWk	Enh	EnhWk	Enh	EnhWk	Enh	TxElong	Tx	TxElong	Tx	EnhWk	Enh	EnhWk	Enh	EnhWk	Enh	EnhWk	Enh	TssA	Tss	EnhA1	Enh	EnhWk	Enh	EnhWk	Enh	EnhWk	Enh	EnhWk	Enh	EnhWk	Enh	NA	0.721464	0.656705	CD3
chr1	26323597	26323805	intron	947	PAFAH2	protein-coding	EnhA1	Enh	EnhA1	Enh	EnhA2	Enh	EnhWk	Enh	EnhA1	Enh	TssFlnkU	Tss	EnhA1	Enh	TssFlnkU	Tss	TssFlnkU	Tss	TssFlnkU	Tss	EnhA1	Enh	EnhA1	Enh	TssFlnkU	Tss	EnhWk	Enh	EnhWk	Enh	EnhA1	Enh	NA	1.19885	0.864787	NA
chr1	26324338	26325073	promoter-TSS	-58	PAFAH2	protein-coding	TssA	Tss	TssA	Tss	TssA	Tss	TssA	Tss	TssA	Tss	TssA	Tss	TssA	Tss	TssA	Tss	TssA	Tss	TssA	Tss	TssA	Tss	TssA	Tss	TssA	Tss	TssA1	Tss	TssA1	Tss	EnhWk	Enh	NA	0.450561	0.650022	CD3
chr1	26341914	26342261	Intergenic	-6183	EXTL1	protein-coding	EnhA1	Enh	Quies	Quies	Quies	Quies	Quies	Quies	Quies	Quies	Quies	Quies	Quies	Quies	Quies	Quies	Quies	Quies	Quies	Quies	Quies	Quies	Quies	Quies	Quies	Quies	EnhWk	Enh	Quies	Quies	EnhWk	Enh	NA	0.566086	0.515273	NA
chr1	26361561	26362836	3'UTR	10430	SLC30A2	protein-coding	EnhWk	Enh	EnhWk	Enh	EnhA1	Enh	EnhA1	Enh	EnhA1	Enh	TssA	Tss	EnhA2	Enh	TssA	Tss	EnhWk	Enh	TssA	Tss	EnhWk	Enh	EnhWk	Enh	EnhA2	Enh	EnhWk	Enh	EnhWk	Enh	EnhBiv	Enh	NA	1.19885	0.864787	Treg
chr1	26431380	26431740	Intergenic	-6096	PDIK1L	protein-coding	ReprPCWk	ReprPC	Quies	Quies	Quies	Quies	Quies	Quies	Quies	Quies	Quies	Quies	EnhWk	Enh	Quies	Quies	EnhWk	Enh	Quies	Quies	EnhWk	Enh	Quies	Quies	EnhWk	Enh	EnhWk	Enh	EnhWk	Enh	Quies	Quies	NA	0.918428	0.835989	NA
chr1	26437380	26438845	promoter-TSS	-155	PDIK1L	protein-coding	TssA	Tss	TssA	Tss	TssA	Tss	TssA	Tss	TssA	Tss	TssA	Tss	TssA	Tss	TssA	Tss	TssA	Tss	TssA	Tss	TssA	Tss	TssA	Tss	TssA	Tss	TssA2	Tss	TssA1	Tss	TssA	Tss	NA	0.566086	0.515273	Unspecific
chr1	26452801	26453440	Intergenic	14853	PDIK1L	protein-coding	EnhA1	Enh	EnhWk	Enh	EnhWk	Enh	TxWk	Tx	EnhWk	Enh	EnhA1	Enh	TssA	Tss	EnhA1	Enh	EnhA1	Enh	TssA	Tss	EnhWk	Enh	EnhA1	Enh	EnhA1	Enh	TssADistal	Tss	EnhA1	Enh	EnhA2	Enh	NA	1.35221	0.840175	Unspecific
chr1	26471563	26472051	Intergenic	-13704	FAM110D	protein-coding	EnhWk	Enh	EnhWk	Enh	EnhWk	Enh	TssWk	Tss	Repr2	Others	Quies	Quies	EnhWk	Enh	EnhWk	Enh	EnhWk	Enh	ReprPCWk	ReprPC	EnhBiv	Enh	EnhWk	Enh	Quies	Quies	EnhWk	Enh	EnhWk	Enh	EnhWk	Enh	NA	1.23427	0.766894	NA
chr1	26479109	26479387	Intergenic	-6263	FAM110D	protein-coding	EnhWk	Enh	ReprPCWk	ReprPC	Quies	Quies	Quies	Quies	Repr2	Others	Quies	Quies	Quies	Quies	ReprPCWk	ReprPC	ReprPCWk	ReprPC	ReprPCWk	ReprPC	ReprPCWk	ReprPC	Quies	Quies	Quies	Quies	TxWk	Tx	ReprPCWk	ReprPC	ReprPCWk	ReprPC	NA	1.31437	0.816666	NA
chr1	26487922	26488673	exon	2787	FAM110D	protein-coding	EnhBiv	Enh	EnhBiv	Enh	TssBiv	Tss	TssBiv	Tss	TssBiv	Tss	EnhBiv	Enh	EnhA2	Enh	EnhBiv	Enh	TssBiv	Tss	TssBiv	Tss	EnhBiv	Enh	EnhBiv	Enh	TssBiv	Tss	TssADistal	Tss	EnhWk	Enh	EnhBiv	Enh	NA	1.35221	0.840175	NA
chr1	26490634	26491066	Intergenic	5339	FAM110D	protein-coding	EnhBiv	Enh	EnhBiv	Enh	TssWk	Tss	TssWk	Tss	TssBiv	Tss	EnhWk	Enh	EnhWk	Enh	TssFlnk	Tss	TssBiv	Tss	TssBiv	Tss	EnhBiv	Enh	EnhWk	Enh	EnhWk	Enh	TssADistal	Tss	TssA1	Tss	TssBiv	Tss	NA	1.63263	0.911189	CD14
chr1	26496092	26496849	promoter-TSS	83	ZNF593	protein-coding	EnhWk	Enh	TssA	Tss	TssA	Tss	TssA	Tss	TssA	Tss	TssA	Tss	TssA	Tss	TssA	Tss	TssA	Tss	TssA	Tss	TssA	Tss	TssA	Tss	TssA	Tss	TssA2	Tss	EnhA1	Enh	TssFlnkU	Tss	NA	0.836988	0.603759	Unspecific
chr1	26527600	26528827	intron	11095	CATSPER4	protein-coding	Quies	Quies	ReprPCWk	ReprPC	EnhWk	Enh	EnhWk	Enh	EnhWk	Enh	EnhA1	Enh	EnhA1	Enh	EnhA1	Enh	EnhA1	Enh	EnhA1	Enh	EnhWk	Enh	EnhWk	Enh	EnhA1	Enh	EnhWk	Enh	Quies	Quies	EnhWk	Enh	NA	1.19885	0.864787	Unspecific
chr1	26551631	26552171	promoter-TSS	90	LOC101928303	ncRNA	TssBiv	Tss	EnhBiv	Enh	TssBiv	Tss	TssBiv	Tss	TssBiv	Tss	EnhWk	Enh	TssFlnk	Tss	TssBiv	Tss	TssBiv	Tss	TssBiv	Tss	TssFlnkD	Tss	TssFlnk	Tss	ReprPCWk	ReprPC	ReprPC	ReprPC	EnhWk	Enh	TssBiv	Tss	NA	1.79176	0.920782	Unspecific
chr1	26560231	26561227	promoter-TSS	85	CEP85	protein-coding	TssA	Tss	TssA	Tss	TssA	Tss	TssA	Tss	TssA	Tss	TssA	Tss	TssA	Tss	TssA	Tss	TssA	Tss	TssA	Tss	TssA	Tss	TssA	Tss	TssA	Tss	TssA1	Tss	TssA2	Tss	TssFlnk	Tss	NA	0.566086	0.515273	Unspecific
chr1	26586157	26586531	intron	-9430	CEP85	protein-coding	EnhA1	Enh	EnhG1	Enh	Tx	Tx	TxElong	Tx	TxElong	Tx	Tx	Tx	Tx	Tx	Tx	Tx	Tx	Tx	Tx	Tx	Tx	Tx	Tx	Tx	Tx	Tx	EnhG1	Enh	EnhG1	Enh	EnhG1	Enh	NA	1.19885	0.864787	NA
chr1	26601389	26601554	exon	-4741	SH3BGRL3	protein-coding	EnhA1	Enh	EnhWk	Enh	EnhWk	Enh	EnhWk	Enh	TxElong	Tx	TxWk	Tx	EnhA2	Enh	EnhG1	Enh	TxWk	Tx	Tx	Tx	EnhWk	Enh	TxWk	Tx	TxWk	Tx	EnhG1	Enh	EnhG1	Enh	Tx	Tx	NA	1.63263	0.911189	NA
chr1	26602154	26603009	intron	-3631	SH3BGRL3	protein-coding	EnhA1	Enh	EnhA1	Enh	EnhA2	Enh	EnhA2	Enh	TxElong	Tx	EnhA1	Enh	EnhA1	Enh	EnhA1	Enh	EnhA1	Enh	EnhA1	Enh	EnhA1	Enh	EnhA1	Enh	EnhA1	Enh	EnhG1	Enh	EnhA1	Enh	EnhA1	Enh	NA	0.983088	0.709148	Unspecific
chr1	26606163	26606934	5'UTR	336	SH3BGRL3	protein-coding	TssA	Tss	TssA	Tss	TssA	Tss	TssA	Tss	TssA	Tss	TssA	Tss	TssA	Tss	TssA	Tss	TssA	Tss	TssA	Tss	TssA	Tss	TssA	Tss	TssA	Tss	TssADistal	Tss	TssA2	Tss	TssA	Tss	NA	0.566086	0.515273	Unspecific
chr1	26611150	26611769	intron	5247	SH3BGRL3	protein-coding	EnhG2	Enh	EnhA1	Enh	EnhA2	Enh	EnhA1	Enh	EnhA2	Enh	EnhA1	Enh	EnhA1	Enh	EnhA1	Enh	EnhA1	Enh	EnhA1	Enh	EnhA1	Enh	EnhA1	Enh	EnhA1	Enh	EnhA1	Enh	EnhA1	Enh	EnhA1	Enh	NA	0.721464	0.656705	NA
chr1	26613814	26614220	intron	7804	SH3BGRL3	protein-coding	EnhA1	Enh	EnhA1	Enh	EnhA1	Enh	EnhA1	Enh	EnhA2	Enh	TssFlnkU	Tss	EnhA1	Enh	TssFlnkU	Tss	TssFlnkU	Tss	EnhA1	Enh	EnhA1	Enh	EnhA1	Enh	EnhA1	Enh	EnhWk	Enh	EnhA1	Enh	EnhA1	Enh	NA	0.836988	0.603759	NA
chr1	26615250	26616977	intron	9901	SH3BGRL3	protein-coding	EnhA1	Enh	EnhA1	Enh	EnhA2	Enh	EnhA1	Enh	EnhA2	Enh	EnhA1	Enh	EnhA1	Enh	EnhA1	Enh	EnhA1	Enh	EnhA1	Enh	EnhA1	Enh	EnhA1	Enh	EnhA1	Enh	EnhA1	Enh	EnhA1	Enh	EnhA1	Enh	NA	0.450561	0.650022	Unspecific
chr1	26632725	26634241	promoter-TSS	-288	UBXN11	protein-coding	EnhA1	Enh	TssA	Tss	TssA	Tss	TssA	Tss	TssA	Tss	TssA	Tss	TssA	Tss	TssA	Tss	EnhA1	Enh	TssA	Tss	TssA	Tss	TssA	Tss	TssA	Tss	TssA1	Tss	TssA1	Tss	TssA	Tss	NA	0.721464	0.656705	Unspecific
chr1	26641786	26642396	intron	-2320	CD52	protein-coding	EnhA1	Enh	TssFlnkU	Tss	EnhA1	Enh	TssWk	Tss	EnhWk	Enh	EnhWk	Enh	EnhA1	Enh	EnhA1	Enh	EnhA1	Enh	EnhA1	Enh	EnhA1	Enh	EnhWk	Enh	EnhWk	Enh	EnhWk	Enh	EnhWk	Enh	EnhWk	Enh	NA	1.12693	0.812907	Unspecific
chr1	26644286	26644645	promoter-TSS	55	CD52	protein-coding	TssFlnkU	Tss	TssA	Tss	TssA	Tss	TssA	Tss	EnhA1	Enh	TssA	Tss	TssA	Tss	TssFlnkU	Tss	TssA	Tss	TssA	Tss	TssFlnkU	Tss	TssA	Tss	TssA	Tss	EnhWk	Enh	EnhA1	Enh	TssFlnkU	Tss	NA	1.11874	0.807003	Unspecific
chr1	26647766	26648297	TTS	-3276	UBXN11	protein-coding	EnhA1	Enh	EnhG2	Enh	Tx	Tx	EnhA1	Enh	EnhA2	Enh	EnhG2	Enh	EnhA1	Enh	EnhG2	Enh	EnhG2	Enh	EnhG2	Enh	EnhG2	Enh	EnhG2	Enh	EnhG1	Enh	EnhWk	Enh	EnhWk	Enh	EnhG1	Enh	NA	1.63263	0.911189	Unspecific
chr1	26662493	26663593	intron	17578	AIM1L	protein-coding	EnhBiv	Enh	TssFlnk	Tss	EnhWk	Enh	EnhA1	Enh	TssWk	Tss	TssA	Tss	EnhA2	Enh	TssA	Tss	EnhWk	Enh	TssFlnk	Tss	EnhWk	Enh	EnhWk	Enh	EnhA2	Enh	EnhWk	Enh	EnhWk	Enh	TssFlnk	Tss	NA	1.69878	0.873002	Unspecific
chr1	26685321	26685784	Intergenic	-4932	AIM1L	protein-coding	ReprPC	ReprPC	ReprPC	ReprPC	Quies	Quies	Quies	Quies	Repr2	Others	TssFlnkD	Tss	EnhA1	Enh	EnhA1	Enh	EnhA1	Enh	TssFlnkD	Tss	EnhWk	Enh	EnhWk	Enh	EnhWk	Enh	ReprPC	ReprPC	Quies	Quies	EnhBiv	Enh	NA	1.66095	0.926992	Unspecific
chr1	26690350	26690707	intron	8756	ZNF683	protein-coding	ReprPC	ReprPC	EnhBiv	Enh	EnhWk	Enh	EnhWk	Enh	EnhWk	Enh	EnhWk	Enh	EnhWk	Enh	EnhWk	Enh	EnhWk	Enh	EnhWk	Enh	EnhBiv	Enh	EnhWk	Enh	EnhWk	Enh	EnhWk	Enh	EnhWk	Enh	ReprPCWk	ReprPC	NA	0.721464	0.656705	Unspecific
chr1	26704681	26705278	Intergenic	-5695	ZNF683	protein-coding	EnhA1	Enh	EnhA1	Enh	EnhA1	Enh	TssWk	Tss	Repr2	Others	TssFlnkU	Tss	EnhA1	Enh	TssFlnkU	Tss	EnhA1	Enh	EnhA1	Enh	EnhA1	Enh	TssFlnkU	Tss	TssA	Tss	EnhA1	Enh	EnhA1	Enh	EnhWk	Enh	NA	1.23427	0.766894	NA
chr1	26735101	26735458	Intergenic	-1979	LIN28A	protein-coding	EnhBiv	Enh	EnhBiv	Enh	TssBiv	Tss	Repr2	Others	Repr2	Others	EnhWk	Enh	EnhWk	Enh	ReprPCWk	ReprPC	TssBiv	Tss	TssBiv	Tss	EnhBiv	Enh	EnhBiv	Enh	TssBiv	Tss	ReprPC	ReprPC	EnhWk	Enh	ReprPC	ReprPC	NA	1.51711	0.942631	NA
chr1	26743613	26743923	intron	6509	LIN28A	protein-coding	ReprPCWk	ReprPC	ReprPCWk	ReprPC	EnhWk	Enh	Quies	Quies	Repr2	Others	ReprPCWk	ReprPC	ReprPCWk	ReprPC	ReprPCWk	ReprPC	ReprPCWk	ReprPC	ReprPCWk	ReprPC	ReprPCWk	ReprPC	ReprPCWk	ReprPC	ReprPCWk	ReprPC	Quies	Quies	ReprPCWk	ReprPC	ReprPCWk	ReprPC	NA	0.983088	0.709148	CD4T
chr1	26758395	26759165	promoter-TSS	7	DHDDS	protein-coding	TssA	Tss	TssA	Tss	TssA	Tss	TssA	Tss	TssA	Tss	TssA	Tss	TssA	Tss	TssA	Tss	TssA	Tss	TssA	Tss	TssA	Tss	TssA	Tss	TssA	Tss	TssA1	Tss	TssA1	Tss	TssFlnkU	Tss	NA	0.450561	0.650022	Unspecific
chr1	26798255	26799988	intron	220	HMGN2	protein-coding	TssA	Tss	TssA	Tss	TssA	Tss	TssA	Tss	TssA	Tss	TssA	Tss	TssA	Tss	TssA	Tss	TssA	Tss	TssA	Tss	TssA	Tss	TssA	Tss	TssA	Tss	TssA2	Tss	TssA1	Tss	TssA	Tss	NA	0.566086	0.515273	CD3
chr1	26826612	26828112	Intergenic	28460	HMGN2	protein-coding	TssA	Tss	TssA	Tss	EnhA1	Enh	EnhA1	Enh	EnhA1	Enh	TssA	Tss	TssA	Tss	TssA	Tss	TssA	Tss	TssA	Tss	TssA	Tss	TssA	Tss	EnhA1	Enh	TssA2	Tss	EnhWk	Enh	TssFlnkU	Tss	NA	1.12693	0.812907	CD3
chr1	26855876	26856963	exon	171	RPS6KA1	protein-coding	TssBiv	Tss	TssFlnk	Tss	TssA	Tss	TssA	Tss	TssA	Tss	TssA	Tss	TssA	Tss	TssA	Tss	TssA	Tss	TssFlnk	Tss	TssFlnk	Tss	TssA	Tss	TssA	Tss	TssA2	Tss	TssA1	Tss	TssFlnk	Tss	NA	1.23427	0.766894	NA
chr1	26864590	26864823	intron	-4896	RPS6KA1	protein-coding	EnhA1	Enh	EnhA1	Enh	EnhA2	Enh	EnhWk	Enh	EnhWk	Enh	EnhWk	Enh	EnhWk	Enh	EnhWk	Enh	EnhWk	Enh	EnhWk	Enh	EnhA1	Enh	EnhWk	Enh	EnhWk	Enh	EnhWk	Enh	EnhG1	Enh	EnhWk	Enh	NA	1.07514	0.775549	NA
chr1	26868125	26869563	promoter-TSS	-759	RPS6KA1	protein-coding	EnhA1	Enh	TssFlnkU	Tss	EnhA1	Enh	EnhA1	Enh	EnhA1	Enh	EnhA1	Enh	EnhA1	Enh	EnhA1	Enh	EnhA1	Enh	EnhA1	Enh	TssFlnkU	Tss	EnhA1	Enh	EnhA1	Enh	EnhA1	Enh	EnhA1	Enh	EnhA1	Enh	NA	0.450561	0.650022	CD3
chr1	26872033	26872586	promoter-TSS	-33	RPS6KA1	protein-coding	TssA	Tss	TssFlnkU	Tss	EnhA1	Enh	EnhA1	Enh	EnhA1	Enh	TssA	Tss	TssA	Tss	TssFlnkU	Tss	TssA	Tss	TssA	Tss	TssFlnkU	Tss	TssA	Tss	TssA	Tss	TssADistal	Tss	EnhWk	Enh	TssFlnkU	Tss	NA	1.42413	0.884862	NA
chr1	26880482	26881002	promoter-TSS	-291	MIR1976	ncRNA	EnhG2	Enh	Tx	Tx	TxElong	Tx	TxElong	Tx	TxElong	Tx	Tx	Tx	Tx	Tx	EnhG1	Enh	EnhG1	Enh	Tx	Tx	EnhG2	Enh	EnhG1	Enh	Tx	Tx	EnhG1	Enh	Tx	Tx	EnhG1	Enh	NA	1.30861	0.943959	NA
chr1	26909348	26909511	Intergenic	28397	MIR1976	ncRNA	EnhA1	Enh	EnhWk	Enh	Quies	Quies	Quies	Quies	EnhWk	Enh	Quies	Quies	Quies	Quies	EnhWk	Enh	EnhA1	Enh	Quies	Quies	EnhWk	Enh	Quies	Quies	EnhWk	Enh	Quies	Quies	Quies	Quies	EnhWk	Enh	NA	0.887694	0.808014	NA
chr1	26946629	26948289	Intergenic	66426	MIR1976	ncRNA	TssA	Tss	TssA	Tss	EnhA1	Enh	EnhA1	Enh	EnhA1	Enh	TssA	Tss	TssA	Tss	TssA	Tss	TssA	Tss	TssA	Tss	TssA	Tss	TssA	Tss	TssA	Tss	TssA2	Tss	TssA2	Tss	TssA	Tss	NA	0.959615	0.873479	NA
chr1	26954530	26954865	Intergenic	65924	LOC101928728	ncRNA	EnhWk	Enh	EnhA1	Enh	EnhWk	Enh	EnhWk	Enh	EnhA2	Enh	Quies	Quies	Quies	Quies	Quies	Quies	Quies	Quies	Quies	Quies	TxWk	Tx	Quies	Quies	Quies	Quies	EnhWk	Enh	EnhWk	Enh	Quies	Quies	NA	1.35221	0.840175	NA
chr1	26966234	26966691	Intergenic	54159	LOC101928728	ncRNA	EnhA1	Enh	Quies	Quies	Quies	Quies	Quies	Quies	Quies	Quies	Quies	Quies	Quies	Quies	Quies	Quies	Quies	Quies	Quies	Quies	Quies	Quies	Quies	Quies	Quies	Quies	Quies	Quies	Quies	Quies	Quies	Quies	NA	0.286836	0.413817	NA
chr1	26974216	26975060	Intergenic	45984	LOC101928728	ncRNA	EnhA1	Enh	Quies	Quies	Quies	Quies	Quies	Quies	Quies	Quies	Quies	Quies	Quies	Quies	Quies	Quies	Quies	Quies	Quies	Quies	Quies	Quies	Quies	Quies	Quies	Quies	Quies	Quies	Quies	Quies	Quies	Quies	NA	0.286836	0.413817	NA
chr1	27003811	27004407	Intergenic	16513	LOC101928728	ncRNA	EnhA1	Enh	EnhWk	Enh	EnhWk	Enh	EnhA1	Enh	EnhWk	Enh	EnhWk	Enh	EnhWk	Enh	EnhA1	Enh	EnhA1	Enh	EnhWk	Enh	EnhA1	Enh	EnhWk	Enh	EnhWk	Enh	EnhWk	Enh	EnhWk	Enh	EnhWk	Enh	NA	0.562335	0.811278	NA
chr1	27018792	27019798	non-coding	1327	LOC101928728	ncRNA	TssA	Tss	TssA	Tss	EnhA1	Enh	TssA	Tss	EnhA1	Enh	TssA	Tss	TssA	Tss	TssA	Tss	TssA	Tss	TssA	Tss	TssA	Tss	TssA	Tss	TssA	Tss	TssA2	Tss	EnhWk	Enh	TssFlnk	Tss	NA	0.983088	0.709148	NA
chr1	27021832	27023972	exon	380	ARID1A	protein-coding	TssA	Tss	TssA	Tss	TssA	Tss	TssA	Tss	TssA	Tss	TssA	Tss	TssA	Tss	TssA	Tss	TssA	Tss	TssA	Tss	TssA	Tss	TssA	Tss	TssA	Tss	TssA2	Tss	TssA2	Tss	TssA	Tss	NA	0.450561	0.650022	NA
chr1	27024614	27024878	intron	2224	ARID1A	protein-coding	TssA	Tss	TssA	Tss	EnhA1	Enh	TssA	Tss	EnhA1	Enh	TssA	Tss	TssA	Tss	TssA	Tss	TssA	Tss	TssA	Tss	TssA	Tss	TssA	Tss	TssA	Tss	TssA2	Tss	EnhWk	Enh	TssFlnkD	Tss	NA	0.983088	0.709148	NA
chr1	27048293	27048526	intron	25888	ARID1A	protein-coding	EnhWk	Enh	EnhWk	Enh	EnhWk	Enh	EnhWk	Enh	EnhA2	Enh	EnhWk	Enh	EnhWk	Enh	EnhA1	Enh	EnhWk	Enh	EnhWk	Enh	EnhWk	Enh	EnhWk	Enh	EnhWk	Enh	EnhWk	Enh	EnhWk	Enh	EnhWk	Enh	NA	0.286836	0.413817	NA
chr1	27049960	27050336	intron	27626	ARID1A	protein-coding	EnhA1	Enh	EnhA1	Enh	EnhA1	Enh	EnhA1	Enh	EnhA1	Enh	TssFlnkD	Tss	EnhA1	Enh	TssFlnkU	Tss	TssFlnkU	Tss	TssFlnkU	Tss	EnhA1	Enh	EnhWk	Enh	TssFlnkD	Tss	EnhA1	Enh	EnhWk	Enh	EnhWk	Enh	NA	0.867563	0.78969	NA
chr1	27070332	27071222	intron	-43677	PIGV	protein-coding	EnhA1	Enh	EnhA1	Enh	EnhA1	Enh	TssA	Tss	EnhA1	Enh	EnhWk	Enh	EnhA1	Enh	EnhA1	Enh	EnhA1	Enh	EnhG2	Enh	EnhA1	Enh	EnhA1	Enh	EnhA1	Enh	EnhG1	Enh	EnhWk	Enh	EnhA2	Enh	NA	0.983088	0.709148	CD8_naive
chr1	27113472	27114996	promoter-TSS	-220	PIGV	protein-coding	TssA	Tss	TssA	Tss	TssA	Tss	TssA	Tss	TssA	Tss	TssA	Tss	TssA	Tss	TssA	Tss	TssA	Tss	TssA	Tss	TssA	Tss	TssA	Tss	TssA	Tss	TssA2	Tss	TssA2	Tss	TssA	Tss	NA	0.450561	0.650022	NA
chr1	27115500	27115875	intron	1009	PIGV	protein-coding	TssA	Tss	EnhWk	Enh	EnhA1	Enh	TssA	Tss	EnhA1	Enh	EnhWk	Enh	EnhA1	Enh	EnhA1	Enh	TssA	Tss	EnhA1	Enh	EnhA1	Enh	EnhWk	Enh	EnhWk	Enh	EnhWk	Enh	EnhWk	Enh	EnhWk	Enh	NA	1.0114	0.92062	NA
chr1	27136630	27137082	Intergenic	-16345	ZDHHC18	protein-coding	EnhWk	Enh	EnhWk	Enh	EnhWk	Enh	EnhWk	Enh	Quies	Quies	EnhWk	Enh	EnhWk	Enh	EnhA1	Enh	Quies	Quies	Quies	Quies	EnhA1	Enh	EnhWk	Enh	EnhWk	Enh	TxWk	Tx	Quies	Quies	Quies	Quies	NA	0.983088	0.709148	NA
chr1	27147087	27147876	Intergenic	-5719	ZDHHC18	protein-coding	EnhWk	Enh	EnhWk	Enh	TssWk	Tss	TssWk	Tss	EnhA1	Enh	EnhWk	Enh	EnhA1	Enh	EnhA1	Enh	EnhA1	Enh	EnhA1	Enh	EnhA1	Enh	EnhA1	Enh	EnhWk	Enh	EnhWk	Enh	EnhWk	Enh	TssFlnk	Tss	NA	1.0114	0.92062	NA
chr1	27152850	27153699	promoter-TSS	74	ZDHHC18	protein-coding	TssFlnk	Tss	TssFlnk	Tss	TssA	Tss	TssA	Tss	TssA	Tss	TssA	Tss	TssA	Tss	TssA	Tss	TssA	Tss	TssA	Tss	TssA	Tss	TssA	Tss	TssA	Tss	TssA2	Tss	TssA1	Tss	TssA	Tss	NA	0.983088	0.709148	NA
chr1	27155058	27155453	intron	2055	ZDHHC18	protein-coding	EnhA1	Enh	EnhA1	Enh	EnhWk	Enh	EnhA1	Enh	EnhA1	Enh	TssFlnkD	Tss	TssFlnkU	Tss	TssFlnkU	Tss	TssFlnkU	Tss	TssFlnkU	Tss	EnhA1	Enh	EnhA1	Enh	TssFlnkU	Tss	EnhWk	Enh	EnhWk	Enh	EnhWk	Enh	NA	1.19885	0.864787	NA
chr1	27159929	27160527	intron	7027	ZDHHC18	protein-coding	EnhA1	Enh	EnhG2	Enh	EnhA1	Enh	EnhA1	Enh	EnhA1	Enh	EnhG2	Enh	EnhA1	Enh	EnhG2	Enh	EnhG2	Enh	EnhG2	Enh	EnhG2	Enh	EnhA1	Enh	EnhA1	Enh	Tx	Tx	EnhG1	Enh	EnhG2	Enh	NA	1.07514	0.775549	NA
chr1	27165273	27165693	intron	12282	ZDHHC18	protein-coding	Tx	Tx	EnhG2	Enh	Tx	Tx	EnhA1	Enh	Tx	Tx	EnhWk	Enh	EnhA1	Enh	EnhG2	Enh	EnhG2	Enh	EnhG2	Enh	EnhG2	Enh	EnhWk	Enh	EnhA2	Enh	TxWk	Tx	TxWk	Tx	EnhG1	Enh	NA	1.74816	0.975664	NA
chr1	27179663	27180063	intron	-9770	SFN	protein-coding	Tx	Tx	Tx	Tx	TxWk	Tx	TxElong	Tx	Tx	Tx	Tx	Tx	Tx	Tx	Tx	Tx	Tx	Tx	Tx	Tx	Tx	Tx	Tx	Tx	Tx	Tx	EnhG1	Enh	TxWk	Tx	Tx	Tx	NA	0.983088	0.709148	NA
chr1	27191158	27192565	TTS	2229	SFN	protein-coding	TssA	Tss	TssA	Tss	EnhA1	Enh	EnhA1	Enh	EnhA1	Enh	TssA	Tss	EnhA2	Enh	TssA	Tss	TssA	Tss	TssA	Tss	TssA	Tss	TssA	Tss	TssA	Tss	EnhA1	Enh	EnhWk	Enh	TssFlnkD	Tss	NA	1.12693	0.812907	NA
chr1	27204538	27205065	Intergenic	12067	GPN2	protein-coding	Tx	Tx	Tx	Tx	TxElong	Tx	TxElong	Tx	TxElong	Tx	TxWk	Tx	TxWk	Tx	Tx	Tx	TxWk	Tx	Tx	Tx	Tx	Tx	TxWk	Tx	TxWk	Tx	Tx	Tx	Tx	Tx	Tx	Tx	NA	1.07756	0.980834	NA
chr1	27216168	27217205	TTS	182	GPN2	protein-coding	TssA	Tss	TssA	Tss	TssA	Tss	TssA	Tss	TssA	Tss	TssA	Tss	TssA	Tss	TssA	Tss	TssA	Tss	TssA	Tss	TssA	Tss	TssA	Tss	TssA	Tss	TssA2	Tss	TssA2	Tss	TssFlnkU	Tss	NA	0.450561	0.650022	NA
chr1	27226389	27227407	promoter-TSS	64	GPATCH3	protein-coding	TssA	Tss	TssA	Tss	TssA	Tss	TssA	Tss	EnhA1	Enh	TssA	Tss	TssA	Tss	TssA	Tss	TssA	Tss	TssA	Tss	TssA	Tss	TssA	Tss	TssA	Tss	TssA2	Tss	TssA2	Tss	TssFlnkU	Tss	NA	0.721464	0.656705	NA
chr1	27247806	27248613	promoter-TSS	-3	NUDC	protein-coding	TssA	Tss	TssA	Tss	TssA	Tss	TssA	Tss	TssA	Tss	TssA	Tss	TssA	Tss	TssA	Tss	TssA	Tss	TssA	Tss	TssA	Tss	TssA	Tss	TssA	Tss	TssA2	Tss	TssA2	Tss	TssFlnk	Tss	NA	0.450561	0.650022	NA
chr1	27259103	27259305	intron	10991	NUDC	protein-coding	EnhA1	Enh	EnhWk	Enh	EnhWk	Enh	EnhA2	Enh	EnhA2	Enh	TxWk	Tx	TxWk	Tx	TxWk	Tx	Tx	Tx	Tx	Tx	EnhWk	Enh	TxWk	Tx	TxWk	Tx	EnhG1	Enh	Tx	Tx	EnhG1	Enh	NA	1.63263	0.911189	NA
chr1	27286261	27287281	intron	130	KDF1	protein-coding	TssBiv	Tss	TssBiv	Tss	TssWk	Tss	TssA	Tss	TssBiv	Tss	TssFlnk	Tss	TssA	Tss	TssBiv	Tss	ReprPCWk	ReprPC	TssBiv	Tss	TssBiv	Tss	EnhWk	Enh	TssA	Tss	ReprPC	ReprPC	ReprPC	ReprPC	TssBiv	Tss	NA	1.63263	0.911189	NA
chr1	27317870	27318211	Intergenic	-2154	TRNP1	protein-coding	EnhBiv	Enh	ReprPC	ReprPC	Repr2	Others	Repr2	Others	Repr2	Others	ReprPCWk	ReprPC	ReprPCWk	ReprPC	ReprPC	ReprPC	ReprPC	ReprPC	ReprPC	ReprPC	ReprPC	ReprPC	ReprPCWk	ReprPC	EnhBiv	Enh	ReprPC	ReprPC	ReprPCWk	ReprPC	ReprPC	ReprPC	NA	1.35798	0.979574	NA
chr1	27319834	27321087	exon	266	TRNP1	protein-coding	TssBiv	Tss	TssBiv	Tss	TssWk	Tss	TssWk	Tss	TssBiv	Tss	TssBiv	Tss	TssFlnk	Tss	TssBiv	Tss	TssBiv	Tss	TssBiv	Tss	TssBiv	Tss	TssBiv	Tss	TssBiv	Tss	ReprPC	ReprPC	ReprPC	ReprPC	TssBiv	Tss	NA	1.11874	0.807003	NA
chr1	27324246	27324534	intron	4195	TRNP1	protein-coding	TssFlnkD	Tss	EnhWk	Enh	EnhWk	Enh	TssWk	Tss	EnhWk	Enh	EnhBiv	Enh	ReprPCWk	ReprPC	EnhBiv	Enh	TssFlnkD	Tss	EnhBiv	Enh	EnhBiv	Enh	TssFlnkD	Tss	EnhBiv	Enh	ReprPCWk	ReprPC	EnhWk	Enh	EnhBiv	Enh	NA	1.51711	0.942631	NA
chr1	27328112	27328910	Intergenic	8316	TRNP1	protein-coding	EnhA1	Enh	EnhA1	Enh	EnhWk	Enh	EnhWk	Enh	EnhWk	Enh	ReprPCWk	ReprPC	Quies	Quies	Quies	Quies	ReprPCWk	ReprPC	ReprPCWk	ReprPC	EnhA1	Enh	Quies	Quies	Quies	Quies	EnhWk	Enh	EnhWk	Enh	Quies	Quies	NA	1.265	0.912506	NA
chr1	27339079	27339837	promoter-TSS	-125	FAM46B	protein-coding	TssFlnk	Tss	TssBiv	Tss	TssWk	Tss	TssWk	Tss	TssBiv	Tss	TssBiv	Tss	EnhA1	Enh	TssBiv	Tss	TssBiv	Tss	TssBiv	Tss	EnhBiv	Enh	EnhWk	Enh	TssA	Tss	TssA1	Tss	TxWk	Tx	TssBiv	Tss	NA	2.09473	0.953352	NA
chr1	27370977	27371571	Intergenic	-31941	FAM46B	protein-coding	EnhWk	Enh	TssBiv	Tss	TssWk	Tss	TssWk	Tss	TssWk	Tss	EnhWk	Enh	TssFlnkD	Tss	EnhA1	Enh	EnhWk	Enh	ReprPCWk	ReprPC	EnhWk	Enh	EnhWk	Enh	TssFlnk	Tss	EnhWk	Enh	EnhWk	Enh	EnhWk	Enh	NA	1.31437	0.816666	NA
chr1	27394127	27394507	Intergenic	-54984	FAM46B	protein-coding	EnhA1	Enh	Quies	Quies	EnhWk	Enh	Quies	Quies	Quies	Quies	Quies	Quies	Quies	Quies	Quies	Quies	Quies	Quies	Quies	Quies	Quies	Quies	Quies	Quies	Quies	Quies	Quies	Quies	Quies	Quies	Quies	Quies	NA	0.566086	0.515273	CD56
chr1	27423947	27424370	Intergenic	57462	SLC9A1	protein-coding	EnhA1	Enh	EnhWk	Enh	EnhWk	Enh	Quies	Quies	Quies	Quies	Quies	Quies	EnhWk	Enh	Quies	Quies	EnhWk	Enh	EnhWk	Enh	EnhWk	Enh	Quies	Quies	Quies	Quies	Quies	Quies	TxWk	Tx	Quies	Quies	NA	1.12693	0.812907	NA
chr1	27425489	27426482	non-coding	55635	SLC9A1	protein-coding	EnhA1	Enh	EnhA1	Enh	EnhWk	Enh	EnhA2	Enh	EnhA2	Enh	TxWk	Tx	EnhA2	Enh	Tx	Tx	TxWk	Tx	Tx	Tx	EnhA1	Enh	Quies	Quies	EnhA2	Enh	EnhWk	Enh	EnhG1	Enh	EnhA1	Enh	NA	1.63263	0.911189	NA
chr1	27429124	27429700	intron	52209	SLC9A1	protein-coding	Tx	Tx	EnhWk	Enh	EnhWk	Enh	TxWk	Tx	EnhWk	Enh	TxWk	Tx	TxWk	Tx	EnhWk	Enh	EnhWk	Enh	Tx	Tx	EnhWk	Enh	EnhWk	Enh	EnhWk	Enh	TxWk	Tx	Tx	Tx	Tx	Tx	NA	1.0114	0.92062	NA
chr1	27433094	27433571	intron	48288	SLC9A1	protein-coding	EnhA1	Enh	EnhA1	Enh	EnhA2	Enh	EnhA2	Enh	EnhA2	Enh	TxWk	Tx	TxWk	Tx	EnhG1	Enh	Tx	Tx	Tx	Tx	EnhA1	Enh	TxWk	Tx	TxWk	Tx	TxWk	Tx	Tx	Tx	Tx	Tx	NA	1.265	0.912506	NA
chr1	27438260	27438969	intron	43006	SLC9A1	protein-coding	EnhA1	Enh	EnhA1	Enh	EnhA2	Enh	EnhA2	Enh	EnhA2	Enh	EnhA1	Enh	EnhA1	Enh	EnhA1	Enh	EnhA1	Enh	EnhA1	Enh	EnhA1	Enh	EnhA1	Enh	EnhWk	Enh	EnhWk	Enh	EnhG1	Enh	EnhWk	Enh	NA	1.19885	0.864787	NA
chr1	27443005	27443448	intron	38394	SLC9A1	protein-coding	EnhA1	Enh	EnhWk	Enh	EnhWk	Enh	EnhWk	Enh	TxWk	Tx	TxWk	Tx	Quies	Quies	EnhA2	Enh	TxWk	Tx	TxWk	Tx	EnhWk	Enh	EnhWk	Enh	EnhWk	Enh	EnhWk	Enh	EnhG1	Enh	EnhWk	Enh	NA	1.23427	0.766894	NA
chr1	27446416	27446651	intron	35087	SLC9A1	protein-coding	EnhA1	Enh	TxWk	Tx	TxWk	Tx	TxWk	Tx	TxWk	Tx	TxWk	Tx	Quies	Quies	TxWk	Tx	Quies	Quies	TxWk	Tx	TxWk	Tx	Quies	Quies	Quies	Quies	TxWk	Tx	EnhG1	Enh	TxWk	Tx	NA	1.07514	0.775549	NA
chr1	27460577	27460835	intron	20915	SLC9A1	protein-coding	EnhA1	Enh	EnhWk	Enh	EnhWk	Enh	EnhWk	Enh	TxWk	Tx	TxWk	Tx	Quies	Quies	TxWk	Tx	Quies	Quies	TxWk	Tx	EnhWk	Enh	TxWk	Tx	EnhA2	Enh	EnhWk	Enh	EnhWk	Enh	TxWk	Tx	NA	1.31437	0.816666	NA
chr1	27463438	27464318	intron	17743	SLC9A1	protein-coding	EnhA1	Enh	EnhA1	Enh	EnhA1	Enh	EnhA1	Enh	EnhA1	Enh	TssFlnkU	Tss	EnhA1	Enh	EnhA1	Enh	EnhA1	Enh	EnhA1	Enh	EnhA1	Enh	EnhA1	Enh	EnhA1	Enh	EnhWk	Enh	EnhA1	Enh	EnhA1	Enh	NA	0.566086	0.515273	NA
chr1	27481248	27482183	promoter-TSS	-95	SLC9A1	protein-coding	TssA	Tss	TssA	Tss	TssA	Tss	TssA	Tss	TssA	Tss	TssA	Tss	TssA	Tss	TssA	Tss	TssA	Tss	TssA	Tss	TssA	Tss	TssA	Tss	TssA	Tss	TssA2	Tss	TssA1	Tss	TssA	Tss	NA	0.566086	0.515273	NA
chr1	27488159	27488470	Intergenic	-6694	SLC9A1	protein-coding	EnhWk	Enh	EnhA1	Enh	EnhA1	Enh	EnhA1	Enh	EnhA2	Enh	EnhWk	Enh	EnhWk	Enh	EnhA1	Enh	EnhWk	Enh	EnhA1	Enh	EnhA1	Enh	EnhWk	Enh	EnhWk	Enh	TxWk	Tx	EnhWk	Enh	TxWk	Tx	NA	1.12693	0.812907	NA
chr1	27524374	27524809	Intergenic	-36415	WDTC1	protein-coding	Quies	Quies	EnhWk	Enh	TssWk	Tss	EnhWk	Enh	Quies	Quies	EnhWk	Enh	EnhWk	Enh	EnhWk	Enh	Quies	Quies	EnhWk	Enh	Quies	Quies	Quies	Quies	EnhWk	Enh	Quies	Quies	EnhWk	Enh	Quies	Quies	NA	0.918428	0.835989	NA
chr1	27560270	27561634	promoter-TSS	-55	WDTC1	protein-coding	TssFlnk	Tss	TssA	Tss	TssA	Tss	TssA	Tss	TssA	Tss	TssA	Tss	TssA	Tss	TssA	Tss	TssA	Tss	TssA	Tss	TssA	Tss	TssA	Tss	EnhA2	Enh	TssA2	Tss	TssA1	Tss	TssA	Tss	NA	1.09861	0.682606	NA
chr1	27602228	27602465	intron	41340	WDTC1	protein-coding	EnhWk	Enh	EnhWk	Enh	EnhWk	Enh	TxWk	Tx	TxElong	Tx	TxWk	Tx	TxWk	Tx	TxWk	Tx	TxWk	Tx	TxWk	Tx	TxWk	Tx	TxWk	Tx	TxWk	Tx	TxWk	Tx	TxWk	Tx	TxWk	Tx	NA	0.823959	0.75	NA
chr1	27611121	27611553	intron	-37299	TMEM222	protein-coding	Tx	Tx	EnhG1	Enh	TxWk	Tx	TxWk	Tx	TxWk	Tx	TxWk	Tx	TxWk	Tx	Tx	Tx	TxWk	Tx	Tx	Tx	Tx	Tx	TxWk	Tx	TxWk	Tx	Tx	Tx	Tx	Tx	Tx	Tx	NA	0.887694	0.808014	NA
chr1	27623292	27623558	intron	-25211	TMEM222	protein-coding	Tx	Tx	Tx	Tx	TxElong	Tx	TxElong	Tx	TxElong	Tx	TxWk	Tx	Tx	Tx	Tx	Tx	Tx	Tx	Tx	Tx	Tx	Tx	TxWk	Tx	Tx	Tx	Tx	Tx	Tx	Tx	Tx	Tx	NA	0.959615	0.873479	NA
chr1	27626811	27627693	intron	-21384	TMEM222	protein-coding	EnhA1	Enh	EnhG1	Enh	Tx	Tx	TxElong	Tx	Tx	Tx	EnhG1	Enh	TxWk	Tx	Tx	Tx	Tx	Tx	Tx	Tx	EnhG1	Enh	TxWk	Tx	EnhWk	Enh	Tx	Tx	EnhG1	Enh	Tx	Tx	NA	1.63263	0.911189	NA
chr1	27648373	27649147	non-coding	124	TMEM222	protein-coding	TssA	Tss	TssA	Tss	TssA	Tss	TssA	Tss	TssA	Tss	TssA	Tss	TssA	Tss	TssA	Tss	TssA	Tss	TssA	Tss	TssA	Tss	TssA	Tss	TssA	Tss	TssA1	Tss	TssA2	Tss	TssFlnkU	Tss	NA	0.566086	0.515273	NA
chr1	27659187	27659638	intron	9048	ACTG1P20	pseudo	EnhG1	Enh	EnhG1	Enh	Tx	Tx	Tx	Tx	TxElong	Tx	EnhG1	Enh	EnhWk	Enh	EnhG1	Enh	EnhG1	Enh	EnhG1	Enh	EnhG2	Enh	EnhG1	Enh	EnhWk	Enh	Tx	Tx	Tx	Tx	EnhG1	Enh	NA	1.44519	0.897944	NA
chr1	27667983	27669111	promoter-TSS	64	SYTL1	protein-coding	EnhWk	Enh	TssFlnkU	Tss	TssA	Tss	TssA	Tss	TssA	Tss	TssA	Tss	TssA	Tss	TssA	Tss	TssA	Tss	TssA	Tss	TssFlnkU	Tss	TssA	Tss	TssA	Tss	EnhWk	Enh	EnhWk	Enh	TssFlnkU	Tss	NA	0.959615	0.873479	NA
chr1	27669360	27670295	intron	1345	SYTL1	protein-coding	TssFlnkU	Tss	TssA	Tss	EnhA1	Enh	EnhA1	Enh	EnhA1	Enh	TssA	Tss	TssA	Tss	TssA	Tss	TssA	Tss	TssA	Tss	TssA	Tss	TssA	Tss	TssA	Tss	EnhWk	Enh	EnhWk	Enh	TssA	Tss	NA	1.19885	0.864787	NA
chr1	27675745	27676548	exon	7664	SYTL1	protein-coding	EnhBiv	Enh	EnhG1	Enh	Tx	Tx	EnhA1	Enh	Tx	Tx	TssA	Tss	TssA	Tss	EnhG2	Enh	TssA	Tss	EnhG2	Enh	EnhG1	Enh	TssFlnk	Tss	TssFlnkD	Tss	ReprPC	ReprPC	TxWk	Tx	EnhG1	Enh	NA	2.13833	0.973197	NA
chr1	27682880	27684409	intron	9712	MAP3K6	protein-coding	EnhWk	Enh	EnhWk	Enh	EnhWk	Enh	EnhA1	Enh	EnhWk	Enh	EnhWk	Enh	EnhWk	Enh	EnhA1	Enh	EnhA1	Enh	EnhA1	Enh	EnhA1	Enh	EnhA1	Enh	EnhWk	Enh	EnhWk	Enh	EnhWk	Enh	EnhWk	Enh	NA	0.562335	0.811278	NA
chr1	27686847	27687481	intron	6193	MAP3K6	protein-coding	TssBiv	Tss	TssFlnkD	Tss	TssWk	Tss	EnhA1	Enh	TssWk	Tss	TssFlnk	Tss	TssFlnk	Tss	TssFlnk	Tss	TssFlnk	Tss	TssA	Tss	EnhWk	Enh	TssFlnk	Tss	TssFlnk	Tss	EnhWk	Enh	EnhWk	Enh	TssA	Tss	NA	1.63263	0.911189	NA
chr1	27691869	27693556	intron	644	MAP3K6	protein-coding	TssA	Tss	EnhWk	Enh	TssWk	Tss	TssA	Tss	TssA	Tss	TssFlnk	Tss	TssA	Tss	TssA	Tss	TssA	Tss	TssBiv	Tss	EnhWk	Enh	EnhWk	Enh	TssA	Tss	EnhWk	Enh	TssA1	Tss	EnhWk	Enh	NA	1.35221	0.840175	NA
chr1	27695640	27695992	exon	-2459	MAP3K6	protein-coding	EnhA1	Enh	EnhWk	Enh	EnhA2	Enh	EnhWk	Enh	EnhWk	Enh	EnhWk	Enh	Quies	Quies	EnhWk	Enh	EnhWk	Enh	ReprPCWk	ReprPC	EnhWk	Enh	Quies	Quies	TxWk	Tx	EnhWk	Enh	EnhWk	Enh	EnhWk	Enh	NA	1.23427	0.766894	NA
chr1	27696296	27696527	intron	-3055	MAP3K6	protein-coding	EnhA1	Enh	EnhA1	Enh	EnhWk	Enh	EnhWk	Enh	Quies	Quies	EnhWk	Enh	Quies	Quies	EnhWk	Enh	EnhWk	Enh	ReprPCWk	ReprPC	EnhA1	Enh	Quies	Quies	Quies	Quies	EnhWk	Enh	EnhWk	Enh	TxWk	Tx	NA	1.07756	0.980834	NA
chr1	27718696	27719407	promoter-TSS	-96	GPR3	protein-coding	EnhBiv	Enh	TssFlnk	Tss	TssA	Tss	TssA	Tss	EnhA1	Enh	TssFlnkD	Tss	EnhWk	Enh	TssA	Tss	EnhA1	Enh	TssFlnkD	Tss	EnhWk	Enh	TssFlnkD	Tss	EnhWk	Enh	TssADistal	Tss	EnhWk	Enh	EnhWk	Enh	NA	1.79176	0.920782	NA
chr1	27721952	27722251	3'UTR	2954	GPR3	protein-coding	EnhWk	Enh	EnhWk	Enh	EnhWk	Enh	Quies	Quies	EnhWk	Enh	EnhWk	Enh	EnhWk	Enh	EnhWk	Enh	EnhWk	Enh	EnhWk	Enh	EnhWk	Enh	EnhWk	Enh	EnhWk	Enh	TxWk	Tx	Quies	Quies	TxWk	Tx	NA	0.721464	0.656705	NA
chr1	27728838	27729409	Intergenic	9976	GPR3	protein-coding	EnhA1	Enh	EnhA1	Enh	EnhA1	Enh	EnhA1	Enh	EnhA2	Enh	EnhWk	Enh	Quies	Quies	EnhA1	Enh	Quies	Quies	TxWk	Tx	EnhA1	Enh	EnhWk	Enh	EnhWk	Enh	EnhWk	Enh	EnhWk	Enh	EnhWk	Enh	NA	1.14371	0.825011	NA
chr1	27729587	27730288	TTS	10790	GPR3	protein-coding	EnhA1	Enh	EnhA1	Enh	EnhA1	Enh	EnhA1	Enh	EnhA1	Enh	EnhWk	Enh	EnhWk	Enh	EnhA1	Enh	EnhWk	Enh	EnhA1	Enh	EnhA1	Enh	EnhA1	Enh	EnhWk	Enh	EnhWk	Enh	EnhWk	Enh	EnhWk	Enh	NA	0.679193	0.979869	CD4T
chr1	27743083	27743279	intron	24033	GPR3	protein-coding	EnhG1	Enh	EnhG2	Enh	Tx	Tx	Tx	Tx	Tx	Tx	EnhG1	Enh	EnhG1	Enh	EnhG1	Enh	Tx	Tx	Tx	Tx	EnhG2	Enh	EnhG1	Enh	EnhG1	Enh	Tx	Tx	EnhG1	Enh	EnhG1	Enh	NA	1.0114	0.92062	NA
chr1	27748575	27749035	intron	29657	GPR3	protein-coding	EnhWk	Enh	EnhG1	Enh	Tx	Tx	EnhWk	Enh	EnhA2	Enh	EnhWk	Enh	EnhWk	Enh	EnhA1	Enh	EnhWk	Enh	EnhWk	Enh	EnhA1	Enh	EnhWk	Enh	EnhWk	Enh	TxWk	Tx	EnhWk	Enh	EnhWk	Enh	NA	1.34979	0.753333	Th
chr1	27757498	27757783	intron	38493	GPR3	protein-coding	EnhA1	Enh	EnhA1	Enh	EnhA1	Enh	TssWk	Tss	EnhA2	Enh	TssFlnkU	Tss	EnhA1	Enh	EnhA1	Enh	EnhA1	Enh	EnhA1	Enh	EnhA1	Enh	EnhA1	Enh	EnhWk	Enh	EnhWk	Enh	EnhA1	Enh	EnhA1	Enh	NA	1.23427	0.766894	NA
chr1	27762167	27763495	intron	43683	GPR3	protein-coding	EnhA1	Enh	EnhA1	Enh	EnhA1	Enh	EnhA1	Enh	EnhA1	Enh	EnhWk	Enh	EnhA1	Enh	EnhA1	Enh	EnhA1	Enh	EnhA1	Enh	EnhA1	Enh	EnhA1	Enh	EnhWk	Enh	EnhWk	Enh	EnhWk	Enh	EnhA1	Enh	NA	0.636514	0.918296	NA
chr1	27816166	27817191	promoter-TSS	19	WASF2	protein-coding	TssA	Tss	TssA	Tss	TssA	Tss	TssA	Tss	TssA	Tss	TssA	Tss	TssA	Tss	TssA	Tss	TssA	Tss	TssA	Tss	TssA	Tss	TssA	Tss	TssA	Tss	TssA2	Tss	TssA2	Tss	TssA	Tss	NA	0.450561	0.650022	NA
chr1	27840103	27840641	Intergenic	-23674	WASF2	protein-coding	EnhA1	Enh	Quies	Quies	Quies	Quies	Quies	Quies	Quies	Quies	Quies	Quies	TxWk	Tx	Quies	Quies	Quies	Quies	Quies	Quies	EnhWk	Enh	Quies	Quies	Quies	Quies	EnhWk	Enh	EnhWk	Enh	Quies	Quies	NA	1.07514	0.775549	NA
chr1	27847894	27848401	Intergenic	-31450	WASF2	protein-coding	EnhWk	Enh	EnhWk	Enh	TssWk	Tss	EnhWk	Enh	EnhA1	Enh	TssFlnkU	Tss	EnhA1	Enh	EnhA1	Enh	EnhA1	Enh	TssFlnkU	Tss	EnhWk	Enh	TssFlnkU	Tss	TssA	Tss	EnhWk	Enh	EnhWk	Enh	TssFlnk	Tss	NA	1.35798	0.843759	NA
chr1	27848753	27849528	Intergenic	-32443	WASF2	protein-coding	EnhWk	Enh	EnhWk	Enh	EnhWk	Enh	EnhWk	Enh	TxWk	Tx	TssA	Tss	TssA	Tss	TssFlnkU	Tss	TssFlnkU	Tss	TssA	Tss	EnhWk	Enh	TssA	Tss	TssA	Tss	EnhA1	Enh	EnhWk	Enh	TssA	Tss	NA	1.12693	0.812907	NA
chr1	27851915	27852765	Intergenic	-35642	WASF2	protein-coding	EnhA1	Enh	EnhA1	Enh	TssWk	Tss	EnhA1	Enh	EnhA1	Enh	TssFlnkU	Tss	EnhA1	Enh	TssFlnkU	Tss	EnhWk	Enh	EnhA1	Enh	EnhA1	Enh	TssFlnkU	Tss	TssA	Tss	EnhA1	Enh	EnhA1	Enh	EnhWk	Enh	NA	0.983088	0.709148	NA
chr1	27853709	27853883	Intergenic	-37098	WASF2	protein-coding	TssFlnkD	Tss	EnhA1	Enh	EnhA1	Enh	TssWk	Tss	EnhA1	Enh	EnhA1	Enh	EnhA1	Enh	TssFlnkU	Tss	TssFlnkD	Tss	TssFlnkU	Tss	EnhA1	Enh	EnhA1	Enh	TssFlnkU	Tss	EnhA1	Enh	EnhA1	Enh	EnhWk	Enh	NA	0.836988	0.603759	NA
chr1	27854380	27855031	Intergenic	-38008	WASF2	protein-coding	TssBiv	Tss	EnhA1	Enh	EnhA1	Enh	EnhA1	Enh	TssWk	Tss	EnhA1	Enh	EnhA1	Enh	TssFlnkU	Tss	TssFlnkU	Tss	TssA	Tss	EnhA1	Enh	TssFlnkU	Tss	EnhWk	Enh	EnhWk	Enh	EnhA1	Enh	TssA	Tss	NA	1.23427	0.766894	NA
chr1	27883200	27884237	intron	46286	AHDC1	protein-coding	EnhA1	Enh	EnhA1	Enh	EnhWk	Enh	EnhWk	Enh	EnhA2	Enh	EnhWk	Enh	EnhA2	Enh	EnhA1	Enh	EnhWk	Enh	EnhG1	Enh	EnhWk	Enh	EnhWk	Enh	EnhA1	Enh	EnhA1	Enh	EnhWk	Enh	EnhWk	Enh	NA	1.0114	0.92062	NA
chr1	27894759	27895632	intron	34809	AHDC1	protein-coding	EnhWk	Enh	EnhA1	Enh	EnhA1	Enh	EnhA1	Enh	EnhA1	Enh	TssFlnk	Tss	EnhA2	Enh	EnhA1	Enh	TssA	Tss	TssA	Tss	EnhA1	Enh	EnhWk	Enh	EnhWk	Enh	EnhWk	Enh	EnhWk	Enh	TssFlnk	Tss	NA	1.14371	0.825011	NA
chr1	27902047	27902649	intron	27657	AHDC1	protein-coding	TssBiv	Tss	EnhWk	Enh	TssWk	Tss	TssWk	Tss	EnhA1	Enh	EnhWk	Enh	EnhWk	Enh	TssFlnk	Tss	EnhWk	Enh	TssBiv	Tss	EnhWk	Enh	EnhWk	Enh	EnhWk	Enh	TssA1	Tss	EnhWk	Enh	TssBiv	Tss	NA	1.23427	0.766894	NA
chr1	27922187	27922471	intron	7676	AHDC1	protein-coding	TxWk	Tx	EnhWk	Enh	EnhWk	Enh	TxWk	Tx	EnhWk	Enh	EnhWk	Enh	EnhWk	Enh	EnhWk	Enh	EnhWk	Enh	EnhWk	Enh	EnhA1	Enh	EnhWk	Enh	EnhWk	Enh	EnhWk	Enh	EnhWk	Enh	EnhWk	Enh	NA	0.721464	0.656705	NA
chr1	27929708	27930960	promoter-TSS	-329	AHDC1	protein-coding	TssFlnk	Tss	TssFlnk	Tss	TssA	Tss	TssA	Tss	TssA	Tss	TssA	Tss	TssA	Tss	TssA	Tss	TssA	Tss	TssA	Tss	TssA	Tss	TssA	Tss	TssA	Tss	TssA1	Tss	TssA1	Tss	TssA	Tss	NA	0.867563	0.78969	NA
chr1	27935111	27935843	Intergenic	-5472	AHDC1	protein-coding	EnhA1	Enh	EnhA1	Enh	EnhWk	Enh	EnhA2	Enh	EnhWk	Enh	EnhWk	Enh	EnhWk	Enh	EnhA1	Enh	EnhWk	Enh	EnhA1	Enh	EnhA1	Enh	EnhWk	Enh	EnhWk	Enh	TxWk	Tx	EnhWk	Enh	EnhWk	Enh	NA	1.07514	0.775549	NA
chr1	27944794	27945257	intron	7725	FGR	protein-coding	EnhG2	Enh	EnhG1	Enh	Tx	Tx	EnhWk	Enh	Quies	Quies	EnhA1	Enh	EnhA1	Enh	EnhA1	Enh	EnhA1	Enh	EnhA1	Enh	EnhG2	Enh	EnhA1	Enh	EnhA1	Enh	EnhWk	Enh	EnhWk	Enh	EnhG1	Enh	NA	1.63263	0.911189	NA
chr1	27951608	27952184	intron	855	FGR	protein-coding	EnhG2	Enh	TssFlnkU	Tss	EnhA1	Enh	EnhA1	Enh	EnhWk	Enh	EnhA1	Enh	EnhWk	Enh	EnhA1	Enh	EnhWk	Enh	EnhWk	Enh	TssFlnkU	Tss	EnhA1	Enh	EnhA1	Enh	EnhWk	Enh	EnhWk	Enh	TssA	Tss	NA	1.23668	0.89208	NA
chr1	27952392	27953279	promoter-TSS	-85	FGR	protein-coding	TssA	Tss	EnhA1	Enh	EnhA1	Enh	EnhA1	Enh	EnhWk	Enh	EnhA2	Enh	TxWk	Tx	EnhA2	Enh	EnhWk	Enh	TxWk	Tx	TssFlnkU	Tss	TssA	Tss	TssA	Tss	EnhWk	Enh	TxWk	Tx	TssA	Tss	NA	1.70455	0.951328	NA
chr1	27957759	27958571	intron	3562	FGR	protein-coding	EnhG2	Enh	EnhA1	Enh	EnhA1	Enh	EnhA1	Enh	EnhWk	Enh	EnhWk	Enh	EnhWk	Enh	EnhA1	Enh	EnhWk	Enh	EnhA1	Enh	EnhA1	Enh	EnhWk	Enh	EnhWk	Enh	EnhWk	Enh	EnhWk	Enh	EnhA1	Enh	NA	0.887694	0.808014	Th
chr1	27959401	27959707	intron	2173	FGR	protein-coding	TssFlnkU	Tss	TssFlnkU	Tss	EnhA1	Enh	EnhA1	Enh	EnhWk	Enh	EnhWk	Enh	EnhWk	Enh	EnhA1	Enh	EnhA1	Enh	EnhA1	Enh	EnhA1	Enh	EnhWk	Enh	EnhWk	Enh	ReprPC	ReprPC	EnhWk	Enh	EnhA1	Enh	NA	1.19885	0.864787	NA
chr1	27960560	27961018	intron	938	FGR	protein-coding	TssA	Tss	TssA	Tss	EnhA1	Enh	EnhA1	Enh	TssBiv	Tss	TssFlnkU	Tss	TssA	Tss	TssFlnkU	Tss	EnhA1	Enh	TssFlnkU	Tss	TssA	Tss	EnhWk	Enh	EnhWk	Enh	ReprPC	ReprPC	TssA1	Tss	TssFlnkU	Tss	NA	1.79176	0.920782	NA
chr1	27961262	27961783	intron	204	FGR	protein-coding	TssA	Tss	TssFlnkU	Tss	EnhA1	Enh	TssA	Tss	TssBiv	Tss	EnhWk	Enh	EnhWk	Enh	EnhA1	Enh	EnhA1	Enh	EnhWk	Enh	TssFlnkU	Tss	EnhWk	Enh	TssFlnkD	Tss	ReprPC	ReprPC	TssA1	Tss	TssA	Tss	NA	1.9792	0.951796	NA
chr1	27962875	27963174	Intergenic	-1298	FGR	protein-coding	EnhA1	Enh	EnhA1	Enh	EnhA2	Enh	EnhA2	Enh	EnhWk	Enh	EnhWk	Enh	EnhWk	Enh	EnhA1	Enh	EnhA1	Enh	EnhWk	Enh	EnhA1	Enh	EnhWk	Enh	EnhWk	Enh	EnhWk	Enh	EnhWk	Enh	TxWk	Tx	NA	0.959615	0.873479	NA
chr1	27970333	27970815	Intergenic	-8847	FGR	protein-coding	EnhWk	Enh	EnhWk	Enh	EnhWk	Enh	EnhWk	Enh	Quies	Quies	EnhWk	Enh	EnhWk	Enh	EnhA1	Enh	EnhWk	Enh	EnhWk	Enh	EnhA1	Enh	EnhWk	Enh	EnhWk	Enh	TxWk	Tx	EnhWk	Enh	EnhWk	Enh	NA	0.836988	0.603759	NA
chr1	27976827	27977463	Intergenic	-15418	FGR	protein-coding	EnhA1	Enh	EnhWk	Enh	EnhWk	Enh	EnhWk	Enh	Quies	Quies	EnhWk	Enh	EnhA1	Enh	EnhWk	Enh	EnhWk	Enh	Quies	Quies	EnhWk	Enh	EnhWk	Enh	EnhWk	Enh	EnhWk	Enh	EnhA1	Enh	Quies	Quies	NA	0.823959	0.75	NA
chr1	27985844	27986920	Intergenic	12342	IFI6	protein-coding	EnhA1	Enh	TssA	Tss	EnhA1	Enh	EnhA1	Enh	EnhA1	Enh	TssA	Tss	TssA	Tss	TssA	Tss	EnhA1	Enh	TssA	Tss	TssA	Tss	EnhA1	Enh	EnhA1	Enh	EnhWk	Enh	EnhA1	Enh	TssA	Tss	NA	0.887694	0.808014	NA
chr1	27989266	27989989	Intergenic	9096	IFI6	protein-coding	EnhA1	Enh	EnhWk	Enh	EnhA1	Enh	EnhA1	Enh	EnhA2	Enh	EnhA1	Enh	EnhWk	Enh	EnhA1	Enh	EnhA1	Enh	TssFlnkU	Tss	EnhA1	Enh	EnhWk	Enh	EnhWk	Enh	EnhWk	Enh	EnhA1	Enh	EnhA1	Enh	NA	0.918428	0.835989	NA
chr1	27995759	27996149	intron	2770	IFI6	protein-coding	EnhWk	Enh	EnhWk	Enh	TssWk	Tss	TssWk	Tss	TssWk	Tss	EnhWk	Enh	EnhWk	Enh	EnhWk	Enh	EnhWk	Enh	EnhWk	Enh	EnhWk	Enh	EnhWk	Enh	EnhWk	Enh	TssA1	Tss	EnhWk	Enh	EnhWk	Enh	NA	0.823959	0.75	NA
chr1	27998486	27999181	promoter-TSS	-110	IFI6	protein-coding	TssA	Tss	TssFlnkU	Tss	TssA	Tss	TssA	Tss	TssA	Tss	TssA	Tss	TssA	Tss	TssA	Tss	TssA	Tss	TssA	Tss	TssFlnkU	Tss	TssA	Tss	TssA	Tss	TssADistal	Tss	EnhWk	Enh	TssFlnkD	Tss	NA	0.983088	0.709148	NA
chr1	28051875	28053000	promoter-TSS	-52	FAM76A	protein-coding	TssA	Tss	TssA	Tss	TssA	Tss	TssA	Tss	TssA	Tss	TssA	Tss	TssA	Tss	TssA	Tss	TssA	Tss	TssA	Tss	TssA	Tss	TssA	Tss	TssA	Tss	TssA1	Tss	TssA2	Tss	TssA	Tss	NA	0.566086	0.515273	NA
chr1	28099213	28100654	exon	240	STX12	protein-coding	TssA	Tss	TssA	Tss	TssA	Tss	TssA	Tss	TssA	Tss	TssA	Tss	TssA	Tss	TssA	Tss	TssA	Tss	TssA	Tss	TssA	Tss	TssA	Tss	TssA	Tss	TssA2	Tss	TssA1	Tss	TssFlnkU	Tss	NA	0.566086	0.515273	NA
chr1	28106206	28106698	intron	6758	STX12	protein-coding	EnhA1	Enh	TxWk	Tx	TxElong	Tx	TxElong	Tx	TxWk	Tx	TxWk	Tx	TxWk	Tx	TxWk	Tx	TxWk	Tx	TxWk	Tx	TxWk	Tx	TxWk	Tx	TxWk	Tx	TxWk	Tx	TxWk	Tx	TxWk	Tx	NA	0.721464	0.656705	NA
chr1	28156866	28157884	promoter-TSS	50	PPP1R8	protein-coding	TssA	Tss	TssA	Tss	TssA	Tss	TssA	Tss	TssA	Tss	TssA	Tss	TssA	Tss	TssA	Tss	TssA	Tss	TssA	Tss	TssA	Tss	TssA	Tss	TssA	Tss	TssA1	Tss	TssA1	Tss	TssFlnkU	Tss	NA	0.450561	0.650022	NA
chr1	28184506	28185180	Intergenic	-14211	THEMIS2	protein-coding	EnhA1	Enh	EnhWk	Enh	EnhWk	Enh	TssWk	Tss	EnhA2	Enh	EnhWk	Enh	EnhWk	Enh	EnhWk	Enh	EnhWk	Enh	TxWk	Tx	EnhWk	Enh	EnhWk	Enh	EnhWk	Enh	EnhWk	Enh	TxWk	Tx	TxWk	Tx	NA	1.09861	0.682606	NA
chr1	28189619	28191064	Intergenic	-8712	THEMIS2	protein-coding	EnhA1	Enh	EnhA1	Enh	EnhA2	Enh	EnhA2	Enh	EnhA2	Enh	EnhWk	Enh	EnhA1	Enh	EnhA1	Enh	EnhA1	Enh	EnhWk	Enh	EnhA1	Enh	EnhWk	Enh	EnhWk	Enh	EnhA1	Enh	EnhWk	Enh	EnhA1	Enh	NA	1.07756	0.980834	NA
chr1	28195526	28196245	Intergenic	-3168	THEMIS2	protein-coding	EnhA1	Enh	EnhA1	Enh	TssWk	Tss	EnhA1	Enh	EnhA1	Enh	TssFlnkU	Tss	TssFlnkU	Tss	TssFlnkU	Tss	TssFlnkU	Tss	EnhA1	Enh	EnhA1	Enh	EnhA1	Enh	TssA	Tss	EnhA1	Enh	EnhWk	Enh	EnhA1	Enh	NA	1.23427	0.766894	CD3
chr1	28198901	28199593	intron	193	THEMIS2	protein-coding	TssA	Tss	EnhWk	Enh	TssWk	Tss	TssA	Tss	TssA	Tss	TssA	Tss	TssA	Tss	TssA	Tss	TssA	Tss	TssA	Tss	TssA	Tss	TssA	Tss	TssA	Tss	TssA2	Tss	TssA1	Tss	EnhWk	Enh	NA	1.09861	0.682606	CD8_naive
chr1	28199849	28200683	intron	1212	THEMIS2	protein-coding	TssA	Tss	EnhA1	Enh	EnhWk	Enh	EnhA1	Enh	EnhA1	Enh	EnhA1	Enh	EnhWk	Enh	TssFlnkU	Tss	EnhWk	Enh	TssFlnkU	Tss	TssFlnkU	Tss	EnhWk	Enh	EnhWk	Enh	EnhA1	Enh	EnhWk	Enh	TssA	Tss	NA	1.14371	0.825011	NA
chr1	28201263	28202130	intron	2643	THEMIS2	protein-coding	TssFlnkU	Tss	EnhA1	Enh	EnhA2	Enh	EnhA1	Enh	EnhA1	Enh	EnhWk	Enh	EnhWk	Enh	EnhA1	Enh	EnhWk	Enh	EnhG1	Enh	EnhA1	Enh	EnhWk	Enh	TxWk	Tx	EnhA1	Enh	EnhWk	Enh	EnhG1	Enh	NA	1.35221	0.840175	CD3
chr1	28211102	28212531	exon	12763	THEMIS2	protein-coding	EnhA1	Enh	EnhG2	Enh	EnhWk	Enh	EnhA2	Enh	Tx	Tx	EnhG1	Enh	EnhG1	Enh	EnhG1	Enh	EnhG1	Enh	EnhG1	Enh	EnhG2	Enh	EnhG1	Enh	EnhA1	Enh	EnhG1	Enh	EnhG1	Enh	EnhG2	Enh	NA	1.58326	0.883633	Unspecific
chr1	28213743	28214126	TTS	14881	THEMIS2	protein-coding	EnhG2	Enh	EnhG2	Enh	EnhWk	Enh	EnhA1	Enh	Tx	Tx	TssFlnkU	Tss	EnhA1	Enh	TssFlnkU	Tss	TssFlnkU	Tss	EnhG2	Enh	EnhG2	Enh	TssFlnkU	Tss	TssFlnkD	Tss	EnhG1	Enh	EnhG1	Enh	EnhG2	Enh	NA	1.86368	0.957742	Unspecific
chr1	28217764	28218592	3'UTR	19124	THEMIS2	protein-coding	EnhG2	Enh	EnhA1	Enh	EnhA2	Enh	EnhA1	Enh	EnhA1	Enh	EnhG1	Enh	EnhA1	Enh	EnhG2	Enh	EnhG1	Enh	EnhG1	Enh	EnhG2	Enh	EnhA1	Enh	EnhA1	Enh	EnhG1	Enh	Tx	Tx	EnhA2	Enh	NA	1.35798	0.843759	Unspecific
chr1	28230752	28231452	intron	10206	RPA2	protein-coding	EnhA1	Enh	Tx	Tx	TxElong	Tx	TxElong	Tx	TxElong	Tx	Tx	Tx	TxWk	Tx	Tx	Tx	Tx	Tx	Tx	Tx	Tx	Tx	TxWk	Tx	TxWk	Tx	Tx	Tx	Tx	Tx	Tx	Tx	NA	1.265	0.912506	Unspecific
chr1	28240711	28241637	5'UTR	134	RPA2	protein-coding	TssA	Tss	TssA	Tss	TssA	Tss	TssA	Tss	TssA	Tss	TssA	Tss	TssA	Tss	TssA	Tss	TssA	Tss	TssA	Tss	TssA	Tss	TssA	Tss	TssA	Tss	TssA1	Tss	TssA2	Tss	TssFlnkU	Tss	NA	0.566086	0.515273	Unspecific
chr1	28258219	28258580	Intergenic	-3066	SMPDL3B	protein-coding	EnhWk	Enh	EnhWk	Enh	Quies	Quies	EnhWk	Enh	Quies	Quies	Quies	Quies	Quies	Quies	Quies	Quies	ReprPCWk	ReprPC	ReprPCWk	ReprPC	EnhWk	Enh	Quies	Quies	Quies	Quies	EnhWk	Enh	EnhWk	Enh	Quies	Quies	NA	0.693147	1	Unspecific
chr1	28266781	28267242	intron	5546	SMPDL3B	protein-coding	EnhA1	Enh	EnhWk	Enh	Quies	Quies	Quies	Quies	EnhWk	Enh	EnhWk	Enh	EnhWk	Enh	EnhA1	Enh	EnhWk	Enh	EnhA2	Enh	EnhA1	Enh	EnhWk	Enh	EnhWk	Enh	EnhWk	Enh	EnhWk	Enh	TxWk	Tx	NA	0.867563	0.78969	Unspecific
chr1	28269770	28270917	intron	8878	SMPDL3B	protein-coding	EnhA1	Enh	Quies	Quies	Quies	Quies	Quies	Quies	Quies	Quies	EnhWk	Enh	EnhA1	Enh	EnhA1	Enh	EnhWk	Enh	EnhA1	Enh	EnhA1	Enh	EnhA1	Enh	EnhWk	Enh	EnhWk	Enh	EnhWk	Enh	EnhA2	Enh	NA	1.09861	1	NA
chr1	28285959	28287048	TTS	531	XKR8	protein-coding	TssFlnk	Tss	TssFlnk	Tss	TssA	Tss	TssA	Tss	TssA	Tss	TssA	Tss	TssA	Tss	TssA	Tss	TssA	Tss	TssA	Tss	TssA	Tss	TssA	Tss	TssA	Tss	EnhWk	Enh	TssA1	Tss	TssA	Tss	NA	0.983088	0.709148	NA
chr1	28305710	28306528	intron	20146	XKR8	protein-coding	EnhWk	Enh	EnhWk	Enh	EnhWk	Enh	EnhWk	Enh	EnhA2	Enh	EnhWk	Enh	EnhA2	Enh	EnhWk	Enh	TxWk	Tx	EnhWk	Enh	TxWk	Tx	TxWk	Tx	EnhA1	Enh	EnhA1	Enh	EnhWk	Enh	TxWk	Tx	NA	1.24245	0.896241	NA
chr1	28317448	28317742	intron	31622	XKR8	protein-coding	Tx	Tx	Tx	Tx	TxElong	Tx	TxElong	Tx	TxElong	Tx	TxWk	Tx	TxWk	Tx	TxWk	Tx	TxWk	Tx	Tx	Tx	EnhG2	Enh	TxWk	Tx	TxWk	Tx	Tx	Tx	EnhG1	Enh	TxWk	Tx	NA	1.4735	0.915539	NA
chr1	28318858	28319059	intron	32986	XKR8	protein-coding	EnhG1	Enh	EnhG1	Enh	Tx	Tx	TxElong	Tx	TxElong	Tx	EnhA1	Enh	EnhA1	Enh	EnhA1	Enh	EnhA1	Enh	EnhA1	Enh	EnhA1	Enh	EnhA1	Enh	EnhWk	Enh	Tx	Tx	EnhWk	Enh	EnhA2	Enh	NA	1.56071	0.969724	NA
chr1	28414681	28415665	promoter-TSS	-25	EYA3	protein-coding	TssA	Tss	TssA	Tss	TssA	Tss	TssA	Tss	TssA	Tss	TssA	Tss	TssA	Tss	TssA	Tss	TssA	Tss	TssA	Tss	TssA	Tss	TssA	Tss	TssA	Tss	TssA1	Tss	TssA1	Tss	TssFlnkU	Tss	NA	0.450561	0.650022	NA
chr1	28437514	28438160	Intergenic	-22689	EYA3	protein-coding	EnhA1	Enh	EnhA1	Enh	EnhWk	Enh	EnhWk	Enh	Quies	Quies	Quies	Quies	Quies	Quies	Quies	Quies	Quies	Quies	Quies	Quies	EnhA1	Enh	Quies	Quies	Quies	Quies	EnhWk	Enh	EnhWk	Enh	EnhA2	Enh	NA	1.07756	0.980834	NA
chr1	28439269	28439801	Intergenic	-24387	EYA3	protein-coding	EnhA1	Enh	TxWk	Tx	TxWk	Tx	Quies	Quies	Quies	Quies	Quies	Quies	Quies	Quies	Quies	Quies	Quies	Quies	Quies	Quies	EnhWk	Enh	Quies	Quies	EnhA2	Enh	EnhWk	Enh	EnhWk	Enh	EnhA2	Enh	NA	1.42413	0.884862	NA
chr1	28441794	28442220	Intergenic	-26859	EYA3	protein-coding	EnhA1	Enh	EnhWk	Enh	EnhWk	Enh	Quies	Quies	EnhWk	Enh	EnhWk	Enh	EnhWk	Enh	EnhWk	Enh	EnhWk	Enh	EnhWk	Enh	EnhA1	Enh	EnhWk	Enh	EnhA1	Enh	EnhWk	Enh	EnhWk	Enh	EnhWk	Enh	NA	0.823959	0.75	CD4T
chr1	28453145	28453839	Intergenic	-38344	EYA3	protein-coding	EnhA1	Enh	EnhA1	Enh	EnhWk	Enh	EnhWk	Enh	EnhA2	Enh	Quies	Quies	Quies	Quies	Quies	Quies	ReprPCWk	ReprPC	ReprPCWk	ReprPC	EnhA2	Enh	ReprPCWk	ReprPC	Quies	Quies	EnhWk	Enh	EnhWk	Enh	TxWk	Tx	NA	1.51711	0.942631	NA
chr1	28454176	28454399	Intergenic	-39140	EYA3	protein-coding	EnhA1	Enh	EnhA1	Enh	TssWk	Tss	TssWk	Tss	EnhA1	Enh	Quies	Quies	Quies	Quies	Quies	Quies	ReprPCWk	ReprPC	ReprPCWk	ReprPC	EnhA2	Enh	Quies	Quies	Quies	Quies	EnhWk	Enh	EnhWk	Enh	EnhWk	Enh	NA	1.51711	0.942631	NA
chr1	28461941	28462498	Intergenic	41235	PTAFR	protein-coding	EnhA1	Enh	EnhA1	Enh	EnhWk	Enh	EnhWk	Enh	EnhA1	Enh	Quies	Quies	Quies	Quies	Quies	Quies	Quies	Quies	ReprPCWk	ReprPC	EnhWk	Enh	Quies	Quies	Quies	Quies	EnhWk	Enh	EnhWk	Enh	Quies	Quies	NA	1.07756	0.980834	NA
chr1	28465582	28466191	Intergenic	37568	PTAFR	protein-coding	EnhA1	Enh	EnhWk	Enh	EnhWk	Enh	EnhWk	Enh	EnhWk	Enh	Quies	Quies	Quies	Quies	Quies	Quies	Quies	Quies	Quies	Quies	TxWk	Tx	Quies	Quies	Quies	Quies	TxWk	Tx	EnhWk	Enh	Quies	Quies	NA	1.23668	0.89208	NA
chr1	28471160	28471445	Intergenic	32152	PTAFR	protein-coding	EnhA1	Enh	EnhWk	Enh	Quies	Quies	EnhWk	Enh	EnhA2	Enh	Quies	Quies	Quies	Quies	Quies	Quies	Quies	Quies	Quies	Quies	TxWk	Tx	Quies	Quies	Quies	Quies	TxWk	Tx	TxWk	Tx	TxWk	Tx	NA	1.42413	0.884862	CD4T
chr1	28481361	28481566	intron	21991	PTAFR	protein-coding	EnhA1	Enh	Quies	Quies	Quies	Quies	TxWk	Tx	Tx	Tx	Quies	Quies	Quies	Quies	Quies	Quies	Quies	Quies	Quies	Quies	EnhWk	Enh	Quies	Quies	Quies	Quies	EnhWk	Enh	EnhWk	Enh	TxWk	Tx	NA	1.31437	0.816666	NA
chr1	28483397	28483729	intron	19892	PTAFR	protein-coding	EnhA1	Enh	Quies	Quies	Quies	Quies	TxWk	Tx	TxWk	Tx	Quies	Quies	Quies	Quies	Quies	Quies	Quies	Quies	Quies	Quies	TxWk	Tx	Quies	Quies	Quies	Quies	EnhWk	Enh	TxWk	Tx	TxWk	Tx	NA	1.12693	0.812907	NA
chr1	28495714	28496192	intron	7502	PTAFR	protein-coding	EnhG1	Enh	EnhWk	Enh	EnhWk	Enh	EnhWk	Enh	EnhA2	Enh	EnhWk	Enh	EnhWk	Enh	EnhA1	Enh	EnhWk	Enh	EnhWk	Enh	EnhWk	Enh	EnhWk	Enh	EnhWk	Enh	EnhWk	Enh	EnhWk	Enh	TxWk	Tx	NA	0.566086	0.515273	NA
chr1	28499089	28499655	intron	4083	PTAFR	protein-coding	EnhA1	Enh	EnhA1	Enh	EnhA2	Enh	EnhA1	Enh	EnhA1	Enh	EnhWk	Enh	EnhA1	Enh	EnhWk	Enh	EnhWk	Enh	EnhWk	Enh	EnhA1	Enh	EnhWk	Enh	EnhWk	Enh	EnhWk	Enh	EnhWk	Enh	EnhWk	Enh	NA	0.918428	0.835989	NA
chr1	28501155	28501713	intron	2021	PTAFR	protein-coding	TssA	Tss	EnhWk	Enh	EnhWk	Enh	EnhA1	Enh	EnhA1	Enh	Quies	Quies	Quies	Quies	Quies	Quies	Quies	Quies	ReprPCWk	ReprPC	EnhWk	Enh	Quies	Quies	Quies	Quies	TxWk	Tx	EnhWk	Enh	TssFlnk	Tss	NA	1.44519	0.897944	NA
chr1	28502871	28503354	5'UTR	342	PTAFR	protein-coding	TssA	Tss	TssFlnkD	Tss	TssWk	Tss	TssWk	Tss	EnhA1	Enh	Quies	Quies	Quies	Quies	Quies	Quies	Quies	Quies	ReprPCWk	ReprPC	EnhWk	Enh	ReprPCWk	ReprPC	Quies	Quies	TssA1	Tss	EnhWk	Enh	TssFlnk	Tss	NA	1.9792	0.951796	NA
chr1	28517055	28517326	intron	3256	PTAFR	protein-coding	EnhA1	Enh	TxWk	Tx	TxWk	Tx	Quies	Quies	TxWk	Tx	Quies	Quies	Quies	Quies	Quies	Quies	Quies	Quies	Quies	Quies	Quies	Quies	TxWk	Tx	TxWk	Tx	EnhWk	Enh	EnhWk	Enh	EnhWk	Enh	NA	1.23668	0.89208	NA
chr1	28525839	28526737	TTS	-5841	PTAFR	protein-coding	Tx	Tx	EnhG1	Enh	Tx	Tx	Tx	Tx	Tx	Tx	EnhG1	Enh	EnhG1	Enh	EnhG2	Enh	EnhG1	Enh	EnhA2	Enh	EnhA1	Enh	EnhWk	Enh	EnhG1	Enh	Tx	Tx	Tx	Tx	Tx	Tx	NA	1.12693	0.812907	Treg
chr1	28559190	28559676	exon	109	DNAJC8	protein-coding	TssA	Tss	TssA	Tss	TssA	Tss	TssA	Tss	TssA	Tss	TssA	Tss	TssA	Tss	TssA	Tss	TssA	Tss	TssA	Tss	TssA	Tss	TssA	Tss	TssA	Tss	TssA1	Tss	TssA2	Tss	TssFlnkU	Tss	NA	0.566086	0.515273	Unspecific
chr1	28562290	28563002	promoter-TSS	44	ATPIF1	protein-coding	TssA	Tss	TssA	Tss	TssA	Tss	TssA	Tss	TssA	Tss	TssA	Tss	TssA	Tss	TssA	Tss	TssA	Tss	TssA	Tss	TssA	Tss	TssA	Tss	TssA	Tss	TssA1	Tss	TssA1	Tss	TssFlnkU	Tss	NA	0.450561	0.650022	Unspecific
chr1	28572922	28574227	Intergenic	10973	ATPIF1	protein-coding	TssA	Tss	EnhA1	Enh	EnhA1	Enh	EnhA1	Enh	EnhA1	Enh	TssA	Tss	EnhA2	Enh	TssA	Tss	EnhA1	Enh	TssA	Tss	TssA	Tss	EnhA1	Enh	EnhA2	Enh	EnhA1	Enh	EnhA1	Enh	TssA	Tss	NA	0.959615	0.873479	Unspecific
chr1	28575120	28575299	Intergenic	-10753	SESN2	protein-coding	EnhA1	Enh	EnhA1	Enh	TssWk	Tss	TssWk	Tss	TssA	Tss	TssFlnkU	Tss	EnhA1	Enh	TssFlnkU	Tss	EnhA1	Enh	TssFlnkU	Tss	EnhA1	Enh	TssFlnkU	Tss	TssFlnkU	Tss	EnhA1	Enh	EnhWk	Enh	EnhWk	Enh	NA	1.42413	0.884862	Unspecific
chr1	28582812	28583135	Intergenic	-2989	SESN2	protein-coding	Quies	Quies	Quies	Quies	Quies	Quies	Quies	Quies	Repr2	Others	EnhWk	Enh	EnhWk	Enh	EnhA1	Enh	EnhWk	Enh	EnhA1	Enh	EnhA1	Enh	EnhWk	Enh	EnhWk	Enh	EnhWk	Enh	TxWk	Tx	TxWk	Tx	NA	1.35221	0.840175	NA
chr1	28585554	28586536	promoter-TSS	82	SESN2	protein-coding	TssA	Tss	TssFlnk	Tss	TssA	Tss	TssA	Tss	TssA	Tss	TssA	Tss	TssA	Tss	TssA	Tss	TssA	Tss	TssA	Tss	TssA	Tss	TssA	Tss	TssA	Tss	TssA2	Tss	TssA1	Tss	EnhWk	Enh	NA	0.836988	0.603759	NA
chr1	28640499	28641138	Intergenic	-14694	MED18	protein-coding	EnhA1	Enh	Quies	Quies	Quies	Quies	Quies	Quies	Quies	Quies	Quies	Quies	Quies	Quies	Quies	Quies	Quies	Quies	ReprPCWk	ReprPC	Quies	Quies	Quies	Quies	Quies	Quies	EnhWk	Enh	EnhWk	Enh	Quies	Quies	NA	0.721464	0.656705	Lymphoid
chr1	28641613	28642015	Intergenic	-13699	MED18	protein-coding	EnhA1	Enh	Quies	Quies	Quies	Quies	Quies	Quies	Quies	Quies	Quies	Quies	Quies	Quies	Quies	Quies	Quies	Quies	ReprPCWk	ReprPC	Quies	Quies	Quies	Quies	Quies	Quies	Quies	Quies	EnhWk	Enh	Quies	Quies	NA	0.566086	0.515273	Unspecific
chr1	28655168	28656199	5'UTR	171	MED18	protein-coding	TssA	Tss	TssA	Tss	TssA	Tss	TssA	Tss	TssA	Tss	TssA	Tss	TssA	Tss	TssA	Tss	TssA	Tss	TssA	Tss	TssA	Tss	TssA	Tss	TssA	Tss	TssA2	Tss	TssA1	Tss	TssA	Tss	NA	0.566086	0.515273	NA
chr1	28692574	28692729	Intergenic	-3441	PHACTR4	protein-coding	Quies	Quies	Quies	Quies	EnhWk	Enh	Quies	Quies	Quies	Quies	Quies	Quies	Quies	Quies	Quies	Quies	Quies	Quies	Quies	Quies	EnhWk	Enh	EnhWk	Enh	EnhWk	Enh	TxWk	Tx	TxWk	Tx	Quies	Quies	NA	1.0114	0.92062	NA
chr1	28695869	28697048	intron	366	PHACTR4	protein-coding	TssA	Tss	TssA	Tss	TssA	Tss	TssA	Tss	TssA	Tss	TssA	Tss	TssA	Tss	TssA	Tss	TssA	Tss	TssA	Tss	TssA	Tss	TssA	Tss	TssA	Tss	TssA2	Tss	TssA1	Tss	TssA	Tss	NA	0.566086	0.515273	Unspecific
chr1	28832000	28833113	non-coding	102	RCC1	protein-coding	TssA	Tss	TssA	Tss	TssA	Tss	TssA	Tss	TssA	Tss	TssA	Tss	TssA	Tss	TssA	Tss	TssA	Tss	TssA	Tss	TssA	Tss	TssA	Tss	TssA	Tss	TssA2	Tss	TssA2	Tss	TssFlnkU	Tss	NA	0.450561	0.650022	Unspecific
chr1	28844436	28845564	intron	255	RCC1	protein-coding	EnhWk	Enh	EnhWk	Enh	TssA	Tss	TssA	Tss	TssA	Tss	TssFlnk	Tss	TssA	Tss	TssA	Tss	TssA	Tss	TssA	Tss	TssA	Tss	TssA	Tss	TssA	Tss	TssA1	Tss	TssA2	Tss	TssA	Tss	NA	1.23427	0.766894	Unspecific
chr1	28878928	28880046	promoter-TSS	-42	TRNAU1AP	protein-coding	TssA	Tss	TssA	Tss	TssA	Tss	TssA	Tss	TssA	Tss	TssA	Tss	TssA	Tss	TssA	Tss	TssA	Tss	TssA	Tss	TssA	Tss	TssA	Tss	TssA	Tss	TssA1	Tss	TssA1	Tss	TssA	Tss	NA	0.450561	0.650022	NA
chr1	28907720	28908954	promoter-TSS	29	SNHG12	ncRNA	TssA	Tss	TssA	Tss	TssA	Tss	TssA	Tss	TssA	Tss	TssA	Tss	TssA	Tss	TssA	Tss	TssA	Tss	TssA	Tss	TssA	Tss	TssA	Tss	TssA	Tss	TssA1	Tss	TssA1	Tss	TssFlnkU	Tss	NA	0.450561	0.650022	NA
chr1	28918526	28919503	promoter-TSS	8	RAB42	protein-coding	EnhWk	Enh	TssBiv	Tss	TssWk	Tss	TssBiv	Tss	TssWk	Tss	TssBiv	Tss	Quies	Quies	TssBiv	Tss	EnhWk	Enh	TssBiv	Tss	TssBiv	Tss	EnhWk	Enh	EnhWk	Enh	ReprPC	ReprPC	TssA1	Tss	EnhWk	Enh	NA	1.63263	0.911189	NA
chr1	28969117	28970639	promoter-TSS	-274	TAF12	protein-coding	TssA	Tss	TssA	Tss	TssA	Tss	TssA	Tss	TssA	Tss	TssA	Tss	TssA	Tss	TssA	Tss	TssA	Tss	TssA	Tss	TssA	Tss	TssA	Tss	TssA	Tss	TssA2	Tss	TssA2	Tss	TssA	Tss	NA	0.450561	0.650022	NA
chr1	28974416	28975871	promoter-TSS	32	RNU11	snRNA	EnhA1	Enh	TssA	Tss	TssA	Tss	TssA	Tss	TssA	Tss	TssA	Tss	TssA	Tss	TssA	Tss	EnhA2	Enh	TssA	Tss	TssA	Tss	TssA	Tss	TssA	Tss	EnhA1	Enh	EnhA1	Enh	EnhA1	Enh	NA	0.562335	0.811278	Unspecific
chr1	28994916	28996743	intron	590	GMEB1	protein-coding	TssA	Tss	TssA	Tss	TssA	Tss	TssA	Tss	TssA	Tss	TssA	Tss	TssA	Tss	TssA	Tss	TssA	Tss	TssA	Tss	TssA	Tss	TssA	Tss	TssA	Tss	TssA2	Tss	TssA1	Tss	TssA	Tss	NA	0.566086	0.515273	Lymphoid
chr1	29041570	29041866	3'UTR	-21415	YTHDF2	protein-coding	EnhA1	Enh	Tx	Tx	TxElong	Tx	TxElong	Tx	TxElong	Tx	TxWk	Tx	TxWk	Tx	Tx	Tx	TxWk	Tx	Tx	Tx	Tx	Tx	TxWk	Tx	TxWk	Tx	Tx	Tx	EnhG1	Enh	Tx	Tx	NA	1.4735	0.915539	NA
chr1	29062866	29064049	promoter-TSS	6	YTHDF2	protein-coding	TssA	Tss	TssA	Tss	TssA	Tss	TssA	Tss	TssA	Tss	TssA	Tss	TssA	Tss	TssA	Tss	TssA	Tss	TssA	Tss	TssA	Tss	TssA	Tss	TssA	Tss	TssA2	Tss	TssA2	Tss	TssA	Tss	NA	0.450561	0.650022	Lymphoid
chr1	29101538	29102219	Intergenic	-36775	OPRD1	protein-coding	EnhWk	Enh	TssFlnkU	Tss	TssWk	Tss	TssWk	Tss	TssWk	Tss	TssA	Tss	TssA	Tss	TssA	Tss	TssA	Tss	TssA	Tss	TssA	Tss	TssA	Tss	TssFlnkU	Tss	EnhWk	Enh	EnhWk	Enh	EnhWk	Enh	NA	1.35798	0.979574	NA
chr1	29111499	29112278	Intergenic	-26765	OPRD1	protein-coding	EnhWk	Enh	TssA	Tss	TssA	Tss	TssA	Tss	TssA	Tss	EnhWk	Enh	EnhWk	Enh	TssA	Tss	EnhWk	Enh	TssFlnk	Tss	TssFlnkU	Tss	TssFlnk	Tss	TssFlnk	Tss	TssA1	Tss	EnhWk	Enh	ReprPCWk	ReprPC	NA	1.44519	0.897944	Unspecific
chr1	29201708	29201963	Intergenic	-11767	EPB41	protein-coding	EnhWk	Enh	Quies	Quies	Quies	Quies	Quies	Quies	Quies	Quies	Quies	Quies	Quies	Quies	Quies	Quies	Quies	Quies	Quies	Quies	Quies	Quies	Quies	Quies	Quies	Quies	EnhWk	Enh	EnhWk	Enh	Quies	Quies	NA	0.562335	0.811278	NA
chr1	29203683	29204074	Intergenic	-9724	EPB41	protein-coding	EnhWk	Enh	EnhWk	Enh	EnhWk	Enh	Quies	Quies	Quies	Quies	EnhWk	Enh	Quies	Quies	EnhWk	Enh	EnhWk	Enh	Quies	Quies	Quies	Quies	Quies	Quies	Quies	Quies	EnhWk	Enh	EnhWk	Enh	Quies	Quies	NA	0.693147	1	NA
chr1	29211557	29211847	Intergenic	-1901	EPB41	protein-coding	EnhA1	Enh	EnhWk	Enh	EnhA2	Enh	EnhA2	Enh	EnhA2	Enh	EnhWk	Enh	EnhA1	Enh	EnhA1	Enh	EnhA1	Enh	EnhA1	Enh	EnhA1	Enh	EnhWk	Enh	EnhA1	Enh	EnhA1	Enh	EnhA1	Enh	EnhWk	Enh	NA	1.03972	0.946395	NA
chr1	29213294	29214582	intron	335	EPB41	protein-coding	TssA	Tss	TssA	Tss	TssA	Tss	TssA	Tss	TssA	Tss	TssA	Tss	TssA	Tss	TssA	Tss	TssA	Tss	TssA	Tss	TssA	Tss	TssA	Tss	TssA	Tss	TssA2	Tss	TssA1	Tss	TssA	Tss	NA	0.566086	0.515273	NA
chr1	29240556	29242143	intron	262	EPB41	protein-coding	TssA	Tss	TssA	Tss	TssA	Tss	TssA	Tss	TssA	Tss	TssA	Tss	TssA	Tss	TssA	Tss	TssA	Tss	TssA	Tss	TssA	Tss	TssA	Tss	TssA	Tss	EnhG1	Enh	TssA1	Tss	TssFlnkU	Tss	NA	0.566086	0.515273	NA
chr1	29253151	29253957	intron	12466	EPB41	protein-coding	EnhWk	Enh	EnhA1	Enh	EnhA1	Enh	EnhA1	Enh	EnhA1	Enh	TssA	Tss	EnhA1	Enh	TssFlnkU	Tss	EnhA1	Enh	TssA	Tss	TssA	Tss	EnhA1	Enh	TssA	Tss	EnhA1	Enh	EnhA1	Enh	EnhA2	Enh	NA	0.823959	0.75	NA
chr1	29254631	29255059	intron	13757	EPB41	protein-coding	EnhWk	Enh	EnhA1	Enh	EnhA1	Enh	EnhA1	Enh	EnhA1	Enh	TssFlnkU	Tss	EnhA1	Enh	TssFlnkU	Tss	EnhA1	Enh	TssFlnkU	Tss	EnhA2	Enh	EnhA1	Enh	TssFlnkU	Tss	EnhA1	Enh	EnhA1	Enh	EnhA1	Enh	NA	0.983088	0.709148	NA
chr1	29447639	29448465	exon	961	TMEM200B	protein-coding	EnhBiv	Enh	EnhBiv	Enh	TssBiv	Tss	TssBiv	Tss	TssBiv	Tss	EnhWk	Enh	TxWk	Tx	TssBiv	Tss	EnhBiv	Enh	TssBiv	Tss	EnhBiv	Enh	EnhBiv	Enh	EnhWk	Enh	ReprPC	ReprPC	ReprPC	ReprPC	TssBiv	Tss	NA	1.51711	0.942631	NA
chr1	29450472	29451461	promoter-TSS	-546	TMEM200B	protein-coding	TssBiv	Tss	TssBiv	Tss	TssBiv	Tss	TssBiv	Tss	TssBiv	Tss	TssBiv	Tss	TssA	Tss	TssBiv	Tss	TssA	Tss	TssBiv	Tss	TssBiv	Tss	TssBiv	Tss	EnhWk	Enh	ReprPC	ReprPC	TssA1	Tss	TssBiv	Tss	NA	1.09861	0.682606	B_naive
chr1	29507608	29509013	5'UTR	326	SRSF4	protein-coding	TssA	Tss	TssA	Tss	TssA	Tss	TssA	Tss	TssA	Tss	TssA	Tss	TssA	Tss	TssA	Tss	TssA	Tss	TssA	Tss	TssA	Tss	TssA	Tss	TssA	Tss	TssA2	Tss	TssA2	Tss	TssA	Tss	NA	0.450561	0.650022	NA
chr1	29529310	29529775	intron	-20906	SRSF4	protein-coding	EnhWk	Enh	EnhWk	Enh	TxWk	Tx	TxWk	Tx	EnhA2	Enh	TxWk	Tx	EnhA2	Enh	TxWk	Tx	TxWk	Tx	TxWk	Tx	EnhG1	Enh	TxWk	Tx	EnhA2	Enh	EnhWk	Enh	EnhWk	Enh	TxWk	Tx	NA	1.28606	0.927694	NA
chr1	29557163	29557838	promoter-TSS	-31	MECR	protein-coding	EnhWk	Enh	TssA	Tss	TssA	Tss	TssA	Tss	TssA	Tss	TssA	Tss	TssA	Tss	TssA	Tss	TssA	Tss	TssFlnkU	Tss	TssA	Tss	TssA	Tss	TssA	Tss	TssA1	Tss	TssA1	Tss	TssFlnkU	Tss	NA	0.721464	0.656705	NA
chr1	29562698	29563381	promoter-TSS	12	PTPRU	protein-coding	EnhBiv	Enh	TssBiv	Tss	TssBiv	Tss	TssWk	Tss	TssBiv	Tss	TssBiv	Tss	EnhWk	Enh	TssBiv	Tss	TssBiv	Tss	TssBiv	Tss	TssBiv	Tss	TssBiv	Tss	TssBiv	Tss	ReprPC	ReprPC	EnhWk	Enh	TssBiv	Tss	NA	1.23427	0.766894	NA
chr1	29564016	29564971	intron	1466	PTPRU	protein-coding	EnhBiv	Enh	EnhBiv	Enh	TssBiv	Tss	TssWk	Tss	TssBiv	Tss	ReprPC	ReprPC	EnhWk	Enh	EnhBiv	Enh	TssBiv	Tss	EnhBiv	Enh	EnhBiv	Enh	EnhBiv	Enh	ReprPC	ReprPC	ReprPC	ReprPC	ReprPC	ReprPC	TssBiv	Tss	NA	1.44519	0.897944	NA
chr1	29585882	29586728	intron	23277	PTPRU	protein-coding	EnhBiv	Enh	EnhBiv	Enh	TssBiv	Tss	TssBiv	Tss	TssBiv	Tss	EnhBiv	Enh	EnhWk	Enh	EnhBiv	Enh	TssFlnkD	Tss	TssBiv	Tss	EnhBiv	Enh	EnhBiv	Enh	ReprPCWk	ReprPC	ReprPC	ReprPC	ReprPC	ReprPC	EnhBiv	Enh	NA	1.42413	0.884862	NA
chr1	29609915	29610180	intron	47020	PTPRU	protein-coding	TssFlnkD	Tss	EnhWk	Enh	TssWk	Tss	TssWk	Tss	TssWk	Tss	Quies	Quies	Quies	Quies	EnhWk	Enh	EnhWk	Enh	EnhWk	Enh	EnhWk	Enh	Quies	Quies	Quies	Quies	Quies	Quies	Quies	Quies	Quies	Quies	NA	1.19885	0.864787	NA
chr1	29720923	29721454	Intergenic	-44563	LINC01756	ncRNA	Quies	Quies	Quies	Quies	Repr2	Others	Repr2	Others	Quies	Quies	Quies	Quies	Quies	Quies	ReprPCWk	ReprPC	ReprPCWk	ReprPC	ReprPCWk	ReprPC	ReprPCWk	ReprPC	Quies	Quies	Quies	Quies	Quies	Quies	Quies	Quies	ReprPCWk	ReprPC	NA	0.721464	0.656705	NA
chr1	30185004	30185344	Intergenic	325285	LINC01648	ncRNA	EnhA1	Enh	ReprPCWk	ReprPC	Quies	Quies	Quies	Quies	Repr2	Others	Quies	Quies	Quies	Quies	ReprPCWk	ReprPC	Quies	Quies	ReprPCWk	ReprPC	Quies	Quies	Quies	Quies	ReprPCWk	ReprPC	Quies	Quies	Quies	Quies	TxWk	Tx	NA	0.983088	0.709148	NA
chr1	30457870	30458250	Intergenic	52399	LINC01648	ncRNA	EnhA1	Enh	Quies	Quies	Quies	Quies	Quies	Quies	Quies	Quies	Quies	Quies	Quies	Quies	ReprPCWk	ReprPC	ReprPCWk	ReprPC	Quies	Quies	Quies	Quies	Quies	Quies	Quies	Quies	Quies	Quies	Quies	Quies	ReprPCWk	ReprPC	NA	0.286836	0.413817	NA
chr1	30603472	30603805	Intergenic	-93180	LINC01648	ncRNA	EnhA1	Enh	Quies	Quies	Repr2	Others	Quies	Quies	Quies	Quies	Quies	Quies	Quies	Quies	Quies	Quies	Quies	Quies	ReprPCWk	ReprPC	Quies	Quies	Quies	Quies	Quies	Quies	EnhA1	Enh	Quies	Quies	TxWk	Tx	NA	0.721464	0.656705	NA
chr1	30664030	30664558	Intergenic	-153835	LINC01648	ncRNA	ZNF_Rpts	Others	Quies	Quies	Quies	Quies	Quies	Quies	Quies	Quies	Quies	Quies	EnhA1	Enh	EnhWk	Enh	EnhWk	Enh	EnhWk	Enh	EnhA1	Enh	EnhWk	Enh	EnhA2	Enh	EnhWk	Enh	Quies	Quies	ReprPCWk	ReprPC	NA	1.35798	0.843759	NA
chr1	30689405	30689895	Intergenic	-179191	LINC01648	ncRNA	Quies	Quies	Quies	Quies	Quies	Quies	Quies	Quies	Quies	Quies	Quies	Quies	Quies	Quies	ReprPCWk	ReprPC	Quies	Quies	ReprPCWk	ReprPC	Quies	Quies	Quies	Quies	ReprPCWk	ReprPC	Quies	Quies	Quies	Quies	ZNF_Rpts	Others	NA	0.286836	0.413817	NA
chr1	30852867	30853637	Intergenic	-338367	MATN1-AS1	ncRNA	Quies	Quies	EnhWk	Enh	EnhWk	Enh	Quies	Quies	Repr2	Others	Quies	Quies	Quies	Quies	EnhWk	Enh	ReprPCWk	ReprPC	ReprPCWk	ReprPC	Quies	Quies	Quies	Quies	ReprPCWk	ReprPC	Quies	Quies	Quies	Quies	ReprPCWk	ReprPC	NA	0.983088	0.709148	NA
chr1	31158169	31158585	Intergenic	-33242	MATN1-AS1	ncRNA	ReprPC	ReprPC	EnhBiv	Enh	TssBiv	Tss	TssBiv	Tss	TssBiv	Tss	Quies	Quies	Quies	Quies	EnhBiv	Enh	TssBiv	Tss	EnhBiv	Enh	EnhBiv	Enh	TssFlnk	Tss	TssFlnk	Tss	ReprPC	ReprPC	ReprPC	ReprPC	TssBiv	Tss	NA	1.58903	0.987318	NA
chr1	31190769	31192453	promoter-TSS	-8	MATN1-AS1	ncRNA	TssA	Tss	TssA	Tss	TssA	Tss	TssA	Tss	TssA	Tss	TssA	Tss	TssA	Tss	TssA	Tss	EnhA2	Enh	TssA	Tss	TssA	Tss	TssA	Tss	TssA	Tss	TssA1	Tss	EnhA1	Enh	TssFlnk	Tss	NA	0.566086	0.515273	NA
chr1	31203062	31203535	Intergenic	-6867	MATN1	protein-coding	EnhWk	Enh	TssFlnkU	Tss	EnhA1	Enh	TssWk	Tss	EnhA2	Enh	TxWk	Tx	EnhA2	Enh	TxWk	Tx	TxWk	Tx	TxWk	Tx	EnhA1	Enh	EnhWk	Enh	TxWk	Tx	EnhWk	Enh	EnhWk	Enh	EnhG1	Enh	NA	1.67623	0.935525	NA
chr1	31205219	31205781	3'UTR	6579	MIR4420	ncRNA	EnhG1	Enh	EnhG2	Enh	Tx	Tx	EnhWk	Enh	Tx	Tx	EnhG1	Enh	Tx	Tx	EnhA1	Enh	EnhA1	Enh	EnhG1	Enh	EnhG2	Enh	EnhG1	Enh	EnhWk	Enh	EnhG1	Enh	Tx	Tx	Tx	Tx	NA	1.32966	0.959148	NA
chr1	31216359	31217244	intron	-4723	MIR4420	ncRNA	EnhG1	Enh	EnhG2	Enh	EnhA1	Enh	EnhA1	Enh	EnhA1	Enh	TssFlnk	Tss	EnhA1	Enh	EnhA1	Enh	EnhA1	Enh	EnhA1	Enh	EnhA1	Enh	EnhA1	Enh	TssFlnk	Tss	EnhG1	Enh	EnhG1	Enh	EnhG1	Enh	NA	1.19885	0.864787	NA
chr1	31222616	31222953	intron	7898	LAPTM5	protein-coding	EnhG2	Enh	EnhG2	Enh	EnhA1	Enh	EnhA1	Enh	EnhA1	Enh	TssFlnkU	Tss	TssFlnkU	Tss	TssFlnkU	Tss	TssFlnkU	Tss	TssFlnkU	Tss	EnhG2	Enh	EnhA1	Enh	TssFlnkU	Tss	EnhG1	Enh	EnhG1	Enh	EnhG2	Enh	NA	1.35798	0.979574	NA
chr1	31223726	31224093	intron	6773	LAPTM5	protein-coding	EnhG2	Enh	EnhG2	Enh	EnhA1	Enh	EnhA1	Enh	EnhA1	Enh	TssFlnkU	Tss	TssFlnkU	Tss	TssFlnkU	Tss	TssFlnkU	Tss	TssFlnkU	Tss	EnhG2	Enh	TssFlnkU	Tss	EnhA1	Enh	EnhG1	Enh	EnhG1	Enh	EnhG2	Enh	NA	1.35798	0.979574	NA
chr1	31226529	31226887	intron	3975	LAPTM5	protein-coding	TssFlnkU	Tss	TssFlnkU	Tss	EnhA1	Enh	EnhA1	Enh	EnhA1	Enh	TssFlnkU	Tss	TssFlnkU	Tss	TssA	Tss	TssFlnkU	Tss	TssFlnkU	Tss	TssA	Tss	TssA	Tss	TssA	Tss	EnhG1	Enh	EnhG1	Enh	TssA	Tss	NA	1.35798	0.979574	NA
chr1	31227574	31227879	intron	2956	LAPTM5	protein-coding	TssFlnkU	Tss	EnhG2	Enh	EnhA1	Enh	EnhA1	Enh	EnhA1	Enh	TssFlnkU	Tss	TssFlnkU	Tss	TssA	Tss	TssFlnkU	Tss	TssFlnkU	Tss	TssFlnkU	Tss	TssFlnkU	Tss	TssA	Tss	EnhA1	Enh	EnhG1	Enh	TssA	Tss	NA	1.35221	0.840175	NA
chr1	31229301	31230887	intron	589	LAPTM5	protein-coding	TssA	Tss	TssA	Tss	TssA	Tss	TssA	Tss	EnhA1	Enh	TssA	Tss	TssA	Tss	TssA	Tss	TssA	Tss	TssA	Tss	TssA	Tss	TssA	Tss	TssA	Tss	TssADistal	Tss	TssA2	Tss	TssA	Tss	NA	0.836988	0.603759	CD14
chr1	31241857	31242195	Intergenic	-11343	LAPTM5	protein-coding	Quies	Quies	TxWk	Tx	EnhWk	Enh	Quies	Quies	Quies	Quies	Quies	Quies	EnhA2	Enh	Quies	Quies	Quies	Quies	Quies	Quies	Quies	Quies	Quies	Quies	EnhA2	Enh	EnhA1	Enh	EnhA1	Enh	Quies	Quies	NA	1.35798	0.843759	NA
chr1	31252392	31252899	Intergenic	-21963	LAPTM5	protein-coding	EnhWk	Enh	EnhA1	Enh	TssWk	Tss	TssWk	Tss	EnhWk	Enh	EnhWk	Enh	EnhA1	Enh	EnhWk	Enh	EnhWk	Enh	EnhWk	Enh	EnhWk	Enh	EnhWk	Enh	EnhA1	Enh	EnhA1	Enh	EnhWk	Enh	EnhWk	Enh	NA	1.0114	0.92062	NA
chr1	31253357	31253690	Intergenic	-22841	LAPTM5	protein-coding	EnhWk	Enh	EnhA1	Enh	EnhA2	Enh	EnhA2	Enh	Quies	Quies	TxWk	Tx	TxWk	Tx	TxWk	Tx	TxWk	Tx	TxWk	Tx	EnhA2	Enh	TxWk	Tx	TxWk	Tx	EnhWk	Enh	TxWk	Tx	TxWk	Tx	NA	1.42413	0.884862	NA
chr1	31255275	31255980	Intergenic	-24945	LAPTM5	protein-coding	EnhA1	Enh	EnhWk	Enh	TssWk	Tss	TssWk	Tss	EnhWk	Enh	EnhWk	Enh	EnhWk	Enh	EnhWk	Enh	EnhWk	Enh	EnhWk	Enh	EnhWk	Enh	TssFlnkD	Tss	EnhA1	Enh	EnhWk	Enh	EnhWk	Enh	EnhWk	Enh	NA	1.11874	0.807003	NA
chr1	31256492	31256799	Intergenic	-25963	LAPTM5	protein-coding	EnhA1	Enh	EnhWk	Enh	EnhWk	Enh	EnhWk	Enh	Quies	Quies	Quies	Quies	ReprPCWk	ReprPC	Quies	Quies	Quies	Quies	ReprPCWk	ReprPC	ReprPCWk	ReprPC	Quies	Quies	Quies	Quies	EnhWk	Enh	EnhWk	Enh	TxWk	Tx	NA	1.23668	0.89208	NA
chr1	31263645	31263970	Intergenic	-33125	LAPTM5	protein-coding	EnhWk	Enh	EnhA1	Enh	TssWk	Tss	EnhWk	Enh	Repr2	Others	EnhWk	Enh	EnhWk	Enh	EnhWk	Enh	EnhWk	Enh	EnhWk	Enh	EnhWk	Enh	ReprPCWk	ReprPC	EnhWk	Enh	Quies	Quies	EnhWk	Enh	EnhWk	Enh	NA	1.34979	0.753333	NA
chr1	31274526	31274987	Intergenic	-44074	LAPTM5	protein-coding	EnhBiv	Enh	EnhBiv	Enh	TssWk	Tss	TssWk	Tss	TssBiv	Tss	EnhWk	Enh	EnhWk	Enh	ReprPCWk	ReprPC	ReprPCWk	ReprPC	ReprPCWk	ReprPC	EnhBiv	Enh	EnhWk	Enh	EnhBiv	Enh	Quies	Quies	EnhWk	Enh	EnhWk	Enh	NA	1.44519	0.897944	NA
chr1	31296791	31297559	Intergenic	-66492	LAPTM5	protein-coding	EnhA1	Enh	TssBiv	Tss	TssBiv	Tss	TssBiv	Tss	TssBiv	Tss	EnhBiv	Enh	EnhA1	Enh	EnhBiv	Enh	EnhBiv	Enh	TssBiv	Tss	TssBiv	Tss	EnhBiv	Enh	TssBiv	Tss	ReprPC	ReprPC	EnhWk	Enh	TssBiv	Tss	NA	1.35798	0.843759	NA
chr1	31313792	31314060	Intergenic	67554	SDC3	protein-coding	EnhBiv	Enh	ReprPCWk	ReprPC	Repr2	Others	Quies	Quies	Repr2	Others	Quies	Quies	ReprPCWk	ReprPC	ReprPCWk	ReprPC	ReprPCWk	ReprPC	ReprPCWk	ReprPC	ReprPCWk	ReprPC	ReprPCWk	ReprPC	ReprPCWk	ReprPC	EnhWk	Enh	EnhWk	Enh	ReprPCWk	ReprPC	NA	1.46773	0.911954	NA
chr1	31326991	31327321	Intergenic	54324	SDC3	protein-coding	ReprPCWk	ReprPC	EnhWk	Enh	Quies	Quies	Quies	Quies	TssWk	Tss	Quies	Quies	Quies	Quies	ReprPCWk	ReprPC	ReprPCWk	ReprPC	ReprPCWk	ReprPC	ReprPCWk	ReprPC	ReprPCWk	ReprPC	ReprPCWk	ReprPC	Quies	Quies	ReprPCWk	ReprPC	ReprPCWk	ReprPC	NA	1.14371	0.825011	NA
chr1	31354141	31354484	intron	27167	SDC3	protein-coding	ReprPC	ReprPC	EnhWk	Enh	EnhWk	Enh	EnhWk	Enh	EnhWk	Enh	Quies	Quies	Quies	Quies	ReprPCWk	ReprPC	ReprPCWk	ReprPC	ReprPCWk	ReprPC	EnhBiv	Enh	Quies	Quies	Quies	Quies	ReprPCWk	ReprPC	ReprPCWk	ReprPC	ReprPCWk	ReprPC	NA	1.44519	0.897944	CD3
chr1	31364720	31364948	intron	16646	SDC3	protein-coding	EnhBiv	Enh	EnhWk	Enh	EnhWk	Enh	EnhWk	Enh	Quies	Quies	Quies	Quies	TxWk	Tx	ReprPCWk	ReprPC	ReprPCWk	ReprPC	ReprPCWk	ReprPC	EnhWk	Enh	Quies	Quies	Quies	Quies	EnhWk	Enh	Quies	Quies	ReprPCWk	ReprPC	NA	1.14371	0.825011	NA
chr1	31381204	31381988	promoter-TSS	-116	SDC3	protein-coding	TssBiv	Tss	TssBiv	Tss	TssWk	Tss	TssBiv	Tss	TssBiv	Tss	ReprPCWk	ReprPC	ReprPCWk	ReprPC	TssFlnk	Tss	TssFlnk	Tss	TssBiv	Tss	TssBiv	Tss	ReprPCWk	ReprPC	EnhBiv	Enh	ReprPC	ReprPC	ReprPC	ReprPC	TssBiv	Tss	NA	1.42413	0.884862	NA
chr1	31385858	31386163	Intergenic	-4531	SDC3	protein-coding	EnhA1	Enh	ReprPCWk	ReprPC	Quies	Quies	Quies	Quies	Quies	Quies	ReprPCWk	ReprPC	Quies	Quies	Quies	Quies	Quies	Quies	ReprPCWk	ReprPC	EnhWk	Enh	Quies	Quies	Quies	Quies	EnhWk	Enh	EnhWk	Enh	EnhWk	Enh	NA	1.19885	0.864787	NA
chr1	31392022	31392502	Intergenic	-10782	SDC3	protein-coding	EnhA1	Enh	ReprPCWk	ReprPC	Quies	Quies	Quies	Quies	Quies	Quies	ReprPCWk	ReprPC	EnhA2	Enh	Quies	Quies	Quies	Quies	ReprPCWk	ReprPC	Quies	Quies	Quies	Quies	EnhA2	Enh	EnhWk	Enh	EnhWk	Enh	Quies	Quies	NA	1.46773	0.911954	NA
chr1	31401936	31402553	Intergenic	6378	SNORD103B	snoRNA	EnhWk	Enh	EnhWk	Enh	Quies	Quies	Quies	Quies	Quies	Quies	EnhWk	Enh	TxWk	Tx	Quies	Quies	TxWk	Tx	EnhWk	Enh	EnhA1	Enh	EnhWk	Enh	EnhWk	Enh	TxWk	Tx	TxWk	Tx	TxWk	Tx	NA	1.265	0.912506	NA
chr1	31455837	31456028	intron	-14849	SNORD103C	snoRNA	EnhA1	Enh	EnhG1	Enh	TssWk	Tss	EnhWk	Enh	EnhA2	Enh	TxWk	Tx	EnhA2	Enh	Tx	Tx	Tx	Tx	Tx	Tx	TxWk	Tx	TxWk	Tx	TxWk	Tx	EnhG1	Enh	EnhG1	Enh	EnhG1	Enh	NA	1.63263	0.911189	NA
chr1	31486298	31486691	intron	-45411	SNORD103C	snoRNA	TxWk	Tx	EnhWk	Enh	EnhWk	Enh	EnhWk	Enh	EnhA2	Enh	EnhWk	Enh	EnhWk	Enh	EnhWk	Enh	EnhWk	Enh	EnhWk	Enh	TxWk	Tx	EnhWk	Enh	EnhWk	Enh	EnhWk	Enh	TxWk	Tx	EnhWk	Enh	NA	0.823959	0.75	NA
chr1	31500891	31501245	intron	37496	PUM1	protein-coding	EnhWk	Enh	EnhG1	Enh	EnhWk	Enh	EnhWk	Enh	EnhA2	Enh	EnhG1	Enh	EnhA1	Enh	EnhG1	Enh	TxWk	Tx	EnhG1	Enh	TxWk	Tx	TxWk	Tx	EnhWk	Enh	EnhG1	Enh	EnhWk	Enh	TxWk	Tx	NA	1.42413	0.884862	NA
chr1	31530975	31531319	intron	7417	PUM1	protein-coding	Tx	Tx	Tx	Tx	Tx	Tx	TxElong	Tx	TxElong	Tx	EnhWk	Enh	EnhA1	Enh	EnhG2	Enh	EnhG1	Enh	EnhG2	Enh	EnhG1	Enh	EnhG1	Enh	EnhG1	Enh	Tx	Tx	Tx	Tx	EnhG1	Enh	NA	1.42413	0.884862	NA
chr1	31537879	31538981	intron	134	PUM1	protein-coding	TssA	Tss	TssA	Tss	TssA	Tss	TssA	Tss	TssA	Tss	TssA	Tss	TssA	Tss	TssA	Tss	TssA	Tss	TssA	Tss	TssA	Tss	TssA	Tss	TssA	Tss	TssA2	Tss	TssA2	Tss	TssA	Tss	NA	0.450561	0.650022	NA
chr1	31627557	31628635	Intergenic	84638	NKAIN1	protein-coding	TssA	Tss	TssA	Tss	EnhA1	Enh	EnhA1	Enh	EnhA1	Enh	TssA	Tss	EnhA2	Enh	TssA	Tss	TssA	Tss	TssA	Tss	TssFlnk	Tss	TssFlnk	Tss	TssA	Tss	TssA1	Tss	EnhA1	Enh	TssA	Tss	NA	1.44519	0.897944	CD14
chr1	31635448	31635789	Intergenic	77115	NKAIN1	protein-coding	Quies	Quies	EnhWk	Enh	Quies	Quies	TssWk	Tss	TssBiv	Tss	Quies	Quies	EnhWk	Enh	EnhWk	Enh	ReprPCWk	ReprPC	TssFlnk	Tss	Quies	Quies	Quies	Quies	TxWk	Tx	EnhWk	Enh	TxWk	Tx	Quies	Quies	NA	1.42413	0.884862	NA
chr1	31643630	31643929	Intergenic	68954	NKAIN1	protein-coding	EnhWk	Enh	ReprPCWk	ReprPC	Quies	Quies	Quies	Quies	Quies	Quies	ReprPCWk	ReprPC	EnhA1	Enh	ReprPCWk	ReprPC	EnhWk	Enh	EnhWk	Enh	Quies	Quies	Quies	Quies	EnhA2	Enh	EnhA1	Enh	EnhWk	Enh	Quies	Quies	NA	1.46773	0.911954	NA
chr1	31654409	31655026	exon	58016	NKAIN1	protein-coding	EnhWk	Enh	EnhBiv	Enh	TssBiv	Tss	TssBiv	Tss	TssBiv	Tss	ReprPCWk	ReprPC	EnhBiv	Enh	EnhBiv	Enh	EnhWk	Enh	EnhBiv	Enh	EnhBiv	Enh	ReprPCWk	ReprPC	ReprPC	ReprPC	EnhWk	Enh	EnhWk	Enh	EnhBiv	Enh	NA	1.54542	0.960225	NA
chr1	31655187	31655370	intron	57455	NKAIN1	protein-coding	EnhWk	Enh	EnhBiv	Enh	TssBiv	Tss	TssBiv	Tss	TssBiv	Tss	ReprPC	ReprPC	EnhBiv	Enh	EnhBiv	Enh	EnhWk	Enh	TssBiv	Tss	EnhBiv	Enh	ReprPCWk	ReprPC	ReprPC	ReprPC	EnhWk	Enh	EnhWk	Enh	EnhBiv	Enh	NA	1.54542	0.960225	NA
chr1	31769328	31770245	promoter-TSS	-42	ZCCHC17	protein-coding	TssA	Tss	TssA	Tss	TssA	Tss	TssA	Tss	TssA	Tss	TssA	Tss	TssA	Tss	TssA	Tss	TssA	Tss	TssA	Tss	TssA	Tss	TssA	Tss	TssA	Tss	TssA2	Tss	TssA2	Tss	TssFlnkU	Tss	NA	0.450561	0.650022	NA
chr1	31845947	31846753	promoter-TSS	-215	FABP3	protein-coding	TssBiv	Tss	EnhWk	Enh	TssWk	Tss	TssWk	Tss	TssWk	Tss	EnhWk	Enh	EnhWk	Enh	TssFlnk	Tss	EnhWk	Enh	EnhWk	Enh	EnhWk	Enh	EnhWk	Enh	ReprPCWk	ReprPC	EnhWk	Enh	EnhWk	Enh	EnhA2	Enh	NA	1.07514	0.775549	CD8T
chr1	31867484	31868100	Intergenic	-14620	SERINC2	protein-coding	TssFlnkD	Tss	EnhWk	Enh	TssWk	Tss	TssWk	Tss	TssA	Tss	TssFlnkD	Tss	EnhWk	Enh	ReprPCWk	ReprPC	ReprPCWk	ReprPC	ReprPCWk	ReprPC	EnhWk	Enh	TssFlnk	Tss	ReprPCWk	ReprPC	TssA1	Tss	EnhWk	Enh	TssFlnkD	Tss	NA	1.79176	0.920782	NA
chr1	31885784	31886940	promoter-TSS	-298	SERINC2	protein-coding	TssBiv	Tss	TssBiv	Tss	TssBiv	Tss	TssBiv	Tss	TssBiv	Tss	TssBiv	Tss	TssA	Tss	TssBiv	Tss	EnhBiv	Enh	TssBiv	Tss	TssBiv	Tss	EnhBiv	Enh	TssBiv	Tss	TssA1	Tss	ReprPC	ReprPC	TssBiv	Tss	NA	1.09861	0.682606	CD14
chr1	31895539	31895955	intron	9087	SERINC2	protein-coding	ReprPCWk	ReprPC	EnhWk	Enh	EnhA1	Enh	EnhWk	Enh	EnhWk	Enh	ReprPCWk	ReprPC	ReprPCWk	ReprPC	ReprPCWk	ReprPC	ReprPCWk	ReprPC	ReprPC	ReprPC	EnhWk	Enh	Quies	Quies	ReprPCWk	ReprPC	EnhWk	Enh	Quies	Quies	ReprPCWk	ReprPC	NA	1.23668	0.89208	CD14
chr1	31896319	31896708	intron	9854	SERINC2	protein-coding	ReprPCWk	ReprPC	EnhA1	Enh	EnhA2	Enh	TssWk	Tss	EnhWk	Enh	ReprPCWk	ReprPC	ReprPCWk	ReprPC	ReprPC	ReprPC	ReprPCWk	ReprPC	ReprPC	ReprPC	EnhBiv	Enh	Quies	Quies	ReprPC	ReprPC	Quies	Quies	Quies	Quies	ReprPCWk	ReprPC	NA	1.9356	0.930827	NA
chr1	31904595	31905070	intron	18173	SERINC2	protein-coding	Quies	Quies	Quies	Quies	Quies	Quies	Quies	Quies	Quies	Quies	Quies	Quies	Quies	Quies	ReprPCWk	ReprPC	ReprPCWk	ReprPC	Quies	Quies	Quies	Quies	Quies	Quies	ReprPCWk	ReprPC	Quies	Quies	Quies	Quies	EnhWk	Enh	NA	0.286836	0.413817	NA
chr1	31955854	31956696	Intergenic	-15564	LINC01225	pseudo	EnhA1	Enh	EnhWk	Enh	EnhWk	Enh	EnhWk	Enh	Quies	Quies	Quies	Quies	Quies	Quies	Quies	Quies	ReprPCWk	ReprPC	Quies	Quies	TxWk	Tx	ReprPCWk	ReprPC	ReprPCWk	ReprPC	EnhWk	Enh	Quies	Quies	Quies	Quies	NA	1.44519	0.897944	NA
chr1	31971655	31971823	promoter-TSS	-100	LINC01225	pseudo	EnhWk	Enh	EnhWk	Enh	EnhWk	Enh	EnhWk	Enh	TssBiv	Tss	EnhWk	Enh	Quies	Quies	EnhWk	Enh	EnhBiv	Enh	Quies	Quies	EnhWk	Enh	EnhWk	Enh	EnhWk	Enh	EnhWk	Enh	EnhWk	Enh	Quies	Quies	NA	0.566086	0.515273	NA
chr1	31989242	31990442	TTS	5806	LINC01226	ncRNA	EnhA1	Enh	Quies	Quies	Quies	Quies	Quies	Quies	Quies	Quies	Quies	Quies	Quies	Quies	Quies	Quies	Quies	Quies	Quies	Quies	EnhA2	Enh	Quies	Quies	ReprPCWk	ReprPC	EnhWk	Enh	Quies	Quies	Quies	Quies	NA	1.09861	0.682606	NA
chr1	32001588	32001973	Intergenic	17745	LINC01226	ncRNA	EnhA1	Enh	ReprPCWk	ReprPC	EnhWk	Enh	Quies	Quies	Repr2	Others	ReprPCWk	ReprPC	EnhWk	Enh	EnhWk	Enh	EnhWk	Enh	ReprPC	ReprPC	EnhBiv	Enh	EnhWk	Enh	ReprPCWk	ReprPC	EnhWk	Enh	Quies	Quies	Quies	Quies	NA	1.63263	0.911189	NA
chr1	32014385	32015146	Intergenic	-27320	TINAGL1	protein-coding	EnhWk	Enh	EnhBiv	Enh	EnhWk	Enh	TssWk	Tss	TssWk	Tss	EnhWk	Enh	EnhWk	Enh	EnhWk	Enh	EnhWk	Enh	TssBiv	Tss	EnhBiv	Enh	EnhWk	Enh	EnhWk	Enh	EnhWk	Enh	EnhWk	Enh	EnhWk	Enh	NA	0.867563	0.78969	NA
chr1	32029796	32030047	Intergenic	-12164	TINAGL1	protein-coding	Quies	Quies	ReprPCWk	ReprPC	Quies	Quies	Quies	Quies	Quies	Quies	Quies	Quies	ReprPCWk	ReprPC	ReprPCWk	ReprPC	ReprPCWk	ReprPC	ReprPCWk	ReprPC	ReprPCWk	ReprPC	Quies	Quies	ReprPCWk	ReprPC	Quies	Quies	Quies	Quies	Quies	Quies	NA	0.636514	0.918296	NA
chr1	32052483	32052693	3'UTR	8842	TINAGL1	protein-coding	ReprPCWk	ReprPC	ReprPCWk	ReprPC	TssWk	Tss	Quies	Quies	TssWk	Tss	Quies	Quies	Quies	Quies	ReprPCWk	ReprPC	ReprPCWk	ReprPC	ReprPCWk	ReprPC	ReprPCWk	ReprPC	ReprPCWk	ReprPC	ReprPCWk	ReprPC	ReprPCWk	ReprPC	Quies	Quies	ReprPCWk	ReprPC	NA	1.0114	0.92062	NA
chr1	32059524	32059841	Intergenic	15937	TINAGL1	protein-coding	Quies	Quies	EnhBiv	Enh	Quies	Quies	Quies	Quies	Quies	Quies	Quies	Quies	ReprPCWk	ReprPC	ReprPCWk	ReprPC	ReprPCWk	ReprPC	ReprPCWk	ReprPC	ReprPCWk	ReprPC	EnhWk	Enh	ReprPCWk	ReprPC	ReprPCWk	ReprPC	Quies	Quies	ReprPCWk	ReprPC	NA	1.12693	0.812907	NA
chr1	32071459	32071907	Intergenic	-11618	HCRTR1	protein-coding	EnhA1	Enh	EnhWk	Enh	EnhWk	Enh	EnhWk	Enh	EnhWk	Enh	Quies	Quies	ReprPCWk	ReprPC	ReprPCWk	ReprPC	Quies	Quies	Quies	Quies	Quies	Quies	Quies	Quies	ReprPCWk	ReprPC	Quies	Quies	Quies	Quies	Quies	Quies	NA	1.23668	0.89208	NA
chr1	32083290	32083971	intron	330	HCRTR1	protein-coding	TssBiv	Tss	TssBiv	Tss	TssBiv	Tss	TssBiv	Tss	TssBiv	Tss	ReprPCWk	ReprPC	ReprPC	ReprPC	TssBiv	Tss	TssBiv	Tss	TssBiv	Tss	TssBiv	Tss	TssBiv	Tss	EnhBiv	Enh	ReprPC	ReprPC	EnhWk	Enh	TssBiv	Tss	NA	1.23427	0.766894	NA
chr1	32105260	32105485	intron	4845	PEF1	protein-coding	EnhA1	Enh	TxWk	Tx	TxElong	Tx	Tx	Tx	TxElong	Tx	EnhWk	Enh	EnhWk	Enh	EnhWk	Enh	EnhWk	Enh	Tx	Tx	EnhWk	Enh	EnhWk	Enh	EnhWk	Enh	EnhWk	Enh	EnhWk	Enh	EnhG1	Enh	NA	1.23427	0.766894	NA
chr1	32109949	32111020	promoter-TSS	-267	PEF1	protein-coding	TssA	Tss	TssA	Tss	TssA	Tss	TssA	Tss	TssA	Tss	TssA	Tss	TssA	Tss	TssA	Tss	TssA	Tss	TssA	Tss	TssA	Tss	TssA	Tss	TssA	Tss	TssA2	Tss	TssA1	Tss	TssFlnkU	Tss	NA	0.566086	0.515273	NA
chr1	32129549	32129821	intron	-18847	PEF1	protein-coding	Quies	Quies	ReprPCWk	ReprPC	EnhWk	Enh	Quies	Quies	Quies	Quies	Quies	Quies	Quies	Quies	Quies	Quies	Quies	Quies	ReprPCWk	ReprPC	EnhWk	Enh	Quies	Quies	Quies	Quies	Quies	Quies	Quies	Quies	Quies	Quies	NA	0.721464	0.656705	NA
chr1	32135702	32135915	intron	-24971	PEF1	protein-coding	EnhBiv	Enh	EnhBiv	Enh	TssBiv	Tss	TssBiv	Tss	TssBiv	Tss	EnhWk	Enh	EnhWk	Enh	TssFlnkD	Tss	EnhBiv	Enh	EnhBiv	Enh	EnhBiv	Enh	EnhWk	Enh	TssBiv	Tss	ReprPC	ReprPC	Quies	Quies	EnhBiv	Enh	NA	1.4735	0.915539	NA
chr1	32165034	32165291	intron	4605	COL16A1	protein-coding	Quies	Quies	EnhWk	Enh	EnhWk	Enh	EnhWk	Enh	Quies	Quies	EnhWk	Enh	EnhWk	Enh	EnhWk	Enh	EnhWk	Enh	ReprPCWk	ReprPC	EnhWk	Enh	EnhWk	Enh	EnhWk	Enh	Quies	Quies	Quies	Quies	EnhWk	Enh	NA	0.636514	0.918296	NA
chr1	32170786	32171108	Intergenic	-1179	COL16A1	protein-coding	EnhBiv	Enh	EnhBiv	Enh	TssBiv	Tss	TssBiv	Tss	TssBiv	Tss	EnhBiv	Enh	EnhWk	Enh	EnhBiv	Enh	EnhWk	Enh	EnhBiv	Enh	EnhWk	Enh	EnhBiv	Enh	EnhWk	Enh	EnhWk	Enh	EnhWk	Enh	EnhBiv	Enh	NA	1.07756	0.980834	NA
chr1	32180472	32181450	Intergenic	-11193	COL16A1	protein-coding	TssBiv	Tss	TssBiv	Tss	TssBiv	Tss	TssWk	Tss	TssBiv	Tss	EnhWk	Enh	EnhWk	Enh	TssBiv	Tss	EnhBiv	Enh	TssBiv	Tss	TssBiv	Tss	EnhBiv	Enh	EnhBiv	Enh	ReprPC	ReprPC	EnhWk	Enh	TssBiv	Tss	NA	1.42413	0.884862	NA
chr1	32204899	32205273	exon	19250	MIR4254	ncRNA	ReprPCWk	ReprPC	EnhWk	Enh	EnhWk	Enh	EnhA1	Enh	EnhWk	Enh	TssFlnkD	Tss	EnhWk	Enh	EnhWk	Enh	EnhWk	Enh	EnhWk	Enh	EnhWk	Enh	EnhWk	Enh	EnhWk	Enh	Quies	Quies	Quies	Quies	Quies	Quies	NA	1.23427	0.766894	NA
chr1	32211194	32211472	intron	13003	MIR4254	ncRNA	ReprPCWk	ReprPC	EnhA1	Enh	EnhWk	Enh	EnhA1	Enh	EnhA2	Enh	TxWk	Tx	EnhWk	Enh	Quies	Quies	Quies	Quies	Quies	Quies	EnhWk	Enh	EnhWk	Enh	Quies	Quies	EnhWk	Enh	Quies	Quies	TxWk	Tx	NA	1.58326	0.883633	NA
chr1	32216486	32217110	intron	7538	MIR4254	ncRNA	EnhBiv	Enh	EnhWk	Enh	EnhWk	Enh	EnhWk	Enh	Repr2	Others	EnhWk	Enh	EnhWk	Enh	EnhWk	Enh	EnhWk	Enh	ReprPCWk	ReprPC	EnhA1	Enh	EnhWk	Enh	EnhWk	Enh	ReprPCWk	ReprPC	Quies	Quies	EnhWk	Enh	NA	1.34979	0.753333	NA
chr1	32226194	32226929	intron	-2226	MIR4254	ncRNA	TssBiv	Tss	TssBiv	Tss	TssWk	Tss	TssWk	Tss	TssBiv	Tss	EnhWk	Enh	EnhWk	Enh	TssA	Tss	TssA	Tss	TssBiv	Tss	EnhWk	Enh	EnhWk	Enh	EnhWk	Enh	ReprPC	ReprPC	ReprPC	ReprPC	TssBiv	Tss	NA	1.30861	0.943959	NA
chr1	32228350	32228623	intron	1177	ADGRB2	protein-coding	EnhBiv	Enh	EnhBiv	Enh	TssBiv	Tss	TssBiv	Tss	TssBiv	Tss	EnhWk	Enh	EnhBiv	Enh	EnhBiv	Enh	EnhBiv	Enh	TssBiv	Tss	EnhBiv	Enh	EnhBiv	Enh	EnhBiv	Enh	ReprPC	ReprPC	ReprPC	ReprPC	TssBiv	Tss	NA	1.19885	0.864787	NA
chr1	32229405	32230511	promoter-TSS	-294	ADGRB2	protein-coding	EnhBiv	Enh	EnhWk	Enh	TssWk	Tss	TssWk	Tss	TssBiv	Tss	TssFlnk	Tss	EnhWk	Enh	TssBiv	Tss	EnhWk	Enh	TssBiv	Tss	TssBiv	Tss	EnhWk	Enh	EnhWk	Enh	ReprPC	ReprPC	EnhWk	Enh	TssBiv	Tss	NA	1.58326	0.883633	NA
chr1	32237541	32238516	Intergenic	-8365	ADGRB2	protein-coding	EnhBiv	Enh	TssBiv	Tss	TssWk	Tss	TssWk	Tss	TssBiv	Tss	EnhWk	Enh	EnhWk	Enh	TssFlnkU	Tss	TssFlnkD	Tss	TssBiv	Tss	TssBiv	Tss	EnhWk	Enh	EnhWk	Enh	ReprPC	ReprPC	ReprPC	ReprPC	TssBiv	Tss	NA	1.51711	0.942631	NA
chr1	32253678	32255214	Intergenic	-24782	ADGRB2	protein-coding	TssA	Tss	TssA	Tss	TssA	Tss	TssA	Tss	TssA	Tss	TssA	Tss	TssA	Tss	EnhA1	Enh	TssA	Tss	TssA	Tss	TssA	Tss	TssA	Tss	TssA	Tss	TssA1	Tss	TssA1	Tss	EnhWk	Enh	NA	0.450561	0.650022	NA
chr1	32281540	32281857	promoter-TSS	-47	SPOCD1	protein-coding	Quies	Quies	EnhA2	Enh	EnhWk	Enh	EnhWk	Enh	Quies	Quies	EnhWk	Enh	EnhWk	Enh	EnhWk	Enh	EnhA1	Enh	EnhWk	Enh	EnhWk	Enh	Quies	Quies	EnhWk	Enh	EnhWk	Enh	Quies	Quies	Quies	Quies	NA	0.887694	0.808014	NA
chr1	32292499	32293517	Intergenic	-11356	SPOCD1	protein-coding	EnhWk	Enh	EnhA1	Enh	TssWk	Tss	TssWk	Tss	TssWk	Tss	EnhA1	Enh	EnhA1	Enh	EnhA1	Enh	EnhA1	Enh	EnhA1	Enh	EnhA1	Enh	EnhA1	Enh	EnhWk	Enh	EnhA1	Enh	EnhWk	Enh	EnhA1	Enh	NA	1.03972	0.946395	CD3
chr1	32313934	32314612	Intergenic	-32621	SPOCD1	protein-coding	EnhWk	Enh	EnhWk	Enh	TssWk	Tss	TssWk	Tss	EnhA2	Enh	EnhWk	Enh	TssFlnkU	Tss	EnhA1	Enh	EnhA1	Enh	EnhA1	Enh	EnhA1	Enh	EnhA1	Enh	EnhWk	Enh	Quies	Quies	EnhWk	Enh	EnhWk	Enh	NA	1.58326	0.883633	NA
chr1	32338568	32338790	Intergenic	46580	PTP4A2	protein-coding	Quies	Quies	Quies	Quies	Quies	Quies	Quies	Quies	Quies	Quies	EnhWk	Enh	EnhWk	Enh	EnhWk	Enh	EnhWk	Enh	EnhWk	Enh	EnhA1	Enh	EnhA1	Enh	EnhWk	Enh	Quies	Quies	TxWk	Tx	Quies	Quies	NA	1.19885	0.864787	NA
chr1	32354613	32355428	Intergenic	30238	PTP4A2	protein-coding	EnhA1	Enh	EnhA1	Enh	EnhA2	Enh	EnhA2	Enh	EnhA2	Enh	EnhA1	Enh	EnhA1	Enh	EnhA1	Enh	EnhA1	Enh	EnhA1	Enh	EnhA1	Enh	EnhA1	Enh	EnhA1	Enh	EnhWk	Enh	EnhA1	Enh	EnhA1	Enh	NA	0.823959	0.75	NA
chr1	32369909	32371022	Intergenic	14793	PTP4A2	protein-coding	EnhA1	Enh	Tx	Tx	Tx	Tx	TxElong	Tx	TxElong	Tx	TxWk	Tx	TxWk	Tx	EnhA2	Enh	TxWk	Tx	TxWk	Tx	Tx	Tx	TxWk	Tx	TxWk	Tx	Tx	Tx	Tx	Tx	Tx	Tx	NA	1.23668	0.89208	NA
chr1	32386498	32387072	intron	-1526	PTP4A2	protein-coding	EnhA1	Enh	EnhWk	Enh	EnhA2	Enh	EnhA2	Enh	EnhA2	Enh	EnhWk	Enh	EnhWk	Enh	EnhWk	Enh	EnhWk	Enh	EnhWk	Enh	EnhA2	Enh	EnhWk	Enh	EnhWk	Enh	EnhWk	Enh	EnhWk	Enh	EnhA2	Enh	NA	0.887694	0.808014	NA
chr1	32392891	32393161	intron	-7767	PTP4A2	protein-coding	EnhWk	Enh	EnhA1	Enh	EnhWk	Enh	TssWk	Tss	EnhA1	Enh	EnhWk	Enh	TssFlnkU	Tss	TssFlnkU	Tss	EnhWk	Enh	EnhA1	Enh	EnhA2	Enh	EnhA1	Enh	TssFlnkU	Tss	EnhA1	Enh	EnhWk	Enh	EnhWk	Enh	NA	1.44519	0.897944	NA
chr1	32403125	32404538	5'UTR	156	PTP4A2	protein-coding	TssA	Tss	TssA	Tss	TssA	Tss	TssA	Tss	TssA	Tss	TssA	Tss	TssA	Tss	TssA	Tss	TssA	Tss	TssA	Tss	TssA	Tss	TssA	Tss	TssA	Tss	TssA2	Tss	TssA2	Tss	TssA	Tss	NA	0.450561	0.650022	NA
chr1	32405487	32405896	Intergenic	-1704	PTP4A2	protein-coding	EnhA1	Enh	EnhA1	Enh	EnhA2	Enh	EnhA1	Enh	EnhA2	Enh	EnhA1	Enh	TssFlnkU	Tss	TssFlnkU	Tss	TssFlnkU	Tss	TssFlnkU	Tss	EnhA1	Enh	EnhA1	Enh	EnhA1	Enh	EnhWk	Enh	EnhWk	Enh	EnhA1	Enh	NA	1.11874	0.807003	NA
chr1	32409423	32410623	Intergenic	-6035	PTP4A2	protein-coding	TssFlnkU	Tss	TssA	Tss	TssWk	Tss	TssA	Tss	TssA	Tss	TssA	Tss	TssA	Tss	TssA	Tss	EnhA1	Enh	TssFlnkU	Tss	TssFlnkU	Tss	TssA	Tss	TssA	Tss	EnhA1	Enh	EnhA1	Enh	TssA	Tss	NA	1.11874	0.807003	NA
chr1	32420177	32420705	Intergenic	-16453	PTP4A2	protein-coding	EnhA1	Enh	EnhWk	Enh	EnhWk	Enh	EnhWk	Enh	EnhWk	Enh	EnhWk	Enh	EnhA1	Enh	EnhA1	Enh	EnhA1	Enh	EnhWk	Enh	EnhA1	Enh	EnhWk	Enh	EnhA1	Enh	EnhA1	Enh	EnhA1	Enh	EnhA1	Enh	NA	0.693147	1	NA
chr1	32421508	32422116	Intergenic	-17824	PTP4A2	protein-coding	EnhA1	Enh	EnhA1	Enh	EnhWk	Enh	TssWk	Tss	EnhA2	Enh	EnhA1	Enh	EnhA1	Enh	EnhA1	Enh	EnhWk	Enh	EnhA1	Enh	EnhA1	Enh	EnhWk	Enh	EnhA2	Enh	EnhA1	Enh	EnhA1	Enh	EnhWk	Enh	NA	1.11874	0.807003	NA
chr1	32423270	32423652	Intergenic	-19473	PTP4A2	protein-coding	EnhA1	Enh	EnhA1	Enh	EnhWk	Enh	EnhWk	Enh	EnhWk	Enh	EnhWk	Enh	EnhA1	Enh	EnhA1	Enh	EnhA1	Enh	EnhWk	Enh	EnhA1	Enh	EnhWk	Enh	EnhA1	Enh	EnhA1	Enh	EnhWk	Enh	EnhA1	Enh	NA	0.693147	1	NA
chr1	32429675	32430135	Intergenic	-25917	PTP4A2	protein-coding	EnhWk	Enh	EnhWk	Enh	EnhWk	Enh	EnhWk	Enh	Quies	Quies	EnhWk	Enh	EnhWk	Enh	EnhWk	Enh	EnhWk	Enh	EnhWk	Enh	EnhWk	Enh	EnhWk	Enh	EnhWk	Enh	EnhWk	Enh	EnhWk	Enh	Quies	Quies	NA	0.286836	0.413817	NA
chr1	32447651	32448024	Intergenic	-31457	KHDRBS1	protein-coding	EnhWk	Enh	EnhA1	Enh	EnhWk	Enh	EnhWk	Enh	EnhA2	Enh	EnhA1	Enh	EnhWk	Enh	EnhA1	Enh	EnhA1	Enh	EnhA1	Enh	EnhA1	Enh	EnhA1	Enh	EnhWk	Enh	EnhWk	Enh	EnhWk	Enh	EnhWk	Enh	NA	0.887694	0.808014	NA
chr1	32471142	32471323	Intergenic	-8062	KHDRBS1	protein-coding	EnhWk	Enh	EnhWk	Enh	EnhWk	Enh	EnhWk	Enh	EnhWk	Enh	Quies	Quies	TxWk	Tx	TxWk	Tx	EnhWk	Enh	Quies	Quies	TxWk	Tx	Quies	Quies	Quies	Quies	TxWk	Tx	TxWk	Tx	TxWk	Tx	NA	1.07756	0.980834	NA
chr1	32478961	32480017	non-coding	194	KHDRBS1	protein-coding	TssA	Tss	TssA	Tss	TssA	Tss	TssA	Tss	TssA	Tss	TssA	Tss	TssA	Tss	TssA	Tss	TssA	Tss	TssA	Tss	TssA	Tss	TssA	Tss	TssA	Tss	TssA2	Tss	TssA2	Tss	TssFlnk	Tss	NA	0.450561	0.650022	NA
chr1	32511506	32511744	intron	-26007	TMEM39B	protein-coding	EnhA1	Enh	Tx	Tx	TxElong	Tx	TxElong	Tx	TxElong	Tx	Tx	Tx	TxWk	Tx	Tx	Tx	Tx	Tx	Tx	Tx	Tx	Tx	Tx	Tx	Tx	Tx	Tx	Tx	Tx	Tx	Tx	Tx	NA	1.07514	0.775549	NA
chr1	32531786	32532565	Intergenic	-5456	TMEM39B	protein-coding	EnhA1	Enh	EnhWk	Enh	TssWk	Tss	EnhWk	Enh	TssWk	Tss	EnhWk	Enh	EnhA1	Enh	EnhWk	Enh	EnhWk	Enh	EnhWk	Enh	EnhA1	Enh	EnhWk	Enh	EnhWk	Enh	EnhWk	Enh	EnhWk	Enh	EnhWk	Enh	NA	0.959615	0.873479	NA
chr1	32538180	32539203	intron	192	TMEM39B	protein-coding	TssA	Tss	TssA	Tss	TssA	Tss	TssA	Tss	TssA	Tss	TssA	Tss	TssA	Tss	TssA	Tss	TssA	Tss	TssA	Tss	TssA	Tss	TssA	Tss	TssA	Tss	TssA1	Tss	TssA1	Tss	TssFlnkU	Tss	NA	0.450561	0.650022	Lymphoid
chr1	32573254	32574359	intron	163	KPNA6	protein-coding	TssA	Tss	TssA	Tss	TssA	Tss	TssA	Tss	TssA	Tss	TssA	Tss	TssA	Tss	TssA	Tss	TssA	Tss	TssA	Tss	TssA	Tss	TssA	Tss	TssA	Tss	TssA2	Tss	TssA2	Tss	TssFlnk	Tss	NA	0.450561	0.650022	NA
chr1	32644952	32646154	intron	208	TXLNA	protein-coding	TssA	Tss	TssA	Tss	TssA	Tss	TssA	Tss	TssA	Tss	TssA	Tss	TssA	Tss	TssA	Tss	TssA	Tss	TssA	Tss	TssA	Tss	TssA	Tss	TssA	Tss	TssA2	Tss	TssA2	Tss	TssA	Tss	NA	0.450561	0.650022	Lymphoid
chr1	32665864	32667401	intron	646	CCDC28B	protein-coding	EnhWk	Enh	TssA	Tss	TssA	Tss	TssA	Tss	TssWk	Tss	TssA	Tss	TssA	Tss	TssA	Tss	TssA	Tss	TssA	Tss	TssFlnkU	Tss	TssA	Tss	TssA	Tss	EnhA1	Enh	TssA1	Tss	TssFlnk	Tss	NA	1.34979	0.753333	NA
chr1	32670870	32671645	promoter-TSS	22	IQCC	protein-coding	TssFlnkD	Tss	TssFlnkU	Tss	TssA	Tss	TssA	Tss	TssA	Tss	TssA	Tss	TssA	Tss	TssA	Tss	TssA	Tss	TssA	Tss	TssFlnkU	Tss	TssA	Tss	TssA	Tss	TssA2	Tss	TssA1	Tss	TssA	Tss	NA	1.23427	0.766894	Lymphoid
chr1	32681014	32681630	TTS	-5863	EIF3I	protein-coding	Tx	Tx	EnhG1	Enh	Tx	Tx	Tx	Tx	TxElong	Tx	EnhWk	Enh	EnhWk	Enh	EnhA1	Enh	EnhWk	Enh	EnhG1	Enh	EnhG1	Enh	EnhWk	Enh	EnhWk	Enh	TxWk	Tx	TxWk	Tx	EnhG1	Enh	NA	1.51711	0.942631	NA
chr1	32687520	32688417	promoter-TSS	3	TMEM234	protein-coding	TssA	Tss	TssA	Tss	TssA	Tss	TssA	Tss	TssA	Tss	TssA	Tss	TssA	Tss	TssA	Tss	TssA	Tss	TssA	Tss	TssA	Tss	TssA	Tss	TssA	Tss	TssA2	Tss	TssA1	Tss	TssFlnkU	Tss	NA	0.566086	0.515273	Lymphoid
chr1	32705886	32707230	intron	753	MTMR9LP	pseudo	TssBiv	Tss	TssFlnkU	Tss	TssWk	Tss	TssA	Tss	TssWk	Tss	TssA	Tss	TssA	Tss	TssA	Tss	TssA	Tss	TssA	Tss	TssFlnkD	Tss	TssA	Tss	TssA	Tss	TssA1	Tss	TssA1	Tss	EnhWk	Enh	NA	1.58326	0.883633	NA
chr1	32713814	32714207	exon	1193	FAM167B	protein-coding	EnhBiv	Enh	EnhA1	Enh	EnhA1	Enh	EnhA1	Enh	EnhA1	Enh	TssFlnkU	Tss	TssA	Tss	TssFlnkU	Tss	EnhA1	Enh	TssFlnkU	Tss	EnhA1	Enh	TssFlnkU	Tss	TssFlnkU	Tss	EnhWk	Enh	EnhWk	Enh	TssFlnkU	Tss	NA	1.42413	0.884862	NA
chr1	32715418	32716143	Intergenic	-1059	LCK	protein-coding	EnhBiv	Enh	EnhA1	Enh	EnhA1	Enh	TssA	Tss	EnhA2	Enh	TssFlnkU	Tss	TssFlnkU	Tss	TssFlnkU	Tss	TssFlnkU	Tss	TssFlnkU	Tss	EnhA1	Enh	TssA	Tss	TssFlnkU	Tss	ReprPCWk	ReprPC	TxWk	Tx	EnhA1	Enh	NA	1.82008	0.935334	Lymphoid
chr1	32716722	32717054	promoter-TSS	48	LCK	protein-coding	ReprPCWk	ReprPC	EnhA1	Enh	EnhA1	Enh	EnhA1	Enh	EnhA1	Enh	TssA	Tss	TssA	Tss	TssA	Tss	TssFlnkU	Tss	TssFlnkU	Tss	TssFlnkU	Tss	TssA	Tss	TssA	Tss	EnhWk	Enh	TxWk	Tx	TssFlnkU	Tss	NA	1.56071	0.871049	NA
chr1	32729404	32729783	intron	-10118	LCK	protein-coding	Quies	Quies	EnhA1	Enh	TssWk	Tss	TssWk	Tss	EnhA2	Enh	EnhWk	Enh	EnhA1	Enh	TssFlnkU	Tss	EnhA1	Enh	EnhA1	Enh	EnhG1	Enh	EnhA1	Enh	TssFlnkD	Tss	Quies	Quies	Quies	Quies	EnhWk	Enh	NA	1.82008	0.935334	NA
chr1	32732576	32732714	intron	-7067	LCK	protein-coding	Quies	Quies	EnhWk	Enh	TxWk	Tx	Quies	Quies	TxWk	Tx	EnhA1	Enh	EnhA1	Enh	EnhA1	Enh	EnhA1	Enh	EnhA1	Enh	EnhG1	Enh	EnhA1	Enh	EnhWk	Enh	Quies	Quies	Quies	Quies	TxWk	Tx	NA	1.51711	0.942631	NA
chr1	32738245	32738658	intron	-1260	LCK	protein-coding	ReprPCWk	ReprPC	EnhWk	Enh	EnhWk	Enh	TxWk	Tx	TxWk	Tx	TssFlnkU	Tss	EnhA1	Enh	TssFlnkU	Tss	TssFlnkU	Tss	TssFlnkU	Tss	EnhA1	Enh	EnhA1	Enh	TssFlnkU	Tss	ReprPCWk	ReprPC	Quies	Quies	EnhA1	Enh	NA	1.74816	0.975664	NA
chr1	32739278	32739886	promoter-TSS	-130	LCK	protein-coding	ReprPC	ReprPC	EnhA1	Enh	TssWk	Tss	TssWk	Tss	EnhA1	Enh	TssFlnkU	Tss	TssFlnkU	Tss	EnhA1	Enh	EnhA1	Enh	TssFlnkU	Tss	EnhA1	Enh	TssFlnkU	Tss	TssFlnkU	Tss	ReprPCWk	ReprPC	Quies	Quies	EnhWk	Enh	NA	1.63263	0.911189	NA
chr1	32757175	32758285	promoter-TSS	22	HDAC1	protein-coding	TssA	Tss	TssA	Tss	TssA	Tss	TssA	Tss	TssA	Tss	TssA	Tss	TssA	Tss	TssA	Tss	TssA	Tss	TssA	Tss	TssA	Tss	TssA	Tss	TssA	Tss	TssA2	Tss	TssA1	Tss	TssA	Tss	NA	0.566086	0.515273	NA
chr1	32785578	32785881	intron	16110	MARCKSL1	protein-coding	Tx	Tx	EnhA1	Enh	EnhA2	Enh	EnhA2	Enh	EnhA1	Enh	EnhWk	Enh	EnhWk	Enh	EnhA1	Enh	EnhA1	Enh	EnhG1	Enh	EnhG1	Enh	EnhA1	Enh	EnhA1	Enh	Tx	Tx	Tx	Tx	EnhG1	Enh	NA	1.51711	0.942631	NA
chr1	32787552	32787913	intron	14107	MARCKSL1	protein-coding	Tx	Tx	EnhA1	Enh	EnhWk	Enh	EnhA1	Enh	EnhA2	Enh	TssFlnkU	Tss	EnhA1	Enh	TssFlnkU	Tss	EnhA1	Enh	EnhA1	Enh	EnhA1	Enh	EnhWk	Enh	TssFlnkU	Tss	EnhG1	Enh	EnhG1	Enh	EnhG1	Enh	NA	1.67623	0.935525	NA
chr1	32800648	32802224	intron	404	MARCKSL1	protein-coding	TssBiv	Tss	TssA	Tss	TssA	Tss	TssA	Tss	EnhA1	Enh	TssA	Tss	TssA	Tss	TssA	Tss	TssA	Tss	TssA	Tss	TssFlnk	Tss	EnhWk	Enh	TssFlnk	Tss	TssA1	Tss	EnhWk	Enh	TssFlnk	Tss	NA	1.58326	0.883633	NA
chr1	32802666	32803695	Intergenic	-1341	MARCKSL1	protein-coding	EnhA1	Enh	EnhA1	Enh	EnhA1	Enh	TssWk	Tss	EnhWk	Enh	EnhWk	Enh	EnhWk	Enh	EnhWk	Enh	EnhWk	Enh	EnhWk	Enh	EnhA1	Enh	EnhWk	Enh	EnhWk	Enh	EnhWk	Enh	EnhWk	Enh	EnhA1	Enh	NA	0.887694	0.808014	NA
chr1	32805210	32805476	Intergenic	-3503	MARCKSL1	protein-coding	EnhA1	Enh	EnhWk	Enh	EnhWk	Enh	EnhWk	Enh	Quies	Quies	Quies	Quies	Quies	Quies	TxWk	Tx	Quies	Quies	Quies	Quies	EnhWk	Enh	Quies	Quies	TxWk	Tx	TxWk	Tx	Quies	Quies	TxWk	Tx	NA	1.23668	0.89208	NA
chr1	32816489	32817657	Intergenic	10771	FAM229A	protein-coding	EnhA1	Enh	EnhWk	Enh	EnhA1	Enh	EnhA1	Enh	EnhA1	Enh	EnhWk	Enh	EnhA1	Enh	EnhA1	Enh	EnhWk	Enh	EnhA2	Enh	EnhWk	Enh	EnhWk	Enh	EnhA1	Enh	EnhWk	Enh	EnhWk	Enh	TssFlnk	Tss	NA	0.693147	1	NA
chr1	32827326	32827979	promoter-TSS	191	FAM229A	protein-coding	EnhBiv	Enh	EnhWk	Enh	TssWk	Tss	TssWk	Tss	TssBiv	Tss	EnhWk	Enh	EnhWk	Enh	TssFlnkD	Tss	TssFlnk	Tss	TssFlnkD	Tss	EnhWk	Enh	EnhWk	Enh	TxWk	Tx	TssADistal	Tss	EnhWk	Enh	EnhWk	Enh	NA	1.4735	0.822377	NA
chr1	32837658	32838236	intron	10085	TSSK3	protein-coding	Tx	Tx	EnhG1	Enh	Tx	Tx	Tx	Tx	TxElong	Tx	EnhWk	Enh	EnhA1	Enh	EnhG2	Enh	EnhWk	Enh	EnhG1	Enh	EnhG1	Enh	EnhWk	Enh	EnhWk	Enh	Tx	Tx	EnhG1	Enh	EnhG1	Enh	NA	1.4735	0.915539	NA
chr1	32859624	32860583	promoter-TSS	-42	BSDC1	protein-coding	TssA	Tss	TssA	Tss	TssA	Tss	TssA	Tss	TssA	Tss	TssA	Tss	TssA	Tss	TssA	Tss	TssA	Tss	TssA	Tss	TssA	Tss	TssA	Tss	TssA	Tss	TssA2	Tss	TssA1	Tss	TssA	Tss	NA	0.566086	0.515273	NA
chr1	32879512	32879800	Intergenic	-19594	BSDC1	protein-coding	Het	Others	ReprPCWk	ReprPC	Quies	Quies	Quies	Quies	EnhWk	Enh	Quies	Quies	ReprPCWk	ReprPC	Quies	Quies	ReprPCWk	ReprPC	ReprPCWk	ReprPC	ReprPCWk	ReprPC	Quies	Quies	Quies	Quies	Quies	Quies	Quies	Quies	Quies	Quies	NA	1.07514	0.775549	NA
chr1	32914068	32914291	Intergenic	-16478	ZBTB8B	protein-coding	ZNF_Rpts	Others	ReprPCWk	ReprPC	Repr2	Others	Quies	Quies	Repr1	Others	ReprPCWk	ReprPC	EnhWk	Enh	ReprPC	ReprPC	ReprPCWk	ReprPC	ReprPCWk	ReprPC	ReprPCWk	ReprPC	ReprPCWk	ReprPC	EnhA2	Enh	Quies	Quies	Quies	Quies	ReprPCWk	ReprPC	NA	1.74816	0.898374	NA
chr1	32965841	32966690	Intergenic	35608	ZBTB8B	protein-coding	TssFlnk	Tss	EnhBiv	Enh	TssBiv	Tss	TssWk	Tss	TssBiv	Tss	ReprPCWk	ReprPC	EnhA2	Enh	TssBiv	Tss	TssFlnk	Tss	TssBiv	Tss	EnhBiv	Enh	TssBiv	Tss	EnhBiv	Enh	TssA1	Tss	EnhWk	Enh	TssBiv	Tss	NA	1.9356	0.930827	NA
chr1	32986058	32986699	Intergenic	-18367	ZBTB8A	protein-coding	EnhWk	Enh	EnhWk	Enh	TssWk	Tss	TssWk	Tss	TssWk	Tss	ReprPCWk	ReprPC	Quies	Quies	ReprPCWk	ReprPC	ReprPCWk	ReprPC	ReprPCWk	ReprPC	EnhWk	Enh	Quies	Quies	ReprPCWk	ReprPC	TssA1	Tss	Quies	Quies	ReprPCWk	ReprPC	NA	1.54542	0.960225	NA
chr1	33005021	33005678	intron	604	ZBTB8A	protein-coding	TssBiv	Tss	EnhBiv	Enh	TssBiv	Tss	TssBiv	Tss	TssWk	Tss	TssBiv	Tss	EnhBiv	Enh	TssBiv	Tss	TssFlnk	Tss	TssBiv	Tss	TssBiv	Tss	TssBiv	Tss	TssBiv	Tss	ReprPC	ReprPC	TssA1	Tss	TssBiv	Tss	NA	1.23427	0.766894	NA
chr1	33077645	33078242	Intergenic	38247	ZBTB8OS	protein-coding	TssFlnkD	Tss	EnhWk	Enh	TssWk	Tss	TssWk	Tss	TssWk	Tss	TssFlnk	Tss	TssFlnk	Tss	EnhWk	Enh	TssA	Tss	TssFlnkD	Tss	TssFlnkD	Tss	EnhWk	Enh	TssFlnk	Tss	TssA1	Tss	EnhWk	Enh	TssFlnkD	Tss	NA	1.54542	0.960225	NA
chr1	33093228	33093832	intron	22661	ZBTB8OS	protein-coding	Tx	Tx	EnhG1	Enh	TxElong	Tx	Tx	Tx	EnhA2	Enh	EnhA2	Enh	EnhWk	Enh	EnhG1	Enh	EnhG1	Enh	EnhG1	Enh	EnhA1	Enh	EnhWk	Enh	EnhA2	Enh	Tx	Tx	Tx	Tx	Tx	Tx	NA	1.63263	0.911189	NA
chr1	33102907	33103184	intron	13145	ZBTB8OS	protein-coding	EnhA1	Enh	TxWk	Tx	TxWk	Tx	TxElong	Tx	TxElong	Tx	TxWk	Tx	Quies	Quies	TxWk	Tx	TxWk	Tx	Tx	Tx	TxWk	Tx	TxWk	Tx	TxWk	Tx	TxWk	Tx	TxWk	Tx	TxWk	Tx	NA	0.983088	0.709148	NA
chr1	33115912	33117300	promoter-TSS	-143	RBBP4	protein-coding	TssA	Tss	TssA	Tss	TssA	Tss	TssA	Tss	TssA	Tss	TssA	Tss	TssA	Tss	TssA	Tss	TssA	Tss	TssA	Tss	TssA	Tss	TssA	Tss	TssA	Tss	TssA2	Tss	TssA2	Tss	TssA	Tss	NA	0.450561	0.650022	NA
chr1	33168222	33168910	promoter-TSS	-205	SYNC	protein-coding	TssBiv	Tss	TssBiv	Tss	TssBiv	Tss	TssBiv	Tss	TssBiv	Tss	EnhBiv	Enh	EnhBiv	Enh	TssBiv	Tss	TssBiv	Tss	TssBiv	Tss	EnhBiv	Enh	EnhBiv	Enh	EnhWk	Enh	TssA1	Tss	EnhWk	Enh	TssBiv	Tss	NA	1.23668	0.89208	NA
chr1	33176875	33177369	Intergenic	-8761	SYNC	protein-coding	EnhWk	Enh	ReprPCWk	ReprPC	Quies	Quies	Quies	Quies	Quies	Quies	ReprPCWk	ReprPC	Quies	Quies	ReprPCWk	ReprPC	ReprPCWk	ReprPC	ReprPCWk	ReprPC	ReprPCWk	ReprPC	ReprPCWk	ReprPC	ReprPCWk	ReprPC	Quies	Quies	TxWk	Tx	ReprPCWk	ReprPC	NA	1.14371	0.825011	NA
chr1	33177758	33178246	Intergenic	-9641	SYNC	protein-coding	EnhWk	Enh	EnhWk	Enh	TssWk	Tss	TssWk	Tss	TssWk	Tss	EnhWk	Enh	EnhWk	Enh	EnhWk	Enh	EnhWk	Enh	ReprPCWk	ReprPC	EnhWk	Enh	EnhWk	Enh	EnhWk	Enh	TssA1	Tss	TxWk	Tx	ReprPCWk	ReprPC	NA	1.07514	0.775549	CD14
chr1	33207122	33208092	promoter-TSS	95	KIAA1522	protein-coding	TssBiv	Tss	EnhBiv	Enh	TssBiv	Tss	TssBiv	Tss	TssBiv	Tss	ReprPCWk	ReprPC	EnhA1	Enh	TssBiv	Tss	TssBiv	Tss	TssBiv	Tss	EnhWk	Enh	EnhBiv	Enh	EnhBiv	Enh	TssA2	Tss	TssA1	Tss	TssBiv	Tss	NA	1.74816	0.898374	NA
chr1	33219223	33220241	intron	-11503	KIAA1522	protein-coding	EnhBiv	Enh	TssBiv	Tss	TssWk	Tss	TssA	Tss	TssBiv	Tss	TssFlnk	Tss	TssA	Tss	TssA	Tss	TssA	Tss	TssFlnk	Tss	EnhWk	Enh	TssFlnk	Tss	TssA	Tss	TssA1	Tss	EnhWk	Enh	TssBiv	Tss	NA	1.86368	0.957742	NA
chr1	33238588	33239007	3'UTR	7563	KIAA1522	protein-coding	TxWk	Tx	EnhWk	Enh	TxWk	Tx	EnhWk	Enh	TxWk	Tx	EnhWk	Enh	EnhWk	Enh	TxWk	Tx	EnhWk	Enh	TxWk	Tx	EnhG1	Enh	EnhWk	Enh	EnhWk	Enh	Tx	Tx	Tx	Tx	TxWk	Tx	NA	1.19885	0.864787	NA
chr1	33264574	33265251	intron	-18130	S100PBP	protein-coding	Tx	Tx	EnhA1	Enh	EnhA2	Enh	EnhWk	Enh	Tx	Tx	EnhA1	Enh	EnhA1	Enh	EnhG2	Enh	EnhA1	Enh	EnhA1	Enh	EnhA1	Enh	EnhA1	Enh	EnhWk	Enh	EnhG1	Enh	Tx	Tx	EnhG1	Enh	NA	1.42413	0.884862	NA
chr1	33266786	33267175	intron	-16062	S100PBP	protein-coding	Tx	Tx	TxWk	Tx	TxElong	Tx	TxWk	Tx	TxElong	Tx	EnhA1	Enh	EnhA1	Enh	EnhG2	Enh	EnhA1	Enh	EnhWk	Enh	EnhA1	Enh	EnhA1	Enh	EnhWk	Enh	Tx	Tx	Tx	Tx	EnhA1	Enh	NA	1.51711	0.942631	NA
chr1	33282579	33283705	promoter-TSS	23	S100PBP	protein-coding	TssA	Tss	TssA	Tss	TssA	Tss	TssA	Tss	TssA	Tss	TssA	Tss	TssA	Tss	TssA	Tss	TssA	Tss	TssA	Tss	TssA	Tss	TssA	Tss	TssA	Tss	TssA2	Tss	TssA2	Tss	TssA	Tss	NA	0.450561	0.650022	CD14
chr1	33336145	33336754	promoter-TSS	-36	FNDC5	protein-coding	ReprPC	ReprPC	TssBiv	Tss	TssBiv	Tss	TssBiv	Tss	TssBiv	Tss	EnhBiv	Enh	EnhWk	Enh	EnhBiv	Enh	EnhBiv	Enh	EnhBiv	Enh	EnhBiv	Enh	EnhBiv	Enh	ReprPC	ReprPC	ReprPC	ReprPC	ReprPC	ReprPC	EnhBiv	Enh	NA	1.28606	0.927694	NA
chr1	33342223	33342633	Intergenic	-4335	FNDC5	protein-coding	EnhBiv	Enh	EnhBiv	Enh	TssBiv	Tss	TssBiv	Tss	Repr2	Others	ReprPCWk	ReprPC	ReprPCWk	ReprPC	EnhBiv	Enh	ReprPCWk	ReprPC	ReprPCWk	ReprPC	EnhBiv	Enh	EnhBiv	Enh	ReprPCWk	ReprPC	ReprPCWk	ReprPC	ReprPCWk	ReprPC	EnhBiv	Enh	NA	1.23668	0.89208	NA
chr1	33352077	33352372	intron	127	HPCA	protein-coding	ReprPC	ReprPC	EnhBiv	Enh	TssBiv	Tss	TssBiv	Tss	TssBiv	Tss	ReprPCWk	ReprPC	ReprPCWk	ReprPC	EnhBiv	Enh	ReprPC	ReprPC	EnhBiv	Enh	EnhBiv	Enh	ReprPC	ReprPC	ReprPCWk	ReprPC	ReprPC	ReprPC	ReprPCWk	ReprPC	ReprPC	ReprPC	NA	1.35798	0.979574	NA
chr1	33358515	33358978	intron	6649	HPCA	protein-coding	TssBiv	Tss	EnhBiv	Enh	TssBiv	Tss	TssBiv	Tss	TssBiv	Tss	EnhBiv	Enh	ReprPC	ReprPC	EnhBiv	Enh	TssBiv	Tss	TssBiv	Tss	EnhBiv	Enh	EnhBiv	Enh	ReprPC	ReprPC	ReprPC	ReprPC	ReprPC	ReprPC	EnhBiv	Enh	NA	1.09861	1	Treg
chr1	33366592	33367294	promoter-TSS	98	TMEM54	protein-coding	EnhBiv	Enh	EnhBiv	Enh	TssBiv	Tss	TssBiv	Tss	TssBiv	Tss	EnhBiv	Enh	EnhBiv	Enh	EnhBiv	Enh	TssBiv	Tss	TssBiv	Tss	EnhBiv	Enh	EnhBiv	Enh	TssBiv	Tss	ReprPC	ReprPC	ReprPC	ReprPC	TssBiv	Tss	NA	1.0114	0.92062	NA
chr1	33390596	33391016	Intergenic	-23765	TMEM54	protein-coding	EnhBiv	Enh	EnhBiv	Enh	TssBiv	Tss	TssBiv	Tss	TssBiv	Tss	EnhBiv	Enh	EnhWk	Enh	TssBiv	Tss	EnhBiv	Enh	EnhBiv	Enh	EnhBiv	Enh	EnhBiv	Enh	EnhBiv	Enh	ReprPC	ReprPC	ReprPCWk	ReprPC	TssBiv	Tss	NA	1.31437	0.816666	NA
chr1	33399006	33399414	Intergenic	31204	RNF19B	protein-coding	TxWk	Tx	TxWk	Tx	Quies	Quies	TxWk	Tx	Quies	Quies	TxWk	Tx	EnhA2	Enh	EnhA2	Enh	TxWk	Tx	TxWk	Tx	Tx	Tx	TxWk	Tx	Quies	Quies	Quies	Quies	Quies	Quies	TxWk	Tx	NA	1.14371	0.825011	NA
chr1	33407119	33407615	intron	23047	RNF19B	protein-coding	EnhG2	Enh	Tx	Tx	TxElong	Tx	TxElong	Tx	TxElong	Tx	TxWk	Tx	Tx	Tx	Tx	Tx	Tx	Tx	Tx	Tx	Tx	Tx	TxWk	Tx	Tx	Tx	TxWk	Tx	Tx	Tx	Tx	Tx	NA	1.265	0.912506	NA
chr1	33427966	33428178	intron	2342	RNF19B	protein-coding	TssFlnkU	Tss	EnhWk	Enh	TssWk	Tss	TssA	Tss	TssWk	Tss	TssFlnkD	Tss	EnhA1	Enh	TssFlnkU	Tss	TssFlnkU	Tss	TssFlnkD	Tss	TssA	Tss	EnhWk	Enh	EnhWk	Enh	TssA1	Tss	EnhWk	Enh	TssFlnkD	Tss	NA	1.79176	0.920782	NA
chr1	33429305	33430787	exon	368	RNF19B	protein-coding	TssA	Tss	TssA	Tss	TssA	Tss	TssA	Tss	TssWk	Tss	TssA	Tss	TssA	Tss	TssA	Tss	TssA	Tss	TssA	Tss	TssA	Tss	TssA	Tss	TssA	Tss	TssA1	Tss	TssA1	Tss	TssA	Tss	NA	0.721464	0.656705	NA
chr1	33438602	33438830	Intergenic	-8302	RNF19B	protein-coding	TssBiv	Tss	TssBiv	Tss	TssBiv	Tss	TssBiv	Tss	TssBiv	Tss	EnhWk	Enh	EnhWk	Enh	TssBiv	Tss	TssBiv	Tss	TssBiv	Tss	EnhBiv	Enh	TssBiv	Tss	EnhBiv	Enh	ReprPC	ReprPC	ReprPC	ReprPC	TssBiv	Tss	NA	1.24245	0.896241	NA
chr1	33446344	33447284	Intergenic	-16400	RNF19B	protein-coding	EnhA1	Enh	EnhA1	Enh	EnhA1	Enh	TssA	Tss	EnhA1	Enh	EnhWk	Enh	EnhA1	Enh	EnhA1	Enh	TssFlnkU	Tss	TssFlnkU	Tss	EnhA1	Enh	EnhA1	Enh	TssA	Tss	EnhWk	Enh	EnhWk	Enh	EnhA1	Enh	NA	0.959615	0.873479	NA
chr1	33450134	33450437	Intergenic	-19872	RNF19B	protein-coding	EnhA1	Enh	EnhWk	Enh	EnhWk	Enh	EnhWk	Enh	TxWk	Tx	EnhA2	Enh	EnhA1	Enh	EnhA1	Enh	EnhA1	Enh	EnhA1	Enh	EnhA1	Enh	Quies	Quies	EnhA2	Enh	EnhWk	Enh	TxWk	Tx	EnhWk	Enh	NA	1.51711	0.942631	NA
chr1	33454819	33455264	Intergenic	-24628	RNF19B	protein-coding	EnhA1	Enh	EnhWk	Enh	EnhWk	Enh	EnhWk	Enh	TxWk	Tx	Quies	Quies	EnhA1	Enh	EnhA1	Enh	EnhA1	Enh	TxWk	Tx	EnhWk	Enh	Quies	Quies	EnhA2	Enh	EnhWk	Enh	EnhA1	Enh	EnhA2	Enh	NA	1.42413	0.884862	NA
chr1	33457914	33459014	Intergenic	-28050	RNF19B	protein-coding	EnhA1	Enh	EnhA1	Enh	EnhA1	Enh	TssWk	Tss	EnhA2	Enh	Quies	Quies	EnhWk	Enh	EnhA1	Enh	EnhA1	Enh	EnhWk	Enh	EnhA1	Enh	Quies	Quies	TxWk	Tx	EnhWk	Enh	EnhA1	Enh	EnhA1	Enh	NA	1.58326	0.883633	Lymphoid
chr1	33463389	33463860	Intergenic	-33211	RNF19B	protein-coding	EnhA1	Enh	EnhWk	Enh	EnhWk	Enh	EnhWk	Enh	TxWk	Tx	EnhWk	Enh	EnhWk	Enh	EnhA1	Enh	EnhA1	Enh	EnhWk	Enh	EnhWk	Enh	Quies	Quies	EnhWk	Enh	EnhWk	Enh	EnhWk	Enh	EnhA1	Enh	NA	0.836988	0.603759	NA
chr1	33502214	33502770	promoter-TSS	20	AK2	protein-coding	EnhA1	Enh	TssA	Tss	TssA	Tss	TssA	Tss	TssA	Tss	TssA	Tss	TssA	Tss	TssA	Tss	TssA	Tss	TssA	Tss	TssA	Tss	TssA	Tss	TssA	Tss	TssA1	Tss	EnhWk	Enh	TssA	Tss	NA	0.836988	0.603759	NA
chr1	33511294	33512045	Intergenic	-9158	AK2	protein-coding	EnhWk	Enh	Quies	Quies	Quies	Quies	Quies	Quies	Quies	Quies	Quies	Quies	EnhWk	Enh	Quies	Quies	Quies	Quies	Quies	Quies	EnhA1	Enh	EnhWk	Enh	EnhWk	Enh	TxWk	Tx	Quies	Quies	Quies	Quies	NA	1.12693	0.812907	Lymphoid
chr1	33515854	33516436	Intergenic	-13633	AK2	protein-coding	EnhA1	Enh	EnhBiv	Enh	Repr2	Others	Quies	Quies	EnhWk	Enh	Quies	Quies	Quies	Quies	Quies	Quies	Quies	Quies	Quies	Quies	EnhWk	Enh	Quies	Quies	Quies	Quies	EnhWk	Enh	EnhWk	Enh	Quies	Quies	NA	1.35221	0.840175	NA
chr1	33520854	33521197	Intergenic	-18514	AK2	protein-coding	EnhWk	Enh	ReprPCWk	ReprPC	Quies	Quies	Quies	Quies	Quies	Quies	Quies	Quies	Quies	Quies	Quies	Quies	Quies	Quies	Quies	Quies	EnhWk	Enh	Quies	Quies	Quies	Quies	Quies	Quies	Quies	Quies	Quies	Quies	NA	0.721464	0.656705	NA
chr1	33546414	33547132	promoter-TSS	43	AZIN2	protein-coding	TssBiv	Tss	TssBiv	Tss	TssWk	Tss	TssA	Tss	TssWk	Tss	TssA	Tss	TssA	Tss	TssA	Tss	TssA	Tss	TssBiv	Tss	TssFlnkD	Tss	TssA	Tss	TssFlnk	Tss	ReprPC	ReprPC	EnhWk	Enh	TssFlnkD	Tss	NA	1.79176	0.920782	CD4T
chr1	33551888	33552202	intron	4266	AZIN2	protein-coding	EnhWk	Enh	ReprPCWk	ReprPC	TssBiv	Tss	Quies	Quies	Quies	Quies	TxWk	Tx	EnhWk	Enh	TxWk	Tx	EnhWk	Enh	ReprPCWk	ReprPC	EnhWk	Enh	TxWk	Tx	TxWk	Tx	ReprPCWk	ReprPC	Quies	Quies	EnhWk	Enh	NA	1.54542	0.960225	NA
chr1	33564039	33564232	intron	16357	AZIN2	protein-coding	EnhWk	Enh	TxWk	Tx	Quies	Quies	Quies	Quies	Quies	Quies	EnhA1	Enh	EnhA1	Enh	EnhA1	Enh	EnhWk	Enh	EnhA1	Enh	EnhA1	Enh	EnhA1	Enh	EnhWk	Enh	TxWk	Tx	EnhA1	Enh	Quies	Quies	NA	1.30861	0.943959	NA
chr1	33564863	33565492	intron	17399	AZIN2	protein-coding	EnhWk	Enh	EnhWk	Enh	EnhWk	Enh	Quies	Quies	Quies	Quies	EnhA1	Enh	EnhA1	Enh	TssFlnkU	Tss	EnhA1	Enh	EnhA1	Enh	EnhA1	Enh	EnhA1	Enh	TssFlnkU	Tss	EnhWk	Enh	EnhA1	Enh	EnhWk	Enh	NA	1.23668	0.89208	NA
chr1	33592621	33593453	Intergenic	45258	AZIN2	protein-coding	TssA	Tss	TssA	Tss	EnhA1	Enh	EnhA1	Enh	EnhA1	Enh	TssA	Tss	TssA	Tss	TssA	Tss	TssA	Tss	TssA	Tss	TssA	Tss	TssA	Tss	TssA	Tss	TssA2	Tss	EnhA1	Enh	TssFlnk	Tss	NA	0.887694	0.808014	NA
chr1	33594041	33594201	Intergenic	46342	AZIN2	protein-coding	TxWk	Tx	EnhWk	Enh	EnhWk	Enh	TssWk	Tss	EnhWk	Enh	EnhA1	Enh	EnhA1	Enh	TssFlnkU	Tss	EnhA1	Enh	TssFlnkU	Tss	EnhA1	Enh	EnhA1	Enh	EnhA1	Enh	EnhWk	Enh	EnhWk	Enh	EnhA2	Enh	NA	1.14371	0.825011	NA
chr1	33609390	33609872	Intergenic	32520	TRIM62	protein-coding	TxWk	Tx	TxWk	Tx	TxWk	Tx	TxElong	Tx	TxWk	Tx	TxWk	Tx	TxWk	Tx	TxWk	Tx	TxWk	Tx	TxWk	Tx	TxWk	Tx	Quies	Quies	TxWk	Tx	EnhWk	Enh	EnhWk	Enh	TxWk	Tx	NA	0.983088	0.709148	NA
chr1	33646261	33647793	exon	644	TRIM62	protein-coding	EnhWk	Enh	TssA	Tss	TssA	Tss	TssA	Tss	TssWk	Tss	TssA	Tss	TssA	Tss	TssA	Tss	TssA	Tss	TssA	Tss	TssA	Tss	TssA	Tss	EnhWk	Enh	TssA1	Tss	TssA1	Tss	EnhWk	Enh	NA	1.11874	0.807003	NA
chr1	33721117	33722686	promoter-TSS	-272	ZNF362	protein-coding	TssA	Tss	TssA	Tss	TssA	Tss	TssA	Tss	TssA	Tss	TssA	Tss	TssA	Tss	TssA	Tss	TssA	Tss	TssA	Tss	TssA	Tss	TssA	Tss	TssA	Tss	TssA1	Tss	TssA2	Tss	TssA	Tss	NA	0.566086	0.515273	NA
chr1	33739048	33739309	intron	17005	ZNF362	protein-coding	TxWk	Tx	EnhWk	Enh	TxWk	Tx	Tx	Tx	TxWk	Tx	EnhA1	Enh	EnhA1	Enh	EnhA1	Enh	EnhA1	Enh	EnhA1	Enh	EnhA1	Enh	EnhWk	Enh	EnhWk	Enh	TxWk	Tx	Tx	Tx	EnhG1	Enh	NA	1.35798	0.979574	NA
chr1	33760870	33761345	intron	25591	A3GALT2	protein-coding	Tx	Tx	EnhG1	Enh	TxElong	Tx	TxElong	Tx	TxElong	Tx	EnhG1	Enh	EnhWk	Enh	EnhG1	Enh	EnhWk	Enh	EnhG1	Enh	EnhG1	Enh	TxWk	Tx	EnhWk	Enh	Tx	Tx	Tx	Tx	Tx	Tx	NA	1.54542	0.960225	NA
chr1	33764210	33764634	intron	22277	A3GALT2	protein-coding	EnhG1	Enh	Tx	Tx	TxElong	Tx	TxElong	Tx	TxElong	Tx	EnhG1	Enh	TxWk	Tx	TxWk	Tx	EnhWk	Enh	Tx	Tx	EnhG1	Enh	EnhWk	Enh	TxWk	Tx	Tx	Tx	Tx	Tx	Tx	Tx	NA	1.54542	0.960225	NA
chr1	33767981	33768232	Intergenic	18592	A3GALT2	protein-coding	ReprPCWk	ReprPC	TxWk	Tx	TxWk	Tx	TxWk	Tx	Quies	Quies	EnhWk	Enh	EnhWk	Enh	EnhA1	Enh	EnhWk	Enh	EnhWk	Enh	EnhWk	Enh	EnhWk	Enh	EnhWk	Enh	ReprPCWk	ReprPC	EnhWk	Enh	TxWk	Tx	NA	1.19885	0.864787	NA
chr1	33792475	33792758	intron	5476	MIR3605	ncRNA	EnhA1	Enh	Tx	Tx	TxElong	Tx	TxElong	Tx	TxElong	Tx	Tx	Tx	Tx	Tx	Tx	Tx	Tx	Tx	Tx	Tx	Tx	Tx	TxWk	Tx	Tx	Tx	Tx	Tx	Tx	Tx	Tx	Tx	NA	1.07514	0.775549	Unspecific
chr1	33800662	33801032	intron	-2754	MIR3605	ncRNA	EnhA1	Enh	Tx	Tx	TxElong	Tx	TxElong	Tx	TxElong	Tx	EnhG1	Enh	TxWk	Tx	EnhG1	Enh	TxWk	Tx	Tx	Tx	TxWk	Tx	EnhWk	Enh	TxWk	Tx	TxWk	Tx	TxWk	Tx	EnhG1	Enh	NA	1.53965	0.859298	NA
chr1	33804347	33804906	intron	-6534	MIR3605	ncRNA	EnhA1	Enh	EnhG1	Enh	EnhWk	Enh	TxWk	Tx	TxWk	Tx	TxWk	Tx	EnhA1	Enh	TxWk	Tx	TxWk	Tx	TxWk	Tx	TxWk	Tx	TxWk	Tx	EnhA2	Enh	EnhWk	Enh	EnhWk	Enh	TxWk	Tx	NA	1.42413	0.884862	NA
chr1	33814678	33816113	promoter-TSS	103	PHC2	protein-coding	TssA	Tss	TssA	Tss	TssA	Tss	TssA	Tss	TssA	Tss	TssA	Tss	TssA	Tss	TssA	Tss	TssA	Tss	TssA	Tss	TssA	Tss	TssA	Tss	TssA	Tss	TssA1	Tss	TssA2	Tss	TssA	Tss	NA	0.566086	0.515273	CD8_naive
chr1	33833233	33833791	intron	7682	PHC2	protein-coding	EnhA1	Enh	EnhWk	Enh	EnhWk	Enh	Repr2	Others	Quies	Quies	Quies	Quies	Quies	Quies	EnhWk	Enh	EnhWk	Enh	Quies	Quies	EnhWk	Enh	EnhWk	Enh	Quies	Quies	Quies	Quies	TxWk	Tx	EnhWk	Enh	NA	1.35221	0.840175	NA
chr1	33886877	33887069	Intergenic	-45779	PHC2	protein-coding	EnhWk	Enh	ReprPCWk	ReprPC	Repr2	Others	Quies	Quies	Repr2	Others	ReprPCWk	ReprPC	ReprPCWk	ReprPC	Quies	Quies	ReprPCWk	ReprPC	ReprPCWk	ReprPC	ReprPCWk	ReprPC	ReprPCWk	ReprPC	Quies	Quies	Quies	Quies	EnhWk	Enh	Quies	Quies	NA	1.30861	0.943959	NA
chr1	33896053	33897045	Intergenic	-41683	ZSCAN20	protein-coding	EnhWk	Enh	EnhWk	Enh	TssWk	Tss	TssWk	Tss	TssWk	Tss	EnhWk	Enh	EnhA1	Enh	TssFlnk	Tss	TssFlnk	Tss	TssBiv	Tss	EnhA1	Enh	EnhWk	Enh	EnhWk	Enh	ReprPC	ReprPC	TssA1	Tss	TssFlnk	Tss	NA	1.42413	0.884862	NA
chr1	33899322	33899679	Intergenic	-38731	ZSCAN20	protein-coding	EnhWk	Enh	ReprPCWk	ReprPC	Quies	Quies	Quies	Quies	Repr2	Others	Quies	Quies	Quies	Quies	ReprPCWk	ReprPC	Quies	Quies	ReprPCWk	ReprPC	Quies	Quies	ReprPCWk	ReprPC	ReprPCWk	ReprPC	TxWk	Tx	EnhWk	Enh	Quies	Quies	NA	1.42413	0.884862	NA
chr1	33921152	33921661	Intergenic	-16825	ZSCAN20	protein-coding	EnhA1	Enh	EnhWk	Enh	EnhWk	Enh	Quies	Quies	Quies	Quies	Quies	Quies	Quies	Quies	Quies	Quies	ReprPCWk	ReprPC	ReprPCWk	ReprPC	Quies	Quies	Quies	Quies	ReprPCWk	ReprPC	EnhWk	Enh	EnhWk	Enh	EnhWk	Enh	NA	1.12693	0.812907	NA
chr1	33926499	33927172	Intergenic	-11396	ZSCAN20	protein-coding	EnhA1	Enh	EnhA1	Enh	TssWk	Tss	TssWk	Tss	EnhWk	Enh	Quies	Quies	Quies	Quies	Quies	Quies	Quies	Quies	ReprPCWk	ReprPC	EnhWk	Enh	Quies	Quies	Quies	Quies	TxWk	Tx	EnhWk	Enh	EnhWk	Enh	NA	1.51711	0.942631	NA
chr1	33936196	33936517	Intergenic	-1875	ZSCAN20	protein-coding	EnhWk	Enh	EnhWk	Enh	EnhWk	Enh	EnhWk	Enh	EnhWk	Enh	EnhWk	Enh	EnhWk	Enh	EnhWk	Enh	EnhWk	Enh	Quies	Quies	EnhWk	Enh	EnhWk	Enh	EnhWk	Enh	EnhWk	Enh	EnhWk	Enh	TxWk	Tx	EnhWk	0	1	NA
chr1	33937806	33938374	promoter-TSS	-142	ZSCAN20	protein-coding	TssFlnkD	Tss	TssFlnkU	Tss	TssWk	Tss	TssWk	Tss	TssWk	Tss	TssFlnk	Tss	TssA	Tss	TssA	Tss	TssA	Tss	TssFlnk	Tss	TssFlnkU	Tss	TssFlnkD	Tss	TssFlnk	Tss	TssA1	Tss	EnhWk	Enh	TssFlnk	Tss	NA	1.86368	0.957742	NA
chr1	34098751	34099198	intron	160743	ZSCAN20	protein-coding	ReprPCWk	ReprPC	EnhWk	Enh	EnhWk	Enh	Quies	Quies	TssBiv	Tss	Quies	Quies	ReprPCWk	ReprPC	ReprPCWk	ReprPC	EnhWk	Enh	EnhWk	Enh	EnhBiv	Enh	Quies	Quies	Quies	Quies	Quies	Quies	Quies	Quies	ReprPCWk	ReprPC	NA	1.35798	0.843759	NA
chr1	35208247	35208662	Intergenic	-12193	GJB5	protein-coding	Quies	Quies	Quies	Quies	EnhWk	Enh	TssWk	Tss	Repr2	Others	Quies	Quies	Quies	Quies	EnhWk	Enh	Quies	Quies	ReprPCWk	ReprPC	EnhWk	Enh	Quies	Quies	ReprPCWk	ReprPC	Quies	Quies	Quies	Quies	Quies	Quies	NA	1.23427	0.766894	NA
chr1	35252005	35252439	TTS	4311	GJB3	protein-coding	ReprPCWk	ReprPC	ReprPCWk	ReprPC	Repr2	Others	Quies	Quies	Repr2	Others	ReprPCWk	ReprPC	ReprPCWk	ReprPC	EnhWk	Enh	ReprPCWk	ReprPC	EnhBiv	Enh	EnhWk	Enh	ReprPCWk	ReprPC	ReprPCWk	ReprPC	ReprPCWk	ReprPC	EnhWk	Enh	ReprPCWk	ReprPC	NA	1.11874	0.807003	NA
chr1	35318237	35318805	3'UTR	6125	SMIM12	protein-coding	Tx	Tx	Tx	Tx	TxElong	Tx	TxElong	Tx	TxElong	Tx	TxWk	Tx	TxWk	Tx	EnhG1	Enh	EnhG1	Enh	Tx	Tx	EnhG1	Enh	EnhWk	Enh	EnhG1	Enh	Tx	Tx	EnhG1	Enh	Tx	Tx	NA	1.54542	0.960225	NA
chr1	35324764	35325746	promoter-TSS	83	SMIM12	protein-coding	TssA	Tss	TssA	Tss	TssA	Tss	TssA	Tss	TssA	Tss	TssA	Tss	TssA	Tss	TssA	Tss	TssA	Tss	TssA	Tss	TssA	Tss	TssA	Tss	TssA	Tss	TssA2	Tss	TssA2	Tss	TssFlnkU	Tss	NA	0.450561	0.650022	NA
chr1	35331305	35332490	exon	-6481	SMIM12	protein-coding	TssA	Tss	TssA	Tss	TssA	Tss	TssA	Tss	TssWk	Tss	TssA	Tss	TssA	Tss	TssA	Tss	TssA	Tss	TssA	Tss	TssA	Tss	TssA	Tss	TssA	Tss	TssA1	Tss	TssA1	Tss	TssFlnkU	Tss	NA	0.721464	0.656705	NA
chr1	35333139	35333321	intron	-7813	SMIM12	protein-coding	EnhA1	Enh	TxWk	Tx	Quies	Quies	Quies	Quies	Repr2	Others	TxWk	Tx	TxWk	Tx	TxWk	Tx	ReprPCWk	ReprPC	ReprPCWk	ReprPC	EnhWk	Enh	TxWk	Tx	TxWk	Tx	ReprPCWk	ReprPC	EnhWk	Enh	TxWk	Tx	NA	1.58326	0.883633	NA
chr1	35350840	35351803	exon	-25905	SMIM12	protein-coding	TssBiv	Tss	TssBiv	Tss	TssBiv	Tss	TssBiv	Tss	TssBiv	Tss	TssBiv	Tss	TssBiv	Tss	TssBiv	Tss	TssBiv	Tss	TssBiv	Tss	TssBiv	Tss	TssBiv	Tss	EnhBiv	Enh	ReprPC	ReprPC	ReprPC	ReprPC	TssBiv	Tss	NA	0.721464	0.656705	NA
chr1	35384396	35385010	intron	10483	DLGAP3	protein-coding	EnhWk	Enh	EnhWk	Enh	EnhWk	Enh	EnhWk	Enh	TssBiv	Tss	ReprPCWk	ReprPC	EnhBiv	Enh	EnhBiv	Enh	EnhWk	Enh	EnhBiv	Enh	EnhWk	Enh	EnhWk	Enh	ReprPCWk	ReprPC	Quies	Quies	Quies	Quies	EnhBiv	Enh	NA	1.35798	0.843759	NA
chr1	35394509	35395841	promoter-TSS	11	DLGAP3	protein-coding	EnhBiv	Enh	TssBiv	Tss	TssA	Tss	TssBiv	Tss	TssBiv	Tss	TssBiv	Tss	EnhBiv	Enh	TssBiv	Tss	EnhBiv	Enh	TssBiv	Tss	TssBiv	Tss	EnhBiv	Enh	TssBiv	Tss	ReprPC	ReprPC	ReprPC	ReprPC	TssBiv	Tss	NA	1.19885	0.864787	NA
chr1	35434049	35434216	Intergenic	10174	LOC653160	ncRNA	ZNF_Rpts	Others	ZNF_Rpts	Others	Quies	Quies	Repr1	Others	Repr1	Others	TssFlnkD	Tss	EnhWk	Enh	EnhWk	Enh	EnhWk	Enh	EnhWk	Enh	EnhWk	Enh	EnhWk	Enh	TssFlnkD	Tss	Het	Others	ReprPCWk	ReprPC	Quies	Quies	NA	1.86368	0.957742	NA
chr1	35450171	35451338	intron	193	TMEM35B	protein-coding	TssA	Tss	TssA	Tss	TssA	Tss	TssA	Tss	TssA	Tss	TssA	Tss	TssA	Tss	TssA	Tss	TssA	Tss	TssA	Tss	TssA	Tss	TssA	Tss	TssA	Tss	TssA1	Tss	TssA1	Tss	TssFlnkU	Tss	NA	0.450561	0.650022	NA
chr1	35496439	35496676	intron	1011	ZMYM6	protein-coding	TssA	Tss	TssA	Tss	TssA	Tss	TssA	Tss	EnhA1	Enh	TssFlnkU	Tss	TssFlnkU	Tss	TssFlnkU	Tss	TssFlnkU	Tss	TssFlnkU	Tss	TssA	Tss	TssFlnkU	Tss	TssFlnkU	Tss	TssADistal	Tss	TssA1	Tss	TssFlnkU	Tss	NA	1.35221	0.840175	NA
chr1	35496740	35497765	intron	316	ZMYM6	protein-coding	TssA	Tss	TssA	Tss	TssA	Tss	TssA	Tss	TssA	Tss	TssA	Tss	TssA	Tss	TssA	Tss	TssA	Tss	TssA	Tss	TssA	Tss	TssA	Tss	TssA	Tss	TssA1	Tss	TssA1	Tss	TssFlnk	Tss	NA	0.450561	0.650022	NA
chr1	35544625	35545516	intron	107	ZMYM1	protein-coding	TssA	Tss	TssA	Tss	TssA	Tss	TssA	Tss	TssA	Tss	TssA	Tss	TssA	Tss	TssA	Tss	TssA	Tss	TssA	Tss	TssA	Tss	TssA	Tss	TssA	Tss	TssA2	Tss	TssA2	Tss	TssFlnkU	Tss	NA	0.450561	0.650022	NA
chr1	35581424	35581709	TTS	36603	ZMYM1	protein-coding	Tx	Tx	TxWk	Tx	TxWk	Tx	TxWk	Tx	Quies	Quies	EnhWk	Enh	EnhWk	Enh	EnhWk	Enh	EnhWk	Enh	TxWk	Tx	EnhWk	Enh	TxWk	Tx	EnhWk	Enh	TxWk	Tx	TxWk	Tx	TxWk	Tx	NA	1.12693	0.812907	NA
chr1	35586241	35586766	Intergenic	41540	ZMYM1	protein-coding	TssFlnk	Tss	TssFlnk	Tss	TssWk	Tss	TssWk	Tss	EnhA1	Enh	Quies	Quies	Quies	Quies	Quies	Quies	Quies	Quies	TssBiv	Tss	TssFlnkU	Tss	EnhWk	Enh	Quies	Quies	TssA1	Tss	EnhWk	Enh	EnhWk	Enh	NA	1.86368	0.957742	NA
chr1	35657457	35659238	non-coding	395	SFPQ	protein-coding	TssA	Tss	TssA	Tss	TssA	Tss	TssA	Tss	TssA	Tss	TssA	Tss	TssA	Tss	TssA	Tss	TssA	Tss	TssA	Tss	TssA	Tss	TssA	Tss	TssA	Tss	TssA2	Tss	TssA1	Tss	TssA	Tss	NA	0.566086	0.515273	NA
chr1	35667789	35668057	Intergenic	-9177	SFPQ	protein-coding	Quies	Quies	EnhWk	Enh	EnhWk	Enh	TssWk	Tss	EnhWk	Enh	EnhWk	Enh	EnhWk	Enh	EnhWk	Enh	Quies	Quies	ReprPCWk	ReprPC	EnhWk	Enh	Quies	Quies	Quies	Quies	TxWk	Tx	Quies	Quies	Quies	Quies	NA	1.12693	0.812907	NA
chr1	35709466	35709669	Intergenic	-25000	ZMYM4	protein-coding	EnhWk	Enh	Quies	Quies	EnhWk	Enh	Quies	Quies	Quies	Quies	Quies	Quies	Quies	Quies	Quies	Quies	Quies	Quies	Quies	Quies	Quies	Quies	Quies	Quies	Quies	Quies	Quies	Quies	Quies	Quies	EnhWk	Enh	NA	0.450561	0.650022	NA
chr1	35734019	35734983	promoter-TSS	-67	ZMYM4	protein-coding	TssA	Tss	TssA	Tss	TssA	Tss	TssA	Tss	TssA	Tss	TssA	Tss	TssA	Tss	TssA	Tss	TssA	Tss	TssA	Tss	TssA	Tss	TssA	Tss	TssA	Tss	TssA1	Tss	TssA2	Tss	TssA	Tss	NA	0.566086	0.515273	NA
chr1	35811102	35811657	intron	76812	ZMYM4	protein-coding	TssA	Tss	TxWk	Tx	TxWk	Tx	TxWk	Tx	TxWk	Tx	Quies	Quies	Quies	Quies	TxWk	Tx	Quies	Quies	Quies	Quies	TxWk	Tx	Quies	Quies	TxWk	Tx	Quies	Quies	TxWk	Tx	TssFlnk	Tss	NA	0.887694	0.808014	NA
chr1	35830366	35830726	intron	95978	ZMYM4	protein-coding	EnhWk	Enh	EnhWk	Enh	EnhWk	Enh	EnhWk	Enh	EnhA1	Enh	Quies	Quies	TxWk	Tx	TxWk	Tx	TxWk	Tx	TxWk	Tx	TxWk	Tx	TxWk	Tx	Quies	Quies	TxWk	Tx	Tx	Tx	TxWk	Tx	NA	1.44519	0.897944	NA
chr1	35908308	35908765	exon	114500	KIAA0319L	protein-coding	EnhA1	Enh	Tx	Tx	TxElong	Tx	TxElong	Tx	TxElong	Tx	EnhG1	Enh	Tx	Tx	EnhG1	Enh	Tx	Tx	Tx	Tx	Tx	Tx	EnhWk	Enh	EnhG1	Enh	Tx	Tx	Tx	Tx	EnhG1	Enh	NA	1.42413	0.884862	NA
chr1	35916707	35916914	intron	106226	KIAA0319L	protein-coding	EnhA1	Enh	Tx	Tx	TxElong	Tx	TxElong	Tx	TxElong	Tx	EnhWk	Enh	EnhWk	Enh	EnhA1	Enh	EnhWk	Enh	Tx	Tx	Tx	Tx	EnhWk	Enh	TxWk	Tx	EnhG1	Enh	Tx	Tx	Tx	Tx	NA	1.66095	0.926992	NA
chr1	35917741	35918026	intron	105153	KIAA0319L	protein-coding	EnhA1	Enh	Tx	Tx	TxElong	Tx	TxElong	Tx	TxElong	Tx	EnhWk	Enh	EnhWk	Enh	EnhA1	Enh	EnhWk	Enh	EnhG1	Enh	EnhG1	Enh	EnhWk	Enh	EnhWk	Enh	EnhG1	Enh	EnhG1	Enh	TxWk	Tx	NA	1.4735	0.915539	NA
chr1	35919987	35920518	intron	102784	KIAA0319L	protein-coding	EnhA1	Enh	Tx	Tx	TxElong	Tx	TxElong	Tx	TxElong	Tx	TxWk	Tx	TxWk	Tx	EnhG1	Enh	EnhA2	Enh	Tx	Tx	Tx	Tx	TxWk	Tx	TxWk	Tx	EnhWk	Enh	Tx	Tx	EnhG1	Enh	NA	1.4735	0.915539	NA
chr1	35923322	35923647	intron	99552	KIAA0319L	protein-coding	Tx	Tx	Tx	Tx	TxElong	Tx	TxWk	Tx	TxElong	Tx	TxWk	Tx	TxWk	Tx	Tx	Tx	EnhWk	Enh	TxWk	Tx	EnhA1	Enh	TxWk	Tx	TxWk	Tx	TxWk	Tx	TxWk	Tx	Tx	Tx	NA	1.11874	0.807003	Th
chr1	35965413	35965697	intron	57482	KIAA0319L	protein-coding	TxWk	Tx	TxWk	Tx	TxWk	Tx	TxWk	Tx	TxWk	Tx	EnhWk	Enh	EnhA1	Enh	EnhWk	Enh	EnhWk	Enh	EnhA1	Enh	EnhWk	Enh	Quies	Quies	EnhWk	Enh	EnhA1	Enh	TxWk	Tx	EnhWk	Enh	NA	1.19885	0.864787	NA
chr1	35971570	35972500	intron	51002	KIAA0319L	protein-coding	Tx	Tx	EnhG1	Enh	Tx	Tx	TxElong	Tx	EnhA2	Enh	EnhA1	Enh	EnhA1	Enh	TssFlnkU	Tss	EnhA1	Enh	EnhA1	Enh	EnhA1	Enh	EnhA1	Enh	EnhA1	Enh	EnhA1	Enh	Tx	Tx	EnhWk	Enh	NA	1.31437	0.816666	NA
chr1	35972534	35972877	exon	50331	KIAA0319L	protein-coding	TxWk	Tx	EnhG1	Enh	EnhWk	Enh	TxElong	Tx	EnhA2	Enh	TssFlnkU	Tss	TssFlnkU	Tss	TssFlnkU	Tss	EnhA1	Enh	EnhA1	Enh	EnhA1	Enh	EnhA1	Enh	EnhA1	Enh	EnhA1	Enh	EnhWk	Enh	EnhWk	Enh	NA	1.79176	0.920782	NA
chr1	36004567	36005232	intron	18137	KIAA0319L	protein-coding	EnhA1	Enh	EnhA1	Enh	EnhWk	Enh	EnhA2	Enh	EnhA1	Enh	EnhA1	Enh	EnhA1	Enh	EnhA1	Enh	EnhA1	Enh	EnhA1	Enh	EnhA1	Enh	EnhA1	Enh	EnhWk	Enh	EnhA1	Enh	EnhWk	Enh	EnhA1	Enh	NA	0.823959	0.75	NA
chr1	36010605	36010924	intron	12272	KIAA0319L	protein-coding	EnhWk	Enh	Tx	Tx	TxElong	Tx	TxElong	Tx	TxElong	Tx	EnhWk	Enh	EnhWk	Enh	EnhWk	Enh	EnhWk	Enh	EnhG1	Enh	EnhG1	Enh	EnhWk	Enh	EnhWk	Enh	EnhA1	Enh	Tx	Tx	TxWk	Tx	NA	1.42413	0.884862	NA
chr1	36022605	36023813	promoter-TSS	-172	KIAA0319L	protein-coding	TssA	Tss	TssA	Tss	TssA	Tss	TssA	Tss	TssA	Tss	TssA	Tss	TssA	Tss	TssA	Tss	TssA	Tss	TssA	Tss	TssA	Tss	TssA	Tss	TssA	Tss	TssA2	Tss	TssA1	Tss	TssA	Tss	NA	0.566086	0.515273	NA
chr1	36030210	36030509	intron	6967	NCDN	protein-coding	Tx	Tx	TxWk	Tx	TxWk	Tx	TxWk	Tx	Tx	Tx	Quies	Quies	Quies	Quies	EnhWk	Enh	TxWk	Tx	TxWk	Tx	TxWk	Tx	EnhWk	Enh	Quies	Quies	TxWk	Tx	TxWk	Tx	Tx	Tx	NA	1.19885	0.864787	NA
chr1	36034632	36034827	Intergenic	-4241	TFAP2E	protein-coding	TxWk	Tx	EnhWk	Enh	EnhWk	Enh	EnhWk	Enh	Quies	Quies	EnhWk	Enh	Quies	Quies	EnhWk	Enh	TxWk	Tx	TxWk	Tx	TxWk	Tx	EnhWk	Enh	Quies	Quies	Quies	Quies	TxWk	Tx	TxWk	Tx	NA	1.07756	0.980834	NA
chr1	36038880	36039149	promoter-TSS	44	TFAP2E	protein-coding	TssBiv	Tss	EnhBiv	Enh	TssBiv	Tss	TssBiv	Tss	TssBiv	Tss	TxWk	Tx	TssFlnk	Tss	EnhWk	Enh	TssFlnk	Tss	TssFlnkD	Tss	EnhBiv	Enh	EnhWk	Enh	EnhWk	Enh	ReprPC	ReprPC	TssA1	Tss	TssBiv	Tss	NA	1.79176	0.920782	NA
chr1	36042515	36043749	intron	4161	TFAP2E	protein-coding	TssFlnk	Tss	TssFlnk	Tss	EnhA1	Enh	EnhA1	Enh	EnhA1	Enh	EnhWk	Enh	EnhWk	Enh	TssFlnkU	Tss	EnhWk	Enh	TssFlnk	Tss	TssA	Tss	EnhWk	Enh	EnhWk	Enh	TssA1	Tss	EnhWk	Enh	TssFlnk	Tss	NA	1.42413	0.884862	NA
chr1	36106754	36107762	promoter-TSS	-106	PSMB2	protein-coding	TssA	Tss	TssA	Tss	TssA	Tss	TssA	Tss	TssA	Tss	TssA	Tss	TssA	Tss	TssA	Tss	TssA	Tss	TssA	Tss	TssA	Tss	TssA	Tss	TssA	Tss	TssA1	Tss	TssA1	Tss	TssFlnk	Tss	NA	0.450561	0.650022	CD14
chr1	36172916	36174083	Intergenic	11290	C1orf216	protein-coding	EnhBiv	Enh	EnhBiv	Enh	TssBiv	Tss	TssBiv	Tss	TssBiv	Tss	TssBiv	Tss	EnhWk	Enh	TssBiv	Tss	TssBiv	Tss	TssBiv	Tss	EnhBiv	Enh	EnhBiv	Enh	EnhWk	Enh	ReprPC	ReprPC	ReprPC	ReprPC	TssBiv	Tss	NA	1.32966	0.959148	NA
chr1	36181025	36181486	exon	3534	C1orf216	protein-coding	TxWk	Tx	EnhWk	Enh	EnhWk	Enh	EnhWk	Enh	EnhWk	Enh	EnhWk	Enh	EnhG1	Enh	EnhWk	Enh	EnhWk	Enh	EnhG1	Enh	EnhG1	Enh	EnhWk	Enh	EnhWk	Enh	EnhWk	Enh	EnhG1	Enh	EnhWk	Enh	NA	0.823959	0.75	NA
chr1	36184129	36184903	5'UTR	274	C1orf216	protein-coding	TssA	Tss	TssA	Tss	TssA	Tss	TssA	Tss	TssA	Tss	TssA	Tss	TssA	Tss	TssA	Tss	TssA	Tss	TssA	Tss	TssA	Tss	TssA	Tss	TssA	Tss	TssA1	Tss	TssA2	Tss	TssFlnkU	Tss	NA	0.566086	0.515273	Unspecific
chr1	36192426	36192870	intron	-7858	C1orf216	protein-coding	TxWk	Tx	EnhWk	Enh	EnhWk	Enh	Quies	Quies	TxWk	Tx	Quies	Quies	EnhWk	Enh	EnhWk	Enh	EnhWk	Enh	Quies	Quies	EnhWk	Enh	Quies	Quies	Quies	Quies	Tx	Tx	TxWk	Tx	Quies	Quies	NA	1.28606	0.927694	NA
chr1	36234856	36235838	intron	204	CLSPN	protein-coding	TssA	Tss	TssA	Tss	TssA	Tss	TssA	Tss	TssA	Tss	TssA	Tss	TssA	Tss	TssA	Tss	TssA	Tss	TssA	Tss	TssA	Tss	TssA	Tss	TssA	Tss	TssA1	Tss	TssA1	Tss	TssFlnk	Tss	NA	0.450561	0.650022	NA
chr1	36240253	36240673	Intergenic	-4912	CLSPN	protein-coding	EnhWk	Enh	Quies	Quies	EnhWk	Enh	Quies	Quies	Quies	Quies	Quies	Quies	Quies	Quies	EnhWk	Enh	EnhWk	Enh	EnhWk	Enh	EnhWk	Enh	Quies	Quies	Quies	Quies	Quies	Quies	Quies	Quies	TxWk	Tx	NA	0.562335	0.811278	Unspecific
chr1	36245306	36245544	Intergenic	-9874	CLSPN	protein-coding	Quies	Quies	EnhWk	Enh	EnhWk	Enh	Quies	Quies	EnhWk	Enh	EnhWk	Enh	EnhA1	Enh	EnhWk	Enh	EnhWk	Enh	TssFlnk	Tss	EnhA1	Enh	Quies	Quies	EnhWk	Enh	Quies	Quies	Quies	Quies	Quies	Quies	NA	1.02818	0.935893	NA
chr1	36265852	36266346	Intergenic	-7729	AGO4	protein-coding	EnhA1	Enh	EnhWk	Enh	EnhWk	Enh	Quies	Quies	Quies	Quies	Quies	Quies	Quies	Quies	Quies	Quies	Quies	Quies	Quies	Quies	Quies	Quies	Quies	Quies	Quies	Quies	TxWk	Tx	Quies	Quies	Quies	Quies	NA	0.983088	0.709148	CD14
chr1	36273187	36274660	promoter-TSS	96	AGO4	protein-coding	TssA	Tss	TssA	Tss	TssA	Tss	TssA	Tss	TssA	Tss	TssA	Tss	TssA	Tss	TssA	Tss	TssA	Tss	TssFlnk	Tss	TssA	Tss	TssA	Tss	TssA	Tss	TssA2	Tss	TssA1	Tss	TssA	Tss	NA	0.566086	0.515273	CD14
chr1	36276541	36277278	intron	3082	AGO4	protein-coding	EnhA1	Enh	TxWk	Tx	EnhWk	Enh	Quies	Quies	Quies	Quies	EnhWk	Enh	EnhA1	Enh	EnhA1	Enh	EnhA1	Enh	TxWk	Tx	EnhA1	Enh	Quies	Quies	EnhWk	Enh	EnhWk	Enh	TxWk	Tx	TxWk	Tx	NA	1.35798	0.979574	NA
chr1	36326353	36326534	Intergenic	-8965	AGO1	protein-coding	EnhA1	Enh	Quies	Quies	Quies	Quies	Quies	Quies	Quies	Quies	Quies	Quies	Quies	Quies	Quies	Quies	Quies	Quies	Quies	Quies	TxWk	Tx	Quies	Quies	Quies	Quies	TxWk	Tx	TxWk	Tx	TxWk	Tx	NA	0.823959	0.75	NA
chr1	36348309	36349372	promoter-TSS	45	AGO1	protein-coding	TssA	Tss	TssA	Tss	TssA	Tss	TssA	Tss	TssA	Tss	TssA	Tss	TssA	Tss	TssA	Tss	TssA	Tss	TssA	Tss	EnhWk	Enh	TssA	Tss	TssA	Tss	TssA2	Tss	TssA1	Tss	TssA	Tss	NA	0.836988	0.603759	NA
chr1	36359707	36360176	exon	11146	AGO1	protein-coding	EnhA1	Enh	EnhA1	Enh	EnhA2	Enh	EnhA2	Enh	Tx	Tx	TxWk	Tx	TxWk	Tx	Tx	Tx	Tx	Tx	Tx	Tx	EnhG1	Enh	TxWk	Tx	Tx	Tx	EnhWk	Enh	EnhG1	Enh	Tx	Tx	NA	1.74816	0.975664	NA
chr1	36395960	36397352	promoter-TSS	-27	AGO3	protein-coding	TssA	Tss	TssA	Tss	TssA	Tss	TssA	Tss	TssA	Tss	TssA	Tss	TssA	Tss	TssA	Tss	TssA	Tss	TssA	Tss	TssA	Tss	TssA	Tss	TssA	Tss	TssA2	Tss	TssA2	Tss	TssA	Tss	NA	0.450561	0.650022	NA
chr1	36408420	36408672	intron	11863	AGO3	protein-coding	EnhA1	Enh	EnhWk	Enh	EnhWk	Enh	EnhWk	Enh	EnhWk	Enh	EnhWk	Enh	EnhWk	Enh	EnhA1	Enh	EnhWk	Enh	EnhWk	Enh	EnhWk	Enh	EnhWk	Enh	TxWk	Tx	TxWk	Tx	EnhWk	Enh	TxWk	Tx	NA	0.721464	0.656705	NA
chr1	36500448	36500871	intron	-49016	TEKT2	protein-coding	EnhA1	Enh	Tx	Tx	TxElong	Tx	TxElong	Tx	TxElong	Tx	TxWk	Tx	EnhA2	Enh	Tx	Tx	Tx	Tx	Tx	Tx	Tx	Tx	TxWk	Tx	Tx	Tx	EnhWk	Enh	EnhG1	Enh	TxWk	Tx	NA	1.82008	0.935334	NA
chr1	36521353	36521579	3'UTR	-28210	TEKT2	protein-coding	EnhWk	Enh	Tx	Tx	TxElong	Tx	TxElong	Tx	TxElong	Tx	TxWk	Tx	Tx	Tx	Tx	Tx	TxWk	Tx	Tx	Tx	Tx	Tx	TxWk	Tx	Quies	Quies	TxWk	Tx	Tx	Tx	TxWk	Tx	NA	1.4735	0.915539	NA
chr1	36554034	36555043	promoter-TSS	86	ADPRHL2	protein-coding	TssA	Tss	TssA	Tss	TssA	Tss	TssA	Tss	TssA	Tss	TssA	Tss	TssA	Tss	TssA	Tss	TssA	Tss	TssA	Tss	TssA	Tss	TssA	Tss	TssA	Tss	TssA2	Tss	TssA2	Tss	TssFlnkU	Tss	NA	0.450561	0.650022	CD14
chr1	36561487	36561725	3'UTR	7153	ADPRHL2	protein-coding	EnhA1	Enh	Tx	Tx	TxElong	Tx	TxElong	Tx	TxElong	Tx	Tx	Tx	TxWk	Tx	Tx	Tx	Tx	Tx	Tx	Tx	Tx	Tx	TxWk	Tx	Tx	Tx	TxWk	Tx	TxWk	Tx	EnhG1	Enh	NA	1.28606	0.927694	NA
chr1	36565161	36565863	intron	11059	ADPRHL2	protein-coding	EnhWk	Enh	EnhWk	Enh	EnhWk	Enh	EnhWk	Enh	EnhWk	Enh	EnhWk	Enh	EnhA2	Enh	EnhWk	Enh	EnhWk	Enh	EnhWk	Enh	EnhWk	Enh	EnhWk	Enh	EnhWk	Enh	EnhWk	Enh	Quies	Quies	TxWk	Tx	NA	0.566086	0.515273	CD14
chr1	36574706	36575050	intron	15807	COL8A2	protein-coding	TxWk	Tx	EnhWk	Enh	EnhWk	Enh	Quies	Quies	Quies	Quies	EnhWk	Enh	EnhWk	Enh	EnhA1	Enh	EnhWk	Enh	EnhWk	Enh	EnhWk	Enh	EnhA1	Enh	EnhWk	Enh	Quies	Quies	Quies	Quies	EnhWk	Enh	NA	1.12693	0.812907	NA
chr1	36581571	36581855	intron	8972	COL8A2	protein-coding	EnhWk	Enh	Quies	Quies	Quies	Quies	Quies	Quies	Quies	Quies	Quies	Quies	Quies	Quies	Quies	Quies	Quies	Quies	ReprPCWk	ReprPC	EnhWk	Enh	Quies	Quies	Quies	Quies	Quies	Quies	Quies	Quies	TxWk	Tx	NA	0.450561	0.650022	NA
chr1	36585635	36586103	intron	4816	COL8A2	protein-coding	EnhA1	Enh	Quies	Quies	Quies	Quies	Quies	Quies	Quies	Quies	ReprPCWk	ReprPC	Quies	Quies	ReprPCWk	ReprPC	ReprPCWk	ReprPC	ReprPCWk	ReprPC	EnhWk	Enh	Quies	Quies	Quies	Quies	Quies	Quies	Quies	Quies	EnhWk	Enh	NA	0.836988	0.603759	NA
chr1	36588790	36589329	intron	1625	COL8A2	protein-coding	EnhA1	Enh	EnhWk	Enh	EnhWk	Enh	TssWk	Tss	TssBiv	Tss	ReprPCWk	ReprPC	ReprPC	ReprPC	EnhBiv	Enh	ReprPC	ReprPC	EnhBiv	Enh	EnhWk	Enh	EnhWk	Enh	ReprPCWk	ReprPC	ReprPC	ReprPC	ReprPCWk	ReprPC	EnhBiv	Enh	NA	1.63263	0.911189	NA
chr1	36590689	36591223	promoter-TSS	-271	COL8A2	protein-coding	EnhWk	Enh	EnhWk	Enh	TssBiv	Tss	TssBiv	Tss	TssBiv	Tss	ReprPCWk	ReprPC	EnhBiv	Enh	EnhBiv	Enh	EnhBiv	Enh	ReprPC	ReprPC	EnhBiv	Enh	TssBiv	Tss	ReprPCWk	ReprPC	ReprPC	ReprPC	ReprPC	ReprPC	TssBiv	Tss	NA	1.56071	0.969724	NA
chr1	36614632	36615554	promoter-TSS	22	TRAPPC3	protein-coding	TssA	Tss	TssA	Tss	TssA	Tss	TssA	Tss	TssA	Tss	TssA	Tss	TssA	Tss	TssA	Tss	TssA	Tss	TssA	Tss	TssA	Tss	TssA	Tss	TssA	Tss	TssA2	Tss	TssA2	Tss	EnhA2	Enh	NA	0.450561	0.650022	NA
chr1	36616181	36616751	intron	-1351	TRAPPC3	protein-coding	EnhA1	Enh	EnhA1	Enh	EnhA1	Enh	EnhA1	Enh	EnhA1	Enh	EnhA1	Enh	TssFlnkU	Tss	TssFlnkU	Tss	TssFlnkU	Tss	TssFlnkU	Tss	EnhA1	Enh	EnhA1	Enh	EnhA1	Enh	EnhA1	Enh	EnhA1	Enh	EnhA1	Enh	NA	0.286836	0.413817	NA
chr1	36621209	36622688	promoter-TSS	-295	TRAPPC3	protein-coding	TssA	Tss	TssA	Tss	TssA	Tss	TssA	Tss	TssA	Tss	TssA	Tss	TssA	Tss	TssA	Tss	TssA	Tss	TssA	Tss	TssA	Tss	TssA	Tss	TssA	Tss	TssA2	Tss	TssA2	Tss	TssA	Tss	NA	0.450561	0.650022	NA
chr1	36626520	36627083	intron	-5148	TRAPPC3	protein-coding	TssFlnkU	Tss	TssFlnkU	Tss	EnhA1	Enh	EnhA1	Enh	EnhA1	Enh	TssA	Tss	TssA	Tss	TssFlnkU	Tss	TssFlnkU	Tss	TssFlnkU	Tss	TssFlnkU	Tss	TssFlnkU	Tss	TssA	Tss	EnhA1	Enh	EnhA1	Enh	TssFlnkU	Tss	NA	1.07756	0.980834	NA
chr1	36627293	36628132	intron	-6059	TRAPPC3	protein-coding	EnhA1	Enh	EnhA1	Enh	EnhA1	Enh	TssA	Tss	EnhA1	Enh	TssFlnkU	Tss	EnhA1	Enh	EnhA1	Enh	TssFlnkU	Tss	TssFlnkU	Tss	EnhA1	Enh	EnhA1	Enh	TssFlnkU	Tss	EnhA1	Enh	EnhA1	Enh	EnhA1	Enh	NA	0.721464	0.656705	NA
chr1	36640838	36641252	intron	-19391	TRAPPC3	protein-coding	Tx	Tx	EnhG1	Enh	Tx	Tx	Tx	Tx	Tx	Tx	Tx	Tx	Tx	Tx	EnhG1	Enh	Tx	Tx	Tx	Tx	EnhG1	Enh	Tx	Tx	Tx	Tx	Tx	Tx	Tx	Tx	Tx	Tx	NA	0.450561	0.650022	NA
chr1	36653494	36654187	Intergenic	-32187	TRAPPC3	protein-coding	EnhA1	Enh	EnhWk	Enh	EnhWk	Enh	EnhA2	Enh	TssWk	Tss	EnhWk	Enh	EnhWk	Enh	EnhWk	Enh	EnhA1	Enh	EnhA2	Enh	EnhA1	Enh	EnhWk	Enh	EnhWk	Enh	EnhWk	Enh	EnhWk	Enh	Quies	Quies	NA	0.983088	0.709148	NA
chr1	36669008	36669595	Intergenic	-20711	THRAP3	protein-coding	EnhA1	Enh	EnhWk	Enh	Quies	Quies	Quies	Quies	Quies	Quies	Quies	Quies	Quies	Quies	Quies	Quies	Quies	Quies	Quies	Quies	Quies	Quies	Quies	Quies	Quies	Quies	EnhA1	Enh	Quies	Quies	Quies	Quies	NA	0.721464	0.656705	NA
chr1	36689053	36690529	promoter-TSS	-222	THRAP3	protein-coding	TssA	Tss	TssA	Tss	TssA	Tss	TssA	Tss	TssA	Tss	TssA	Tss	TssA	Tss	TssA	Tss	TssA	Tss	TssA	Tss	TssA	Tss	TssA	Tss	TssA	Tss	TssA2	Tss	TssA2	Tss	EnhWk	Enh	NA	0.450561	0.650022	NA
chr1	36698194	36698543	intron	8352	THRAP3	protein-coding	Tx	Tx	EnhA1	Enh	EnhA2	Enh	EnhA1	Enh	Tx	Tx	EnhWk	Enh	EnhWk	Enh	EnhG1	Enh	EnhG1	Enh	EnhG1	Enh	EnhG1	Enh	EnhG1	Enh	EnhWk	Enh	Tx	Tx	Tx	Tx	EnhG1	Enh	NA	1.51711	0.942631	NA
chr1	36713272	36713498	intron	23368	THRAP3	protein-coding	EnhA1	Enh	TxWk	Tx	EnhWk	Enh	TxElong	Tx	TxWk	Tx	TxWk	Tx	EnhA1	Enh	EnhWk	Enh	TxWk	Tx	EnhWk	Enh	TxWk	Tx	TxWk	Tx	EnhA2	Enh	EnhG1	Enh	TxWk	Tx	TxWk	Tx	NA	1.4735	0.822377	NA
chr1	36713879	36714450	intron	24148	THRAP3	protein-coding	EnhA1	Enh	EnhG1	Enh	Tx	Tx	Tx	Tx	EnhA2	Enh	TxWk	Tx	EnhA1	Enh	EnhA2	Enh	TxWk	Tx	EnhWk	Enh	EnhG1	Enh	TxWk	Tx	EnhA2	Enh	EnhA1	Enh	EnhWk	Enh	TxWk	Tx	NA	1.74816	0.975664	NA
chr1	36751122	36751472	intron	-20697	SH3D21	protein-coding	Tx	Tx	EnhG1	Enh	Tx	Tx	TxElong	Tx	EnhA2	Enh	EnhG1	Enh	EnhG1	Enh	EnhG1	Enh	EnhG1	Enh	EnhG1	Enh	Tx	Tx	EnhG1	Enh	Tx	Tx	EnhG1	Enh	Tx	Tx	Tx	Tx	NA	1.14371	0.825011	NA
chr1	36765588	36766337	intron	-6031	SH3D21	protein-coding	EnhG1	Enh	Tx	Tx	TxElong	Tx	TxElong	Tx	TxElong	Tx	Tx	Tx	Tx	Tx	EnhG1	Enh	EnhA1	Enh	Tx	Tx	Tx	Tx	Tx	Tx	Tx	Tx	EnhG1	Enh	Tx	Tx	EnhG1	Enh	NA	0.959615	0.873479	B_naive
chr1	36771872	36772925	promoter-TSS	-309	SH3D21	protein-coding	TssBiv	Tss	TssFlnk	Tss	TssA	Tss	TssA	Tss	TssA	Tss	TssA	Tss	TssA	Tss	TssA	Tss	TssA	Tss	TssA	Tss	TssA	Tss	TssA	Tss	TssA	Tss	TssA1	Tss	TssA1	Tss	EnhWk	Enh	NA	0.983088	0.709148	NA
chr1	36786534	36787283	TTS	2340	EVA1B	protein-coding	EnhBiv	Enh	TssFlnkD	Tss	TssWk	Tss	TssWk	Tss	EnhA1	Enh	TssFlnk	Tss	EnhA1	Enh	TssFlnkU	Tss	TssFlnkD	Tss	TssFlnk	Tss	EnhWk	Enh	EnhWk	Enh	EnhA1	Enh	ReprPC	ReprPC	EnhWk	Enh	EnhWk	Enh	NA	1.82008	0.935334	NA
chr1	36788407	36789816	non-coding	137	EVA1B	protein-coding	TssBiv	Tss	TssBiv	Tss	TssWk	Tss	TssWk	Tss	TssBiv	Tss	TssA	Tss	TssA	Tss	TssA	Tss	TssA	Tss	TssFlnk	Tss	TssA	Tss	EnhWk	Enh	TssA	Tss	ReprPC	ReprPC	TssA2	Tss	TssFlnkU	Tss	NA	1.63263	0.911189	CD3
chr1	36808250	36808780	intron	-18760	EVA1B	protein-coding	Tx	Tx	Tx	Tx	TxElong	Tx	TxElong	Tx	TxElong	Tx	EnhWk	Enh	EnhWk	Enh	EnhG1	Enh	Tx	Tx	Tx	Tx	Tx	Tx	EnhG1	Enh	EnhWk	Enh	Tx	Tx	Tx	Tx	Tx	Tx	NA	1.265	0.912506	NA
chr1	36816225	36816745	intron	-26730	EVA1B	protein-coding	EnhA1	Enh	EnhG1	Enh	Tx	Tx	TxElong	Tx	Tx	Tx	EnhWk	Enh	EnhA1	Enh	EnhA1	Enh	EnhWk	Enh	EnhG2	Enh	EnhA1	Enh	EnhWk	Enh	EnhWk	Enh	EnhG1	Enh	EnhG1	Enh	EnhG1	Enh	NA	1.54542	0.960225	NA
chr1	36825161	36825801	intron	26047	STK40	protein-coding	Tx	Tx	EnhG2	Enh	EnhA2	Enh	Tx	Tx	Tx	Tx	EnhA1	Enh	EnhA1	Enh	EnhA1	Enh	EnhG1	Enh	EnhG1	Enh	EnhG1	Enh	EnhA2	Enh	EnhWk	Enh	Tx	Tx	Tx	Tx	EnhG1	Enh	NA	1.58326	0.883633	NA
chr1	36831921	36832344	intron	19395	STK40	protein-coding	EnhA1	Enh	EnhA1	Enh	EnhA2	Enh	Tx	Tx	Tx	Tx	EnhA1	Enh	EnhA1	Enh	EnhA1	Enh	EnhA1	Enh	EnhA1	Enh	EnhG1	Enh	EnhA1	Enh	TssFlnkU	Tss	EnhG1	Enh	EnhG1	Enh	EnhA1	Enh	NA	1.42413	0.884862	NA
chr1	36832763	36832945	intron	18674	STK40	protein-coding	EnhA1	Enh	EnhG1	Enh	Tx	Tx	TxElong	Tx	Tx	Tx	EnhWk	Enh	EnhA1	Enh	EnhA1	Enh	EnhA1	Enh	EnhA1	Enh	EnhG1	Enh	EnhWk	Enh	EnhWk	Enh	Tx	Tx	Tx	Tx	EnhG1	Enh	NA	1.51711	0.942631	NA
chr1	36834662	36834938	intron	16728	STK40	protein-coding	EnhWk	Enh	EnhG1	Enh	EnhA2	Enh	EnhA2	Enh	EnhA2	Enh	EnhWk	Enh	EnhWk	Enh	EnhA1	Enh	EnhWk	Enh	EnhA1	Enh	EnhA1	Enh	EnhWk	Enh	EnhWk	Enh	EnhA1	Enh	EnhWk	Enh	EnhWk	Enh	NA	1.19885	0.864787	NA
chr1	36837060	36837277	intron	14359	STK40	protein-coding	EnhA1	Enh	EnhA1	Enh	EnhA2	Enh	EnhWk	Enh	TxWk	Tx	TxWk	Tx	EnhA2	Enh	TxWk	Tx	TxWk	Tx	TxWk	Tx	EnhWk	Enh	TxWk	Tx	EnhA2	Enh	EnhA1	Enh	EnhWk	Enh	TxWk	Tx	NA	1.38629	1	NA
chr1	36839460	36840564	intron	11516	STK40	protein-coding	EnhA1	Enh	EnhA1	Enh	EnhA1	Enh	EnhA1	Enh	EnhA1	Enh	TssFlnkU	Tss	EnhA1	Enh	TssFlnkU	Tss	TssFlnkU	Tss	TssFlnkU	Tss	EnhA1	Enh	EnhA1	Enh	EnhA1	Enh	EnhA1	Enh	EnhA1	Enh	EnhA1	Enh	NA	0.286836	0.413817	NA
chr1	36851054	36852460	promoter-TSS	-229	STK40	protein-coding	TssA	Tss	TssA	Tss	TssA	Tss	TssA	Tss	TssA	Tss	TssA	Tss	TssA	Tss	TssA	Tss	TssA	Tss	TssA	Tss	TssA	Tss	TssA	Tss	TssA	Tss	TssA2	Tss	TssA2	Tss	EnhA1	Enh	NA	0.450561	0.650022	NA
chr1	36862887	36863740	intron	246	LSM10	protein-coding	TssA	Tss	TssA	Tss	TssA	Tss	TssA	Tss	TssA	Tss	TssA	Tss	TssA	Tss	TssA	Tss	TssA	Tss	TssA	Tss	TssA	Tss	TssA	Tss	TssA	Tss	TssA1	Tss	TssA2	Tss	TssFlnkU	Tss	NA	0.566086	0.515273	NA
chr1	36866184	36867260	Intergenic	-3162	LSM10	protein-coding	EnhA1	Enh	EnhA1	Enh	EnhA2	Enh	TssA	Tss	EnhA1	Enh	EnhWk	Enh	EnhWk	Enh	EnhWk	Enh	EnhWk	Enh	EnhWk	Enh	EnhA1	Enh	EnhWk	Enh	EnhA1	Enh	EnhWk	Enh	EnhA1	Enh	EnhWk	Enh	NA	1.12693	0.812907	NA
chr1	36877526	36877771	Intergenic	-14089	LSM10	protein-coding	TxWk	Tx	EnhWk	Enh	EnhWk	Enh	TxWk	Tx	EnhWk	Enh	EnhWk	Enh	EnhWk	Enh	EnhWk	Enh	TxWk	Tx	Quies	Quies	TxWk	Tx	Quies	Quies	Quies	Quies	EnhWk	Enh	EnhWk	Enh	TxWk	Tx	NA	0.959615	0.873479	NA
chr1	36886212	36886824	intron	-22958	LSM10	protein-coding	EnhWk	Enh	EnhWk	Enh	EnhWk	Enh	EnhWk	Enh	EnhA2	Enh	EnhWk	Enh	EnhA1	Enh	EnhA1	Enh	EnhA1	Enh	EnhWk	Enh	EnhWk	Enh	EnhWk	Enh	EnhWk	Enh	EnhWk	Enh	EnhWk	Enh	TxWk	Tx	NA	0.566086	0.515273	NA
chr1	36915831	36916657	promoter-TSS	-158	OSCP1	protein-coding	TssA	Tss	TssA	Tss	TssA	Tss	TssA	Tss	TssA	Tss	TssA	Tss	TssA	Tss	TssA	Tss	TssA	Tss	TssA	Tss	TssA	Tss	TssA	Tss	TssA	Tss	EnhA1	Enh	EnhWk	Enh	TssA	Tss	NA	0.566086	0.515273	NA
chr1	36923477	36923659	exon	6472	MRPS15	protein-coding	EnhWk	Enh	EnhG1	Enh	Tx	Tx	TxElong	Tx	Tx	Tx	EnhWk	Enh	EnhA1	Enh	TssFlnkU	Tss	EnhWk	Enh	EnhWk	Enh	EnhG1	Enh	EnhG1	Enh	EnhG1	Enh	EnhG1	Enh	EnhWk	Enh	EnhWk	Enh	NA	1.42413	0.884862	NA
chr1	36929563	36930418	promoter-TSS	49	MRPS15	protein-coding	TssA	Tss	TssA	Tss	TssA	Tss	TssA	Tss	TssA	Tss	TssA	Tss	TssA	Tss	TssA	Tss	TssA	Tss	TssA	Tss	TssA	Tss	TssA	Tss	TssA	Tss	TssA2	Tss	TssA2	Tss	EnhWk	Enh	NA	0.450561	0.650022	Treg
chr1	36948131	36948973	5'UTR	363	CSF3R	protein-coding	TssA	Tss	EnhWk	Enh	EnhWk	Enh	Quies	Quies	TssWk	Tss	EnhWk	Enh	Quies	Quies	EnhWk	Enh	EnhWk	Enh	EnhWk	Enh	EnhWk	Enh	Quies	Quies	Quies	Quies	EnhWk	Enh	EnhWk	Enh	EnhWk	Enh	NA	1.12693	0.812907	NA
chr1	36951941	36952890	Intergenic	-3501	CSF3R	protein-coding	EnhA1	Enh	EnhA1	Enh	TssWk	Tss	TssWk	Tss	TssWk	Tss	Quies	Quies	Quies	Quies	Quies	Quies	ReprPCWk	ReprPC	ReprPCWk	ReprPC	EnhA1	Enh	Quies	Quies	Quies	Quies	EnhWk	Enh	EnhWk	Enh	Quies	Quies	NA	1.35798	0.979574	NA
chr1	36981906	36982263	Intergenic	-33170	CSF3R	protein-coding	EnhWk	Enh	Quies	Quies	Quies	Quies	Quies	Quies	Quies	Quies	Quies	Quies	Quies	Quies	Quies	Quies	Quies	Quies	Quies	Quies	Quies	Quies	Quies	Quies	Quies	Quies	TxWk	Tx	Quies	Quies	Quies	Quies	NA	0.566086	0.515273	NA
chr1	37072547	37072797	Intergenic	-123757	CSF3R	protein-coding	Quies	Quies	Quies	Quies	Quies	Quies	Quies	Quies	Quies	Quies	EnhA1	Enh	EnhA1	Enh	EnhWk	Enh	EnhWk	Enh	ReprPCWk	ReprPC	EnhA1	Enh	EnhWk	Enh	EnhA1	Enh	Quies	Quies	Quies	Quies	ReprPCWk	ReprPC	NA	0.887694	0.808014	NA
chr1	37116164	37116328	Intergenic	-167331	CSF3R	protein-coding	ReprPCWk	ReprPC	ReprPCWk	ReprPC	Repr2	Others	Repr2	Others	Repr2	Others	Quies	Quies	Quies	Quies	ReprPCWk	ReprPC	ReprPCWk	ReprPC	ReprPCWk	ReprPC	ReprPCWk	ReprPC	ReprPCWk	ReprPC	ReprPCWk	ReprPC	Quies	Quies	Quies	Quies	ReprPCWk	ReprPC	NA	1.07756	0.980834	NA
chr1	37169374	37169572	Intergenic	-220558	CSF3R	protein-coding	ReprPCWk	ReprPC	EnhWk	Enh	EnhWk	Enh	EnhWk	Enh	Quies	Quies	ReprPCWk	ReprPC	ReprPCWk	ReprPC	ReprPCWk	ReprPC	EnhWk	Enh	ReprPCWk	ReprPC	EnhWk	Enh	Quies	Quies	EnhWk	Enh	Quies	Quies	Quies	Quies	ReprPCWk	ReprPC	NA	1.07756	0.980834	NA
chr1	37754429	37754818	Intergenic	127460	MIR4255	ncRNA	EnhWk	Enh	EnhA1	Enh	EnhA2	Enh	EnhA2	Enh	EnhA2	Enh	Quies	Quies	Quies	Quies	ReprPCWk	ReprPC	ReprPCWk	ReprPC	ReprPCWk	ReprPC	EnhA1	Enh	ReprPCWk	ReprPC	ReprPCWk	ReprPC	Quies	Quies	Quies	Quies	ReprPCWk	ReprPC	NA	1.51711	0.942631	NA
chr1	37894625	37894843	Intergenic	45310	LINC01137	ncRNA	ReprPCWk	ReprPC	ReprPCWk	ReprPC	Repr2	Others	Repr2	Others	Quies	Quies	Quies	Quies	Quies	Quies	ReprPCWk	ReprPC	ReprPCWk	ReprPC	ReprPCWk	ReprPC	Quies	Quies	ReprPCWk	ReprPC	Quies	Quies	Quies	Quies	ReprPCWk	ReprPC	ReprPCWk	ReprPC	NA	1.0114	0.92062	NA
chr1	37899933	37900325	Intergenic	39915	LINC01137	ncRNA	ReprPCWk	ReprPC	Quies	Quies	Quies	Quies	Quies	Quies	Quies	Quies	Quies	Quies	Quies	Quies	ReprPCWk	ReprPC	EnhWk	Enh	ReprPCWk	ReprPC	Quies	Quies	ReprPCWk	ReprPC	Quies	Quies	EnhWk	Enh	Quies	Quies	ReprPCWk	ReprPC	NA	0.721464	0.656705	NA
chr1	37915568	37915978	Intergenic	24271	LINC01137	ncRNA	EnhA1	Enh	EnhWk	Enh	EnhWk	Enh	EnhWk	Enh	EnhWk	Enh	EnhWk	Enh	EnhWk	Enh	EnhWk	Enh	EnhWk	Enh	EnhWk	Enh	EnhWk	Enh	EnhWk	Enh	EnhWk	Enh	Quies	Quies	EnhWk	Enh	EnhWk	Enh	NA	0.566086	0.515273	NA
chr1	37920390	37921029	non-coding	19334	LINC01137	ncRNA	EnhA1	Enh	EnhWk	Enh	EnhWk	Enh	TssWk	Tss	Quies	Quies	EnhWk	Enh	EnhWk	Enh	EnhWk	Enh	EnhWk	Enh	Quies	Quies	EnhWk	Enh	EnhWk	Enh	EnhWk	Enh	EnhWk	Enh	EnhWk	Enh	EnhWk	Enh	NA	0.836988	0.603759	NA
chr1	37939367	37940617	promoter-TSS	52	LINC01137	ncRNA	TssA	Tss	TssA	Tss	TssA	Tss	TssA	Tss	TssA	Tss	TssA	Tss	TssA	Tss	TssA	Tss	TssA	Tss	TssA	Tss	TssA	Tss	TssA	Tss	TssA	Tss	TssA2	Tss	TssA1	Tss	TssA	Tss	NA	0.566086	0.515273	CD4T
chr1	37942874	37943240	intron	-2774	MIR6732	ncRNA	TssFlnkU	Tss	EnhG2	Enh	TssA	Tss	TssA	Tss	EnhA1	Enh	TssA	Tss	TssA	Tss	TssA	Tss	TssA	Tss	EnhG2	Enh	EnhG2	Enh	TssA	Tss	TssA	Tss	EnhWk	Enh	EnhWk	Enh	EnhG2	Enh	NA	1.35798	0.843759	NA
chr1	37944415	37945783	promoter-TSS	-732	MIR6732	ncRNA	TssFlnkU	Tss	EnhG2	Enh	EnhA1	Enh	TssA	Tss	EnhA1	Enh	TssA	Tss	TssA	Tss	EnhG2	Enh	EnhG2	Enh	EnhG2	Enh	EnhG2	Enh	TssA	Tss	TssA	Tss	EnhA1	Enh	EnhA1	Enh	EnhG2	Enh	NA	1.23668	0.89208	NA
chr1	37952422	37953372	Intergenic	7066	MIR6732	ncRNA	EnhA1	Enh	EnhA1	Enh	EnhA2	Enh	EnhA2	Enh	EnhA2	Enh	EnhWk	Enh	EnhWk	Enh	EnhA1	Enh	EnhA1	Enh	EnhA1	Enh	EnhA1	Enh	EnhWk	Enh	EnhWk	Enh	EnhWk	Enh	EnhWk	Enh	EnhWk	Enh	NA	1.03972	0.946395	NA
chr1	37979799	37980895	promoter-TSS	73	MEAF6	protein-coding	TssA	Tss	TssA	Tss	TssA	Tss	TssA	Tss	TssA	Tss	TssA	Tss	TssA	Tss	TssA	Tss	TssA	Tss	TssA	Tss	TssA	Tss	TssA	Tss	TssA	Tss	TssA2	Tss	TssA1	Tss	TssA	Tss	NA	0.566086	0.515273	NA
chr1	37984569	37984835	Intergenic	-4282	MEAF6	protein-coding	Quies	Quies	TxWk	Tx	TssWk	Tss	Quies	Quies	TssWk	Tss	TssFlnk	Tss	TssFlnk	Tss	TssA	Tss	TssFlnk	Tss	TssFlnk	Tss	TssFlnk	Tss	TssA	Tss	TssFlnk	Tss	Quies	Quies	Quies	Quies	TssFlnk	Tss	NA	1.44519	0.897944	NA
chr1	38019496	38020161	exon	116	SNIP1	protein-coding	TssA	Tss	TssA	Tss	TssA	Tss	TssA	Tss	TssA	Tss	TssA	Tss	TssA	Tss	TssA	Tss	TssA	Tss	TssA	Tss	TssA	Tss	TssA	Tss	TssA	Tss	TssA1	Tss	TssA1	Tss	EnhWk	Enh	NA	0.450561	0.650022	NA
chr1	38061157	38061934	promoter-TSS	40	GNL2	protein-coding	TssA	Tss	TssA	Tss	TssA	Tss	TssA	Tss	TssA	Tss	TssA	Tss	TssA	Tss	TssA	Tss	TssA	Tss	TssA	Tss	TssA	Tss	TssA	Tss	TssA	Tss	TssA2	Tss	TssA2	Tss	TssFlnkU	Tss	NA	0.450561	0.650022	Unspecific
chr1	38072080	38072381	Intergenic	-10645	GNL2	protein-coding	TssFlnkU	Tss	Quies	Quies	Quies	Quies	Quies	Quies	Repr2	Others	Quies	Quies	Quies	Quies	ReprPCWk	ReprPC	ReprPCWk	ReprPC	ReprPCWk	ReprPC	Quies	Quies	Quies	Quies	ReprPCWk	ReprPC	ReprPCWk	ReprPC	Quies	Quies	ReprPCWk	ReprPC	NA	0.983088	0.709148	NA
chr1	38139452	38140205	Intergenic	16438	C1orf109	protein-coding	EnhWk	Enh	Quies	Quies	Quies	Quies	Quies	Quies	EnhA2	Enh	EnhWk	Enh	EnhWk	Enh	EnhWk	Enh	EnhWk	Enh	EnhWk	Enh	EnhWk	Enh	EnhWk	Enh	EnhWk	Enh	Quies	Quies	Quies	Quies	EnhWk	Enh	NA	0.918428	0.835989	NA
chr1	38148026	38148433	3'UTR	8037	C1orf109	protein-coding	TxWk	Tx	EnhWk	Enh	TxElong	Tx	Tx	Tx	Tx	Tx	Tx	Tx	EnhWk	Enh	EnhG1	Enh	EnhG1	Enh	Tx	Tx	Tx	Tx	Tx	Tx	EnhG1	Enh	Tx	Tx	Tx	Tx	Tx	Tx	NA	1.23427	0.766894	NA
chr1	38156006	38156597	promoter-TSS	-35	C1orf109	protein-coding	TssA	Tss	TssA	Tss	TssA	Tss	TssA	Tss	TssA	Tss	TssA	Tss	TssA	Tss	TssA	Tss	TssA	Tss	TssA	Tss	TssFlnkU	Tss	TssA	Tss	TssA	Tss	TssA2	Tss	TssA1	Tss	TssA	Tss	NA	0.836988	0.603759	Unspecific
chr1	38157474	38158380	promoter-TSS	-146	CDCA8	protein-coding	TssA	Tss	TssA	Tss	TssA	Tss	TssA	Tss	TssA	Tss	TssA	Tss	TssA	Tss	TssA	Tss	TssA	Tss	TssA	Tss	TssA	Tss	TssA	Tss	TssA	Tss	TssA2	Tss	TssA1	Tss	TssFlnk	Tss	NA	0.566086	0.515273	Unspecific
chr1	38218487	38218864	exon	12148	EPHA10	protein-coding	ReprPC	ReprPC	ReprPC	ReprPC	TssBiv	Tss	TssBiv	Tss	TssBiv	Tss	ReprPCWk	ReprPC	ReprPC	ReprPC	ReprPC	ReprPC	EnhBiv	Enh	TssBiv	Tss	ReprPCWk	ReprPC	ReprPCWk	ReprPC	ReprPCWk	ReprPC	ReprPC	ReprPC	ReprPC	ReprPC	TssFlnk	Tss	NA	1.07756	0.980834	NA
chr1	38259440	38260245	promoter-TSS	69	MANEAL	protein-coding	EnhBiv	Enh	TssFlnk	Tss	TssWk	Tss	TssA	Tss	TssBiv	Tss	ReprPCWk	ReprPC	ReprPCWk	ReprPC	ReprPCWk	ReprPC	TssFlnk	Tss	TssBiv	Tss	TssBiv	Tss	ReprPCWk	ReprPC	Quies	Quies	ReprPC	ReprPC	ReprPC	ReprPC	TssBiv	Tss	NA	1.9792	0.951796	NA
chr1	38273313	38274552	promoter-TSS	-68	YRDC	protein-coding	TssA	Tss	TssA	Tss	TssA	Tss	TssA	Tss	TssA	Tss	TssA	Tss	TssA	Tss	TssA	Tss	TssA	Tss	TssA	Tss	TssA	Tss	TssA	Tss	TssA	Tss	TssA2	Tss	TssA2	Tss	TssA	Tss	NA	0.450561	0.650022	NA
chr1	38311542	38311808	intron	13617	MTF1	protein-coding	EnhA1	Enh	EnhA1	Enh	EnhWk	Enh	TxWk	Tx	TxWk	Tx	EnhWk	Enh	EnhWk	Enh	EnhG1	Enh	TxWk	Tx	Tx	Tx	EnhG1	Enh	TxWk	Tx	EnhWk	Enh	EnhWk	Enh	TxWk	Tx	EnhWk	Enh	NA	1.23668	0.89208	NA
chr1	38317421	38317883	intron	7640	MTF1	protein-coding	EnhA1	Enh	EnhA1	Enh	EnhA2	Enh	EnhA2	Enh	TxWk	Tx	EnhWk	Enh	EnhWk	Enh	EnhA1	Enh	EnhWk	Enh	EnhWk	Enh	EnhA1	Enh	EnhWk	Enh	EnhWk	Enh	EnhWk	Enh	TxWk	Tx	TxWk	Tx	NA	1.30861	0.943959	NA
chr1	38324908	38326024	promoter-TSS	-174	MTF1	protein-coding	TssA	Tss	TssA	Tss	TssA	Tss	TssA	Tss	TssA	Tss	TssA	Tss	TssA	Tss	TssA	Tss	TssA	Tss	TssA	Tss	TssA	Tss	TssA	Tss	TssA	Tss	TssA2	Tss	TssA2	Tss	TssFlnk	Tss	NA	0.450561	0.650022	Treg
chr1	38388336	38389049	intron	8770	INPP5B	protein-coding	EnhA1	Enh	EnhA1	Enh	EnhWk	Enh	EnhA2	Enh	EnhA2	Enh	TxWk	Tx	EnhA1	Enh	EnhWk	Enh	TxWk	Tx	EnhWk	Enh	EnhA1	Enh	EnhWk	Enh	EnhA1	Enh	EnhA1	Enh	EnhA1	Enh	EnhWk	Enh	NA	1.11874	0.807003	Unspecific
chr1	38397000	38397833	promoter-TSS	46	INPP5B	protein-coding	TssFlnk	Tss	TssA	Tss	TssA	Tss	TssA	Tss	TssA	Tss	TssA	Tss	TssA	Tss	TssA	Tss	TssA	Tss	TssA	Tss	TssFlnk	Tss	TssA	Tss	TssA	Tss	TssA2	Tss	TssA1	Tss	TssFlnk	Tss	NA	0.983088	0.709148	Unspecific
chr1	38412406	38413362	promoter-TSS	-155	INPP5B	protein-coding	TssA	Tss	EnhWk	Enh	TssWk	Tss	EnhA1	Enh	EnhA1	Enh	TssFlnk	Tss	TssA	Tss	EnhA1	Enh	EnhWk	Enh	TssFlnk	Tss	EnhA1	Enh	EnhWk	Enh	TssA	Tss	TssA2	Tss	EnhA1	Enh	EnhWk	Enh	NA	1.63263	0.911189	NA
chr1	38454953	38456117	intron	247	SF3A3	protein-coding	TssA	Tss	TssA	Tss	TssA	Tss	TssA	Tss	TssA	Tss	TssA	Tss	TssA	Tss	TssA	Tss	TssA	Tss	TssA	Tss	TssA	Tss	TssA	Tss	TssA	Tss	TssA2	Tss	TssA1	Tss	TssFlnk	Tss	NA	0.566086	0.515273	Unspecific
chr1	38461324	38462659	TTS	-6210	SF3A3	protein-coding	EnhA1	Enh	TssFlnk	Tss	TssWk	Tss	TssWk	Tss	TssWk	Tss	TssFlnk	Tss	EnhA2	Enh	TssA	Tss	TssFlnk	Tss	TssA	Tss	EnhG1	Enh	TssFlnk	Tss	TxWk	Tx	EnhG1	Enh	EnhG1	Enh	TssA	Tss	NA	1.66095	0.926992	NA
chr1	38470691	38471445	5'UTR	119	FHL3	protein-coding	TssA	Tss	TssBiv	Tss	TssWk	Tss	TssWk	Tss	TssBiv	Tss	TxWk	Tx	TssA	Tss	TssFlnk	Tss	TssFlnk	Tss	TssA	Tss	EnhA2	Enh	TssFlnk	Tss	TssA	Tss	TssA2	Tss	TssA1	Tss	TssFlnk	Tss	NA	1.9792	0.951796	NA
chr1	38475072	38475286	Intergenic	-3205	UTP11	protein-coding	EnhA1	Enh	ReprPCWk	ReprPC	Quies	Quies	Quies	Quies	Quies	Quies	EnhWk	Enh	EnhA2	Enh	EnhA1	Enh	TxWk	Tx	EnhA1	Enh	EnhA1	Enh	EnhA1	Enh	EnhA2	Enh	EnhA1	Enh	EnhA1	Enh	EnhA2	Enh	NA	1.42413	0.884862	NA
chr1	38478005	38478830	promoter-TSS	34	UTP11	protein-coding	TssA	Tss	TssA	Tss	TssA	Tss	TssA	Tss	TssA	Tss	TssA	Tss	TssA	Tss	TssA	Tss	TssA	Tss	TssA	Tss	TssA	Tss	TssA	Tss	TssA	Tss	TssA2	Tss	TssA2	Tss	EnhA2	Enh	NA	0.450561	0.650022	NA
chr1	38495775	38496073	Intergenic	16526	POU3F1	protein-coding	EnhWk	Enh	EnhWk	Enh	EnhWk	Enh	EnhWk	Enh	EnhA1	Enh	EnhWk	Enh	EnhA1	Enh	EnhA1	Enh	EnhA1	Enh	TssFlnkU	Tss	EnhA1	Enh	EnhWk	Enh	EnhWk	Enh	EnhWk	Enh	EnhWk	Enh	EnhWk	Enh	NA	0.562335	0.811278	NA
chr1	38511924	38513289	promoter-TSS	-157	POU3F1	protein-coding	TssBiv	Tss	TssBiv	Tss	TssBiv	Tss	TssWk	Tss	TssBiv	Tss	ReprPCWk	ReprPC	TssFlnk	Tss	TssBiv	Tss	TssFlnk	Tss	TssBiv	Tss	ReprPCWk	ReprPC	TssFlnk	Tss	ReprPCWk	ReprPC	ReprPC	ReprPC	ReprPC	ReprPC	TssBiv	Tss	NA	1.51711	0.942631	NA
chr1	38940381	38941385	Intergenic	-260444	LINC01343	ncRNA	ReprPC	ReprPC	TssA	Tss	TssA	Tss	TssA	Tss	EnhA1	Enh	ReprPCWk	ReprPC	ReprPCWk	ReprPC	EnhBiv	Enh	ReprPC	ReprPC	EnhWk	Enh	TssA	Tss	EnhBiv	Enh	ReprPCWk	ReprPC	ReprPC	ReprPC	ReprPCWk	ReprPC	TssBiv	Tss	NA	1.44519	0.897944	NA
chr1	38947863	38948312	Intergenic	-267649	LINC01343	ncRNA	ReprPCWk	ReprPC	EnhA1	Enh	EnhA2	Enh	TssWk	Tss	Quies	Quies	Quies	Quies	ReprPCWk	ReprPC	ReprPCWk	ReprPC	ReprPCWk	ReprPC	ReprPCWk	ReprPC	EnhA2	Enh	ReprPCWk	ReprPC	ReprPC	ReprPC	Quies	Quies	Quies	Quies	ReprPCWk	ReprPC	NA	1.63263	0.911189	NA
chr1	39024845	39025742	Intergenic	300201	RRAGC	protein-coding	ReprPCWk	ReprPC	EnhWk	Enh	EnhA1	Enh	EnhA1	Enh	EnhA1	Enh	EnhA1	Enh	EnhA1	Enh	EnhA1	Enh	EnhWk	Enh	EnhWk	Enh	EnhA1	Enh	EnhWk	Enh	EnhWk	Enh	ReprPC	ReprPC	ReprPC	ReprPC	ReprPCWk	ReprPC	NA	1.19885	0.864787	NA
chr1	39052707	39053115	Intergenic	272584	RRAGC	protein-coding	ReprPCWk	ReprPC	EnhWk	Enh	EnhWk	Enh	TssWk	Tss	Quies	Quies	ReprPCWk	ReprPC	Quies	Quies	EnhWk	Enh	EnhBiv	Enh	Quies	Quies	EnhWk	Enh	EnhWk	Enh	Quies	Quies	ReprPCWk	ReprPC	Quies	Quies	ReprPCWk	ReprPC	NA	1.28606	0.927694	NA
chr1	39281715	39282135	Intergenic	43570	RRAGC	protein-coding	EnhBiv	Enh	EnhBiv	Enh	TssBiv	Tss	TssBiv	Tss	TssBiv	Tss	ReprPCWk	ReprPC	EnhA2	Enh	EnhBiv	Enh	EnhBiv	Enh	ReprPC	ReprPC	EnhBiv	Enh	EnhBiv	Enh	EnhA2	Enh	EnhWk	Enh	EnhWk	Enh	EnhBiv	Enh	NA	1.51711	0.942631	NA
chr1	39283694	39284525	Intergenic	41385	RRAGC	protein-coding	EnhBiv	Enh	EnhBiv	Enh	TssBiv	Tss	TssBiv	Tss	TssBiv	Tss	EnhBiv	Enh	EnhBiv	Enh	EnhBiv	Enh	EnhBiv	Enh	EnhBiv	Enh	EnhBiv	Enh	EnhBiv	Enh	ReprPC	ReprPC	ReprPC	ReprPC	ReprPC	ReprPC	TssBiv	Tss	NA	1.03972	0.946395	NA
chr1	39301009	39301170	Intergenic	24405	RRAGC	protein-coding	EnhWk	Enh	TxWk	Tx	EnhWk	Enh	Quies	Quies	Quies	Quies	Quies	Quies	ReprPCWk	ReprPC	TxWk	Tx	TxWk	Tx	ReprPCWk	ReprPC	TxWk	Tx	Quies	Quies	Quies	Quies	TxWk	Tx	Quies	Quies	TxWk	Tx	NA	1.19885	0.864787	NA
chr1	39313693	39314066	intron	11615	RRAGC	protein-coding	EnhA1	Enh	EnhA1	Enh	EnhWk	Enh	EnhWk	Enh	Tx	Tx	EnhG1	Enh	Tx	Tx	Tx	Tx	Tx	Tx	Tx	Tx	Tx	Tx	TxWk	Tx	TxWk	Tx	EnhG1	Enh	EnhG1	Enh	EnhWk	Enh	NA	1.58903	0.987318	NA
chr1	39324817	39326011	promoter-TSS	81	RRAGC	protein-coding	TssA	Tss	TssA	Tss	TssA	Tss	TssA	Tss	TssA	Tss	TssA	Tss	TssA	Tss	TssA	Tss	TssA	Tss	TssA	Tss	TssA	Tss	TssA	Tss	TssA	Tss	TssA2	Tss	TssA1	Tss	TssA	Tss	NA	0.566086	0.515273	NA
chr1	39338447	39339459	promoter-TSS	97	MYCBP	protein-coding	TssA	Tss	TssA	Tss	TssA	Tss	TssA	Tss	TssA	Tss	TssA	Tss	TssA	Tss	TssA	Tss	TssA	Tss	TssA	Tss	TssA	Tss	TssA	Tss	TssA	Tss	TssA1	Tss	TssA1	Tss	TssA	Tss	NA	0.450561	0.650022	NA
chr1	39443199	39443904	Intergenic	-13364	AKIRIN1	protein-coding	ZNF_Rpts	Others	ZNF_Rpts	Others	Repr1	Others	Repr1	Others	Repr1	Others	EnhWk	Enh	EnhA1	Enh	EnhWk	Enh	EnhWk	Enh	EnhWk	Enh	EnhWk	Enh	EnhA2	Enh	EnhWk	Enh	Het	Others	Quies	Quies	ZNF_Rpts	Others	NA	1.82008	0.935334	NA
chr1	39456327	39457437	promoter-TSS	-34	AKIRIN1	protein-coding	TssA	Tss	TssA	Tss	TssA	Tss	TssA	Tss	TssA	Tss	TssA	Tss	TssA	Tss	TssA	Tss	TssA	Tss	TssA	Tss	TssA	Tss	TssA	Tss	TssA	Tss	TssA2	Tss	TssA2	Tss	TssA	Tss	NA	0.450561	0.650022	Unspecific
chr1	39462734	39463001	intron	5952	AKIRIN1	protein-coding	Tx	Tx	Tx	Tx	Tx	Tx	Tx	Tx	Tx	Tx	EnhWk	Enh	EnhA1	Enh	EnhA1	Enh	EnhA1	Enh	TssA	Tss	EnhWk	Enh	EnhA1	Enh	TssFlnkD	Tss	EnhG1	Enh	EnhG1	Enh	EnhG1	Enh	NA	1.46773	0.911954	NA
chr1	39491598	39492664	intron	164	NDUFS5	protein-coding	TssA	Tss	TssA	Tss	TssA	Tss	TssA	Tss	TssA	Tss	TssA	Tss	TssA	Tss	TssA	Tss	TssA	Tss	TssA	Tss	TssA	Tss	TssA	Tss	TssA	Tss	TssA2	Tss	TssA2	Tss	EnhA1	Enh	NA	0.450561	0.650022	Unspecific
chr1	39546936	39547652	Intergenic	-2545	MACF1	protein-coding	EnhBiv	Enh	EnhBiv	Enh	TssBiv	Tss	TssBiv	Tss	TssBiv	Tss	ReprPCWk	ReprPC	ReprPCWk	ReprPC	EnhBiv	Enh	ReprPCWk	ReprPC	TssBiv	Tss	EnhBiv	Enh	ReprPC	ReprPC	ReprPCWk	ReprPC	ReprPC	ReprPC	TssA1	Tss	TssBiv	Tss	NA	1.54542	0.960225	NA
chr1	39564229	39564693	intron	14622	MACF1	protein-coding	TxWk	Tx	EnhWk	Enh	EnhWk	Enh	Quies	Quies	Quies	Quies	EnhWk	Enh	EnhWk	Enh	EnhWk	Enh	EnhWk	Enh	EnhWk	Enh	Quies	Quies	Quies	Quies	EnhWk	Enh	TxWk	Tx	EnhWk	Enh	Quies	Quies	NA	1.0114	0.92062	NA
chr1	39568329	39568970	intron	18811	MACF1	protein-coding	EnhA1	Enh	EnhA1	Enh	EnhA2	Enh	EnhWk	Enh	EnhWk	Enh	EnhWk	Enh	TxWk	Tx	EnhA1	Enh	EnhWk	Enh	ReprPCWk	ReprPC	EnhWk	Enh	EnhWk	Enh	EnhWk	Enh	TxWk	Tx	EnhWk	Enh	EnhWk	Enh	NA	1.11874	0.807003	NA
chr1	39570680	39571769	intron	21386	MACF1	protein-coding	TssBiv	Tss	TssFlnk	Tss	EnhA1	Enh	EnhA1	Enh	TssBiv	Tss	TssA	Tss	EnhA2	Enh	TssA	Tss	TssA	Tss	TssBiv	Tss	EnhWk	Enh	TssFlnk	Tss	EnhA2	Enh	TssA1	Tss	EnhWk	Enh	TssA	Tss	NA	1.90728	0.98015	NA
chr1	39649411	39650089	intron	99911	MACF1	protein-coding	Quies	Quies	EnhA1	Enh	EnhA2	Enh	EnhWk	Enh	Quies	Quies	EnhA1	Enh	EnhA1	Enh	EnhA1	Enh	EnhA1	Enh	EnhA1	Enh	EnhA1	Enh	EnhA1	Enh	EnhA1	Enh	EnhWk	Enh	EnhWk	Enh	EnhWk	Enh	NA	1.19885	0.864787	NA
chr1	39657460	39658471	intron	108127	MACF1	protein-coding	Quies	Quies	EnhWk	Enh	EnhWk	Enh	EnhWk	Enh	EnhWk	Enh	EnhA1	Enh	EnhA1	Enh	EnhA1	Enh	EnhA1	Enh	EnhA1	Enh	EnhA1	Enh	EnhA1	Enh	EnhA1	Enh	EnhWk	Enh	EnhWk	Enh	EnhWk	Enh	NA	0.918428	0.835989	NA
chr1	39661516	39663009	intron	112424	MACF1	protein-coding	EnhWk	Enh	EnhA1	Enh	EnhA2	Enh	EnhA1	Enh	EnhA2	Enh	EnhA1	Enh	EnhA1	Enh	EnhA2	Enh	EnhA1	Enh	EnhA1	Enh	EnhA1	Enh	EnhA1	Enh	EnhA1	Enh	EnhWk	Enh	EnhA1	Enh	EnhA1	Enh	NA	0.867563	0.78969	Unspecific
chr1	39670165	39671357	intron	120922	MACF1	protein-coding	EnhA1	Enh	EnhA1	Enh	EnhWk	Enh	EnhWk	Enh	TssWk	Tss	EnhWk	Enh	EnhA1	Enh	TssA	Tss	TssA	Tss	EnhA1	Enh	EnhA1	Enh	EnhWk	Enh	EnhA1	Enh	EnhWk	Enh	EnhA1	Enh	EnhWk	Enh	NA	0.918428	0.835989	NA
chr1	39680633	39681771	intron	131363	MACF1	protein-coding	EnhWk	Enh	EnhA1	Enh	EnhA1	Enh	EnhA1	Enh	EnhA1	Enh	TssA	Tss	TssA	Tss	TssA	Tss	TssA	Tss	TssA	Tss	TssA	Tss	EnhWk	Enh	TssA	Tss	EnhWk	Enh	EnhA1	Enh	EnhWk	Enh	NA	1.07756	0.980834	NA
[truncated: 84,712 more rows]

## Sheet: cell_specific_states
chr	start	end	Annotation	DistancetoTSS	GeneName	GeneType	EnhA_specificity_granular	TssA_specificity_granular	RE_specificity_granular	EnhA_specificity_fine	TssA_specificity_fine	RE_specificity_fine	EnhA_specificity_gross	TssA_specificity_gross	RE_specificity_gross	EnhA_specificity_state	TssA_specificity_state	RE_specificity_state	EnhA_specificity_sublineage	TssA_specificity_sublineage	RE_specificity_sublineage	EnhA_specificity_lineage	TssA_specificity_lineage	RE_specificity_lineage	EnhA_specificity_function	TssA_specificity_function	RE_specificity_function	EnhA_specificity_CD4	TssA_specificity_CD4	RE_specificity_CD4
[truncated: 86,300 more rows]

[truncated: 1 more sheets: Methods_by_sheet]
