# Supplementary material for: Sexual-dimorphism in human immune system aging
Source: Nat Commun. 2020 Feb 6;11:751. doi: 10.1038/s41467-020-14396-9 (PMC7005316; doi:10.1038/s41467-020-14396-9)
Supplement: Supplementary file 17 — Supplementary Table 16 [file 41467_2020_14396_MOESM17_ESM.xlsx]

## Sheet: Closing in men
#chr	start	end	Annotation	DistancetoTSS	GeneName	GeneType	chromHMMstate_CD14	chromHMMsimple_CD14	chromHMMstate_CD19	chromHMMsimple_CD19	chromHMMstate_CD3	chromHMMsimple_CD3	chromHMMstate_CD4_naive	chromHMMsimple_CD4_naive	chromHMMstate_CD4_memory	chromHMMsimple_CD4_memory	chromHMMstate_CD56	chromHMMsimple_CD56	chromHMMstate_CD8_naive	chromHMMsimple_CD8_naive	chromHMMstate_CD8_memory	chromHMMsimple_CD8_memory	chromHMMstate_PBMC	chromHMMsimple_PBMC	EnhA_specificity_fine	TssA_specificity_fineRE_specificity_fine	EnhA_specificity_gross	TssA_specificity_gross	RE_specificity_gross	EnhA_specificity_state	TssA_specificity_state	RE_specificity_state	EnhA_specificity_sublineage	TssA_specificity_sublineage	RE_specificity_sublineage	EnhA_specificity_lineage	TssA_specificity_lineage	RE_specificity_lineage	EnhA_specificity_function	TssA_specificity_function	RE_specificity_function	chromHMM_Diversity	chromHMM_Evenness	chromHMM_invariant_state
chr1	95583637	95583637	chr1	95582213	95583705	promoter-TSS	65	TMEM56	protein-coding	TssBiv	Tss	TssBiv	Tss	TssBiv	Tss	TssBiv	Tss	EnhBiv	Enh	TssBiv	Tss	TssBiv	Tss	EnhWk	Enh	TssBiv	Tss	NA	NA	NA	NA	NA	NA	NA	NA	NA	NA	NA	NA	NA	NA	NA	NA	NA	NA	0.796312	0.724834	NA
chr1	179262462	179262462	chr1	179262460	179263876	intron	319	SOAT1	protein-coding	TssA	Tss	TssA	Tss	TssA	Tss	TssA	Tss	TssA	Tss	TssA	Tss	TssA	Tss	TssA	Tss	TssA	Tss	NA	NA	NA	NA	NA	NA	NA	NA	NA	NA	NA	NA	NA	NA	NA	NA	NA	NA	0	1	TssA
chr10	45455500	45455500	chr10	45454599	45455656	promoter-TSS	9	TMEM72-AS1	ncRNA	TssA	Tss	TssA	Tss	TssA	Tss	TssA	Tss	TssA	Tss	TssA	Tss	TssA	Tss	TssA	Tss	TssFlnkD	Tss	NA	NA	NA	NA	NA	NA	NA	NA	NA	NA	NA	NA	NA	NA	NA	NA	NA	NA	0	1	TssA
chr11	32605185	32605185	chr11	32604864	32606296	intron	267	EIF3M	protein-coding	TssA	Tss	TssA	Tss	TssA	Tss	TssA	Tss	TssA	Tss	TssA	Tss	TssA	Tss	TssA	Tss	TssA	Tss	NA	NA	NA	NA	NA	NA	NA	NA	NA	NA	NA	NA	NA	NA	NA	NA	NA	NA	0	1	TssA
chr11	43902408	43902408	chr11	43902015	43902774	promoter-TSS	38	ALKBH3	protein-coding	TssA	Tss	TssA	Tss	TssA	Tss	TssA	Tss	TssA	Tss	TssA	Tss	TssA	Tss	TssA	Tss	TssFlnk	Tss	NA	NA	NA	NA	NA	NA	NA	NA	NA	NA	NA	NA	NA	NA	NA	NA	NA	NA	0	1	TssA
chr12	30849114	30849114	chr12	30848040	30849502	5'UTR	158	IPO8	protein-coding	TssA	Tss	TssA	Tss	TssA	Tss	TssA	Tss	TssA	Tss	TssA	Tss	TssA	Tss	TssA	Tss	TssA	Tss	NA	NA	NA	NA	NA	NA	NA	NA	NA	NA	NA	NA	NA	NA	NA	NA	NA	NA	0	1	TssA
chr12	80084719	80084719	chr12	80083225	80085306	intron	524	PAWR	protein-coding	TssBiv	Tss	TssA	Tss	TssBiv	Tss	TssBiv	Tss	TssBiv	Tss	TssA	Tss	TssBiv	Tss	EnhBiv	Enh	TssBiv	Tss	NA	NA	NA	NA	NA	NA	NA	NA	NA	NA	NA	NA	NA	Lymphoid	Lymphoid	NA	NA	NA	0.9557	0.869916	NA
chr12	80085268	80085268	chr12	80083225	80085306	intron	524	PAWR	protein-coding	TssBiv	Tss	TssA	Tss	TssBiv	Tss	TssBiv	Tss	TssBiv	Tss	TssA	Tss	TssBiv	Tss	EnhBiv	Enh	TssBiv	Tss	NA	NA	NA	NA	NA	NA	NA	NA	NA	NA	NA	NA	NA	Lymphoid	Lymphoid	NA	NA	NA	0.9557	0.869916	NA
chr12	94071224	94071224	chr12	94070801	94071865	promoter-TSS	-160	CRADD	protein-coding	TssA	Tss	TssA	Tss	TssA	Tss	TssA	Tss	TssA	Tss	TssA	Tss	TssA	Tss	TssA	Tss	TssFlnk	Tss	NA	NA	NA	NA	NA	NA	NA	NA	NA	NA	NA	NA	NA	NA	NA	NA	NA	NA	0	1	TssA
chr12	107349093	107349093	chr12	107348907	107350338	promoter-TSS	123	TMEM263	protein-coding	TssBiv	Tss	TssA	Tss	TssA	Tss	TssA	Tss	TssA	Tss	TssA	Tss	TssA	Tss	TssA	Tss	TssA	Tss	NA	NA	NA	NA	NA	NA	NA	NA	NA	NA	NA	NA	NA	Lymphoid	Lymphoid	NA	NA	NA	0.410116	0.591673	NA
chr13	99739383	99739383	chr13	99738367	99740489	promoter-TSS	451	DOCK9-AS2	ncRNA	TssBiv	Tss	TssA	Tss	TssA	Tss	TssA	Tss	TssA	Tss	TssA	Tss	TssA	Tss	TssA	Tss	TssBiv	Tss	NA	NA	NA	NA	NA	NA	NA	NA	NA	NA	NA	NA	NA	Lymphoid	Lymphoid	NA	NA	NA	0.410116	0.591673	NA
chr15	44956099	44956099	chr15	44954745	44956322	intron	342	SPG11	protein-coding	TssA	Tss	TssA	Tss	TssA	Tss	TssA	Tss	TssA	Tss	TssA	Tss	TssA	Tss	TssA	Tss	EnhA1	Enh	NA	NA	NA	NA	NA	NA	NA	NA	NA	NA	NA	NA	NA	NA	NA	NA	NA	NA	0	1	TssA
chr17	12921313	12921313	chr17	12920767	12921933	promoter-TSS	31	ELAC2	protein-coding	TssA	Tss	TssA	Tss	TssA	Tss	TssA	Tss	TssA	Tss	TssA	Tss	TssA	Tss	TssA	Tss	TssA	Tss	NA	NA	NA	NA	NA	NA	NA	NA	NA	NA	NA	NA	NA	NA	NA	NA	NA	NA	0	1	TssA
chr2	86668068	86668068	chr2	86667733	86670131	intron	348	KDM3A	protein-coding	TssA	Tss	TssA	Tss	TssA	Tss	TssA	Tss	TssA	Tss	TssA	Tss	TssA	Tss	TssA	Tss	TssA	Tss	NA	NA	NA	NA	NA	NA	NA	NA	NA	NA	NA	NA	NA	NA	NA	NA	NA	NA	0	1	TssA
chr2	170336168	170336168	chr2	170335562	170336714	intron	132	BBS5	protein-coding	EnhWk	Enh	EnhWk	Enh	TssA	Tss	TssA	Tss	TssA	Tss	EnhWk	Enh	TssA	Tss	TssA	Tss	TssFlnk	Tss	NA	NA	NA	NA	NA	NA	NA	NA	NA	NA	CD3	CD3	NA	Lymphoid	Lymphoid	NA	Adaptive	Adaptive	0.682908	0.985228	NA
chr2	200820155	200820155	chr2	200819846	200820936	promoter-TSS	68	TYW5	protein-coding	TssA	Tss	TssA	Tss	TssA	Tss	TssA	Tss	TssA	Tss	TssA	Tss	TssA	Tss	TssA	Tss	TssFlnkU	Tss	NA	NA	NA	NA	NA	NA	NA	NA	NA	NA	NA	NA	NA	NA	NA	NA	NA	NA	0	1	TssA
chr2	201375098	201375098	chr2	201374210	201375196	5'UTR	114	KCTD18	protein-coding	TssA	Tss	TssA	Tss	TssFlnk	Tss	TssA	Tss	TssA	Tss	TssA	Tss	TssA	Tss	TssA	Tss	TssA	Tss	NA	NA	NA	NA	NA	NA	NA	NA	NA	NA	NA	NA	NA	NA	NA	NA	NA	NA	0	1	TssA
chr2	227700458	227700458	chr2	227700132	227701448	5'UTR	119	RHBDD1	protein-coding	TssA	Tss	TssA	Tss	TssA	Tss	TssA	Tss	TssA	Tss	TssA	Tss	TssA	Tss	TssA	Tss	TssA	Tss	NA	NA	NA	NA	NA	NA	NA	NA	NA	NA	NA	NA	NA	NA	NA	NA	NA	NA	0	1	TssA
chr20	16710314	16710314	chr20	16710199	16711108	promoter-TSS	45	SNRPB2	protein-coding	TssA	Tss	TssA	Tss	TssA	Tss	TssA	Tss	TssA	Tss	TssA	Tss	TssA	Tss	TssA	Tss	TssA	Tss	NA	NA	NA	NA	NA	NA	NA	NA	NA	NA	NA	NA	NA	NA	NA	NA	NA	NA	0	1	TssA
chr22	42322146	42322146	chr22	42321921	42323180	intron	270	TNFRSF13C	protein-coding	TssBiv	Tss	TssA	Tss	TssBiv	Tss	TssA	Tss	EnhWk	Enh	EnhA1	Enh	TssFlnk	Tss	TssFlnk	Tss	TssBiv	Tss	CD56	NA	NA	CD56	NA	NA	CD56	NA	NA	CD56	NA	NA	Lymphoid	NA	Lymphoid	Innate	Adaptive	NA	1.54983	0.962961	NA
chr3	53080682	53080682	chr3	53078541	53080976	intron	330	SFMBT1	protein-coding	TssBiv	Tss	TssA	Tss	TssA	Tss	TssA	Tss	TssA	Tss	TssA	Tss	TssA	Tss	TssA	Tss	TssA	Tss	NA	NA	NA	NA	NA	NA	NA	NA	NA	NA	NA	NA	NA	Lymphoid	Lymphoid	NA	NA	NA	0.410116	0.591673	NA
chr3	130745949	130745949	chr3	130745171	130746161	promoter-TSS	-28	NEK11	protein-coding	TssA	Tss	TssA	Tss	TssA	Tss	TssA	Tss	TssA	Tss	TssA	Tss	TssA	Tss	TssA	Tss	TssFlnkU	Tss	NA	NA	NA	NA	NA	NA	NA	NA	NA	NA	NA	NA	NA	NA	NA	NA	NA	NA	0	1	TssA
chr3	156391694	156391694	chr3	156391634	156393394	promoter-TSS	-201	TIPARP	protein-coding	TssA	Tss	TssA	Tss	TssA	Tss	TssA	Tss	TssA	Tss	TssA	Tss	TssA	Tss	TssA	Tss	TssA	Tss	NA	NA	NA	NA	NA	NA	NA	NA	NA	NA	NA	NA	NA	NA	NA	NA	NA	NA	0	1	TssA
chr4	95129403	95129403	chr4	95128466	95129599	promoter-TSS	37	SMARCAD1	protein-coding	TssA	Tss	TssA	Tss	TssA	Tss	TssA	Tss	TssA	Tss	TssA	Tss	TssA	Tss	TssA	Tss	TssA	Tss	NA	NA	NA	NA	NA	NA	NA	NA	NA	NA	NA	NA	NA	NA	NA	NA	NA	NA	0	1	TssA
chr4	95373303	95373303	chr4	95372593	95373848	intron	213	PDLIM5	protein-coding	TssA	Tss	TssA	Tss	TssA	Tss	TssA	Tss	TssA	Tss	TssA	Tss	TssA	Tss	TssA	Tss	TssA	Tss	NA	NA	NA	NA	NA	NA	NA	NA	NA	NA	NA	NA	NA	NA	NA	NA	NA	NA	0	1	TssA
chr5	126853025	126853025	chr5	126852878	126854173	intron	225	PRRC1	protein-coding	TssA	Tss	TssA	Tss	TssA	Tss	TssA	Tss	TssA	Tss	TssA	Tss	TssA	Tss	TssA	Tss	TssFlnkU	Tss	NA	NA	NA	NA	NA	NA	NA	NA	NA	NA	NA	NA	NA	NA	NA	NA	NA	NA	0	1	TssA
chr6	109703938	109703938	chr6	109702672	109704757	promoter-TSS	300	CD164	protein-coding	TssA	Tss	TssA	Tss	TssA	Tss	TssA	Tss	TssA	Tss	TssA	Tss	TssA	Tss	TssA	Tss	EnhWk	Enh	NA	NA	NA	NA	NA	NA	NA	NA	NA	NA	NA	NA	NA	NA	NA	NA	NA	NA	0	1	TssA
chr6	128841972	128841972	chr6	128840292	128842167	intron	589	PTPRK	protein-coding	TssBiv	Tss	TssBiv	Tss	TssBiv	Tss	TssA	Tss	TssBiv	Tss	TssBiv	Tss	TssA	Tss	TssBiv	Tss	TssBiv	Tss	NA	NA	NA	NA	NA	NA	NA	naive_T	naive_T	NA	CD3	CD3	NA	Lymphoid	Lymphoid	NA	Adaptive	Adaptive	0.59827	0.863121	NA
chr6	137114513	137114513	chr6	137112428	137114519	5'UTR	182	MAP3K5	protein-coding	TssA	Tss	TssA	Tss	TssA	Tss	TssA	Tss	TssA	Tss	TssA	Tss	TssA	Tss	TssA	Tss	EnhWk	Enh	NA	NA	NA	NA	NA	NA	NA	NA	NA	NA	NA	NA	NA	NA	NA	NA	NA	NA	0	1	TssA
chr6	158243834	158243834	chr6	158243691	158245426	intron	356	SNX9	protein-coding	TssBiv	Tss	TssA	Tss	TssA	Tss	TssA	Tss	TssA	Tss	TssA	Tss	TssA	Tss	TssA	Tss	TssA	Tss	NA	NA	NA	NA	NA	NA	NA	NA	NA	NA	NA	NA	NA	Lymphoid	Lymphoid	NA	NA	NA	0.410116	0.591673	NA
chr7	24612418	24612418	chr7	24612053	24614005	promoter-TSS	64	MPP6	protein-coding	TssBiv	Tss	TssA	Tss	EnhA1	Enh	TssA	Tss	TssA	Tss	TssA	Tss	TssA	Tss	TssA	Tss	TssFlnk	Tss	NA	NA	NA	NA	NA	NA	NA	NA	NA	NA	NA	NA	NA	Lymphoid	Lymphoid	NA	NA	NA	0.410116	0.591673	NA
chr7	100034411	100034411	chr7	100033211	100034531	exon	225	PPP1R35	protein-coding	TssA	Tss	TssA	Tss	TssA	Tss	TssA	Tss	TssA	Tss	TssA	Tss	TssA	Tss	TssA	Tss	TssFlnk	Tss	NA	NA	NA	NA	NA	NA	NA	NA	NA	NA	NA	NA	NA	NA	NA	NA	NA	NA	0	1	TssA
chr8	120651653	120651653	chr8	120650891	120651805	promoter-TSS	-242	ENPP2	protein-coding	EnhWk	Enh	EnhWk	Enh	TssA	Tss	TssA	Tss	TssA	Tss	TssA	Tss	TssA	Tss	TssA	Tss	TssFlnk	Tss	NA	NA	NA	NA	NA	NA	NA	NA	NA	NA	NA	NA	NA	Lymphoid	Lymphoid	NA	NA	NA	0.59827	0.863121	NA
chr9	5450936	5450936	chr9	5449875	5451009	promoter-TSS	-61	CD274	protein-coding	TssA	Tss	TssA	Tss	TssA	Tss	TssA	Tss	TssA	Tss	TssA	Tss	TssA	Tss	TssA	Tss	TssFlnkU	Tss	NA	NA	NA	NA	NA	NA	NA	NA	NA	NA	NA	NA	NA	NA	NA	NA	NA	NA	0	1	TssA

## Sheet: Closing in women
#chr	start	end	Annotation	DistancetoTSS	GeneName	GeneType	chromHMMstate_CD14	chromHMMsimple_CD14	chromHMMstate_CD19	chromHMMsimple_CD19	chromHMMstate_CD3	chromHMMsimple_CD3	chromHMMstate_CD4_naive	chromHMMsimple_CD4_naive	chromHMMstate_CD4_memory	chromHMMsimple_CD4_memory	chromHMMstate_CD56	chromHMMsimple_CD56	chromHMMstate_CD8_naive	chromHMMsimple_CD8_naive	chromHMMstate_CD8_memory	chromHMMsimple_CD8_memory	chromHMMstate_PBMC	chromHMMsimple_PBMC	EnhA_specificity_fine	TssA_specificity_fineRE_specificity_fine	EnhA_specificity_gross	TssA_specificity_gross	RE_specificity_gross	EnhA_specificity_state	TssA_specificity_state	RE_specificity_state	EnhA_specificity_sublineage	TssA_specificity_sublineage	RE_specificity_sublineage	EnhA_specificity_lineage	TssA_specificity_lineage	RE_specificity_lineage	EnhA_specificity_function	TssA_specificity_function	RE_specificity_function	chromHMM_Diversity	chromHMM_Evenness	chromHMM_invariant_state
chr1	32687567	32687567	chr1	32687520	32688417	promoter-TSS	3	TMEM234	protein-coding	TssA	Tss	TssA	Tss	TssA	Tss	TssA	Tss	TssA	Tss	TssA	Tss	TssA	Tss	TssA	Tss	TssFlnkU	Tss	NA	NA	NA	NA	NA	NA	NA	NA	NA	NA	NA	NA	NA	NA	NA	NA	NA	NA	0	1	TssA
chr15	44956099	44956099	chr15	44954745	44956322	intron	342	SPG11	protein-coding	TssA	Tss	TssA	Tss	TssA	Tss	TssA	Tss	TssA	Tss	TssA	Tss	TssA	Tss	TssA	Tss	EnhA1	Enh	NA	NA	NA	NA	NA	NA	NA	NA	NA	NA	NA	NA	NA	NA	NA	NA	NA	NA	0	1	TssA
chr17	1587888	1587888	chr17	1587667	1588554	promoter-TSS	65	PRPF8	protein-coding	TssA	Tss	TssA	Tss	TssA	Tss	TssA	Tss	TssA	Tss	TssA	Tss	TssA	Tss	TssA	Tss	TssFlnk	Tss	NA	NA	NA	NA	NA	NA	NA	NA	NA	NA	NA	NA	NA	NA	NA	NA	NA	NA	0	1	TssA
chr17	73976090	73976090	chr17	73974873	73976276	promoter-TSS	-60	ACOX1	protein-coding	TssA	Tss	TssA	Tss	TssA	Tss	TssA	Tss	TssA	Tss	TssA	Tss	TssA	Tss	TssA	Tss	TssA	Tss	NA	NA	NA	NA	NA	NA	NA	NA	NA	NA	NA	NA	NA	NA	NA	NA	NA	NA	0	1	TssA
chr19	19626814	19626814	chr19	19626565	19627508	promoter-TSS	18	NDUFA13	protein-coding	TssA	Tss	TssA	Tss	TssA	Tss	TssA	Tss	TssA	Tss	TssA	Tss	TssA	Tss	TssA	Tss	TssFlnkU	Tss	NA	NA	NA	NA	NA	NA	NA	NA	NA	NA	NA	NA	NA	NA	NA	NA	NA	NA	0	1	TssA
chr19	58193232	58193232	chr19	58192878	58193754	promoter-TSS	-21	ZNF551	protein-coding	TssBiv	Tss	TssA	Tss	TssA	Tss	EnhG2	Enh	TssA	Tss	TssA	Tss	TssA	Tss	TssA	Tss	ReprPCWk	ReprPC	CD4_naive	NA	NA	CD4T	NA	NA	naive_T	NA	NA	CD3	NA	NA	Lymphoid	NA	Lymphoid	Adaptive	Innate	NA	0.796312	0.724834	NA
chr20	62587703	62587703	chr20	62586825	62588627	promoter-TSS	74	UCKL1	protein-coding	EnhWk	Enh	TssA	Tss	TssA	Tss	TssA	Tss	TssA	Tss	TssA	Tss	TssA	Tss	TssA	Tss	TssFlnk	Tss	NA	NA	NA	NA	NA	NA	NA	NA	NA	NA	NA	NA	NA	Lymphoid	Lymphoid	NA	NA	NA	0.410116	0.591673	NA
chr3	45883677	45883677	chr3	45883004	45883934	intron	181	LZTFL1	protein-coding	TssFlnkU	Tss	TssA	Tss	TssA	Tss	TssA	Tss	TssA	Tss	TssFlnkU	Tss	TssA	Tss	TssA	Tss	TssFlnk	Tss	NA	NA	NA	NA	NA	NA	NA	NA	NA	NA	NA	NA	NA	Lymphoid	Lymphoid	NA	Adaptive	Adaptive	0.59827	0.863121	NA

## Sheet: Opening in men
#chr	start	end	Annotation	DistancetoTSS	GeneName	GeneType	chromHMMstate_CD14	chromHMMsimple_CD14	chromHMMstate_CD19	chromHMMsimple_CD19	chromHMMstate_CD3	chromHMMsimple_CD3	chromHMMstate_CD4_naive	chromHMMsimple_CD4_naive	chromHMMstate_CD4_memory	chromHMMsimple_CD4_memory	chromHMMstate_CD56	chromHMMsimple_CD56	chromHMMstate_CD8_naive	chromHMMsimple_CD8_naive	chromHMMstate_CD8_memory	chromHMMsimple_CD8_memory	chromHMMstate_PBMC	chromHMMsimple_PBMC	EnhA_specificity_fine	TssA_specificity_fineRE_specificity_fine	EnhA_specificity_gross	TssA_specificity_gross	RE_specificity_gross	EnhA_specificity_state	TssA_specificity_state	RE_specificity_state	EnhA_specificity_sublineage	TssA_specificity_sublineage	RE_specificity_sublineage	EnhA_specificity_lineage	TssA_specificity_lineage	RE_specificity_lineage	EnhA_specificity_function	TssA_specificity_function	RE_specificity_function	chromHMM_Diversity	chromHMM_Evenness	chromHMM_invariant_state
chr11	67777952	67777952	chr11	67777163	67778198	promoter-TSS	-94	ALDH3B1	protein-coding	TssA	Tss	EnhA1	Enh	EnhBiv	Enh	Quies	Quies	Quies	Quies	EnhA1	Enh	Quies	Quies	Quies	Quies	TssA	Tss	NA	CD14	NA	NA	CD14	NA	NA	CD14	NA	NA	CD14	NA	Lymphoid	Myeloid	NA	NA	NA	NA	0.9557	0.869916	NA

## Sheet: Opening in women
#chr	start	end	Annotation	DistancetoTSS	GeneName	GeneType	chromHMMstate_CD14	chromHMMsimple_CD14	chromHMMstate_CD19	chromHMMsimple_CD19	chromHMMstate_CD3	chromHMMsimple_CD3	chromHMMstate_CD4_naive	chromHMMsimple_CD4_naive	chromHMMstate_CD4_memory	chromHMMsimple_CD4_memory	chromHMMstate_CD56	chromHMMsimple_CD56	chromHMMstate_CD8_naive	chromHMMsimple_CD8_naive	chromHMMstate_CD8_memory	chromHMMsimple_CD8_memory	chromHMMstate_PBMC	chromHMMsimple_PBMC	EnhA_specificity_fine	TssA_specificity_fineRE_specificity_fine	EnhA_specificity_gross	TssA_specificity_gross	RE_specificity_gross	EnhA_specificity_state	TssA_specificity_state	RE_specificity_state	EnhA_specificity_sublineage	TssA_specificity_sublineage	RE_specificity_sublineage	EnhA_specificity_lineage	TssA_specificity_lineage	RE_specificity_lineage	EnhA_specificity_function	TssA_specificity_function	RE_specificity_function	chromHMM_Diversity	chromHMM_Evenness	chromHMM_invariant_state
chr1	68962941	68962941	chr1	68961952	68963387	exon	234	DEPDC1	protein-coding	EnhWk	Enh	EnhWk	Enh	TssBiv	Tss	TssBiv	Tss	TssA	Tss	EnhWk	Enh	EnhWk	Enh	TssA	Tss	EnhWk	Enh	NA	NA	NA	NA	NA	NA	NA	memory_T	memory_T	NA	CD3	CD3	NA	Lymphoid	Lymphoid	NA	Adaptive	Adaptive	0.9557	0.869916	NA
chr6	152958489	152958489	chr6	152957243	152958562	promoter-TSS	83	SYNE1	protein-coding	TssBiv	Tss	EnhBiv	Enh	TssBiv	Tss	ReprPC	ReprPC	ReprPCWk	ReprPC	TssA	Tss	TssA	Tss	TssA	Tss	TssBiv	Tss	NA	NA	NA	NA	NA	NA	NA	NA	NA	NA	NA	NA	NA	Lymphoid	Lymphoid	NA	NA	NA	1.47508	0.916516	NA
