# Supplementary material for: Sexual-dimorphism in human immune system aging
Source: Nat Commun. 2020 Feb 6;11:751. doi: 10.1038/s41467-020-14396-9 (PMC7005316; doi:10.1038/s41467-020-14396-9)
Supplement: Supplementary file 19 — Source Data [file 41467_2020_14396_MOESM19_ESM.xlsx]

## Sheet: Figure 1c
Module.Name	data.source	signed.hypergeom.p	direction
T Cells	ATAC-seq	-40	PC1-
T Cells	RNA-seq	-40	PC1-
U_enzymes	RNA-seq	-22.4391	PC1-
MHC/Ribosomal proteins	RNA-seq	-17.8877	PC1-
Ribosomal proteins	RNA-seq	-15.4443	PC1-
U_enzymes	ATAC-seq	-15.2341	PC1-
Cytotoxic cells	ATAC-seq	-15.2102	PC1-
U_protphosphatases/PI3K	ATAC-seq	-11.7249	PC1-
U_metabolism/replication	ATAC-seq	-6.59815	PC1-
U_RAS/kinases	ATAC-seq	-6.40204	PC1-
Ribosomal proteins	ATAC-seq	-5.90031	PC1-
U_P53 signaling	ATAC-seq	-5.1866	PC1-
MHC/Ribosomal proteins	ATAC-seq	-4.22954	PC1-
U_kinases/phosphatases	ATAC-seq	-4.16999	PC1-
U_mitochondrial proteins	ATAC-seq	-3.89702	PC1-
U_protphosphatases/PI3K	RNA-seq	-2.11917	PC1-
U_metabolism/replication	RNA-seq	-1.69478	PC1-
U_RAS/kinases	RNA-seq	-1.54892	PC1-
U_T cells/cytoskeleton	ATAC-seq	-1.26683	PC1-
Interferon-inducible	ATAC-seq	-0.771484	PC1-
U_P53 signaling	RNA-seq	-0.750692	PC1-
U_proteasome/ubiquitin cx	ATAC-seq	-0.684057	PC1-
Neutrophils	ATAC-seq	-0.29896	PC1-
U_kinases/phosphatases	RNA-seq	-0.119514	PC1-
U_Immunity/cytoskeleton	RNA-seq	-0.0744502	PC1-
U_T cells/cytoskeleton	RNA-seq	-0.0653923	PC1-
Cytotoxic cells	RNA-seq	-0.0637489	PC1-
U_proteasome/ubiquitin cx	RNA-seq	-0.0269857	PC1-
U_Immunity/cytoskeleton	ATAC-seq	-0.00613714	PC1-
Neutrophils	RNA-seq	-0.00303587	PC1-
U_Immsurface/cytokines/signaling	RNA-seq	-0.000290817	PC1-
Interferon-inducible	RNA-seq	-0.000278721	PC1-
U_Immsurface/cytokines/signaling	ATAC-seq	-0.000116021	PC1-
U_mitochondrial proteins	RNA-seq	-2.86732e-05	PC1-
Myeloid lineage 1	RNA-seq	-9.50239e-07	PC1-
Inflammation I	ATAC-seq	-8.79243e-07	PC1-
Myeloid lineage 2	RNA-seq	-7.79248e-08	PC1-
Inflammation II	ATAC-seq	-4.66803e-09	PC1-
Inflammation I	RNA-seq	-1.14696e-11	PC1-
Inflammation II	RNA-seq	-4.56402e-12	PC1-
Myeloid lineage 2	ATAC-seq	-3.79535e-12	PC1-
Myeloid lineage 1	ATAC-seq	0	PC1-
T Cells	ATAC-seq	8.06822e-10	PC1+
U_enzymes	RNA-seq	6.79273e-08	PC1+
U_protphosphatases/PI3K	RNA-seq	1.92316e-07	PC1+
U_proteasome/ubiquitin cx	RNA-seq	1.66972e-06	PC1+
U_enzymes	ATAC-seq	2.20691e-06	PC1+
Cytotoxic cells	ATAC-seq	6.53707e-06	PC1+
U_metabolism/replication	RNA-seq	1.18447e-05	PC1+
U_kinases/phosphatases	RNA-seq	5.9769e-05	PC1+
Ribosomal proteins	RNA-seq	6.5901e-05	PC1+
Cytotoxic cells	RNA-seq	0.000224286	PC1+
T Cells	RNA-seq	0.00031596	PC1+
U_metabolism/replication	ATAC-seq	0.00165891	PC1+
U_proteasome/ubiquitin cx	ATAC-seq	0.0122754	PC1+
Ribosomal proteins	ATAC-seq	0.0149774	PC1+
U_kinases/phosphatases	ATAC-seq	0.0215111	PC1+
U_RAS/kinases	RNA-seq	0.0218288	PC1+
MHC/Ribosomal proteins	RNA-seq	0.038256	PC1+
U_protphosphatases/PI3K	ATAC-seq	0.0717648	PC1+
U_mitochondrial proteins	RNA-seq	0.0960274	PC1+
U_T cells/cytoskeleton	ATAC-seq	0.109242	PC1+
U_Immunity/cytoskeleton	ATAC-seq	0.141984	PC1+
Interferon-inducible	ATAC-seq	0.146636	PC1+
U_P53 signaling	RNA-seq	0.190896	PC1+
U_Immunity/cytoskeleton	RNA-seq	0.27467	PC1+
U_P53 signaling	ATAC-seq	0.316079	PC1+
U_RAS/kinases	ATAC-seq	0.350786	PC1+
MHC/Ribosomal proteins	ATAC-seq	0.441789	PC1+
Neutrophils	RNA-seq	0.725553	PC1+
U_T cells/cytoskeleton	RNA-seq	1.53996	PC1+
U_mitochondrial proteins	ATAC-seq	1.92183	PC1+
Neutrophils	ATAC-seq	2.14021	PC1+
Interferon-inducible	RNA-seq	7.46464	PC1+
U_Immsurface/cytokines/signaling	ATAC-seq	13.2573	PC1+
Inflammation I	RNA-seq	20.9396	PC1+
Inflammation I	ATAC-seq	30.5575	PC1+
U_Immsurface/cytokines/signaling	RNA-seq	31.4166	PC1+
Inflammation II	ATAC-seq	38.9187	PC1+
Myeloid lineage 2	ATAC-seq	40	PC1+
Myeloid lineage 1	ATAC-seq	40	PC1+
Myeloid lineage 2	RNA-seq	40	PC1+
Myeloid lineage 1	RNA-seq	40	PC1+
Inflammation II	RNA-seq	40	PC1+

## Sheet: Figure 2a
peakco	logFC	logCPM	LR	PValue	FDR	Contrast
chr1_28917_29412	-0.0345867	0.720365	0.0154304	0.901142	0.960583	Females_Age3xAge1
chr1_240785_241278	0.246174	2.03312	1.60203	0.205616	0.488917	Females_Age3xAge1
chr1_713582_714737	-0.153644	5.80171	2.71439	0.0994473	0.341242	Females_Age3xAge1
chr1_752463_752920	-0.00755085	2.04067	0.00257916	0.959496	0.984226	Females_Age3xAge1
chr1_755387_758837	0.0406252	3.79989	0.0519888	0.819638	0.924435	Females_Age3xAge1
chr1_762281_763362	-0.138593	4.88662	1.99729	0.157581	0.429081	Females_Age3xAge1
chr1_805059_805595	-0.267396	3.27504	5.76358	0.0163617	0.133112	Females_Age3xAge1
chr1_815192_815622	0.0861114	1.22921	0.22866	0.63252	0.830115	Females_Age3xAge1
chr1_817704_818091	0.0606837	1.28724	0.13732	0.71096	0.872414	Females_Age3xAge1
chr1_825688_826295	0.040624	2.59509	0.102471	0.748884	0.891529	Females_Age3xAge1
chr1_839768_840722	-0.240807	3.816	5.28689	0.0214866	0.154493	Females_Age3xAge1
chr1_842187_842470	0.181103	2.12073	1.36528	0.242624	0.530233	Females_Age3xAge1
chr1_856365_856693	-0.0059348	1.20476	0.000933699	0.975623	0.990371	Females_Age3xAge1
chr1_859036_859843	-0.0693019	2.1606	0.209382	0.647252	0.838367	Females_Age3xAge1
chr1_875608_876320	-0.0284966	1.81726	0.0447434	0.832476	0.929917	Females_Age3xAge1
chr1_876907_878056	0.0277584	2.27271	0.0423855	0.836887	0.932117	Females_Age3xAge1
chr1_894219_895238	-0.156324	4.38424	3.1116	0.0777365	0.302056	Females_Age3xAge1
chr1_895867_896483	-0.269738	2.78305	5.13952	0.0233871	0.16165	Females_Age3xAge1
chr1_901389_902701	-0.0345604	3.39923	0.114651	0.734909	0.885087	Females_Age3xAge1
chr1_911363_912006	0.0870893	2.24548	0.365709	0.545353	0.777312	Females_Age3xAge1
chr1_919569_919934	-0.0118227	1.60556	0.00534148	0.941738	0.977234	Females_Age3xAge1
chr1_934219_934796	0.038745	1.58923	0.0574079	0.810641	0.92048	Females_Age3xAge1
chr1_935100_936396	-0.171377	3.47245	1.56277	0.211261	0.495312	Females_Age3xAge1
chr1_937020_937601	0.0958296	2.13481	0.560003	0.454259	0.715484	Females_Age3xAge1
chr1_948378_949310	-0.185929	4.47853	5.94582	0.0147522	0.125628	Females_Age3xAge1
chr1_954572_956102	-0.112491	5.05787	1.3798	0.240135	0.527607	Females_Age3xAge1
chr1_967949_968963	-0.167436	3.54177	1.82077	0.177222	0.454193	Females_Age3xAge1
chr1_975703_976822	-0.308344	3.55515	5.9897	0.0143896	0.123699	Females_Age3xAge1
chr1_994426_995458	-0.0552108	3.89482	0.325665	0.568223	0.791409	Females_Age3xAge1
chr1_999172_999853	-0.177082	2.98728	2.14879	0.142682	0.409001	Females_Age3xAge1
chr1_1003920_1005322	-0.225401	4.31489	4.62919	0.0314325	0.189275	Females_Age3xAge1
chr1_1014796_1015711	0.0374935	2.59617	0.0809023	0.776078	0.904815	Females_Age3xAge1
chr1_1034287_1035290	-0.321435	3.36922	2.62347	0.105294	0.351296	Females_Age3xAge1
chr1_1051239_1052273	-0.206712	5.99662	10.5654	0.00115224	0.0294088	Females_Age3xAge1
chr1_1057266_1058089	0.0711207	3.28559	0.474405	0.490968	0.741529	Females_Age3xAge1
chr1_1071837_1073256	0.106091	3.45077	0.430781	0.511606	0.755648	Females_Age3xAge1
chr1_1079428_1080126	-0.308286	2.88539	4.97328	0.0257417	0.170486	Females_Age3xAge1
chr1_1092777_1094084	0.0536903	4.27379	0.438443	0.507875	0.752922	Females_Age3xAge1
chr1_1101401_1101873	0.380322	1.10847	2.63211	0.104723	0.350362	Females_Age3xAge1
chr1_1107257_1107608	-0.0428392	1.01906	0.0356105	0.850322	0.938075	Females_Age3xAge1
chr1_1108954_1109552	-0.183726	2.00961	0.90353	0.341837	0.626081	Females_Age3xAge1
chr1_1136346_1137210	-0.109702	3.4448	0.671243	0.412619	0.684015	Females_Age3xAge1
chr1_1141578_1142174	-0.149991	1.64515	0.849312	0.356747	0.638631	Females_Age3xAge1
chr1_1143458_1144009	0.075986	2.32655	0.217825	0.640703	0.834657	Females_Age3xAge1
chr1_1148079_1149532	0.179305	3.69263	1.77941	0.182222	0.460448	Females_Age3xAge1
chr1_1152214_1152729	0.100976	2.00864	0.277728	0.598194	0.809943	Females_Age3xAge1
chr1_1157278_1158190	0.330591	2.24467	3.07193	0.0796546	0.305601	Females_Age3xAge1
chr1_1166818_1168061	-0.202221	5.79187	7.73312	0.0054217	0.071358	Females_Age3xAge1
chr1_1186009_1186678	-0.319354	2.2351	3.1225	0.077218	0.301073	Females_Age3xAge1
chr1_1208686_1209829	-0.180821	4.79528	4.42042	0.0355112	0.201994	Females_Age3xAge1
chr1_1227205_1227748	0.170614	1.99584	1.07921	0.298875	0.586422	Females_Age3xAge1
chr1_1240824_1241198	-0.11406	3.03972	0.909716	0.34019	0.624845	Females_Age3xAge1
chr1_1242947_1244348	-0.156789	6.00476	3.69221	0.0546672	0.252372	Females_Age3xAge1
chr1_1259675_1260728	-0.225019	4.82483	7.02464	0.00803955	0.0892526	Females_Age3xAge1
chr1_1284079_1285354	-0.14312	5.01421	1.98198	0.159182	0.430903	Females_Age3xAge1
chr1_1290129_1290576	-0.235664	1.12774	1.86716	0.171801	0.447489	Females_Age3xAge1
chr1_1290659_1290990	-0.145574	0.890728	0.528925	0.467059	0.724607	Females_Age3xAge1
chr1_1306729_1307656	-0.274256	4.32327	5.9871	0.0144109	0.123813	Females_Age3xAge1
chr1_1310379_1311147	-0.178052	5.89836	6.83707	0.00892853	0.0946807	Females_Age3xAge1
chr1_1334336_1335312	-0.210537	5.83254	8.54647	0.00346194	0.0556008	Females_Age3xAge1
chr1_1342208_1343311	-0.256741	4.77757	11.437	0.000719959	0.0221041	Females_Age3xAge1
chr1_1354574_1355985	0.0920075	1.92763	0.270497	0.602999	0.812974	Females_Age3xAge1
chr1_1370762_1371405	0.0162189	2.16144	0.0110837	0.916154	0.967112	Females_Age3xAge1
chr1_1376210_1376758	0.00049982	2.09777	1.32173e-05	0.997099	0.99848	Females_Age3xAge1
chr1_1397796_1398213	0.223671	1.05157	1.37205	0.241461	0.528972	Females_Age3xAge1
chr1_1406608_1407738	-0.291577	4.31394	10.6517	0.00109972	0.0285493	Females_Age3xAge1
chr1_1440155_1441164	0.0851503	3.60284	0.793028	0.373186	0.652758	Females_Age3xAge1
chr1_1446731_1448122	-0.203292	5.21099	8.97258	0.00274061	0.0485881	Females_Age3xAge1
chr1_1475556_1476193	-0.318163	1.75048	3.46013	0.0628652	0.270832	Females_Age3xAge1
chr1_1509495_1510778	-0.265108	5.2327	12.9026	0.000328122	0.0136762	Females_Age3xAge1
chr1_1534730_1535881	-0.0941945	3.15788	0.68751	0.407013	0.679845	Females_Age3xAge1
chr1_1542435_1542845	-0.268882	2.22021	4.33159	0.0374112	0.207311	Females_Age3xAge1
chr1_1549753_1551766	-0.162122	6.30202	6.60618	0.0101626	0.101518	Females_Age3xAge1
chr1_1564330_1566474	-0.322737	5.41306	5.66715	0.0172855	0.137359	Females_Age3xAge1
chr1_1590109_1591038	-0.525407	4.68333	19.7076	9.02414e-06	0.00162159	Females_Age3xAge1
chr1_1609027_1610633	-0.208728	3.05953	2.0272	0.154506	0.424795	Females_Age3xAge1
chr1_1623780_1624952	-0.290186	6.26238	2.73022	0.0984655	0.339909	Females_Age3xAge1
chr1_1655511_1656328	-0.238802	5.24061	9.06199	0.00260978	0.0471917	Females_Age3xAge1
chr1_1660051_1660438	-0.421996	1.53266	2.85578	0.0910459	0.326887	Females_Age3xAge1
chr1_1677111_1678765	-0.0790491	5.27084	0.0695028	0.792062	0.911878	Females_Age3xAge1
chr1_1695588_1696107	-0.0540526	2.45935	0.147921	0.700531	0.866883	Females_Age3xAge1
chr1_1709590_1710727	-0.115079	5.09487	1.66401	0.197063	0.479452	Females_Age3xAge1
chr1_1711388_1712156	-0.203517	4.5312	7.61891	0.00577594	0.0738558	Females_Age3xAge1
chr1_1714231_1714566	-0.0433082	2.31564	0.129696	0.718747	0.876468	Females_Age3xAge1
chr1_1788664_1788983	0.1353	1.03204	0.427316	0.513309	0.75671	Females_Age3xAge1
chr1_1800852_1801337	0.110314	1.45312	0.424789	0.514557	0.757632	Females_Age3xAge1
chr1_1821436_1823320	-0.203526	5.72793	4.91813	0.0265762	0.173311	Females_Age3xAge1
chr1_1839974_1841178	-0.173583	5.50934	3.73514	0.0532791	0.249396	Females_Age3xAge1
chr1_1850363_1851368	-0.197335	6.42148	9.67234	0.00187063	0.0391176	Females_Age3xAge1
chr1_1875383_1875852	0.191758	1.95787	1.66799	0.196528	0.478624	Females_Age3xAge1
chr1_1927737_1927922	0.227271	1.01408	1.32282	0.250087	0.53789	Females_Age3xAge1
chr1_1950721_1951196	0.00573554	1.02519	0.000815866	0.977213	0.990968	Females_Age3xAge1
chr1_1976159_1976695	-0.088941	2.92469	0.623622	0.429704	0.6965	Females_Age3xAge1
chr1_1981215_1982319	-0.228282	4.73378	3.9598	0.0465993	0.233151	Females_Age3xAge1
chr1_2043771_2044234	-0.0600096	1.61892	0.137697	0.710581	0.87225	Females_Age3xAge1
chr1_2058444_2058990	0.056274	1.7684	0.168857	0.68113	0.856502	Females_Age3xAge1
chr1_2064350_2065363	-0.151411	6.11359	3.55217	0.0594677	0.263316	Females_Age3xAge1
chr1_2071280_2071611	0.0447012	2.02855	0.128976	0.719496	0.876975	Females_Age3xAge1
chr1_2074096_2074573	-0.0280384	1.36676	0.0235207	0.878111	0.950564	Females_Age3xAge1
chr1_2077781_2078239	-0.46863	1.82394	9.79611	0.00174881	0.0376687	Females_Age3xAge1
chr1_2080141_2080632	-0.184643	3.40234	2.34146	0.125971	0.383531	Females_Age3xAge1
chr1_2082301_2083237	0.136159	4.05372	1.15969	0.281529	0.569737	Females_Age3xAge1
chr1_2105693_2106139	0.236843	1.58053	2.36566	0.124031	0.38065	Females_Age3xAge1
chr1_2120701_2121512	-0.119623	4.48562	0.875797	0.349355	0.632256	Females_Age3xAge1
chr1_2125992_2127014	-0.184207	5.18299	5.12315	0.0236087	0.162485	Females_Age3xAge1
chr1_2130447_2131103	-0.245324	4.3706	7.5182	0.00610787	0.0763284	Females_Age3xAge1
chr1_2135813_2137268	-0.194811	5.24824	2.55935	0.109644	0.358354	Females_Age3xAge1
chr1_2143869_2144717	-0.052392	2.82235	0.157249	0.691702	0.862185	Females_Age3xAge1
chr1_2158726_2159971	-0.0590361	6.2961	0.438448	0.507872	0.752922	Females_Age3xAge1
chr1_2160239_2161005	-0.072091	3.71926	0.492764	0.482697	0.735927	Females_Age3xAge1
chr1_2162518_2162857	0.197218	3.15214	1.30743	0.25286	0.54104	Females_Age3xAge1
chr1_2165672_2166529	-0.107808	4.97338	1.1132	0.291387	0.580034	Females_Age3xAge1
chr1_2177519_2178524	0.0914032	3.59984	0.590446	0.442247	0.706429	Females_Age3xAge1
chr1_2186762_2187878	-0.358735	5.76365	12.6658	0.000372412	0.0148048	Females_Age3xAge1
chr1_2221685_2222867	-0.00863447	4.28147	0.00786506	0.929332	0.972165	Females_Age3xAge1
chr1_2231669_2233108	-0.29179	5.72178	8.37519	0.00380378	0.0586912	Females_Age3xAge1
chr1_2242339_2243376	0.142301	2.70748	1.54084	0.214493	0.498908	Females_Age3xAge1
chr1_2245876_2247240	-0.198168	3.83839	2.856	0.0910335	0.326887	Females_Age3xAge1
chr1_2313010_2313906	-0.0171842	2.89664	0.0227989	0.879981	0.951495	Females_Age3xAge1
chr1_2322592_2323753	-0.177443	5.97114	7.98479	0.0047172	0.0661276	Females_Age3xAge1
chr1_2343615_2344706	-0.116846	5.59389	2.37545	0.123256	0.379795	Females_Age3xAge1
chr1_2425365_2425625	-0.440539	1.12521	5.79771	0.0160471	0.131829	Females_Age3xAge1
chr1_2427762_2427967	0.0842375	1.05903	0.14317	0.70515	0.869408	Females_Age3xAge1
chr1_2431318_2431825	0.204005	1.8681	1.69611	0.192798	0.474195	Females_Age3xAge1
chr1_2457354_2458473	-0.259702	5.53089	12.9459	0.000320616	0.0134307	Females_Age3xAge1
chr1_2477364_2478782	-0.2587	6.06973	13.1962	0.000280515	0.0124251	Females_Age3xAge1
chr1_2479557_2480605	-0.228534	5.44703	11.9378	0.000550075	0.0188028	Females_Age3xAge1
chr1_2486485_2488550	-0.110315	4.8728	2.14313	0.143209	0.409595	Females_Age3xAge1
chr1_2493462_2493968	0.285282	1.46094	3.65925	0.0557588	0.255132	Females_Age3xAge1
chr1_2507796_2508475	-0.0980612	1.61397	0.280158	0.596598	0.809191	Females_Age3xAge1
chr1_2509032_2510295	-0.241039	4.16777	6.36783	0.0116208	0.109584	Females_Age3xAge1
chr1_2516768_2518768	-0.144105	6.30833	4.64831	0.0310841	0.188076	Females_Age3xAge1
chr1_2524270_2524533	-0.0871288	0.814339	0.173195	0.677288	0.854469	Females_Age3xAge1
chr1_2573916_2574954	-0.157591	4.79283	3.80281	0.0511668	0.244352	Females_Age3xAge1
chr1_2687837_2690000	0.253916	3.27062	1.4233	0.23286	0.519557	Females_Age3xAge1
chr1_2703169_2703414	-0.00253199	1.1149	0.000302413	0.986125	0.994634	Females_Age3xAge1
chr1_2718173_2718398	0.196531	0.943173	1.10646	0.292852	0.581369	Females_Age3xAge1
chr1_2738511_2738965	-0.0265983	1.17302	0.0233371	0.878584	0.950865	Females_Age3xAge1
chr1_2756602_2757381	-0.561047	2.72827	12.4862	0.00040998	0.0156708	Females_Age3xAge1
chr1_2765788_2766334	0.277693	1.12426	1.76877	0.183534	0.461787	Females_Age3xAge1
chr1_2811096_2811565	0.0855176	1.20741	0.170454	0.679709	0.855789	Females_Age3xAge1
chr1_2843119_2844252	0.550119	2.22382	5.97495	0.0145105	0.124246	Females_Age3xAge1
chr1_2929185_2929628	0.187643	1.14329	1.31976	0.250635	0.538531	Females_Age3xAge1
chr1_2949588_2950077	-0.166705	1.69403	0.54865	0.45887	0.718768	Females_Age3xAge1
chr1_2986481_2986812	0.283067	0.409769	1.42882	0.231957	0.518572	Females_Age3xAge1
chr1_3086862_3087913	0.314134	2.22958	4.00745	0.0452997	0.229842	Females_Age3xAge1
chr1_3233148_3233519	-0.0549519	1.34052	0.0826722	0.773708	0.90327	Females_Age3xAge1
chr1_3288967_3289243	0.187336	0.802923	0.732505	0.392072	0.668666	Females_Age3xAge1
chr1_3300974_3301279	0.352453	0.830096	2.55863	0.109694	0.358483	Females_Age3xAge1
chr1_3369633_3370241	-0.00669924	2.45611	0.0038351	0.95062	0.980887	Females_Age3xAge1
chr1_3370752_3371590	-0.139306	2.01273	0.78092	0.37686	0.656004	Females_Age3xAge1
chr1_3407711_3408276	0.0308205	3.26347	0.0873155	0.767618	0.90014	Females_Age3xAge1
chr1_3447185_3448503	-0.284279	4.56764	8.2738	0.00402213	0.0604612	Females_Age3xAge1
chr1_3514121_3514628	-0.150211	1.56254	0.890889	0.345236	0.628915	Females_Age3xAge1
chr1_3516027_3516643	0.525854	1.41128	5.59939	0.0179667	0.140062	Females_Age3xAge1
chr1_3527580_3528672	0.219547	2.22931	1.77169	0.183173	0.461418	Females_Age3xAge1
chr1_3535515_3536154	-0.198425	2.83448	3.38692	0.0657157	0.276672	Females_Age3xAge1
chr1_3540930_3542095	-0.159404	5.86638	6.175	0.0129568	0.116538	Females_Age3xAge1
chr1_3566182_3567145	-0.309107	4.10179	16.2011	5.69625e-05	0.00476213	Females_Age3xAge1
chr1_3582739_3583296	0.116846	1.61941	0.531205	0.466101	0.723997	Females_Age3xAge1
chr1_3585370_3585841	0.00699729	1.95244	0.0024686	0.960373	0.98464	Females_Age3xAge1
chr1_3593553_3594503	-0.0827079	2.61336	0.454488	0.500211	0.747753	Females_Age3xAge1
chr1_3612152_3612605	0.0868867	1.64589	0.277583	0.59829	0.81002	Females_Age3xAge1
chr1_3636522_3636855	-0.135214	0.756204	0.399094	0.527558	0.766118	Females_Age3xAge1
chr1_3640955_3641307	-0.042543	1.59607	0.0833921	0.772752	0.902815	Females_Age3xAge1
chr1_3663425_3664285	-0.147358	3.35424	2.22139	0.136111	0.399005	Females_Age3xAge1
chr1_3688556_3689794	-0.0640227	4.50737	0.297588	0.585399	0.802168	Females_Age3xAge1
chr1_3703975_3704387	0.154555	1.1287	0.475096	0.490652	0.741321	Females_Age3xAge1
chr1_3712592_3713504	-0.103307	4.70934	2.24138	0.134361	0.3964	Females_Age3xAge1
chr1_3773235_3774413	-0.197047	5.56289	8.53659	0.00348077	0.0557657	Females_Age3xAge1
chr1_3799854_3800563	-0.0190925	1.8877	0.0109089	0.916816	0.967422	Females_Age3xAge1
chr1_3806588_3806807	0.206284	1.63782	1.63208	0.201415	0.484208	Females_Age3xAge1
chr1_3807350_3807931	-0.0562115	3.06541	0.27146	0.602354	0.812554	Females_Age3xAge1
chr1_3816459_3818090	-0.132821	7.13063	4.71029	0.0299825	0.184998	Females_Age3xAge1
chr1_3827172_3827774	0.0793743	1.9921	0.328813	0.566359	0.790614	Females_Age3xAge1
chr1_3838765_3839123	0.293158	0.922748	1.44531	0.229282	0.51574	Females_Age3xAge1
chr1_4067236_4068036	-0.0227619	1.96406	0.0145486	0.903994	0.961904	Females_Age3xAge1
chr1_4087620_4087864	0.16824	1.12442	0.527609	0.467614	0.725079	Females_Age3xAge1
chr1_4204548_4204792	0.564441	0.989134	7.36756	0.0066411	0.080135	Females_Age3xAge1
chr1_4712633_4713182	0.227007	1.88723	2.64096	0.104141	0.349479	Females_Age3xAge1
chr1_4796063_4796647	0.123792	2.29912	0.497226	0.480721	0.734433	Females_Age3xAge1
chr1_4999479_4999723	0.223256	1.36938	1.15635	0.282225	0.570302	Females_Age3xAge1
chr1_5389251_5389586	-0.409801	1.22138	3.38055	0.0659702	0.277078	Females_Age3xAge1
chr1_5448900_5449551	-0.344976	2.28223	4.21736	0.0400124	0.214886	Females_Age3xAge1
chr1_5542029_5542250	0.017682	1.00356	0.00696842	0.933472	0.973603	Females_Age3xAge1
chr1_5569905_5570179	0.11325	1.58835	0.494053	0.482125	0.735457	Females_Age3xAge1
chr1_5574581_5575054	-0.107884	1.7737	0.648355	0.420702	0.689514	Females_Age3xAge1
chr1_5805919_5806289	0.0827734	1.36952	0.245219	0.620462	0.823054	Females_Age3xAge1
chr1_5831169_5831475	0.346591	0.803429	2.50922	0.113182	0.364337	Females_Age3xAge1
chr1_6035214_6036059	-0.140437	2.31866	0.797762	0.371763	0.651342	Females_Age3xAge1
chr1_6051833_6052986	-0.196992	6.20684	12.3169	0.000448872	0.0166321	Females_Age3xAge1
chr1_6065247_6065691	-0.276962	0.205953	0.490757	0.48359	0.73657	Females_Age3xAge1
chr1_6072277_6072852	-0.272369	0.515527	0.824422	0.363891	0.644733	Females_Age3xAge1
chr1_6072912_6073630	0.089382	1.40497	0.142546	0.705763	0.869627	Females_Age3xAge1
chr1_6074588_6075529	0.0572576	2.49765	0.138516	0.709761	0.87188	Females_Age3xAge1
chr1_6086045_6086924	-0.183164	4.78558	6.23071	0.0125553	0.114412	Females_Age3xAge1
chr1_6087915_6088828	-0.0741908	4.45574	1.00164	0.316913	0.603724	Females_Age3xAge1
chr1_6116091_6116940	0.198689	2.54038	2.00971	0.156295	0.427091	Females_Age3xAge1
chr1_6159671_6160196	-0.0544659	1.59737	0.105889	0.744873	0.89012	Females_Age3xAge1
chr1_6168920_6169615	0.386217	1.63465	7.12303	0.00761002	0.0865244	Females_Age3xAge1
chr1_6187681_6188244	-0.21248	2.92648	1.78084	0.182047	0.460308	Females_Age3xAge1
chr1_6208506_6209131	0.228997	2.35663	3.12025	0.0773249	0.301294	Females_Age3xAge1
chr1_6259160_6260098	-0.241593	5.62394	15.7733	7.14045e-05	0.00551529	Females_Age3xAge1
chr1_6265291_6266580	0.151979	2.8394	1.71354	0.190526	0.471278	Females_Age3xAge1
chr1_6268852_6269787	0.144062	2.75284	1.76978	0.18341	0.461651	Females_Age3xAge1
chr1_6295487_6296550	-0.0290933	4.43134	0.13971	0.708569	0.871187	Females_Age3xAge1
chr1_6305175_6305603	0.19896	2.69777	2.50016	0.113835	0.365307	Females_Age3xAge1
chr1_6306739_6307140	0.0911143	2.39762	0.572462	0.449282	0.711769	Females_Age3xAge1
chr1_6319844_6321456	-0.00727061	3.9967	0.00619455	0.937267	0.975254	Females_Age3xAge1
chr1_6353987_6355330	0.332832	3.22113	3.04247	0.0811126	0.308481	Females_Age3xAge1
chr1_6408102_6409518	-0.022158	3.63885	0.0340488	0.853603	0.93997	Females_Age3xAge1
chr1_6418361_6419331	-0.00902293	2.31956	0.00426032	0.947958	0.979885	Females_Age3xAge1
chr1_6419382_6420228	0.223925	2.6682	3.73821	0.0531813	0.249118	Females_Age3xAge1
chr1_6423271_6423496	-0.238117	0.895968	1.63244	0.201366	0.484152	Females_Age3xAge1
chr1_6425070_6425646	-0.413151	2.69835	6.3289	0.0118786	0.110806	Females_Age3xAge1
chr1_6453079_6454190	-0.146034	5.72654	4.20622	0.0402759	0.215646	Females_Age3xAge1
chr1_6461794_6462078	0.124286	1.86391	0.601388	0.438049	0.703215	Females_Age3xAge1
chr1_6464685_6465107	-0.234689	1.91383	3.41212	0.0647193	0.274792	Females_Age3xAge1
chr1_6483435_6484098	0.0519735	1.97409	0.169198	0.680826	0.856354	Females_Age3xAge1
chr1_6484779_6485297	0.142729	1.251	0.677781	0.410352	0.682293	Females_Age3xAge1
chr1_6498213_6498510	-0.108145	1.68824	0.613508	0.43347	0.699413	Females_Age3xAge1
chr1_6500202_6501095	0.0182151	2.61619	0.0246059	0.875353	0.949334	Females_Age3xAge1
chr1_6507344_6509286	0.0623609	2.94329	0.206556	0.64948	0.83943	Females_Age3xAge1
chr1_6514494_6515591	-0.034485	2.14034	0.0670416	0.795694	0.913602	Females_Age3xAge1
chr1_6519961_6520951	-0.269431	3.8258	3.82104	0.0506128	0.242998	Females_Age3xAge1
chr1_6525561_6526529	-0.153741	3.0297	1.39319	0.237867	0.524952	Females_Age3xAge1
chr1_6535519_6536134	-0.0316342	2.63072	0.0841581	0.77174	0.90232	Females_Age3xAge1
chr1_6546490_6546940	0.000677456	2.42582	3.50814e-05	0.995274	0.997837	Females_Age3xAge1
chr1_6549948_6551104	-0.0324966	3.09728	0.0831615	0.773058	0.902967	Females_Age3xAge1
chr1_6557167_6557910	0.0450538	2.27715	0.0851047	0.770495	0.901674	Females_Age3xAge1
chr1_6605542_6606014	0.0436413	1.54071	0.0326259	0.856661	0.941266	Females_Age3xAge1
chr1_6614026_6614909	-0.130442	4.51911	2.3389	0.126179	0.383764	Females_Age3xAge1
chr1_6639584_6640593	-0.212249	5.21747	11.0811	0.000872119	0.0248244	Females_Age3xAge1
chr1_6642012_6642319	0.30917	2.38297	5.146	0.0233	0.161253	Females_Age3xAge1
chr1_6651248_6651829	0.0704055	2.03117	0.311921	0.576504	0.796938	Females_Age3xAge1
chr1_6661152_6661596	-0.0180338	3.65141	0.0477941	0.826947	0.92761	Females_Age3xAge1
chr1_6662179_6664106	-0.11933	6.02334	3.82896	0.0503743	0.242663	Females_Age3xAge1
chr1_6673012_6674156	-0.152462	6.3298	5.42081	0.0198982	0.14785	Females_Age3xAge1
chr1_6684791_6685829	-0.0910865	4.4834	1.33371	0.248147	0.536148	Females_Age3xAge1
chr1_6761479_6762335	-0.106938	4.83416	2.47756	0.115482	0.36822	Females_Age3xAge1
chr1_6780181_6780333	-0.376889	1.15774	3.79977	0.0512595	0.244528	Females_Age3xAge1
chr1_6802045_6802474	-0.559833	1.31604	7.38005	0.00659515	0.0798478	Females_Age3xAge1
chr1_6803299_6804323	-0.16032	2.74202	2.62623	0.105111	0.351032	Females_Age3xAge1
chr1_6844399_6845938	-0.13559	7.45323	5.86113	0.0154788	0.129142	Females_Age3xAge1
chr1_7022453_7023306	-0.22314	1.82236	1.36356	0.242921	0.530442	Females_Age3xAge1
chr1_7727460_7728078	0.103663	2.63338	0.725399	0.394379	0.670452	Females_Age3xAge1
chr1_7729511_7730026	0.400087	1.89986	8.19152	0.00420868	0.06198	Females_Age3xAge1
chr1_7740130_7741050	0.119637	2.65688	0.866253	0.351995	0.634322	Females_Age3xAge1
chr1_7764136_7765589	-0.0562348	4.98224	0.384544	0.535181	0.770778	Females_Age3xAge1
chr1_7830726_7831941	-0.120817	4.85553	1.89481	0.168661	0.443493	Females_Age3xAge1
chr1_7843587_7844582	-0.256245	5.90701	11.5141	0.000690708	0.0216049	Females_Age3xAge1
chr1_7962787_7963062	-0.176069	1.7146	1.3572	0.244023	0.531709	Females_Age3xAge1
chr1_7990761_7991662	0.157438	2.45044	0.988074	0.320214	0.606938	Females_Age3xAge1
chr1_8002320_8003006	0.11724	2.64662	0.867149	0.351746	0.634101	Females_Age3xAge1
chr1_8009112_8009436	-0.233565	1.57657	2.01925	0.155316	0.425746	Females_Age3xAge1
chr1_8013750_8014665	-0.0145645	4.51053	0.0276169	0.868013	0.946079	Females_Age3xAge1
chr1_8021178_8022217	-0.131792	6.32742	4.59949	0.0319815	0.191153	Females_Age3xAge1
chr1_8042310_8042763	-0.0892707	2.30842	0.719446	0.396326	0.671775	Females_Age3xAge1
chr1_8064997_8065434	-0.0335915	1.84759	0.0390216	0.843406	0.934741	Females_Age3xAge1
chr1_8085693_8087237	-0.150493	4.41521	2.76185	0.0965366	0.336169	Females_Age3xAge1
chr1_8164697_8164988	-0.21137	1.46904	1.3072	0.252903	0.541058	Females_Age3xAge1
chr1_8166875_8167335	0.0244482	2.02679	0.0265661	0.870525	0.947154	Females_Age3xAge1
chr1_8173234_8173782	0.0499671	1.75504	0.0545077	0.815397	0.922422	Females_Age3xAge1
chr1_8187050_8187736	-0.136182	2.68121	0.840755	0.359181	0.64112	Females_Age3xAge1
chr1_8212641_8213672	-0.545123	4.84394	14.9479	0.000110523	0.00712224	Females_Age3xAge1
chr1_8227297_8227518	0.0157957	0.530967	0.00315599	0.9552	0.9825	Females_Age3xAge1
chr1_8229618_8230319	-0.209041	3.09467	1.90287	0.167758	0.442145	Females_Age3xAge1
chr1_8242261_8243096	-0.127839	3.38694	0.558372	0.454917	0.715915	Females_Age3xAge1
chr1_8264404_8264739	0.00652769	1.17338	0.00117999	0.972597	0.989425	Females_Age3xAge1
chr1_8277188_8278087	0.148836	2.06246	0.868678	0.351322	0.63365	Females_Age3xAge1
chr1_8278820_8279087	-0.0322107	1.6263	0.0304138	0.861555	0.943617	Females_Age3xAge1
chr1_8284798_8285374	0.150044	1.84341	0.691335	0.405711	0.679069	Females_Age3xAge1
chr1_8377780_8378760	0.0753082	3.25504	0.437066	0.508542	0.753506	Females_Age3xAge1
chr1_8409021_8409435	0.0363476	2.14504	0.0726057	0.78758	0.909736	Females_Age3xAge1
chr1_8442851_8443415	-0.0137408	1.76399	0.0099204	0.920661	0.968695	Females_Age3xAge1
chr1_8448171_8448419	0.137562	1.08686	0.499087	0.479901	0.733898	Females_Age3xAge1
chr1_8455482_8455901	-0.188272	2.05386	2.05722	0.151486	0.420478	Females_Age3xAge1
chr1_8469209_8469652	0.0665736	1.77619	0.214461	0.643293	0.835963	Females_Age3xAge1
chr1_8483478_8484903	-0.278651	4.09105	7.8468	0.00509109	0.0689781	Females_Age3xAge1
chr1_8487558_8488296	-0.0422541	3.37173	0.19301	0.660424	0.844781	Females_Age3xAge1
chr1_8498917_8499424	0.0553358	1.91716	0.155026	0.693778	0.863447	Females_Age3xAge1
chr1_8533698_8533911	0.0808872	0.329673	0.106563	0.744091	0.889715	Females_Age3xAge1
chr1_8556123_8557000	-0.0884992	2.22601	0.25987	0.610209	0.817082	Females_Age3xAge1
chr1_8557500_8557821	-0.0347755	1.1924	0.0439549	0.833937	0.930656	Females_Age3xAge1
chr1_8570223_8570756	-0.679848	1.74733	16.7346	4.29893e-05	0.00402436	Females_Age3xAge1
chr1_8585363_8586332	-0.261508	4.90135	10.938	0.000942103	0.0260585	Females_Age3xAge1
chr1_8621269_8621530	-0.0500131	1.48348	0.108505	0.741853	0.888675	Females_Age3xAge1
chr1_8689510_8690135	0.0773342	2.50258	0.374729	0.540438	0.774388	Females_Age3xAge1
chr1_8724147_8724508	-0.0238907	1.56405	0.0282156	0.866603	0.945571	Females_Age3xAge1
chr1_8761182_8761776	-0.264186	4.03745	7.12386	0.00760646	0.0865106	Females_Age3xAge1
chr1_8763104_8763762	0.0314256	3.97365	0.126719	0.721858	0.877942	Females_Age3xAge1
chr1_8772546_8773281	-0.0918287	2.33609	0.653552	0.418846	0.688283	Females_Age3xAge1
chr1_8877209_8878315	-0.211661	5.18965	8.18069	0.00423386	0.0622317	Females_Age3xAge1
chr1_8908914_8909389	-0.0523571	2.19604	0.173016	0.677445	0.854522	Females_Age3xAge1
chr1_8918195_8918533	0.374798	0.961198	2.53914	0.111055	0.3608	Females_Age3xAge1
chr1_8919407_8920036	-0.131433	2.25659	1.19929	0.273463	0.56216	Females_Age3xAge1
chr1_8931148_8931580	0.00544455	1.81287	0.00109041	0.973658	0.989815	Females_Age3xAge1
chr1_8933747_8933912	-0.126971	2.18075	0.621045	0.430659	0.697224	Females_Age3xAge1
chr1_8937924_8939536	-0.173234	6.29696	10.3953	0.00126336	0.0309668	Females_Age3xAge1
chr1_8950059_8950334	-0.0717399	1.0816	0.170869	0.679341	0.855532	Females_Age3xAge1
chr1_8960041_8960251	-0.234256	0.933678	1.04481	0.306706	0.593894	Females_Age3xAge1
chr1_8978062_8978416	-0.311154	1.86217	5.17118	0.0229646	0.159988	Females_Age3xAge1
chr1_8986811_8987767	-0.999315	2.28444	16.914	3.91118e-05	0.00381719	Females_Age3xAge1
chr1_9006620_9006910	-0.353114	1.07566	1.52176	0.217354	0.502167	Females_Age3xAge1
chr1_9030070_9030342	-0.84183	0.733801	12.2505	0.00046514	0.0170183	Females_Age3xAge1
chr1_9030846_9031469	-0.537757	2.64621	15.2602	9.36674e-05	0.00647365	Females_Age3xAge1
chr1_9047876_9048387	-0.0630624	1.96176	0.23964	0.624466	0.825349	Females_Age3xAge1
chr1_9065014_9065576	-0.273223	2.54856	5.06489	0.0244153	0.165278	Females_Age3xAge1
chr1_9071042_9071428	0.0742062	1.08618	0.111773	0.738135	0.886745	Females_Age3xAge1
chr1_9129583_9129981	0.0704341	2.10009	0.25322	0.614817	0.81962	Females_Age3xAge1
chr1_9138150_9138409	-0.0619921	0.93944	0.091757	0.761955	0.897747	Females_Age3xAge1
chr1_9143275_9143747	-0.126828	1.5526	0.655685	0.418087	0.687724	Females_Age3xAge1
chr1_9170761_9171219	-0.140355	2.05699	1.36413	0.242823	0.530388	Females_Age3xAge1
chr1_9182208_9182390	-0.488573	1.22366	6.38398	0.0115155	0.109049	Females_Age3xAge1
chr1_9188347_9189898	-0.0959252	5.1494	1.01	0.314903	0.60195	Females_Age3xAge1
chr1_9202398_9202701	-0.0737577	1.7988	0.287532	0.591807	0.806523	Females_Age3xAge1
chr1_9223791_9224452	0.0532178	2.59935	0.127885	0.720635	0.877453	Females_Age3xAge1
chr1_9241455_9241954	0.163676	1.53946	1.12811	0.288178	0.576677	Females_Age3xAge1
chr1_9242255_9242570	0.191112	0.477493	0.789777	0.374168	0.653714	Females_Age3xAge1
chr1_9256433_9256924	0.00421747	1.88239	0.000849348	0.97675	0.990807	Females_Age3xAge1
chr1_9294290_9295432	-0.0332261	5.53641	0.148017	0.700437	0.866836	Females_Age3xAge1
chr1_9299856_9300176	-0.180092	1.99871	2.39839	0.12146	0.37683	Females_Age3xAge1
chr1_9327211_9327430	-0.071583	1.61304	0.176303	0.674569	0.853039	Females_Age3xAge1
chr1_9335525_9336043	0.310988	2.42131	2.13674	0.143807	0.410527	Females_Age3xAge1
chr1_9352501_9353996	0.0165356	4.01413	0.026128	0.871588	0.947624	Females_Age3xAge1
chr1_9460232_9460884	0.078415	1.58179	0.265132	0.606616	0.814793	Females_Age3xAge1
chr1_9470980_9471353	0.277189	1.68597	2.11131	0.146214	0.413609	Females_Age3xAge1
chr1_9473174_9473866	-0.0485441	1.63528	0.0928246	0.760617	0.897071	Females_Age3xAge1
chr1_9486326_9486813	-0.228652	3.13253	2.38582	0.122441	0.378608	Females_Age3xAge1
chr1_9488625_9489384	-0.148245	5.18788	3.9858	0.0458853	0.231213	Females_Age3xAge1
chr1_9550813_9551365	0.181601	2.1129	1.87591	0.1708	0.44617	Females_Age3xAge1
chr1_9555104_9555726	-0.114078	2.25229	0.649179	0.420406	0.689264	Females_Age3xAge1
chr1_9599090_9600385	-0.213961	5.81841	9.92804	0.0016278	0.0361398	Females_Age3xAge1
chr1_9619723_9620045	-0.912119	1.07249	18.8855	1.38804e-05	0.00207853	Females_Age3xAge1
chr1_9648429_9649619	-0.0909116	5.4356	1.24536	0.26444	0.55285	Females_Age3xAge1
chr1_9653581_9653810	-0.0631523	2.23727	0.228969	0.632289	0.829988	Females_Age3xAge1
chr1_9675580_9676049	-0.239025	1.80631	3.403	0.0650778	0.275577	Females_Age3xAge1
chr1_9686923_9687646	-0.29259	4.44606	12.3214	0.000447787	0.0166045	Females_Age3xAge1
chr1_9689197_9690362	-0.355814	4.36845	13.8731	0.000195578	0.0100445	Females_Age3xAge1
chr1_9704623_9705133	-0.0959469	2.46216	0.42617	0.513874	0.757087	Females_Age3xAge1
chr1_9711596_9712887	-0.261646	4.48676	10.2115	0.00139568	0.0328699	Females_Age3xAge1
chr1_9714389_9714843	-0.226383	2.3321	3.29266	0.0695901	0.285264	Females_Age3xAge1
chr1_9747295_9748066	-0.0734895	2.69792	0.33794	0.561021	0.787355	Females_Age3xAge1
chr1_9749088_9750163	-0.187552	3.92143	3.05941	0.080271	0.307053	Females_Age3xAge1
chr1_9764698_9765177	-0.166243	2.21892	1.7973	0.180039	0.457636	Females_Age3xAge1
chr1_9771778_9772033	-0.27393	1.01121	1.81287	0.178164	0.455444	Females_Age3xAge1
chr1_9775636_9775910	-0.594035	1.95038	13.5402	0.000233512	0.0111366	Females_Age3xAge1
chr1_9777344_9778160	-0.358655	4.79793	12.9961	0.000312149	0.0132733	Females_Age3xAge1
chr1_9781797_9782148	-0.321994	2.32536	7.20957	0.0072516	0.0841627	Females_Age3xAge1
chr1_9784871_9785378	-0.22738	3.05106	5.04305	0.0247249	0.166552	Females_Age3xAge1
chr1_9788647_9789231	-0.75321	3.18023	23.7135	1.11797e-06	0.000467317	Females_Age3xAge1
chr1_9790549_9791138	-0.260367	3.43257	5.44918	0.0195775	0.1464	Females_Age3xAge1
chr1_9844548_9844865	-0.160471	1.48557	1.24723	0.264083	0.55265	Females_Age3xAge1
chr1_9847509_9848175	-0.120074	2.78128	0.873058	0.35011	0.632781	Females_Age3xAge1
chr1_9883456_9884731	-0.135518	4.57443	2.20012	0.138	0.402036	Females_Age3xAge1
chr1_9885606_9885914	-0.196976	1.99882	2.27254	0.131684	0.392134	Females_Age3xAge1
chr1_9910125_9910958	-0.384157	2.51916	8.00735	0.0046588	0.065627	Females_Age3xAge1
chr1_9927360_9928186	-0.13719	2.95783	1.68108	0.194781	0.476718	Females_Age3xAge1
chr1_9934859_9935303	-0.24339	2.21002	4.5168	0.0335636	0.196199	Females_Age3xAge1
chr1_9942133_9942791	-0.30817	1.89265	3.01496	0.0824995	0.311361	Females_Age3xAge1
chr1_9953306_9953516	0.0126554	1.22088	0.00503456	0.943434	0.977856	Females_Age3xAge1
chr1_9960341_9961007	-0.077028	3.56756	0.45195	0.501411	0.748615	Females_Age3xAge1
chr1_9969901_9971250	-0.168413	7.07182	6.41753	0.0112999	0.107901	Females_Age3xAge1
chr1_10002882_10003900	-0.0511621	4.27365	0.415238	0.519323	0.760304	Females_Age3xAge1
chr1_10010381_10011474	-0.14659	3.88679	2.9377	0.0865341	0.31855	Females_Age3xAge1
chr1_10051032_10051494	0.187062	1.30317	1.12982	0.287814	0.576313	Females_Age3xAge1
chr1_10057044_10058113	-0.132854	2.34576	0.907195	0.34086	0.625372	Females_Age3xAge1
chr1_10092551_10093485	-0.184055	5.98276	5.93305	0.0148595	0.126088	Females_Age3xAge1
chr1_10115878_10116316	0.237089	1.25085	1.48572	0.222882	0.508243	Females_Age3xAge1
chr1_10208073_10208470	-0.018329	1.67246	0.0106938	0.917637	0.967791	Females_Age3xAge1
chr1_10268711_10268943	-0.0177184	2.45223	0.0161449	0.898891	0.959788	Females_Age3xAge1
chr1_10269944_10271202	-0.112806	5.60374	2.60538	0.106501	0.353331	Females_Age3xAge1
chr1_10368035_10368350	-0.310047	1.43136	1.80641	0.17894	0.456382	Females_Age3xAge1
chr1_10437468_10437739	0.0219242	1.95939	0.0317771	0.858518	0.942254	Females_Age3xAge1
chr1_10438535_10438807	0.0621481	1.73812	0.164676	0.684887	0.858437	Females_Age3xAge1
chr1_10447988_10448689	0.0836265	2.73932	0.359424	0.548826	0.779811	Females_Age3xAge1
chr1_10458463_10459704	-0.144321	5.96301	7.61897	0.00577576	0.0738558	Females_Age3xAge1
chr1_10460647_10460877	0.132442	1.74004	0.385081	0.534897	0.770615	Females_Age3xAge1
chr1_10475116_10475738	-0.00223551	3.45102	0.000289333	0.986429	0.994713	Females_Age3xAge1
chr1_10489953_10491070	-0.131518	4.82633	2.82751	0.0926621	0.329743	Females_Age3xAge1
chr1_10532197_10532924	-0.333591	4.38052	17.3123	3.1713e-05	0.00338232	Females_Age3xAge1
chr1_10534762_10535422	-0.128521	4.08445	2.1236	0.145045	0.412147	Females_Age3xAge1
chr1_10544600_10544903	0.258703	1.2065	2.00944	0.156323	0.427112	Females_Age3xAge1
chr1_10554675_10555719	-0.233644	3.72691	5.35964	0.020608	0.150836	Females_Age3xAge1
chr1_10558303_10558595	-0.148216	0.215099	0.320777	0.571141	0.793398	Females_Age3xAge1
chr1_10567457_10567831	-0.222077	2.05943	2.40032	0.12131	0.376556	Females_Age3xAge1
chr1_10570719_10571500	-0.123917	3.47691	0.924089	0.336404	0.621397	Females_Age3xAge1
chr1_10585165_10585733	0.265132	2.97179	2.07928	0.149311	0.417767	Females_Age3xAge1
chr1_10698332_10699298	0.0687744	1.91335	0.156291	0.692595	0.862675	Females_Age3xAge1
chr1_10753730_10755314	-0.0850883	5.20006	1.01574	0.31353	0.600724	Females_Age3xAge1
chr1_10816003_10816348	-0.191903	2.01522	1.70797	0.191249	0.472114	Females_Age3xAge1
chr1_10926920_10927587	-0.0435114	2.4706	0.114055	0.735574	0.885399	Females_Age3xAge1
chr1_10964832_10965319	-0.296351	1.67404	3.98785	0.0458294	0.231075	Females_Age3xAge1
chr1_10970048_10970361	-0.0521675	1.36705	0.0710014	0.789884	0.911004	Females_Age3xAge1
chr1_10977920_10978440	-0.155265	2.2328	0.71024	0.399364	0.674377	Females_Age3xAge1
chr1_10992260_10992494	-0.0692811	1.07545	0.123209	0.72558	0.880034	Females_Age3xAge1
chr1_11021019_11021501	0.155026	2.41948	1.93809	0.163876	0.436938	Females_Age3xAge1
chr1_11025105_11026129	-0.116942	3.00652	1.16128	0.2812	0.56943	Females_Age3xAge1
chr1_11072067_11073377	-0.203583	5.54945	9.97036	0.00159081	0.0356385	Females_Age3xAge1
chr1_11097715_11098080	-0.341442	2.69045	10.6653	0.00109166	0.0285011	Females_Age3xAge1
chr1_11119668_11120613	-0.163768	5.38081	4.50562	0.0337837	0.196788	Females_Age3xAge1
chr1_11159367_11160217	-0.201049	3.9021	4.98388	0.0255845	0.169955	Females_Age3xAge1
chr1_11301875_11302116	-0.369223	1.36103	5.53286	0.0186626	0.142725	Females_Age3xAge1
chr1_11322259_11322966	-0.197726	6.07508	11.798	0.000592933	0.0197477	Females_Age3xAge1
chr1_11332768_11333863	-0.128798	4.9139	1.98597	0.158763	0.430291	Females_Age3xAge1
chr1_11340978_11341436	-0.535952	1.77219	12.9086	0.000327068	0.0136497	Females_Age3xAge1
chr1_11395469_11396022	0.191318	2.61151	1.01081	0.31471	0.60181	Females_Age3xAge1
chr1_11538744_11539564	0.122248	2.97088	0.964315	0.326102	0.612066	Females_Age3xAge1
chr1_11582618_11582976	0.375566	1.17758	2.66944	0.102292	0.346209	Females_Age3xAge1
chr1_11702439_11702783	0.104641	2.00916	0.61874	0.431516	0.697968	Females_Age3xAge1
chr1_11710298_11710906	-0.203159	3.42065	2.85362	0.0911682	0.327122	Females_Age3xAge1
chr1_11714332_11715297	-0.151072	3.25685	1.28023	0.257855	0.546533	Females_Age3xAge1
chr1_11723973_11725223	-0.111923	4.21386	1.83693	0.175311	0.45186	Females_Age3xAge1
chr1_11740680_11741871	-0.177582	4.66125	4.18126	0.0408733	0.217358	Females_Age3xAge1
chr1_11751286_11751791	0.0321643	1.07294	0.0244904	0.875644	0.949445	Females_Age3xAge1
chr1_11752835_11753598	-0.0343155	2.23532	0.0358034	0.849922	0.937922	Females_Age3xAge1
chr1_11779241_11780156	-0.201747	4.75184	6.71699	0.00954986	0.0980121	Females_Age3xAge1
chr1_11789983_11790836	-0.086457	3.13619	0.816021	0.366346	0.646575	Females_Age3xAge1
chr1_11795798_11797305	-0.0862348	4.40786	0.906796	0.340966	0.62545	Females_Age3xAge1
chr1_11808977_11809631	-0.245685	2.63074	1.50281	0.220239	0.505128	Females_Age3xAge1
chr1_11844920_11845613	-0.0260503	2.22329	0.0390077	0.843433	0.934741	Females_Age3xAge1
chr1_11850819_11851406	0.0734737	2.97181	0.246644	0.619448	0.822473	Females_Age3xAge1
chr1_11863253_11863795	-0.334516	3.45247	12.862	0.000335315	0.0138627	Females_Age3xAge1
chr1_11865617_11866730	-0.17942	5.89815	7.11373	0.00764958	0.0867844	Females_Age3xAge1
chr1_11874773_11875512	0.267112	2.49507	4.16475	0.0412736	0.218685	Females_Age3xAge1
chr1_11898525_11898990	-0.0296059	2.42787	0.0972637	0.755138	0.894393	Females_Age3xAge1
chr1_11902487_11903255	0.192495	1.83268	1.50992	0.219152	0.503981	Females_Age3xAge1
chr1_11911325_11911750	0.0881644	1.3241	0.223408	0.636456	0.832407	Females_Age3xAge1
chr1_11953971_11954379	-0.0859123	1.73511	0.404096	0.524982	0.764139	Females_Age3xAge1
chr1_11967813_11970242	-0.254906	6.79691	12.414	0.000426128	0.0160217	Females_Age3xAge1
chr1_11985763_11986998	-0.0966507	4.91222	1.70078	0.192186	0.473361	Females_Age3xAge1
chr1_11994282_11995209	-0.16217	3.869	3.11041	0.0777935	0.302154	Females_Age3xAge1
chr1_12012734_12013072	0.298424	1.22415	1.24569	0.264377	0.552791	Females_Age3xAge1
chr1_12020799_12021592	-0.0496514	2.4328	0.110506	0.739569	0.887596	Females_Age3xAge1
chr1_12039860_12040880	-0.200713	5.71427	8.92503	0.00281289	0.0492048	Females_Age3xAge1
chr1_12045826_12046423	-0.024012	2.04562	0.0160338	0.899237	0.959896	Females_Age3xAge1
chr1_12079112_12080096	-0.201384	5.7725	12.613	0.000383069	0.0150751	Females_Age3xAge1
chr1_12100323_12100956	-0.0777902	1.66268	0.190698	0.662336	0.846017	Females_Age3xAge1
chr1_12107053_12107826	0.100187	1.85243	0.385402	0.534726	0.770472	Females_Age3xAge1
chr1_12147900_12148330	-0.200799	1.56498	1.53925	0.21473	0.499311	Females_Age3xAge1
chr1_12148374_12149145	-0.18756	1.99323	1.35565	0.244293	0.531967	Females_Age3xAge1
chr1_12184784_12185615	-0.103076	2.68603	0.859892	0.353769	0.635952	Females_Age3xAge1
chr1_12192858_12193664	-0.213443	3.94826	4.60295	0.0319169	0.190887	Females_Age3xAge1
chr1_12202816_12204198	-0.0176107	4.03937	0.0228471	0.879855	0.951399	Females_Age3xAge1
chr1_12210452_12211133	-0.308443	4.03732	8.92306	0.00281593	0.0492422	Females_Age3xAge1
chr1_12213159_12213778	-0.087049	4.36758	0.518895	0.471313	0.727827	Females_Age3xAge1
chr1_12221617_12222494	-0.0734824	4.15282	0.635055	0.425507	0.693414	Females_Age3xAge1
chr1_12226799_12227985	-0.15955	4.21534	3.36848	0.0664549	0.278158	Females_Age3xAge1
chr1_12233634_12234148	-0.237418	4.50346	4.1272	0.0421991	0.221114	Females_Age3xAge1
chr1_12237831_12238586	-0.354263	4.23752	9.38258	0.00219057	0.0426053	Females_Age3xAge1
chr1_12239068_12239581	-0.434656	3.57009	9.61672	0.00192814	0.0397355	Females_Age3xAge1
chr1_12240389_12240656	-0.145579	2.60203	0.824937	0.363741	0.64467	Females_Age3xAge1
chr1_12244073_12244881	-0.279675	4.34564	5.97911	0.0144763	0.124143	Females_Age3xAge1
chr1_12256574_12257126	-0.0281686	2.8086	0.0362273	0.849047	0.937579	Females_Age3xAge1
chr1_12261593_12262122	0.182745	1.75442	1.00671	0.315691	0.602633	Females_Age3xAge1
chr1_12268792_12269625	-0.0976896	3.13462	0.962769	0.32649	0.612397	Females_Age3xAge1
chr1_12270447_12271099	-0.079222	3.01267	0.386762	0.534006	0.769936	Females_Age3xAge1
chr1_12289772_12290915	-0.14706	4.39152	2.88026	0.0896717	0.324493	Females_Age3xAge1
chr1_12404621_12405121	0.0223418	1.59978	0.0200713	0.887338	0.954748	Females_Age3xAge1
chr1_12405535_12405798	0.132808	0.847401	0.609497	0.434977	0.700628	Females_Age3xAge1
chr1_12436624_12437193	0.199926	1.99556	1.80126	0.17956	0.457055	Females_Age3xAge1
chr1_12446330_12446535	-0.197324	0.958255	0.782228	0.376461	0.655699	Females_Age3xAge1
chr1_12494388_12494598	-0.28286	1.12698	2.40145	0.121223	0.37648	Females_Age3xAge1
chr1_12495763_12496065	0.0562883	1.23172	0.079109	0.778509	0.905859	Females_Age3xAge1
chr1_12498563_12498872	-0.445322	1.77658	7.8417	0.00510546	0.0690806	Females_Age3xAge1
chr1_12509486_12509970	-0.689011	2.61468	23.2891	1.39386e-06	0.000539375	Females_Age3xAge1
chr1_12532933_12533681	-0.236212	2.48585	3.14573	0.0761258	0.298751	Females_Age3xAge1
chr1_12570484_12571289	-0.407243	3.97354	14.1	0.000173346	0.0094135	Females_Age3xAge1
chr1_12655188_12655436	-0.0658164	1.00129	0.108258	0.742137	0.888847	Females_Age3xAge1
chr1_12655585_12656809	0.0870961	3.77049	0.41433	0.51978	0.760488	Females_Age3xAge1
chr1_12661961_12662343	0.0872954	2.17588	0.0669198	0.795875	0.913685	Females_Age3xAge1
chr1_12664157_12664772	-0.245935	3.94831	6.51139	0.0107186	0.104704	Females_Age3xAge1
chr1_12677946_12678955	-0.307746	3.27309	7.86224	0.00504778	0.0687045	Females_Age3xAge1
chr1_12679012_12679274	-0.230383	1.20069	1.72569	0.188962	0.469028	Females_Age3xAge1
chr1_12679384_12680615	-0.133201	3.36682	2.03593	0.153621	0.42346	Females_Age3xAge1
chr1_12691018_12691640	0.256688	1.68339	2.88143	0.0896063	0.324406	Females_Age3xAge1
chr1_12890838_12891183	-0.00740699	0.425885	0.000879897	0.976336	0.990628	Females_Age3xAge1
chr1_12944709_12945149	0.389911	0.709216	3.04051	0.0812104	0.308664	Females_Age3xAge1
chr1_13920128_13920646	0.0530207	1.94635	0.0851878	0.770386	0.901627	Females_Age3xAge1
chr1_13949764_13950157	0.247947	1.23986	1.40687	0.235577	0.522632	Females_Age3xAge1
chr1_13969221_13969725	0.174414	1.70187	1.1647	0.280492	0.568819	Females_Age3xAge1
chr1_13992086_13992613	-0.0892982	2.57786	0.567956	0.451072	0.713168	Females_Age3xAge1
chr1_13994253_13994668	0.158403	1.49108	0.519681	0.470978	0.72765	Females_Age3xAge1
chr1_14026245_14028015	-0.105173	4.58818	1.52951	0.216186	0.501009	Females_Age3xAge1
chr1_14029150_14029759	-0.0562824	3.14421	0.0975672	0.754769	0.894302	Females_Age3xAge1
chr1_14040077_14040416	-0.223426	0.860757	0.808054	0.368696	0.648656	Females_Age3xAge1
chr1_14050117_14050670	0.155341	2.50971	1.13882	0.285902	0.574353	Females_Age3xAge1
chr1_14056932_14057910	-0.32805	4.91342	9.9237	0.00163164	0.0361817	Females_Age3xAge1
chr1_14075307_14076495	-0.0842777	5.8451	1.86126	0.172479	0.448315	Females_Age3xAge1
chr1_14108678_14108994	-0.183004	0.901165	1.00685	0.315659	0.602602	Females_Age3xAge1
chr1_14287035_14287413	0.0684384	1.24093	0.133045	0.715296	0.874385	Females_Age3xAge1
chr1_15250335_15251476	0.00235833	2.58198	0.000295898	0.986276	0.994642	Females_Age3xAge1
chr1_15295619_15295890	-0.0241616	1.2485	0.0159275	0.89957	0.959923	Females_Age3xAge1
chr1_15392272_15392991	0.241489	2.91934	1.404	0.236055	0.523111	Females_Age3xAge1
chr1_15406819_15407200	0.379429	1.6086	2.52061	0.112367	0.362875	Females_Age3xAge1
chr1_15426668_15427167	0.360316	1.65136	5.00952	0.0252082	0.168343	Females_Age3xAge1
chr1_15455100_15455263	-0.0941247	2.18623	0.608638	0.435301	0.700881	Females_Age3xAge1
chr1_15478938_15479669	0.20677	1.70003	1.84323	0.174573	0.450894	Females_Age3xAge1
chr1_15480107_15481070	0.14315	2.07362	0.817998	0.365766	0.646095	Females_Age3xAge1
chr1_15558118_15558520	-0.308762	2.08991	3.63684	0.0565141	0.25701	Females_Age3xAge1
chr1_15572545_15572905	-0.229998	1.76965	1.62689	0.202134	0.484899	Females_Age3xAge1
chr1_15573596_15574073	0.139233	1.5573	0.461908	0.496734	0.745289	Females_Age3xAge1
chr1_15575549_15575918	-0.0282934	1.457	0.0220928	0.881841	0.952267	Females_Age3xAge1
chr1_15587341_15588313	0.135369	3.07849	0.808774	0.368483	0.648414	Females_Age3xAge1
chr1_15649935_15650458	0.00745951	2.36835	0.00416781	0.948525	0.98015	Females_Age3xAge1
chr1_15666988_15667169	-0.11007	0.724236	0.274614	0.600253	0.811189	Females_Age3xAge1
chr1_15672318_15672876	0.182899	3.32097	2.94518	0.0861341	0.317947	Females_Age3xAge1
chr1_15679068_15679349	0.154277	0.932222	0.704117	0.401404	0.675854	Females_Age3xAge1
chr1_15710785_15711300	0.238844	1.78468	2.19407	0.138543	0.402835	Females_Age3xAge1
chr1_15712511_15713183	0.0604509	1.74796	0.132658	0.715692	0.874787	Females_Age3xAge1
chr1_15735681_15736963	-0.147586	5.07199	2.62121	0.105444	0.351527	Females_Age3xAge1
chr1_15738104_15738900	0.00865157	4.06213	0.00825781	0.927594	0.97153	Females_Age3xAge1
chr1_15742539_15743008	-0.0694077	3.35706	0.23561	0.627395	0.827189	Females_Age3xAge1
chr1_15743676_15744508	-0.0603598	2.79492	0.191674	0.661527	0.845707	Females_Age3xAge1
chr1_15756318_15756537	0.144865	1.27737	0.561373	0.453708	0.71492	Females_Age3xAge1
chr1_15757464_15758041	-0.0647938	2.53199	0.331648	0.56469	0.789711	Females_Age3xAge1
chr1_15761151_15761663	0.205429	2.3058	2.11272	0.146079	0.413372	Females_Age3xAge1
chr1_15850312_15851859	-0.193634	7.0013	4.3927	0.0360931	0.203688	Females_Age3xAge1
chr1_15852974_15853595	-0.249004	6.08452	20.9026	4.83236e-06	0.00114529	Females_Age3xAge1
chr1_15905522_15906148	-0.734606	2.34007	20.0868	7.40063e-06	0.00142836	Females_Age3xAge1
chr1_15910994_15911765	-0.297774	2.81979	6.54357	0.0105264	0.103577	Females_Age3xAge1
chr1_15929703_15930561	-0.25912	4.4034	11.3886	0.000738961	0.0224844	Females_Age3xAge1
chr1_15943393_15944565	-0.196517	5.37825	7.47287	0.00626358	0.0774368	Females_Age3xAge1
chr1_16008512_16009077	-0.0427002	2.44541	0.122117	0.72675	0.88076	Females_Age3xAge1
chr1_16010453_16011639	-0.0786147	3.97807	0.809959	0.368132	0.648191	Females_Age3xAge1
chr1_16023302_16024034	-0.327091	3.14478	10.0123	0.00155497	0.0351814	Females_Age3xAge1
chr1_16067829_16068275	0.0613944	1.84073	0.15679	0.692129	0.862382	Females_Age3xAge1
chr1_16085259_16085870	-0.00412	1.23585	0.000514947	0.981896	0.992793	Females_Age3xAge1
chr1_16118502_16118900	0.192646	1.98996	2.53618	0.111264	0.361012	Females_Age3xAge1
chr1_16142003_16142313	-0.197859	1.76954	1.95922	0.161597	0.434163	Females_Age3xAge1
chr1_16156249_16156691	0.0402678	1.96502	0.0675154	0.794989	0.913234	Females_Age3xAge1
chr1_16160773_16162826	-0.288199	6.29989	21.8632	2.92802e-06	0.000841451	Females_Age3xAge1
chr1_16163397_16164062	-0.0669641	4.30608	0.366357	0.544997	0.777131	Females_Age3xAge1
chr1_16173661_16175332	-0.158916	5.84401	5.14016	0.0233784	0.161619	Females_Age3xAge1
chr1_16212659_16213278	-0.0416389	2.814	0.118261	0.730928	0.882825	Females_Age3xAge1
chr1_16275962_16276627	-0.0731693	3.83087	0.281586	0.595664	0.808734	Females_Age3xAge1
chr1_16292429_16293078	-0.0989586	2.43697	0.470829	0.492606	0.742662	Females_Age3xAge1
chr1_16301969_16302888	-0.169153	4.2116	3.82935	0.0503624	0.242663	Females_Age3xAge1
chr1_16339301_16339986	0.0121608	1.92369	0.00678495	0.934352	0.973923	Females_Age3xAge1
chr1_16359372_16359618	0.284787	1.84522	3.32792	0.068113	0.28227	Females_Age3xAge1
chr1_16375067_16375413	-0.0416768	1.03717	0.0443992	0.833113	0.930177	Females_Age3xAge1
chr1_16382351_16382975	0.0106078	2.99361	0.00867871	0.925777	0.970785	Females_Age3xAge1
chr1_16399756_16400417	-0.145201	2.10368	0.93241	0.334237	0.619574	Females_Age3xAge1
chr1_16405359_16405990	-0.0296127	2.8824	0.0808939	0.77609	0.904815	Females_Age3xAge1
chr1_16408973_16409204	0.0413	1.23246	0.0609329	0.805027	0.917913	Females_Age3xAge1
chr1_16449409_16449840	0.448097	1.90859	4.61575	0.0316796	0.190192	Females_Age3xAge1
chr1_16450319_16450561	0.303245	0.90191	1.52823	0.216378	0.501145	Females_Age3xAge1
chr1_16482108_16482630	-0.296415	1.37575	3.39692	0.0653181	0.27606	Females_Age3xAge1
chr1_16484589_16485066	-0.438489	1.99001	7.89622	0.00495382	0.0678985	Females_Age3xAge1
chr1_16488666_16489137	-0.339559	1.98755	4.21495	0.0400692	0.215057	Females_Age3xAge1
chr1_16494193_16494700	-0.223787	2.22647	2.47518	0.115657	0.36834	Females_Age3xAge1
chr1_16499567_16500181	0.143153	2.37801	0.93646	0.33319	0.618633	Females_Age3xAge1
chr1_16514222_16514651	-0.288188	2.04923	4.53776	0.0331549	0.194881	Females_Age3xAge1
chr1_16532793_16533880	-0.277081	5.8899	18.4468	1.74712e-05	0.00235868	Females_Age3xAge1
chr1_16543603_16544333	-0.191171	4.75904	5.21391	0.0224069	0.158061	Females_Age3xAge1
chr1_16562744_16563978	-0.236167	4.54097	7.58572	0.00588325	0.0746189	Females_Age3xAge1
chr1_16570663_16571270	-0.0216008	2.38384	0.0387335	0.843978	0.934938	Females_Age3xAge1
chr1_16620022_16620448	0.11221	1.653	0.403826	0.52512	0.764221	Females_Age3xAge1
chr1_16678489_16679395	-0.205505	4.92051	8.09637	0.00443539	0.0638492	Females_Age3xAge1
chr1_16693363_16694449	-0.292513	6.13812	23.959	9.84115e-07	0.000434606	Females_Age3xAge1
chr1_16713740_16714104	-0.000946471	1.16131	2.99431e-05	0.995634	0.998047	Females_Age3xAge1
chr1_16747141_16747964	-0.199821	2.98047	2.28293	0.130804	0.390853	Females_Age3xAge1
chr1_16766768_16767994	-0.321401	4.48977	16.6811	4.42203e-05	0.00412971	Females_Age3xAge1
chr1_16825130_16826374	-0.168478	4.18866	3.15168	0.0758489	0.298278	Females_Age3xAge1
chr1_16857942_16858693	0.105099	1.72664	0.344817	0.557062	0.784955	Females_Age3xAge1
chr1_16860703_16862684	0.0630409	3.39728	0.31434	0.575029	0.796052	Females_Age3xAge1
chr1_16866864_16867457	0.0879163	2.67086	0.0849141	0.770745	0.901839	Females_Age3xAge1
chr1_16890975_16892222	0.382197	3.47533	3.70105	0.0543783	0.251759	Females_Age3xAge1
chr1_16892359_16893904	0.346596	4.11313	2.8245	0.092836	0.329968	Females_Age3xAge1
chr1_16907077_16907430	0.125493	0.877052	0.377047	0.539188	0.773656	Females_Age3xAge1
chr1_16907831_16908414	0.305541	1.26453	2.32626	0.127207	0.385327	Females_Age3xAge1
chr1_16918215_16919858	0.00920748	3.18447	0.00512944	0.942904	0.977705	Females_Age3xAge1
chr1_16928822_16929737	0.281256	2.32482	2.89072	0.0890913	0.323576	Females_Age3xAge1
chr1_16939343_16940604	-0.15212	4.93078	2.57124	0.108822	0.357279	Females_Age3xAge1
chr1_16947453_16947976	0.125193	2.99672	0.71991	0.396173	0.671655	Females_Age3xAge1
chr1_16950305_16951099	0.247167	2.6036	2.07523	0.149707	0.418308	Females_Age3xAge1
chr1_16951514_16951760	-0.115427	2.25285	0.645218	0.421828	0.690722	Females_Age3xAge1
chr1_16957612_16958289	0.0386297	2.15662	0.0370004	0.847464	0.936705	Females_Age3xAge1
chr1_16970631_16971776	-0.261324	5.79242	6.48034	0.0109074	0.105834	Females_Age3xAge1
chr1_16974231_16974689	-0.234918	2.11552	2.03688	0.153524	0.423328	Females_Age3xAge1
chr1_17001338_17001948	0.0736196	1.83643	0.217647	0.640839	0.834717	Females_Age3xAge1
chr1_17019022_17020264	0.255755	2.79648	3.27186	0.0704777	0.287096	Females_Age3xAge1
chr1_17026471_17027955	-0.0453192	3.76765	0.0889454	0.765522	0.899252	Females_Age3xAge1
chr1_17033731_17034704	0.189471	3.35667	1.84872	0.173932	0.450071	Females_Age3xAge1
chr1_17036203_17036676	0.0301496	3.28567	0.0486319	0.825461	0.926929	Females_Age3xAge1
chr1_17051850_17052373	0.274415	1.59968	1.79927	0.179801	0.457325	Females_Age3xAge1
chr1_17053797_17054702	0.215806	2.69557	2.10831	0.146501	0.413882	Females_Age3xAge1
chr1_17056141_17056741	0.00670975	1.61114	0.000903552	0.97602	0.990542	Females_Age3xAge1
chr1_17058851_17059667	0.139541	1.71008	0.67127	0.412609	0.684015	Females_Age3xAge1
chr1_17076978_17077274	0.474231	0.92979	4.80481	0.0283804	0.179766	Females_Age3xAge1
chr1_17081345_17082408	0.159048	1.91342	0.540389	0.462272	0.721375	Females_Age3xAge1
chr1_17084042_17084675	0.0873223	1.68911	0.220226	0.638868	0.833738	Females_Age3xAge1
chr1_17085531_17085961	0.0746409	0.7905	0.111674	0.738246	0.886802	Females_Age3xAge1
chr1_17087042_17088421	0.376421	2.64512	5.36644	0.0205278	0.150525	Females_Age3xAge1
chr1_17193606_17193867	0.010153	0.700114	0.00167112	0.967392	0.987367	Females_Age3xAge1
chr1_17198788_17200539	0.109823	3.40877	0.763133	0.38235	0.660635	Females_Age3xAge1
chr1_17203880_17204487	0.161905	1.11999	0.634197	0.42582	0.693624	Females_Age3xAge1
chr1_17215431_17216340	-0.0750084	3.07037	0.208409	0.648017	0.838725	Females_Age3xAge1
chr1_17221946_17223333	-0.247538	6.44869	5.09126	0.0240467	0.164105	Females_Age3xAge1
chr1_17230457_17232147	-0.120916	6.81701	1.06042	0.30312	0.59046	Females_Age3xAge1
chr1_17240042_17241184	-0.0881683	5.80481	0.382674	0.536175	0.771618	Females_Age3xAge1
chr1_17248020_17248594	-0.041174	1.84128	0.0389309	0.843586	0.934745	Females_Age3xAge1
chr1_17256044_17257013	0.502751	1.79218	6.64994	0.0099159	0.100193	Females_Age3xAge1
chr1_17278112_17278470	-0.0958305	2.8103	0.60671	0.436029	0.701356	Females_Age3xAge1
chr1_17287113_17287748	0.00663478	2.71798	0.00342449	0.953335	0.981855	Females_Age3xAge1
chr1_17337901_17338849	-0.248433	4.04284	5.87657	0.0153437	0.128508	Females_Age3xAge1
chr1_17371746_17371986	-0.00468846	1.48291	0.000825072	0.977085	0.990932	Females_Age3xAge1
chr1_17380300_17381121	-0.233528	5.73694	14.0975	0.000173579	0.00941576	Females_Age3xAge1
chr1_17386085_17386591	0.200889	2.16944	2.51776	0.11257	0.363221	Females_Age3xAge1
chr1_17392960_17393783	-0.0574079	2.32428	0.168383	0.681553	0.856772	Females_Age3xAge1
chr1_17445655_17446699	0.0513048	3.18623	0.235409	0.627542	0.827273	Females_Age3xAge1
chr1_17452213_17452707	-0.158644	2.25077	1.45547	0.227653	0.513978	Females_Age3xAge1
chr1_17454893_17455408	-0.0426344	2.32165	0.0763552	0.782299	0.907337	Females_Age3xAge1
chr1_17467771_17468652	0.066952	2.84098	0.0994028	0.752548	0.893255	Females_Age3xAge1
chr1_17508333_17508612	0.298016	0.990263	2.60416	0.106584	0.35349	Females_Age3xAge1
chr1_17533567_17534718	-0.1934	2.78416	2.70587	0.0999797	0.342258	Females_Age3xAge1
chr1_17539272_17539690	-0.430927	1.66294	7.12098	0.0076187	0.0865849	Females_Age3xAge1
chr1_17563486_17563880	0.0315579	2.19524	0.0527015	0.818427	0.923912	Females_Age3xAge1
chr1_17608325_17608972	0.104717	2.92743	0.60819	0.43547	0.700924	Females_Age3xAge1
chr1_17630737_17631224	0.0319586	1.55754	0.0319225	0.858198	0.942107	Females_Age3xAge1
chr1_17634493_17635340	-0.0465333	2.76128	0.125404	0.723246	0.878787	Females_Age3xAge1
chr1_17691839_17692226	0.257073	1.48031	2.18854	0.139041	0.403634	Females_Age3xAge1
chr1_17724902_17725068	0.0919561	1.08629	0.219926	0.639096	0.833869	Females_Age3xAge1
chr1_17732479_17733054	-0.197335	2.22025	2.64926	0.103598	0.34855	Females_Age3xAge1
chr1_17746280_17746679	-0.193528	1.86245	1.59346	0.206833	0.490292	Females_Age3xAge1
chr1_17757947_17758849	0.0402119	3.70498	0.0818719	0.774777	0.904018	Females_Age3xAge1
chr1_17763943_17765344	-0.17683	4.53023	3.77362	0.0520668	0.246497	Females_Age3xAge1
chr1_17766007_17766588	-0.191669	3.73962	3.13615	0.0765744	0.299551	Females_Age3xAge1
chr1_17862853_17863301	-0.143438	1.83618	0.721383	0.395691	0.671354	Females_Age3xAge1
chr1_17866065_17866576	0.00277278	1.18746	0.000191507	0.988959	0.995532	Females_Age3xAge1
chr1_17896282_17896524	0.217832	0.561246	1.13283	0.287172	0.575618	Females_Age3xAge1
chr1_17929638_17930259	0.165626	2.18522	0.911804	0.339636	0.624354	Females_Age3xAge1
chr1_17944632_17945132	0.21685	1.57551	1.92311	0.165514	0.439177	Females_Age3xAge1
chr1_17956447_17957094	0.0762056	3.92754	0.378152	0.538594	0.77324	Females_Age3xAge1
chr1_17962049_17962700	-0.018853	3.74533	0.0199211	0.887758	0.954897	Females_Age3xAge1
chr1_17966957_17967201	0.084586	1.31577	0.19269	0.660687	0.844993	Females_Age3xAge1
chr1_17985429_17985625	0.14164	0.892651	0.479106	0.488827	0.740046	Females_Age3xAge1
chr1_18285167_18285466	-0.34313	0.462481	1.57359	0.209687	0.493455	Females_Age3xAge1
chr1_18487011_18487376	0.185422	1.889	1.23732	0.265989	0.554233	Females_Age3xAge1
chr1_18748736_18749195	0.243994	0.893917	1.09821	0.294659	0.582856	Females_Age3xAge1
chr1_19154786_19155003	0.276955	0.732351	1.30891	0.252592	0.540748	Females_Age3xAge1
chr1_19201712_19202061	0.214636	1.48437	1.99568	0.157748	0.429105	Females_Age3xAge1
chr1_19210603_19211017	-0.147794	1.90067	1.33232	0.248392	0.536266	Females_Age3xAge1
chr1_19228845_19229739	-0.207414	5.63315	11.9513	0.000546101	0.0187373	Females_Age3xAge1
chr1_19233569_19233912	0.00980793	2.55229	0.00778435	0.929695	0.972314	Females_Age3xAge1
chr1_19234386_19234791	0.129693	1.93245	0.864475	0.352489	0.634804	Females_Age3xAge1
chr1_19239532_19239996	-0.0465359	2.29319	0.157785	0.691204	0.861934	Females_Age3xAge1
chr1_19252905_19254430	-0.138379	4.30887	2.50799	0.11327	0.364436	Females_Age3xAge1
chr1_19274830_19275363	-0.164766	2.7333	1.35623	0.244193	0.531901	Females_Age3xAge1
chr1_19278060_19278892	-0.255763	4.03746	5.98738	0.0144086	0.123807	Females_Age3xAge1
chr1_19282012_19283809	-0.144973	6.03548	4.39502	0.036044	0.203456	Females_Age3xAge1
chr1_19337509_19337958	-0.19128	1.88653	1.46888	0.225522	0.511391	Females_Age3xAge1
chr1_19400873_19401731	-0.647252	3.35533	19.6079	9.50736e-06	0.00167435	Females_Age3xAge1
chr1_19407857_19408491	-0.07887	2.18605	0.298252	0.58498	0.801894	Females_Age3xAge1
chr1_19450518_19450897	0.275894	1.22698	2.5693	0.108956	0.357412	Females_Age3xAge1
chr1_19536117_19537346	-0.278003	5.25077	14.009	0.000181937	0.00967177	Females_Age3xAge1
chr1_19567831_19568163	-0.119893	2.25902	0.985473	0.320851	0.607419	Females_Age3xAge1
chr1_19577795_19578643	-0.195236	4.6266	7.45983	0.00630909	0.0776633	Females_Age3xAge1
chr1_19614952_19615635	-0.0299667	2.35547	0.0615043	0.804134	0.917493	Females_Age3xAge1
chr1_19638195_19639320	-0.070216	5.16679	0.636437	0.425004	0.69305	Females_Age3xAge1
chr1_19652145_19652633	0.110429	1.06991	0.250803	0.61651	0.820659	Females_Age3xAge1
chr1_19668039_19668409	-0.187352	2.29495	2.5697	0.108928	0.357395	Females_Age3xAge1
chr1_19717338_19718262	-0.249065	3.5555	5.5675	0.0182969	0.14127	Females_Age3xAge1
chr1_19775444_19775821	0.0210334	1.25697	0.0180399	0.893155	0.957344	Females_Age3xAge1
chr1_19789523_19790249	-0.470172	3.73237	12.3092	0.00045073	0.0166582	Females_Age3xAge1
chr1_19794934_19795493	-0.102691	3.16886	0.688044	0.40683	0.679837	Females_Age3xAge1
chr1_19795756_19796286	-0.0389387	2.47885	0.12762	0.720913	0.877573	Females_Age3xAge1
chr1_19803043_19805132	-0.170765	4.35212	5.01744	0.0250933	0.167997	Females_Age3xAge1
chr1_19811479_19812816	-0.150375	5.89727	4.30922	0.0379064	0.208605	Females_Age3xAge1
chr1_19831597_19832666	-0.0443303	3.47331	0.133174	0.715164	0.874319	Females_Age3xAge1
chr1_19835301_19835733	-0.100682	2.50788	0.490657	0.483634	0.736595	Females_Age3xAge1
chr1_19923060_19924303	-0.353173	5.30347	15.1685	9.83293e-05	0.00662828	Females_Age3xAge1
chr1_19926797_19927009	-0.715207	1.74123	10.447	0.00122852	0.0304469	Females_Age3xAge1
chr1_19970275_19971629	-0.115372	3.38933	0.622767	0.430021	0.696767	Females_Age3xAge1
chr1_19980112_19980502	-0.135157	2.34536	1.13555	0.286594	0.575065	Females_Age3xAge1
chr1_19986255_19986722	-0.165213	2.68369	2.21438	0.13673	0.400082	Females_Age3xAge1
chr1_19990964_19991791	-0.0404664	1.64872	0.0502475	0.822633	0.925696	Females_Age3xAge1
chr1_20014378_20015345	-0.254632	3.40208	0.825741	0.363507	0.644504	Females_Age3xAge1
chr1_20042096_20042508	-0.0822187	2.92851	0.577133	0.447438	0.710501	Females_Age3xAge1
chr1_20125881_20127135	-0.228173	3.82165	4.56836	0.0325678	0.193004	Females_Age3xAge1
chr1_20208537_20209474	-0.224433	5.19092	12.4844	0.000410357	0.0156776	Females_Age3xAge1
chr1_20385098_20385301	-0.0748971	1.18518	0.134914	0.71339	0.873468	Females_Age3xAge1
chr1_20386500_20386722	0.387661	1.08159	3.69317	0.0546358	0.252301	Females_Age3xAge1
chr1_20407449_20407758	0.166978	0.945139	0.902141	0.342208	0.626457	Females_Age3xAge1
chr1_20478575_20479244	0.0125255	2.78008	0.0105523	0.918182	0.968068	Females_Age3xAge1
chr1_20479703_20480635	0.241057	1.93661	2.05197	0.15201	0.421399	Females_Age3xAge1
chr1_20498011_20498302	0.473771	1.19362	7.21298	0.00723782	0.0840777	Females_Age3xAge1
chr1_20511746_20513091	-0.129657	3.25692	1.41111	0.234871	0.52185	Females_Age3xAge1
chr1_20539275_20539758	-0.195904	1.5779	1.55623	0.212218	0.496363	Females_Age3xAge1
chr1_20575399_20575905	-0.271279	1.74766	2.22025	0.136211	0.39922	Females_Age3xAge1
chr1_20649504_20649978	-0.0174981	1.62693	0.00988038	0.920821	0.968724	Females_Age3xAge1
chr1_20669746_20670096	-0.369503	0.689421	2.99029	0.083765	0.313796	Females_Age3xAge1
chr1_20811831_20813367	0.0737672	2.87517	0.241627	0.623034	0.824579	Females_Age3xAge1
chr1_20820229_20820884	-0.0387752	2.67267	0.143181	0.705139	0.869408	Females_Age3xAge1
chr1_20834058_20834942	-0.230797	3.86128	6.6697	0.00980657	0.0995241	Females_Age3xAge1
chr1_20901765_20902034	0.148042	1.846	0.772931	0.379312	0.658015	Females_Age3xAge1
chr1_20915171_20917270	0.0512336	4.26616	0.185478	0.666707	0.848397	Females_Age3xAge1
chr1_20959718_20961135	-0.161611	4.56052	3.33013	0.0680215	0.282011	Females_Age3xAge1
chr1_20987566_20988466	-0.17957	5.72908	10.0642	0.00151177	0.0346238	Females_Age3xAge1
chr1_21022869_21023750	0.00677676	3.79416	0.0060074	0.93822	0.975602	Females_Age3xAge1
chr1_21043965_21044805	0.00892587	3.2088	0.0063441	0.936516	0.974918	Females_Age3xAge1
chr1_21058035_21060132	-0.112199	4.13286	1.56111	0.211503	0.4956	Females_Age3xAge1
chr1_21112625_21114229	-0.190654	6.20714	7.55099	0.0059977	0.0754146	Females_Age3xAge1
chr1_21178285_21178676	-0.261155	0.866145	0.866906	0.351813	0.634112	Females_Age3xAge1
chr1_21259128_21259461	0.513612	1.23651	6.47987	0.0109103	0.105843	Females_Age3xAge1
chr1_21291279_21291626	0.123066	1.10566	0.507935	0.476034	0.731243	Females_Age3xAge1
chr1_21348798_21349354	0.0925385	2.23802	0.511234	0.474605	0.730151	Females_Age3xAge1
chr1_21417448_21417808	-0.100757	1.64366	0.328977	0.566262	0.79058	Females_Age3xAge1
chr1_21501938_21502247	-0.10872	2.22759	0.787605	0.374825	0.654444	Females_Age3xAge1
chr1_21502475_21503895	-0.19475	5.5592	9.80647	0.00173899	0.037571	Females_Age3xAge1
chr1_21510650_21511068	-0.0445174	1.54677	0.0796695	0.777746	0.905615	Females_Age3xAge1
chr1_21558589_21558871	-0.0975004	1.17645	0.308762	0.578441	0.798245	Females_Age3xAge1
chr1_21581791_21582142	-0.0246051	2.38505	0.0389214	0.843605	0.934751	Females_Age3xAge1
chr1_21588190_21588855	-0.167131	2.4509	1.18711	0.275913	0.564929	Females_Age3xAge1
chr1_21596669_21597043	0.0564672	2.01164	0.180944	0.670563	0.850865	Females_Age3xAge1
chr1_21606550_21606784	-0.088059	1.06411	0.294276	0.587493	0.803288	Females_Age3xAge1
chr1_21611412_21611623	-0.134044	1.19224	0.519433	0.471083	0.727675	Females_Age3xAge1
chr1_21616401_21617080	-0.104842	3.03169	0.736822	0.390681	0.667447	Females_Age3xAge1
chr1_21620133_21621713	-0.316413	5.89418	14.4124	0.000146832	0.00849098	Females_Age3xAge1
chr1_21633897_21634353	0.054574	1.03327	0.0821519	0.774402	0.903729	Females_Age3xAge1
chr1_21643768_21644126	0.0501341	1.517	0.0705607	0.790522	0.911207	Females_Age3xAge1
chr1_21650847_21652071	-0.248135	3.64514	6.17586	0.0129505	0.116517	Females_Age3xAge1
chr1_21660550_21661401	-0.166201	5.10466	4.98947	0.025502	0.169635	Females_Age3xAge1
chr1_21664337_21665070	-0.136985	3.68199	0.817862	0.365806	0.646133	Females_Age3xAge1
chr1_21671445_21672513	-0.184295	4.60521	4.78287	0.0287442	0.180789	Females_Age3xAge1
chr1_21694945_21695352	0.0229439	1.57605	0.0243692	0.875949	0.949513	Females_Age3xAge1
chr1_21766282_21767198	-0.234235	3.58624	1.85646	0.173034	0.448907	Females_Age3xAge1
chr1_21780565_21780932	-0.141321	0.765232	0.67385	0.411713	0.683273	Females_Age3xAge1
chr1_21835481_21836150	-0.0617516	1.9552	0.148915	0.699575	0.866468	Females_Age3xAge1
chr1_21934319_21934604	0.225915	1.24332	1.09742	0.294834	0.582899	Females_Age3xAge1
chr1_21948806_21949240	0.0394773	1.01875	0.0454971	0.831093	0.929225	Females_Age3xAge1
chr1_21978163_21978717	-0.293483	1.56102	2.77511	0.0957401	0.334692	Females_Age3xAge1
chr1_21985674_21986091	-0.216263	2.97349	2.55225	0.110137	0.359216	Females_Age3xAge1
chr1_21990591_21990845	0.354463	0.578021	3.04987	0.0807436	0.307792	Females_Age3xAge1
chr1_21995396_21996651	-0.0773499	2.80528	0.506914	0.476478	0.731524	Females_Age3xAge1
chr1_22087564_22087841	0.328478	0.682788	2.24556	0.133999	0.395796	Females_Age3xAge1
chr1_22091133_22091430	0.00638485	1.59263	0.00128108	0.971448	0.989003	Females_Age3xAge1
chr1_22094610_22095174	0.20922	2.976	2.05669	0.151539	0.420498	Females_Age3xAge1
chr1_22096751_22097007	0.416014	0.623745	2.87631	0.089892	0.325034	Females_Age3xAge1
chr1_22108831_22110348	-0.171383	6.01662	7.93785	0.00484114	0.0670731	Females_Age3xAge1
chr1_22118058_22118437	0.450683	1.64421	5.23861	0.0220909	0.156912	Females_Age3xAge1
chr1_22140846_22141364	-0.166532	2.16776	1.48715	0.222659	0.508133	Females_Age3xAge1
chr1_22142182_22142779	0.013173	2.23762	0.00931164	0.923126	0.969631	Females_Age3xAge1
chr1_22178880_22179262	0.112154	1.26149	0.388581	0.533046	0.769551	Females_Age3xAge1
chr1_22192363_22192878	0.0161021	1.96031	0.00902318	0.924322	0.970059	Females_Age3xAge1
chr1_22240324_22240517	0.122023	0.525456	0.276998	0.598675	0.81029	Females_Age3xAge1
chr1_22263300_22264329	-0.159877	3.77083	1.72374	0.189212	0.469335	Females_Age3xAge1
chr1_22283447_22284043	-0.503138	2.6538	7.33003	0.00678118	0.0811489	Females_Age3xAge1
chr1_22290523_22290861	-0.243116	2.16172	5.19544	0.0226463	0.15889	Females_Age3xAge1
chr1_22345425_22346255	-0.222953	3.8482	3.57619	0.0586135	0.261509	Females_Age3xAge1
chr1_22350972_22352792	-0.367023	5.55749	20.662	5.4794e-06	0.00122724	Females_Age3xAge1
chr1_22357960_22358472	-0.466546	2.12217	7.62485	0.00575696	0.0737591	Females_Age3xAge1
chr1_22366046_22366920	-0.296102	5.60036	15.0393	0.000105295	0.00689909	Females_Age3xAge1
chr1_22378790_22380204	-0.15621	5.87491	4.84624	0.0277065	0.177287	Females_Age3xAge1
chr1_22402318_22402609	-0.223929	1.33815	2.3785	0.123016	0.379497	Females_Age3xAge1
chr1_22418948_22419162	-0.384644	0.941102	3.7631	0.0523955	0.247334	Females_Age3xAge1
chr1_22431362_22431813	-0.227929	2.07065	1.99646	0.157667	0.429105	Females_Age3xAge1
chr1_22468770_22470113	-0.0391696	2.76374	0.0761935	0.782524	0.907447	Females_Age3xAge1
chr1_22778038_22779276	-0.264565	5.48653	16.4584	4.97284e-05	0.00441217	Females_Age3xAge1
chr1_22820802_22821317	0.410373	1.08362	3.25994	0.0709919	0.288182	Females_Age3xAge1
chr1_22962885_22963384	0.0792547	1.39645	0.154894	0.693902	0.863519	Females_Age3xAge1
chr1_22968451_22968903	0.0411101	1.91246	0.0818026	0.774869	0.904099	Females_Age3xAge1
chr1_23030923_23031251	0.0917799	2.05464	0.484281	0.486489	0.738468	Females_Age3xAge1
chr1_23036944_23037949	-0.0863913	2.61167	0.3799	0.537657	0.772641	Females_Age3xAge1
chr1_23061834_23062050	-0.443961	0.844888	3.89597	0.048402	0.237844	Females_Age3xAge1
chr1_23072467_23073083	0.169859	2.11532	1.04881	0.30578	0.593056	Females_Age3xAge1
chr1_23076795_23077154	0.11493	1.59852	0.513715	0.473535	0.729414	Females_Age3xAge1
chr1_23158630_23158931	-0.018829	1.13353	0.00937992	0.922846	0.969584	Females_Age3xAge1
chr1_23211584_23211948	0.197682	0.998372	0.831923	0.361717	0.642993	Females_Age3xAge1
chr1_23290661_23291189	0.154657	1.52747	1.16616	0.280192	0.568531	Females_Age3xAge1
chr1_23302995_23303179	-0.152378	1.5413	1.03673	0.308583	0.595878	Females_Age3xAge1
chr1_23345531_23346574	-0.116921	4.80258	2.28279	0.130816	0.390853	Females_Age3xAge1
chr1_23425224_23425545	-0.161625	1.83159	1.01846	0.312885	0.600061	Females_Age3xAge1
chr1_23426852_23427067	-0.280509	1.48243	2.72723	0.0986502	0.340057	Females_Age3xAge1
chr1_23429802_23430258	-0.173106	2.11853	1.51432	0.218481	0.503361	Females_Age3xAge1
chr1_23437268_23437760	-0.076864	2.16344	0.216544	0.641686	0.83504	Females_Age3xAge1
chr1_23445447_23446059	-0.277055	2.03707	3.31626	0.0685979	0.283208	Females_Age3xAge1
chr1_23493988_23495611	-0.113863	4.16174	1.59652	0.206397	0.489886	Females_Age3xAge1
chr1_23496248_23496427	0.100229	1.44019	0.366912	0.544692	0.776895	Females_Age3xAge1
chr1_23504025_23504475	-0.0574455	1.93331	0.13117	0.717222	0.875678	Females_Age3xAge1
chr1_23543376_23543848	0.263764	1.0851	2.83272	0.0923618	0.329307	Females_Age3xAge1
chr1_23609471_23609762	0.299529	1.05303	2.10994	0.146345	0.413675	Females_Age3xAge1
chr1_23670280_23671422	-0.166657	5.89823	7.84577	0.00509399	0.068985	Females_Age3xAge1
chr1_23694512_23695758	-0.187989	6.41568	10.9319	0.000945243	0.0261084	Females_Age3xAge1
chr1_23704786_23705007	0.302659	1.15999	2.10218	0.14709	0.414697	Females_Age3xAge1
chr1_23728710_23729383	0.257237	2.32416	2.98254	0.084167	0.314452	Females_Age3xAge1
chr1_23730337_23730875	-0.111139	2.33214	0.793919	0.372918	0.652516	Females_Age3xAge1
chr1_23748672_23749364	-0.527081	2.51509	14.584	0.000134049	0.00809528	Females_Age3xAge1
chr1_23750796_23751638	-0.20147	2.11368	2.80433	0.0940104	0.331671	Females_Age3xAge1
chr1_23778346_23778843	-0.0244019	1.40126	0.0175195	0.894698	0.958015	Females_Age3xAge1
chr1_23810235_23811497	-0.215785	4.30034	4.60271	0.0319215	0.190896	Females_Age3xAge1
chr1_23823522_23824118	0.0879466	2.1713	0.555695	0.456	0.716797	Females_Age3xAge1
chr1_23849171_23849534	-0.227099	1.70824	1.93655	0.164044	0.437146	Females_Age3xAge1
chr1_23851309_23851793	0.136742	1.90176	0.668398	0.413611	0.684726	Females_Age3xAge1
chr1_23854562_23855297	-0.0288193	3.67255	0.0911018	0.762781	0.898078	Females_Age3xAge1
chr1_23857306_23858164	-0.139979	3.62171	2.01024	0.156241	0.427091	Females_Age3xAge1
chr1_23859751_23860226	0.065922	2.89456	0.295767	0.586548	0.802786	Females_Age3xAge1
chr1_23866085_23866750	-0.098992	4.21384	1.49775	0.221017	0.506105	Females_Age3xAge1
chr1_23871309_23871615	-0.207309	1.71843	2.5045	0.113522	0.364885	Females_Age3xAge1
chr1_23880959_23881785	-0.283075	4.45973	6.6015	0.0101893	0.10159	Females_Age3xAge1
chr1_23885714_23886475	-0.171166	4.57939	6.45945	0.0110364	0.10647	Females_Age3xAge1
chr1_23893656_23894022	-0.129096	1.88257	0.736464	0.390796	0.667594	Females_Age3xAge1
chr1_23912057_23912430	0.175555	1.01483	0.578982	0.446711	0.710006	Females_Age3xAge1
chr1_23939665_23940261	-0.1987	1.86324	1.44487	0.229352	0.515814	Females_Age3xAge1
chr1_23945841_23946663	-0.249415	3.83232	3.42339	0.0642789	0.273791	Females_Age3xAge1
chr1_23953602_23954049	-0.358707	1.49408	4.77861	0.0288153	0.180936	Females_Age3xAge1
chr1_23961410_23961850	-0.0560662	2.38332	0.206706	0.649362	0.83943	Females_Age3xAge1
chr1_23963818_23964467	-0.0237115	2.49146	0.0455292	0.831034	0.929186	Females_Age3xAge1
chr1_24017987_24018873	-0.200256	4.70653	7.49257	0.00619541	0.0770161	Females_Age3xAge1
chr1_24053871_24054092	-0.171742	1.14639	0.769394	0.380404	0.658978	Females_Age3xAge1
chr1_24054731_24055393	-0.0934121	2.13045	0.233989	0.628581	0.827978	Females_Age3xAge1
chr1_24069448_24070627	-0.30188	4.10098	13.3575	0.000257392	0.0118207	Females_Age3xAge1
chr1_24098733_24098975	-0.0343194	2.08432	0.0686525	0.793309	0.912464	Females_Age3xAge1
chr1_24104418_24105377	-0.223905	3.99786	5.61909	0.0177659	0.139135	Females_Age3xAge1
chr1_24117282_24118157	-0.149041	3.63671	2.81415	0.0934362	0.330885	Females_Age3xAge1
chr1_24126728_24127816	-0.155647	5.14443	4.14325	0.0418007	0.220252	Females_Age3xAge1
chr1_24134033_24134291	0.0969395	1.97295	0.424097	0.5149	0.75779	Females_Age3xAge1
chr1_24136222_24136622	-0.257152	3.29459	8.43481	0.00368104	0.057651	Females_Age3xAge1
chr1_24137363_24137644	0.164969	2.60253	2.50212	0.113693	0.365046	Females_Age3xAge1
chr1_24151525_24152547	-0.221009	3.95979	5.89559	0.0151788	0.127675	Females_Age3xAge1
chr1_24164702_24165687	-0.166716	3.28394	1.94282	0.163362	0.436402	Females_Age3xAge1
chr1_24194259_24195360	-0.252489	5.07628	13.1212	0.000291969	0.0128071	Females_Age3xAge1
chr1_24221634_24221943	-0.0413094	1.58664	0.0594822	0.807316	0.91904	Females_Age3xAge1
chr1_24223088_24223297	-0.538773	0.503318	5.66701	0.0172869	0.137359	Females_Age3xAge1
chr1_24229301_24229579	-0.0820263	0.658813	0.192612	0.660751	0.84502	Females_Age3xAge1
chr1_24235223_24235964	-0.133473	2.59409	1.46488	0.226155	0.512084	Females_Age3xAge1
chr1_24239736_24240142	-0.03808	2.23041	0.0520127	0.819597	0.924435	Females_Age3xAge1
chr1_24242794_24243673	-0.217786	3.33024	4.72966	0.0296467	0.183833	Females_Age3xAge1
chr1_24285277_24286780	-0.231157	6.29969	14.5371	0.000137425	0.0081932	Females_Age3xAge1
chr1_24306364_24307442	-0.229614	5.4987	11.325	0.000764696	0.0230343	Females_Age3xAge1
chr1_24397426_24397696	0.148212	1.78463	0.890427	0.345362	0.628982	Females_Age3xAge1
chr1_24476780_24477397	-0.163405	2.68506	2.18944	0.13896	0.403555	Females_Age3xAge1
chr1_24513582_24514243	-0.292072	2.30497	3.29034	0.0696886	0.285457	Females_Age3xAge1
chr1_24515972_24517098	0.173738	3.47681	3.21282	0.0730637	0.292341	Females_Age3xAge1
chr1_24525876_24526208	-0.264388	2.29925	3.89102	0.048545	0.238131	Females_Age3xAge1
chr1_24648063_24649230	-0.0477366	3.31525	0.197516	0.656734	0.843035	Females_Age3xAge1
chr1_24691802_24692057	0.0688513	1.40021	0.158228	0.690793	0.861709	Females_Age3xAge1
chr1_24699665_24699930	0.0162668	1.14265	0.00567565	0.939947	0.976331	Females_Age3xAge1
chr1_24710705_24711257	-0.0584053	2.67257	0.165659	0.683999	0.858108	Females_Age3xAge1
chr1_24717881_24718207	-0.0834721	2.18179	0.493804	0.482235	0.735538	Females_Age3xAge1
chr1_24718554_24719039	-0.0411134	2.17179	0.096742	0.755775	0.89472	Females_Age3xAge1
chr1_24739902_24740512	-0.0958069	3.60072	1.04832	0.305894	0.593199	Females_Age3xAge1
chr1_24741876_24742599	-0.2019	5.16483	7.06896	0.00784308	0.0879205	Females_Age3xAge1
chr1_24743350_24743618	-0.36547	2.37636	6.76702	0.00928576	0.0965855	Females_Age3xAge1
chr1_24807624_24808782	-0.377106	3.81696	14.5327	0.000137745	0.00820041	Females_Age3xAge1
chr1_24809974_24810176	-0.452188	1.36721	3.37257	0.0662905	0.277829	Females_Age3xAge1
chr1_24812842_24813403	-0.548681	1.74518	10.2637	0.00135671	0.0323922	Females_Age3xAge1
chr1_24828373_24829992	-0.429808	5.13045	18.9274	1.35788e-05	0.00206071	Females_Age3xAge1
chr1_24833153_24833519	-0.923992	1.68708	24.8645	6.15034e-07	0.000331554	Females_Age3xAge1
chr1_24861492_24862097	-0.28789	3.18905	5.55413	0.0184372	0.14196	Females_Age3xAge1
chr1_24862753_24863385	-0.388929	3.99265	9.28451	0.002311	0.0440594	Females_Age3xAge1
chr1_24882330_24882705	-0.055843	1.20737	0.102872	0.74841	0.89147	Females_Age3xAge1
chr1_24913643_24914104	-0.342078	2.48758	8.11728	0.00438454	0.0635267	Females_Age3xAge1
chr1_24968785_24970191	-0.190693	6.85641	10.2506	0.0013664	0.0325433	Females_Age3xAge1
chr1_25020892_25021104	0.680674	1.13515	10.1416	0.00144957	0.0337027	Females_Age3xAge1
chr1_25022043_25022562	0.00420878	1.70394	0.000740583	0.978289	0.99143	Females_Age3xAge1
chr1_25031749_25032169	-0.00692627	2.25892	0.00272011	0.958405	0.98385	Females_Age3xAge1
chr1_25035503_25035721	0.0313024	1.50689	0.0312716	0.859636	0.942812	Females_Age3xAge1
chr1_25053997_25054457	-0.050908	2.78929	0.126942	0.721624	0.87781	Females_Age3xAge1
chr1_25059798_25060227	-0.0224859	2.62094	0.030906	0.86045	0.943189	Females_Age3xAge1
chr1_25071292_25072459	-0.122774	6.18278	2.96011	0.0853421	0.316652	Females_Age3xAge1
chr1_25088834_25089250	-0.171777	1.84572	1.06342	0.302436	0.589805	Females_Age3xAge1
chr1_25174318_25175364	-0.110272	5.28221	2.39829	0.121468	0.376837	Females_Age3xAge1
chr1_25183542_25184407	0.0827607	2.00394	0.217595	0.640878	0.834717	Females_Age3xAge1
chr1_25188641_25188864	0.37085	0.765353	1.95723	0.161809	0.434414	Females_Age3xAge1
chr1_25198877_25199355	0.269563	1.36301	2.83023	0.0925051	0.329569	Females_Age3xAge1
chr1_25224517_25225085	0.070351	2.04925	0.336735	0.56172	0.787714	Females_Age3xAge1
chr1_25237353_25238159	-0.157703	4.91997	1.14808	0.283952	0.572305	Females_Age3xAge1
chr1_25241986_25242284	-0.121419	2.03965	0.357773	0.549746	0.780528	Females_Age3xAge1
chr1_25248808_25249253	-0.233403	2.74217	2.27656	0.131343	0.391742	Females_Age3xAge1
chr1_25250101_25250355	-0.0439431	1.8366	0.0516363	0.82024	0.924697	Females_Age3xAge1
chr1_25251573_25252003	-0.131436	3.19282	0.851371	0.356165	0.638215	Females_Age3xAge1
chr1_25255567_25257246	-0.205129	6.08665	6.76931	0.00927389	0.0965134	Females_Age3xAge1
chr1_25279146_25279330	-0.297999	0.990086	2.53918	0.111052	0.3608	Females_Age3xAge1
chr1_25281593_25281949	-0.197001	2.20214	2.01981	0.155259	0.425687	Females_Age3xAge1
chr1_25291393_25292193	-0.344393	4.34076	12.4639	0.000414894	0.0157585	Females_Age3xAge1
chr1_25311666_25311908	0.348024	1.18912	2.59001	0.10754	0.355079	Females_Age3xAge1
chr1_25319123_25319654	-0.400694	1.83166	4.79347	0.0285678	0.180187	Females_Age3xAge1
chr1_25324019_25324561	-0.398982	2.29481	5.15428	0.0231891	0.160812	Females_Age3xAge1
chr1_25327667_25327919	-0.011606	0.583688	0.00297461	0.956505	0.983015	Females_Age3xAge1
chr1_25333977_25334386	-0.0914801	1.48776	0.314067	0.575195	0.796188	Females_Age3xAge1
chr1_25348679_25349709	-0.237791	6.01337	9.45496	0.00210579	0.0416928	Females_Age3xAge1
chr1_25357298_25357573	-0.0370613	2.3139	0.055567	0.813645	0.921595	Females_Age3xAge1
chr1_25358585_25359122	-0.258841	3.63661	3.64968	0.0560798	0.255903	Females_Age3xAge1
chr1_25360241_25360949	-0.00685259	3.8656	0.00430284	0.947699	0.979753	Females_Age3xAge1
chr1_25362456_25363047	0.183515	2.78526	0.994584	0.318625	0.605328	Females_Age3xAge1
chr1_25363778_25364389	-0.0438361	2.27137	0.111454	0.738495	0.886891	Females_Age3xAge1
chr1_25391131_25391552	0.00564319	1.61871	0.000915405	0.975863	0.990479	Females_Age3xAge1
chr1_25392018_25393041	0.0845082	3.45502	0.241255	0.623301	0.8247	Females_Age3xAge1
chr1_25406982_25407537	0.139707	1.77183	0.660767	0.416289	0.686562	Females_Age3xAge1
chr1_25425836_25426939	-0.0407939	3.43509	0.0741647	0.785367	0.908603	Females_Age3xAge1
chr1_25427957_25428342	-0.150869	2.87857	2.24964	0.133645	0.395255	Females_Age3xAge1
chr1_25436143_25436644	-0.693772	1.79098	18.5688	1.63882e-05	0.00228305	Females_Age3xAge1
chr1_25466645_25467199	-0.0143525	2.24229	0.00724036	0.93219	0.973258	Females_Age3xAge1
chr1_25531330_25531557	-0.507748	1.27084	8.77798	0.00304889	0.0515899	Females_Age3xAge1
chr1_25558518_25559986	-0.31246	5.31386	26.6909	2.38747e-07	0.000210292	Females_Age3xAge1
chr1_25566001_25566976	-0.168286	5.10118	5.87635	0.0153456	0.128511	Females_Age3xAge1
chr1_25573075_25574523	-0.234252	5.92615	14.9644	0.000109556	0.0070931	Females_Age3xAge1
chr1_25586356_25586675	-0.0577046	0.967754	0.0647445	0.799148	0.915308	Females_Age3xAge1
chr1_25593011_25593518	-0.548037	0.953206	1.20796	0.271736	0.560103	Females_Age3xAge1
chr1_25593836_25595022	-0.540079	3.28275	0.961217	0.32688	0.612742	Females_Age3xAge1
chr1_25635500_25635754	-0.0266084	-0.345483	0.00303629	0.956057	0.98283	Females_Age3xAge1
chr1_25656300_25657797	-0.32896	2.75551	0.394825	0.529774	0.767593	Females_Age3xAge1
chr1_25663436_25663888	-0.349297	1.70606	4.84154	0.027782	0.177465	Females_Age3xAge1
chr1_25664193_25665598	-0.178368	4.62488	4.82418	0.0280632	0.178575	Females_Age3xAge1
chr1_25709648_25709993	0.0470097	1.25146	0.0396085	0.842248	0.934378	Females_Age3xAge1
chr1_25756427_25757878	-0.226069	6.43202	12.5212	0.000402367	0.0155164	Females_Age3xAge1
chr1_25830240_25830544	-0.356539	1.39285	3.88353	0.0487619	0.238656	Females_Age3xAge1
chr1_25833355_25833876	-0.675584	1.89434	10.3265	0.00131135	0.0317675	Females_Age3xAge1
chr1_25846925_25847383	-0.111218	1.8115	0.631223	0.426907	0.694428	Females_Age3xAge1
chr1_25869794_25870808	-0.0764675	4.00474	0.700057	0.402765	0.676967	Females_Age3xAge1
chr1_25875806_25876744	-0.191455	3.35897	3.25383	0.0712566	0.288704	Females_Age3xAge1
chr1_25883149_25883638	-0.161255	1.92975	1.36749	0.242244	0.529794	Females_Age3xAge1
chr1_25888716_25889491	-0.689363	4.03429	27.9047	1.27439e-07	0.00014437	Females_Age3xAge1
chr1_25935011_25935349	-0.321047	3.20435	10.1021	0.00148101	0.0342098	Females_Age3xAge1
chr1_25942532_25944285	-0.155831	5.63849	3.98626	0.0458729	0.231194	Females_Age3xAge1
chr1_25968852_25969609	-0.533745	3.28615	18.4973	1.70145e-05	0.002313	Females_Age3xAge1
chr1_26002387_26002945	-0.443895	2.56278	10.4073	0.0012552	0.0308249	Females_Age3xAge1
chr1_26030808_26031131	-0.530092	1.75289	10.9041	0.000959532	0.0263819	Females_Age3xAge1
chr1_26037995_26038466	0.0195515	2.14477	0.0224008	0.881026	0.951902	Females_Age3xAge1
chr1_26057139_26057525	-0.0868284	1.16491	0.180922	0.670582	0.850865	Females_Age3xAge1
chr1_26081374_26081722	-0.5391	1.16814	5.88902	0.0152356	0.127987	Females_Age3xAge1
chr1_26101268_26102308	-0.528544	4.33243	15.1352	0.000100078	0.00668413	Females_Age3xAge1
chr1_26122907_26123703	-0.299121	3.01062	6.27677	0.0122331	0.112616	Females_Age3xAge1
chr1_26126244_26127231	-0.143412	2.93163	1.16136	0.281184	0.569427	Females_Age3xAge1
chr1_26137285_26137745	-0.156649	2.46809	1.82467	0.176759	0.453736	Females_Age3xAge1
chr1_26145973_26147732	-0.20682	5.44327	6.65306	0.00989854	0.10007	Females_Age3xAge1
chr1_26185715_26186809	-0.194378	4.61599	5.94246	0.0147803	0.125703	Females_Age3xAge1
chr1_26201584_26202633	-0.189158	3.61519	4.67391	0.0306241	0.186826	Females_Age3xAge1
chr1_26221742_26222304	-0.153226	4.08114	2.73629	0.0980924	0.339199	Females_Age3xAge1
chr1_26231569_26233475	-0.230519	5.17336	8.37647	0.00380111	0.0586912	Females_Age3xAge1
chr1_26249013_26250038	-0.171528	3.09785	2.40472	0.12097	0.376095	Females_Age3xAge1
chr1_26297754_26298168	-0.298965	1.94287	4.40898	0.0357502	0.202663	Females_Age3xAge1
chr1_26317141_26317851	0.018944	3.09755	0.0169641	0.896372	0.958557	Females_Age3xAge1
chr1_26323597_26323805	0.0214161	2.30382	0.0299778	0.862541	0.94409	Females_Age3xAge1
chr1_26324338_26325073	-0.277466	5.90595	22.3763	2.24122e-06	0.000729956	Females_Age3xAge1
chr1_26341914_26342261	0.0704586	1.44281	0.182468	0.669261	0.850097	Females_Age3xAge1
chr1_26361561_26362836	-0.216042	5.13976	9.39721	0.00217316	0.0424839	Females_Age3xAge1
chr1_26431380_26431740	-0.0872384	1.73738	0.342456	0.558415	0.785774	Females_Age3xAge1
chr1_26437380_26438845	-0.208384	5.97661	9.30229	0.00228868	0.0438386	Females_Age3xAge1
chr1_26452801_26453440	-0.329519	4.15621	11.5624	0.000672975	0.0213232	Females_Age3xAge1
chr1_26471563_26472051	-0.112005	2.13855	0.828391	0.362738	0.643799	Females_Age3xAge1
chr1_26479109_26479387	-0.0690594	1.4598	0.0980043	0.754238	0.893985	Females_Age3xAge1
chr1_26487922_26488673	-0.0162364	2.34738	0.01436	0.904615	0.96217	Females_Age3xAge1
chr1_26490634_26491066	-0.179299	1.89734	1.79635	0.180154	0.45782	Females_Age3xAge1
chr1_26496092_26496849	-0.152491	4.06111	2.97047	0.0847971	0.315589	Females_Age3xAge1
chr1_26527600_26528827	-0.0235076	2.74831	0.0139928	0.905837	0.962747	Females_Age3xAge1
chr1_26551631_26552171	-0.169133	1.88294	1.30183	0.25388	0.541963	Females_Age3xAge1
chr1_26560231_26561227	-0.249838	6.14098	17.0058	3.72656e-05	0.00372587	Females_Age3xAge1
chr1_26586157_26586531	-0.0306312	1.95751	0.0359756	0.849566	0.937779	Females_Age3xAge1
chr1_26602154_26603009	-0.211728	4.07003	3.96936	0.0463354	0.232416	Females_Age3xAge1
chr1_26606163_26606934	-0.130659	4.45667	2.49053	0.114533	0.366361	Females_Age3xAge1
chr1_26611150_26611769	-0.267799	4.35649	8.50425	0.00354318	0.0564073	Females_Age3xAge1
chr1_26613814_26614220	-0.468664	4.11139	12.5353	0.000399334	0.0154681	Females_Age3xAge1
chr1_26615250_26616977	-0.189266	5.14137	5.51952	0.0188054	0.143341	Females_Age3xAge1
chr1_26632725_26634241	-0.272549	5.16723	16.1467	5.86205e-05	0.00485493	Females_Age3xAge1
chr1_26641786_26642396	-0.157504	2.6296	1.80263	0.179395	0.456844	Females_Age3xAge1
chr1_26644286_26644645	-0.433491	2.74552	9.74541	0.00179771	0.0382685	Females_Age3xAge1
chr1_26647766_26648297	-0.309768	3.48587	12.5284	0.000400816	0.0155025	Females_Age3xAge1
chr1_26662493_26663593	-0.0665796	3.6471	0.350113	0.554049	0.783281	Females_Age3xAge1
chr1_26685321_26685784	-0.139215	2.02464	0.652426	0.419247	0.688496	Females_Age3xAge1
chr1_26690350_26690707	-0.277339	2.45547	5.73199	0.0166586	0.134292	Females_Age3xAge1
chr1_26704681_26705278	-0.0369534	4.38591	0.130432	0.717985	0.875987	Females_Age3xAge1
chr1_26735101_26735458	-0.312784	1.95252	5.2659	0.0217472	0.155555	Females_Age3xAge1
chr1_26743613_26743923	-0.177607	2.35773	2.11524	0.145839	0.413072	Females_Age3xAge1
chr1_26758395_26759165	-0.175437	5.1583	6.09575	0.0135507	0.119578	Females_Age3xAge1
chr1_26798255_26799988	-0.230139	5.93866	10.6658	0.00109132	0.0285011	Females_Age3xAge1
chr1_26826612_26828112	-0.160114	5.36264	4.46613	0.0345731	0.198887	Females_Age3xAge1
chr1_26855876_26856963	-0.184443	3.74976	3.37941	0.0660157	0.277175	Females_Age3xAge1
chr1_26864590_26864823	-0.0826031	3.32188	0.674774	0.411392	0.682977	Females_Age3xAge1
chr1_26868125_26869563	-0.0448168	5.8332	0.356094	0.550684	0.781195	Females_Age3xAge1
chr1_26872033_26872586	-0.216672	4.73141	9.46567	0.00209353	0.0416001	Females_Age3xAge1
chr1_26880482_26881002	-0.0853669	2.13052	0.19563	0.658271	0.843872	Females_Age3xAge1
chr1_26909348_26909511	-0.0605065	0.861488	0.0976046	0.754723	0.894302	Females_Age3xAge1
chr1_26946629_26948289	-0.240422	6.06647	13.0475	0.000303692	0.0130648	Females_Age3xAge1
chr1_26954530_26954865	-0.157799	1.80316	0.974491	0.323563	0.609562	Females_Age3xAge1
chr1_26966234_26966691	-0.00625601	1.7855	0.00130864	0.971143	0.989003	Females_Age3xAge1
chr1_26974216_26975060	-0.21118	2.52104	2.0296	0.154261	0.424417	Females_Age3xAge1
chr1_27003811_27004407	-0.0156758	2.88269	0.018265	0.892495	0.957043	Females_Age3xAge1
chr1_27018792_27019798	-0.303744	5.13215	19.4499	1.03271e-05	0.00177026	Females_Age3xAge1
chr1_27021832_27023972	-0.267903	6.02738	14.7824	0.000120659	0.00758163	Females_Age3xAge1
chr1_27024614_27024878	-0.387092	2.852	13.0019	0.000311182	0.0132733	Females_Age3xAge1
chr1_27049960_27050336	-0.0770139	1.3533	0.216175	0.64197	0.835207	Females_Age3xAge1
chr1_27070332_27071222	-0.267547	4.47889	10.1808	0.00141914	0.0332324	Females_Age3xAge1
chr1_27113472_27114996	-0.225495	5.48587	9.42653	0.00213869	0.0420998	Females_Age3xAge1
chr1_27115500_27115875	-0.303206	2.91548	8.59662	0.00336787	0.05464	Females_Age3xAge1
chr1_27136630_27137082	-0.244055	2.08059	3.45595	0.0630244	0.271309	Females_Age3xAge1
chr1_27147087_27147876	-0.178523	3.6905	4.16521	0.0412624	0.218668	Females_Age3xAge1
chr1_27152850_27153699	-0.215793	4.1032	5.54347	0.0185498	0.142253	Females_Age3xAge1
chr1_27155058_27155453	-0.0684897	2.42178	0.193972	0.659631	0.844501	Females_Age3xAge1
chr1_27159929_27160527	-0.24617	4.50889	6.80864	0.00907179	0.0953624	Females_Age3xAge1
chr1_27165273_27165693	0.0889388	1.13567	0.19633	0.6577	0.843555	Females_Age3xAge1
chr1_27179663_27180063	0.0464327	1.82662	0.118477	0.730692	0.882744	Females_Age3xAge1
chr1_27191158_27192565	-0.21616	5.51151	11.6643	0.00063712	0.0206475	Females_Age3xAge1
chr1_27204538_27205065	-0.179016	2.12461	2.62396	0.105262	0.351249	Females_Age3xAge1
chr1_27216168_27217205	-0.0575878	4.03708	0.448148	0.503216	0.749579	Females_Age3xAge1
chr1_27226389_27227407	-0.188642	3.84697	4.18269	0.0408389	0.217264	Females_Age3xAge1
chr1_27247806_27248613	-0.253464	5.51217	17.5659	2.77526e-05	0.00312585	Females_Age3xAge1
chr1_27259103_27259305	-0.109454	1.7802	0.520808	0.470497	0.727215	Females_Age3xAge1
chr1_27286261_27287281	-0.0932045	2.92304	0.434896	0.509596	0.754182	Females_Age3xAge1
chr1_27317870_27318211	-0.107982	1.54162	0.316292	0.573844	0.795342	Females_Age3xAge1
chr1_27319834_27321087	-0.103803	3.5301	0.806772	0.369076	0.648889	Females_Age3xAge1
chr1_27324246_27324534	-0.0784002	3.03057	0.709214	0.399705	0.674604	Females_Age3xAge1
chr1_27328112_27328910	-0.10288	4.65171	0.770551	0.380047	0.658665	Females_Age3xAge1
chr1_27339079_27339837	-0.0581961	4.42972	0.348458	0.554987	0.783841	Females_Age3xAge1
chr1_27370977_27371571	-0.384736	2.75697	13.956	0.000187139	0.00980438	Females_Age3xAge1
chr1_27394127_27394507	0.123475	1.20297	0.334115	0.563246	0.788651	Females_Age3xAge1
chr1_27423947_27424370	-0.103926	2.90595	0.930134	0.334828	0.619989	Females_Age3xAge1
chr1_27425489_27426482	-0.0371497	3.07402	0.0917294	0.76199	0.897747	Females_Age3xAge1
chr1_27429124_27429700	-0.311422	2.57737	5.162	0.0230863	0.160477	Females_Age3xAge1
chr1_27433094_27433571	0.0184896	1.37819	0.00967481	0.921646	0.969186	Females_Age3xAge1
chr1_27438260_27438969	-0.14614	4.10513	2.35591	0.124809	0.381886	Females_Age3xAge1
chr1_27443005_27443448	-0.0113219	2.73269	0.00697532	0.933439	0.973603	Females_Age3xAge1
chr1_27446416_27446651	0.202543	1.12752	1.17486	0.278406	0.566876	Females_Age3xAge1
chr1_27460577_27460835	-0.0128215	2.08759	0.00581941	0.939192	0.976001	Females_Age3xAge1
chr1_27463438_27464318	-0.268061	3.87724	9.09618	0.00256144	0.0467601	Females_Age3xAge1
chr1_27481248_27482183	-0.19844	5.25109	6.33092	0.0118651	0.110745	Females_Age3xAge1
chr1_27488159_27488470	-0.263895	2.29309	3.02616	0.0819318	0.310304	Females_Age3xAge1
chr1_27524374_27524809	-0.212955	2.01551	2.4178	0.119963	0.374592	Females_Age3xAge1
chr1_27560270_27561634	-0.159962	5.86783	5.2001	0.0225856	0.158721	Females_Age3xAge1
chr1_27611121_27611553	-0.20254	2.16646	2.663	0.102707	0.34693	Females_Age3xAge1
chr1_27626811_27627693	-0.195868	3.28875	3.33825	0.0676867	0.281176	Females_Age3xAge1
chr1_27648373_27649147	-0.151723	5.78404	5.929	0.0148937	0.126344	Females_Age3xAge1
chr1_27659187_27659638	-0.232713	2.0423	3.32259	0.0683343	0.282648	Females_Age3xAge1
chr1_27667983_27669111	-0.173059	4.13389	4.19014	0.0406599	0.216829	Females_Age3xAge1
chr1_27669360_27670295	-0.142432	4.02671	2.67744	0.101779	0.345308	Females_Age3xAge1
chr1_27675745_27676548	0.165166	2.45746	1.13127	0.287505	0.576	Females_Age3xAge1
chr1_27682880_27684409	-0.236928	4.11717	6.96859	0.00829527	0.090942	Females_Age3xAge1
chr1_27686847_27687481	-0.30642	2.3028	3.94392	0.047041	0.234474	Females_Age3xAge1
chr1_27691869_27693556	-0.0699316	4.31142	0.684057	0.408193	0.680601	Females_Age3xAge1
chr1_27695640_27695992	0.279771	1.81383	2.07376	0.149851	0.41851	Females_Age3xAge1
chr1_27696296_27696527	-0.0204004	2.34745	0.0227331	0.880153	0.951543	Females_Age3xAge1
chr1_27718696_27719407	-0.207828	4.31293	4.74067	0.0294577	0.183227	Females_Age3xAge1
chr1_27721952_27722251	-0.0958227	2.83473	0.831792	0.361755	0.643031	Females_Age3xAge1
chr1_27728838_27729409	0.00292116	2.11243	0.000482774	0.98247	0.99304	Females_Age3xAge1
chr1_27729587_27730288	-0.302696	2.59857	5.53954	0.0185915	0.142359	Females_Age3xAge1
chr1_27743083_27743279	-0.012342	1.27403	0.00553901	0.940673	0.976773	Females_Age3xAge1
chr1_27748575_27749035	-0.616626	1.7974	15.5837	7.8932e-05	0.00585933	Females_Age3xAge1
chr1_27757498_27757783	-0.270852	1.80857	3.99859	0.0455382	0.230319	Females_Age3xAge1
chr1_27762167_27763495	-0.136064	3.95269	2.54876	0.110381	0.359567	Females_Age3xAge1
chr1_27816166_27817191	-0.233913	5.59201	13.1809	0.00028281	0.0124966	Females_Age3xAge1
chr1_27840103_27840641	0.0806883	1.27168	0.241882	0.62285	0.824437	Females_Age3xAge1
chr1_27847894_27848401	-0.161773	1.99488	1.35756	0.243961	0.53167	Females_Age3xAge1
chr1_27848753_27849528	-0.413448	2.78234	8.03388	0.00459105	0.0651733	Females_Age3xAge1
chr1_27851915_27852765	-0.20026	3.34393	3.26411	0.0708113	0.287762	Females_Age3xAge1
chr1_27853709_27853883	-0.450683	1.53969	6.06323	0.0138025	0.120973	Females_Age3xAge1
chr1_27854380_27855031	-0.106614	2.58805	0.544575	0.460543	0.720172	Females_Age3xAge1
chr1_27883200_27884237	-0.072841	3.30761	0.491592	0.483218	0.736225	Females_Age3xAge1
chr1_27894759_27895632	-0.32992	4.71901	14.7587	0.000122184	0.00764058	Females_Age3xAge1
chr1_27902047_27902649	-0.0147291	1.48391	0.00799808	0.928739	0.971849	Females_Age3xAge1
chr1_27922187_27922471	0.0706968	0.619996	0.107141	0.743423	0.889499	Females_Age3xAge1
chr1_27929708_27930960	-0.123071	4.22912	1.24768	0.263997	0.552579	Females_Age3xAge1
chr1_27935111_27935843	-0.189104	2.95843	2.32585	0.127241	0.385361	Females_Age3xAge1
chr1_27944794_27945257	-0.239601	2.74833	3.25481	0.071214	0.2886	Females_Age3xAge1
chr1_27951608_27952184	-0.00784892	2.98777	0.00419262	0.948373	0.980134	Females_Age3xAge1
chr1_27952392_27953279	-0.0852267	4.36166	0.586458	0.443792	0.707683	Females_Age3xAge1
chr1_27957759_27958571	-0.19596	4.32443	2.8285	0.0926048	0.329643	Females_Age3xAge1
chr1_27959401_27959707	-0.224307	2.21034	3.09303	0.0786285	0.303676	Females_Age3xAge1
chr1_27960560_27961018	-0.0157662	2.34184	0.0137453	0.90667	0.963051	Females_Age3xAge1
chr1_27961262_27961783	-0.149626	2.33367	0.956386	0.328099	0.613758	Females_Age3xAge1
chr1_27962875_27963174	0.0944033	1.22757	0.239155	0.624817	0.825489	Females_Age3xAge1
chr1_27970333_27970815	-0.217553	2.53311	3.21104	0.0731431	0.292448	Females_Age3xAge1
chr1_27976827_27977463	-0.0444955	1.93659	0.0641661	0.800028	0.915703	Females_Age3xAge1
chr1_27985844_27986920	-0.177645	5.03726	4.02419	0.0448521	0.2285	Females_Age3xAge1
chr1_27989266_27989989	-0.196138	4.63393	4.4799	0.0342957	0.198225	Females_Age3xAge1
chr1_27995759_27996149	-0.237906	2.78808	3.94515	0.0470065	0.234394	Females_Age3xAge1
chr1_27998486_27999181	-0.271222	4.32868	13.849	0.000198105	0.0101337	Females_Age3xAge1
chr1_28051875_28053000	-0.135437	6.77829	4.97885	0.025659	0.170228	Females_Age3xAge1
chr1_28099213_28100654	-0.29273	5.4674	19.6547	9.27748e-06	0.00165484	Females_Age3xAge1
chr1_28106206_28106698	-0.0282635	1.04841	0.0179478	0.893427	0.957472	Females_Age3xAge1
chr1_28156866_28157884	-0.201759	4.24837	6.00902	0.0142329	0.123042	Females_Age3xAge1
chr1_28184506_28185180	-0.135363	3.69195	2.4626	0.116586	0.369721	Females_Age3xAge1
chr1_28189619_28191064	-0.219888	4.92592	3.99415	0.0456584	0.230584	Females_Age3xAge1
chr1_28195526_28196245	-0.297544	3.90255	10.7258	0.00105651	0.0280328	Females_Age3xAge1
chr1_28198901_28199593	-0.0343008	3.50721	0.0856462	0.769787	0.90134	Females_Age3xAge1
chr1_28199849_28200683	-0.129008	3.61638	1.1268	0.288458	0.576909	Females_Age3xAge1
chr1_28201263_28202130	0.0953052	3.88949	0.799304	0.371302	0.650898	Females_Age3xAge1
chr1_28211102_28212531	-0.115274	4.70059	0.878145	0.34871	0.631742	Females_Age3xAge1
chr1_28213743_28214126	0.0130142	3.11054	0.00641736	0.936151	0.974671	Females_Age3xAge1
chr1_28217764_28218592	-0.0355005	3.85305	0.115814	0.73362	0.884377	Females_Age3xAge1
chr1_28230752_28231452	-0.0216609	2.44326	0.0148082	0.903145	0.961552	Females_Age3xAge1
chr1_28240711_28241637	-0.291764	5.71461	21.2287	4.07613e-06	0.00105503	Females_Age3xAge1
chr1_28258219_28258580	-0.345914	1.17329	3.57684	0.0585906	0.261505	Females_Age3xAge1
chr1_28266781_28267242	-0.111958	2.64733	1.1397	0.285716	0.574334	Females_Age3xAge1
chr1_28269770_28270917	-0.028878	3.89382	0.085457	0.770034	0.901444	Females_Age3xAge1
chr1_28285959_28287048	-0.116018	4.77724	1.95485	0.162066	0.434676	Females_Age3xAge1
chr1_28305710_28306528	-0.0625452	2.53949	0.217623	0.640857	0.834717	Females_Age3xAge1
chr1_28317448_28317742	0.280929	1.25006	1.75714	0.184982	0.464007	Females_Age3xAge1
chr1_28318858_28319059	-0.409279	1.69464	6.11177	0.0134284	0.118996	Females_Age3xAge1
chr1_28414681_28415665	-0.218041	5.4126	9.49141	0.00206436	0.0413014	Females_Age3xAge1
chr1_28437514_28438160	-0.064137	3.95177	0.24999	0.617082	0.821029	Females_Age3xAge1
chr1_28439269_28439801	-0.200856	3.01709	1.31138	0.252144	0.540219	Females_Age3xAge1
chr1_28441794_28442220	-0.0450712	2.43081	0.0840596	0.77187	0.902377	Females_Age3xAge1
chr1_28453145_28453839	0.0854708	2.19802	0.345934	0.556424	0.784566	Females_Age3xAge1
chr1_28461941_28462498	-0.120506	2.57276	0.832027	0.361687	0.642993	Females_Age3xAge1
chr1_28465582_28466191	-0.0674724	2.08609	0.174198	0.676408	0.853999	Females_Age3xAge1
chr1_28471160_28471445	0.0144207	0.493673	0.00468424	0.945434	0.978723	Females_Age3xAge1
chr1_28481361_28481566	0.120575	0.853948	0.257439	0.611885	0.818013	Females_Age3xAge1
chr1_28483397_28483729	0.251728	1.1782	1.79219	0.180659	0.458625	Females_Age3xAge1
chr1_28495714_28496192	-0.345832	2.71139	4.66414	0.0307988	0.187305	Females_Age3xAge1
chr1_28499089_28499655	0.145474	3.06449	1.33596	0.247748	0.535809	Females_Age3xAge1
chr1_28501155_28501713	0.0622884	2.89668	0.173236	0.677251	0.854464	Females_Age3xAge1
chr1_28502871_28503354	-0.0432046	2.98465	0.143419	0.704906	0.86938	Females_Age3xAge1
chr1_28517055_28517326	-0.024477	0.985882	0.0165181	0.897735	0.959174	Females_Age3xAge1
chr1_28525839_28526737	-0.253964	3.45811	4.36098	0.0367711	0.205564	Females_Age3xAge1
chr1_28559190_28559676	-0.258532	3.47293	7.0638	0.00786571	0.0880909	Females_Age3xAge1
chr1_28562290_28563002	-0.270721	5.28037	16.913	3.91321e-05	0.00381719	Females_Age3xAge1
chr1_28572922_28574227	-0.31897	6.15798	22.2661	2.37356e-06	0.000748121	Females_Age3xAge1
chr1_28582812_28583135	-0.17008	2.52093	1.22303	0.268767	0.557173	Females_Age3xAge1
chr1_28585554_28586536	-0.253987	5.5933	16.299	5.40915e-05	0.004626	Females_Age3xAge1
chr1_28640499_28641138	0.0211617	1.39259	0.0123221	0.911612	0.965098	Females_Age3xAge1
chr1_28641613_28642015	0.18047	1.52454	0.755792	0.384649	0.662313	Females_Age3xAge1
chr1_28655168_28656199	-0.320351	4.94	16.8567	4.03106e-05	0.00387571	Females_Age3xAge1
chr1_28695869_28697048	-0.173817	4.26608	5.1951	0.0226507	0.158906	Females_Age3xAge1
chr1_28832000_28833113	-0.225024	5.05224	7.56019	0.00596716	0.0752405	Females_Age3xAge1
chr1_28844436_28845564	-0.171212	4.55017	4.98874	0.0255128	0.169638	Females_Age3xAge1
chr1_28878928_28880046	-0.251497	5.39871	12.2178	0.000473354	0.0171777	Females_Age3xAge1
chr1_28907720_28908954	-0.185204	4.86193	6.40105	0.0114053	0.108404	Females_Age3xAge1
chr1_28918526_28919503	0.225311	2.18669	2.61709	0.105718	0.352081	Females_Age3xAge1
chr1_28969117_28970639	-0.217237	5.49865	12.7819	0.000349982	0.0142992	Females_Age3xAge1
chr1_28974416_28975871	-0.157052	6.15236	4.35993	0.0367938	0.205615	Females_Age3xAge1
chr1_28994916_28996743	-0.176938	5.17528	5.24056	0.0220662	0.156847	Females_Age3xAge1
chr1_29041570_29041866	0.0167829	0.755797	0.00661802	0.935163	0.974444	Females_Age3xAge1
chr1_29062866_29064049	-0.191887	5.84457	7.4475	0.00635247	0.0779642	Females_Age3xAge1
chr1_29101538_29102219	-0.282585	3.28837	8.14534	0.00431719	0.0629241	Females_Age3xAge1
chr1_29111499_29112278	-0.107387	3.24393	0.874651	0.349671	0.632576	Females_Age3xAge1
chr1_29201708_29201963	-0.12672	1.24705	0.363663	0.546479	0.778232	Females_Age3xAge1
chr1_29203683_29204074	-0.123415	2.4183	1.2598	0.261689	0.550478	Females_Age3xAge1
chr1_29211557_29211847	-0.204826	3.59527	3.08077	0.0792232	0.304725	Females_Age3xAge1
chr1_29213294_29214582	-0.123188	4.41857	1.78788	0.181185	0.459336	Females_Age3xAge1
chr1_29240556_29242143	-0.369465	5.29321	30.5274	3.29188e-08	6.09552e-05	Females_Age3xAge1
chr1_29253151_29253957	-0.275887	3.8295	7.24886	0.00709459	0.0832552	Females_Age3xAge1
chr1_29254631_29255059	-0.249431	1.86377	2.58065	0.108177	0.356088	Females_Age3xAge1
chr1_29447639_29448465	-0.172796	2.68183	2.14795	0.14276	0.409089	Females_Age3xAge1
chr1_29450472_29451461	-0.113351	2.46291	0.710548	0.399262	0.674325	Females_Age3xAge1
chr1_29507608_29509013	-0.206861	6.03299	10	0.00156537	0.0352828	Females_Age3xAge1
chr1_29529310_29529775	-0.0725806	2.50311	0.415673	0.519104	0.760192	Females_Age3xAge1
chr1_29557163_29557838	-0.210238	4.35886	8.06328	0.00451713	0.0646212	Females_Age3xAge1
chr1_29562698_29563381	-0.0795105	3.32266	0.536628	0.463833	0.722293	Females_Age3xAge1
chr1_29564016_29564971	0.000379563	2.29854	5.52207e-06	0.998125	0.999016	Females_Age3xAge1
chr1_29585882_29586728	-0.0226427	1.99153	0.0265085	0.870665	0.947204	Females_Age3xAge1
chr1_29720923_29721454	0.341799	1.02508	2.04425	0.152782	0.422341	Females_Age3xAge1
chr1_30185004_30185344	0.24624	0.949987	1.56267	0.211274	0.495312	Females_Age3xAge1
chr1_30457870_30458250	0.0619163	1.33903	0.0982323	0.753961	0.893823	Females_Age3xAge1
chr1_30603472_30603805	0.515654	1.15343	6.01579	0.0141784	0.122761	Females_Age3xAge1
chr1_30664030_30664558	0.202924	2.9814	1.25462	0.262673	0.551453	Females_Age3xAge1
chr1_30852867_30853637	0.261995	2.26145	4.38592	0.036237	0.204176	Females_Age3xAge1
chr1_31158169_31158585	-0.402436	0.921687	3.77014	0.0521752	0.246795	Females_Age3xAge1
chr1_31190769_31192453	-0.0692158	7.21028	0.77695	0.378076	0.657084	Females_Age3xAge1
chr1_31203062_31203535	-0.173285	1.46603	1.09043	0.296376	0.584328	Females_Age3xAge1
chr1_31205219_31205781	-0.13658	2.21522	0.555236	0.456186	0.716974	Females_Age3xAge1
chr1_31216359_31217244	-0.320403	4.15774	8.32735	0.00390526	0.0595518	Females_Age3xAge1
chr1_31222616_31222953	-0.313647	3.38263	6.71318	0.00957027	0.0981217	Females_Age3xAge1
chr1_31223726_31224093	0.13429	3.06876	0.628158	0.428032	0.695158	Females_Age3xAge1
chr1_31226529_31226887	-0.381246	3.38882	8.80226	0.00300857	0.0512355	Females_Age3xAge1
chr1_31227574_31227879	-0.000648357	3.4216	1.82201e-05	0.996594	0.998344	Females_Age3xAge1
chr1_31229301_31230887	-0.0677262	6.23107	0.651887	0.419439	0.688657	Females_Age3xAge1
chr1_31241857_31242195	0.300521	1.18672	1.69229	0.193299	0.474848	Females_Age3xAge1
chr1_31252392_31252899	-0.264286	3.10766	6.57992	0.0103136	0.102307	Females_Age3xAge1
chr1_31253357_31253690	-0.0556023	2.35924	0.114462	0.735121	0.885148	Females_Age3xAge1
chr1_31255275_31255980	-0.111993	3.01599	0.609633	0.434926	0.700591	Females_Age3xAge1
chr1_31256492_31256799	-0.024346	2.10536	0.0246895	0.875143	0.949237	Females_Age3xAge1
chr1_31263645_31263970	0.315473	0.97132	2.52223	0.112252	0.362712	Females_Age3xAge1
chr1_31274526_31274987	-0.0838275	1.99378	0.473551	0.491358	0.74178	Females_Age3xAge1
chr1_31296791_31297559	-0.0481208	3.46513	0.199839	0.654851	0.842064	Females_Age3xAge1
chr1_31313792_31314060	0.171675	1.07812	0.865576	0.352183	0.634516	Females_Age3xAge1
chr1_31326991_31327321	-0.126731	1.66601	0.690125	0.406122	0.679219	Females_Age3xAge1
chr1_31381204_31381988	-0.210048	2.22245	1.94718	0.162891	0.435666	Females_Age3xAge1
chr1_31385858_31386163	-0.043105	1.55779	0.0640739	0.800169	0.915711	Females_Age3xAge1
chr1_31392022_31392502	0.28298	1.74494	3.21897	0.0727894	0.291856	Females_Age3xAge1
chr1_31401936_31402553	0.0228273	2.4545	0.0360681	0.849375	0.937704	Females_Age3xAge1
chr1_31486298_31486691	0.458377	1.28604	3.88438	0.0487374	0.238581	Females_Age3xAge1
chr1_31500891_31501245	0.00829989	1.53069	0.00252931	0.959889	0.984345	Females_Age3xAge1
chr1_31537879_31538981	-0.182338	5.22873	5.92202	0.0149528	0.126563	Females_Age3xAge1
chr1_31627557_31628635	-0.1655	3.21748	1.77164	0.183179	0.461418	Females_Age3xAge1
chr1_31635448_31635789	-0.105173	2.03412	0.501643	0.478779	0.733101	Females_Age3xAge1
chr1_31643630_31643929	-0.003979	1.27873	0.00045995	0.98289	0.99329	Females_Age3xAge1
chr1_31654409_31655026	0.207603	1.61815	1.871	0.171361	0.44691	Females_Age3xAge1
chr1_31769328_31770245	-0.282054	6.11554	20.5169	5.9106e-06	0.00126093	Females_Age3xAge1
chr1_31845947_31846753	0.0438135	2.13288	0.140018	0.708263	0.870998	Females_Age3xAge1
chr1_31867484_31868100	-0.0793195	2.93563	0.62114	0.430624	0.697181	Females_Age3xAge1
chr1_31885784_31886940	-0.00460444	2.87777	0.00152187	0.968882	0.987993	Females_Age3xAge1
chr1_31895539_31895955	-0.176144	2.03353	1.79732	0.180037	0.457636	Females_Age3xAge1
chr1_31896319_31896708	0.309401	2.03668	2.91334	0.0878499	0.321108	Females_Age3xAge1
chr1_31904595_31905070	0.249095	1.91378	0.503611	0.477918	0.732604	Females_Age3xAge1
chr1_31955854_31956696	0.0597251	3.40634	0.255581	0.613173	0.81864	Females_Age3xAge1
chr1_31989242_31990442	0.0811829	4.25557	0.478274	0.489205	0.740236	Females_Age3xAge1
chr1_32001588_32001973	0.0105735	1.90057	0.00390327	0.950184	0.980774	Females_Age3xAge1
chr1_32014385_32015146	-0.0076889	3.49699	0.00782849	0.929496	0.972293	Females_Age3xAge1
chr1_32059524_32059841	-0.0392443	1.47772	0.0639321	0.800386	0.915799	Females_Age3xAge1
chr1_32071459_32071907	-0.0801326	2.69692	0.229983	0.631536	0.829638	Females_Age3xAge1
chr1_32083290_32083971	-0.0228235	2.1486	0.0352176	0.85114	0.938591	Females_Age3xAge1
chr1_32105260_32105485	-0.00867414	0.930555	0.00211843	0.963289	0.985721	Females_Age3xAge1
chr1_32109949_32111020	-0.221686	5.77036	10.1938	0.00140912	0.0330816	Females_Age3xAge1
chr1_32165034_32165291	0.0903278	1.33346	0.240961	0.623513	0.824854	Females_Age3xAge1
chr1_32170786_32171108	0.119828	1.09574	0.34744	0.555566	0.784162	Females_Age3xAge1
chr1_32180472_32181450	0.0578514	2.17249	0.166673	0.683086	0.857541	Females_Age3xAge1
chr1_32204899_32205273	-0.103101	1.15537	0.311958	0.576481	0.796938	Females_Age3xAge1
chr1_32211194_32211472	0.12919	1.24669	0.567342	0.451317	0.713352	Females_Age3xAge1
chr1_32216486_32217110	0.0301895	2.24039	0.0436944	0.834423	0.930872	Females_Age3xAge1
chr1_32226194_32226929	-0.147842	2.82224	1.61414	0.20391	0.486811	Females_Age3xAge1
chr1_32228350_32228623	-0.200092	1.82913	1.6176	0.203426	0.486424	Females_Age3xAge1
chr1_32229405_32230511	-0.212382	2.72507	2.50333	0.113606	0.364995	Females_Age3xAge1
chr1_32237541_32238516	-0.220753	2.35082	3.04312	0.0810799	0.308451	Females_Age3xAge1
chr1_32253678_32255214	-0.0625244	5.04776	0.54479	0.460454	0.720143	Females_Age3xAge1
chr1_32281540_32281857	-0.130896	2.10628	1.0113	0.314591	0.601725	Females_Age3xAge1
chr1_32292499_32293517	-0.390062	3.33684	14.4462	0.000144217	0.00843791	Females_Age3xAge1
chr1_32313934_32314612	-0.442179	2.41282	8.87382	0.00289289	0.0500465	Females_Age3xAge1
chr1_32338568_32338790	-0.11415	1.30401	0.280086	0.596645	0.809223	Females_Age3xAge1
chr1_32354613_32355428	-0.252871	4.00042	6.61352	0.0101208	0.10136	Females_Age3xAge1
chr1_32369909_32371022	-0.175509	2.64253	2.02286	0.154947	0.425346	Females_Age3xAge1
chr1_32386498_32387072	-0.0795721	1.80926	0.301619	0.58287	0.800502	Females_Age3xAge1
chr1_32392891_32393161	-0.757702	0.629182	9.87127	0.00167879	0.0367612	Females_Age3xAge1
chr1_32403125_32404538	-0.187405	5.86623	7.0099	0.008106	0.0896339	Females_Age3xAge1
chr1_32405487_32405896	-0.255144	3.09814	4.56636	0.0326057	0.193156	Females_Age3xAge1
chr1_32409423_32410623	-0.143604	4.3428	2.83291	0.0923509	0.329295	Females_Age3xAge1
chr1_32420177_32420705	-0.0503042	2.80287	0.131526	0.716855	0.8755	Females_Age3xAge1
chr1_32421508_32422116	-0.139746	3.65696	1.34082	0.24689	0.534884	Females_Age3xAge1
chr1_32423270_32423652	-0.0567352	1.86535	0.126827	0.721745	0.877885	Females_Age3xAge1
chr1_32429675_32430135	-0.135934	2.69534	1.99859	0.157445	0.428906	Females_Age3xAge1
chr1_32447651_32448024	-0.328994	1.87166	5.33582	0.0208915	0.152107	Females_Age3xAge1
chr1_32471142_32471323	0.244898	1.17409	1.72624	0.188892	0.468882	Females_Age3xAge1
chr1_32478961_32480017	-0.275426	5.91116	20.4645	6.0748e-06	0.00126365	Females_Age3xAge1
chr1_32511506_32511744	0.14717	1.43261	0.83524	0.360762	0.642244	Females_Age3xAge1
chr1_32531786_32532565	-0.108622	3.36526	0.892178	0.344888	0.628719	Females_Age3xAge1
chr1_32538180_32539203	-0.211686	5.63184	7.7409	0.00539839	0.0712316	Females_Age3xAge1
chr1_32573254_32574359	-0.244133	4.62814	11.4965	0.000697263	0.0217057	Females_Age3xAge1
chr1_32644952_32646154	-0.221779	5.18693	10.835	0.000995969	0.0270883	Females_Age3xAge1
chr1_32665864_32667401	-0.167081	3.82279	2.86018	0.0907974	0.326496	Females_Age3xAge1
chr1_32670870_32671645	-0.179489	3.26134	3.10227	0.078183	0.302871	Females_Age3xAge1
chr1_32681014_32681630	-0.0466744	1.99184	0.112076	0.737793	0.886601	Females_Age3xAge1
chr1_32687520_32688417	-0.29533	4.06576	11.0707	0.000877016	0.0249014	Females_Age3xAge1
chr1_32705886_32707230	-0.000586279	3.21742	2.93943e-05	0.995674	0.99807	Females_Age3xAge1
chr1_32713814_32714207	-0.0714703	2.18144	0.324667	0.568816	0.791813	Females_Age3xAge1
chr1_32715418_32716143	-0.441627	3.97781	13.7048	0.000213912	0.0106231	Females_Age3xAge1
chr1_32716722_32717054	-0.520169	2.07534	14.1354	0.00017011	0.00927912	Females_Age3xAge1
chr1_32729404_32729783	-0.543008	1.80459	10.0952	0.00148653	0.034307	Females_Age3xAge1
chr1_32738245_32738658	-0.324594	1.11039	3.06465	0.0800122	0.306548	Females_Age3xAge1
chr1_32739278_32739886	-0.689855	2.77988	21.649	3.27373e-06	0.000910668	Females_Age3xAge1
chr1_32757175_32758285	-0.129193	5.69679	3.49581	0.0615242	0.268069	Females_Age3xAge1
chr1_32785578_32785881	-0.257492	1.29956	2.17658	0.140125	0.405357	Females_Age3xAge1
chr1_32787552_32787913	-0.303273	1.74875	3.74754	0.0528853	0.248385	Females_Age3xAge1
chr1_32800648_32802224	-0.193639	4.53001	4.37218	0.0365302	0.205104	Females_Age3xAge1
chr1_32802666_32803695	-0.0191226	4.26653	0.0366107	0.84826	0.937203	Females_Age3xAge1
chr1_32805210_32805476	-0.329326	2.81972	3.83327	0.0502449	0.242393	Females_Age3xAge1
chr1_32816489_32817657	-0.109133	5.19386	1.86467	0.172087	0.447847	Females_Age3xAge1
chr1_32827326_32827979	-0.160087	2.04273	1.57259	0.209831	0.493615	Females_Age3xAge1
chr1_32837658_32838236	-0.188061	2.50663	2.33864	0.1262	0.383764	Females_Age3xAge1
chr1_32859624_32860583	-0.204493	6.16882	14.2312	0.000161665	0.00897505	Females_Age3xAge1
chr1_32879512_32879800	-0.303212	1.94388	6.29235	0.012126	0.112125	Females_Age3xAge1
chr1_32965841_32966690	-0.05594	2.66459	0.230722	0.630989	0.829288	Females_Age3xAge1
chr1_32986058_32986699	-0.14113	2.75663	1.51628	0.218183	0.503058	Females_Age3xAge1
chr1_33005021_33005678	-0.21221	1.49962	1.67015	0.196238	0.478305	Females_Age3xAge1
chr1_33077645_33078242	0.0246178	2.95348	0.0495274	0.823888	0.926324	Females_Age3xAge1
chr1_33093228_33093832	-0.0657757	1.99857	0.143043	0.705274	0.869408	Females_Age3xAge1
chr1_33102907_33103184	-0.00991278	1.21736	0.00298874	0.956402	0.983011	Females_Age3xAge1
chr1_33115912_33117300	-0.238685	6.49864	15.509	8.21145e-05	0.00597639	Females_Age3xAge1
chr1_33168222_33168910	-0.00943258	1.74273	0.00476544	0.944964	0.978548	Females_Age3xAge1
chr1_33176875_33177369	0.349248	1.22903	3.63066	0.0567243	0.257415	Females_Age3xAge1
chr1_33177758_33178246	-0.1662	3.09232	2.42914	0.119098	0.373292	Females_Age3xAge1
chr1_33207122_33208092	-0.16012	2.13414	1.33144	0.248549	0.536428	Females_Age3xAge1
chr1_33219223_33220241	-0.158099	3.66545	1.97779	0.159623	0.4315	Females_Age3xAge1
chr1_33238588_33239007	-0.195842	1.99965	2.3094	0.128594	0.387456	Females_Age3xAge1
chr1_33264574_33265251	0.0630587	2.50776	0.199563	0.655074	0.842204	Females_Age3xAge1
chr1_33266786_33267175	0.0729724	1.45401	0.131091	0.717303	0.875697	Females_Age3xAge1
chr1_33282579_33283705	-0.133536	5.92715	4.639	0.0312533	0.188594	Females_Age3xAge1
chr1_33336145_33336754	0.0145107	1.39353	0.00659592	0.935271	0.974503	Females_Age3xAge1
chr1_33342223_33342633	0.0840422	1.7173	0.373787	0.540947	0.77471	Females_Age3xAge1
chr1_33358515_33358978	0.133274	1.31056	0.621258	0.43058	0.697166	Females_Age3xAge1
chr1_33366592_33367294	-0.0991721	1.51296	0.357306	0.550006	0.780682	Females_Age3xAge1
chr1_33407119_33407615	-0.00731053	1.759	0.00157376	0.968356	0.987791	Females_Age3xAge1
chr1_33427966_33428178	0.0306384	1.99992	0.0417112	0.838171	0.932349	Females_Age3xAge1
chr1_33429305_33430787	-0.123039	5.62167	3.44253	0.0635382	0.272347	Females_Age3xAge1
chr1_33446344_33447284	-0.122513	3.89382	1.65249	0.19862	0.480962	Females_Age3xAge1
chr1_33454819_33455264	0.0477468	2.41223	0.101532	0.749999	0.892031	Females_Age3xAge1
chr1_33457914_33459014	-0.0441428	4.34092	0.151103	0.697484	0.865475	Females_Age3xAge1
chr1_33463389_33463860	0.0769713	1.40079	0.187427	0.665067	0.847551	Females_Age3xAge1
chr1_33502214_33502770	-0.227919	5.37408	13.401	0.000251489	0.0116648	Females_Age3xAge1
chr1_33511294_33512045	0.166361	2.97687	1.18519	0.276302	0.565195	Females_Age3xAge1
chr1_33515854_33516436	0.121337	1.95227	0.673017	0.412002	0.683452	Females_Age3xAge1
chr1_33520854_33521197	0.034653	1.90612	0.0507054	0.82184	0.925327	Females_Age3xAge1
chr1_33546414_33547132	-0.332336	4.37139	13.4285	0.000247827	0.0115722	Females_Age3xAge1
chr1_33551888_33552202	-0.100556	1.27953	0.502186	0.478541	0.732964	Females_Age3xAge1
chr1_33564863_33565492	-0.250327	4.3138	4.57017	0.0325333	0.19291	Females_Age3xAge1
chr1_33592621_33593453	-0.231978	6.0087	15.4762	8.35486e-05	0.00602467	Females_Age3xAge1
chr1_33609390_33609872	0.146074	1.21102	0.444553	0.504933	0.750749	Females_Age3xAge1
chr1_33646261_33647793	-0.126201	4.97026	2.18946	0.138958	0.403555	Females_Age3xAge1
chr1_33721117_33722686	-0.0337423	4.67233	0.195483	0.658392	0.843929	Females_Age3xAge1
chr1_33760870_33761345	0.0528423	2.55682	0.200184	0.654573	0.841977	Females_Age3xAge1
chr1_33764210_33764634	0.00684844	2.15183	0.00294549	0.956718	0.983127	Females_Age3xAge1
chr1_33767981_33768232	-0.209676	0.770673	0.986447	0.320612	0.607193	Females_Age3xAge1
chr1_33792475_33792758	0.253004	1.31147	2.28585	0.130559	0.390442	Females_Age3xAge1
chr1_33800662_33801032	0.100068	2.01235	0.398445	0.527893	0.76624	Females_Age3xAge1
chr1_33804347_33804906	0.347189	2.89421	8.06398	0.00451539	0.0646212	Females_Age3xAge1
chr1_33814678_33816113	-0.0704607	5.3933	0.723629	0.394956	0.670923	Females_Age3xAge1
chr1_33833233_33833791	-0.0178471	2.79057	0.0313729	0.859411	0.942669	Females_Age3xAge1
chr1_33896053_33897045	-0.0929317	5.07119	1.86796	0.171709	0.447385	Females_Age3xAge1
chr1_33899322_33899679	-0.0449443	2.58706	0.0734284	0.786409	0.908948	Females_Age3xAge1
chr1_33921152_33921661	-0.139572	1.7605	0.986952	0.320489	0.60714	Females_Age3xAge1
chr1_33926499_33927172	0.0557385	2.52348	0.183905	0.668038	0.849234	Females_Age3xAge1
chr1_33936196_33936517	-0.09967	2.47984	0.873615	0.349956	0.63278	Females_Age3xAge1
chr1_33937806_33938374	-0.217446	4.3357	8.57461	0.00340883	0.0550533	Females_Age3xAge1
chr1_34098751_34099198	0.0140791	2.40542	0.015577	0.900676	0.960397	Females_Age3xAge1
chr1_35208247_35208662	0.0941715	1.99309	0.45956	0.49783	0.746162	Females_Age3xAge1
chr1_35252005_35252439	0.21072	1.9828	2.46872	0.116132	0.369132	Females_Age3xAge1
chr1_35318237_35318805	-0.258269	4.20139	10.2955	0.00133352	0.0320041	Females_Age3xAge1
chr1_35324764_35325746	-0.133649	4.6615	4.18864	0.0406957	0.2169	Females_Age3xAge1
chr1_35331305_35332490	-0.0988955	4.04572	1.36072	0.243413	0.530943	Females_Age3xAge1
chr1_35350840_35351803	0.0737692	2.21077	0.327062	0.567394	0.79109	Females_Age3xAge1
chr1_35384396_35385010	-0.0216216	1.87288	0.0211087	0.884483	0.953475	Females_Age3xAge1
chr1_35394509_35395841	0.180038	2.54911	2.06154	0.151058	0.419925	Females_Age3xAge1
chr1_35434049_35434216	-0.278579	1.23583	1.80472	0.179143	0.456618	Females_Age3xAge1
chr1_35450171_35451338	-0.0287569	3.944	0.109481	0.740736	0.888	Females_Age3xAge1
chr1_35496740_35497765	-0.188395	4.64799	7.48529	0.0062205	0.0772136	Females_Age3xAge1
chr1_35544625_35545516	-0.130351	3.49265	1.91514	0.166393	0.44039	Females_Age3xAge1
chr1_35581424_35581709	0.0477062	1.052	0.0492776	0.824325	0.926401	Females_Age3xAge1
chr1_35586241_35586766	0.26951	1.53707	2.62425	0.105242	0.351249	Females_Age3xAge1
chr1_35657457_35659238	-0.225913	6.43485	14.7277	0.000124207	0.00772384	Females_Age3xAge1
chr1_35667789_35668057	-0.129006	2.62909	1.67043	0.196201	0.478281	Females_Age3xAge1
chr1_35709466_35709669	-0.0732656	1.17041	0.169161	0.680858	0.856366	Females_Age3xAge1
chr1_35734019_35734983	-0.237036	4.48532	11.6852	0.000629998	0.0204846	Females_Age3xAge1
chr1_35811102_35811657	-0.0300566	1.43282	0.0323739	0.857209	0.941581	Females_Age3xAge1
chr1_35830366_35830726	-0.240044	2.12809	1.93298	0.164433	0.43775	Females_Age3xAge1
chr1_35908308_35908765	-0.219895	1.23691	1.49266	0.221804	0.50696	Females_Age3xAge1
chr1_35916707_35916914	-0.0784505	1.91837	0.373562	0.541069	0.774778	Females_Age3xAge1
chr1_35917741_35918026	-0.130355	1.63968	0.66089	0.416246	0.686562	Females_Age3xAge1
chr1_35919987_35920518	-0.0174068	1.46169	0.011766	0.913622	0.96603	Females_Age3xAge1
chr1_35923322_35923647	-0.28454	0.443243	1.17654	0.278062	0.566514	Females_Age3xAge1
chr1_35965413_35965697	0.261992	1.31954	1.89674	0.168443	0.44313	Females_Age3xAge1
chr1_35971570_35972500	-0.242382	3.36972	2.9323	0.0868236	0.319031	Females_Age3xAge1
chr1_35972534_35972877	-0.538077	1.05149	6.01105	0.0142166	0.122963	Females_Age3xAge1
chr1_36004567_36005232	-0.711508	2.52782	20.4633	6.07843e-06	0.00126365	Females_Age3xAge1
chr1_36010605_36010924	-0.40482	1.88169	8.83908	0.00294848	0.0505868	Females_Age3xAge1
chr1_36022605_36023813	-0.13167	5.48083	4.15477	0.0415175	0.219455	Females_Age3xAge1
chr1_36030210_36030509	-0.131735	2.13244	1.29668	0.25482	0.543006	Females_Age3xAge1
chr1_36034632_36034827	-0.0762032	1.80969	0.265592	0.606304	0.814793	Females_Age3xAge1
chr1_36038880_36039149	0.00979096	1.15031	0.00395709	0.949842	0.980619	Females_Age3xAge1
chr1_36042515_36043749	-0.00461069	3.82393	0.00313752	0.955331	0.982539	Females_Age3xAge1
chr1_36106754_36107762	-0.166419	4.31884	4.29341	0.0382603	0.209565	Females_Age3xAge1
chr1_36172916_36174083	-0.181605	2.53958	2.14065	0.143441	0.409987	Females_Age3xAge1
chr1_36181025_36181486	0.144909	2.63142	1.44376	0.229533	0.515915	Females_Age3xAge1
chr1_36184129_36184903	-0.062037	3.6256	0.498731	0.480058	0.734037	Females_Age3xAge1
chr1_36192426_36192870	-0.101264	1.89934	0.696424	0.403988	0.677694	Females_Age3xAge1
chr1_36234856_36235838	-0.203704	5.29741	11.048	0.000887833	0.0251174	Females_Age3xAge1
chr1_36245306_36245544	0.216122	0.521376	1.1476	0.284053	0.572425	Females_Age3xAge1
chr1_36265852_36266346	0.0437177	2.77925	0.107378	0.743149	0.889369	Females_Age3xAge1
chr1_36273187_36274660	-0.114307	3.79812	1.89169	0.169012	0.443914	Females_Age3xAge1
chr1_36276541_36277278	-0.142802	2.51847	1.14655	0.284272	0.572671	Females_Age3xAge1
chr1_36326353_36326534	0.238384	0.884943	1.50699	0.2196	0.504365	Females_Age3xAge1
chr1_36348309_36349372	-0.261009	4.80819	10.266	0.00135505	0.0323717	Females_Age3xAge1
chr1_36359707_36360176	0.224545	2.96134	3.67591	0.0552042	0.253892	Females_Age3xAge1
chr1_36395960_36397352	-0.182486	5.49262	7.80005	0.00522448	0.0699861	Females_Age3xAge1
chr1_36408420_36408672	-0.25838	1.317	2.49385	0.114292	0.365966	Females_Age3xAge1
chr1_36500448_36500871	0.213458	1.67685	1.43241	0.231372	0.51802	Females_Age3xAge1
chr1_36521353_36521579	-0.0628141	0.46209	0.0839233	0.772049	0.902462	Females_Age3xAge1
chr1_36554034_36555043	-0.199545	4.97741	9.22876	0.00238244	0.0447986	Females_Age3xAge1
chr1_36561487_36561725	0.112314	1.53185	0.463891	0.495811	0.744881	Females_Age3xAge1
chr1_36565161_36565863	-0.0610933	2.81402	0.246312	0.619684	0.82267	Females_Age3xAge1
chr1_36574706_36575050	-0.6333	1.79206	11.216	0.000810962	0.0237151	Females_Age3xAge1
chr1_36581571_36581855	-0.345771	1.55024	4.23885	0.039509	0.21328	Females_Age3xAge1
chr1_36585635_36586103	0.0512956	1.80394	0.0958729	0.75684	0.895178	Females_Age3xAge1
chr1_36588790_36589329	-0.0588734	2.79702	0.266988	0.605359	0.814311	Females_Age3xAge1
chr1_36590689_36591223	-0.256331	1.35567	2.65749	0.103063	0.347503	Females_Age3xAge1
chr1_36614632_36615554	-0.198321	6.12571	10.0755	0.00150253	0.0345232	Females_Age3xAge1
chr1_36616181_36616751	0.00569438	3.8669	0.00337989	0.95364	0.981873	Females_Age3xAge1
chr1_36621209_36622688	-0.11421	5.14211	2.78521	0.095138	0.333587	Females_Age3xAge1
chr1_36626520_36627083	-0.181395	3.42346	4.11599	0.0424796	0.22187	Females_Age3xAge1
chr1_36627293_36628132	-0.308663	3.27737	8.34798	0.00386116	0.0591678	Females_Age3xAge1
chr1_36640838_36641252	-0.235379	0.776314	1.43811	0.230445	0.516996	Females_Age3xAge1
chr1_36653494_36654187	-0.112575	3.36344	1.629	0.201842	0.484548	Females_Age3xAge1
chr1_36669008_36669595	-0.137116	3.61016	1.13909	0.285844	0.574334	Females_Age3xAge1
chr1_36689053_36690529	-0.156759	6.94491	7.66155	0.00564102	0.0730616	Females_Age3xAge1
chr1_36698194_36698543	-0.0283455	1.14737	0.0175536	0.894597	0.958015	Females_Age3xAge1
chr1_36713879_36714450	0.0409753	1.89015	0.0598079	0.8068	0.918861	Females_Age3xAge1
chr1_36751122_36751472	-0.29594	2.11915	5.03291	0.0248701	0.167185	Females_Age3xAge1
chr1_36765588_36766337	-0.00666258	2.52814	0.00207014	0.96371	0.985721	Females_Age3xAge1
chr1_36771872_36772925	-0.226073	5.13104	9.65767	0.00188562	0.0392613	Females_Age3xAge1
chr1_36786534_36787283	-0.0227063	1.98444	0.0233396	0.878577	0.950865	Females_Age3xAge1
chr1_36788407_36789816	0.0130659	3.55395	0.0157112	0.900251	0.960327	Females_Age3xAge1
chr1_36808250_36808780	0.0258781	1.91945	0.0337524	0.854234	0.940107	Females_Age3xAge1
chr1_36816225_36816745	-0.212312	1.85198	2.10627	0.146696	0.414158	Females_Age3xAge1
chr1_36825161_36825801	-0.145186	2.0866	0.645928	0.421572	0.690405	Females_Age3xAge1
chr1_36831921_36832344	-0.497967	2.64588	19.0076	1.302e-05	0.00202498	Females_Age3xAge1
chr1_36832763_36832945	-0.576425	1.16747	5.64456	0.0175096	0.138222	Females_Age3xAge1
chr1_36834662_36834938	-0.144363	2.63207	1.36846	0.242077	0.529636	Females_Age3xAge1
chr1_36837060_36837277	-0.000313066	2.6122	6.1529e-06	0.998021	0.999008	Females_Age3xAge1
chr1_36839460_36840564	-0.13092	5.07172	1.80826	0.178717	0.456112	Females_Age3xAge1
chr1_36851054_36852460	-0.13871	6.68455	5.08913	0.0240763	0.164202	Females_Age3xAge1
chr1_36862887_36863740	-0.303164	4.35402	15.4604	8.42516e-05	0.00604192	Females_Age3xAge1
chr1_36866184_36867260	0.0273649	4.48616	0.0548622	0.814809	0.92216	Females_Age3xAge1
chr1_36877526_36877771	-0.182656	1.08189	1.06395	0.302315	0.589687	Females_Age3xAge1
chr1_36886212_36886824	-0.239441	3.05528	5.92527	0.0149252	0.126467	Females_Age3xAge1
chr1_36915831_36916657	-0.0838852	4.74745	1.54242	0.214257	0.498686	Females_Age3xAge1
chr1_36929563_36930418	-0.262422	4.84747	16.5539	4.72872e-05	0.00426957	Females_Age3xAge1
chr1_36948131_36948973	0.197584	2.25635	1.83902	0.175066	0.451408	Females_Age3xAge1
chr1_36951941_36952890	0.00484904	3.52387	0.00146218	0.969498	0.988298	Females_Age3xAge1
chr1_36981906_36982263	-0.221089	1.21951	1.69241	0.193283	0.474837	Females_Age3xAge1
chr1_37072547_37072797	-0.136655	0.556204	0.295835	0.586506	0.802786	Females_Age3xAge1
chr1_37116164_37116328	-0.0395996	1.24812	0.0625488	0.802512	0.916636	Females_Age3xAge1
chr1_37169374_37169572	0.543769	1.66458	11.6126	0.000655052	0.0210108	Females_Age3xAge1
chr1_37754429_37754818	0.257563	2.21263	1.6009	0.205776	0.489067	Females_Age3xAge1
chr1_37899933_37900325	-0.300217	1.77567	4.92973	0.0263985	0.17272	Females_Age3xAge1
chr1_37915568_37915978	0.0113361	1.9597	0.00603508	0.938078	0.97559	Females_Age3xAge1
chr1_37920390_37921029	0.0934283	3.25397	0.874789	0.349633	0.632576	Females_Age3xAge1
chr1_37939367_37940617	-0.124495	4.9694	2.37032	0.123662	0.380148	Females_Age3xAge1
chr1_37942874_37943240	-0.26852	2.94617	3.19692	0.073777	0.293794	Females_Age3xAge1
chr1_37944415_37945783	-0.0922879	4.40303	1.17548	0.278278	0.566711	Females_Age3xAge1
chr1_37952422_37953372	0.013745	2.88141	0.0175987	0.894462	0.958015	Females_Age3xAge1
chr1_37979799_37980895	-0.0280059	4.62295	0.130361	0.718059	0.876008	Females_Age3xAge1
chr1_37984569_37984835	-0.862546	1.09688	17.7138	2.56758e-05	0.00299552	Females_Age3xAge1
chr1_38019496_38020161	-0.212147	3.84237	5.5891	0.0180725	0.140439	Females_Age3xAge1
chr1_38061157_38061934	-0.243472	5.01507	10.6205	0.00111842	0.0288241	Females_Age3xAge1
chr1_38072080_38072381	0.236652	0.760777	1.07513	0.29979	0.587266	Females_Age3xAge1
chr1_38139452_38140205	-0.354261	2.66657	5.78468	0.0161664	0.132378	Females_Age3xAge1
chr1_38148026_38148433	-0.14891	2.35464	1.73033	0.188369	0.468193	Females_Age3xAge1
chr1_38156006_38156597	-0.0825635	4.92352	0.504996	0.477313	0.732207	Females_Age3xAge1
chr1_38157474_38158380	-0.119517	5.83965	4.11001	0.0426302	0.222268	Females_Age3xAge1
chr1_38218487_38218864	0.0974453	0.377926	0.190262	0.662699	0.846217	Females_Age3xAge1
chr1_38259440_38260245	0.229997	2.56357	3.31592	0.0686118	0.283227	Females_Age3xAge1
chr1_38273313_38274552	-0.214378	4.76871	7.50587	0.00614981	0.0766564	Females_Age3xAge1
chr1_38311542_38311808	-0.450696	0.773339	3.27633	0.0702861	0.286731	Females_Age3xAge1
chr1_38317421_38317883	-0.355688	2.00943	7.01664	0.00807557	0.0894492	Females_Age3xAge1
chr1_38324908_38326024	-0.0966567	5.54176	2.26653	0.132196	0.393068	Females_Age3xAge1
chr1_38388336_38389049	0.0186885	3.10875	0.0218857	0.882392	0.952467	Females_Age3xAge1
chr1_38397000_38397833	-0.229738	5.13	11.319	0.000767162	0.0230707	Females_Age3xAge1
chr1_38412406_38413362	-0.165108	3.40395	2.88907	0.0891827	0.323772	Females_Age3xAge1
chr1_38454953_38456117	-0.153073	5.12286	4.65118	0.0310322	0.188007	Females_Age3xAge1
chr1_38461324_38462659	-0.057204	3.39893	0.1849	0.667196	0.848701	Females_Age3xAge1
chr1_38470691_38471445	0.057168	2.35796	0.181069	0.670456	0.850827	Females_Age3xAge1
chr1_38475072_38475286	-0.372271	2.72209	7.82971	0.00513944	0.0693603	Females_Age3xAge1
chr1_38478005_38478830	-0.192456	5.43854	8.16935	0.00426043	0.0625204	Females_Age3xAge1
chr1_38495775_38496073	0.208034	1.0466	1.42818	0.232061	0.518717	Females_Age3xAge1
chr1_38511924_38513289	0.0279435	3.88941	0.0603627	0.805924	0.918463	Females_Age3xAge1
chr1_38940381_38941385	0.213378	3.01957	1.33705	0.247555	0.535613	Females_Age3xAge1
chr1_39024845_39025742	-0.417062	4.01697	15.3896	8.74705e-05	0.00620445	Females_Age3xAge1
chr1_39052707_39053115	0.242058	1.41993	2.37975	0.122917	0.379346	Females_Age3xAge1
chr1_39283694_39284525	-0.0104398	1.84538	0.00415959	0.948576	0.98015	Females_Age3xAge1
chr1_39313693_39314066	0.367121	1.40012	4.4487	0.0349278	0.199987	Females_Age3xAge1
chr1_39324817_39326011	-0.0864117	5.87881	1.68221	0.194632	0.476487	Females_Age3xAge1
chr1_39338447_39339459	-0.148755	5.06352	4.966	0.0258504	0.170807	Females_Age3xAge1
chr1_39443199_39443904	-0.877989	2.96222	24.2764	8.34566e-07	0.000397777	Females_Age3xAge1
chr1_39456327_39457437	-0.156034	5.18499	4.06611	0.0437519	0.225591	Females_Age3xAge1
chr1_39462734_39463001	-0.332623	1.08205	2.55153	0.110188	0.359281	Females_Age3xAge1
chr1_39491598_39492664	-0.226559	4.04634	6.89947	0.00862212	0.0928883	Females_Age3xAge1
chr1_39546936_39547652	-0.178552	2.12702	1.49455	0.221513	0.506656	Females_Age3xAge1
chr1_39564229_39564693	-0.111409	2.51171	1.17381	0.27862	0.567006	Females_Age3xAge1
chr1_39568329_39568970	-0.189823	3.2647	2.68868	0.101064	0.344067	Females_Age3xAge1
chr1_39570680_39571769	-0.128249	3.25421	1.59336	0.206846	0.490292	Females_Age3xAge1
chr1_39649411_39650089	-0.426565	3.46477	12.5494	0.000396342	0.0153904	Females_Age3xAge1
chr1_39657460_39658471	-0.138303	3.18183	1.72958	0.188464	0.468297	Females_Age3xAge1
chr1_39661516_39663009	-0.192637	3.94245	3.18265	0.0744239	0.29514	Females_Age3xAge1
chr1_39670165_39671357	0.0794262	3.57217	0.655905	0.418009	0.687697	Females_Age3xAge1
chr1_39680633_39681771	-0.101442	3.1961	1.20374	0.272576	0.561227	Females_Age3xAge1
chr1_39696521_39696947	-0.132829	2.31729	1.11443	0.291121	0.579788	Females_Age3xAge1
chr1_39735399_39735807	0.387473	1.43598	3.77767	0.051941	0.246289	Females_Age3xAge1
chr1_39864289_39864559	0.0571382	1.53584	0.118019	0.731194	0.882992	Females_Age3xAge1
chr1_39874083_39875266	-0.194325	4.92028	4.77282	0.0289124	0.181336	Females_Age3xAge1
chr1_39956491_39957958	-0.0594439	4.01633	0.334295	0.563141	0.788603	Females_Age3xAge1
chr1_39974792_39975579	0.263791	1.49267	2.04952	0.152254	0.421673	Females_Age3xAge1
chr1_39990983_39991868	-0.000843609	2.76768	3.29584e-05	0.995419	0.997909	Females_Age3xAge1
chr1_40004838_40005253	-0.0672633	2.20049	0.271184	0.602539	0.81269	Females_Age3xAge1
chr1_40006215_40007223	-0.134257	3.69873	0.843487	0.358401	0.640288	Females_Age3xAge1
chr1_40010059_40010306	-0.112345	0.845079	0.300512	0.583561	0.801045	Females_Age3xAge1
chr1_40024966_40025595	-0.0300222	2.62854	0.0581753	0.809404	0.920004	Females_Age3xAge1
chr1_40040784_40042868	-0.144623	5.14947	4.38164	0.036328	0.204438	Females_Age3xAge1
chr1_40071813_40072349	-0.135279	2.46483	1.39898	0.236895	0.524097	Females_Age3xAge1
chr1_40075338_40075673	-0.0252528	1.82438	0.01865	0.891375	0.95659	Females_Age3xAge1
chr1_40105030_40105760	0.118432	2.31455	0.837366	0.360151	0.641823	Females_Age3xAge1
chr1_40119176_40119550	-0.199789	1.86851	2.30278	0.129142	0.388152	Females_Age3xAge1
chr1_40123632_40123945	-0.100201	1.53756	0.497354	0.480665	0.734433	Females_Age3xAge1
chr1_40137251_40138518	0.0563289	2.34606	0.165019	0.684577	0.858365	Females_Age3xAge1
chr1_40149467_40150158	-0.222063	1.97369	1.65462	0.198331	0.48061	Females_Age3xAge1
chr1_40156858_40158086	-0.179494	4.09655	2.56206	0.109456	0.358203	Females_Age3xAge1
chr1_40185805_40186086	-0.129113	1.75596	0.715343	0.397676	0.672896	Females_Age3xAge1
chr1_40204183_40204950	-0.293	3.85837	8.79996	0.00301238	0.051278	Females_Age3xAge1
chr1_40253851_40255256	-0.0459892	4.48976	0.182082	0.66959	0.850225	Females_Age3xAge1
chr1_40264741_40265703	0.0090697	4.75208	0.0125005	0.910977	0.964831	Females_Age3xAge1
chr1_40282401_40283388	-0.08793	3.98666	0.994898	0.318548	0.605269	Females_Age3xAge1
chr1_40299331_40299980	-0.114631	2.20614	0.484648	0.486324	0.738425	Females_Age3xAge1
chr1_40311220_40311921	-0.0754634	4.11276	0.618155	0.431734	0.698196	Females_Age3xAge1
chr1_40348782_40349510	-0.189887	3.72528	3.99945	0.0455152	0.230285	Females_Age3xAge1
chr1_40356017_40356546	0.150076	1.98906	1.04673	0.306262	0.593475	Females_Age3xAge1
chr1_40366524_40368326	-0.0486877	4.36296	0.339776	0.559958	0.786712	Females_Age3xAge1
chr1_40373255_40373648	-0.198116	1.55703	1.12096	0.289711	0.578261	Females_Age3xAge1
chr1_40385281_40385472	-0.187152	1.92895	1.82119	0.177172	0.454193	Females_Age3xAge1
chr1_40399741_40400610	0.110793	3.59907	0.7572	0.384206	0.661897	Females_Age3xAge1
chr1_40402332_40402912	0.03279	2.49364	0.0524787	0.818805	0.924145	Females_Age3xAge1
chr1_40405939_40406354	0.218533	2.14524	2.0731	0.149916	0.418578	Females_Age3xAge1
chr1_40420233_40421537	-0.0642562	4.55695	0.550373	0.458165	0.718279	Females_Age3xAge1
chr1_40426060_40426755	0.0660909	2.86316	0.375434	0.540057	0.774127	Females_Age3xAge1
chr1_40439151_40439539	-0.292875	1.88056	4.32346	0.0375905	0.207793	Females_Age3xAge1
chr1_40461624_40461925	-0.177468	1.88499	0.983787	0.321266	0.607842	Females_Age3xAge1
chr1_40479949_40480362	0.0193384	1.83358	0.0159892	0.899377	0.959896	Females_Age3xAge1
chr1_40505082_40506691	-0.157543	6.73347	6.1457	0.0131732	0.117544	Females_Age3xAge1
chr1_40525047_40525978	-0.328798	2.70024	10.2235	0.00138659	0.0328007	Females_Age3xAge1
chr1_40530388_40531018	0.129918	2.55398	1.53492	0.215375	0.50009	Females_Age3xAge1
chr1_40541030_40541236	0.138578	0.644526	0.394264	0.530067	0.767789	Females_Age3xAge1
chr1_40544335_40544574	-0.202211	1.59864	1.93439	0.164279	0.437474	Females_Age3xAge1
chr1_40550362_40550778	0.0691576	1.78426	0.253361	0.614719	0.819562	Females_Age3xAge1
chr1_40562476_40563391	-0.153957	3.73221	2.51679	0.11264	0.363316	Females_Age3xAge1
chr1_40609712_40609980	-0.313198	1.6747	5.12204	0.0236238	0.162533	Females_Age3xAge1
chr1_40618654_40619475	-0.0999849	2.67229	0.878416	0.348636	0.631686	Females_Age3xAge1
chr1_40620940_40621257	0.00615869	1.2489	0.00105535	0.974084	0.989838	Females_Age3xAge1
chr1_40626671_40627621	-0.184666	5.08345	6.96913	0.00829279	0.0909275	Females_Age3xAge1
chr1_40707154_40707863	-0.183458	2.22062	1.51931	0.217724	0.502579	Females_Age3xAge1
chr1_40723146_40724182	-0.171928	5.83688	7.56582	0.00594857	0.075094	Females_Age3xAge1
chr1_40780875_40782857	-0.215719	4.78988	6.51512	0.0106961	0.104576	Females_Age3xAge1
chr1_40804330_40805048	-0.309864	3.13089	11.7624	0.000604395	0.0199762	Females_Age3xAge1
chr1_40807921_40808213	-0.119739	1.31102	0.421436	0.516222	0.758571	Females_Age3xAge1
chr1_40810178_40810791	-0.210779	2.49133	2.63512	0.104524	0.349937	Females_Age3xAge1
chr1_40817821_40818272	-0.229078	1.85352	2.77827	0.0955514	0.334377	Females_Age3xAge1
chr1_40838989_40840631	-0.286031	5.72537	12.0543	0.000516721	0.0180557	Females_Age3xAge1
chr1_40847211_40847586	-0.433043	3.64123	6.52564	0.010633	0.104185	Females_Age3xAge1
chr1_40851111_40852058	-0.41432	5.98654	15.7151	7.3634e-05	0.00562085	Females_Age3xAge1
chr1_40854184_40854456	-0.594464	2.42416	12.2808	0.000457649	0.0168028	Females_Age3xAge1
chr1_40857401_40857750	-0.294648	2.28568	1.97651	0.159758	0.431657	Females_Age3xAge1
chr1_40858757_40859363	-0.389098	3.14926	9.63217	0.00191199	0.0395173	Females_Age3xAge1
chr1_40860331_40860904	-0.365745	3.57739	11.0625	0.000880905	0.0249705	Females_Age3xAge1
chr1_40861939_40862450	-0.145322	2.23551	1.21563	0.27022	0.558466	Females_Age3xAge1
chr1_40870228_40871061	-0.452562	3.02845	9.91132	0.00164265	0.0363023	Females_Age3xAge1
chr1_40888906_40889274	0.0942796	1.90503	0.375684	0.539922	0.774114	Females_Age3xAge1
chr1_40915454_40916911	-0.0504886	3.90125	0.254087	0.614212	0.819303	Females_Age3xAge1
chr1_40942552_40943523	-0.0798666	3.33085	0.535573	0.464273	0.722551	Females_Age3xAge1
chr1_40974094_40974954	-0.0273506	3.50476	0.0960147	0.756666	0.895129	Females_Age3xAge1
chr1_40996805_40997769	-0.187543	4.0919	5.83401	0.0157192	0.130271	Females_Age3xAge1
chr1_41078058_41078385	-0.0488851	2.12924	0.153507	0.695206	0.864207	Females_Age3xAge1
chr1_41130994_41131838	-0.0585435	4.06108	0.395306	0.529524	0.767386	Females_Age3xAge1
chr1_41134505_41134807	-0.17477	2.81844	3.57707	0.0585825	0.261505	Females_Age3xAge1
chr1_41156969_41158184	-0.205	6.11969	12.6056	0.000384584	0.0150751	Females_Age3xAge1
chr1_41164779_41165024	-0.258593	1.04895	1.69451	0.193007	0.474514	Females_Age3xAge1
chr1_41174423_41175179	-0.373708	4.47523	15.2528	9.40376e-05	0.00647888	Females_Age3xAge1
chr1_41178782_41178999	0.0222662	2.22246	0.0218068	0.882602	0.952537	Females_Age3xAge1
chr1_41249237_41250043	0.00830666	1.58504	0.00267292	0.958767	0.984015	Females_Age3xAge1
chr1_41267798_41268608	-0.222348	3.96581	4.17152	0.0411088	0.218176	Females_Age3xAge1
chr1_41283703_41284666	-0.245634	4.1087	5.67908	0.0171683	0.136841	Females_Age3xAge1
chr1_41310707_41311062	-0.442597	1.0417	7.36712	0.00664274	0.0801425	Females_Age3xAge1
chr1_41315480_41315936	-0.206784	2.83379	3.78247	0.0517921	0.245896	Females_Age3xAge1
chr1_41327103_41328656	-0.19392	5.8024	9.64698	0.00189663	0.0393352	Females_Age3xAge1
chr1_41418128_41418391	0.171906	1.22083	1.38486	0.239275	0.526575	Females_Age3xAge1
chr1_41444925_41446370	-0.112067	6.17768	3.18743	0.0742065	0.294786	Females_Age3xAge1
chr1_41469239_41469973	-0.173193	4.11651	4.25644	0.0391019	0.212137	Females_Age3xAge1
chr1_41519033_41519237	0.302806	0.576419	2.08181	0.149063	0.41733	Females_Age3xAge1
chr1_41706708_41708464	-0.0257367	4.08458	0.0864712	0.768712	0.900814	Females_Age3xAge1
chr1_41733936_41734230	-0.207863	1.74884	2.7989	0.0943291	0.332196	Females_Age3xAge1
chr1_41740477_41740998	0.179034	2.25027	1.46748	0.225744	0.511613	Females_Age3xAge1
chr1_41771576_41771772	0.0245188	0.676521	0.00735192	0.93167	0.973088	Females_Age3xAge1
chr1_41826491_41827781	-0.0337484	5.80594	0.254642	0.613825	0.819051	Females_Age3xAge1
chr1_41831920_41832527	-0.0146584	1.80675	0.00678551	0.934349	0.973923	Females_Age3xAge1
chr1_41847425_41848626	0.0890551	3.27677	0.51973	0.470957	0.72765	Females_Age3xAge1
chr1_41882744_41883023	0.0402244	1.67987	0.0959078	0.756797	0.895178	Females_Age3xAge1
chr1_41894114_41894520	0.286833	1.79087	3.04436	0.081018	0.308421	Females_Age3xAge1
chr1_41898306_41898972	0.256216	2.8138	4.46158	0.0346654	0.199169	Females_Age3xAge1
chr1_41961881_41962329	0.165561	1.08636	0.506983	0.476448	0.731524	Females_Age3xAge1
chr1_41981712_41982637	0.190405	3.12739	3.35789	0.0668839	0.27922	Females_Age3xAge1
chr1_42039681_42040289	-0.226714	2.66209	4.63737	0.0312829	0.188738	Females_Age3xAge1
chr1_42127324_42128631	-0.200817	4.51129	5.39056	0.020246	0.149299	Females_Age3xAge1
chr1_42139123_42139807	-0.339324	2.62451	7.18974	0.00733217	0.0846829	Females_Age3xAge1
chr1_42144233_42144523	-0.13551	1.30644	0.871362	0.350578	0.633169	Females_Age3xAge1
chr1_42149441_42150100	0.181665	2.12636	1.6515	0.198755	0.481142	Females_Age3xAge1
chr1_42181279_42181603	0.297353	1.05358	2.71969	0.0991174	0.340666	Females_Age3xAge1
chr1_42192632_42193542	-0.0109848	4.04516	0.00913028	0.923876	0.969897	Females_Age3xAge1
chr1_42194302_42194706	-0.114047	2.49072	0.519273	0.471152	0.727703	Females_Age3xAge1
chr1_42204563_42205551	-0.005404	3.93338	0.0015392	0.968705	0.987903	Females_Age3xAge1
chr1_42206453_42207169	-0.130212	2.33741	1.06384	0.302342	0.589724	Females_Age3xAge1
chr1_42216861_42218181	-0.0581344	4.82678	0.480917	0.488007	0.739473	Females_Age3xAge1
chr1_42230370_42231138	-0.0397774	2.68493	0.0756215	0.783321	0.907811	Females_Age3xAge1
chr1_42234057_42234648	0.136051	2.58074	1.12938	0.287907	0.576412	Females_Age3xAge1
chr1_42255381_42255609	0.050714	0.787592	0.049822	0.823373	0.926092	Females_Age3xAge1
chr1_42268447_42269117	-0.0814273	4.15477	0.721401	0.395685	0.671354	Females_Age3xAge1
chr1_42277042_42277947	-0.0272026	2.71396	0.0568261	0.811585	0.920861	Females_Age3xAge1
chr1_42354396_42354836	0.481055	1.70029	4.36383	0.0367096	0.205462	Females_Age3xAge1
chr1_42356929_42358252	-0.20991	3.91433	5.47627	0.0192764	0.145162	Females_Age3xAge1
chr1_42363733_42364386	-0.662196	3.4689	20.2705	6.72276e-06	0.00135089	Females_Age3xAge1
chr1_42380289_42380541	-0.543534	1.61842	8.06849	0.00450416	0.0644947	Females_Age3xAge1
chr1_42381789_42382358	-0.271094	2.58379	1.81116	0.17837	0.455686	Females_Age3xAge1
chr1_42383651_42384033	-0.258484	1.75737	2.34849	0.125405	0.382835	Females_Age3xAge1
chr1_42385434_42386042	-0.445251	3.90349	14.3452	0.00015217	0.00868223	Females_Age3xAge1
chr1_42500967_42502146	-0.140394	5.54104	3.24282	0.0717369	0.289738	Females_Age3xAge1
chr1_42638842_42639405	-0.00936613	2.20206	0.00674787	0.934531	0.974059	Females_Age3xAge1
chr1_42785817_42786017	-0.841812	0.838578	17.6966	2.59091e-05	0.0030048	Females_Age3xAge1
chr1_42800118_42801508	-0.105604	5.09879	1.97348	0.160079	0.432097	Females_Age3xAge1
chr1_42845917_42846864	-0.0388827	2.624	0.0825292	0.773899	0.903425	Females_Age3xAge1
chr1_42921483_42922755	-0.19123	5.47362	7.16773	0.00742268	0.0853797	Females_Age3xAge1
chr1_42928565_42929277	-0.332711	5.3428	16.8601	4.02391e-05	0.00387361	Females_Age3xAge1
chr1_42995497_42995741	0.250725	0.640727	1.48699	0.222684	0.508139	Females_Age3xAge1
chr1_43016944_43017202	0.131168	1.39385	0.655738	0.418068	0.687724	Females_Age3xAge1
chr1_43123644_43124487	-0.231932	4.94294	13.9436	0.000188377	0.00982314	Females_Age3xAge1
chr1_43147555_43149153	-0.146767	6.46209	6.88873	0.00867409	0.0932124	Females_Age3xAge1
chr1_43202896_43203291	0.182593	1.76539	1.76369	0.184166	0.462792	Females_Age3xAge1
chr1_43232205_43233380	-0.138588	6.39748	6.41268	0.0113308	0.108038	Females_Age3xAge1
chr1_43250651_43251317	-0.207425	2.11544	2.20541	0.137527	0.401227	Females_Age3xAge1
chr1_43282175_43283400	-0.148438	5.44656	3.78296	0.051777	0.245854	Females_Age3xAge1
chr1_43311853_43312724	-0.200885	5.18946	10.4307	0.00123937	0.0305801	Females_Age3xAge1
chr1_43379123_43379457	-0.0814452	2.2078	0.497388	0.48065	0.734433	Females_Age3xAge1
chr1_43389761_43390573	-0.155477	5.21325	6.28693	0.0121632	0.112329	Females_Age3xAge1
chr1_43396803_43398191	-0.159399	5.16915	5.02208	0.025026	0.167742	Females_Age3xAge1
chr1_43400998_43401281	0.127216	2.09426	0.727972	0.393541	0.66983	Females_Age3xAge1
chr1_43402903_43403169	0.434275	2.18706	8.02514	0.00461324	0.0653174	Females_Age3xAge1
chr1_43404022_43404331	0.159988	1.74315	1.14465	0.284673	0.57318	Females_Age3xAge1
chr1_43409968_43410391	0.0957345	1.721	0.482805	0.487155	0.738792	Females_Age3xAge1
chr1_43418037_43418679	0.129768	2.83118	0.777298	0.377969	0.656943	Females_Age3xAge1
chr1_43423591_43424946	-0.173674	5.67154	3.58093	0.0584465	0.261331	Females_Age3xAge1
chr1_43446184_43446378	0.179569	1.25682	0.855152	0.355099	0.637345	Females_Age3xAge1
chr1_43459491_43459763	-0.142393	1.39436	0.824676	0.363817	0.644702	Females_Age3xAge1
chr1_43533861_43534252	0.0690048	1.19999	0.142761	0.705552	0.869517	Females_Age3xAge1
chr1_43539268_43539735	0.00942303	2.29204	0.0062813	0.93683	0.975063	Females_Age3xAge1
chr1_43637564_43638600	-0.244611	4.44829	5.93692	0.0148269	0.125935	Females_Age3xAge1
chr1_43686906_43687300	0.209648	1.52294	1.65965	0.19765	0.479998	Females_Age3xAge1
chr1_43692894_43693200	0.023776	2.03175	0.034861	0.851887	0.93903	Females_Age3xAge1
chr1_43705225_43705480	0.220927	1.25563	1.84222	0.174691	0.451035	Females_Age3xAge1
chr1_43740063_43740445	-0.00695544	1.59863	0.00194233	0.964847	0.986257	Females_Age3xAge1
chr1_43795970_43796146	-0.137563	1.00462	0.45345	0.500701	0.748071	Females_Age3xAge1
chr1_43814522_43815468	0.154561	3.63301	0.470942	0.492554	0.742626	Females_Age3xAge1
chr1_43823883_43824933	-0.138414	5.3121	5.20411	0.0225336	0.158498	Females_Age3xAge1
chr1_43833014_43834338	0.0570762	5.42425	0.642668	0.422746	0.691394	Females_Age3xAge1
chr1_43847264_43847636	0.0171299	1.7167	0.00927851	0.923262	0.969695	Females_Age3xAge1
chr1_43855141_43855987	-0.235966	4.35005	9.05583	0.00261859	0.0473047	Females_Age3xAge1
chr1_43880245_43880590	-0.139991	1.93798	1.20434	0.272457	0.561041	Females_Age3xAge1
chr1_43919055_43920569	-0.108581	4.50828	2.21618	0.13657	0.39992	Females_Age3xAge1
chr1_43926654_43926883	0.279214	0.653944	1.2139	0.270561	0.558786	Females_Age3xAge1
chr1_43994937_43995203	0.0511564	1.76561	0.131911	0.716459	0.875248	Females_Age3xAge1
chr1_43996426_43997179	0.237029	1.67973	2.05763	0.151446	0.420446	Females_Age3xAge1
chr1_44015768_44016032	0.0878764	0.452196	0.11574	0.733701	0.884408	Females_Age3xAge1
chr1_44031218_44031786	0.211378	1.62184	1.50712	0.219579	0.504365	Females_Age3xAge1
chr1_44115362_44116387	-0.0932913	6.56836	3.14125	0.0763353	0.299086	Females_Age3xAge1
chr1_44172617_44173664	-0.165317	5.33747	7.56661	0.00594596	0.0750732	Females_Age3xAge1
chr1_44229191_44229487	-0.0985451	1.65263	0.608315	0.435423	0.700924	Females_Age3xAge1
chr1_44247191_44247584	-0.0135633	1.93302	0.0058641	0.93896	0.975911	Females_Age3xAge1
chr1_44255565_44255887	-0.744747	0.984463	11.7485	0.000608917	0.0200748	Females_Age3xAge1
chr1_44299877_44300637	-0.0264547	1.77995	0.0304566	0.861458	0.943593	Females_Age3xAge1
chr1_44302182_44302479	-0.394082	1.77599	5.76657	0.0163339	0.13296	Females_Age3xAge1
chr1_44318994_44319558	0.204558	2.22748	2.17897	0.139908	0.404983	Females_Age3xAge1
chr1_44333695_44334070	0.0544613	1.45888	0.0865828	0.768567	0.900699	Females_Age3xAge1
chr1_44399454_44400764	0.080972	2.89149	0.393857	0.530279	0.767869	Females_Age3xAge1
chr1_44401825_44402601	0.00818216	2.17403	0.00348364	0.952934	0.98172	Females_Age3xAge1
chr1_44411836_44412949	-0.0735792	5.91929	1.52594	0.216722	0.501506	Females_Age3xAge1
chr1_44435298_44435898	-0.153061	5.01106	5.16377	0.0230628	0.16043	Females_Age3xAge1
chr1_44440130_44441503	-0.149772	5.3817	6.84289	0.00889946	0.0945297	Females_Age3xAge1
chr1_44444773_44445207	-0.0130097	2.02426	0.00845956	0.926717	0.97121	Females_Age3xAge1
chr1_44448442_44448791	0.0178218	1.6424	0.0104473	0.918588	0.968208	Females_Age3xAge1
chr1_44456930_44457813	0.0107471	3.82366	0.0149052	0.90283	0.961391	Females_Age3xAge1
chr1_44471287_44471880	-0.0908617	2.55204	0.720389	0.396016	0.671518	Females_Age3xAge1
chr1_44495411_44496840	-0.158668	4.80385	4.59614	0.032044	0.191351	Females_Age3xAge1
chr1_44502220_44502516	-0.033603	1.57291	0.0525826	0.818629	0.924027	Females_Age3xAge1
chr1_44513350_44513930	-0.175153	1.73327	1.55274	0.212732	0.497029	Females_Age3xAge1
chr1_44534193_44534605	0.232345	1.27503	1.44309	0.22964	0.515995	Females_Age3xAge1
chr1_44678578_44679568	-0.162504	4.29801	4.38496	0.0362573	0.2042	Females_Age3xAge1
chr1_44692920_44693437	0.374619	1.92836	6.52898	0.0106131	0.104063	Females_Age3xAge1
chr1_44703751_44704233	-0.162593	2.35459	1.77577	0.18267	0.460747	Females_Age3xAge1
chr1_44727719_44727909	0.0444496	1.21006	0.0551159	0.814389	0.922022	Females_Age3xAge1
chr1_44729279_44729773	0.127747	2.24505	0.681566	0.409048	0.681285	Females_Age3xAge1
chr1_44771791_44772100	-1.0257	0.701912	20.385	6.33226e-06	0.00129641	Females_Age3xAge1
chr1_44820554_44821437	-0.115374	5.23507	3.86549	0.0492887	0.240065	Females_Age3xAge1
chr1_44870776_44871146	0.092479	1.65973	0.548911	0.458763	0.7187	Females_Age3xAge1
chr1_44871643_44873644	0.0113442	3.45972	0.0105486	0.918196	0.968068	Females_Age3xAge1
chr1_44882984_44883913	0.150169	2.6503	1.68938	0.193683	0.47546	Females_Age3xAge1
chr1_44926258_44926507	0.2537	1.18236	2.47591	0.115602	0.368271	Females_Age3xAge1
chr1_44951267_44951856	0.0448003	2.69441	0.108005	0.742427	0.889017	Females_Age3xAge1
chr1_44964890_44965261	0.220537	1.6679	1.68469	0.194303	0.476115	Females_Age3xAge1
chr1_44985036_44985270	-0.0454999	1.0225	0.0559749	0.812975	0.921395	Females_Age3xAge1
chr1_45060716_45061211	-0.0518924	2.36964	0.198694	0.655777	0.842604	Females_Age3xAge1
chr1_45097137_45098337	-0.250506	5.15167	11.5327	0.000683833	0.0215017	Females_Age3xAge1
chr1_45118348_45118914	-0.103907	2.63712	0.960046	0.327175	0.612984	Females_Age3xAge1
chr1_45139601_45140564	-0.143092	6.7561	6.37934	0.0115457	0.109216	Females_Age3xAge1
chr1_45162441_45162835	-0.349944	2.27772	5.92809	0.0149014	0.126348	Females_Age3xAge1
chr1_45173694_45173993	-0.0195543	2.03789	0.026859	0.86982	0.946824	Females_Age3xAge1
chr1_45180381_45181269	-0.15237	3.26409	2.91431	0.0877971	0.321023	Females_Age3xAge1
chr1_45186995_45187951	-0.198806	5.49766	5.54146	0.0185711	0.142335	Females_Age3xAge1
chr1_45196086_45197268	-0.211453	5.89556	8.21841	0.00414676	0.0614716	Females_Age3xAge1
chr1_45205035_45205832	-0.217339	4.92557	11.1984	0.000818698	0.023861	Females_Age3xAge1
chr1_45240730_45242076	-0.306187	5.0559	21.5624	3.42494e-06	0.000936099	Females_Age3xAge1
chr1_45249630_45250518	-0.0940754	2.77645	0.658539	0.417076	0.687058	Females_Age3xAge1
chr1_45251722_45252527	-0.129762	3.87457	1.97282	0.160149	0.432218	Females_Age3xAge1
chr1_45259282_45259795	0.0807628	2.47799	0.546696	0.459671	0.719508	Females_Age3xAge1
chr1_45265449_45266695	-0.163428	6.66428	6.75379	0.00935486	0.0970073	Females_Age3xAge1
chr1_45272851_45274041	-0.225117	5.93957	6.51258	0.0107114	0.10466	Females_Age3xAge1
chr1_45274911_45275575	-0.360625	4.98091	22.0995	2.58871e-06	0.000796662	Females_Age3xAge1
chr1_45279242_45279792	-0.14843	3.62296	3.04212	0.0811299	0.308481	Females_Age3xAge1
chr1_45284897_45286295	-0.171684	5.39018	4.90567	0.0267686	0.173808	Females_Age3xAge1
chr1_45291957_45292823	-0.018324	3.19244	0.0200434	0.887416	0.954751	Females_Age3xAge1
chr1_45301504_45302014	-0.249221	2.66106	5.46238	0.0194301	0.145822	Females_Age3xAge1
chr1_45308658_45309174	-0.198299	1.7211	1.7916	0.180731	0.458735	Females_Age3xAge1
chr1_45451858_45452646	-0.188857	5.01752	11.0316	0.000895702	0.0252579	Females_Age3xAge1
chr1_45466717_45467073	-0.165891	1.50744	0.723444	0.395017	0.670953	Females_Age3xAge1
chr1_45476343_45478387	-0.141681	5.40455	6.18368	0.0128934	0.11626	Females_Age3xAge1
chr1_45484332_45484856	0.0806062	2.08883	0.445373	0.50454	0.750455	Females_Age3xAge1
chr1_45516824_45517217	0.22726	0.824908	1.47323	0.224836	0.51067	Females_Age3xAge1
chr1_45628370_45629203	0.180698	1.74673	0.657573	0.417418	0.687215	Females_Age3xAge1
chr1_45671356_45672596	-0.183545	3.8925	3.82926	0.0503653	0.242663	Females_Age3xAge1
chr1_45738749_45739086	-0.121728	0.812267	0.228485	0.632649	0.830168	Females_Age3xAge1
chr1_45768975_45770027	-0.194373	6.09844	7.22893	0.00717381	0.0836743	Females_Age3xAge1
chr1_45792192_45793559	-0.0268319	2.98929	0.059665	0.807026	0.918901	Females_Age3xAge1
chr1_45805215_45806369	-0.289335	5.61978	22.0916	2.59941e-06	0.000796817	Females_Age3xAge1
chr1_45825612_45825889	-0.146193	1.2414	0.946556	0.330598	0.616294	Females_Age3xAge1
chr1_45859321_45860655	0.0288832	3.79021	0.0707842	0.790198	0.911097	Females_Age3xAge1
chr1_45956411_45957298	-0.190887	6.32534	9.46879	0.00208997	0.041561	Females_Age3xAge1
chr1_45965361_45966197	-0.217799	5.9693	6.4853	0.010877	0.105605	Females_Age3xAge1
chr1_45978411_45978690	-0.0312468	1.48307	0.0497941	0.823422	0.926107	Females_Age3xAge1
chr1_45986991_45988014	-0.0912278	4.80534	1.62682	0.202143	0.484899	Females_Age3xAge1
chr1_46009278_46010012	-0.150089	3.31043	1.63267	0.201334	0.484117	Females_Age3xAge1
chr1_46016151_46017094	-0.173663	4.80006	6.94361	0.00841191	0.0917422	Females_Age3xAge1
chr1_46035694_46036113	-0.085184	2.72219	0.683686	0.40832	0.680711	Females_Age3xAge1
chr1_46048989_46050801	-0.210362	6.33611	12.6212	0.000381407	0.0150497	Females_Age3xAge1
chr1_46113165_46113527	-0.110847	1.28011	0.414196	0.519847	0.76054	Females_Age3xAge1
chr1_46151778_46153304	-0.171851	6.82839	9.65037	0.00189313	0.0393005	Females_Age3xAge1
chr1_46153688_46154079	-0.216624	3.45432	5.7967	0.0160563	0.131854	Females_Age3xAge1
chr1_46215854_46216781	-0.115201	5.87577	3.83148	0.0502984	0.242486	Females_Age3xAge1
chr1_46268376_46269824	-0.0540714	4.62401	0.466371	0.494661	0.74404	Females_Age3xAge1
chr1_46468868_46469462	0.00506919	1.30961	0.00080934	0.977304	0.990983	Females_Age3xAge1
chr1_46502667_46503132	0.111048	2.53445	1.0674	0.301533	0.589056	Females_Age3xAge1
chr1_46509071_46509627	0.195039	2.73637	1.84738	0.174089	0.450164	Females_Age3xAge1
chr1_46531184_46531467	-0.16513	1.92704	1.3051	0.253284	0.541429	Females_Age3xAge1
chr1_46536070_46536504	-0.148234	2.10246	1.20535	0.272255	0.560804	Females_Age3xAge1
chr1_46598159_46599211	-0.0195598	5.45822	0.0867479	0.768353	0.900609	Females_Age3xAge1
chr1_46632132_46633133	-0.103543	2.70338	0.79645	0.372157	0.651725	Females_Age3xAge1
chr1_46645021_46645637	0.120143	2.13585	1.00016	0.317273	0.604119	Females_Age3xAge1
chr1_46663759_46664556	-0.128925	4.31782	2.1109	0.146253	0.413639	Females_Age3xAge1
chr1_46668885_46669418	0.0515222	1.90626	0.175249	0.675488	0.853463	Females_Age3xAge1
chr1_46689092_46689547	0.231538	2.18762	3.40262	0.065093	0.275593	Females_Age3xAge1
chr1_46712643_46713577	-0.111261	5.72009	2.5029	0.113637	0.365	Females_Age3xAge1
chr1_46767608_46769538	-0.0959529	6.01505	3.59647	0.0579025	0.260208	Females_Age3xAge1
chr1_46799308_46799581	0.0636106	1.49966	0.164474	0.685071	0.858571	Females_Age3xAge1
chr1_46805802_46806945	-0.113945	5.16798	1.69871	0.192457	0.473803	Females_Age3xAge1
chr1_46813677_46814203	-0.0625294	3.41476	0.400952	0.526598	0.765374	Females_Age3xAge1
chr1_46839237_46839917	0.14849	3.21096	1.3142	0.251636	0.539678	Females_Age3xAge1
chr1_46859723_46860306	-0.00875213	2.34634	0.00512275	0.942941	0.977705	Females_Age3xAge1
chr1_46867765_46868242	0.248419	2.15763	2.99225	0.0836636	0.313603	Females_Age3xAge1
chr1_46870524_46870749	-0.157204	1.13595	0.750244	0.386399	0.663978	Females_Age3xAge1
chr1_46871835_46872361	0.0390062	1.80839	0.0767233	0.781788	0.907098	Females_Age3xAge1
chr1_46879385_46879739	0.231266	1.16493	1.59491	0.206626	0.490133	Females_Age3xAge1
chr1_46908061_46908881	0.156585	2.94835	2.54486	0.110654	0.360023	Females_Age3xAge1
chr1_46932151_46932810	0.149001	1.56256	0.954277	0.328633	0.614382	Females_Age3xAge1
chr1_46942855_46943557	0.231335	2.61741	4.61376	0.0317164	0.190263	Females_Age3xAge1
chr1_46955319_46955665	0.140281	0.854436	0.748723	0.386881	0.664354	Females_Age3xAge1
chr1_46993635_46993982	0.253948	2.23224	3.43424	0.0638579	0.272943	Females_Age3xAge1
chr1_46998477_46999335	-0.0191013	3.49036	0.0323975	0.857158	0.941581	Females_Age3xAge1
chr1_47015384_47015883	0.305689	2.0343	1.78994	0.180934	0.459005	Females_Age3xAge1
chr1_47047289_47047877	0.294175	2.45367	4.68835	0.0303679	0.186139	Females_Age3xAge1
chr1_47052777_47053118	0.183514	1.52284	1.13629	0.286438	0.574958	Females_Age3xAge1
chr1_47059671_47059984	0.124168	0.753718	0.385398	0.534729	0.770472	Females_Age3xAge1
chr1_47060615_47061404	0.0566299	3.31644	0.199635	0.655016	0.842163	Females_Age3xAge1
chr1_47069542_47070254	-0.162164	5.02027	6.01048	0.0142211	0.122981	Females_Age3xAge1
chr1_47079463_47079965	-0.0666374	2.55803	0.307856	0.578999	0.798522	Females_Age3xAge1
chr1_47081699_47082845	-0.140177	3.70913	1.98657	0.1587	0.43021	Females_Age3xAge1
chr1_47133471_47134480	-0.00303272	4.25678	0.00120106	0.972354	0.989288	Females_Age3xAge1
chr1_47165352_47165690	0.26498	2.04841	2.79966	0.0942843	0.332189	Females_Age3xAge1
chr1_47184338_47185270	-0.190018	5.65718	7.89147	0.00496685	0.0680651	Females_Age3xAge1
chr1_47190822_47191169	0.0268605	2.61115	0.0679313	0.794373	0.912914	Females_Age3xAge1
chr1_47641017_47641265	0.118693	1.75262	0.708597	0.39991	0.674703	Females_Age3xAge1
chr1_47644779_47645356	0.170208	2.74487	2.71876	0.099175	0.340762	Females_Age3xAge1
chr1_47658371_47659026	0.0608829	2.68994	0.336674	0.561756	0.787733	Females_Age3xAge1
chr1_47677308_47678137	0.293651	2.12163	4.18636	0.0407506	0.21703	Females_Age3xAge1
chr1_47690591_47691708	0.239151	2.37784	2.80528	0.0939541	0.331608	Females_Age3xAge1
chr1_47697258_47698199	0.342321	2.72662	6.21468	0.0126695	0.115083	Females_Age3xAge1
chr1_47704910_47705243	0.569369	1.06691	6.53	0.010607	0.104043	Females_Age3xAge1
chr1_47779516_47780633	-0.108214	5.91548	4.08132	0.0433598	0.224486	Females_Age3xAge1
chr1_47799165_47800509	-0.0946529	5.64871	2.52412	0.112117	0.362413	Females_Age3xAge1
chr1_47897887_47898529	-0.000457931	2.83373	1.5874e-05	0.996821	0.998392	Females_Age3xAge1
chr1_47902805_47904449	0.0211006	5.5602	0.101711	0.749786	0.891963	Females_Age3xAge1
chr1_47910261_47910965	-0.0611365	1.90731	0.227249	0.633571	0.830725	Females_Age3xAge1
chr1_47973664_47974519	0.480172	1.7702	12.1453	0.000492123	0.0175092	Females_Age3xAge1
chr1_48175142_48175858	0.505063	1.57381	7.5401	0.00603406	0.0756722	Females_Age3xAge1
chr1_48175961_48176596	0.441164	2.14293	11.4041	0.000732822	0.0223498	Females_Age3xAge1
chr1_48190847_48191463	0.414546	1.22125	5.83194	0.0157378	0.130315	Females_Age3xAge1
chr1_48191728_48192340	0.440204	2.41939	11.2899	0.00077929	0.0232588	Females_Age3xAge1
chr1_48221060_48221476	0.241899	1.19596	2.36756	0.123881	0.380472	Females_Age3xAge1
chr1_48462606_48463696	0.0816805	2.96672	0.457033	0.499014	0.746892	Females_Age3xAge1
chr1_48527583_48527916	0.151499	0.918383	0.649895	0.42015	0.689144	Females_Age3xAge1
chr1_48559459_48560026	-0.0790483	2.32123	0.369392	0.543336	0.776206	Females_Age3xAge1
chr1_48661997_48662181	-0.0196484	1.16482	0.017776	0.893935	0.957761	Females_Age3xAge1
chr1_48667784_48668242	0.138266	2.13735	1.11828	0.290289	0.578911	Females_Age3xAge1
chr1_48692616_48693749	-0.0220346	3.28566	0.0427515	0.836194	0.93177	Females_Age3xAge1
chr1_48702468_48702946	-0.190875	2.17688	2.31672	0.127989	0.386347	Females_Age3xAge1
chr1_48710711_48711232	0.0418119	3.20592	0.120758	0.728214	0.881505	Females_Age3xAge1
chr1_48712493_48712799	-0.15809	1.15796	0.976252	0.323126	0.609238	Females_Age3xAge1
chr1_48759182_48759397	0.117403	0.997504	0.429753	0.51211	0.75596	Females_Age3xAge1
chr1_48935776_48936215	-0.0528062	3.44579	0.226867	0.633857	0.830902	Females_Age3xAge1
chr1_48937418_48938238	-0.048075	5.47804	0.324124	0.569139	0.792092	Females_Age3xAge1
chr1_48963877_48964453	0.132302	2.75777	1.75411	0.185361	0.464279	Females_Age3xAge1
chr1_49082867_49083376	0.362545	1.46882	4.59787	0.0320116	0.19126	Females_Age3xAge1
chr1_49127482_49128224	0.184317	1.90257	1.19795	0.273732	0.562408	Females_Age3xAge1
chr1_49142947_49143444	0.264762	1.61335	2.33259	0.126691	0.384574	Females_Age3xAge1
chr1_49162730_49163179	0.246168	1.62962	2.56449	0.109288	0.357974	Females_Age3xAge1
chr1_49215584_49216282	0.00692341	2.70176	0.00327572	0.954359	0.98213	Females_Age3xAge1
chr1_49233583_49233926	0.200191	1.78397	1.85789	0.172869	0.44878	Females_Age3xAge1
chr1_49241788_49242975	-0.311885	3.69576	6.30862	0.0120153	0.11161	Females_Age3xAge1
chr1_49255466_49255960	0.740605	0.962285	14.6503	0.000129416	0.00792175	Females_Age3xAge1
chr1_49259552_49260008	0.20335	2.31736	1.67317	0.195834	0.477755	Females_Age3xAge1
chr1_50445126_50445619	0.0551179	1.04974	0.059487	0.807309	0.91904	Females_Age3xAge1
chr1_50489425_50489836	0.183366	0.901654	0.783583	0.376048	0.655264	Females_Age3xAge1
chr1_50575390_50576394	0.259615	2.55898	5.0525	0.0245904	0.166061	Females_Age3xAge1
chr1_50731370_50731764	0.492097	1.10543	6.11065	0.0134369	0.119017	Females_Age3xAge1
chr1_50798611_50799655	0.243782	3.40372	5.08703	0.0241054	0.164348	Females_Age3xAge1
chr1_50814258_50814862	0.161774	2.18293	1.63774	0.200637	0.483365	Females_Age3xAge1
chr1_50834125_50834488	0.228332	1.09652	1.51061	0.219046	0.503981	Females_Age3xAge1
chr1_50884361_50885026	0.152867	1.08124	0.636727	0.424899	0.693008	Females_Age3xAge1
chr1_50916702_50917105	0.0802162	0.952565	0.13969	0.708589	0.871187	Females_Age3xAge1
chr1_50924300_50924673	0.271976	1.54928	2.51032	0.113103	0.364243	Females_Age3xAge1
chr1_51190090_51190747	0.202637	2.12067	2.44965	0.117551	0.371225	Females_Age3xAge1
chr1_51338978_51339547	0.122382	2.57519	1.18148	0.277054	0.565683	Females_Age3xAge1
chr1_51425154_51426414	-0.098287	6.02582	2.86518	0.0905155	0.325967	Females_Age3xAge1
chr1_51433647_51436081	-0.0455493	5.89504	0.679201	0.409862	0.682001	Females_Age3xAge1
chr1_51442598_51444264	0.0223595	3.76971	0.0577796	0.81004	0.920179	Females_Age3xAge1
chr1_51635905_51636365	0.148224	2.52487	0.911566	0.339699	0.624415	Females_Age3xAge1
chr1_51640877_51641527	-0.0258578	2.866	0.0355865	0.850372	0.938075	Females_Age3xAge1
chr1_51655053_51655332	-0.28184	1.47991	4.1828	0.0408361	0.217263	Females_Age3xAge1
chr1_51680392_51680815	0.250328	1.85217	3.24499	0.0716419	0.289557	Females_Age3xAge1
chr1_51700573_51700970	0.165072	2.59817	1.45648	0.227491	0.51372	Females_Age3xAge1
chr1_51701460_51702890	-0.0931761	5.53615	2.23705	0.134738	0.396896	Females_Age3xAge1
chr1_51733819_51734473	0.19152	2.09376	2.35872	0.124584	0.381568	Females_Age3xAge1
chr1_51762227_51763004	0.114957	2.70016	1.26779	0.260181	0.54907	Females_Age3xAge1
chr1_51768926_51769865	0.1628	2.15483	1.49148	0.221986	0.507221	Females_Age3xAge1
chr1_51795833_51796615	0.00822839	1.57741	0.00206057	0.963794	0.985721	Females_Age3xAge1
chr1_51797034_51797399	0.104975	1.18504	0.378445	0.538436	0.773151	Females_Age3xAge1
chr1_51810090_51811009	0.0702419	1.76405	0.211617	0.645503	0.837409	Females_Age3xAge1
chr1_51899388_51899670	0.106835	1.08055	0.326939	0.567467	0.791111	Females_Age3xAge1
chr1_51967012_51967230	0.158769	1.13275	0.689983	0.40617	0.679233	Females_Age3xAge1
chr1_51984330_51985375	-3.86113e-05	5.05207	1.88015e-07	0.999654	0.99982	Females_Age3xAge1
chr1_51986499_51986789	0.0957874	2.66594	0.425742	0.514086	0.75727	Females_Age3xAge1
chr1_52034786_52035632	-0.108884	2.75896	0.975877	0.323219	0.609339	Females_Age3xAge1
chr1_52043171_52043511	-0.331861	0.132592	0.641557	0.423147	0.691832	Females_Age3xAge1
chr1_52044067_52044607	0.0484189	2.02068	0.134282	0.714033	0.873745	Females_Age3xAge1
chr1_52071885_52072475	0.133125	2.25883	0.975525	0.323306	0.609357	Females_Age3xAge1
chr1_52073343_52073772	-0.0274579	1.29518	0.0259676	0.871979	0.947905	Females_Age3xAge1
chr1_52082472_52083365	-0.0584166	4.72995	0.507964	0.476022	0.731243	Females_Age3xAge1
chr1_52088153_52088468	0.0879771	1.08636	0.187651	0.664879	0.847395	Females_Age3xAge1
chr1_52113955_52114474	0.0663086	1.92818	0.228078	0.632953	0.83026	Females_Age3xAge1
chr1_52132064_52132719	0.0201269	2.86665	0.0218673	0.882441	0.952469	Females_Age3xAge1
chr1_52156083_52156839	-0.0337058	2.34015	0.0496996	0.823587	0.926212	Females_Age3xAge1
chr1_52194917_52195858	-0.070738	5.22087	0.719726	0.396234	0.671688	Females_Age3xAge1
chr1_52329047_52329509	-0.0285102	1.59658	0.0349325	0.851737	0.938945	Females_Age3xAge1
chr1_52344030_52345259	-0.128031	6.34806	6.28392	0.0121838	0.112401	Females_Age3xAge1
chr1_52456053_52456590	-0.00297386	2.0162	0.000443766	0.983193	0.993411	Females_Age3xAge1
chr1_52467895_52468244	-0.0176367	2.44252	0.0237482	0.877527	0.950262	Females_Age3xAge1
chr1_52498496_52499725	-0.231425	4.81452	10.8202	0.001004	0.0272311	Females_Age3xAge1
chr1_52520598_52521188	-0.179866	3.25267	4.51536	0.0335919	0.196203	Females_Age3xAge1
chr1_52521617_52522672	-0.262432	5.28591	18.165	2.02567e-05	0.00257492	Females_Age3xAge1
chr1_52561954_52562190	0.155232	0.734099	0.530494	0.466399	0.724081	Females_Age3xAge1
chr1_52605563_52605763	-0.205223	1.43538	1.72889	0.188553	0.468473	Females_Age3xAge1
chr1_52607312_52608592	-0.0675281	4.1865	0.736843	0.390674	0.667447	Females_Age3xAge1
chr1_52705259_52705754	0.328411	2.04884	5.22698	0.0222391	0.157533	Females_Age3xAge1
chr1_52734154_52734350	0.125667	0.852992	0.402178	0.525967	0.764798	Females_Age3xAge1
chr1_52831324_52832398	-0.0515102	6.64939	0.721827	0.395545	0.671323	Females_Age3xAge1
chr1_52869266_52870756	-0.115353	5.74214	4.23429	0.0396153	0.213607	Females_Age3xAge1
chr1_52889450_52890505	-0.260283	3.63006	5.2412	0.0220581	0.156832	Females_Age3xAge1
chr1_53017712_53019564	-0.177414	5.38939	4.7796	0.0287988	0.180928	Females_Age3xAge1
chr1_53035092_53035572	0.0458731	2.16969	0.100248	0.751532	0.892855	Females_Age3xAge1
chr1_53054269_53054478	0.0514559	1.14401	0.109559	0.740646	0.887989	Females_Age3xAge1
chr1_53067664_53068825	-0.0153802	3.62545	0.0225208	0.88071	0.951783	Females_Age3xAge1
chr1_53098549_53099350	-0.105764	3.63276	0.987004	0.320476	0.60714	Females_Age3xAge1
chr1_53101255_53101431	-0.266681	1.56528	2.23005	0.135349	0.397833	Females_Age3xAge1
chr1_53102432_53103443	-0.232454	4.89471	6.41206	0.0113348	0.108049	Females_Age3xAge1
chr1_53151764_53152327	-0.151075	3.3406	2.48828	0.114697	0.366688	Females_Age3xAge1
chr1_53163312_53164274	-0.0976769	3.65885	1.33953	0.247117	0.535093	Females_Age3xAge1
chr1_53168546_53169402	-0.184348	5.32318	9.56288	0.00198551	0.0403856	Females_Age3xAge1
chr1_53191803_53192681	-0.182515	4.67034	5.24613	0.0219956	0.156518	Females_Age3xAge1
chr1_53308140_53309214	-0.0420035	3.30428	0.125385	0.723266	0.878795	Females_Age3xAge1
chr1_53386872_53387715	-0.375203	3.81805	12.8397	0.000339347	0.0139462	Females_Age3xAge1
chr1_53392651_53393938	-0.122483	3.74321	1.38838	0.238678	0.525858	Females_Age3xAge1
chr1_53480318_53481009	-0.191652	3.88733	4.25927	0.0390367	0.212005	Females_Age3xAge1
chr1_53527751_53528316	0.0790336	1.01621	0.198933	0.655584	0.842513	Females_Age3xAge1
chr1_53550213_53550656	0.394238	1.79489	3.57935	0.0585021	0.261376	Females_Age3xAge1
chr1_53556322_53556787	0.621611	1.60251	8.1497	0.00430683	0.0629139	Females_Age3xAge1
chr1_53572236_53572435	0.0499809	0.486799	0.0373902	0.846673	0.936253	Females_Age3xAge1
chr1_53576155_53576638	0.167017	1.33554	0.738241	0.390225	0.667222	Females_Age3xAge1
chr1_53593094_53593634	0.374578	1.99857	3.77969	0.0518784	0.246132	Females_Age3xAge1
chr1_53601242_53601803	-0.145573	1.91475	0.470434	0.492787	0.74276	Females_Age3xAge1
chr1_53647620_53648117	0.00304514	2.2879	0.00068466	0.979125	0.991762	Females_Age3xAge1
chr1_53651337_53651636	0.0468037	1.63434	0.119475	0.729605	0.882164	Females_Age3xAge1
chr1_53661991_53662936	-0.149799	5.33153	6.21889	0.0126394	0.114882	Females_Age3xAge1
chr1_53685813_53686606	-0.0595	5.53375	0.763337	0.382286	0.660595	Females_Age3xAge1
chr1_53703833_53704662	-0.163694	5.10697	7.47667	0.00625037	0.07739	Females_Age3xAge1
chr1_53743700_53744470	0.210026	2.35544	3.17339	0.0748469	0.296218	Females_Age3xAge1
chr1_53760271_53760576	0.439333	1.00253	5.16443	0.0230541	0.160383	Females_Age3xAge1
chr1_53791543_53792485	0.0134743	5.72693	0.0332298	0.855355	0.940664	Females_Age3xAge1
chr1_53792904_53794120	-0.00770542	4.73851	0.00904937	0.924213	0.96997	Females_Age3xAge1
chr1_53831513_53831834	0.00819696	0.89429	0.00136531	0.970525	0.988765	Females_Age3xAge1
chr1_53833307_53834174	0.0798068	2.82911	0.543302	0.461068	0.720504	Females_Age3xAge1
chr1_53855807_53856413	0.0521728	2.01605	0.147347	0.701084	0.867265	Females_Age3xAge1
chr1_53858995_53859480	-0.0503404	2.01108	0.155711	0.693136	0.863018	Females_Age3xAge1
chr1_53878757_53879585	-0.0947378	3.42178	0.371569	0.54215	0.775444	Females_Age3xAge1
chr1_53951238_53951796	0.134083	1.59593	0.744838	0.388115	0.665493	Females_Age3xAge1
chr1_53974920_53975395	0.132328	1.54749	0.463563	0.495963	0.744918	Females_Age3xAge1
chr1_54028052_54028272	0.0402606	0.395903	0.0296877	0.863201	0.944368	Females_Age3xAge1
chr1_54047843_54048321	0.16478	2.50709	0.879294	0.348395	0.63149	Females_Age3xAge1
chr1_54050916_54051127	-0.00385003	2.026	0.000455105	0.98298	0.993327	Females_Age3xAge1
chr1_54065755_54066612	0.0300741	2.50409	0.0196041	0.888648	0.955409	Females_Age3xAge1
chr1_54069624_54070168	0.295741	1.02432	1.14234	0.285158	0.573749	Females_Age3xAge1
chr1_54147787_54148031	0.0155334	0.885264	0.00803128	0.928591	0.971849	Females_Age3xAge1
chr1_54204279_54205372	-0.0381619	3.80436	0.0798981	0.777436	0.905458	Females_Age3xAge1
chr1_54231478_54231676	-0.0117211	0.840635	0.0034339	0.953271	0.981855	Females_Age3xAge1
chr1_54303604_54304411	-0.097919	6.03224	2.81085	0.0936286	0.331075	Females_Age3xAge1
chr1_54326533_54326988	-0.125222	1.70913	0.736314	0.390844	0.667594	Females_Age3xAge1
chr1_54355151_54355930	-0.0800952	4.3073	1.17809	0.277746	0.566253	Females_Age3xAge1
chr1_54358466_54358989	0.153015	3.16154	1.3768	0.240647	0.528165	Females_Age3xAge1
chr1_54411074_54412291	-0.0547338	7.10791	0.678434	0.410126	0.682165	Females_Age3xAge1
chr1_54425279_54425635	0.0839649	1.65382	0.281013	0.596038	0.808976	Females_Age3xAge1
chr1_54447691_54448269	0.136906	1.42834	0.699965	0.402795	0.676984	Females_Age3xAge1
chr1_54452173_54452446	-0.221858	0.382928	0.780799	0.376897	0.656028	Females_Age3xAge1
chr1_54518409_54519544	-0.0761541	7.06145	2.30286	0.129136	0.388147	Females_Age3xAge1
chr1_54535667_54536043	-0.0749859	2.43937	0.517087	0.472087	0.728155	Females_Age3xAge1
chr1_54561628_54562176	0.045666	2.802	0.130762	0.717643	0.87583	Females_Age3xAge1
chr1_54587267_54587751	-0.036598	1.73379	0.0773035	0.780985	0.90682	Females_Age3xAge1
chr1_54665387_54666301	-0.205315	4.98457	12.2435	0.000466892	0.017024	Females_Age3xAge1
chr1_54686021_54686736	0.524769	2.14553	9.78679	0.0017577	0.0377823	Females_Age3xAge1
chr1_54692855_54693269	0.106295	2.09771	0.556113	0.455831	0.716638	Females_Age3xAge1
chr1_54696545_54697014	0.45053	2.20756	11.248	0.000797109	0.0234857	Females_Age3xAge1
chr1_54703869_54704559	0.0719694	2.64053	0.313508	0.575535	0.796411	Females_Age3xAge1
chr1_54748816_54749177	-0.116784	1.45991	0.435973	0.509073	0.753835	Females_Age3xAge1
chr1_54750926_54751119	-0.667773	1.00974	8.26297	0.00404618	0.0606245	Females_Age3xAge1
chr1_54752975_54753271	-0.270017	1.88852	3.13613	0.0765754	0.299551	Females_Age3xAge1
chr1_54821751_54822823	-0.0224285	2.74007	0.0444032	0.833105	0.930177	Females_Age3xAge1
chr1_54871579_54872779	-0.102135	5.30613	1.83985	0.174968	0.451312	Females_Age3xAge1
chr1_54873150_54873492	-0.191949	3.71029	5.2469	0.0219859	0.156476	Females_Age3xAge1
chr1_54882950_54883242	0.431897	1.20701	6.40659	0.0113697	0.108277	Females_Age3xAge1
chr1_54926004_54926479	-0.121367	2.22889	0.396651	0.528824	0.766935	Females_Age3xAge1
chr1_54930169_54930623	0.312586	1.46383	2.9421	0.0862982	0.318233	Females_Age3xAge1
chr1_54940394_54941943	-0.0807318	3.50988	0.478836	0.48895	0.740056	Females_Age3xAge1
chr1_54946176_54946712	-0.146272	1.69804	0.666941	0.41412	0.684983	Females_Age3xAge1
chr1_54946811_54947571	-0.0969157	2.49863	0.52388	0.469191	0.726221	Females_Age3xAge1
chr1_54953591_54954497	0.100699	3.99509	0.990311	0.319666	0.606383	Females_Age3xAge1
chr1_54954804_54955513	-0.110337	3.30902	1.22265	0.268841	0.55726	Females_Age3xAge1
chr1_54964822_54965737	0.0883194	2.34479	0.574876	0.448328	0.711175	Females_Age3xAge1
chr1_55007478_55008686	-0.0170671	3.75656	0.0423584	0.836938	0.932135	Females_Age3xAge1
chr1_55012667_55012894	0.302847	1.68479	3.46776	0.0625761	0.270285	Females_Age3xAge1
chr1_55013156_55013877	0.330408	2.13724	4.38563	0.0362431	0.204181	Females_Age3xAge1
chr1_55033691_55033969	0.101593	0.907155	0.269465	0.603691	0.813402	Females_Age3xAge1
chr1_55070260_55070691	-0.175458	1.58797	1.32254	0.250136	0.537923	Females_Age3xAge1
chr1_55117714_55118290	0.184514	1.74645	1.74898	0.186005	0.465188	Females_Age3xAge1
chr1_55137631_55138119	-0.0560929	2.366	0.171952	0.678383	0.855029	Females_Age3xAge1
chr1_55181145_55181978	-0.0803284	4.74616	1.46596	0.225984	0.511851	Females_Age3xAge1
chr1_55229869_55230735	-0.0640148	6.60257	1.71924	0.189791	0.470114	Females_Age3xAge1
chr1_55266449_55267506	-0.0301432	4.00163	0.119794	0.729258	0.881909	Females_Age3xAge1
chr1_55272836_55273598	0.197813	3.20643	1.35028	0.24523	0.533023	Females_Age3xAge1
chr1_55276132_55276379	0.19433	1.92753	2.07554	0.149677	0.418266	Females_Age3xAge1
chr1_55278777_55279157	-0.275284	0.798044	1.07547	0.299713	0.587164	Females_Age3xAge1
chr1_55327154_55327449	0.518992	1.12066	4.79065	0.0286147	0.180352	Females_Age3xAge1
chr1_55352469_55353567	-0.111261	4.54174	1.70931	0.191075	0.471921	Females_Age3xAge1
chr1_55410740_55411400	0.0228607	2.37345	0.0395976	0.842269	0.934378	Females_Age3xAge1
chr1_55413925_55414317	0.0619986	2.32726	0.16758	0.682272	0.857152	Females_Age3xAge1
chr1_55416140_55416705	0.286445	2.29385	4.86269	0.0274435	0.176373	Females_Age3xAge1
chr1_55431235_55432063	0.157084	3.86048	1.97369	0.160057	0.432074	Females_Age3xAge1
chr1_55436990_55437341	0.206095	1.14071	1.0209	0.312305	0.599486	Females_Age3xAge1
chr1_55461497_55462871	0.0269403	3.56718	0.0452424	0.831559	0.929481	Females_Age3xAge1
chr1_55487566_55488306	0.275739	2.63283	6.16603	0.0130226	0.116763	Females_Age3xAge1
chr1_55491544_55491886	0.620413	0.576636	5.50111	0.0190044	0.144107	Females_Age3xAge1
chr1_55501658_55501969	0.496489	1.21336	6.3987	0.0114204	0.108474	Females_Age3xAge1
chr1_55505193_55505729	0.206272	0.926101	1.06317	0.302492	0.589829	Females_Age3xAge1
chr1_55518854_55519358	0.373489	1.60792	3.70649	0.0542012	0.251394	Females_Age3xAge1
chr1_55593557_55594085	0.377399	1.57214	4.71921	0.0298275	0.184456	Females_Age3xAge1
chr1_55594171_55594458	0.476775	0.564406	3.11396	0.0776239	0.301832	Females_Age3xAge1
chr1_55604462_55604876	0.363306	1.98632	3.89716	0.0483678	0.237769	Females_Age3xAge1
chr1_55606156_55606640	-0.0108434	2.72111	0.00962704	0.921839	0.969248	Females_Age3xAge1
chr1_55616718_55617397	-0.0325028	3.06334	0.069508	0.792055	0.911878	Females_Age3xAge1
chr1_55660542_55661555	-0.00363364	2.24371	0.000778638	0.977739	0.991128	Females_Age3xAge1
chr1_55666377_55666716	-1.2708	0.511386	22.0483	2.6587e-06	0.000800333	Females_Age3xAge1
chr1_55680212_55681514	-0.110866	5.16285	2.82631	0.092731	0.329814	Females_Age3xAge1
chr1_55683235_55683556	-0.394015	3.19446	12.2342	0.000469222	0.0170673	Females_Age3xAge1
chr1_55710111_55710968	0.176142	2.7878	2.07039	0.150183	0.418957	Females_Age3xAge1
chr1_55723617_55724080	-0.129769	2.74778	0.966136	0.325646	0.611706	Females_Age3xAge1
chr1_55725779_55726251	0.0827938	1.85162	0.177979	0.673116	0.852261	Females_Age3xAge1
chr1_55742990_55743629	0.0123913	2.82935	0.0139141	0.906101	0.96282	Females_Age3xAge1
chr1_55841281_55841731	0.134619	1.55914	0.795579	0.372418	0.652073	Females_Age3xAge1
chr1_55939930_55940284	0.338122	1.17632	2.05789	0.15142	0.420417	Females_Age3xAge1
chr1_56106626_56107315	0.309901	2.27338	4.32256	0.0376103	0.207795	Females_Age3xAge1
chr1_56688669_56688942	0.197495	0.273079	0.654526	0.418499	0.687996	Females_Age3xAge1
chr1_56714777_56715428	-0.0910767	2.68408	0.39681	0.528741	0.766892	Females_Age3xAge1
chr1_56721564_56721878	0.188269	0.85466	0.813353	0.367131	0.64732	Females_Age3xAge1
chr1_56794643_56794859	-0.0385639	0.553036	0.0221599	0.881662	0.952141	Females_Age3xAge1
chr1_56795797_56796463	0.14219	2.08259	0.799027	0.371385	0.650941	Females_Age3xAge1
chr1_56890298_56891346	0.173818	3.8355	3.50445	0.0612041	0.267466	Females_Age3xAge1
chr1_56898732_56899110	0.311769	1.24877	2.3883	0.122246	0.378336	Females_Age3xAge1
chr1_56907334_56907608	0.645418	1.21746	9.46171	0.00209805	0.041634	Females_Age3xAge1
chr1_56938423_56938970	0.0798542	2.28584	0.370149	0.542923	0.775915	Females_Age3xAge1
chr1_56943079_56943693	0.274213	1.57013	2.69217	0.100842	0.343645	Females_Age3xAge1
chr1_56968232_56968702	0.161866	1.97109	1.19946	0.273431	0.56216	Females_Age3xAge1
chr1_56974176_56974496	-0.0877115	1.19789	0.211807	0.645355	0.837338	Females_Age3xAge1
chr1_56976902_56977420	0.403428	1.4721	4.80282	0.0284132	0.179778	Females_Age3xAge1
chr1_56982038_56982957	0.21872	3.57077	3.69538	0.0545635	0.252134	Females_Age3xAge1
chr1_56991071_56991666	0.245339	3.52199	4.60886	0.0318073	0.190604	Females_Age3xAge1
chr1_56992531_56992739	0.276227	1.32277	2.53635	0.111252	0.361003	Females_Age3xAge1
chr1_57043975_57045210	0.221542	3.10488	3.79232	0.0514882	0.245078	Females_Age3xAge1
chr1_57110774_57111398	0.45619	1.47109	7.62021	0.00577179	0.0738522	Females_Age3xAge1
chr1_57239784_57240420	0.299504	2.06193	5.64002	0.017555	0.138398	Females_Age3xAge1
chr1_57286542_57287156	0.381979	2.00326	9.84906	0.00169918	0.0370489	Females_Age3xAge1
chr1_57297511_57297975	0.111134	2.34371	0.825304	0.363634	0.644571	Females_Age3xAge1
chr1_57376360_57376680	0.280338	1.01238	1.81367	0.178068	0.455333	Females_Age3xAge1
chr1_57439699_57440321	0.380449	1.19309	1.92293	0.165534	0.439186	Females_Age3xAge1
chr1_57441023_57441365	0.74456	1.04067	12.9857	0.000313882	0.0133016	Females_Age3xAge1
chr1_57772992_57773639	0.0594819	3.9835	0.21108	0.645923	0.837572	Females_Age3xAge1
chr1_58452210_58452456	0.321132	1.62783	4.11921	0.0423988	0.221671	Females_Age3xAge1
chr1_58715573_58716288	0.155231	1.49136	0.905654	0.34127	0.625655	Females_Age3xAge1
chr1_58790201_58790695	-0.898211	1.6316	19.409	1.05507e-05	0.00179676	Females_Age3xAge1
chr1_58857713_58858313	-0.105314	2.83209	0.36151	0.547669	0.779179	Females_Age3xAge1
chr1_58963255_58963475	0.288344	1.0375	1.84661	0.174178	0.450305	Females_Age3xAge1
chr1_58981454_58981917	0.063865	2.16302	0.31879	0.572336	0.794265	Females_Age3xAge1
chr1_59011605_59012767	-0.00604524	6.57806	0.0116939	0.913886	0.966118	Females_Age3xAge1
chr1_59041946_59043238	0.262115	2.7007	2.8186	0.0931778	0.330512	Females_Age3xAge1
chr1_59049207_59049649	0.150327	1.80011	0.763366	0.382277	0.660595	Females_Age3xAge1
[truncated: 154,335 more rows]

## Sheet: Figure 2b
SexContrast	direction	peakco	shared.status	source_celltype	chromHMMsimple	n
Females	Closing	chr1_9619723_9620045	Both DA	CD14	Tx	1058
Females	Closing	chr1_9777344_9778160	Both DA	CD14	Enh	1058
Females	Closing	chr1_9788647_9789231	Both DA	CD14	Enh	1058
Females	Closing	chr1_11340978_11341436	Both DA	CD14	Enh	1058
Females	Closing	chr1_12570484_12571289	Both DA	CD14	Enh	1058
Females	Closing	chr1_14056932_14057910	Both DA	CD14	Enh	1058
Females	Closing	chr1_15905522_15906148	Both DA	CD14	Enh	1058
Females	Closing	chr1_19400873_19401731	Both DA	CD14	Tx	1058
Females	Closing	chr1_19789523_19790249	Both DA	CD14	Enh	1058
Females	Closing	chr1_24828373_24829992	Both DA	CD14	Tss	1058
Females	Closing	chr1_24833153_24833519	Both DA	CD14	Tx	1058
Females	Opening	chr1_25020892_25021104	Both DA	CD14	Enh	163
Females	Closing	chr1_25833355_25833876	Both DA	CD14	Quies	1058
Females	Closing	chr1_25888716_25889491	Both DA	CD14	Enh	1058
Females	Closing	chr1_26101268_26102308	Both DA	CD14	Tx	1058
Females	Closing	chr1_26613814_26614220	Both DA	CD14	Enh	1058
Females	Closing	chr1_28572922_28574227	Both DA	CD14	Tss	1058
Females	Closing	chr1_32716722_32717054	Both DA	CD14	ReprPC	1058
Females	Closing	chr1_32729404_32729783	Both DA	CD14	Quies	1058
Females	Closing	chr1_36574706_36575050	Both DA	CD14	Tx	1058
Females	Opening	chr1_37169374_37169572	Both DA	CD14	ReprPC	163
Females	Closing	chr1_37984569_37984835	Both DA	CD14	Quies	1058
Females	Closing	chr1_39024845_39025742	Both DA	CD14	ReprPC	1058
Females	Closing	chr1_40851111_40852058	Both DA	CD14	Enh	1058
Females	Closing	chr1_40854184_40854456	Both DA	CD14	Enh	1058
Females	Closing	chr1_40870228_40871061	Both DA	CD14	Enh	1058
Females	Closing	chr1_41174423_41175179	Both DA	CD14	Enh	1058
Females	Closing	chr1_45805215_45806369	Both DA	CD14	Tss	1058
Females	Closing	chr1_52521617_52522672	Both DA	CD14	Tss	1058
Females	Closing	chr1_53386872_53387715	Both DA	CD14	Tss	1058
Females	Opening	chr1_54696545_54697014	Both DA	CD14	Enh	163
Females	Closing	chr1_55666377_55666716	Both DA	CD14	Tx	1058
Females	Opening	chr1_56907334_56907608	Both DA	CD14	Enh	163
Females	Opening	chr1_57441023_57441365	Both DA	CD14	Quies	163
Females	Closing	chr1_58790201_58790695	Both DA	CD14	Quies	1058
Females	Closing	chr1_62248384_62248834	Both DA	CD14	Quies	1058
Females	Closing	chr1_64970926_64972246	Both DA	CD14	Enh	1058
Females	Closing	chr1_65016217_65016536	Both DA	CD14	Quies	1058
Females	Closing	chr1_66796133_66796869	Both DA	CD14	Enh	1058
Females	Closing	chr1_67194782_67195139	Both DA	CD14	Enh	1058
Females	Closing	chr1_67608518_67608982	Both DA	CD14	Quies	1058
Females	Closing	chr1_67637531_67638052	Both DA	CD14	ReprPC	1058
Females	Closing	chr1_67727357_67727638	Both DA	CD14	Quies	1058
Females	Closing	chr1_68139911_68140843	Both DA	CD14	Enh	1058
Females	Opening	chr1_70376281_70377510	Both DA	CD14	Enh	163
Females	Opening	chr1_73101306_73102398	Both DA	CD14	Enh	163
Females	Opening	chr1_85048839_85049347	Both DA	CD14	Tx	163
Females	Closing	chr1_86907305_86907603	Both DA	CD14	Enh	1058
Females	Closing	chr1_87510407_87511105	Both DA	CD14	Quies	1058
Females	Closing	chr1_89467876_89468205	Both DA	CD14	Tx	1058
Females	Closing	chr1_90072295_90073134	Both DA	CD14	Quies	1058
Females	Closing	chr1_90073682_90074719	Both DA	CD14	Quies	1058
Females	Closing	chr1_90336442_90336847	Both DA	CD14	Tx	1058
Females	Closing	chr1_92269368_92270890	Both DA	CD14	Enh	1058
Females	Closing	chr1_92941577_92942202	Both DA	CD14	Enh	1058
Females	Closing	chr1_93001971_93002946	Both DA	CD14	Enh	1058
Females	Closing	chr1_93430606_93430786	Both DA	CD14	ReprPC	1058
Females	Closing	chr1_93494691_93495315	Both DA	CD14	Enh	1058
Females	Closing	chr1_101392792_101393466	Both DA	CD14	Tx	1058
Females	Opening	chr1_104599509_104600576	Both DA	CD14	Others	163
Females	Closing	chr1_108620552_108621039	Both DA	CD14	Enh	1058
Females	Closing	chr1_109203407_109204289	Both DA	CD14	Tss	1058
Females	Closing	chr1_110044731_110045609	Both DA	CD14	Enh	1058
Females	Closing	chr1_111768371_111768869	Both DA	CD14	Tx	1058
Females	Closing	chr1_112146528_112147083	Both DA	CD14	Tx	1058
Females	Closing	chr1_117529228_117530277	Both DA	CD14	Enh	1058
Females	Closing	chr1_143742983_143744790	Both DA	CD14	Tss	1058
Females	Closing	chr1_144935393_144935714	Both DA	CD14	Tx	1058
Females	Closing	chr1_145435074_145435314	Both DA	CD14	Enh	1058
Females	Closing	chr1_150123566_150124137	Both DA	CD14	Tss	1058
Females	Closing	chr1_150253796_150255207	Both DA	CD14	Tss	1058
Females	Closing	chr1_151103506_151104179	Both DA	CD14	Tss	1058
Females	Closing	chr1_151762579_151763616	Both DA	CD14	Tss	1058
Females	Closing	chr1_151877589_151878055	Both DA	CD14	Others	1058
Females	Closing	chr1_154130090_154130882	Both DA	CD14	Enh	1058
Females	Closing	chr1_154307552_154307988	Both DA	CD14	Enh	1058
Females	Closing	chr1_154763610_154764446	Both DA	CD14	Enh	1058
Females	Opening	chr1_157124695_157125177	Both DA	CD14	Enh	163
Females	Opening	chr1_157346886_157347274	Both DA	CD14	Enh	163
Females	Closing	chr1_160492399_160493109	Both DA	CD14	Quies	1058
Females	Closing	chr1_160622004_160622346	Both DA	CD14	Quies	1058
Females	Closing	chr1_160765520_160766227	Both DA	CD14	Enh	1058
Females	Closing	chr1_160807192_160807970	Both DA	CD14	Enh	1058
Females	Closing	chr1_167059512_167060330	Both DA	CD14	Enh	1058
Females	Closing	chr1_168413101_168413548	Both DA	CD14	Quies	1058
Females	Opening	chr1_168595491_168596034	Both DA	CD14	Enh	163
Females	Closing	chr1_169670344_169670848	Both DA	CD14	Enh	1058
Females	Closing	chr1_172733393_172733975	Both DA	CD14	Quies	1058
Females	Closing	chr1_174937283_174938257	Both DA	CD14	Enh	1058
Females	Closing	chr1_181365188_181366087	Both DA	CD14	Quies	1058
Females	Closing	chr1_183188037_183188693	Both DA	CD14	ReprPC	1058
Females	Closing	chr1_185250005_185250880	Both DA	CD14	Others	1058
Females	Closing	chr1_185643252_185643769	Both DA	CD14	Enh	1058
Females	Closing	chr1_186273066_186273558	Both DA	CD14	Quies	1058
Females	Closing	chr1_198650536_198651683	Both DA	CD14	Enh	1058
Females	Closing	chr1_198906022_198906824	Both DA	CD14	Tss	1058
Females	Closing	chr1_202926884_202928031	Both DA	CD14	Tss	1058
Females	Closing	chr1_203289759_203290547	Both DA	CD14	Enh	1058
Females	Closing	chr1_203293224_203293574	Both DA	CD14	Enh	1058
Females	Opening	chr1_204692248_204692625	Both DA	CD14	Quies	163
Females	Closing	chr1_206930958_206931693	Both DA	CD14	Enh	1058
Females	Closing	chr1_206976522_206977096	Both DA	CD14	Quies	1058
Females	Closing	chr1_207096270_207097009	Both DA	CD14	Enh	1058
Females	Closing	chr1_207632262_207632747	Both DA	CD14	ReprPC	1058
Females	Closing	chr1_207644326_207644560	Both DA	CD14	Quies	1058
Females	Closing	chr1_211402085_211402974	Both DA	CD14	Others	1058
Females	Closing	chr1_214813858_214815200	Both DA	CD14	Tx	1058
Females	Closing	chr1_224535897_224536184	Both DA	CD14	ReprPC	1058
Females	Opening	chr1_224685403_224686525	Both DA	CD14	Enh	163
Females	Opening	chr1_224780467_224781116	Both DA	CD14	Enh	163
Females	Closing	chr1_226084713_226086025	Both DA	CD14	Quies	1058
Females	Closing	chr1_226632526_226633078	Both DA	CD14	Quies	1058
Females	Closing	chr1_226878779_226879298	Both DA	CD14	Tx	1058
Females	Opening	chr1_227935852_227936762	Both DA	CD14	Tx	163
Females	Closing	chr1_233059500_233060185	Both DA	CD14	Others	1058
Females	Closing	chr1_234894522_234895111	Both DA	CD14	Enh	1058
Females	Closing	chr1_236029297_236031719	Both DA	CD14	Tss	1058
Females	Closing	chr1_236086859_236087299	Both DA	CD14	Enh	1058
Females	Closing	chr1_237024933_237025133	Both DA	CD14	Tx	1058
Females	Opening	chr1_237899899_237900427	Both DA	CD14	Quies	163
Females	Opening	chr1_237963079_237963424	Both DA	CD14	Quies	163
Females	Opening	chr1_242081616_242082546	Both DA	CD14	Quies	163
Females	Closing	chr1_246106191_246106464	Both DA	CD14	Quies	1058
Females	Closing	chr1_247485779_247486810	Both DA	CD14	Enh	1058
Females	Closing	chr10_516260_516913	Both DA	CD14	Quies	1058
Females	Closing	chr10_3228651_3228863	Both DA	CD14	Quies	1058
Females	Closing	chr10_6056066_6056742	Both DA	CD14	Quies	1058
Females	Closing	chr10_6215111_6215559	Both DA	CD14	Enh	1058
Females	Closing	chr10_6243089_6243904	Both DA	CD14	Tss	1058
Females	Closing	chr10_6389662_6390673	Both DA	CD14	Enh	1058
Females	Closing	chr10_6633949_6634599	Both DA	CD14	Quies	1058
Females	Opening	chr10_7348052_7348778	Both DA	CD14	Enh	163
Females	Closing	chr10_7525879_7527300	Both DA	CD14	Enh	1058
Females	Closing	chr10_8446549_8447065	Both DA	CD14	Quies	1058
Females	Closing	chr10_9052013_9052520	Both DA	CD14	Quies	1058
Females	Closing	chr10_9137952_9138562	Both DA	CD14	Quies	1058
Females	Closing	chr10_9139306_9139960	Both DA	CD14	Quies	1058
Females	Closing	chr10_11199532_11199998	Both DA	CD14	Enh	1058
Females	Closing	chr10_11445014_11445559	Both DA	CD14	Enh	1058
Females	Closing	chr10_11916704_11917075	Both DA	CD14	Enh	1058
Females	Closing	chr10_12636153_12636969	Both DA	CD14	Enh	1058
Females	Closing	chr10_14613764_14614523	Both DA	CD14	Enh	1058
Females	Closing	chr10_14625136_14625716	Both DA	CD14	Enh	1058
Females	Closing	chr10_14628963_14630702	Both DA	CD14	Enh	1058
Females	Closing	chr10_18916210_18917161	Both DA	CD14	Tss	1058
Females	Closing	chr10_22053799_22054049	Both DA	CD14	Quies	1058
Females	Closing	chr10_22900479_22901505	Both DA	CD14	Enh	1058
Females	Closing	chr10_22943971_22944859	Both DA	CD14	Tx	1058
Females	Closing	chr10_22955343_22956337	Both DA	CD14	Enh	1058
Females	Closing	chr10_24911023_24912243	Both DA	CD14	Tx	1058
Females	Closing	chr10_26770975_26771545	Both DA	CD14	Enh	1058
Females	Closing	chr10_26971820_26972322	Both DA	CD14	Enh	1058
Females	Closing	chr10_28883242_28883662	Both DA	CD14	Tx	1058
Females	Closing	chr10_31218127_31218686	Both DA	CD14	Tx	1058
Females	Closing	chr10_31610364_31610835	Both DA	CD14	Enh	1058
Females	Closing	chr10_32748120_32748777	Both DA	CD14	Tx	1058
Females	Closing	chr10_33427902_33428667	Both DA	CD14	Quies	1058
Females	Closing	chr10_43857242_43858230	Both DA	CD14	Tss	1058
Females	Closing	chr10_51501583_51501859	Both DA	CD14	Tx	1058
Females	Closing	chr10_63943044_63943754	Both DA	CD14	Quies	1058
Females	Closing	chr10_65314367_65314973	Both DA	CD14	Enh	1058
Females	Opening	chr10_67260956_67261325	Both DA	CD14	Quies	163
Females	Closing	chr10_73516510_73516999	Both DA	CD14	Enh	1058
Females	Closing	chr10_73693447_73693752	Both DA	CD14	Others	1058
Females	Closing	chr10_73846773_73848936	Both DA	CD14	Tss	1058
Females	Closing	chr10_73975247_73976231	Both DA	CD14	Tss	1058
Females	Closing	chr10_74007845_74009161	Both DA	CD14	Enh	1058
Females	Closing	chr10_75541552_75542105	Both DA	CD14	Tss	1058
Females	Closing	chr10_76345194_76346178	Both DA	CD14	Enh	1058
Females	Closing	chr10_76349002_76349411	Both DA	CD14	Tx	1058
Females	Closing	chr10_85950805_85951181	Both DA	CD14	ReprPC	1058
Females	Closing	chr10_89824408_89825372	Both DA	CD14	Enh	1058
Females	Closing	chr10_99093446_99095031	Both DA	CD14	Tss	1058
Females	Closing	chr10_99205330_99206324	Both DA	CD14	Tss	1058
Females	Closing	chr10_102268570_102269167	Both DA	CD14	Tx	1058
Females	Closing	chr10_102270505_102271155	Both DA	CD14	Enh	1058
Females	Closing	chr10_104371981_104373308	Both DA	CD14	Tx	1058
Females	Closing	chr10_105991785_105992584	Both DA	CD14	Tss	1058
Females	Closing	chr10_106028321_106029218	Both DA	CD14	Tss	1058
Females	Closing	chr10_106059923_106060236	Both DA	CD14	Quies	1058
Females	Closing	chr10_106093054_106093280	Both DA	CD14	Enh	1058
Females	Closing	chr10_111769903_111770238	Both DA	CD14	Enh	1058
Females	Closing	chr10_112543160_112543810	Both DA	CD14	Quies	1058
Females	Closing	chr10_112594585_112595008	Both DA	CD14	Quies	1058
Females	Closing	chr10_121261577_121262336	Both DA	CD14	Tx	1058
Females	Opening	chr10_121610049_121610627	Both DA	CD14	Enh	163
Females	Closing	chr10_126407731_126408306	Both DA	CD14	Enh	1058
Females	Closing	chr11_3028023_3028543	Both DA	CD14	Tx	1058
Females	Closing	chr11_3035336_3036155	Both DA	CD14	Tx	1058
Females	Opening	chr11_4203289_4203865	Both DA	CD14	Quies	163
Females	Closing	chr11_6423383_6424389	Both DA	CD14	Enh	1058
Females	Closing	chr11_6434832_6435413	Both DA	CD14	Quies	1058
Females	Opening	chr11_8350199_8350807	Both DA	CD14	Enh	163
Females	Opening	chr11_8834115_8834297	Both DA	CD14	Enh	163
Females	Closing	chr11_9271673_9272164	Both DA	CD14	Enh	1058
Females	Closing	chr11_11171138_11172128	Both DA	CD14	Quies	1058
Females	Opening	chr11_11591413_11591835	Both DA	CD14	Quies	163
Females	Opening	chr11_11598595_11599275	Both DA	CD14	Quies	163
Females	Closing	chr11_12214393_12214732	Both DA	CD14	Tx	1058
Females	Closing	chr11_13890431_13891267	Both DA	CD14	Quies	1058
Females	Closing	chr11_14096618_14097112	Both DA	CD14	Tx	1058
Females	Closing	chr11_14576336_14577206	Both DA	CD14	Enh	1058
Females	Closing	chr11_14654928_14655533	Both DA	CD14	Tx	1058
Females	Closing	chr11_17355448_17355620	Both DA	CD14	Tx	1058
Females	Opening	chr11_17975967_17976643	Both DA	CD14	Enh	163
Females	Closing	chr11_22712384_22712873	Both DA	CD14	Quies	1058
Females	Closing	chr11_33037151_33038041	Both DA	CD14	Tss	1058
Females	Closing	chr11_35181778_35182169	Both DA	CD14	Enh	1058
Females	Closing	chr11_35198662_35199347	Both DA	CD14	Enh	1058
Females	Closing	chr11_46352764_46353256	Both DA	CD14	Enh	1058
Females	Closing	chr11_48076895_48077910	Both DA	CD14	Enh	1058
Females	Closing	chr11_58494256_58495270	Both DA	CD14	Enh	1058
Females	Closing	chr11_59317490_59318862	Both DA	CD14	Enh	1058
Females	Closing	chr11_60679739_60680164	Both DA	CD14	Enh	1058
Females	Closing	chr11_60738766_60739571	Both DA	CD14	ReprPC	1058
Females	Closing	chr11_60753526_60754322	Both DA	CD14	Enh	1058
Females	Closing	chr11_60789051_60789660	Both DA	CD14	Enh	1058
Females	Closing	chr11_60809528_60810517	Both DA	CD14	Enh	1058
Females	Closing	chr11_60888229_60888595	Both DA	CD14	Tx	1058
Females	Closing	chr11_62408202_62408608	Both DA	CD14	Tx	1058
Females	Closing	chr11_64531706_64532176	Both DA	CD14	Tx	1058
Females	Closing	chr11_65192490_65193000	Both DA	CD14	Tss	1058
Females	Closing	chr11_66024455_66026142	Both DA	CD14	Tss	1058
Females	Closing	chr11_66085027_66086194	Both DA	CD14	Enh	1058
Females	Closing	chr11_67171132_67171555	Both DA	CD14	Tss	1058
Females	Closing	chr11_67184404_67184700	Both DA	CD14	Enh	1058
Females	Closing	chr11_67251540_67252001	Both DA	CD14	Enh	1058
Females	Opening	chr11_70414308_70414793	Both DA	CD14	Enh	163
Females	Closing	chr11_71751471_71753250	Both DA	CD14	Tss	1058
Females	Closing	chr11_73587485_73588514	Both DA	CD14	Tss	1058
Females	Closing	chr11_73691005_73691697	Both DA	CD14	Enh	1058
Females	Closing	chr11_73716005_73716731	Both DA	CD14	Tx	1058
Females	Closing	chr11_75943264_75943520	Both DA	CD14	Tx	1058
Females	Opening	chr11_87108255_87108862	Both DA	CD14	Enh	163
Females	Closing	chr11_88576724_88577633	Both DA	CD14	Quies	1058
Females	Opening	chr11_93451218_93451886	Both DA	CD14	Enh	163
Females	Closing	chr11_104643371_104643886	Both DA	CD14	Quies	1058
Females	Closing	chr11_108109959_108110151	Both DA	CD14	Enh	1058
Females	Closing	chr11_111399427_111399803	Both DA	CD14	Quies	1058
Females	Closing	chr11_111410091_111410516	Both DA	CD14	ReprPC	1058
Females	Closing	chr11_117922090_117922839	Both DA	CD14	Enh	1058
Females	Closing	chr11_118094973_118095958	Both DA	CD14	Tss	1058
Females	Closing	chr11_118747183_118748010	Both DA	CD14	Enh	1058
Females	Closing	chr11_118784898_118785530	Both DA	CD14	Enh	1058
Females	Closing	chr11_119176943_119177852	Both DA	CD14	Tx	1058
Females	Closing	chr11_121162736_121164010	Both DA	CD14	Tss	1058
Females	Closing	chr11_121322072_121323796	Both DA	CD14	Tss	1058
Females	Closing	chr11_122545863_122546468	Both DA	CD14	Enh	1058
Females	Closing	chr11_122567314_122567780	Both DA	CD14	Enh	1058
Females	Closing	chr11_122714040_122714906	Both DA	CD14	Enh	1058
Females	Closing	chr11_122722335_122722702	Both DA	CD14	Enh	1058
Females	Closing	chr11_123551559_123552185	Both DA	CD14	ReprPC	1058
Females	Opening	chr11_124095415_124096013	Both DA	CD14	Enh	163
Females	Closing	chr11_128064897_128065517	Both DA	CD14	Enh	1058
Females	Closing	chr11_128340020_128340305	Both DA	CD14	Tx	1058
Females	Closing	chr11_128346532_128347136	Both DA	CD14	Tx	1058
Females	Opening	chr11_131277884_131278474	Both DA	CD14	Enh	163
Females	Opening	chr11_131300515_131300960	Both DA	CD14	Enh	163
Females	Opening	chr11_134272431_134272638	Both DA	CD14	Quies	163
Females	Closing	chr12_794441_795296	Both DA	CD14	Enh	1058
Females	Closing	chr12_837956_838380	Both DA	CD14	Quies	1058
Females	Closing	chr12_861163_863200	Both DA	CD14	Tss	1058
Females	Closing	chr12_1386889_1387494	Both DA	CD14	Enh	1058
Females	Closing	chr12_4056602_4057506	Both DA	CD14	Enh	1058
Females	Closing	chr12_4378101_4379094	Both DA	CD14	Tss	1058
Females	Closing	chr12_4615990_4616551	Both DA	CD14	Tx	1058
Females	Closing	chr12_6536018_6536787	Both DA	CD14	Enh	1058
Females	Closing	chr12_6570737_6571601	Both DA	CD14	Enh	1058
Females	Closing	chr12_6772017_6772795	Both DA	CD14	Tss	1058
Females	Closing	chr12_8178794_8180209	Both DA	CD14	Tss	1058
Females	Closing	chr12_8234351_8235272	Both DA	CD14	Tss	1058
Females	Closing	chr12_9803224_9803870	Both DA	CD14	Enh	1058
Females	Closing	chr12_9894182_9895989	Both DA	CD14	Enh	1058
Females	Closing	chr12_9913218_9914364	Both DA	CD14	Enh	1058
Females	Closing	chr12_10705754_10705977	Both DA	CD14	Others	1058
Females	Closing	chr12_10706770_10708023	Both DA	CD14	Quies	1058
Females	Closing	chr12_10711839_10712247	Both DA	CD14	Quies	1058
Females	Closing	chr12_11698382_11699390	Both DA	CD14	Enh	1058
Females	Closing	chr12_12634599_12635875	Both DA	CD14	Enh	1058
Females	Closing	chr12_12713833_12716149	Both DA	CD14	Enh	1058
Females	Closing	chr12_12775285_12775940	Both DA	CD14	Tx	1058
Females	Closing	chr12_12877656_12879047	Both DA	CD14	Tss	1058
Females	Closing	chr12_12960889_12961948	Both DA	CD14	Enh	1058
Females	Closing	chr12_14569543_14569921	Both DA	CD14	Enh	1058
Females	Closing	chr12_21829579_21830180	Both DA	CD14	Quies	1058
Females	Closing	chr12_21843252_21844169	Both DA	CD14	Quies	1058
Females	Opening	chr12_26676561_26677242	Both DA	CD14	Enh	163
Females	Closing	chr12_31889378_31889864	Both DA	CD14	Tx	1058
Females	Closing	chr12_32178423_32179386	Both DA	CD14	Quies	1058
Females	Closing	chr12_45221506_45222300	Both DA	CD14	Quies	1058
Females	Closing	chr12_45257451_45258134	Both DA	CD14	Quies	1058
Females	Closing	chr12_46917603_46918286	Both DA	CD14	Quies	1058
Females	Closing	chr12_46979431_46980082	Both DA	CD14	Enh	1058
Females	Closing	chr12_49523934_49525650	Both DA	CD14	Tss	1058
Females	Closing	chr12_51157292_51159265	Both DA	CD14	Tss	1058
Females	Closing	chr12_52979726_52980307	Both DA	CD14	Quies	1058
Females	Closing	chr12_53004015_53004724	Both DA	CD14	ReprPC	1058
Females	Closing	chr12_53009011_53009616	Both DA	CD14	Enh	1058
Females	Closing	chr12_53496765_53497037	Both DA	CD14	Enh	1058
Females	Closing	chr12_53573887_53575100	Both DA	CD14	Tss	1058
Females	Closing	chr12_55361969_55362580	Both DA	CD14	Quies	1058
Females	Closing	chr12_55378188_55379228	Both DA	CD14	Enh	1058
Females	Closing	chr12_56323050_56324965	Both DA	CD14	Enh	1058
Females	Closing	chr12_56497782_56498768	Both DA	CD14	Tss	1058
Females	Closing	chr12_56709368_56710420	Both DA	CD14	Tss	1058
Females	Closing	chr12_56732464_56732994	Both DA	CD14	Enh	1058
Females	Closing	chr12_57457800_57458296	Both DA	CD14	Enh	1058
Females	Closing	chr12_57852765_57853534	Both DA	CD14	Tss	1058
Females	Closing	chr12_59972127_59972761	Both DA	CD14	Tx	1058
Females	Closing	chr12_65068258_65068753	Both DA	CD14	Enh	1058
Females	Closing	chr12_65078247_65079087	Both DA	CD14	Enh	1058
Females	Closing	chr12_67102590_67103432	Both DA	CD14	Quies	1058
Females	Closing	chr12_68569187_68570044	Both DA	CD14	Quies	1058
Females	Closing	chr12_69069017_69069582	Both DA	CD14	Enh	1058
Females	Opening	chr12_71003406_71004167	Both DA	CD14	Enh	163
Females	Opening	chr12_72665500_72667476	Both DA	CD14	Tss	163
Females	Closing	chr12_92428618_92429218	Both DA	CD14	Enh	1058
Females	Closing	chr12_92772652_92773187	Both DA	CD14	Quies	1058
Females	Closing	chr12_93301846_93302295	Both DA	CD14	Others	1058
Females	Closing	chr12_104295354_104295975	Both DA	CD14	Quies	1058
Females	Closing	chr12_106695514_106697469	Both DA	CD14	Tss	1058
Females	Closing	chr12_107141349_107142170	Both DA	CD14	ReprPC	1058
Females	Closing	chr12_107713112_107715189	Both DA	CD14	Tss	1058
Females	Closing	chr12_107715862_107716098	Both DA	CD14	Enh	1058
Females	Closing	chr12_108962433_108963027	Both DA	CD14	Tx	1058
Females	Closing	chr12_112431188_112432869	Both DA	CD14	Enh	1058
Females	Closing	chr12_113622447_113623755	Both DA	CD14	Tss	1058
Females	Closing	chr12_117627542_117628662	Both DA	CD14	Tss	1058
Females	Closing	chr12_120426354_120427933	Both DA	CD14	Enh	1058
Females	Closing	chr12_120444835_120445507	Both DA	CD14	ReprPC	1058
Females	Closing	chr12_122239705_122240089	Both DA	CD14	Tss	1058
Females	Closing	chr12_123528028_123528660	Both DA	CD14	Enh	1058
Females	Closing	chr12_123600051_123600542	Both DA	CD14	Enh	1058
Females	Closing	chr12_125423683_125425599	Both DA	CD14	Enh	1058
Females	Closing	chr12_130570881_130571081	Both DA	CD14	ReprPC	1058
Females	Closing	chr12_132670384_132670668	Both DA	CD14	Enh	1058
Females	Closing	chr13_21049773_21050977	Both DA	CD14	Enh	1058
Females	Opening	chr13_23500202_23501632	Both DA	CD14	Tss	163
Females	Closing	chr13_27867991_27868613	Both DA	CD14	Quies	1058
Females	Closing	chr13_27877033_27877312	Both DA	CD14	Quies	1058
Females	Closing	chr13_29066734_29067007	Both DA	CD14	ReprPC	1058
Females	Opening	chr13_33778318_33778791	Both DA	CD14	Enh	163
Females	Closing	chr13_40761153_40762372	Both DA	CD14	Quies	1058
Females	Closing	chr13_41309205_41309683	Both DA	CD14	Tx	1058
Females	Closing	chr13_41554669_41554889	Both DA	CD14	Tss	1058
Females	Closing	chr13_41845624_41846452	Both DA	CD14	Others	1058
Females	Closing	chr13_44765542_44766241	Both DA	CD14	Quies	1058
Females	Closing	chr13_48759990_48760888	Both DA	CD14	Enh	1058
Females	Closing	chr13_74559050_74559690	Both DA	CD14	Others	1058
Females	Opening	chr13_76063608_76064403	Both DA	CD14	Enh	163
Females	Closing	chr13_76377026_76377683	Both DA	CD14	Quies	1058
Females	Opening	chr13_95841437_95842042	Both DA	CD14	Tx	163
Females	Closing	chr13_99668435_99668760	Both DA	CD14	ReprPC	1058
Females	Closing	chr13_99910275_99911631	Both DA	CD14	Enh	1058
Females	Closing	chr13_99966657_99967468	Both DA	CD14	Tx	1058
Females	Closing	chr13_100008246_100009812	Both DA	CD14	Enh	1058
Females	Closing	chr13_100013370_100013908	Both DA	CD14	Tx	1058
Females	Closing	chr13_100065643_100066098	Both DA	CD14	Quies	1058
Females	Opening	chr13_102358695_102359570	Both DA	CD14	Enh	163
Females	Closing	chr13_111835527_111835916	Both DA	CD14	Tx	1058
Females	Closing	chr13_114288694_114288953	Both DA	CD14	Tx	1058
Females	Closing	chr13_114890396_114890827	Both DA	CD14	Enh	1058
Females	Closing	chr13_114905702_114906547	Both DA	CD14	Enh	1058
Females	Closing	chr14_20909002_20909567	Both DA	CD14	Enh	1058
Females	Closing	chr14_22520470_22520707	Both DA	CD14	Quies	1058
Females	Closing	chr14_23030530_23031390	Both DA	CD14	Tx	1058
Females	Closing	chr14_23038981_23039758	Both DA	CD14	Tx	1058
Females	Closing	chr14_24640706_24641530	Both DA	CD14	Enh	1058
Females	Closing	chr14_24682096_24682945	Both DA	CD14	Tss	1058
Females	Opening	chr14_34482327_34483292	Both DA	CD14	Enh	163
Females	Closing	chr14_35399530_35400893	Both DA	CD14	Enh	1058
Females	Closing	chr14_50437708_50438801	Both DA	CD14	Enh	1058
Females	Closing	chr14_58797527_58798254	Both DA	CD14	Enh	1058
Females	Closing	chr14_61804333_61804917	Both DA	CD14	Quies	1058
Females	Closing	chr14_62137656_62138329	Both DA	CD14	Enh	1058
Females	Closing	chr14_64116945_64117676	Both DA	CD14	Quies	1058
Females	Closing	chr14_65395119_65395870	Both DA	CD14	Tx	1058
Females	Closing	chr14_66313294_66314732	Both DA	CD14	Quies	1058
Females	Closing	chr14_67930776_67931563	Both DA	CD14	Quies	1058
Females	Closing	chr14_69436898_69437349	Both DA	CD14	Enh	1058
Females	Closing	chr14_71121891_71122658	Both DA	CD14	Enh	1058
Females	Closing	chr14_75642617_75643918	Both DA	CD14	Tss	1058
Females	Opening	chr14_84503137_84503626	Both DA	CD14	Enh	163
Females	Closing	chr14_91711401_91711671	Both DA	CD14	Enh	1058
Females	Closing	chr14_91782141_91782600	Both DA	CD14	Enh	1058
Females	Closing	chr14_91882289_91882857	Both DA	CD14	Tss	1058
Females	Closing	chr14_92332455_92332905	Both DA	CD14	Quies	1058
Females	Closing	chr14_92336324_92336703	Both DA	CD14	Tx	1058
Females	Closing	chr14_92338454_92340441	Both DA	CD14	Enh	1058
Females	Closing	chr14_92347170_92347739	Both DA	CD14	Quies	1058
Females	Opening	chr14_93502612_93502986	Both DA	CD14	Tx	163
Females	Closing	chr14_98068820_98069812	Both DA	CD14	ReprPC	1058
Females	Closing	chr14_98460255_98461083	Both DA	CD14	Others	1058
Females	Closing	chr14_98485046_98485320	Both DA	CD14	Quies	1058
Females	Closing	chr14_98570126_98570476	Both DA	CD14	Quies	1058
Females	Closing	chr14_98910349_98910915	Both DA	CD14	Others	1058
Females	Closing	chr14_99725713_99726017	Both DA	CD14	ReprPC	1058
Females	Closing	chr14_99728534_99729268	Both DA	CD14	ReprPC	1058
Females	Opening	chr14_102001339_102002441	Both DA	CD14	Enh	163
Females	Closing	chr14_102486642_102486912	Both DA	CD14	Tx	1058
Females	Closing	chr14_103415087_103416081	Both DA	CD14	Enh	1058
Females	Closing	chr14_106447567_106448071	Both DA	CD14	Quies	1058
Females	Closing	chr14_106933503_106933905	Both DA	CD14	Quies	1058
Females	Opening	chr15_20558539_20558840	Both DA	CD14	Quies	163
Females	Opening	chr15_20623820_20624205	Both DA	CD14	Others	163
Females	Opening	chr15_20817654_20818161	Both DA	CD14	Quies	163
Females	Opening	chr15_20877604_20878340	Both DA	CD14	ReprPC	163
Females	Opening	chr15_20994060_20994931	Both DA	CD14	Enh	163
Females	Closing	chr15_29135708_29136477	Both DA	CD14	ReprPC	1058
Females	Closing	chr15_29240682_29241443	Both DA	CD14	ReprPC	1058
Females	Closing	chr15_31639419_31640109	Both DA	CD14	Enh	1058
Females	Closing	chr15_31775263_31776439	Both DA	CD14	ReprPC	1058
Females	Opening	chr15_35315907_35316418	Both DA	CD14	Enh	163
Females	Closing	chr15_38943209_38944192	Both DA	CD14	Enh	1058
Females	Closing	chr15_38978171_38978589	Both DA	CD14	Quies	1058
Females	Opening	chr15_42413248_42413702	Both DA	CD14	Enh	163
Females	Closing	chr15_44954745_44956322	Both DA	CD14	Tss	1058
Females	Closing	chr15_52337805_52338517	Both DA	CD14	Enh	1058
Females	Closing	chr15_60095714_60096623	Both DA	CD14	Quies	1058
Females	Closing	chr15_60872711_60873300	Both DA	CD14	ReprPC	1058
Females	Closing	chr15_63728985_63729437	Both DA	CD14	Enh	1058
Females	Closing	chr15_63738406_63738808	Both DA	CD14	Enh	1058
Females	Closing	chr15_63771731_63772376	Both DA	CD14	Enh	1058
Females	Closing	chr15_66120744_66121760	Both DA	CD14	Enh	1058
Females	Opening	chr15_74200578_74201032	Both DA	CD14	Enh	163
Females	Closing	chr15_89170592_89171073	Both DA	CD14	Tx	1058
Females	Closing	chr15_89178485_89179718	Both DA	CD14	Enh	1058
Females	Closing	chr15_89447728_89448412	Both DA	CD14	ReprPC	1058
Females	Closing	chr15_91381113_91381899	Both DA	CD14	Enh	1058
Females	Closing	chr15_91399710_91400374	Both DA	CD14	Tx	1058
Females	Closing	chr15_93356750_93357047	Both DA	CD14	Tx	1058
Females	Closing	chr15_99961144_99961786	Both DA	CD14	Quies	1058
Females	Closing	chr15_100246853_100247069	Both DA	CD14	Tx	1058
Females	Closing	chr15_101136755_101137530	Both DA	CD14	Enh	1058
Females	Closing	chr16_1905393_1905823	Both DA	CD14	ReprPC	1058
Females	Closing	chr16_2826779_2828440	Both DA	CD14	Tss	1058
Females	Closing	chr16_3559603_3559955	Both DA	CD14	Tx	1058
Females	Closing	chr16_4538175_4539024	Both DA	CD14	Tx	1058
Females	Closing	chr16_4555109_4555985	Both DA	CD14	Enh	1058
Females	Closing	chr16_11233894_11234106	Both DA	CD14	Tx	1058
Females	Closing	chr16_11448389_11449211	Both DA	CD14	Enh	1058
Females	Closing	chr16_11666026_11666579	Both DA	CD14	Tx	1058
Females	Closing	chr16_11715725_11716470	Both DA	CD14	Enh	1058
Females	Closing	chr16_14403002_14403474	Both DA	CD14	ReprPC	1058
Females	Opening	chr16_16169493_16170494	Both DA	CD14	Enh	163
Females	Closing	chr16_17458191_17458575	Both DA	CD14	Enh	1058
Females	Closing	chr16_20774737_20775565	Both DA	CD14	Tss	1058
Females	Closing	chr16_22368766_22369686	Both DA	CD14	Tx	1058
Females	Closing	chr16_22385085_22386462	Both DA	CD14	Tss	1058
Females	Closing	chr16_23960986_23961821	Both DA	CD14	Enh	1058
Females	Closing	chr16_27207182_27207847	Both DA	CD14	Quies	1058
Females	Closing	chr16_27246439_27247276	Both DA	CD14	Enh	1058
Females	Closing	chr16_27378533_27379717	Both DA	CD14	Enh	1058
Females	Closing	chr16_28180411_28180810	Both DA	CD14	Tx	1058
Females	Closing	chr16_29159843_29161016	Both DA	CD14	Enh	1058
Females	Closing	chr16_29713036_29714087	Both DA	CD14	Enh	1058
Females	Closing	chr16_29838354_29838825	Both DA	CD14	Tx	1058
Females	Closing	chr16_30194326_30195969	Both DA	CD14	Tss	1058
Females	Closing	chr16_31498590_31499830	Both DA	CD14	Enh	1058
Females	Closing	chr16_31706938_31707344	Both DA	CD14	Enh	1058
Females	Opening	chr16_46870676_46871287	Both DA	CD14	Enh	163
Females	Closing	chr16_48352511_48353055	Both DA	CD14	Enh	1058
Females	Opening	chr16_48558693_48559271	Both DA	CD14	Enh	163
Females	Closing	chr16_48646946_48647388	Both DA	CD14	Enh	1058
Females	Closing	chr16_49497400_49497904	Both DA	CD14	ReprPC	1058
Females	Closing	chr16_50781117_50781913	Both DA	CD14	Enh	1058
Females	Closing	chr16_53491254_53492080	Both DA	CD14	Tx	1058
Females	Closing	chr16_56553287_56554325	Both DA	CD14	Tss	1058
Females	Closing	chr16_57162683_57163151	Both DA	CD14	Tx	1058
Females	Closing	chr16_68017789_68018015	Both DA	CD14	Enh	1058
Females	Closing	chr16_68244838_68245173	Both DA	CD14	Tx	1058
Females	Closing	chr16_68306742_68307124	Both DA	CD14	Tx	1058
Females	Closing	chr16_68320189_68320394	Both DA	CD14	Enh	1058
Females	Closing	chr16_69458075_69458849	Both DA	CD14	Tss	1058
Females	Closing	chr16_70098842_70100407	Both DA	CD14	Enh	1058
Females	Closing	chr16_70771034_70772158	Both DA	CD14	Enh	1058
Females	Closing	chr16_84228025_84228494	Both DA	CD14	Enh	1058
Females	Closing	chr16_84686289_84686502	Both DA	CD14	Tx	1058
Females	Closing	chr16_89163292_89163879	Both DA	CD14	Enh	1058
Females	Closing	chr16_89164385_89165090	Both DA	CD14	Enh	1058
Females	Closing	chr16_89188878_89189394	Both DA	CD14	Tx	1058
Females	Closing	chr17_1773796_1774293	Both DA	CD14	Tx	1058
Females	Closing	chr17_2153971_2154341	Both DA	CD14	Tx	1058
Females	Closing	chr17_5094782_5095564	Both DA	CD14	Tss	1058
Females	Closing	chr17_5322185_5323779	Both DA	CD14	Tss	1058
Females	Closing	chr17_7287124_7287995	Both DA	CD14	Enh	1058
Females	Closing	chr17_8802122_8802892	Both DA	CD14	Enh	1058
Females	Closing	chr17_8842788_8843061	Both DA	CD14	Tx	1058
Females	Closing	chr17_8844381_8845350	Both DA	CD14	Enh	1058
Females	Closing	chr17_8845543_8845985	Both DA	CD14	Enh	1058
Females	Closing	chr17_10647786_10648143	Both DA	CD14	Quies	1058
Females	Closing	chr17_14104401_14105569	Both DA	CD14	Enh	1058
Females	Closing	chr17_17085352_17086055	Both DA	CD14	Tx	1058
Females	Closing	chr17_17294906_17295703	Both DA	CD14	Enh	1058
Females	Closing	chr17_18163577_18164542	Both DA	CD14	Tss	1058
Females	Closing	chr17_19675070_19675871	Both DA	CD14	Tx	1058
Females	Closing	chr17_19773571_19773805	Both DA	CD14	Tx	1058
Females	Opening	chr17_21199810_21200269	Both DA	CD14	Tx	163
Females	Closing	chr17_28087299_28088868	Both DA	CD14	Tss	1058
Females	Closing	chr17_29135499_29136601	Both DA	CD14	Enh	1058
Females	Closing	chr17_30830344_30831385	Both DA	CD14	Enh	1058
Females	Closing	chr17_33378162_33378994	Both DA	CD14	Enh	1058
Females	Closing	chr17_33541040_33542051	Both DA	CD14	ReprPC	1058
Females	Closing	chr17_33639646_33640786	Both DA	CD14	Tss	1058
Females	Closing	chr17_33787352_33787923	Both DA	CD14	Tss	1058
Females	Closing	chr17_37975582_37976001	Both DA	CD14	ReprPC	1058
Females	Closing	chr17_38636476_38637362	Both DA	CD14	Enh	1058
Females	Closing	chr17_38718141_38718488	Both DA	CD14	ReprPC	1058
Females	Closing	chr17_38738428_38739112	Both DA	CD14	Enh	1058
Females	Closing	chr17_38758926_38759474	Both DA	CD14	Quies	1058
Females	Closing	chr17_39497729_39498074	Both DA	CD14	Tx	1058
Females	Closing	chr17_42293701_42293865	Both DA	CD14	Enh	1058
Females	Closing	chr17_45393071_45393395	Both DA	CD14	Quies	1058
Females	Closing	chr17_46184571_46185403	Both DA	CD14	Tss	1058
Females	Closing	chr17_47438377_47439979	Both DA	CD14	Tss	1058
Females	Closing	chr17_47840852_47842046	Both DA	CD14	Tss	1058
Females	Closing	chr17_54679818_54680564	Both DA	CD14	Enh	1058
Females	Closing	chr17_57439659_57440173	Both DA	CD14	Enh	1058
Females	Closing	chr17_59216504_59217016	Both DA	CD14	Enh	1058
Females	Closing	chr17_61784572_61785023	Both DA	CD14	Tx	1058
Females	Closing	chr17_62183882_62184405	Both DA	CD14	Tx	1058
Females	Closing	chr17_63035607_63036235	Both DA	CD14	Tx	1058
Females	Closing	chr17_63389726_63389988	Both DA	CD14	Quies	1058
Females	Closing	chr17_63552405_63552975	Both DA	CD14	ReprPC	1058
Females	Closing	chr17_64197955_64198139	Both DA	CD14	Quies	1058
Females	Closing	chr17_64242426_64242873	Both DA	CD14	Enh	1058
Females	Closing	chr17_64327147_64327931	Both DA	CD14	Quies	1058
Females	Closing	chr17_65373054_65375330	Both DA	CD14	Tss	1058
Females	Closing	chr17_65394850_65395228	Both DA	CD14	Tx	1058
Females	Closing	chr17_65471178_65471945	Both DA	CD14	Enh	1058
Females	Closing	chr17_66292770_66293700	Both DA	CD14	Enh	1058
Females	Closing	chr17_71718389_71718815	Both DA	CD14	ReprPC	1058
Females	Closing	chr17_74025356_74025974	Both DA	CD14	Enh	1058
Females	Closing	chr17_74175848_74176311	Both DA	CD14	Enh	1058
Females	Closing	chr17_74187650_74188561	Both DA	CD14	Quies	1058
Females	Closing	chr17_74993844_74994862	Both DA	CD14	ReprPC	1058
Females	Closing	chr17_75378452_75379082	Both DA	CD14	Tx	1058
Females	Closing	chr17_75606049_75606838	Both DA	CD14	Enh	1058
Females	Closing	chr17_76125877_76126991	Both DA	CD14	Enh	1058
Females	Closing	chr17_76248197_76248869	Both DA	CD14	ReprPC	1058
Females	Closing	chr17_76775879_76776174	Both DA	CD14	Tss	1058
Females	Closing	chr17_78638876_78639095	Both DA	CD14	Enh	1058
Females	Closing	chr17_78756614_78756920	Both DA	CD14	Enh	1058
Females	Closing	chr17_80084346_80085888	Both DA	CD14	Tx	1058
Females	Closing	chr17_80867278_80867794	Both DA	CD14	Tx	1058
Females	Closing	chr18_2570769_2571941	Both DA	CD14	Tss	1058
Females	Closing	chr18_2589476_2590508	Both DA	CD14	Tx	1058
Females	Closing	chr18_5158855_5159526	Both DA	CD14	Quies	1058
Females	Closing	chr18_8744669_8744926	Both DA	CD14	Enh	1058
Females	Opening	chr18_11732920_11733545	Both DA	CD14	Enh	163
Females	Opening	chr18_11760799_11761228	Both DA	CD14	ReprPC	163
Females	Closing	chr18_13313396_13313810	Both DA	CD14	Others	1058
Females	Closing	chr18_13538947_13539456	Both DA	CD14	Enh	1058
Females	Closing	chr18_13540822_13541049	Both DA	CD14	Tx	1058
Females	Opening	chr18_23307304_23308025	Both DA	CD14	Others	163
Females	Closing	chr18_23795341_23796226	Both DA	CD14	Enh	1058
Females	Opening	chr18_32738832_32739471	Both DA	CD14	Enh	163
Females	Opening	chr18_48737794_48738454	Both DA	CD14	Enh	163
Females	Opening	chr18_53048617_53048843	Both DA	CD14	Others	163
Females	Opening	chr18_61778116_61778498	Both DA	CD14	Enh	163
Females	Closing	chr18_64908321_64909390	Both DA	CD14	Enh	1058
Females	Closing	chr18_67635230_67635898	Both DA	CD14	Quies	1058
Females	Closing	chr18_72040452_72041093	Both DA	CD14	Quies	1058
Females	Closing	chr18_72045263_72046080	Both DA	CD14	Enh	1058
Females	Closing	chr18_74818292_74818696	Both DA	CD14	Enh	1058
Females	Closing	chr18_77672732_77673013	Both DA	CD14	Others	1058
Females	Closing	chr19_3338536_3338993	Both DA	CD14	Enh	1058
Females	Closing	chr19_5961731_5962600	Both DA	CD14	Enh	1058
Females	Closing	chr19_6890362_6891238	Both DA	CD14	Enh	1058
Females	Closing	chr19_7413542_7414303	Both DA	CD14	Tss	1058
Females	Closing	chr19_9545811_9546724	Both DA	CD14	Tss	1058
Females	Closing	chr19_9648914_9649737	Both DA	CD14	Tss	1058
Females	Closing	chr19_9968635_9969084	Both DA	CD14	Enh	1058
Females	Closing	chr19_10712796_10715248	Both DA	CD14	Tss	1058
Females	Closing	chr19_10870228_10871096	Both DA	CD14	Enh	1058
Females	Closing	chr19_11908351_11909787	Both DA	CD14	Tss	1058
Females	Closing	chr19_12098143_12099916	Both DA	CD14	Tss	1058
Females	Closing	chr19_12400044_12400537	Both DA	CD14	Tx	1058
Females	Closing	chr19_12443919_12444862	Both DA	CD14	Tss	1058
Females	Closing	chr19_12605871_12606606	Both DA	CD14	Tss	1058
Females	Closing	chr19_14032040_14032508	Both DA	CD14	Others	1058
Females	Closing	chr19_14617547_14618234	Both DA	CD14	Enh	1058
Females	Closing	chr19_14632873_14633294	Both DA	CD14	Tx	1058
Females	Closing	chr19_16162354_16162684	Both DA	CD14	Quies	1058
Females	Closing	chr19_16181124_16181850	Both DA	CD14	Enh	1058
Females	Closing	chr19_16354857_16355301	Both DA	CD14	Quies	1058
Females	Closing	chr19_16437537_16437859	Both DA	CD14	Enh	1058
Females	Closing	chr19_16477153_16478454	Both DA	CD14	Enh	1058
Females	Closing	chr19_16479705_16480897	Both DA	CD14	Enh	1058
Females	Closing	chr19_16482101_16482929	Both DA	CD14	Enh	1058
Females	Closing	chr19_18124815_18125456	Both DA	CD14	Tx	1058
Females	Closing	chr19_18134414_18135208	Both DA	CD14	Enh	1058
Females	Closing	chr19_19778931_19780118	Both DA	CD14	Tss	1058
Females	Closing	chr19_19931955_19932962	Both DA	CD14	Tss	1058
Females	Closing	chr19_19976489_19977768	Both DA	CD14	Tss	1058
Females	Closing	chr19_20149838_20150517	Both DA	CD14	Tss	1058
Females	Closing	chr19_20188457_20189223	Both DA	CD14	Tss	1058
Females	Closing	chr19_33285039_33285884	Both DA	CD14	Quies	1058
Females	Closing	chr19_34625098_34625919	Both DA	CD14	Tss	1058
Females	Closing	chr19_34662615_34664061	Both DA	CD14	Tss	1058
Females	Closing	chr19_34841034_34841603	Both DA	CD14	Tx	1058
Females	Closing	chr19_35488086_35488444	Both DA	CD14	Enh	1058
Females	Closing	chr19_35505127_35505806	Both DA	CD14	Enh	1058
Females	Closing	chr19_35701512_35703215	Both DA	CD14	Enh	1058
Females	Closing	chr19_37018989_37020031	Both DA	CD14	Tss	1058
Females	Closing	chr19_37406768_37407662	Both DA	CD14	Tss	1058
Females	Closing	chr19_41309743_41310069	Both DA	CD14	Enh	1058
Females	Closing	chr19_42927081_42928431	Both DA	CD14	Tss	1058
Females	Closing	chr19_43974383_43974745	Both DA	CD14	Tx	1058
Females	Closing	chr19_46061709_46062059	Both DA	CD14	Tx	1058
Females	Closing	chr19_46065852_46066501	Both DA	CD14	Tx	1058
Females	Closing	chr19_47649085_47649565	Both DA	CD14	Tx	1058
Females	Closing	chr19_47689735_47690523	Both DA	CD14	Tx	1058
Females	Closing	chr19_48076314_48077033	Both DA	CD14	Tss	1058
Females	Closing	chr19_49436569_49437205	Both DA	CD14	Tss	1058
Females	Closing	chr19_49977167_49977810	Both DA	CD14	Tss	1058
Females	Closing	chr19_50071168_50071998	Both DA	CD14	Tx	1058
Females	Closing	chr19_52179746_52180299	Both DA	CD14	Enh	1058
Females	Closing	chr19_52390816_52391517	Both DA	CD14	Others	1058
Females	Closing	chr19_52674315_52675265	Both DA	CD14	Tss	1058
Females	Closing	chr19_53757843_53758505	Both DA	CD14	Tss	1058
Females	Closing	chr19_53868474_53869556	Both DA	CD14	Tss	1058
Females	Closing	chr19_57018876_57019601	Both DA	CD14	Tss	1058
Females	Closing	chr19_57998859_57999524	Both DA	CD14	Tss	1058
Females	Closing	chr19_58010926_58011693	Both DA	CD14	Tss	1058
Females	Closing	chr19_58038549_58039202	Both DA	CD14	Tss	1058
Females	Closing	chr19_58095105_58095745	Both DA	CD14	Tss	1058
Females	Closing	chr19_58458590_58459340	Both DA	CD14	Tss	1058
Females	Closing	chr19_58609213_58610159	Both DA	CD14	Tss	1058
Females	Closing	chr2_437921_438622	Both DA	CD14	Quies	1058
Females	Closing	chr2_7590421_7591286	Both DA	CD14	Quies	1058
Females	Closing	chr2_7657173_7657653	Both DA	CD14	Quies	1058
Females	Closing	chr2_7707501_7708278	Both DA	CD14	Quies	1058
Females	Closing	chr2_10469753_10470395	Both DA	CD14	Enh	1058
Females	Closing	chr2_12184591_12185506	Both DA	CD14	Enh	1058
Females	Closing	chr2_12442038_12442590	Both DA	CD14	Quies	1058
Females	Closing	chr2_27032774_27033303	Both DA	CD14	Enh	1058
Females	Closing	chr2_30480487_30481186	Both DA	CD14	Quies	1058
Females	Closing	chr2_30662845_30663047	Both DA	CD14	Quies	1058
Females	Closing	chr2_30669669_30671073	Both DA	CD14	Enh	1058
Females	Opening	chr2_31255263_31255940	Both DA	CD14	Enh	163
Females	Opening	chr2_31520638_31521101	Both DA	CD14	Quies	163
Females	Closing	chr2_37149704_37150036	Both DA	CD14	Tx	1058
Females	Closing	chr2_39187055_39188048	Both DA	CD14	Tss	1058
Females	Opening	chr2_40658599_40659071	Both DA	CD14	Enh	163
Females	Closing	chr2_42879255_42879729	Both DA	CD14	Quies	1058
Females	Closing	chr2_43361132_43361911	Both DA	CD14	Enh	1058
Females	Closing	chr2_43364030_43364524	Both DA	CD14	Enh	1058
Females	Closing	chr2_43401296_43402294	Both DA	CD14	Enh	1058
Females	Closing	chr2_43421773_43422664	Both DA	CD14	Enh	1058
Females	Closing	chr2_46116248_46116523	Both DA	CD14	Enh	1058
Females	Opening	chr2_58796804_58797531	Both DA	CD14	Enh	163
Females	Closing	chr2_60115063_60115574	Both DA	CD14	Quies	1058
Females	Closing	chr2_64291777_64292223	Both DA	CD14	Quies	1058
Females	Closing	chr2_65284655_65284862	Both DA	CD14	Enh	1058
Females	Closing	chr2_68953858_68954624	Both DA	CD14	Enh	1058
Females	Closing	chr2_68993087_68995266	Both DA	CD14	Enh	1058
Females	Closing	chr2_69920531_69921808	Both DA	CD14	Enh	1058
Females	Opening	chr2_70154123_70154704	Both DA	CD14	Enh	163
Females	Closing	chr2_70883935_70884342	Both DA	CD14	ReprPC	1058
Females	Closing	chr2_71453866_71454803	Both DA	CD14	Tss	1058
Females	Opening	chr2_73261674_73262370	Both DA	CD14	Enh	163
Females	Closing	chr2_73496168_73497056	Both DA	CD14	ReprPC	1058
Females	Closing	chr2_74206108_74206624	Both DA	CD14	Enh	1058
Females	Closing	chr2_74699255_74700267	Both DA	CD14	Tss	1058
Females	Closing	chr2_75643678_75644343	Both DA	CD14	Quies	1058
Females	Closing	chr2_85073085_85074098	Both DA	CD14	Enh	1058
Females	Closing	chr2_85107471_85109681	Both DA	CD14	Tss	1058
Females	Closing	chr2_86779990_86780519	Both DA	CD14	Others	1058
Females	Closing	chr2_87034560_87036105	Both DA	CD14	Enh	1058
Females	Opening	chr2_87568123_87570775	Both DA	CD14	Quies	163
Females	Closing	chr2_88996907_88997391	Both DA	CD14	Tx	1058
Females	Closing	chr2_95740237_95740995	Both DA	CD14	ReprPC	1058
Females	Closing	chr2_97073187_97073750	Both DA	CD14	Enh	1058
Females	Closing	chr2_97628054_97629179	Both DA	CD14	Enh	1058
Females	Closing	chr2_99271507_99272070	Both DA	CD14	Enh	1058
Females	Closing	chr2_99279827_99280462	Both DA	CD14	Tx	1058
Females	Closing	chr2_99280625_99281206	Both DA	CD14	Enh	1058
Females	Closing	chr2_99387303_99388910	Both DA	CD14	Enh	1058
Females	Closing	chr2_101270047_101270663	Both DA	CD14	Quies	1058
Females	Closing	chr2_101428699_101428900	Both DA	CD14	ReprPC	1058
Females	Closing	chr2_102983219_102984395	Both DA	CD14	Others	1058
Females	Closing	chr2_106354806_106355779	Both DA	CD14	Quies	1058
Females	Closing	chr2_106543706_106544084	Both DA	CD14	Quies	1058
Females	Closing	chr2_109647793_109649116	Both DA	CD14	Tss	1058
Females	Closing	chr2_111615913_111616537	Both DA	CD14	Quies	1058
Females	Closing	chr2_114634117_114634784	Both DA	CD14	Tx	1058
Females	Opening	chr2_119771263_119771588	Both DA	CD14	Enh	163
Females	Opening	chr2_123495154_123495655	Both DA	CD14	Enh	163
Females	Opening	chr2_129037494_129038753	Both DA	CD14	Enh	163
Females	Opening	chr2_135869832_135870424	Both DA	CD14	Tx	163
Females	Closing	chr2_137139608_137140324	Both DA	CD14	Enh	1058
Females	Opening	chr2_145403000_145403446	Both DA	CD14	Enh	163
Females	Opening	chr2_148113657_148114031	Both DA	CD14	Others	163
Females	Closing	chr2_149281935_149282580	Both DA	CD14	Quies	1058
Females	Closing	chr2_159948487_159948912	Both DA	CD14	Enh	1058
Females	Closing	chr2_161339124_161339942	Both DA	CD14	Quies	1058
Females	Closing	chr2_162867926_162868806	Both DA	CD14	Tx	1058
Females	Opening	chr2_166633983_166634724	Both DA	CD14	Tx	163
Females	Closing	chr2_167658913_167659333	Both DA	CD14	Quies	1058
Females	Closing	chr2_169289264_169289737	Both DA	CD14	Quies	1058
Females	Closing	chr2_169306642_169307108	Both DA	CD14	Quies	1058
Females	Closing	chr2_169399572_169399961	Both DA	CD14	Tx	1058
Females	Closing	chr2_171507960_171508593	Both DA	CD14	Quies	1058
Females	Closing	chr2_171938152_171938696	Both DA	CD14	Tx	1058
Females	Closing	chr2_173326698_173328355	Both DA	CD14	Enh	1058
Females	Closing	chr2_173360588_173361547	Both DA	CD14	Enh	1058
Females	Closing	chr2_173835421_173835800	Both DA	CD14	Tx	1058
Females	Closing	chr2_175643103_175643785	Both DA	CD14	Enh	1058
Females	Opening	chr2_176432404_176432820	Both DA	CD14	Quies	163
Females	Closing	chr2_177691034_177691807	Both DA	CD14	Quies	1058
Females	Closing	chr2_182007296_182007643	Both DA	CD14	Quies	1058
Females	Closing	chr2_182008569_182008926	Both DA	CD14	Quies	1058
Females	Opening	chr2_191560370_191560964	Both DA	CD14	Quies	163
Females	Closing	chr2_197009229_197009779	Both DA	CD14	Tx	1058
Females	Closing	chr2_197027933_197028341	Both DA	CD14	Enh	1058
Females	Closing	chr2_198063251_198064266	Both DA	CD14	Enh	1058
Females	Closing	chr2_198070360_198071082	Both DA	CD14	Enh	1058
Females	Closing	chr2_202117071_202118297	Both DA	CD14	Enh	1058
Females	Closing	chr2_202122137_202123607	Both DA	CD14	Tss	1058
Females	Closing	chr2_203507592_203508579	Both DA	CD14	Enh	1058
Females	Closing	chr2_203626978_203627770	Both DA	CD14	Tx	1058
Females	Closing	chr2_204570997_204571717	Both DA	CD14	Enh	1058
Females	Closing	chr2_204582813_204583243	Both DA	CD14	Quies	1058
Females	Closing	chr2_204605432_204606637	Both DA	CD14	Quies	1058
Females	Closing	chr2_205835903_205836408	Both DA	CD14	Quies	1058
Females	Closing	chr2_205941374_205942418	Both DA	CD14	Quies	1058
Females	Closing	chr2_225847694_225848632	Both DA	CD14	Enh	1058
Females	Closing	chr2_225851170_225851555	Both DA	CD14	Enh	1058
Females	Closing	chr2_231770087_231770493	Both DA	CD14	Quies	1058
Females	Closing	chr2_232328434_232329917	Both DA	CD14	Tss	1058
Females	Closing	chr2_233944165_233944505	Both DA	CD14	Enh	1058
Females	Closing	chr2_234176317_234177179	Both DA	CD14	Tx	1058
Females	Closing	chr2_235372477_235373260	Both DA	CD14	Quies	1058
Females	Closing	chr2_237876605_237877092	Both DA	CD14	ReprPC	1058
Females	Closing	chr2_240210668_240211604	Both DA	CD14	Enh	1058
Females	Closing	chr2_240243304_240244657	Both DA	CD14	Enh	1058
Females	Closing	chr2_240291124_240291937	Both DA	CD14	Enh	1058
Females	Closing	chr2_242041179_242042455	Both DA	CD14	Tss	1058
Females	Closing	chr2_242048005_242048835	Both DA	CD14	Tx	1058
Females	Closing	chr2_242088435_242090211	Both DA	CD14	Tss	1058
Females	Closing	chr20_2450772_2451861	Both DA	CD14	Tss	1058
Females	Closing	chr20_2820652_2821821	Both DA	CD14	Tss	1058
Females	Closing	chr20_4664669_4664904	Both DA	CD14	Tx	1058
Females	Closing	chr20_5695084_5695879	Both DA	CD14	Enh	1058
Females	Opening	chr20_18376127_18376528	Both DA	CD14	Enh	163
Females	Closing	chr20_18786471_18786752	Both DA	CD14	Quies	1058
Females	Closing	chr20_25241511_25242065	Both DA	CD14	Tx	1058
Females	Closing	chr20_30975134_30975428	Both DA	CD14	Tx	1058
Females	Closing	chr20_30995114_30995678	Both DA	CD14	Tx	1058
Females	Closing	chr20_31072930_31073414	Both DA	CD14	Enh	1058
Females	Closing	chr20_31097364_31098251	Both DA	CD14	Enh	1058
Females	Closing	chr20_31559694_31560670	Both DA	CD14	Enh	1058
Females	Closing	chr20_32441185_32441522	Both DA	CD14	Tx	1058
Females	Closing	chr20_39785502_39786378	Both DA	CD14	ReprPC	1058
Females	Closing	chr20_42350389_42351220	Both DA	CD14	Quies	1058
Females	Closing	chr20_42697591_42699391	Both DA	CD14	Enh	1058
Females	Closing	chr20_44992153_44993317	Both DA	CD14	Tss	1058
Females	Closing	chr20_49135859_49136450	Both DA	CD14	Enh	1058
Females	Closing	chr20_49347300_49348490	Both DA	CD14	Tss	1058
Females	Closing	chr20_49410993_49412295	Both DA	CD14	Tss	1058
Females	Closing	chr20_52323126_52323572	Both DA	CD14	Enh	1058
Females	Closing	chr20_52455882_52456448	Both DA	CD14	Enh	1058
Females	Closing	chr20_52488758_52489592	Both DA	CD14	Enh	1058
Females	Closing	chr20_52516128_52516540	Both DA	CD14	Enh	1058
Females	Closing	chr20_57697594_57698721	Both DA	CD14	Enh	1058
Females	Closing	chr20_57734381_57735094	Both DA	CD14	ReprPC	1058
Females	Closing	chr21_16377515_16378403	Both DA	CD14	Tx	1058
Females	Closing	chr21_23669899_23670242	Both DA	CD14	Others	1058
Females	Closing	chr21_23793532_23794322	Both DA	CD14	Quies	1058
Females	Closing	chr21_30667548_30667926	Both DA	CD14	Enh	1058
Females	Closing	chr21_32655361_32655625	Both DA	CD14	Quies	1058
Females	Closing	chr21_34723089_34723317	Both DA	CD14	Tx	1058
Females	Closing	chr21_35267076_35267367	Both DA	CD14	Enh	1058
Females	Closing	chr21_36418098_36418519	Both DA	CD14	Enh	1058
Females	Closing	chr21_37975370_37975937	Both DA	CD14	Quies	1058
Females	Closing	chr21_38833835_38834122	Both DA	CD14	Tx	1058
Females	Closing	chr21_43482326_43483505	Both DA	CD14	Enh	1058
Females	Closing	chr21_43621054_43621252	Both DA	CD14	Quies	1058
Females	Closing	chr21_43823850_43824375	Both DA	CD14	Quies	1058
Females	Closing	chr21_45342016_45342348	Both DA	CD14	Tx	1058
Females	Closing	chr21_46347440_46347893	Both DA	CD14	Tss	1058
Females	Closing	chr21_47187178_47187397	Both DA	CD14	Quies	1058
Females	Closing	chr21_48053539_48053752	Both DA	CD14	Quies	1058
Females	Closing	chr22_19584714_19585399	Both DA	CD14	Enh	1058
Females	Closing	chr22_20817645_20818796	Both DA	CD14	Enh	1058
Females	Closing	chr22_20898177_20898626	Both DA	CD14	Tx	1058
Females	Closing	chr22_20903746_20904263	Both DA	CD14	Tx	1058
Females	Closing	chr22_24434497_24434954	Both DA	CD14	Tx	1058
Females	Closing	chr22_29218897_29219497	Both DA	CD14	Quies	1058
Females	Closing	chr22_30692426_30692880	Both DA	CD14	Tx	1058
Females	Closing	chr22_30701453_30702867	Both DA	CD14	Enh	1058
Females	Closing	chr22_31674773_31675621	Both DA	CD14	Tx	1058
Females	Closing	chr22_31682260_31682730	Both DA	CD14	Enh	1058
Females	Closing	chr22_31686047_31687391	Both DA	CD14	Tss	1058
Females	Closing	chr22_31688323_31688627	Both DA	CD14	Tss	1058
Females	Opening	chr22_34249660_34250090	Both DA	CD14	Tss	163
Females	Closing	chr22_35948335_35948943	Both DA	CD14	ReprPC	1058
Females	Closing	chr22_36780921_36781432	Both DA	CD14	Tss	1058
Females	Closing	chr22_37614739_37615840	Both DA	CD14	ReprPC	1058
Females	Closing	chr22_37618463_37619022	Both DA	CD14	Enh	1058
Females	Closing	chr22_39928317_39929136	Both DA	CD14	Tss	1058
Females	Closing	chr22_40333958_40334231	Both DA	CD14	ReprPC	1058
Females	Closing	chr22_40347641_40348012	Both DA	CD14	Enh	1058
Females	Closing	chr22_40512582_40513128	Both DA	CD14	Tx	1058
Females	Closing	chr22_40599654_40599864	Both DA	CD14	Tx	1058
Females	Closing	chr22_40637031_40637695	Both DA	CD14	Tx	1058
Females	Closing	chr22_40720363_40721628	Both DA	CD14	Tx	1058
Females	Closing	chr22_40728385_40729027	Both DA	CD14	Tx	1058
Females	Closing	chr22_42576378_42576753	Both DA	CD14	Tx	1058
Females	Opening	chr22_46579586_46579982	Both DA	CD14	Tx	163
Females	Opening	chr22_46872530_46872685	Both DA	CD14	Enh	163
Females	Closing	chr22_50232340_50233212	Both DA	CD14	Tss	1058
Females	Closing	chr22_51058739_51060670	Both DA	CD14	Enh	1058
Females	Opening	chr3_3620362_3620895	Both DA	CD14	Enh	163
Females	Opening	chr3_3631279_3631923	Both DA	CD14	Enh	163
Females	Opening	chr3_9903421_9905115	Both DA	CD14	Enh	163
Females	Closing	chr3_18452951_18453569	Both DA	CD14	Tx	1058
Females	Closing	chr3_18480009_18480541	Both DA	CD14	Quies	1058
Females	Closing	chr3_18486086_18487360	Both DA	CD14	Tss	1058
Females	Opening	chr3_25502094_25503187	Both DA	CD14	Enh	163
Females	Closing	chr3_28252351_28253071	Both DA	CD14	Quies	1058
Females	Closing	chr3_30658247_30658777	Both DA	CD14	Enh	1058
Females	Closing	chr3_30696628_30697298	Both DA	CD14	Enh	1058
Females	Closing	chr3_30699290_30700489	Both DA	CD14	Enh	1058
Females	Closing	chr3_30705914_30706902	Both DA	CD14	Enh	1058
Females	Opening	chr3_31198620_31199217	Both DA	CD14	Tss	163
Females	Closing	chr3_31503406_31504377	Both DA	CD14	Enh	1058
Females	Closing	chr3_32412723_32413696	Both DA	CD14	Quies	1058
Females	Closing	chr3_32501484_32502183	Both DA	CD14	Enh	1058
Females	Closing	chr3_33890033_33890883	Both DA	CD14	Tx	1058
Females	Opening	chr3_41460720_41461567	Both DA	CD14	Enh	163
Females	Closing	chr3_43054973_43055802	Both DA	CD14	Others	1058
Females	Closing	chr3_43264156_43264403	Both DA	CD14	Quies	1058
Females	Closing	chr3_43338032_43338738	Both DA	CD14	Enh	1058
Females	Opening	chr3_43814706_43815441	Both DA	CD14	Enh	163
Females	Closing	chr3_45539352_45539798	Both DA	CD14	Tx	1058
Females	Closing	chr3_45911527_45912058	Both DA	CD14	Quies	1058
Females	Closing	chr3_52272705_52273756	Both DA	CD14	Tss	1058
Females	Closing	chr3_53017067_53018143	Both DA	CD14	Enh	1058
Females	Opening	chr3_53441086_53441397	Both DA	CD14	Enh	163
Females	Closing	chr3_56627417_56628172	Both DA	CD14	Tx	1058
Females	Closing	chr3_58020585_58021159	Both DA	CD14	Quies	1058
Females	Closing	chr3_58067620_58068435	Both DA	CD14	Enh	1058
Females	Closing	chr3_59421886_59422326	Both DA	CD14	Quies	1058
Females	Closing	chr3_63953364_63954745	Both DA	CD14	Enh	1058
Females	Closing	chr3_67788286_67788891	Both DA	CD14	Quies	1058
Females	Closing	chr3_68106697_68107409	Both DA	CD14	Quies	1058
Females	Closing	chr3_71109785_71109981	Both DA	CD14	Tx	1058
Females	Closing	chr3_71421770_71422672	Both DA	CD14	Tx	1058
Females	Closing	chr3_71500287_71500679	Both DA	CD14	Enh	1058
Females	Closing	chr3_71541757_71543036	Both DA	CD14	Tx	1058
Females	Closing	chr3_72805998_72806620	Both DA	CD14	Enh	1058
Females	Opening	chr3_95424428_95425429	Both DA	CD14	Tss	163
Females	Opening	chr3_99766248_99767198	Both DA	CD14	Enh	163
Females	Closing	chr3_101832798_101833755	Both DA	CD14	Quies	1058
Females	Closing	chr3_111266270_111267351	Both DA	CD14	Enh	1058
Females	Closing	chr3_112724307_112725117	Both DA	CD14	Tx	1058
Females	Opening	chr3_123475937_123476500	Both DA	CD14	Enh	163
Females	Closing	chr3_124721030_124721565	Both DA	CD14	Tx	1058
Females	Closing	chr3_128035201_128035779	Both DA	CD14	Tx	1058
Females	Closing	chr3_128522749_128523550	Both DA	CD14	Enh	1058
Females	Closing	chr3_128837764_128837958	Both DA	CD14	Enh	1058
Females	Closing	chr3_138047878_138049025	Both DA	CD14	Tss	1058
Females	Closing	chr3_140985399_140986305	Both DA	CD14	Tss	1058
Females	Opening	chr3_149865105_149865660	Both DA	CD14	Enh	163
Females	Closing	chr3_151986206_151987950	Both DA	CD14	Tss	1058
Females	Closing	chr3_171212271_171212792	Both DA	CD14	Quies	1058
Females	Opening	chr3_172280072_172281575	Both DA	CD14	Enh	163
Females	Closing	chr3_174158231_174159474	Both DA	CD14	Tss	1058
Females	Opening	chr3_185379730_185380000	Both DA	CD14	Tx	163
Females	Closing	chr3_186745079_186745806	Both DA	CD14	Enh	1058
Females	Closing	chr3_188040759_188041439	Both DA	CD14	Tx	1058
Females	Closing	chr3_189042325_189043027	Both DA	CD14	Quies	1058
Females	Opening	chr3_193575843_193576159	Both DA	CD14	Enh	163
Females	Closing	chr3_195276687_195277728	Both DA	CD14	Enh	1058
Females	Closing	chr3_197438981_197439836	Both DA	CD14	Enh	1058
Females	Closing	chr4_657099_658223	Both DA	CD14	Tss	1058
Females	Opening	chr4_10007611_10008737	Both DA	CD14	Enh	163
Females	Closing	chr4_10418142_10418401	Both DA	CD14	Quies	1058
Females	Closing	chr4_10672942_10673659	Both DA	CD14	Quies	1058
Females	Closing	chr4_17653227_17653619	Both DA	CD14	Quies	1058
Females	Closing	chr4_36387366_36388349	Both DA	CD14	Enh	1058
Females	Closing	chr4_37782153_37782897	Both DA	CD14	Enh	1058
Females	Closing	chr4_38655786_38657160	Both DA	CD14	Enh	1058
Females	Closing	chr4_38857734_38858736	Both DA	CD14	Tss	1058
Females	Closing	chr4_40215517_40216132	Both DA	CD14	Quies	1058
Females	Closing	chr4_40232272_40232915	Both DA	CD14	Quies	1058
Females	Closing	chr4_40303504_40304321	Both DA	CD14	Tx	1058
Females	Opening	chr4_40994638_40995274	Both DA	CD14	Enh	163
Females	Closing	chr4_42629683_42630668	Both DA	CD14	Quies	1058
Females	Closing	chr4_42673248_42674324	Both DA	CD14	Quies	1058
Females	Closing	chr4_48139863_48140295	Both DA	CD14	Tx	1058
Females	Closing	chr4_48140895_48141458	Both DA	CD14	Tx	1058
Females	Closing	chr4_48748666_48748909	Both DA	CD14	Quies	1058
Females	Closing	chr4_48946871_48947199	Both DA	CD14	Quies	1058
Females	Opening	chr4_55305903_55306655	Both DA	CD14	Enh	163
Females	Closing	chr4_57623575_57624771	Both DA	CD14	Enh	1058
Females	Opening	chr4_60436836_60437070	Both DA	CD14	Quies	163
Females	Opening	chr4_79087819_79088160	Both DA	CD14	Quies	163
Females	Closing	chr4_84035631_84036248	Both DA	CD14	Enh	1058
Females	Closing	chr4_89534372_89535042	Both DA	CD14	Enh	1058
Females	Closing	chr4_89861629_89862167	Both DA	CD14	Quies	1058
Females	Closing	chr4_101379838_101380463	Both DA	CD14	Others	1058
Females	Opening	chr4_101572910_101573435	Both DA	CD14	Enh	163
Females	Opening	chr4_101747760_101748467	Both DA	CD14	Enh	163
Females	Closing	chr4_105864546_105864930	Both DA	CD14	Quies	1058
Females	Closing	chr4_108957327_108957891	Both DA	CD14	Tx	1058
Females	Closing	chr4_108993011_108993909	Both DA	CD14	Quies	1058
Females	Closing	chr4_109001916_109002770	Both DA	CD14	Quies	1058
Females	Closing	chr4_109034316_109034978	Both DA	CD14	Quies	1058
Females	Closing	chr4_109092635_109093116	Both DA	CD14	ReprPC	1058
Females	Closing	chr4_110569461_110570690	Both DA	CD14	Others	1058
Females	Closing	chr4_120284248_120284939	Both DA	CD14	Quies	1058
Females	Closing	chr4_120291483_120292740	Both DA	CD14	Enh	1058
Females	Closing	chr4_121930690_121931411	Both DA	CD14	Quies	1058
Females	Closing	chr4_122060660_122061266	Both DA	CD14	Quies	1058
Females	Opening	chr4_124694000_124694425	Both DA	CD14	Quies	163
Females	Opening	chr4_129491444_129491961	Both DA	CD14	Enh	163
Females	Opening	chr4_147379535_147380112	Both DA	CD14	Quies	163
Females	Closing	chr4_153021292_153022353	Both DA	CD14	Enh	1058
Females	Opening	chr4_169828360_169828911	Both DA	CD14	Quies	163
Females	Opening	chr4_171123871_171124219	Both DA	CD14	Others	163
Females	Opening	chr4_184263599_184264688	Both DA	CD14	Enh	163
Females	Opening	chr4_184270092_184270521	Both DA	CD14	Enh	163
Females	Closing	chr5_464007_464651	Both DA	CD14	Tx	1058
Females	Closing	chr5_14413357_14414341	Both DA	CD14	Tx	1058
Females	Closing	chr5_14706548_14707253	Both DA	CD14	Tx	1058
Females	Closing	chr5_16616374_16618122	Both DA	CD14	Tss	1058
Females	Closing	chr5_35822373_35823077	Both DA	CD14	Quies	1058
Females	Closing	chr5_35830511_35831369	Both DA	CD14	Quies	1058
Females	Closing	chr5_35853662_35854852	Both DA	CD14	Enh	1058
Females	Closing	chr5_35859007_35859826	Both DA	CD14	Quies	1058
Females	Closing	chr5_39176996_39178478	Both DA	CD14	Enh	1058
Females	Closing	chr5_39178993_39179379	Both DA	CD14	Enh	1058
Females	Closing	chr5_39186470_39187707	Both DA	CD14	Tx	1058
Females	Closing	chr5_42994607_42995504	Both DA	CD14	Tss	1058
Females	Closing	chr5_54391998_54393167	Both DA	CD14	Others	1058
Females	Closing	chr5_61551926_61552861	Both DA	CD14	Quies	1058
Females	Closing	chr5_74323980_74324232	Both DA	CD14	Quies	1058
Females	Closing	chr5_74355546_74356232	Both DA	CD14	Enh	1058
Females	Closing	chr5_76451031_76451728	Both DA	CD14	Enh	1058
Females	Closing	chr5_79448502_79449688	Both DA	CD14	Tx	1058
Females	Closing	chr5_79487650_79488563	Both DA	CD14	Enh	1058
Females	Closing	chr5_80253808_80254305	Both DA	CD14	ReprPC	1058
Females	Opening	chr5_94520557_94521118	Both DA	CD14	Enh	163
Females	Closing	chr5_96259687_96260253	Both DA	CD14	Tx	1058
Females	Opening	chr5_108039129_108039338	Both DA	CD14	Quies	163
Females	Closing	chr5_112409466_112409924	Both DA	CD14	Others	1058
Females	Closing	chr5_118574444_118575031	Both DA	CD14	Tx	1058
Females	Opening	chr5_118774462_118775472	Both DA	CD14	Enh	163
Females	Closing	chr5_133426264_133426729	Both DA	CD14	Quies	1058
Females	Closing	chr5_133449650_133451331	Both DA	CD14	Tss	1058
Females	Closing	chr5_133467959_133468679	Both DA	CD14	Tx	1058
Females	Closing	chr5_138945101_138945507	Both DA	CD14	Enh	1058
Females	Opening	chr5_140791280_140791587	Both DA	CD14	ReprPC	163
Females	Closing	chr5_141484108_141484581	Both DA	CD14	Quies	1058
Females	Closing	chr5_142180420_142180814	Both DA	CD14	Enh	1058
Females	Closing	chr5_156606088_156606319	Both DA	CD14	Quies	1058
Females	Closing	chr5_156715794_156715953	Both DA	CD14	Tx	1058
Females	Closing	chr5_158547153_158548069	Both DA	CD14	Quies	1058
Females	Opening	chr5_163341999_163344182	Both DA	CD14	Enh	163
Females	Closing	chr5_169689068_169689703	Both DA	CD14	Tx	1058
Females	Closing	chr5_172264708_172265170	Both DA	CD14	Enh	1058
Females	Closing	chr5_172345521_172346439	Both DA	CD14	Enh	1058
Females	Opening	chr5_173873537_173873786	Both DA	CD14	Quies	163
Females	Closing	chr5_174934771_174934960	Both DA	CD14	Tx	1058
Females	Opening	chr6_1287358_1287869	Both DA	CD14	Enh	163
Females	Closing	chr6_2943189_2943821	Both DA	CD14	Enh	1058
Females	Opening	chr6_4603296_4603963	Both DA	CD14	Enh	163
Females	Closing	chr6_5667945_5668405	Both DA	CD14	Quies	1058
Females	Closing	chr6_6581302_6581527	Both DA	CD14	Tx	1058
Females	Closing	chr6_6614386_6615503	Both DA	CD14	Tx	1058
Females	Closing	chr6_6655098_6655309	Both DA	CD14	Tx	1058
Females	Opening	chr6_9725815_9726236	Both DA	CD14	Others	163
Females	Opening	chr6_10430366_10430614	Both DA	CD14	Enh	163
Females	Closing	chr6_12008786_12009502	Both DA	CD14	Tss	1058
Females	Opening	chr6_12369857_12370443	Both DA	CD14	Enh	163
Females	Closing	chr6_14276907_14277786	Both DA	CD14	Enh	1058
Females	Closing	chr6_17589874_17590272	Both DA	CD14	Tx	1058
Females	Closing	chr6_20366497_20367294	Both DA	CD14	Enh	1058
Females	Closing	chr6_22062937_22063876	Both DA	CD14	Enh	1058
Females	Closing	chr6_22148695_22148918	Both DA	CD14	Tx	1058
Females	Closing	chr6_24926421_24927185	Both DA	CD14	Enh	1058
Females	Closing	chr6_24932647_24932874	Both DA	CD14	Tss	1058
Females	Closing	chr6_24961134_24961673	Both DA	CD14	Enh	1058
Females	Closing	chr6_25018051_25018477	Both DA	CD14	Enh	1058
Females	Closing	chr6_25366960_25367909	Both DA	CD14	Enh	1058
Females	Closing	chr6_26122953_26124857	Both DA	CD14	Tss	1058
Females	Closing	chr6_26156067_26159328	Both DA	CD14	Tss	1058
Females	Closing	chr6_26188726_26189645	Both DA	CD14	Tss	1058
Females	Closing	chr6_26199065_26200191	Both DA	CD14	Tss	1058
Females	Closing	chr6_27777643_27778266	Both DA	CD14	Tss	1058
Females	Closing	chr6_28890638_28892279	Both DA	CD14	Tss	1058
Females	Closing	chr6_31062115_31062762	Both DA	CD14	Enh	1058
Females	Closing	chr6_31227800_31228080	Both DA	CD14	Others	1058
Females	Closing	chr6_33311526_33313296	Both DA	CD14	Enh	1058
Females	Closing	chr6_35568369_35570744	Both DA	CD14	Enh	1058
Females	Closing	chr6_35579095_35579328	Both DA	CD14	Tx	1058
Females	Closing	chr6_36076715_36077389	Both DA	CD14	Tx	1058
Females	Closing	chr6_36507919_36508493	Both DA	CD14	Tx	1058
Females	Closing	chr6_36512062_36512460	Both DA	CD14	Tss	1058
Females	Closing	chr6_36567608_36567922	Both DA	CD14	Enh	1058
Females	Closing	chr6_37483910_37485622	Both DA	CD14	Enh	1058
Females	Closing	chr6_37930448_37930818	Both DA	CD14	Tx	1058
Females	Opening	chr6_39303830_39304490	Both DA	CD14	Enh	163
Females	Opening	chr6_39674773_39675120	Both DA	CD14	Enh	163
Females	Closing	chr6_41990060_41990643	Both DA	CD14	Enh	1058
Females	Closing	chr6_42013414_42013831	Both DA	CD14	Enh	1058
Females	Closing	chr6_42016257_42016841	Both DA	CD14	Tss	1058
Females	Closing	chr6_43109789_43110176	Both DA	CD14	Quies	1058
Females	Closing	chr6_44944632_44945490	Both DA	CD14	Quies	1058
Females	Closing	chr6_45123731_45124192	Both DA	CD14	Quies	1058
Females	Closing	chr6_45278132_45278611	Both DA	CD14	Others	1058
Females	Closing	chr6_53167388_53167765	Both DA	CD14	Enh	1058
Females	Closing	chr6_90927835_90928991	Both DA	CD14	Enh	1058
Females	Closing	chr6_90943460_90944470	Both DA	CD14	Quies	1058
Females	Closing	chr6_90976551_90977339	Both DA	CD14	Quies	1058
Females	Closing	chr6_90983926_90984740	Both DA	CD14	Quies	1058
Females	Closing	chr6_105237361_105238245	Both DA	CD14	Tx	1058
Females	Closing	chr6_109927653_109927886	Both DA	CD14	Quies	1058
Females	Closing	chr6_111408208_111409809	Both DA	CD14	Tss	1058
Females	Closing	chr6_111417343_111417965	Both DA	CD14	Quies	1058
Females	Closing	chr6_112310917_112311658	Both DA	CD14	Quies	1058
Females	Closing	chr6_112348937_112349683	Both DA	CD14	Quies	1058
Females	Closing	chr6_119397504_119398196	Both DA	CD14	ReprPC	1058
Females	Closing	chr6_121972400_121973035	Both DA	CD14	Quies	1058
Females	Opening	chr6_125620482_125620732	Both DA	CD14	Tx	163
Females	Closing	chr6_128113729_128114090	Both DA	CD14	Quies	1058
Females	Closing	chr6_129976568_129976790	Both DA	CD14	Quies	1058
Females	Closing	chr6_131852057_131852596	Both DA	CD14	Quies	1058
Females	Closing	chr6_133084242_133084916	Both DA	CD14	Enh	1058
Females	Closing	chr6_134568090_134568957	Both DA	CD14	Enh	1058
Females	Closing	chr6_134844977_134845488	Both DA	CD14	Quies	1058
Females	Closing	chr6_135415405_135416058	Both DA	CD14	Quies	1058
Females	Closing	chr6_135423963_135424782	Both DA	CD14	Quies	1058
Females	Closing	chr6_135437664_135438120	Both DA	CD14	Enh	1058
Females	Closing	chr6_138031639_138031944	Both DA	CD14	Tx	1058
Females	Closing	chr6_138125800_138126279	Both DA	CD14	Quies	1058
Females	Closing	chr6_139434197_139435092	Both DA	CD14	Quies	1058
Females	Opening	chr6_140422388_140423323	Both DA	CD14	Quies	163
Females	Closing	chr6_142652297_142652646	Both DA	CD14	Quies	1058
Females	Closing	chr6_142676706_142677349	Both DA	CD14	Quies	1058
Females	Closing	chr6_142890743_142891152	Both DA	CD14	Quies	1058
Females	Closing	chr6_143221870_143222244	Both DA	CD14	Quies	1058
Females	Opening	chr6_156972194_156972945	Both DA	CD14	Enh	163
Females	Closing	chr6_157112394_157112666	Both DA	CD14	Tx	1058
Females	Closing	chr6_157274714_157274993	Both DA	CD14	Tx	1058
Females	Closing	chr6_157990696_157990961	Both DA	CD14	Quies	1058
Females	Closing	chr6_158176626_158177129	Both DA	CD14	Others	1058
Females	Closing	chr6_158305791_158306924	Both DA	CD14	Tx	1058
Females	Closing	chr6_159210135_159210942	Both DA	CD14	Tx	1058
Females	Closing	chr6_159464467_159464683	Both DA	CD14	Tss	1058
Females	Closing	chr6_159483162_159484318	Both DA	CD14	Enh	1058
Females	Opening	chr6_166032202_166033246	Both DA	CD14	Others	163
Females	Closing	chr7_391205_392162	Both DA	CD14	Enh	1058
Females	Closing	chr7_623469_624245	Both DA	CD14	Enh	1058
Females	Closing	chr7_657671_658717	Both DA	CD14	Enh	1058
Females	Closing	chr7_5371071_5371478	Both DA	CD14	Enh	1058
Females	Closing	chr7_5873502_5874415	Both DA	CD14	Tx	1058
Females	Closing	chr7_8215729_8217378	Both DA	CD14	Enh	1058
Females	Closing	chr7_30188450_30189199	Both DA	CD14	Enh	1058
Females	Closing	chr7_30196829_30197139	Both DA	CD14	Enh	1058
Females	Opening	chr7_31482957_31483483	Both DA	CD14	ReprPC	163
Females	Closing	chr7_35764784_35765427	Both DA	CD14	Quies	1058
Females	Closing	chr7_36325748_36326255	Both DA	CD14	Enh	1058
Females	Closing	chr7_36717477_36718629	Both DA	CD14	Enh	1058
Females	Closing	chr7_36816527_36817450	Both DA	CD14	Enh	1058
Females	Closing	chr7_36829911_36830161	Both DA	CD14	Quies	1058
Females	Closing	chr7_39673328_39674119	Both DA	CD14	Tx	1058
Females	Closing	chr7_40027331_40027613	Both DA	CD14	Tx	1058
Females	Opening	chr7_47764605_47765425	Both DA	CD14	Quies	163
Females	Closing	chr7_50206819_50207473	Both DA	CD14	Quies	1058
Females	Closing	chr7_50346639_50347349	Both DA	CD14	Tss	1058
Females	Closing	chr7_50356796_50357481	Both DA	CD14	Enh	1058
Females	Closing	chr7_50413844_50414132	Both DA	CD14	Tx	1058
Females	Closing	chr7_50418269_50419370	Both DA	CD14	Enh	1058
Females	Closing	chr7_50427972_50428572	Both DA	CD14	Enh	1058
Females	Closing	chr7_79540829_79541970	Both DA	CD14	Others	1058
Females	Closing	chr7_79605513_79606379	Both DA	CD14	Others	1058
Females	Closing	chr7_79801716_79802012	Both DA	CD14	Others	1058
Females	Closing	chr7_83721283_83722256	Both DA	CD14	Quies	1058
Females	Opening	chr7_84002104_84002487	Both DA	CD14	Enh	163
Females	Closing	chr7_86607888_86608713	Both DA	CD14	Quies	1058
Females	Opening	chr7_93659939_93660286	Both DA	CD14	ReprPC	163
Females	Opening	chr7_93678909_93679845	Both DA	CD14	Enh	163
Females	Closing	chr7_98586840_98587282	Both DA	CD14	Tx	1058
Females	Closing	chr7_99221856_99222502	Both DA	CD14	Tx	1058
Females	Closing	chr7_99818550_99819482	Both DA	CD14	Quies	1058
Females	Closing	chr7_101447192_101447570	Both DA	CD14	Enh	1058
Females	Closing	chr7_105331397_105332856	Both DA	CD14	Tss	1058
Females	Closing	chr7_105565148_105565765	Both DA	CD14	Others	1058
Females	Closing	chr7_105662378_105663421	Both DA	CD14	Enh	1058
Females	Closing	chr7_108103998_108104404	Both DA	CD14	ReprPC	1058
Females	Closing	chr7_110652995_110653924	Both DA	CD14	Enh	1058
Females	Closing	chr7_110664997_110665724	Both DA	CD14	Quies	1058
Females	Closing	chr7_127118021_127118283	Both DA	CD14	ReprPC	1058
Females	Closing	chr7_138588084_138588664	Both DA	CD14	Quies	1058
Females	Closing	chr7_139328975_139329179	Both DA	CD14	Tx	1058
Females	Closing	chr7_139929024_139931341	Both DA	CD14	Enh	1058
Females	Closing	chr7_139968805_139969183	Both DA	CD14	Quies	1058
Females	Opening	chr7_149417715_149418436	Both DA	CD14	Tx	163
Females	Closing	chr7_150181051_150181704	Both DA	CD14	Enh	1058
Females	Closing	chr7_151126800_151127385	Both DA	CD14	Enh	1058
Females	Closing	chr7_151466024_151466873	Both DA	CD14	Tx	1058
Females	Closing	chr7_155531499_155532315	Both DA	CD14	Tx	1058
Females	Opening	chr7_157538301_157539604	Both DA	CD14	Quies	163
Females	Closing	chr7_158605394_158605725	Both DA	CD14	Enh	1058
Females	Closing	chr7_158607405_158607649	Both DA	CD14	Enh	1058
Females	Opening	chr8_623283_623897	Both DA	CD14	Tss	163
Females	Closing	chr8_1708204_1708698	Both DA	CD14	Tx	1058
Females	Closing	chr8_2092872_2093668	Both DA	CD14	Quies	1058
Females	Closing	chr8_6575578_6576151	Both DA	CD14	Quies	1058
Females	Opening	chr8_6893236_6893577	Both DA	CD14	ReprPC	163
Females	Closing	chr8_17554761_17555332	Both DA	CD14	Enh	1058
Females	Closing	chr8_19354142_19355081	Both DA	CD14	Tx	1058
Females	Closing	chr8_20292771_20293445	Both DA	CD14	ReprPC	1058
Females	Closing	chr8_20350596_20351243	Both DA	CD14	Quies	1058
Females	Closing	chr8_22397646_22398611	Both DA	CD14	Enh	1058
Females	Closing	chr8_23100767_23101361	Both DA	CD14	Tx	1058
Females	Opening	chr8_25202877_25203504	Both DA	CD14	Enh	163
Females	Closing	chr8_27177410_27177766	Both DA	CD14	Tx	1058
Females	Closing	chr8_27262836_27263430	Both DA	CD14	Enh	1058
Females	Closing	chr8_27270896_27271284	Both DA	CD14	Enh	1058
Females	Opening	chr8_27467903_27468390	Both DA	CD14	Enh	163
Females	Closing	chr8_28918165_28919362	Both DA	CD14	Enh	1058
Females	Closing	chr8_29412674_29413496	Both DA	CD14	Enh	1058
Females	Closing	chr8_29663941_29664354	Both DA	CD14	Quies	1058
Females	Closing	chr8_29933730_29934779	Both DA	CD14	Enh	1058
Females	Closing	chr8_29948205_29949051	Both DA	CD14	Enh	1058
Females	Opening	chr8_37645448_37646290	Both DA	CD14	Tx	163
Females	Opening	chr8_41108221_41108925	Both DA	CD14	Enh	163
Females	Opening	chr8_59810778_59811340	Both DA	CD14	Enh	163
Females	Closing	chr8_60444443_60444772	Both DA	CD14	Quies	1058
Females	Closing	chr8_61841688_61842170	Both DA	CD14	Enh	1058
Females	Closing	chr8_68313108_68313605	Both DA	CD14	Enh	1058
Females	Closing	chr8_71543490_71544143	Both DA	CD14	Others	1058
Females	Opening	chr8_80635305_80635987	Both DA	CD14	Enh	163
Females	Closing	chr8_81411753_81412046	Both DA	CD14	Tx	1058
Females	Closing	chr8_82009424_82010093	Both DA	CD14	Tx	1058
Females	Closing	chr8_82162395_82162592	Both DA	CD14	Quies	1058
Females	Closing	chr8_90245575_90246024	Both DA	CD14	Quies	1058
Females	Closing	chr8_90253552_90254077	Both DA	CD14	Quies	1058
Females	Closing	chr8_90255702_90256309	Both DA	CD14	Quies	1058
Females	Closing	chr8_100874653_100875314	Both DA	CD14	Tx	1058
Females	Closing	chr8_100897040_100897619	Both DA	CD14	Tx	1058
Females	Closing	chr8_101821641_101822913	Both DA	CD14	Enh	1058
Females	Closing	chr8_107737850_107738575	Both DA	CD14	Tx	1058
Females	Closing	chr8_107772223_107772760	Both DA	CD14	Enh	1058
Females	Closing	chr8_121718550_121719439	Both DA	CD14	Enh	1058
Females	Closing	chr8_123811029_123811718	Both DA	CD14	Tx	1058
Females	Opening	chr8_126517879_126518945	Both DA	CD14	Enh	163
Females	Closing	chr8_128208629_128209752	Both DA	CD14	Enh	1058
Females	Closing	chr8_128253064_128253324	Both DA	CD14	Quies	1058
Females	Closing	chr8_131076375_131076678	Both DA	CD14	Tx	1058
Females	Closing	chr8_134510500_134512709	Both DA	CD14	Enh	1058
Females	Opening	chr8_139710920_139711336	Both DA	CD14	ReprPC	163
Females	Opening	chr8_142181529_142182832	Both DA	CD14	Enh	163
Females	Closing	chr8_142413851_142414430	Both DA	CD14	Enh	1058
Females	Closing	chr8_144107487_144108445	Both DA	CD14	Enh	1058
Females	Closing	chr8_144358093_144359007	Both DA	CD14	Enh	1058
Females	Closing	chr8_144938382_144938983	Both DA	CD14	Enh	1058
Females	Closing	chr8_145910814_145911697	Both DA	CD14	Tss	1058
Females	Opening	chr9_2570671_2571008	Both DA	CD14	Enh	163
Females	Closing	chr9_4325144_4325455	Both DA	CD14	Quies	1058
Females	Closing	chr9_4596272_4597108	Both DA	CD14	Enh	1058
Females	Closing	chr9_5586255_5586750	Both DA	CD14	Quies	1058
Females	Opening	chr9_8733661_8734376	Both DA	CD14	Enh	163
Females	Closing	chr9_16179667_16179949	Both DA	CD14	Quies	1058
Females	Closing	chr9_20209451_20210318	Both DA	CD14	Quies	1058
Females	Closing	chr9_20314818_20315514	Both DA	CD14	Quies	1058
Females	Closing	chr9_20505013_20505515	Both DA	CD14	Quies	1058
Females	Closing	chr9_21611785_21612184	Both DA	CD14	ReprPC	1058
Females	Closing	chr9_31259666_31260491	Both DA	CD14	Quies	1058
Females	Closing	chr9_33081282_33081547	Both DA	CD14	Enh	1058
Females	Closing	chr9_34257145_34257462	Both DA	CD14	Tx	1058
Females	Opening	chr9_38672301_38672946	Both DA	CD14	Enh	163
Females	Closing	chr9_72444446_72444843	Both DA	CD14	Quies	1058
Females	Closing	chr9_72449638_72449940	Both DA	CD14	Quies	1058
Females	Opening	chr9_73476314_73476592	Both DA	CD14	Quies	163
Females	Opening	chr9_77710554_77710945	Both DA	CD14	Tx	163
Females	Closing	chr9_78638542_78639460	Both DA	CD14	Tx	1058
Females	Opening	chr9_78751761_78752237	Both DA	CD14	Enh	163
Females	Opening	chr9_78795881_78796436	Both DA	CD14	Enh	163
Females	Opening	chr9_80262597_80264567	Both DA	CD14	Tss	163
Females	Closing	chr9_80523989_80524648	Both DA	CD14	Enh	1058
Females	Closing	chr9_82054163_82054495	Both DA	CD14	Others	1058
Females	Closing	chr9_82159311_82159790	Both DA	CD14	Quies	1058
Females	Closing	chr9_82196731_82197305	Both DA	CD14	Enh	1058
Females	Opening	chr9_89378664_89379464	Both DA	CD14	Enh	163
Females	Opening	chr9_90060518_90061127	Both DA	CD14	Enh	163
Females	Closing	chr9_92104727_92105303	Both DA	CD14	Enh	1058
Females	Closing	chr9_92137069_92137921	Both DA	CD14	Enh	1058
Females	Opening	chr9_96386548_96387214	Both DA	CD14	Others	163
Females	Closing	chr9_97633266_97633935	Both DA	CD14	Quies	1058
Females	Closing	chr9_100837820_100838616	Both DA	CD14	Enh	1058
Females	Closing	chr9_101897754_101898245	Both DA	CD14	Enh	1058
Females	Closing	chr9_101912653_101913392	Both DA	CD14	Tx	1058
Females	Closing	chr9_104332251_104332954	Both DA	CD14	Tx	1058
Females	Opening	chr9_104388616_104389156	Both DA	CD14	Enh	163
Females	Closing	chr9_117354656_117355136	Both DA	CD14	Enh	1058
Females	Closing	chr9_117691331_117692125	Both DA	CD14	Tss	1058
Females	Opening	chr9_122730998_122731825	Both DA	CD14	Quies	163
Females	Closing	chr9_123608753_123609153	Both DA	CD14	Tx	1058
Females	Closing	chr9_123666213_123666930	Both DA	CD14	Quies	1058
Females	Closing	chr9_123895211_123895922	Both DA	CD14	Tx	1058
Females	Closing	chr9_125608667_125609147	Both DA	CD14	Tx	1058
Females	Closing	chr9_125675116_125676108	Both DA	CD14	Tss	1058
Females	Closing	chr9_127727924_127728659	Both DA	CD14	Enh	1058
Females	Closing	chr9_127957242_127957818	Both DA	CD14	Tx	1058
Females	Closing	chr9_129159231_129159837	Both DA	CD14	Tx	1058
Females	Closing	chr9_129173704_129174287	Both DA	CD14	Enh	1058
Females	Closing	chr9_130699513_130700547	Both DA	CD14	Tss	1058
Females	Closing	chr9_130769737_130770544	Both DA	CD14	Enh	1058
Females	Closing	chr9_130788175_130789787	Both DA	CD14	Enh	1058
Females	Closing	chr9_130855356_130855585	Both DA	CD14	Enh	1058
Females	Closing	chr9_131969290_131969475	Both DA	CD14	Quies	1058
Females	Closing	chr9_132631190_132631845	Both DA	CD14	Tx	1058
Females	Closing	chr9_134144075_134144910	Both DA	CD14	Enh	1058
Females	Closing	chr9_134375728_134376123	Both DA	CD14	Tx	1058
Females	Closing	chr9_137366704_137367373	Both DA	CD14	Others	1058
Males	Closing	chr1_9619723_9620045	Both DA	CD14	Tx	1070
Males	Closing	chr1_9777344_9778160	Both DA	CD14	Enh	1070
Males	Closing	chr1_9788647_9789231	Both DA	CD14	Enh	1070
Males	Closing	chr1_11340978_11341436	Both DA	CD14	Enh	1070
Males	Closing	chr1_12570484_12571289	Both DA	CD14	Enh	1070
Males	Closing	chr1_14056932_14057910	Both DA	CD14	Enh	1070
Males	Closing	chr1_15905522_15906148	Both DA	CD14	Enh	1070
Males	Closing	chr1_19400873_19401731	Both DA	CD14	Tx	1070
Males	Closing	chr1_19789523_19790249	Both DA	CD14	Enh	1070
Males	Closing	chr1_24828373_24829992	Both DA	CD14	Tss	1070
Males	Closing	chr1_24833153_24833519	Both DA	CD14	Tx	1070
Males	Opening	chr1_25020892_25021104	Both DA	CD14	Enh	151
Males	Closing	chr1_25833355_25833876	Both DA	CD14	Quies	1070
Males	Closing	chr1_25888716_25889491	Both DA	CD14	Enh	1070
Males	Closing	chr1_26101268_26102308	Both DA	CD14	Tx	1070
Males	Closing	chr1_26613814_26614220	Both DA	CD14	Enh	1070
Males	Closing	chr1_28572922_28574227	Both DA	CD14	Tss	1070
Males	Closing	chr1_32716722_32717054	Both DA	CD14	ReprPC	1070
Males	Closing	chr1_32729404_32729783	Both DA	CD14	Quies	1070
Males	Closing	chr1_36574706_36575050	Both DA	CD14	Tx	1070
Males	Opening	chr1_37169374_37169572	Both DA	CD14	ReprPC	151
Males	Closing	chr1_37984569_37984835	Both DA	CD14	Quies	1070
Males	Closing	chr1_39024845_39025742	Both DA	CD14	ReprPC	1070
Males	Closing	chr1_40851111_40852058	Both DA	CD14	Enh	1070
Males	Closing	chr1_40854184_40854456	Both DA	CD14	Enh	1070
Males	Closing	chr1_40870228_40871061	Both DA	CD14	Enh	1070
Males	Closing	chr1_41174423_41175179	Both DA	CD14	Enh	1070
Males	Closing	chr1_45805215_45806369	Both DA	CD14	Tss	1070
Males	Closing	chr1_52521617_52522672	Both DA	CD14	Tss	1070
Males	Closing	chr1_53386872_53387715	Both DA	CD14	Tss	1070
Males	Opening	chr1_54696545_54697014	Both DA	CD14	Enh	151
Males	Closing	chr1_55666377_55666716	Both DA	CD14	Tx	1070
Males	Opening	chr1_56907334_56907608	Both DA	CD14	Enh	151
Males	Opening	chr1_57441023_57441365	Both DA	CD14	Quies	151
Males	Closing	chr1_58790201_58790695	Both DA	CD14	Quies	1070
Males	Closing	chr1_62248384_62248834	Both DA	CD14	Quies	1070
Males	Closing	chr1_64970926_64972246	Both DA	CD14	Enh	1070
Males	Closing	chr1_65016217_65016536	Both DA	CD14	Quies	1070
Males	Closing	chr1_66796133_66796869	Both DA	CD14	Enh	1070
Males	Closing	chr1_67194782_67195139	Both DA	CD14	Enh	1070
Males	Closing	chr1_67608518_67608982	Both DA	CD14	Quies	1070
Males	Closing	chr1_67637531_67638052	Both DA	CD14	ReprPC	1070
Males	Closing	chr1_67727357_67727638	Both DA	CD14	Quies	1070
Males	Closing	chr1_68139911_68140843	Both DA	CD14	Enh	1070
Males	Opening	chr1_70376281_70377510	Both DA	CD14	Enh	151
Males	Opening	chr1_73101306_73102398	Both DA	CD14	Enh	151
Males	Closing	chr1_85048839_85049347	Both DA	CD14	Tx	1070
Males	Closing	chr1_86907305_86907603	Both DA	CD14	Enh	1070
Males	Closing	chr1_87510407_87511105	Both DA	CD14	Quies	1070
Males	Closing	chr1_89467876_89468205	Both DA	CD14	Tx	1070
Males	Closing	chr1_90072295_90073134	Both DA	CD14	Quies	1070
Males	Closing	chr1_90073682_90074719	Both DA	CD14	Quies	1070
Males	Closing	chr1_90336442_90336847	Both DA	CD14	Tx	1070
Males	Closing	chr1_92269368_92270890	Both DA	CD14	Enh	1070
Males	Closing	chr1_92941577_92942202	Both DA	CD14	Enh	1070
Males	Closing	chr1_93001971_93002946	Both DA	CD14	Enh	1070
Males	Closing	chr1_93430606_93430786	Both DA	CD14	ReprPC	1070
Males	Closing	chr1_93494691_93495315	Both DA	CD14	Enh	1070
Males	Closing	chr1_101392792_101393466	Both DA	CD14	Tx	1070
Males	Opening	chr1_104599509_104600576	Both DA	CD14	Others	151
Males	Closing	chr1_108620552_108621039	Both DA	CD14	Enh	1070
Males	Closing	chr1_109203407_109204289	Both DA	CD14	Tss	1070
Males	Closing	chr1_110044731_110045609	Both DA	CD14	Enh	1070
Males	Closing	chr1_111768371_111768869	Both DA	CD14	Tx	1070
Males	Closing	chr1_112146528_112147083	Both DA	CD14	Tx	1070
Males	Closing	chr1_117529228_117530277	Both DA	CD14	Enh	1070
Males	Closing	chr1_143742983_143744790	Both DA	CD14	Tss	1070
Males	Closing	chr1_144935393_144935714	Both DA	CD14	Tx	1070
Males	Closing	chr1_145435074_145435314	Both DA	CD14	Enh	1070
Males	Closing	chr1_150123566_150124137	Both DA	CD14	Tss	1070
Males	Closing	chr1_150253796_150255207	Both DA	CD14	Tss	1070
Males	Closing	chr1_151103506_151104179	Both DA	CD14	Tss	1070
Males	Closing	chr1_151762579_151763616	Both DA	CD14	Tss	1070
Males	Closing	chr1_151877589_151878055	Both DA	CD14	Others	1070
Males	Closing	chr1_154130090_154130882	Both DA	CD14	Enh	1070
Males	Closing	chr1_154307552_154307988	Both DA	CD14	Enh	1070
Males	Closing	chr1_154763610_154764446	Both DA	CD14	Enh	1070
Males	Opening	chr1_157124695_157125177	Both DA	CD14	Enh	151
Males	Opening	chr1_157346886_157347274	Both DA	CD14	Enh	151
Males	Closing	chr1_160492399_160493109	Both DA	CD14	Quies	1070
Males	Closing	chr1_160622004_160622346	Both DA	CD14	Quies	1070
Males	Closing	chr1_160765520_160766227	Both DA	CD14	Enh	1070
Males	Closing	chr1_160807192_160807970	Both DA	CD14	Enh	1070
Males	Closing	chr1_167059512_167060330	Both DA	CD14	Enh	1070
Males	Closing	chr1_168413101_168413548	Both DA	CD14	Quies	1070
Males	Opening	chr1_168595491_168596034	Both DA	CD14	Enh	151
Males	Closing	chr1_169670344_169670848	Both DA	CD14	Enh	1070
Males	Closing	chr1_172733393_172733975	Both DA	CD14	Quies	1070
Males	Closing	chr1_174937283_174938257	Both DA	CD14	Enh	1070
Males	Closing	chr1_181365188_181366087	Both DA	CD14	Quies	1070
Males	Closing	chr1_183188037_183188693	Both DA	CD14	ReprPC	1070
Males	Closing	chr1_185250005_185250880	Both DA	CD14	Others	1070
Males	Closing	chr1_185643252_185643769	Both DA	CD14	Enh	1070
Males	Closing	chr1_186273066_186273558	Both DA	CD14	Quies	1070
Males	Closing	chr1_198650536_198651683	Both DA	CD14	Enh	1070
Males	Closing	chr1_198906022_198906824	Both DA	CD14	Tss	1070
Males	Closing	chr1_202926884_202928031	Both DA	CD14	Tss	1070
Males	Closing	chr1_203289759_203290547	Both DA	CD14	Enh	1070
Males	Closing	chr1_203293224_203293574	Both DA	CD14	Enh	1070
Males	Opening	chr1_204692248_204692625	Both DA	CD14	Quies	151
Males	Closing	chr1_206930958_206931693	Both DA	CD14	Enh	1070
Males	Closing	chr1_206976522_206977096	Both DA	CD14	Quies	1070
Males	Closing	chr1_207096270_207097009	Both DA	CD14	Enh	1070
Males	Closing	chr1_207632262_207632747	Both DA	CD14	ReprPC	1070
Males	Closing	chr1_207644326_207644560	Both DA	CD14	Quies	1070
Males	Closing	chr1_211402085_211402974	Both DA	CD14	Others	1070
Males	Closing	chr1_214813858_214815200	Both DA	CD14	Tx	1070
Males	Closing	chr1_224535897_224536184	Both DA	CD14	ReprPC	1070
Males	Opening	chr1_224685403_224686525	Both DA	CD14	Enh	151
Males	Opening	chr1_224780467_224781116	Both DA	CD14	Enh	151
Males	Closing	chr1_226084713_226086025	Both DA	CD14	Quies	1070
Males	Closing	chr1_226632526_226633078	Both DA	CD14	Quies	1070
Males	Closing	chr1_226878779_226879298	Both DA	CD14	Tx	1070
Males	Opening	chr1_227935852_227936762	Both DA	CD14	Tx	151
Males	Closing	chr1_233059500_233060185	Both DA	CD14	Others	1070
Males	Closing	chr1_234894522_234895111	Both DA	CD14	Enh	1070
Males	Closing	chr1_236029297_236031719	Both DA	CD14	Tss	1070
Males	Closing	chr1_236086859_236087299	Both DA	CD14	Enh	1070
Males	Closing	chr1_237024933_237025133	Both DA	CD14	Tx	1070
Males	Opening	chr1_237899899_237900427	Both DA	CD14	Quies	151
Males	Opening	chr1_237963079_237963424	Both DA	CD14	Quies	151
Males	Opening	chr1_242081616_242082546	Both DA	CD14	Quies	151
Males	Closing	chr1_246106191_246106464	Both DA	CD14	Quies	1070
Males	Closing	chr1_247485779_247486810	Both DA	CD14	Enh	1070
Males	Closing	chr10_516260_516913	Both DA	CD14	Quies	1070
Males	Closing	chr10_3228651_3228863	Both DA	CD14	Quies	1070
Males	Closing	chr10_6056066_6056742	Both DA	CD14	Quies	1070
Males	Closing	chr10_6215111_6215559	Both DA	CD14	Enh	1070
Males	Closing	chr10_6243089_6243904	Both DA	CD14	Tss	1070
Males	Closing	chr10_6389662_6390673	Both DA	CD14	Enh	1070
Males	Closing	chr10_6633949_6634599	Both DA	CD14	Quies	1070
Males	Closing	chr10_7348052_7348778	Both DA	CD14	Enh	1070
Males	Closing	chr10_7525879_7527300	Both DA	CD14	Enh	1070
Males	Closing	chr10_8446549_8447065	Both DA	CD14	Quies	1070
Males	Closing	chr10_9052013_9052520	Both DA	CD14	Quies	1070
Males	Closing	chr10_9137952_9138562	Both DA	CD14	Quies	1070
Males	Closing	chr10_9139306_9139960	Both DA	CD14	Quies	1070
Males	Closing	chr10_11199532_11199998	Both DA	CD14	Enh	1070
Males	Closing	chr10_11445014_11445559	Both DA	CD14	Enh	1070
Males	Closing	chr10_11916704_11917075	Both DA	CD14	Enh	1070
Males	Closing	chr10_12636153_12636969	Both DA	CD14	Enh	1070
Males	Closing	chr10_14613764_14614523	Both DA	CD14	Enh	1070
Males	Closing	chr10_14625136_14625716	Both DA	CD14	Enh	1070
Males	Closing	chr10_14628963_14630702	Both DA	CD14	Enh	1070
Males	Closing	chr10_18916210_18917161	Both DA	CD14	Tss	1070
Males	Closing	chr10_22053799_22054049	Both DA	CD14	Quies	1070
Males	Closing	chr10_22900479_22901505	Both DA	CD14	Enh	1070
Males	Closing	chr10_22943971_22944859	Both DA	CD14	Tx	1070
Males	Closing	chr10_22955343_22956337	Both DA	CD14	Enh	1070
Males	Closing	chr10_24911023_24912243	Both DA	CD14	Tx	1070
Males	Closing	chr10_26770975_26771545	Both DA	CD14	Enh	1070
Males	Closing	chr10_26971820_26972322	Both DA	CD14	Enh	1070
Males	Closing	chr10_28883242_28883662	Both DA	CD14	Tx	1070
Males	Closing	chr10_31218127_31218686	Both DA	CD14	Tx	1070
Males	Closing	chr10_31610364_31610835	Both DA	CD14	Enh	1070
Males	Closing	chr10_32748120_32748777	Both DA	CD14	Tx	1070
Males	Closing	chr10_33427902_33428667	Both DA	CD14	Quies	1070
Males	Closing	chr10_43857242_43858230	Both DA	CD14	Tss	1070
Males	Closing	chr10_51501583_51501859	Both DA	CD14	Tx	1070
Males	Closing	chr10_63943044_63943754	Both DA	CD14	Quies	1070
Males	Closing	chr10_65314367_65314973	Both DA	CD14	Enh	1070
Males	Opening	chr10_67260956_67261325	Both DA	CD14	Quies	151
Males	Closing	chr10_73516510_73516999	Both DA	CD14	Enh	1070
Males	Closing	chr10_73693447_73693752	Both DA	CD14	Others	1070
Males	Closing	chr10_73846773_73848936	Both DA	CD14	Tss	1070
Males	Closing	chr10_73975247_73976231	Both DA	CD14	Tss	1070
Males	Closing	chr10_74007845_74009161	Both DA	CD14	Enh	1070
Males	Closing	chr10_75541552_75542105	Both DA	CD14	Tss	1070
Males	Closing	chr10_76345194_76346178	Both DA	CD14	Enh	1070
Males	Closing	chr10_76349002_76349411	Both DA	CD14	Tx	1070
Males	Closing	chr10_85950805_85951181	Both DA	CD14	ReprPC	1070
Males	Closing	chr10_89824408_89825372	Both DA	CD14	Enh	1070
Males	Closing	chr10_99093446_99095031	Both DA	CD14	Tss	1070
Males	Closing	chr10_99205330_99206324	Both DA	CD14	Tss	1070
Males	Closing	chr10_102268570_102269167	Both DA	CD14	Tx	1070
Males	Closing	chr10_102270505_102271155	Both DA	CD14	Enh	1070
Males	Closing	chr10_104371981_104373308	Both DA	CD14	Tx	1070
Males	Closing	chr10_105991785_105992584	Both DA	CD14	Tss	1070
Males	Closing	chr10_106028321_106029218	Both DA	CD14	Tss	1070
Males	Closing	chr10_106059923_106060236	Both DA	CD14	Quies	1070
Males	Closing	chr10_106093054_106093280	Both DA	CD14	Enh	1070
Males	Closing	chr10_111769903_111770238	Both DA	CD14	Enh	1070
Males	Closing	chr10_112543160_112543810	Both DA	CD14	Quies	1070
Males	Closing	chr10_112594585_112595008	Both DA	CD14	Quies	1070
Males	Closing	chr10_121261577_121262336	Both DA	CD14	Tx	1070
Males	Opening	chr10_121610049_121610627	Both DA	CD14	Enh	151
Males	Closing	chr10_126407731_126408306	Both DA	CD14	Enh	1070
Males	Closing	chr11_3028023_3028543	Both DA	CD14	Tx	1070
Males	Closing	chr11_3035336_3036155	Both DA	CD14	Tx	1070
Males	Opening	chr11_4203289_4203865	Both DA	CD14	Quies	151
Males	Closing	chr11_6423383_6424389	Both DA	CD14	Enh	1070
Males	Closing	chr11_6434832_6435413	Both DA	CD14	Quies	1070
Males	Opening	chr11_8350199_8350807	Both DA	CD14	Enh	151
Males	Opening	chr11_8834115_8834297	Both DA	CD14	Enh	151
Males	Closing	chr11_9271673_9272164	Both DA	CD14	Enh	1070
Males	Closing	chr11_11171138_11172128	Both DA	CD14	Quies	1070
Males	Opening	chr11_11591413_11591835	Both DA	CD14	Quies	151
Males	Opening	chr11_11598595_11599275	Both DA	CD14	Quies	151
Males	Closing	chr11_12214393_12214732	Both DA	CD14	Tx	1070
Males	Closing	chr11_13890431_13891267	Both DA	CD14	Quies	1070
Males	Closing	chr11_14096618_14097112	Both DA	CD14	Tx	1070
Males	Closing	chr11_14576336_14577206	Both DA	CD14	Enh	1070
Males	Closing	chr11_14654928_14655533	Both DA	CD14	Tx	1070
Males	Closing	chr11_17355448_17355620	Both DA	CD14	Tx	1070
Males	Opening	chr11_17975967_17976643	Both DA	CD14	Enh	151
Males	Closing	chr11_22712384_22712873	Both DA	CD14	Quies	1070
Males	Closing	chr11_33037151_33038041	Both DA	CD14	Tss	1070
Males	Closing	chr11_35181778_35182169	Both DA	CD14	Enh	1070
Males	Closing	chr11_35198662_35199347	Both DA	CD14	Enh	1070
Males	Closing	chr11_46352764_46353256	Both DA	CD14	Enh	1070
Males	Closing	chr11_48076895_48077910	Both DA	CD14	Enh	1070
Males	Closing	chr11_58494256_58495270	Both DA	CD14	Enh	1070
Males	Closing	chr11_59317490_59318862	Both DA	CD14	Enh	1070
Males	Closing	chr11_60679739_60680164	Both DA	CD14	Enh	1070
Males	Closing	chr11_60738766_60739571	Both DA	CD14	ReprPC	1070
Males	Closing	chr11_60753526_60754322	Both DA	CD14	Enh	1070
Males	Closing	chr11_60789051_60789660	Both DA	CD14	Enh	1070
Males	Closing	chr11_60809528_60810517	Both DA	CD14	Enh	1070
Males	Closing	chr11_60888229_60888595	Both DA	CD14	Tx	1070
Males	Closing	chr11_62408202_62408608	Both DA	CD14	Tx	1070
Males	Closing	chr11_64531706_64532176	Both DA	CD14	Tx	1070
Males	Closing	chr11_65192490_65193000	Both DA	CD14	Tss	1070
Males	Closing	chr11_66024455_66026142	Both DA	CD14	Tss	1070
Males	Closing	chr11_66085027_66086194	Both DA	CD14	Enh	1070
Males	Closing	chr11_67171132_67171555	Both DA	CD14	Tss	1070
Males	Closing	chr11_67184404_67184700	Both DA	CD14	Enh	1070
Males	Closing	chr11_67251540_67252001	Both DA	CD14	Enh	1070
Males	Opening	chr11_70414308_70414793	Both DA	CD14	Enh	151
Males	Closing	chr11_71751471_71753250	Both DA	CD14	Tss	1070
Males	Closing	chr11_73587485_73588514	Both DA	CD14	Tss	1070
Males	Closing	chr11_73691005_73691697	Both DA	CD14	Enh	1070
Males	Closing	chr11_73716005_73716731	Both DA	CD14	Tx	1070
Males	Closing	chr11_75943264_75943520	Both DA	CD14	Tx	1070
Males	Opening	chr11_87108255_87108862	Both DA	CD14	Enh	151
Males	Closing	chr11_88576724_88577633	Both DA	CD14	Quies	1070
Males	Closing	chr11_93451218_93451886	Both DA	CD14	Enh	1070
Males	Closing	chr11_104643371_104643886	Both DA	CD14	Quies	1070
Males	Closing	chr11_108109959_108110151	Both DA	CD14	Enh	1070
Males	Closing	chr11_111399427_111399803	Both DA	CD14	Quies	1070
Males	Closing	chr11_111410091_111410516	Both DA	CD14	ReprPC	1070
Males	Closing	chr11_117922090_117922839	Both DA	CD14	Enh	1070
Males	Closing	chr11_118094973_118095958	Both DA	CD14	Tss	1070
Males	Closing	chr11_118747183_118748010	Both DA	CD14	Enh	1070
Males	Closing	chr11_118784898_118785530	Both DA	CD14	Enh	1070
Males	Closing	chr11_119176943_119177852	Both DA	CD14	Tx	1070
Males	Closing	chr11_121162736_121164010	Both DA	CD14	Tss	1070
Males	Closing	chr11_121322072_121323796	Both DA	CD14	Tss	1070
Males	Closing	chr11_122545863_122546468	Both DA	CD14	Enh	1070
Males	Closing	chr11_122567314_122567780	Both DA	CD14	Enh	1070
Males	Closing	chr11_122714040_122714906	Both DA	CD14	Enh	1070
Males	Closing	chr11_122722335_122722702	Both DA	CD14	Enh	1070
Males	Closing	chr11_123551559_123552185	Both DA	CD14	ReprPC	1070
Males	Opening	chr11_124095415_124096013	Both DA	CD14	Enh	151
Males	Closing	chr11_128064897_128065517	Both DA	CD14	Enh	1070
Males	Closing	chr11_128340020_128340305	Both DA	CD14	Tx	1070
Males	Closing	chr11_128346532_128347136	Both DA	CD14	Tx	1070
Males	Opening	chr11_131277884_131278474	Both DA	CD14	Enh	151
Males	Opening	chr11_131300515_131300960	Both DA	CD14	Enh	151
Males	Opening	chr11_134272431_134272638	Both DA	CD14	Quies	151
Males	Closing	chr12_794441_795296	Both DA	CD14	Enh	1070
Males	Closing	chr12_837956_838380	Both DA	CD14	Quies	1070
Males	Closing	chr12_861163_863200	Both DA	CD14	Tss	1070
Males	Closing	chr12_1386889_1387494	Both DA	CD14	Enh	1070
Males	Closing	chr12_4056602_4057506	Both DA	CD14	Enh	1070
Males	Closing	chr12_4378101_4379094	Both DA	CD14	Tss	1070
Males	Closing	chr12_4615990_4616551	Both DA	CD14	Tx	1070
Males	Closing	chr12_6536018_6536787	Both DA	CD14	Enh	1070
Males	Closing	chr12_6570737_6571601	Both DA	CD14	Enh	1070
Males	Closing	chr12_6772017_6772795	Both DA	CD14	Tss	1070
Males	Closing	chr12_8178794_8180209	Both DA	CD14	Tss	1070
Males	Closing	chr12_8234351_8235272	Both DA	CD14	Tss	1070
Males	Closing	chr12_9803224_9803870	Both DA	CD14	Enh	1070
Males	Closing	chr12_9894182_9895989	Both DA	CD14	Enh	1070
Males	Closing	chr12_9913218_9914364	Both DA	CD14	Enh	1070
Males	Closing	chr12_10705754_10705977	Both DA	CD14	Others	1070
Males	Closing	chr12_10706770_10708023	Both DA	CD14	Quies	1070
Males	Closing	chr12_10711839_10712247	Both DA	CD14	Quies	1070
Males	Closing	chr12_11698382_11699390	Both DA	CD14	Enh	1070
Males	Closing	chr12_12634599_12635875	Both DA	CD14	Enh	1070
Males	Closing	chr12_12713833_12716149	Both DA	CD14	Enh	1070
Males	Closing	chr12_12775285_12775940	Both DA	CD14	Tx	1070
Males	Closing	chr12_12877656_12879047	Both DA	CD14	Tss	1070
Males	Closing	chr12_12960889_12961948	Both DA	CD14	Enh	1070
Males	Closing	chr12_14569543_14569921	Both DA	CD14	Enh	1070
Males	Closing	chr12_21829579_21830180	Both DA	CD14	Quies	1070
Males	Closing	chr12_21843252_21844169	Both DA	CD14	Quies	1070
Males	Opening	chr12_26676561_26677242	Both DA	CD14	Enh	151
Males	Closing	chr12_31889378_31889864	Both DA	CD14	Tx	1070
Males	Closing	chr12_32178423_32179386	Both DA	CD14	Quies	1070
Males	Closing	chr12_45221506_45222300	Both DA	CD14	Quies	1070
Males	Closing	chr12_45257451_45258134	Both DA	CD14	Quies	1070
Males	Closing	chr12_46917603_46918286	Both DA	CD14	Quies	1070
Males	Closing	chr12_46979431_46980082	Both DA	CD14	Enh	1070
Males	Closing	chr12_49523934_49525650	Both DA	CD14	Tss	1070
Males	Closing	chr12_51157292_51159265	Both DA	CD14	Tss	1070
Males	Closing	chr12_52979726_52980307	Both DA	CD14	Quies	1070
Males	Closing	chr12_53004015_53004724	Both DA	CD14	ReprPC	1070
Males	Closing	chr12_53009011_53009616	Both DA	CD14	Enh	1070
Males	Closing	chr12_53496765_53497037	Both DA	CD14	Enh	1070
Males	Closing	chr12_53573887_53575100	Both DA	CD14	Tss	1070
Males	Closing	chr12_55361969_55362580	Both DA	CD14	Quies	1070
Males	Closing	chr12_55378188_55379228	Both DA	CD14	Enh	1070
Males	Closing	chr12_56323050_56324965	Both DA	CD14	Enh	1070
Males	Closing	chr12_56497782_56498768	Both DA	CD14	Tss	1070
Males	Closing	chr12_56709368_56710420	Both DA	CD14	Tss	1070
Males	Closing	chr12_56732464_56732994	Both DA	CD14	Enh	1070
Males	Closing	chr12_57457800_57458296	Both DA	CD14	Enh	1070
Males	Closing	chr12_57852765_57853534	Both DA	CD14	Tss	1070
Males	Closing	chr12_59972127_59972761	Both DA	CD14	Tx	1070
Males	Closing	chr12_65068258_65068753	Both DA	CD14	Enh	1070
Males	Closing	chr12_65078247_65079087	Both DA	CD14	Enh	1070
Males	Closing	chr12_67102590_67103432	Both DA	CD14	Quies	1070
Males	Closing	chr12_68569187_68570044	Both DA	CD14	Quies	1070
Males	Closing	chr12_69069017_69069582	Both DA	CD14	Enh	1070
Males	Opening	chr12_71003406_71004167	Both DA	CD14	Enh	151
Males	Opening	chr12_72665500_72667476	Both DA	CD14	Tss	151
Males	Closing	chr12_92428618_92429218	Both DA	CD14	Enh	1070
Males	Closing	chr12_92772652_92773187	Both DA	CD14	Quies	1070
Males	Closing	chr12_93301846_93302295	Both DA	CD14	Others	1070
Males	Closing	chr12_104295354_104295975	Both DA	CD14	Quies	1070
Males	Closing	chr12_106695514_106697469	Both DA	CD14	Tss	1070
Males	Closing	chr12_107141349_107142170	Both DA	CD14	ReprPC	1070
Males	Closing	chr12_107713112_107715189	Both DA	CD14	Tss	1070
Males	Closing	chr12_107715862_107716098	Both DA	CD14	Enh	1070
Males	Closing	chr12_108962433_108963027	Both DA	CD14	Tx	1070
Males	Closing	chr12_112431188_112432869	Both DA	CD14	Enh	1070
Males	Closing	chr12_113622447_113623755	Both DA	CD14	Tss	1070
Males	Closing	chr12_117627542_117628662	Both DA	CD14	Tss	1070
Males	Closing	chr12_120426354_120427933	Both DA	CD14	Enh	1070
Males	Closing	chr12_120444835_120445507	Both DA	CD14	ReprPC	1070
Males	Closing	chr12_122239705_122240089	Both DA	CD14	Tss	1070
Males	Closing	chr12_123528028_123528660	Both DA	CD14	Enh	1070
Males	Closing	chr12_123600051_123600542	Both DA	CD14	Enh	1070
Males	Closing	chr12_125423683_125425599	Both DA	CD14	Enh	1070
Males	Closing	chr12_130570881_130571081	Both DA	CD14	ReprPC	1070
Males	Closing	chr12_132670384_132670668	Both DA	CD14	Enh	1070
Males	Closing	chr13_21049773_21050977	Both DA	CD14	Enh	1070
Males	Opening	chr13_23500202_23501632	Both DA	CD14	Tss	151
Males	Closing	chr13_27867991_27868613	Both DA	CD14	Quies	1070
Males	Closing	chr13_27877033_27877312	Both DA	CD14	Quies	1070
Males	Closing	chr13_29066734_29067007	Both DA	CD14	ReprPC	1070
Males	Opening	chr13_33778318_33778791	Both DA	CD14	Enh	151
Males	Closing	chr13_40761153_40762372	Both DA	CD14	Quies	1070
Males	Closing	chr13_41309205_41309683	Both DA	CD14	Tx	1070
Males	Closing	chr13_41554669_41554889	Both DA	CD14	Tss	1070
Males	Closing	chr13_41845624_41846452	Both DA	CD14	Others	1070
Males	Closing	chr13_44765542_44766241	Both DA	CD14	Quies	1070
Males	Closing	chr13_48759990_48760888	Both DA	CD14	Enh	1070
Males	Closing	chr13_74559050_74559690	Both DA	CD14	Others	1070
Males	Opening	chr13_76063608_76064403	Both DA	CD14	Enh	151
Males	Closing	chr13_76377026_76377683	Both DA	CD14	Quies	1070
Males	Closing	chr13_95841437_95842042	Both DA	CD14	Tx	1070
Males	Closing	chr13_99668435_99668760	Both DA	CD14	ReprPC	1070
Males	Closing	chr13_99910275_99911631	Both DA	CD14	Enh	1070
Males	Closing	chr13_99966657_99967468	Both DA	CD14	Tx	1070
Males	Closing	chr13_100008246_100009812	Both DA	CD14	Enh	1070
Males	Closing	chr13_100013370_100013908	Both DA	CD14	Tx	1070
Males	Closing	chr13_100065643_100066098	Both DA	CD14	Quies	1070
Males	Opening	chr13_102358695_102359570	Both DA	CD14	Enh	151
Males	Closing	chr13_111835527_111835916	Both DA	CD14	Tx	1070
Males	Closing	chr13_114288694_114288953	Both DA	CD14	Tx	1070
Males	Closing	chr13_114890396_114890827	Both DA	CD14	Enh	1070
Males	Closing	chr13_114905702_114906547	Both DA	CD14	Enh	1070
Males	Closing	chr14_20909002_20909567	Both DA	CD14	Enh	1070
Males	Closing	chr14_22520470_22520707	Both DA	CD14	Quies	1070
Males	Closing	chr14_23030530_23031390	Both DA	CD14	Tx	1070
Males	Closing	chr14_23038981_23039758	Both DA	CD14	Tx	1070
Males	Closing	chr14_24640706_24641530	Both DA	CD14	Enh	1070
Males	Closing	chr14_24682096_24682945	Both DA	CD14	Tss	1070
Males	Opening	chr14_34482327_34483292	Both DA	CD14	Enh	151
Males	Closing	chr14_35399530_35400893	Both DA	CD14	Enh	1070
Males	Closing	chr14_50437708_50438801	Both DA	CD14	Enh	1070
Males	Closing	chr14_58797527_58798254	Both DA	CD14	Enh	1070
Males	Closing	chr14_61804333_61804917	Both DA	CD14	Quies	1070
Males	Closing	chr14_62137656_62138329	Both DA	CD14	Enh	1070
Males	Closing	chr14_64116945_64117676	Both DA	CD14	Quies	1070
Males	Closing	chr14_65395119_65395870	Both DA	CD14	Tx	1070
Males	Closing	chr14_66313294_66314732	Both DA	CD14	Quies	1070
Males	Closing	chr14_67930776_67931563	Both DA	CD14	Quies	1070
Males	Closing	chr14_69436898_69437349	Both DA	CD14	Enh	1070
Males	Closing	chr14_71121891_71122658	Both DA	CD14	Enh	1070
Males	Closing	chr14_75642617_75643918	Both DA	CD14	Tss	1070
Males	Opening	chr14_84503137_84503626	Both DA	CD14	Enh	151
Males	Closing	chr14_91711401_91711671	Both DA	CD14	Enh	1070
Males	Closing	chr14_91782141_91782600	Both DA	CD14	Enh	1070
Males	Closing	chr14_91882289_91882857	Both DA	CD14	Tss	1070
Males	Closing	chr14_92332455_92332905	Both DA	CD14	Quies	1070
Males	Closing	chr14_92336324_92336703	Both DA	CD14	Tx	1070
Males	Closing	chr14_92338454_92340441	Both DA	CD14	Enh	1070
Males	Closing	chr14_92347170_92347739	Both DA	CD14	Quies	1070
Males	Opening	chr14_93502612_93502986	Both DA	CD14	Tx	151
Males	Closing	chr14_98068820_98069812	Both DA	CD14	ReprPC	1070
Males	Closing	chr14_98460255_98461083	Both DA	CD14	Others	1070
Males	Closing	chr14_98485046_98485320	Both DA	CD14	Quies	1070
Males	Closing	chr14_98570126_98570476	Both DA	CD14	Quies	1070
Males	Closing	chr14_98910349_98910915	Both DA	CD14	Others	1070
Males	Closing	chr14_99725713_99726017	Both DA	CD14	ReprPC	1070
Males	Closing	chr14_99728534_99729268	Both DA	CD14	ReprPC	1070
Males	Opening	chr14_102001339_102002441	Both DA	CD14	Enh	151
Males	Closing	chr14_102486642_102486912	Both DA	CD14	Tx	1070
Males	Closing	chr14_103415087_103416081	Both DA	CD14	Enh	1070
Males	Closing	chr14_106447567_106448071	Both DA	CD14	Quies	1070
Males	Closing	chr14_106933503_106933905	Both DA	CD14	Quies	1070
Males	Opening	chr15_20558539_20558840	Both DA	CD14	Quies	151
Males	Opening	chr15_20623820_20624205	Both DA	CD14	Others	151
Males	Opening	chr15_20817654_20818161	Both DA	CD14	Quies	151
Males	Opening	chr15_20877604_20878340	Both DA	CD14	ReprPC	151
Males	Opening	chr15_20994060_20994931	Both DA	CD14	Enh	151
Males	Closing	chr15_29135708_29136477	Both DA	CD14	ReprPC	1070
Males	Closing	chr15_29240682_29241443	Both DA	CD14	ReprPC	1070
Males	Closing	chr15_31639419_31640109	Both DA	CD14	Enh	1070
Males	Closing	chr15_31775263_31776439	Both DA	CD14	ReprPC	1070
Males	Opening	chr15_35315907_35316418	Both DA	CD14	Enh	151
Males	Closing	chr15_38943209_38944192	Both DA	CD14	Enh	1070
Males	Closing	chr15_38978171_38978589	Both DA	CD14	Quies	1070
Males	Opening	chr15_42413248_42413702	Both DA	CD14	Enh	151
Males	Closing	chr15_44954745_44956322	Both DA	CD14	Tss	1070
Males	Closing	chr15_52337805_52338517	Both DA	CD14	Enh	1070
Males	Closing	chr15_60095714_60096623	Both DA	CD14	Quies	1070
Males	Closing	chr15_60872711_60873300	Both DA	CD14	ReprPC	1070
Males	Closing	chr15_63728985_63729437	Both DA	CD14	Enh	1070
Males	Closing	chr15_63738406_63738808	Both DA	CD14	Enh	1070
Males	Closing	chr15_63771731_63772376	Both DA	CD14	Enh	1070
Males	Closing	chr15_66120744_66121760	Both DA	CD14	Enh	1070
Males	Opening	chr15_74200578_74201032	Both DA	CD14	Enh	151
Males	Closing	chr15_89170592_89171073	Both DA	CD14	Tx	1070
Males	Closing	chr15_89178485_89179718	Both DA	CD14	Enh	1070
Males	Closing	chr15_89447728_89448412	Both DA	CD14	ReprPC	1070
Males	Closing	chr15_91381113_91381899	Both DA	CD14	Enh	1070
Males	Closing	chr15_91399710_91400374	Both DA	CD14	Tx	1070
Males	Closing	chr15_93356750_93357047	Both DA	CD14	Tx	1070
Males	Closing	chr15_99961144_99961786	Both DA	CD14	Quies	1070
Males	Closing	chr15_100246853_100247069	Both DA	CD14	Tx	1070
Males	Closing	chr15_101136755_101137530	Both DA	CD14	Enh	1070
Males	Closing	chr16_1905393_1905823	Both DA	CD14	ReprPC	1070
Males	Closing	chr16_2826779_2828440	Both DA	CD14	Tss	1070
Males	Closing	chr16_3559603_3559955	Both DA	CD14	Tx	1070
Males	Closing	chr16_4538175_4539024	Both DA	CD14	Tx	1070
Males	Closing	chr16_4555109_4555985	Both DA	CD14	Enh	1070
Males	Closing	chr16_11233894_11234106	Both DA	CD14	Tx	1070
Males	Closing	chr16_11448389_11449211	Both DA	CD14	Enh	1070
Males	Closing	chr16_11666026_11666579	Both DA	CD14	Tx	1070
Males	Closing	chr16_11715725_11716470	Both DA	CD14	Enh	1070
Males	Closing	chr16_14403002_14403474	Both DA	CD14	ReprPC	1070
Males	Opening	chr16_16169493_16170494	Both DA	CD14	Enh	151
Males	Closing	chr16_17458191_17458575	Both DA	CD14	Enh	1070
Males	Closing	chr16_20774737_20775565	Both DA	CD14	Tss	1070
Males	Closing	chr16_22368766_22369686	Both DA	CD14	Tx	1070
Males	Closing	chr16_22385085_22386462	Both DA	CD14	Tss	1070
Males	Closing	chr16_23960986_23961821	Both DA	CD14	Enh	1070
Males	Closing	chr16_27207182_27207847	Both DA	CD14	Quies	1070
Males	Closing	chr16_27246439_27247276	Both DA	CD14	Enh	1070
Males	Closing	chr16_27378533_27379717	Both DA	CD14	Enh	1070
Males	Closing	chr16_28180411_28180810	Both DA	CD14	Tx	1070
Males	Closing	chr16_29159843_29161016	Both DA	CD14	Enh	1070
Males	Closing	chr16_29713036_29714087	Both DA	CD14	Enh	1070
Males	Closing	chr16_29838354_29838825	Both DA	CD14	Tx	1070
Males	Closing	chr16_30194326_30195969	Both DA	CD14	Tss	1070
Males	Closing	chr16_31498590_31499830	Both DA	CD14	Enh	1070
Males	Closing	chr16_31706938_31707344	Both DA	CD14	Enh	1070
Males	Opening	chr16_46870676_46871287	Both DA	CD14	Enh	151
Males	Closing	chr16_48352511_48353055	Both DA	CD14	Enh	1070
Males	Opening	chr16_48558693_48559271	Both DA	CD14	Enh	151
Males	Closing	chr16_48646946_48647388	Both DA	CD14	Enh	1070
Males	Closing	chr16_49497400_49497904	Both DA	CD14	ReprPC	1070
Males	Closing	chr16_50781117_50781913	Both DA	CD14	Enh	1070
Males	Closing	chr16_53491254_53492080	Both DA	CD14	Tx	1070
Males	Closing	chr16_56553287_56554325	Both DA	CD14	Tss	1070
Males	Closing	chr16_57162683_57163151	Both DA	CD14	Tx	1070
Males	Closing	chr16_68017789_68018015	Both DA	CD14	Enh	1070
Males	Closing	chr16_68244838_68245173	Both DA	CD14	Tx	1070
Males	Closing	chr16_68306742_68307124	Both DA	CD14	Tx	1070
Males	Closing	chr16_68320189_68320394	Both DA	CD14	Enh	1070
Males	Closing	chr16_69458075_69458849	Both DA	CD14	Tss	1070
Males	Closing	chr16_70098842_70100407	Both DA	CD14	Enh	1070
Males	Closing	chr16_70771034_70772158	Both DA	CD14	Enh	1070
Males	Closing	chr16_84228025_84228494	Both DA	CD14	Enh	1070
Males	Closing	chr16_84686289_84686502	Both DA	CD14	Tx	1070
Males	Closing	chr16_89163292_89163879	Both DA	CD14	Enh	1070
Males	Closing	chr16_89164385_89165090	Both DA	CD14	Enh	1070
Males	Closing	chr16_89188878_89189394	Both DA	CD14	Tx	1070
Males	Closing	chr17_1773796_1774293	Both DA	CD14	Tx	1070
Males	Closing	chr17_2153971_2154341	Both DA	CD14	Tx	1070
Males	Closing	chr17_5094782_5095564	Both DA	CD14	Tss	1070
Males	Closing	chr17_5322185_5323779	Both DA	CD14	Tss	1070
Males	Closing	chr17_7287124_7287995	Both DA	CD14	Enh	1070
Males	Closing	chr17_8802122_8802892	Both DA	CD14	Enh	1070
Males	Closing	chr17_8842788_8843061	Both DA	CD14	Tx	1070
Males	Closing	chr17_8844381_8845350	Both DA	CD14	Enh	1070
Males	Closing	chr17_8845543_8845985	Both DA	CD14	Enh	1070
Males	Closing	chr17_10647786_10648143	Both DA	CD14	Quies	1070
Males	Closing	chr17_14104401_14105569	Both DA	CD14	Enh	1070
Males	Closing	chr17_17085352_17086055	Both DA	CD14	Tx	1070
Males	Closing	chr17_17294906_17295703	Both DA	CD14	Enh	1070
Males	Closing	chr17_18163577_18164542	Both DA	CD14	Tss	1070
Males	Closing	chr17_19675070_19675871	Both DA	CD14	Tx	1070
Males	Closing	chr17_19773571_19773805	Both DA	CD14	Tx	1070
Males	Opening	chr17_21199810_21200269	Both DA	CD14	Tx	151
Males	Closing	chr17_28087299_28088868	Both DA	CD14	Tss	1070
Males	Closing	chr17_29135499_29136601	Both DA	CD14	Enh	1070
Males	Closing	chr17_30830344_30831385	Both DA	CD14	Enh	1070
Males	Closing	chr17_33378162_33378994	Both DA	CD14	Enh	1070
Males	Closing	chr17_33541040_33542051	Both DA	CD14	ReprPC	1070
Males	Closing	chr17_33639646_33640786	Both DA	CD14	Tss	1070
Males	Closing	chr17_33787352_33787923	Both DA	CD14	Tss	1070
Males	Closing	chr17_37975582_37976001	Both DA	CD14	ReprPC	1070
Males	Closing	chr17_38636476_38637362	Both DA	CD14	Enh	1070
Males	Closing	chr17_38718141_38718488	Both DA	CD14	ReprPC	1070
Males	Closing	chr17_38738428_38739112	Both DA	CD14	Enh	1070
Males	Closing	chr17_38758926_38759474	Both DA	CD14	Quies	1070
Males	Closing	chr17_39497729_39498074	Both DA	CD14	Tx	1070
Males	Closing	chr17_42293701_42293865	Both DA	CD14	Enh	1070
Males	Closing	chr17_45393071_45393395	Both DA	CD14	Quies	1070
Males	Closing	chr17_46184571_46185403	Both DA	CD14	Tss	1070
Males	Closing	chr17_47438377_47439979	Both DA	CD14	Tss	1070
Males	Closing	chr17_47840852_47842046	Both DA	CD14	Tss	1070
Males	Closing	chr17_54679818_54680564	Both DA	CD14	Enh	1070
Males	Closing	chr17_57439659_57440173	Both DA	CD14	Enh	1070
Males	Closing	chr17_59216504_59217016	Both DA	CD14	Enh	1070
Males	Closing	chr17_61784572_61785023	Both DA	CD14	Tx	1070
Males	Closing	chr17_62183882_62184405	Both DA	CD14	Tx	1070
Males	Closing	chr17_63035607_63036235	Both DA	CD14	Tx	1070
Males	Closing	chr17_63389726_63389988	Both DA	CD14	Quies	1070
Males	Closing	chr17_63552405_63552975	Both DA	CD14	ReprPC	1070
Males	Closing	chr17_64197955_64198139	Both DA	CD14	Quies	1070
Males	Closing	chr17_64242426_64242873	Both DA	CD14	Enh	1070
Males	Closing	chr17_64327147_64327931	Both DA	CD14	Quies	1070
Males	Closing	chr17_65373054_65375330	Both DA	CD14	Tss	1070
Males	Closing	chr17_65394850_65395228	Both DA	CD14	Tx	1070
Males	Closing	chr17_65471178_65471945	Both DA	CD14	Enh	1070
Males	Closing	chr17_66292770_66293700	Both DA	CD14	Enh	1070
Males	Closing	chr17_71718389_71718815	Both DA	CD14	ReprPC	1070
Males	Closing	chr17_74025356_74025974	Both DA	CD14	Enh	1070
Males	Closing	chr17_74175848_74176311	Both DA	CD14	Enh	1070
Males	Closing	chr17_74187650_74188561	Both DA	CD14	Quies	1070
Males	Closing	chr17_74993844_74994862	Both DA	CD14	ReprPC	1070
Males	Closing	chr17_75378452_75379082	Both DA	CD14	Tx	1070
Males	Closing	chr17_75606049_75606838	Both DA	CD14	Enh	1070
Males	Closing	chr17_76125877_76126991	Both DA	CD14	Enh	1070
Males	Closing	chr17_76248197_76248869	Both DA	CD14	ReprPC	1070
Males	Closing	chr17_76775879_76776174	Both DA	CD14	Tss	1070
Males	Closing	chr17_78638876_78639095	Both DA	CD14	Enh	1070
Males	Closing	chr17_78756614_78756920	Both DA	CD14	Enh	1070
Males	Closing	chr17_80084346_80085888	Both DA	CD14	Tx	1070
Males	Closing	chr17_80867278_80867794	Both DA	CD14	Tx	1070
Males	Closing	chr18_2570769_2571941	Both DA	CD14	Tss	1070
Males	Closing	chr18_2589476_2590508	Both DA	CD14	Tx	1070
Males	Closing	chr18_5158855_5159526	Both DA	CD14	Quies	1070
Males	Closing	chr18_8744669_8744926	Both DA	CD14	Enh	1070
Males	Opening	chr18_11732920_11733545	Both DA	CD14	Enh	151
Males	Opening	chr18_11760799_11761228	Both DA	CD14	ReprPC	151
Males	Closing	chr18_13313396_13313810	Both DA	CD14	Others	1070
Males	Closing	chr18_13538947_13539456	Both DA	CD14	Enh	1070
Males	Closing	chr18_13540822_13541049	Both DA	CD14	Tx	1070
Males	Opening	chr18_23307304_23308025	Both DA	CD14	Others	151
Males	Closing	chr18_23795341_23796226	Both DA	CD14	Enh	1070
Males	Opening	chr18_32738832_32739471	Both DA	CD14	Enh	151
Males	Opening	chr18_48737794_48738454	Both DA	CD14	Enh	151
Males	Opening	chr18_53048617_53048843	Both DA	CD14	Others	151
Males	Opening	chr18_61778116_61778498	Both DA	CD14	Enh	151
Males	Closing	chr18_64908321_64909390	Both DA	CD14	Enh	1070
Males	Closing	chr18_67635230_67635898	Both DA	CD14	Quies	1070
Males	Closing	chr18_72040452_72041093	Both DA	CD14	Quies	1070
Males	Closing	chr18_72045263_72046080	Both DA	CD14	Enh	1070
Males	Closing	chr18_74818292_74818696	Both DA	CD14	Enh	1070
Males	Closing	chr18_77672732_77673013	Both DA	CD14	Others	1070
Males	Closing	chr19_3338536_3338993	Both DA	CD14	Enh	1070
Males	Closing	chr19_5961731_5962600	Both DA	CD14	Enh	1070
Males	Closing	chr19_6890362_6891238	Both DA	CD14	Enh	1070
Males	Closing	chr19_7413542_7414303	Both DA	CD14	Tss	1070
Males	Closing	chr19_9545811_9546724	Both DA	CD14	Tss	1070
Males	Closing	chr19_9648914_9649737	Both DA	CD14	Tss	1070
Males	Closing	chr19_9968635_9969084	Both DA	CD14	Enh	1070
Males	Closing	chr19_10712796_10715248	Both DA	CD14	Tss	1070
Males	Closing	chr19_10870228_10871096	Both DA	CD14	Enh	1070
Males	Closing	chr19_11908351_11909787	Both DA	CD14	Tss	1070
Males	Closing	chr19_12098143_12099916	Both DA	CD14	Tss	1070
Males	Closing	chr19_12400044_12400537	Both DA	CD14	Tx	1070
Males	Closing	chr19_12443919_12444862	Both DA	CD14	Tss	1070
Males	Closing	chr19_12605871_12606606	Both DA	CD14	Tss	1070
Males	Opening	chr19_14032040_14032508	Both DA	CD14	Others	151
Males	Closing	chr19_14617547_14618234	Both DA	CD14	Enh	1070
Males	Closing	chr19_14632873_14633294	Both DA	CD14	Tx	1070
Males	Closing	chr19_16162354_16162684	Both DA	CD14	Quies	1070
Males	Closing	chr19_16181124_16181850	Both DA	CD14	Enh	1070
Males	Closing	chr19_16354857_16355301	Both DA	CD14	Quies	1070
Males	Closing	chr19_16437537_16437859	Both DA	CD14	Enh	1070
Males	Closing	chr19_16477153_16478454	Both DA	CD14	Enh	1070
Males	Closing	chr19_16479705_16480897	Both DA	CD14	Enh	1070
Males	Closing	chr19_16482101_16482929	Both DA	CD14	Enh	1070
Males	Closing	chr19_18124815_18125456	Both DA	CD14	Tx	1070
Males	Closing	chr19_18134414_18135208	Both DA	CD14	Enh	1070
Males	Closing	chr19_19778931_19780118	Both DA	CD14	Tss	1070
Males	Closing	chr19_19931955_19932962	Both DA	CD14	Tss	1070
Males	Closing	chr19_19976489_19977768	Both DA	CD14	Tss	1070
Males	Closing	chr19_20149838_20150517	Both DA	CD14	Tss	1070
Males	Closing	chr19_20188457_20189223	Both DA	CD14	Tss	1070
Males	Closing	chr19_33285039_33285884	Both DA	CD14	Quies	1070
Males	Closing	chr19_34625098_34625919	Both DA	CD14	Tss	1070
Males	Closing	chr19_34662615_34664061	Both DA	CD14	Tss	1070
Males	Closing	chr19_34841034_34841603	Both DA	CD14	Tx	1070
Males	Closing	chr19_35488086_35488444	Both DA	CD14	Enh	1070
Males	Closing	chr19_35505127_35505806	Both DA	CD14	Enh	1070
Males	Closing	chr19_35701512_35703215	Both DA	CD14	Enh	1070
Males	Closing	chr19_37018989_37020031	Both DA	CD14	Tss	1070
Males	Closing	chr19_37406768_37407662	Both DA	CD14	Tss	1070
Males	Closing	chr19_41309743_41310069	Both DA	CD14	Enh	1070
Males	Closing	chr19_42927081_42928431	Both DA	CD14	Tss	1070
Males	Closing	chr19_43974383_43974745	Both DA	CD14	Tx	1070
Males	Closing	chr19_46061709_46062059	Both DA	CD14	Tx	1070
Males	Closing	chr19_46065852_46066501	Both DA	CD14	Tx	1070
Males	Closing	chr19_47649085_47649565	Both DA	CD14	Tx	1070
Males	Closing	chr19_47689735_47690523	Both DA	CD14	Tx	1070
Males	Closing	chr19_48076314_48077033	Both DA	CD14	Tss	1070
Males	Closing	chr19_49436569_49437205	Both DA	CD14	Tss	1070
Males	Closing	chr19_49977167_49977810	Both DA	CD14	Tss	1070
Males	Closing	chr19_50071168_50071998	Both DA	CD14	Tx	1070
Males	Closing	chr19_52179746_52180299	Both DA	CD14	Enh	1070
Males	Closing	chr19_52390816_52391517	Both DA	CD14	Others	1070
Males	Closing	chr19_52674315_52675265	Both DA	CD14	Tss	1070
Males	Closing	chr19_53757843_53758505	Both DA	CD14	Tss	1070
Males	Closing	chr19_53868474_53869556	Both DA	CD14	Tss	1070
Males	Closing	chr19_57018876_57019601	Both DA	CD14	Tss	1070
Males	Closing	chr19_57998859_57999524	Both DA	CD14	Tss	1070
Males	Closing	chr19_58010926_58011693	Both DA	CD14	Tss	1070
Males	Closing	chr19_58038549_58039202	Both DA	CD14	Tss	1070
Males	Closing	chr19_58095105_58095745	Both DA	CD14	Tss	1070
Males	Closing	chr19_58458590_58459340	Both DA	CD14	Tss	1070
Males	Closing	chr19_58609213_58610159	Both DA	CD14	Tss	1070
Males	Closing	chr2_437921_438622	Both DA	CD14	Quies	1070
Males	Closing	chr2_7590421_7591286	Both DA	CD14	Quies	1070
Males	Closing	chr2_7657173_7657653	Both DA	CD14	Quies	1070
Males	Closing	chr2_7707501_7708278	Both DA	CD14	Quies	1070
Males	Closing	chr2_10469753_10470395	Both DA	CD14	Enh	1070
Males	Closing	chr2_12184591_12185506	Both DA	CD14	Enh	1070
Males	Closing	chr2_12442038_12442590	Both DA	CD14	Quies	1070
Males	Closing	chr2_27032774_27033303	Both DA	CD14	Enh	1070
Males	Closing	chr2_30480487_30481186	Both DA	CD14	Quies	1070
Males	Closing	chr2_30662845_30663047	Both DA	CD14	Quies	1070
Males	Closing	chr2_30669669_30671073	Both DA	CD14	Enh	1070
Males	Opening	chr2_31255263_31255940	Both DA	CD14	Enh	151
Males	Opening	chr2_31520638_31521101	Both DA	CD14	Quies	151
Males	Closing	chr2_37149704_37150036	Both DA	CD14	Tx	1070
Males	Closing	chr2_39187055_39188048	Both DA	CD14	Tss	1070
Males	Opening	chr2_40658599_40659071	Both DA	CD14	Enh	151
Males	Closing	chr2_42879255_42879729	Both DA	CD14	Quies	1070
Males	Closing	chr2_43361132_43361911	Both DA	CD14	Enh	1070
Males	Closing	chr2_43364030_43364524	Both DA	CD14	Enh	1070
Males	Closing	chr2_43401296_43402294	Both DA	CD14	Enh	1070
Males	Closing	chr2_43421773_43422664	Both DA	CD14	Enh	1070
Males	Closing	chr2_46116248_46116523	Both DA	CD14	Enh	1070
Males	Opening	chr2_58796804_58797531	Both DA	CD14	Enh	151
Males	Closing	chr2_60115063_60115574	Both DA	CD14	Quies	1070
Males	Closing	chr2_64291777_64292223	Both DA	CD14	Quies	1070
Males	Closing	chr2_65284655_65284862	Both DA	CD14	Enh	1070
Males	Closing	chr2_68953858_68954624	Both DA	CD14	Enh	1070
Males	Closing	chr2_68993087_68995266	Both DA	CD14	Enh	1070
Males	Closing	chr2_69920531_69921808	Both DA	CD14	Enh	1070
Males	Opening	chr2_70154123_70154704	Both DA	CD14	Enh	151
Males	Closing	chr2_70883935_70884342	Both DA	CD14	ReprPC	1070
Males	Closing	chr2_71453866_71454803	Both DA	CD14	Tss	1070
Males	Opening	chr2_73261674_73262370	Both DA	CD14	Enh	151
Males	Closing	chr2_73496168_73497056	Both DA	CD14	ReprPC	1070
Males	Closing	chr2_74206108_74206624	Both DA	CD14	Enh	1070
Males	Closing	chr2_74699255_74700267	Both DA	CD14	Tss	1070
Males	Closing	chr2_75643678_75644343	Both DA	CD14	Quies	1070
Males	Closing	chr2_85073085_85074098	Both DA	CD14	Enh	1070
Males	Closing	chr2_85107471_85109681	Both DA	CD14	Tss	1070
Males	Closing	chr2_86779990_86780519	Both DA	CD14	Others	1070
Males	Closing	chr2_87034560_87036105	Both DA	CD14	Enh	1070
Males	Opening	chr2_87568123_87570775	Both DA	CD14	Quies	151
Males	Closing	chr2_88996907_88997391	Both DA	CD14	Tx	1070
Males	Closing	chr2_95740237_95740995	Both DA	CD14	ReprPC	1070
Males	Closing	chr2_97073187_97073750	Both DA	CD14	Enh	1070
Males	Closing	chr2_97628054_97629179	Both DA	CD14	Enh	1070
Males	Closing	chr2_99271507_99272070	Both DA	CD14	Enh	1070
Males	Closing	chr2_99279827_99280462	Both DA	CD14	Tx	1070
Males	Closing	chr2_99280625_99281206	Both DA	CD14	Enh	1070
Males	Closing	chr2_99387303_99388910	Both DA	CD14	Enh	1070
Males	Closing	chr2_101270047_101270663	Both DA	CD14	Quies	1070
Males	Closing	chr2_101428699_101428900	Both DA	CD14	ReprPC	1070
Males	Closing	chr2_102983219_102984395	Both DA	CD14	Others	1070
Males	Closing	chr2_106354806_106355779	Both DA	CD14	Quies	1070
Males	Closing	chr2_106543706_106544084	Both DA	CD14	Quies	1070
Males	Closing	chr2_109647793_109649116	Both DA	CD14	Tss	1070
Males	Closing	chr2_111615913_111616537	Both DA	CD14	Quies	1070
Males	Closing	chr2_114634117_114634784	Both DA	CD14	Tx	1070
Males	Opening	chr2_119771263_119771588	Both DA	CD14	Enh	151
Males	Opening	chr2_123495154_123495655	Both DA	CD14	Enh	151
Males	Opening	chr2_129037494_129038753	Both DA	CD14	Enh	151
Males	Opening	chr2_135869832_135870424	Both DA	CD14	Tx	151
Males	Closing	chr2_137139608_137140324	Both DA	CD14	Enh	1070
Males	Opening	chr2_145403000_145403446	Both DA	CD14	Enh	151
Males	Opening	chr2_148113657_148114031	Both DA	CD14	Others	151
Males	Closing	chr2_149281935_149282580	Both DA	CD14	Quies	1070
Males	Closing	chr2_159948487_159948912	Both DA	CD14	Enh	1070
Males	Closing	chr2_161339124_161339942	Both DA	CD14	Quies	1070
Males	Closing	chr2_162867926_162868806	Both DA	CD14	Tx	1070
Males	Closing	chr2_166633983_166634724	Both DA	CD14	Tx	1070
Males	Closing	chr2_167658913_167659333	Both DA	CD14	Quies	1070
Males	Closing	chr2_169289264_169289737	Both DA	CD14	Quies	1070
Males	Closing	chr2_169306642_169307108	Both DA	CD14	Quies	1070
Males	Closing	chr2_169399572_169399961	Both DA	CD14	Tx	1070
Males	Closing	chr2_171507960_171508593	Both DA	CD14	Quies	1070
Males	Closing	chr2_171938152_171938696	Both DA	CD14	Tx	1070
Males	Closing	chr2_173326698_173328355	Both DA	CD14	Enh	1070
Males	Closing	chr2_173360588_173361547	Both DA	CD14	Enh	1070
Males	Closing	chr2_173835421_173835800	Both DA	CD14	Tx	1070
Males	Closing	chr2_175643103_175643785	Both DA	CD14	Enh	1070
Males	Opening	chr2_176432404_176432820	Both DA	CD14	Quies	151
Males	Closing	chr2_177691034_177691807	Both DA	CD14	Quies	1070
Males	Closing	chr2_182007296_182007643	Both DA	CD14	Quies	1070
Males	Closing	chr2_182008569_182008926	Both DA	CD14	Quies	1070
Males	Opening	chr2_191560370_191560964	Both DA	CD14	Quies	151
Males	Closing	chr2_197009229_197009779	Both DA	CD14	Tx	1070
Males	Closing	chr2_197027933_197028341	Both DA	CD14	Enh	1070
Males	Closing	chr2_198063251_198064266	Both DA	CD14	Enh	1070
Males	Closing	chr2_198070360_198071082	Both DA	CD14	Enh	1070
Males	Closing	chr2_202117071_202118297	Both DA	CD14	Enh	1070
Males	Closing	chr2_202122137_202123607	Both DA	CD14	Tss	1070
Males	Closing	chr2_203507592_203508579	Both DA	CD14	Enh	1070
Males	Closing	chr2_203626978_203627770	Both DA	CD14	Tx	1070
Males	Closing	chr2_204570997_204571717	Both DA	CD14	Enh	1070
Males	Closing	chr2_204582813_204583243	Both DA	CD14	Quies	1070
Males	Closing	chr2_204605432_204606637	Both DA	CD14	Quies	1070
Males	Closing	chr2_205835903_205836408	Both DA	CD14	Quies	1070
Males	Closing	chr2_205941374_205942418	Both DA	CD14	Quies	1070
Males	Closing	chr2_225847694_225848632	Both DA	CD14	Enh	1070
Males	Closing	chr2_225851170_225851555	Both DA	CD14	Enh	1070
Males	Closing	chr2_231770087_231770493	Both DA	CD14	Quies	1070
Males	Closing	chr2_232328434_232329917	Both DA	CD14	Tss	1070
Males	Closing	chr2_233944165_233944505	Both DA	CD14	Enh	1070
Males	Closing	chr2_234176317_234177179	Both DA	CD14	Tx	1070
Males	Closing	chr2_235372477_235373260	Both DA	CD14	Quies	1070
Males	Closing	chr2_237876605_237877092	Both DA	CD14	ReprPC	1070
Males	Closing	chr2_240210668_240211604	Both DA	CD14	Enh	1070
Males	Closing	chr2_240243304_240244657	Both DA	CD14	Enh	1070
Males	Closing	chr2_240291124_240291937	Both DA	CD14	Enh	1070
Males	Closing	chr2_242041179_242042455	Both DA	CD14	Tss	1070
Males	Closing	chr2_242048005_242048835	Both DA	CD14	Tx	1070
Males	Closing	chr2_242088435_242090211	Both DA	CD14	Tss	1070
Males	Closing	chr20_2450772_2451861	Both DA	CD14	Tss	1070
Males	Closing	chr20_2820652_2821821	Both DA	CD14	Tss	1070
Males	Closing	chr20_4664669_4664904	Both DA	CD14	Tx	1070
Males	Closing	chr20_5695084_5695879	Both DA	CD14	Enh	1070
Males	Opening	chr20_18376127_18376528	Both DA	CD14	Enh	151
Males	Closing	chr20_18786471_18786752	Both DA	CD14	Quies	1070
Males	Closing	chr20_25241511_25242065	Both DA	CD14	Tx	1070
Males	Closing	chr20_30975134_30975428	Both DA	CD14	Tx	1070
Males	Closing	chr20_30995114_30995678	Both DA	CD14	Tx	1070
Males	Closing	chr20_31072930_31073414	Both DA	CD14	Enh	1070
Males	Closing	chr20_31097364_31098251	Both DA	CD14	Enh	1070
Males	Closing	chr20_31559694_31560670	Both DA	CD14	Enh	1070
Males	Closing	chr20_32441185_32441522	Both DA	CD14	Tx	1070
Males	Closing	chr20_39785502_39786378	Both DA	CD14	ReprPC	1070
Males	Closing	chr20_42350389_42351220	Both DA	CD14	Quies	1070
Males	Closing	chr20_42697591_42699391	Both DA	CD14	Enh	1070
Males	Closing	chr20_44992153_44993317	Both DA	CD14	Tss	1070
Males	Closing	chr20_49135859_49136450	Both DA	CD14	Enh	1070
Males	Closing	chr20_49347300_49348490	Both DA	CD14	Tss	1070
Males	Closing	chr20_49410993_49412295	Both DA	CD14	Tss	1070
Males	Closing	chr20_52323126_52323572	Both DA	CD14	Enh	1070
Males	Closing	chr20_52455882_52456448	Both DA	CD14	Enh	1070
Males	Closing	chr20_52488758_52489592	Both DA	CD14	Enh	1070
Males	Closing	chr20_52516128_52516540	Both DA	CD14	Enh	1070
Males	Closing	chr20_57697594_57698721	Both DA	CD14	Enh	1070
Males	Closing	chr20_57734381_57735094	Both DA	CD14	ReprPC	1070
Males	Closing	chr21_16377515_16378403	Both DA	CD14	Tx	1070
Males	Closing	chr21_23669899_23670242	Both DA	CD14	Others	1070
Males	Closing	chr21_23793532_23794322	Both DA	CD14	Quies	1070
Males	Closing	chr21_30667548_30667926	Both DA	CD14	Enh	1070
Males	Closing	chr21_32655361_32655625	Both DA	CD14	Quies	1070
Males	Closing	chr21_34723089_34723317	Both DA	CD14	Tx	1070
Males	Closing	chr21_35267076_35267367	Both DA	CD14	Enh	1070
Males	Closing	chr21_36418098_36418519	Both DA	CD14	Enh	1070
Males	Closing	chr21_37975370_37975937	Both DA	CD14	Quies	1070
Males	Closing	chr21_38833835_38834122	Both DA	CD14	Tx	1070
Males	Closing	chr21_43482326_43483505	Both DA	CD14	Enh	1070
[truncated: 174,545 more rows]

## Sheet: Figures 2c S2d
peakco	SexContrast	direction	Specificity
chr1_36574706_36575050	Females	Closing	CD8_naive
chr1_37984569_37984835	Females	Closing	CD8_naive
chr1_55666377_55666716	Females	Closing	Other
chr1_57441023_57441365	Females	Opening	CD56
chr1_62248384_62248834	Females	Closing	CD4_memory
chr1_64970926_64972246	Females	Closing	Other
chr1_68139911_68140843	Females	Closing	CD8_naive
chr1_70376281_70377510	Females	Opening	CD14
chr1_73101306_73102398	Females	Opening	CD14
chr1_90073682_90074719	Females	Closing	CD56
chr1_93430606_93430786	Females	Closing	CD8_naive
chr1_151103506_151104179	Females	Closing	CD19
chr1_185643252_185643769	Females	Closing	CD56
chr1_186273066_186273558	Females	Closing	CD4_memory
chr1_211402085_211402974	Females	Closing	CD8_naive
chr1_226632526_226633078	Females	Closing	CD19
chr1_234894522_234895111	Females	Closing	CD4_memory
chr1_237024933_237025133	Females	Closing	CD8_memory
chr1_237899899_237900427	Females	Opening	CD56
chr1_242081616_242082546	Females	Opening	CD56
chr10_6215111_6215559	Females	Closing	CD4_memory
chr10_11916704_11917075	Females	Closing	CD4_memory
chr10_28883242_28883662	Females	Closing	Other
chr10_51501583_51501859	Females	Closing	CD4_naive
chr10_73693447_73693752	Females	Closing	CD8_naive
chr10_102270505_102271155	Females	Closing	CD8_naive
chr10_106059923_106060236	Females	Closing	CD19
chr10_121610049_121610627	Females	Opening	CD14
chr11_3028023_3028543	Females	Closing	CD8_naive
chr11_8350199_8350807	Females	Opening	CD14
chr11_11598595_11599275	Females	Opening	CD56
chr11_14096618_14097112	Females	Closing	CD8_naive
chr11_17355448_17355620	Females	Closing	CD56
chr11_22712384_22712873	Females	Closing	CD8_naive
chr11_46352764_46353256	Females	Closing	CD8_naive
chr11_75943264_75943520	Females	Closing	CD4_memory
chr11_123551559_123552185	Females	Closing	CD8_naive
chr11_128064897_128065517	Females	Closing	CD56
chr11_134272431_134272638	Females	Opening	CD56
chr12_1386889_1387494	Females	Closing	CD8_naive
chr12_45257451_45258134	Females	Closing	CD4_memory
chr12_46979431_46980082	Females	Closing	CD56
chr12_52979726_52980307	Females	Closing	CD8_naive
chr12_67102590_67103432	Females	Closing	CD8_naive
chr12_71003406_71004167	Females	Opening	Other
chr12_107715862_107716098	Females	Closing	CD4_memory
chr13_23500202_23501632	Females	Opening	CD8_memory
chr13_40761153_40762372	Females	Closing	CD8_naive
chr13_76063608_76064403	Females	Opening	CD56
chr13_76377026_76377683	Females	Closing	CD8_naive
chr13_100065643_100066098	Females	Closing	CD8_naive
chr14_20909002_20909567	Females	Closing	CD14
chr14_22520470_22520707	Females	Closing	CD4_naive
chr14_67930776_67931563	Females	Closing	CD8_naive
chr14_84503137_84503626	Females	Opening	CD56
chr14_92347170_92347739	Females	Closing	CD8_naive
chr14_98485046_98485320	Females	Closing	CD8_naive
chr15_20994060_20994931	Females	Opening	CD14
chr15_29240682_29241443	Females	Closing	CD56
chr15_35315907_35316418	Females	Opening	CD14
chr15_63738406_63738808	Females	Closing	CD8_naive
chr15_99961144_99961786	Females	Closing	CD8_naive
chr16_1905393_1905823	Females	Closing	CD8_naive
chr16_11233894_11234106	Females	Closing	CD8_naive
chr16_31498590_31499830	Females	Closing	CD4_memory
chr16_31706938_31707344	Females	Closing	CD56
chr16_46870676_46871287	Females	Opening	CD14
chr16_48352511_48353055	Females	Closing	CD14
chr16_84228025_84228494	Females	Closing	CD8_naive
chr16_84686289_84686502	Females	Closing	CD56
chr17_17294906_17295703	Females	Closing	CD4_naive
chr17_45393071_45393395	Females	Closing	Other
chr17_63552405_63552975	Females	Closing	CD4_memory
chr18_5158855_5159526	Females	Closing	CD8_naive
chr18_11732920_11733545	Females	Opening	Other
chr18_11760799_11761228	Females	Opening	CD56
chr18_13540822_13541049	Females	Closing	CD8_naive
chr18_23307304_23308025	Females	Opening	CD56
chr18_77672732_77673013	Females	Closing	CD8_naive
chr19_3338536_3338993	Females	Closing	CD4_naive
chr19_14032040_14032508	Females	Closing	CD56
chr19_16354857_16355301	Females	Closing	CD8_naive
chr19_47649085_47649565	Females	Closing	CD4_memory
chr19_48076314_48077033	Females	Closing	CD4_naive
chr2_7657173_7657653	Females	Closing	CD8_naive
chr2_31255263_31255940	Females	Opening	CD19
chr2_39187055_39188048	Females	Closing	Other
chr2_42879255_42879729	Females	Closing	CD8_naive
chr2_46116248_46116523	Females	Closing	CD14
chr2_58796804_58797531	Females	Opening	CD56
chr2_73261674_73262370	Females	Opening	CD14
chr2_74206108_74206624	Females	Closing	CD4_memory
chr2_86779990_86780519	Females	Closing	CD8_naive
chr2_106543706_106544084	Females	Closing	CD4_memory
chr2_123495154_123495655	Females	Opening	CD56
chr2_176432404_176432820	Females	Opening	CD56
chr2_177691034_177691807	Females	Closing	CD8_naive
chr2_203626978_203627770	Females	Closing	CD8_naive
chr20_18786471_18786752	Females	Closing	CD8_naive
chr20_25241511_25242065	Females	Closing	CD8_naive
chr20_42350389_42351220	Females	Closing	CD19
chr22_46579586_46579982	Females	Opening	CD56
chr3_3620362_3620895	Females	Opening	CD56
chr3_3631279_3631923	Females	Opening	CD56
chr3_28252351_28253071	Females	Closing	CD56
chr3_31198620_31199217	Females	Opening	CD19
chr3_43264156_43264403	Females	Closing	CD8_naive
chr3_45911527_45912058	Females	Closing	CD19
chr3_95424428_95425429	Females	Opening	CD4_memory
chr3_188040759_188041439	Females	Closing	CD56
chr4_40232272_40232915	Females	Closing	CD56
chr4_40994638_40995274	Females	Opening	CD14
chr4_89861629_89862167	Females	Closing	CD4_memory
chr4_101747760_101748467	Females	Opening	CD14
chr4_120284248_120284939	Females	Closing	CD8_naive
chr4_121930690_121931411	Females	Closing	CD8_naive
chr4_169828360_169828911	Females	Opening	CD56
chr4_171123871_171124219	Females	Opening	CD19
chr5_174934771_174934960	Females	Closing	CD8_naive
chr6_1287358_1287869	Females	Opening	CD14
chr6_4603296_4603963	Females	Opening	CD14
chr6_5667945_5668405	Females	Closing	CD8_naive
chr6_39303830_39304490	Females	Opening	CD56
chr6_45123731_45124192	Females	Closing	CD8_naive
chr6_111417343_111417965	Females	Closing	CD8_naive
chr6_129976568_129976790	Females	Closing	Other
chr6_138125800_138126279	Females	Closing	CD8_naive
chr6_140422388_140423323	Females	Opening	CD56
chr6_142676706_142677349	Females	Closing	CD8_naive
chr6_156972194_156972945	Females	Opening	CD14
chr6_157274714_157274993	Females	Closing	CD19
chr7_79540829_79541970	Females	Closing	CD8_naive
chr7_83721283_83722256	Females	Closing	CD8_naive
chr7_93659939_93660286	Females	Opening	CD56
chr7_105565148_105565765	Females	Closing	CD4_naive
chr7_108103998_108104404	Females	Closing	CD8_naive
chr7_139328975_139329179	Females	Closing	Other
chr7_139968805_139969183	Females	Closing	CD8_naive
chr7_149417715_149418436	Females	Opening	CD4_memory
chr8_27177410_27177766	Females	Closing	CD8_naive
chr8_68313108_68313605	Females	Closing	CD8_naive
chr8_71543490_71544143	Females	Closing	CD8_naive
chr8_81411753_81412046	Females	Closing	CD8_naive
chr8_90253552_90254077	Females	Closing	CD8_naive
chr8_107772223_107772760	Females	Closing	CD4_memory
chr8_144358093_144359007	Females	Closing	CD4_memory
chr9_20314818_20315514	Females	Closing	CD8_naive
chr9_31259666_31260491	Females	Closing	CD8_naive
chr9_34257145_34257462	Females	Closing	CD8_naive
chr9_77710554_77710945	Females	Opening	CD56
chr9_89378664_89379464	Females	Opening	CD14
chr9_104388616_104389156	Females	Opening	CD14
chr9_125608667_125609147	Females	Closing	CD8_naive
chr9_127957242_127957818	Females	Closing	CD8_naive
chr1_36574706_36575050	Males	Closing	CD8_naive
chr1_37984569_37984835	Males	Closing	CD8_naive
chr1_55666377_55666716	Males	Closing	Other
chr1_57441023_57441365	Males	Opening	CD56
chr1_62248384_62248834	Males	Closing	CD4_memory
chr1_64970926_64972246	Males	Closing	Other
chr1_68139911_68140843	Males	Closing	CD8_naive
chr1_70376281_70377510	Males	Opening	CD14
chr1_73101306_73102398	Males	Opening	CD14
chr1_90073682_90074719	Males	Closing	CD56
chr1_93430606_93430786	Males	Closing	CD8_naive
chr1_151103506_151104179	Males	Closing	CD19
chr1_185643252_185643769	Males	Closing	CD56
chr1_186273066_186273558	Males	Closing	CD4_memory
chr1_211402085_211402974	Males	Closing	CD8_naive
chr1_226632526_226633078	Males	Closing	CD19
chr1_234894522_234895111	Males	Closing	CD4_memory
chr1_237024933_237025133	Males	Closing	CD8_memory
chr1_237899899_237900427	Males	Opening	CD56
chr1_242081616_242082546	Males	Opening	CD56
chr10_6215111_6215559	Males	Closing	CD4_memory
chr10_11916704_11917075	Males	Closing	CD4_memory
chr10_28883242_28883662	Males	Closing	Other
chr10_51501583_51501859	Males	Closing	CD4_naive
chr10_73693447_73693752	Males	Closing	CD8_naive
chr10_102270505_102271155	Males	Closing	CD8_naive
chr10_106059923_106060236	Males	Closing	CD19
chr10_121610049_121610627	Males	Opening	CD14
chr11_3028023_3028543	Males	Closing	CD8_naive
chr11_8350199_8350807	Males	Opening	CD14
chr11_11598595_11599275	Males	Opening	CD56
chr11_14096618_14097112	Males	Closing	CD8_naive
chr11_17355448_17355620	Males	Closing	CD56
chr11_22712384_22712873	Males	Closing	CD8_naive
chr11_46352764_46353256	Males	Closing	CD8_naive
chr11_75943264_75943520	Males	Closing	CD4_memory
chr11_123551559_123552185	Males	Closing	CD8_naive
chr11_128064897_128065517	Males	Closing	CD56
chr11_134272431_134272638	Males	Opening	CD56
chr12_1386889_1387494	Males	Closing	CD8_naive
chr12_45257451_45258134	Males	Closing	CD4_memory
chr12_46979431_46980082	Males	Closing	CD56
chr12_52979726_52980307	Males	Closing	CD8_naive
chr12_67102590_67103432	Males	Closing	CD8_naive
chr12_71003406_71004167	Males	Opening	Other
chr12_107715862_107716098	Males	Closing	CD4_memory
chr13_23500202_23501632	Males	Opening	CD8_memory
chr13_40761153_40762372	Males	Closing	CD8_naive
chr13_76063608_76064403	Males	Opening	CD56
chr13_76377026_76377683	Males	Closing	CD8_naive
chr13_100065643_100066098	Males	Closing	CD8_naive
chr14_20909002_20909567	Males	Closing	CD14
chr14_22520470_22520707	Males	Closing	CD4_naive
chr14_67930776_67931563	Males	Closing	CD8_naive
chr14_84503137_84503626	Males	Opening	CD56
chr14_92347170_92347739	Males	Closing	CD8_naive
chr14_98485046_98485320	Males	Closing	CD8_naive
chr15_20994060_20994931	Males	Opening	CD14
chr15_29240682_29241443	Males	Closing	CD56
chr15_35315907_35316418	Males	Opening	CD14
chr15_63738406_63738808	Males	Closing	CD8_naive
chr15_99961144_99961786	Males	Closing	CD8_naive
chr16_1905393_1905823	Males	Closing	CD8_naive
chr16_11233894_11234106	Males	Closing	CD8_naive
chr16_31498590_31499830	Males	Closing	CD4_memory
chr16_31706938_31707344	Males	Closing	CD56
chr16_46870676_46871287	Males	Opening	CD14
chr16_48352511_48353055	Males	Closing	CD14
chr16_84228025_84228494	Males	Closing	CD8_naive
chr16_84686289_84686502	Males	Closing	CD56
chr17_17294906_17295703	Males	Closing	CD4_naive
chr17_45393071_45393395	Males	Closing	Other
chr17_63552405_63552975	Males	Closing	CD4_memory
chr18_5158855_5159526	Males	Closing	CD8_naive
chr18_11732920_11733545	Males	Opening	Other
chr18_11760799_11761228	Males	Opening	CD56
chr18_13540822_13541049	Males	Closing	CD8_naive
chr18_23307304_23308025	Males	Opening	CD56
chr18_77672732_77673013	Males	Closing	CD8_naive
chr19_3338536_3338993	Males	Closing	CD4_naive
chr19_14032040_14032508	Males	Opening	CD56
chr19_16354857_16355301	Males	Closing	CD8_naive
chr19_47649085_47649565	Males	Closing	CD4_memory
chr19_48076314_48077033	Males	Closing	CD4_naive
chr2_7657173_7657653	Males	Closing	CD8_naive
chr2_31255263_31255940	Males	Opening	CD19
chr2_39187055_39188048	Males	Closing	Other
chr2_42879255_42879729	Males	Closing	CD8_naive
chr2_46116248_46116523	Males	Closing	CD14
chr2_58796804_58797531	Males	Opening	CD56
chr2_73261674_73262370	Males	Opening	CD14
chr2_74206108_74206624	Males	Closing	CD4_memory
chr2_86779990_86780519	Males	Closing	CD8_naive
chr2_106543706_106544084	Males	Closing	CD4_memory
chr2_123495154_123495655	Males	Opening	CD56
chr2_176432404_176432820	Males	Opening	CD56
chr2_177691034_177691807	Males	Closing	CD8_naive
chr2_203626978_203627770	Males	Closing	CD8_naive
chr20_18786471_18786752	Males	Closing	CD8_naive
chr20_25241511_25242065	Males	Closing	CD8_naive
chr20_42350389_42351220	Males	Closing	CD19
chr22_46579586_46579982	Males	Opening	CD56
chr3_3620362_3620895	Males	Opening	CD56
chr3_3631279_3631923	Males	Opening	CD56
chr3_28252351_28253071	Males	Closing	CD56
chr3_31198620_31199217	Males	Opening	CD19
chr3_43264156_43264403	Males	Closing	CD8_naive
chr3_45911527_45912058	Males	Closing	CD19
chr3_95424428_95425429	Males	Opening	CD4_memory
chr3_188040759_188041439	Males	Closing	CD56
chr4_40232272_40232915	Males	Closing	CD56
chr4_40994638_40995274	Males	Opening	CD14
chr4_89861629_89862167	Males	Closing	CD4_memory
chr4_101747760_101748467	Males	Opening	CD14
chr4_120284248_120284939	Males	Closing	CD8_naive
chr4_121930690_121931411	Males	Closing	CD8_naive
chr4_169828360_169828911	Males	Opening	CD56
chr4_171123871_171124219	Males	Closing	CD19
chr5_174934771_174934960	Males	Closing	CD8_naive
chr6_1287358_1287869	Males	Opening	CD14
chr6_4603296_4603963	Males	Opening	CD14
chr6_5667945_5668405	Males	Closing	CD8_naive
chr6_39303830_39304490	Males	Opening	CD56
chr6_45123731_45124192	Males	Closing	CD8_naive
chr6_111417343_111417965	Males	Closing	CD8_naive
chr6_129976568_129976790	Males	Closing	Other
chr6_138125800_138126279	Males	Closing	CD8_naive
chr6_140422388_140423323	Males	Opening	CD56
chr6_142676706_142677349	Males	Closing	CD8_naive
chr6_156972194_156972945	Males	Opening	CD14
chr6_157274714_157274993	Males	Closing	CD19
chr7_79540829_79541970	Males	Closing	CD8_naive
chr7_83721283_83722256	Males	Closing	CD8_naive
chr7_93659939_93660286	Males	Opening	CD56
chr7_105565148_105565765	Males	Closing	CD4_naive
chr7_108103998_108104404	Males	Closing	CD8_naive
chr7_139328975_139329179	Males	Closing	Other
chr7_139968805_139969183	Males	Closing	CD8_naive
chr7_149417715_149418436	Males	Opening	CD4_memory
chr8_27177410_27177766	Males	Closing	CD8_naive
chr8_68313108_68313605	Males	Closing	CD8_naive
chr8_71543490_71544143	Males	Closing	CD8_naive
chr8_81411753_81412046	Males	Closing	CD8_naive
chr8_90253552_90254077	Males	Closing	CD8_naive
chr8_107772223_107772760	Males	Closing	CD4_memory
chr8_144358093_144359007	Males	Closing	CD4_memory
chr9_20314818_20315514	Males	Closing	CD8_naive
chr9_31259666_31260491	Males	Closing	CD8_naive
chr9_34257145_34257462	Males	Closing	CD8_naive
chr9_77710554_77710945	Males	Opening	CD56
chr9_89378664_89379464	Males	Opening	CD14
chr9_104388616_104389156	Males	Opening	CD14
chr9_125608667_125609147	Males	Closing	CD8_naive
chr9_127957242_127957818	Males	Closing	CD8_naive
chr1_2756602_2757381	Females	Closing	CD56
chr1_26030808_26031131	Females	Closing	CD4_memory
chr1_40804330_40805048	Females	Closing	CD14
chr1_61387892_61388606	Females	Opening	CD14
chr1_61604962_61605412	Females	Opening	Other
chr1_67740367_67740651	Females	Closing	CD56
chr1_68582184_68582764	Females	Opening	Other
chr1_84831311_84831959	Females	Opening	CD56
chr1_87783609_87784120	Females	Opening	CD56
chr1_109727349_109727801	Females	Opening	CD14
chr1_178025009_178025979	Females	Opening	CD14
chr1_184129304_184129801	Females	Opening	CD14
chr1_192774980_192775363	Females	Opening	CD56
chr1_204525773_204526065	Females	Closing	CD8_naive
chr1_229265079_229266292	Females	Closing	CD14
chr1_230677854_230678144	Females	Opening	CD56
chr1_234981103_234981449	Females	Closing	CD4_memory
chr1_247663959_247664800	Females	Opening	CD14
chr10_4857149_4857810	Females	Opening	CD14
chr10_6637496_6637810	Females	Closing	CD8_naive
chr10_7077194_7077601	Females	Opening	CD56
chr10_7088050_7088871	Females	Opening	CD56
chr10_8102131_8102372	Females	Closing	CD4_naive
chr10_16512704_16513032	Females	Opening	CD56
chr10_31106789_31107536	Females	Opening	CD56
chr10_45443989_45444519	Females	Opening	CD14
chr10_58381838_58382734	Females	Opening	CD19
chr10_72475720_72476295	Females	Opening	CD14
chr10_88114592_88115806	Females	Opening	CD14
chr10_100082810_100083444	Females	Opening	CD14
chr10_100109246_100109810	Females	Opening	CD14
chr10_108596421_108597171	Females	Opening	CD56
chr10_122548961_122549807	Females	Opening	CD14
chr10_126664570_126665170	Females	Opening	Other
chr10_134826950_134827365	Females	Opening	CD14
chr11_12155205_12155399	Females	Closing	CD14
chr11_14735168_14735948	Females	Closing	CD8_naive
chr11_24333949_24334652	Females	Opening	CD56
chr11_30508615_30509383	Females	Opening	CD14
chr11_34472635_34473108	Females	Opening	Other
chr11_37472028_37472623	Females	Opening	CD56
chr11_59496362_59496738	Females	Opening	CD56
chr11_64845746_64845902	Females	Closing	CD19
chr11_67149952_67150411	Females	Closing	CD19
chr11_86303889_86304449	Females	Opening	CD14
chr11_93230502_93231193	Females	Opening	CD14
chr11_94473538_94474940	Females	Opening	Other
chr11_103533478_103534217	Females	Opening	CD19
chr11_110649038_110649417	Females	Opening	CD19
chr11_113246796_113247343	Females	Opening	CD56
chr11_117406096_117406466	Females	Opening	CD14
chr11_120381713_120382722	Females	Opening	Other
chr11_126617891_126618708	Females	Opening	CD56
chr11_134453226_134453700	Females	Opening	CD56
chr12_4916751_4917187	Females	Opening	CD4_memory
chr12_6165518_6166223	Females	Closing	Other
chr12_22474297_22475067	Females	Opening	CD14
chr12_24814259_24815195	Females	Opening	CD14
chr12_25486595_25487414	Females	Opening	CD14
chr12_46640187_46640407	Females	Closing	CD56
chr12_56440860_56441452	Females	Closing	CD4_memory
chr12_66319210_66320662	Females	Opening	CD56
chr12_75723660_75724414	Females	Opening	Other
chr12_133443638_133443848	Females	Closing	CD8_naive
chr13_20647940_20648355	Females	Opening	CD14
chr13_31419489_31420318	Females	Opening	CD14
chr13_33942093_33942435	Females	Opening	Other
chr13_36140540_36140999	Females	Opening	CD56
chr13_41860534_41860988	Females	Closing	CD8_naive
chr13_43122688_43123868	Females	Opening	CD56
chr13_75940000_75940375	Females	Opening	CD56
chr13_76340707_76341145	Females	Closing	CD8_naive
chr13_94834267_94835235	Females	Opening	CD14
chr13_95512904_95513742	Females	Opening	CD19
chr13_100068908_100069240	Females	Closing	CD4_naive
chr13_105521916_105522419	Females	Opening	CD56
chr13_111934207_111934479	Females	Opening	Other
chr14_22896557_22897180	Females	Opening	CD56
chr14_23327931_23328246	Females	Closing	CD19
chr14_31330392_31330890	Females	Opening	CD14
chr14_81762704_81763496	Females	Opening	Other
chr14_98345286_98345471	Females	Closing	CD8_naive
chr14_99170819_99171127	Females	Closing	CD56
chr14_99727356_99727724	Females	Closing	CD56
chr15_20844815_20845245	Females	Opening	CD56
chr15_38423019_38423636	Females	Opening	CD14
chr15_49731097_49731639	Females	Opening	Other
chr15_59824985_59825246	Females	Opening	CD56
chr15_77456150_77456453	Females	Closing	CD56
chr15_90418289_90418469	Females	Closing	CD14
chr15_90905246_90905690	Females	Closing	CD56
chr15_96585989_96586558	Females	Opening	CD14
chr15_96601506_96602141	Females	Opening	CD14
chr15_98971363_98972204	Females	Opening	Other
chr16_1576856_1577313	Females	Closing	CD4_memory
chr16_15603118_15603646	Females	Opening	CD4_memory
chr16_24162830_24163087	Females	Closing	CD4_memory
chr16_27180849_27181386	Females	Closing	CD56
chr16_57467952_57468298	Females	Closing	CD8_naive
chr16_85906478_85907127	Females	Opening	CD14
chr17_1197406_1197894	Females	Closing	CD56
chr17_2088944_2089142	Females	Opening	CD56
chr17_13820897_13821300	Females	Opening	CD19
chr17_16487318_16487987	Females	Closing	CD4_memory
chr17_20174445_20174695	Females	Closing	Other
chr17_21251278_21252445	Females	Opening	CD56
chr17_33515092_33515552	Females	Closing	CD8_naive
chr17_38778795_38779157	Females	Closing	CD8_naive
chr17_43296362_43296687	Females	Closing	CD4_naive
chr17_47392946_47393294	Females	Closing	CD4_memory
chr17_53164042_53164364	Females	Opening	CD8_memory
chr17_54676402_54677170	Females	Closing	CD8_naive
chr17_59451051_59451719	Females	Opening	CD14
chr17_64395273_64395862	Females	Closing	CD56
chr17_65796609_65796991	Females	Opening	Other
chr17_73137154_73137343	Females	Closing	CD56
chr17_74252674_74253199	Females	Closing	CD56
chr17_74402318_74402733	Females	Closing	CD19
chr18_6269788_6271208	Females	Opening	CD56
chr18_9758654_9759236	Females	Opening	CD14
chr18_19749086_19750801	Females	Opening	Other
chr18_19882019_19882667	Females	Opening	CD14
chr18_20715089_20716970	Females	Opening	Other
chr18_22878933_22879946	Females	Opening	Other
chr18_23098457_23099288	Females	Opening	CD19
chr18_23533646_23534230	Females	Opening	CD56
chr18_26667760_26668318	Females	Opening	Other
chr18_29214176_29214936	Females	Opening	CD56
chr18_45693220_45693831	Females	Opening	CD14
chr18_52473167_52473621	Females	Opening	Other
chr18_60119555_60120016	Females	Opening	Other
chr18_61257475_61257917	Females	Opening	CD14
chr18_61556896_61557877	Females	Opening	CD14
chr18_68087434_68087898	Females	Opening	CD14
chr18_77674168_77674796	Females	Closing	CD8_naive
chr19_2607832_2608528	Females	Closing	CD19
chr19_5865804_5866129	Females	Opening	CD56
chr19_7192334_7192589	Females	Closing	CD56
chr19_8657063_8657947	Females	Closing	Other
chr19_9976879_9977244	Females	Closing	CD56
chr19_35464023_35464601	Females	Closing	CD14
chr19_37803581_37803844	Females	Closing	CD56
chr19_44952603_44952843	Females	Closing	Other
chr19_49340425_49340644	Females	Closing	Other
chr2_8804726_8805110	Females	Closing	CD56
chr2_20865752_20867545	Females	Opening	CD19
chr2_25022112_25022344	Females	Opening	Other
chr2_30704150_30704714	Females	Opening	CD8_memory
chr2_58266020_58266681	Females	Opening	CD19
chr2_87281623_87281781	Females	Opening	CD56
chr2_89948105_89948736	Females	Opening	CD56
chr2_103748845_103749641	Females	Opening	CD56
chr2_113742594_113743052	Females	Closing	CD8_naive
chr2_120145021_120145663	Females	Opening	CD14
chr2_122732362_122733384	Females	Opening	CD19
chr2_123511888_123513644	Females	Opening	CD56
chr2_123830663_123832024	Females	Opening	CD14
chr2_142943294_142943795	Females	Opening	CD19
chr2_152382348_152382990	Females	Opening	CD19
chr2_152887326_152888260	Females	Opening	CD14
chr2_169952005_169952744	Females	Opening	CD19
chr2_171729611_171730365	Females	Opening	CD4_memory
chr2_174739419_174740383	Females	Opening	CD14
chr2_177355965_177356484	Females	Opening	CD56
chr2_182145966_182146527	Females	Closing	CD56
chr2_192696114_192696569	Females	Opening	Other
chr2_208201886_208202603	Females	Opening	CD19
chr2_208288515_208289111	Females	Opening	CD56
chr2_208332546_208332974	Females	Opening	CD56
chr2_220065223_220066036	Females	Closing	CD8_naive
chr20_1267353_1267613	Females	Closing	CD8_naive
chr20_18028880_18029222	Females	Opening	CD14
chr20_42381096_42381650	Females	Opening	CD19
chr20_42592870_42593420	Females	Closing	CD14
chr20_52004755_52005215	Females	Closing	CD8_naive
chr20_61552687_61552859	Females	Closing	CD56
chr21_25662447_25663004	Females	Closing	CD8_naive
chr21_38770985_38771272	Females	Closing	Other
chr21_47952031_47952331	Females	Closing	CD8_naive
chr22_17568563_17569047	Females	Closing	CD8_memory
chr22_37988390_37988938	Females	Closing	CD14
chr22_41127595_41127774	Females	Closing	CD4_memory
chr3_3614987_3615798	Females	Opening	CD56
chr3_3707861_3708695	Females	Opening	CD56
chr3_15258846_15259110	Females	Closing	Other
chr3_16865520_16866190	Females	Closing	CD19
chr3_18250219_18250848	Females	Opening	Other
chr3_18414458_18414804	Females	Closing	CD56
chr3_50552896_50554027	Females	Opening	CD56
chr3_69373654_69374010	Females	Opening	CD14
chr3_99779568_99780087	Females	Opening	Other
chr3_100384044_100384528	Females	Opening	CD56
chr3_113829885_113830688	Females	Opening	CD14
chr3_125771176_125772014	Females	Opening	CD19
chr3_133142342_133142873	Females	Opening	CD19
chr3_140962087_140962598	Females	Closing	CD8_naive
chr3_142954496_142955792	Females	Opening	CD56
chr3_142965987_142966387	Females	Opening	CD56
chr3_144462135_144462631	Females	Opening	Other
chr3_145878114_145879561	Females	Opening	Other
chr3_161112599_161113546	Females	Closing	CD56
chr3_185959594_185960634	Females	Opening	CD14
chr4_1929981_1930760	Females	Opening	CD14
chr4_3198500_3198786	Females	Closing	CD56
chr4_8541660_8542033	Females	Opening	CD4_memory
chr4_10163370_10163836	Females	Closing	CD4_memory
chr4_14126743_14127650	Females	Opening	CD14
chr4_20420242_20421116	Females	Opening	CD8_naive
chr4_40910528_40911129	Females	Opening	CD19
chr4_58022652_58023523	Females	Opening	CD56
chr4_73567850_73568338	Females	Opening	Other
chr4_75719160_75719948	Females	Opening	Other
chr4_81951828_81952862	Females	Opening	Other
chr4_84045311_84045732	Females	Opening	CD14
chr4_99538714_99539188	Females	Opening	CD56
chr4_102256150_102256616	Females	Opening	CD56
chr4_105817838_105818642	Females	Opening	CD56
chr4_106364786_106365008	Females	Opening	CD56
chr4_123747720_123749478	Females	Opening	Other
chr4_144283747_144284003	Females	Opening	CD56
chr4_147064936_147065487	Females	Opening	CD14
chr4_152931916_152932306	Females	Closing	CD4_memory
chr4_154676364_154676612	Females	Closing	CD4_naive
chr4_169631609_169633187	Females	Opening	CD56
chr5_6745517_6746179	Females	Opening	Other
chr5_31761946_31762274	Females	Opening	CD56
chr5_35761699_35762063	Females	Closing	CD8_naive
chr5_36685533_36686208	Females	Opening	CD14
chr5_40258042_40258756	Females	Opening	CD56
chr5_55354275_55355160	Females	Closing	CD4_memory
chr5_56021528_56022046	Females	Opening	CD14
chr5_58652623_58653390	Females	Opening	CD56
chr5_65140931_65141510	Females	Opening	CD14
chr5_68787972_68789920	Females	Opening	Other
chr5_71053501_71054098	Females	Opening	CD4_naive
chr5_72921278_72922557	Females	Opening	Other
chr5_72989408_72990669	Females	Opening	CD56
chr5_75476523_75477572	Females	Opening	CD14
chr5_75601096_75601629	Females	Opening	CD14
chr5_90168663_90169494	Females	Closing	CD8_naive
chr5_96309555_96309909	Females	Closing	CD56
chr5_110918672_110919076	Females	Opening	CD56
chr5_110920244_110920790	Females	Opening	CD56
chr5_114193430_114194336	Females	Opening	CD56
chr5_114544764_114545558	Females	Opening	CD56
chr5_145068681_145069386	Females	Opening	CD14
chr5_146832654_146834208	Females	Opening	Other
chr6_1609503_1611129	Females	Opening	Other
chr6_25441938_25442343	Females	Closing	CD8_naive
chr6_31459693_31460067	Females	Closing	CD4_memory
chr6_32952371_32952851	Females	Closing	CD19
chr6_35490539_35491309	Females	Closing	CD56
chr6_39297826_39298586	Females	Opening	CD14
chr6_43111072_43111836	Females	Closing	CD8_naive
chr6_45291538_45291805	Females	Closing	CD8_naive
chr6_64062073_64063335	Females	Opening	CD14
chr6_81163214_81164494	Females	Opening	CD56
chr6_82969062_82969598	Females	Opening	CD14
chr6_125585611_125585994	Females	Opening	CD56
chr6_136505919_136506289	Females	Opening	CD19
chr6_137241525_137243982	Females	Opening	Other
chr6_137857333_137858124	Females	Closing	CD4_memory
chr6_143919505_143919978	Females	Opening	CD4_memory
chr6_155316411_155317129	Females	Opening	Other
chr6_155371365_155371953	Females	Opening	CD56
chr6_156590881_156591347	Females	Closing	CD8_naive
chr6_159081380_159081946	Females	Closing	CD56
chr6_164529696_164530719	Females	Opening	CD14
chr7_402286_402772	Females	Closing	CD8_naive
chr7_3501579_3501867	Females	Closing	CD8_naive
chr7_8095740_8096320	Females	Opening	Other
chr7_23634779_23635164	Females	Opening	CD19
chr7_23934051_23934728	Females	Opening	CD56
chr7_26136678_26137416	Females	Closing	CD14
chr7_75638207_75638811	Females	Closing	CD56
chr7_79758035_79758630	Females	Opening	Other
chr7_89235834_89236088	Females	Closing	CD56
chr7_91942419_91942776	Females	Opening	CD56
chr7_94023531_94025172	Females	Opening	Other
chr7_103013759_103014585	Females	Opening	CD4_naive
chr7_137979912_137980203	Females	Opening	CD19
chr7_140422731_140423171	Females	Closing	CD8_naive
chr7_158334073_158334723	Females	Opening	CD14
chr8_8937459_8937911	Females	Opening	Other
chr8_32344399_32345272	Females	Opening	CD14
chr8_35725323_35725946	Females	Opening	CD19
chr8_59290524_59291653	Females	Opening	CD56
chr8_68658121_68658899	Females	Opening	CD14
chr8_72649543_72650168	Females	Opening	CD14
chr8_72912553_72913227	Females	Opening	CD19
chr8_77366849_77367450	Females	Opening	CD56
chr8_80238343_80238964	Females	Opening	CD14
chr8_104196689_104197244	Females	Opening	Other
chr8_104457742_104458155	Females	Opening	CD4_memory
chr8_118968976_118970222	Females	Opening	CD14
chr8_123618711_123619544	Females	Opening	CD14
chr8_129252679_129252992	Females	Opening	CD14
chr9_2621153_2623317	Females	Opening	Other
chr9_2657309_2657753	Females	Opening	CD56
chr9_7121058_7121705	Females	Opening	CD56
chr9_16870186_16872186	Females	Opening	CD56
chr9_22446521_22448041	Females	Opening	Other
chr9_29740414_29740817	Females	Opening	CD56
chr9_35569910_35570315	Females	Opening	CD14
chr9_47177397_47178526	Females	Opening	CD14
chr9_77575397_77575908	Females	Opening	CD56
chr9_84023795_84024353	Females	Opening	CD14
chr9_84234457_84235280	Females	Opening	CD56
chr9_90691101_90692074	Females	Opening	Other
chr9_108104040_108104513	Females	Opening	Other
chr9_108371026_108371649	Females	Opening	CD56
chr9_127387439_127387716	Females	Opening	CD56
chr1_1927737_1927922	Males	Opening	CD14
chr1_3086862_3087913	Males	Opening	Other
chr1_6353987_6355330	Males	Opening	CD56
chr1_9071042_9071428	Males	Opening	CD14
chr1_9143275_9143747	Males	Opening	CD14
chr1_10208073_10208470	Males	Opening	CD14
chr1_12655585_12656809	Males	Opening	CD56
chr1_12691018_12691640	Males	Opening	CD14
chr1_15572545_15572905	Males	Opening	CD14
chr1_17386085_17386591	Males	Opening	CD14
chr1_17533567_17534718	Males	Opening	CD14
chr1_17608325_17608972	Males	Opening	CD14
chr1_17630737_17631224	Males	Opening	CD14
chr1_17944632_17945132	Males	Opening	CD14
chr1_17966957_17967201	Males	Opening	CD14
chr1_20915171_20917270	Males	Opening	CD14
chr1_21978163_21978717	Males	Closing	Other
chr1_22820802_22821317	Males	Opening	CD19
chr1_23072467_23073083	Males	Opening	CD14
chr1_25188641_25188864	Males	Opening	CD56
chr1_26341914_26342261	Males	Opening	CD14
chr1_27995759_27996149	Males	Closing	Other
chr1_28483397_28483729	Males	Opening	CD14
chr1_31896319_31896708	Males	Closing	CD19
chr1_32369909_32371022	Males	Opening	CD14
chr1_33102907_33103184	Males	Opening	CD14
chr1_33463389_33463860	Males	Opening	CD14
chr1_33511294_33512045	Males	Opening	CD56
chr1_33515854_33516436	Males	Opening	CD14
chr1_33792475_33792758	Males	Opening	CD14
chr1_35811102_35811657	Males	Opening	CD14
chr1_35919987_35920518	Males	Opening	CD14
chr1_36326353_36326534	Males	Opening	CD14
chr1_36948131_36948973	Males	Opening	CD14
chr1_40299331_40299980	Males	Opening	CD14
chr1_40356017_40356546	Males	Opening	CD14
chr1_41740477_41740998	Males	Opening	CD14
chr1_42234057_42234648	Males	Opening	CD14
chr1_42354396_42354836	Males	Opening	CD56
chr1_45291957_45292823	Males	Opening	CD14
chr1_51635905_51636365	Males	Opening	CD14
chr1_53151764_53152327	Males	Closing	CD19
chr1_53556322_53556787	Males	Opening	CD56
chr1_54703869_54704559	Males	Opening	CD14
chr1_56982038_56982957	Males	Opening	CD14
chr1_57376360_57376680	Males	Opening	CD56
chr1_59388018_59388505	Males	Closing	CD14
chr1_59408465_59408666	Males	Closing	CD56
chr1_60015501_60016253	Males	Opening	CD14
chr1_60138660_60139218	Males	Opening	CD14
chr1_60140002_60140701	Males	Opening	CD14
chr1_60208878_60209900	Males	Opening	CD14
chr1_61524259_61524620	Males	Opening	Other
chr1_61803699_61804405	Males	Opening	Other
chr1_65152366_65153819	Males	Opening	CD14
chr1_65521486_65522472	Males	Opening	CD14
chr1_65562713_65563292	Males	Opening	CD14
chr1_67578249_67578563	Males	Closing	CD19
chr1_68803752_68804284	Males	Opening	CD14
chr1_76684724_76685419	Males	Closing	CD19
chr1_77948417_77948748	Males	Opening	CD56
chr1_81105442_81105961	Males	Closing	CD19
chr1_86884917_86885566	Males	Closing	CD19
chr1_87597363_87598377	Males	Closing	Other
chr1_90058420_90058751	Males	Opening	CD14
chr1_90422618_90423134	Males	Closing	CD19
chr1_94217335_94217804	Males	Opening	CD56
chr1_95179122_95179685	Males	Opening	CD14
chr1_97025631_97026178	Males	Opening	CD14
chr1_101796185_101796543	Males	Opening	CD56
chr1_108191483_108192043	Males	Opening	CD56
chr1_108695403_108695774	Males	Opening	CD14
chr1_111170478_111170855	Males	Opening	CD14
chr1_114582864_114583511	Males	Opening	CD14
chr1_114656184_114656987	Males	Opening	CD14
chr1_120636289_120636636	Males	Closing	CD56
chr1_121293048_121293906	Males	Closing	CD4_memory
chr1_142816791_142818566	Males	Opening	CD4_memory
chr1_145021226_145022281	Males	Opening	CD14
chr1_149299242_149299921	Males	Opening	Other
chr1_151541259_151541534	Males	Closing	CD4_memory
chr1_153337830_153338153	Males	Opening	CD14
chr1_154427294_154427468	Males	Opening	CD14
chr1_154686696_154687026	Males	Opening	CD14
chr1_155180228_155180394	Males	Opening	CD14
chr1_157082855_157083227	Males	Opening	CD14
chr1_161469380_161469793	Males	Opening	CD14
chr1_161612446_161612798	Males	Opening	CD56
chr1_162370662_162370907	Males	Opening	CD56
chr1_164686144_164686769	Males	Opening	CD56
chr1_165853577_165854306	Males	Opening	CD14
chr1_167411317_167411939	Males	Closing	CD56
chr1_167532757_167533323	Males	Opening	CD14
chr1_172400936_172401446	Males	Closing	CD8_naive
chr1_172468006_172468447	Males	Opening	CD14
chr1_175060154_175060622	Males	Opening	CD14
chr1_175642716_175643136	Males	Closing	CD19
chr1_178973300_178973615	Males	Closing	CD56
chr1_180239048_180239548	Males	Opening	CD14
chr1_180248023_180248562	Males	Opening	CD14
chr1_183332847_183333577	Males	Opening	CD14
chr1_183430566_183431179	Males	Opening	CD14
chr1_183467564_183467967	Males	Closing	CD19
chr1_183578458_183578833	Males	Opening	CD14
chr1_183865604_183866313	Males	Opening	CD14
chr1_184121573_184122451	Males	Opening	CD14
chr1_185572219_185572746	Males	Closing	CD19
chr1_186257824_186258626	Males	Closing	CD4_memory
chr1_192595782_192596184	Males	Closing	CD19
chr1_193386578_193386859	Males	Closing	CD8_naive
chr1_194249011_194249436	Males	Closing	CD19
chr1_199467969_199468220	Males	Closing	CD19
chr1_200499645_200500449	Males	Closing	CD8_naive
chr1_202166676_202167386	Males	Opening	CD56
chr1_203338063_203339103	Males	Opening	CD14
chr1_203371746_203372062	Males	Opening	CD14
chr1_203561969_203562233	Males	Opening	CD14
chr1_205244348_205244590	Males	Closing	CD19
chr1_206557570_206558090	Males	Opening	CD14
chr1_206630380_206630735	Males	Opening	CD14
chr1_209823881_209824125	Males	Opening	CD14
chr1_209907080_209907580	Males	Opening	CD14
chr1_212719344_212719735	Males	Opening	CD14
chr1_219760832_219761680	Males	Opening	CD14
chr1_221247616_221248330	Males	Opening	CD19
chr1_223348749_223349310	Males	Opening	CD14
chr1_226231567_226231798	Males	Opening	CD14
chr1_226612165_226612972	Males	Closing	CD19
chr1_228973489_228974557	Males	Opening	CD14
chr1_229293937_229294696	Males	Opening	CD14
chr1_229327732_229328368	Males	Opening	CD14
chr1_232725617_232725806	Males	Opening	CD14
chr1_234668113_234669016	Males	Opening	CD14
chr1_234820045_234820357	Males	Opening	CD14
chr1_235060532_235060827	Males	Opening	CD56
chr1_236011632_236011946	Males	Closing	CD56
chr1_243640828_243641444	Males	Opening	CD14
chr1_243876825_243877309	Males	Opening	CD56
chr1_244892722_244893218	Males	Closing	CD19
chr1_247564614_247565841	Males	Opening	CD14
chr1_247604979_247605348	Males	Opening	CD14
chr10_1704087_1705078	Males	Closing	CD19
chr10_5984456_5984984	Males	Opening	CD14
chr10_6239314_6239709	Males	Opening	CD14
chr10_6296112_6296828	Males	Opening	CD14
chr10_7248327_7248967	Males	Opening	CD14
chr10_12630368_12630905	Males	Closing	CD19
chr10_13924112_13924776	Males	Opening	CD14
chr10_14035698_14036076	Males	Closing	CD56
chr10_17117435_17118222	Males	Opening	CD14
chr10_17170330_17170659	Males	Opening	CD14
chr10_17217534_17217974	Males	Opening	CD56
chr10_17254978_17255262	Males	Opening	CD14
chr10_17451116_17451732	Males	Closing	Other
chr10_18568017_18568756	Males	Opening	CD14
chr10_21318953_21319414	Males	Opening	CD14
chr10_21991552_21992010	Males	Closing	CD4_memory
chr10_22086789_22087418	Males	Closing	CD4_naive
chr10_22794872_22795551	Males	Opening	CD56
chr10_23932152_23932994	Males	Opening	CD14
chr10_26042540_26043159	Males	Opening	CD14
chr10_27770416_27770759	Males	Opening	CD14
chr10_29273245_29273708	Males	Opening	CD14
chr10_30845209_30845431	Males	Opening	CD14
chr10_32428194_32428905	Males	Opening	CD14
chr10_33537436_33538259	Males	Closing	CD4_memory
chr10_33813040_33813293	Males	Opening	CD14
chr10_33901244_33902049	Males	Opening	CD56
chr10_34032508_34032800	Males	Opening	CD56
chr10_35505366_35505997	Males	Opening	CD56
chr10_35724711_35725250	Males	Opening	CD14
chr10_36823451_36824080	Males	Closing	CD56
chr10_43600219_43601469	Males	Closing	CD19
chr10_44473533_44473819	Males	Opening	CD14
chr10_44500342_44500674	Males	Opening	CD14
chr10_46963667_46964437	Males	Opening	CD14
chr10_50493254_50493820	Males	Opening	CD14
chr10_51517591_51518651	Males	Opening	CD14
chr10_61624458_61625261	Males	Closing	CD19
chr10_64519663_64520562	Males	Opening	CD14
chr10_64612712_64613952	Males	Opening	CD56
chr10_64903884_64904232	Males	Opening	CD14
chr10_65460553_65460913	Males	Opening	CD14
chr10_65800584_65801853	Males	Closing	Other
chr10_70832844_70833098	Males	Opening	CD14
chr10_73631035_73631389	Males	Opening	CD14
chr10_73946335_73946694	Males	Opening	CD14
chr10_75686049_75686459	Males	Opening	CD14
chr10_75729204_75729530	Males	Opening	CD56
chr10_75739085_75740053	Males	Opening	CD14
chr10_77189856_77190624	Males	Opening	CD14
chr10_77717086_77717522	Males	Opening	CD14
chr10_78163514_78164535	Males	Opening	CD14
chr10_79005502_79006265	Males	Opening	CD14
chr10_79311878_79312340	Males	Opening	CD14
chr10_79314697_79314993	Males	Opening	CD14
chr10_79315389_79316014	Males	Opening	CD14
chr10_80836386_80836806	Males	Opening	CD14
chr10_80915090_80915755	Males	Opening	CD14
chr10_81179437_81180003	Males	Opening	CD14
chr10_90594906_90595822	Males	Closing	CD14
chr10_91396664_91397427	Males	Opening	CD14
chr10_91806860_91807472	Males	Closing	CD19
chr10_94958543_94959361	Males	Opening	CD14
chr10_95123646_95124258	Males	Opening	CD14
chr10_95196684_95197387	Males	Opening	CD14
chr10_95235934_95236248	Males	Opening	CD14
chr10_95275326_95276141	Males	Opening	CD14
chr10_100019566_100020101	Males	Opening	CD14
chr10_100074364_100074830	Males	Opening	CD14
chr10_100120937_100121406	Males	Opening	CD8_memory
chr10_102016659_102017139	Males	Opening	CD14
chr10_103608193_103609006	Males	Opening	CD14
chr10_104227828_104228195	Males	Opening	CD14
chr10_109375886_109377210	Males	Opening	CD14
chr10_111900870_111901208	Males	Opening	CD14
chr10_111901910_111902157	Males	Opening	CD14
chr10_115032876_115033864	Males	Opening	CD14
chr10_119157585_119157914	Males	Opening	CD14
chr10_120276124_120276538	Males	Opening	CD14
chr10_120322132_120322844	Males	Opening	CD14
chr10_120457740_120458609	Males	Closing	CD4_memory
chr10_122443689_122444132	Males	Opening	CD56
chr10_124167203_124167594	Males	Closing	CD56
chr10_125222475_125223183	Males	Opening	CD14
chr10_125995311_125996045	Males	Opening	CD14
chr10_126646034_126646565	Males	Opening	CD14
chr10_129052353_129053098	Males	Opening	CD56
chr10_129676811_129677324	Males	Opening	CD14
chr10_129687779_129688295	Males	Opening	CD14
chr10_129743632_129744263	Males	Opening	CD14
chr10_129901310_129902257	Males	Closing	CD8_naive
chr10_134240988_134241961	Males	Opening	CD56
chr11_1791724_1792146	Males	Opening	CD14
chr11_1807207_1807638	Males	Opening	CD14
chr11_2582149_2582655	Males	Opening	CD14
chr11_2833629_2834416	Males	Opening	CD14
chr11_6150680_6151502	Males	Opening	CD14
chr11_6212962_6213468	Males	Opening	CD14
chr11_10457665_10458390	Males	Opening	CD14
chr11_10746779_10747402	Males	Opening	Other
chr11_14473454_14473691	Males	Closing	CD19
chr11_15095743_15096886	Males	Closing	CD4_memory
chr11_15598916_15599603	Males	Opening	CD14
chr11_15601425_15602122	Males	Opening	CD14
chr11_15659870_15660361	Males	Opening	CD14
chr11_32873780_32874230	Males	Opening	CD14
chr11_33070310_33070618	Males	Opening	CD14
chr11_33216900_33217419	Males	Opening	CD14
chr11_34202476_34202958	Males	Opening	CD14
chr11_35128115_35128461	Males	Closing	CD19
chr11_35949174_35949799	Males	Opening	CD14
chr11_44893236_44893671	Males	Opening	CD19
chr11_44976543_44976924	Males	Opening	CD14
chr11_58864525_58864909	Males	Closing	CD56
chr11_60602789_60603252	Males	Opening	CD14
chr11_61149330_61149544	Males	Opening	CD14
chr11_61771898_61772307	Males	Opening	CD14
chr11_62078520_62079434	Males	Opening	CD14
chr11_62583822_62584474	Males	Opening	CD14
chr11_63271012_63271299	Males	Opening	CD14
chr11_63795196_63795880	Males	Opening	CD14
chr11_64152964_64153575	Males	Opening	CD14
chr11_65220695_65221189	Males	Opening	CD14
chr11_68502677_68503397	Males	Opening	CD14
chr11_68766852_68767321	Males	Opening	CD56
chr11_68806339_68806921	Males	Opening	CD14
chr11_73334637_73335123	Males	Opening	CD14
chr11_74892541_74893052	Males	Opening	CD14
chr11_75287559_75287980	Males	Opening	CD14
chr11_75962375_75962923	Males	Opening	CD14
chr11_76381627_76382517	Males	Opening	Other
chr11_76886162_76887367	Males	Opening	CD14
chr11_82258279_82258579	Males	Opening	CD14
chr11_82601717_82602429	Males	Opening	CD19
chr11_82680710_82681098	Males	Closing	CD19
chr11_84800811_84801144	Males	Closing	CD19
chr11_84834904_84835233	Males	Closing	CD56
chr11_93337336_93337912	Males	Opening	CD14
chr11_94770631_94771240	Males	Closing	Other
chr11_95096219_95096693	Males	Opening	CD14
chr11_95438457_95439222	Males	Closing	CD19
chr11_95901767_95902449	Males	Opening	CD14
chr11_102171566_102171993	Males	Closing	CD19
chr11_102284361_102284553	Males	Closing	CD4_memory
chr11_104571251_104571659	Males	Closing	CD4_memory
chr11_108031732_108032132	Males	Closing	CD4_memory
chr11_110349474_110350861	Males	Opening	CD14
chr11_110367808_110368615	Males	Opening	CD14
chr11_110648595_110648928	Males	Opening	CD19
chr11_111852720_111853097	Males	Closing	CD8_memory
chr11_112160576_112161356	Males	Closing	CD19
chr11_112397500_112397984	Males	Opening	CD56
chr11_113058927_113059768	Males	Opening	CD14
chr11_116895793_116896363	Males	Opening	CD14
chr11_117680001_117680485	Males	Opening	CD14
chr11_117706742_117707533	Males	Opening	CD14
chr11_117844299_117844633	Males	Opening	CD14
chr11_118071675_118071944	Males	Closing	CD14
chr11_121440531_121440977	Males	Closing	CD19
chr11_121449238_121449574	Males	Opening	CD14
chr11_121757027_121757322	Males	Opening	CD14
chr11_123336278_123336846	Males	Opening	CD14
chr11_126256274_126256950	Males	Opening	CD14
chr11_126334736_126335125	Males	Opening	CD19
chr11_129695080_129695929	Males	Opening	CD14
chr11_129911956_129912376	Males	Opening	CD14
chr11_129913338_129913972	Males	Opening	CD14
chr11_130093329_130093610	Males	Closing	CD56
chr11_131808227_131808625	Males	Opening	CD14
chr11_131963292_131964304	Males	Opening	CD14
chr11_133897510_133897924	Males	Closing	CD8_naive
chr11_134452257_134452842	Males	Opening	CD56
chr12_321375_321951	Males	Opening	CD14
chr12_1104965_1105630	Males	Opening	CD14
chr12_2024568_2025208	Males	Closing	Other
chr12_2445642_2446072	Males	Opening	CD14
chr12_4097561_4098163	Males	Closing	CD8_naive
chr12_4242876_4243145	Males	Opening	CD14
chr12_8248792_8249250	Males	Opening	CD14
chr12_8618688_8619396	Males	Opening	CD14
chr12_8693137_8694173	Males	Opening	CD14
chr12_9979837_9980346	Males	Opening	CD56
chr12_10180168_10180746	Males	Opening	CD14
chr12_10456715_10457129	Males	Opening	CD56
chr12_12151396_12152048	Males	Closing	CD4_memory
chr12_14264206_14264687	Males	Closing	CD19
chr12_14707219_14707845	Males	Opening	CD14
chr12_14796882_14797602	Males	Closing	CD4_memory
chr12_15373874_15374705	Males	Closing	Other
chr12_15853399_15853887	Males	Opening	Other
chr12_19426635_19427303	Males	Closing	CD56
chr12_21680286_21681289	Males	Closing	Other
chr12_21830642_21830903	Males	Closing	CD8_naive
chr12_24872259_24872919	Males	Opening	CD56
chr12_25339385_25340243	Males	Closing	CD8_naive
chr12_25748472_25748951	Males	Closing	CD56
chr12_27037588_27038360	Males	Closing	CD19
chr12_27378920_27379258	Males	Opening	CD14
chr12_27938927_27939391	Males	Opening	CD19
chr12_31269951_31270794	Males	Closing	Other
chr12_32180821_32181252	Males	Closing	CD19
chr12_40022616_40023318	Males	Closing	CD56
chr12_46943384_46944041	Males	Opening	CD56
chr12_47058549_47059015	Males	Opening	CD56
chr12_47538979_47539307	Males	Closing	CD4_memory
chr12_47801986_47802357	Males	Closing	CD19
chr12_48275626_48276069	Males	Opening	CD19
chr12_48340346_48340820	Males	Opening	CD14
chr12_48383870_48384665	Males	Closing	CD19
chr12_49624581_49624990	Males	Opening	CD14
chr12_50191168_50191564	Males	Opening	CD14
chr12_51797550_51798098	Males	Opening	CD14
chr12_53084875_53085461	Males	Closing	Other
chr12_54589527_54590570	Males	Opening	CD14
chr12_54817043_54817230	Males	Opening	CD8_memory
chr12_55110212_55110483	Males	Opening	CD14
chr12_55436872_55437865	Males	Opening	CD14
chr12_56714883_56715237	Males	Opening	CD14
chr12_57556344_57556613	Males	Opening	CD14
chr12_64349453_64350186	Males	Opening	CD14
chr12_64778756_64779517	Males	Closing	CD4_memory
chr12_65194457_65194787	Males	Opening	CD14
chr12_66633937_66634475	Males	Opening	CD14
chr12_66681795_66682330	Males	Closing	CD56
chr12_68406609_68406847	Males	Closing	CD19
chr12_68474407_68474683	Males	Closing	CD56
chr12_68799722_68800261	Males	Opening	CD14
chr12_68981202_68981606	Males	Closing	CD56
chr12_69356820_69357605	Males	Opening	CD14
chr12_69402103_69402686	Males	Opening	CD14
chr12_69433512_69434271	Males	Opening	CD14
chr12_69449400_69449956	Males	Opening	CD14
chr12_69453360_69453815	Males	Opening	CD14
chr12_69737234_69737553	Males	Opening	CD14
chr12_70446693_70447226	Males	Opening	CD4_memory
chr12_71897581_71898051	Males	Closing	CD19
chr12_72264153_72264763	Males	Opening	CD19
chr12_74875827_74876378	Males	Opening	CD56
chr12_76357877_76358404	Males	Opening	CD14
chr12_76363463_76364229	Males	Opening	CD14
chr12_94292308_94292775	Males	Closing	CD4_memory
chr12_95266726_95268116	Males	Closing	CD19
chr12_96503427_96504103	Males	Opening	CD19
chr12_97686448_97686744	Males	Closing	CD19
chr12_102217525_102218157	Males	Closing	CD56
chr12_102250851_102251313	Males	Opening	CD14
chr12_106506846_106507512	Males	Opening	CD56
chr12_109116926_109117572	Males	Opening	CD14
chr12_109278164_109278851	Males	Opening	CD14
chr12_109297173_109297881	Males	Opening	CD14
chr12_109307916_109308387	Males	Opening	CD14
chr12_110787063_110788009	Males	Closing	CD14
chr12_111564221_111564546	Males	Opening	CD14
chr12_111608302_111608872	Males	Opening	CD14
chr12_111831451_111832068	Males	Opening	CD14
chr12_112215085_112215638	Males	Opening	CD14
chr12_113037734_113038182	Males	Opening	CD14
chr12_113044876_113045076	Males	Opening	CD14
chr12_113541500_113542187	Males	Closing	CD4_naive
chr12_117299301_117299515	Males	Closing	CD19
chr12_121040166_121040642	Males	Opening	CD14
chr12_122365260_122365592	Males	Opening	CD8_memory
chr12_122948975_122949351	Males	Opening	CD14
chr12_123187766_123188184	Males	Opening	CD14
chr12_123204850_123205401	Males	Opening	CD14
chr12_123228449_123229028	Males	Opening	CD14
chr12_124916749_124917557	Males	Opening	CD14
chr12_125093038_125094113	Males	Closing	CD14
chr12_125101269_125101700	Males	Opening	CD14
chr12_125118094_125118939	Males	Opening	CD14
chr12_125153725_125154180	Males	Opening	CD14
chr12_125165902_125166392	Males	Opening	CD14
chr12_125205807_125206330	Males	Opening	CD14
chr12_125299755_125300061	Males	Opening	CD14
chr12_127722485_127723249	Males	Opening	CD14
chr12_127754717_127755210	Males	Opening	CD14
chr12_129299310_129299514	Males	Opening	CD56
chr12_129327991_129329152	Males	Opening	CD14
chr12_131310769_131311094	Males	Closing	Other
chr12_131450229_131450716	Males	Opening	CD14
chr12_131451135_131451409	Males	Opening	CD14
chr12_132157956_132158377	Males	Opening	CD14
chr12_132367742_132368080	Males	Opening	CD14
chr13_20368203_20368621	Males	Opening	CD14
chr13_20748949_20749609	Males	Opening	CD14
chr13_25884138_25884714	Males	Opening	CD14
chr13_27551690_27552131	Males	Opening	CD14
chr13_28932135_28932630	Males	Opening	CD56
chr13_29655064_29655690	Males	Closing	CD4_memory
chr13_31287003_31287789	Males	Opening	CD14
chr13_33608916_33609464	Males	Opening	CD14
chr13_33697262_33698119	Males	Opening	CD14
chr13_41751505_41752634	Males	Opening	CD14
chr13_42076864_42077165	Males	Closing	CD19
chr13_46095372_46095738	Males	Opening	CD14
chr13_48716370_48716926	Males	Opening	CD14
chr13_53521889_53522581	Males	Opening	CD14
chr13_75409672_75410142	Males	Opening	CD56
chr13_76079211_76079874	Males	Opening	CD14
chr13_77372177_77372485	Males	Opening	CD14
chr13_77511476_77511860	Males	Opening	CD14
chr13_79765129_79765676	Males	Closing	CD19
chr13_90634370_90635554	Males	Opening	CD14
chr13_91806903_91807798	Males	Opening	CD14
chr13_101137089_101137572	Males	Opening	CD56
chr13_110352575_110352820	Males	Closing	CD14
chr13_111174240_111174651	Males	Opening	CD14
chr13_114519870_114520342	Males	Closing	CD19
chr14_21262832_21263289	Males	Opening	CD14
chr14_21372790_21373132	Males	Opening	CD14
chr14_22889623_22890023	Males	Opening	CD56
chr14_24129504_24129996	Males	Opening	CD56
chr14_24132276_24132767	Males	Opening	CD56
chr14_25149840_25150418	Males	Opening	CD56
chr14_25377694_25377969	Males	Opening	CD14
chr14_31559783_31560455	Males	Opening	CD14
chr14_35404677_35405135	Males	Opening	CD14
chr14_36401656_36402586	Males	Closing	CD8_naive
chr14_40761747_40762305	Males	Closing	CD19
chr14_50498311_50498791	Males	Opening	CD14
chr14_51403651_51404471	Males	Opening	CD14
chr14_52255914_52256704	Males	Opening	CD14
chr14_55249352_55250216	Males	Opening	CD14
chr14_56257551_56258144	Males	Opening	CD14
chr14_61587880_61588433	Males	Opening	CD14
chr14_65099405_65100229	Males	Opening	CD14
chr14_65293581_65293895	Males	Opening	Other
chr14_68851191_68851839	Males	Opening	CD14
chr14_69044495_69045278	Males	Opening	CD14
chr14_69509548_69510557	Males	Opening	CD14
chr14_70003735_70004121	Males	Opening	CD14
chr14_73930171_73930546	Males	Opening	CD14
chr14_73934145_73934315	Males	Opening	CD14
chr14_73944428_73944601	Males	Opening	CD14
chr14_74296751_74297148	Males	Opening	CD8_memory
chr14_74409690_74410190	Males	Opening	CD14
chr14_75837088_75837424	Males	Opening	CD14
chr14_77299019_77299667	Males	Opening	CD14
chr14_78432258_78432722	Males	Opening	Other
chr14_81623779_81624232	Males	Opening	Other
chr14_85723726_85723936	Males	Opening	CD56
chr14_89960471_89960694	Males	Closing	CD19
chr14_92713723_92714144	Males	Opening	CD14
chr14_92730174_92730770	Males	Opening	CD14
chr14_92852981_92853407	Males	Opening	CD14
chr14_92873772_92874073	Males	Opening	CD14
chr14_93505354_93505622	Males	Opening	CD14
chr14_94858833_94859228	Males	Opening	CD14
chr14_95780115_95780664	Males	Opening	CD14
chr14_97250115_97250580	Males	Opening	CD14
chr14_98010312_98011572	Males	Opening	CD14
chr14_101084336_101085153	Males	Opening	CD14
chr14_102192982_102193303	Males	Opening	CD56
chr14_103107412_103107838	Males	Opening	CD14
chr14_104415921_104416529	Males	Opening	CD14
chr14_105841968_105842558	Males	Opening	CD56
chr14_106213513_106214147	Males	Opening	CD19
chr15_22514256_22514540	Males	Opening	Other
chr15_22923566_22923971	Males	Opening	Other
chr15_25018121_25018582	Males	Closing	CD8_naive
chr15_25641094_25641487	Males	Opening	CD14
chr15_28355286_28355598	Males	Opening	CD56
chr15_29286325_29287412	Males	Opening	CD56
chr15_29343044_29343621	Males	Opening	CD56
chr15_29621528_29621799	Males	Closing	CD19
chr15_31523025_31523346	Males	Closing	CD19
chr15_34049812_34050309	Males	Opening	CD14
chr15_38342855_38343107	Males	Opening	CD14
chr15_39680120_39681040	Males	Opening	CD14
chr15_39760579_39761424	Males	Opening	CD14
chr15_41461921_41462265	Males	Opening	CD14
chr15_41667065_41667492	Males	Opening	CD14
chr15_42659177_42659551	Males	Opening	CD14
chr15_47796783_47797495	Males	Opening	Other
chr15_47815752_47816279	Males	Opening	Other
chr15_49093249_49093668	Males	Opening	Other
chr15_51520292_51520845	Males	Opening	CD14
chr15_51850544_51850857	Males	Opening	CD14
chr15_51878140_51878682	Males	Opening	CD14
chr15_52392713_52393406	Males	Opening	CD14
chr15_52838202_52838779	Males	Opening	CD56
chr15_57277105_57277708	Males	Opening	Other
chr15_58818523_58819209	Males	Opening	CD14
chr15_63575228_63575628	Males	Opening	CD14
chr15_63748453_63748880	Males	Opening	CD14
chr15_63806770_63807093	Males	Opening	CD4_memory
chr15_67316665_67317077	Males	Opening	CD14
chr15_67320097_67320491	Males	Opening	CD14
chr15_68301536_68301892	Males	Opening	CD14
chr15_68644819_68645181	Males	Opening	CD14
chr15_69418433_69418651	Males	Opening	CD14
chr15_69423983_69424505	Males	Opening	CD14
chr15_69807830_69808613	Males	Opening	CD14
chr15_69901580_69901942	Males	Opening	CD14
chr15_70097160_70097721	Males	Opening	CD14
chr15_70405492_70406122	Males	Opening	CD14
chr15_70434394_70434959	Males	Opening	CD14
chr15_70538138_70538727	Males	Opening	CD14
chr15_70556621_70556838	Males	Opening	CD14
chr15_72487464_72487859	Males	Opening	CD14
chr15_75382606_75383001	Males	Opening	Other
chr15_77371063_77371669	Males	Opening	CD14
chr15_78600444_78601018	Males	Opening	CD14
chr15_78653295_78653940	Males	Opening	CD14
chr15_79280810_79281444	Males	Opening	CD14
chr15_80253166_80253659	Males	Opening	CD14
chr15_80274106_80274655	Males	Opening	CD14
chr15_84096181_84097053	Males	Opening	CD14
chr15_84115668_84116850	Males	Opening	Other
chr15_88446152_88446886	Males	Opening	CD14
chr15_90355462_90355963	Males	Opening	CD14
chr15_93790722_93791565	Males	Opening	CD14
chr15_93819267_93819519	Males	Opening	CD14
chr15_96415511_96415836	Males	Opening	CD56
chr15_99984211_99984760	Males	Closing	CD8_naive
chr15_101748015_101748568	Males	Opening	CD14
chr16_3308904_3309542	Males	Opening	CD56
chr16_8823590_8824034	Males	Closing	CD19
chr16_8910977_8911235	Males	Closing	CD56
chr16_10722705_10723349	Males	Opening	CD14
chr16_11299855_11300443	Males	Opening	CD14
chr16_11794176_11794814	Males	Opening	CD14
chr16_11908747_11909365	Males	Opening	CD14
chr16_12624252_12624515	Males	Opening	CD14
chr16_15701606_15702061	Males	Opening	CD14
chr16_16307806_16308067	Males	Opening	CD14
chr16_17366968_17367422	Males	Opening	CD14
chr16_17545619_17546065	Males	Opening	CD14
chr16_21661815_21662561	Males	Opening	CD14
chr16_22583802_22584645	Males	Opening	CD14
chr16_22799279_22799820	Males	Opening	CD14
chr16_23935460_23935855	Males	Opening	CD19
chr16_27299244_27299491	Males	Opening	CD14
chr16_29319140_29319842	Males	Opening	CD56
chr16_46933273_46933811	Males	Opening	CD14
chr16_47052053_47052705	Males	Closing	CD14
chr16_55866958_55867408	Males	Opening	CD14
chr16_56333159_56333644	Males	Opening	CD14
chr16_56742497_56742962	Males	Closing	CD8_naive
chr16_57175654_57176092	Males	Closing	CD8_naive
chr16_57923381_57924048	Males	Opening	CD56
chr16_57926711_57926937	Males	Opening	CD14
chr16_65773343_65773906	Males	Opening	CD14
chr16_66239637_66240259	Males	Opening	CD14
chr16_66403035_66403279	Males	Opening	CD14
chr16_67424348_67424887	Males	Opening	CD14
chr16_73010977_73012285	Males	Opening	CD14
chr16_73119968_73120501	Males	Opening	CD14
chr16_73187869_73188645	Males	Opening	CD14
chr16_75502772_75503007	Males	Opening	CD14
chr16_75540449_75540964	Males	Opening	CD14
chr16_75583959_75584499	Males	Opening	CD14
chr16_77214283_77214980	Males	Opening	CD14
chr16_79204554_79205184	Males	Opening	CD14
chr16_81472116_81472379	Males	Opening	CD56
chr16_83847570_83848018	Males	Opening	CD19
chr16_83880875_83881307	Males	Opening	CD14
chr16_84787921_84788478	Males	Opening	CD19
chr16_84842590_84842784	Males	Opening	CD14
chr16_84943911_84944333	Males	Opening	CD14
chr16_84945048_84945653	Males	Opening	CD14
chr16_85169581_85171354	Males	Opening	CD14
chr16_85766916_85767567	Males	Opening	CD14
chr16_85768675_85769336	Males	Closing	CD19
chr16_85857880_85858447	Males	Opening	CD14
chr16_86011967_86012331	Males	Opening	CD14
chr16_87588386_87588955	Males	Opening	CD14
chr16_89419806_89420091	Males	Opening	CD14
chr16_90143704_90144569	Males	Closing	CD4_memory
chr16_90165428_90166004	Males	Opening	CD14
chr17_1655822_1656320	Males	Opening	Other
chr17_3418221_3418671	Males	Opening	CD56
chr17_4639430_4639858	Males	Opening	CD14
chr17_6997407_6998167	Males	Opening	CD14
chr17_7872820_7873143	Males	Opening	CD14
chr17_9939822_9940320	Males	Opening	CD14
chr17_9955858_9956018	Males	Closing	CD19
chr17_17627646_17628135	Males	Opening	Other
chr17_18895881_18896638	Males	Closing	CD19
chr17_19301583_19302268	Males	Opening	CD14
chr17_27438818_27439258	Males	Opening	Other
chr17_28134733_28135355	Males	Opening	CD14
chr17_28983035_28983291	Males	Opening	CD56
chr17_29778378_29778894	Males	Opening	CD14
chr17_32573342_32574156	Males	Opening	CD14
chr17_32641332_32641541	Males	Opening	CD14
chr17_32761165_32761570	Males	Opening	CD14
chr17_33368499_33368682	Males	Opening	CD56
chr17_39071546_39072223	Males	Opening	CD14
chr17_39078536_39078827	Males	Opening	CD14
chr17_39653051_39653346	Males	Opening	CD14
chr17_40313571_40314061	Males	Opening	CD14
chr17_40669452_40669779	Males	Opening	Other
chr17_41633627_41633993	Males	Opening	CD4_memory
chr17_42410870_42411317	Males	Opening	CD14
chr17_45712290_45712570	Males	Opening	CD56
chr17_48367395_48367938	Males	Opening	CD14
chr17_48961336_48961716	Males	Opening	CD14
chr17_49165772_49166534	Males	Opening	CD14
chr17_53770609_53771142	Males	Opening	CD14
chr17_54367738_54368280	Males	Opening	CD4_memory
chr17_57244956_57245182	Males	Opening	CD19
chr17_57437849_57438132	Males	Closing	CD4_memory
chr17_57515074_57515493	Males	Opening	CD14
chr17_57868369_57868596	Males	Opening	CD14
chr17_59299930_59300568	Males	Closing	CD56
chr17_61689515_61690002	Males	Closing	CD4_memory
chr17_62257519_62258366	Males	Opening	CD14
chr17_63519466_63520165	Males	Closing	CD4_memory
chr17_64190343_64190607	Males	Closing	CD19
chr17_64462967_64463325	Males	Opening	Other
chr17_65244543_65244747	Males	Opening	CD56
chr17_65349942_65350789	Males	Opening	CD14
chr17_65516561_65516989	Males	Opening	CD56
chr17_66218812_66219234	Males	Opening	CD56
chr17_66755643_66756359	Males	Opening	CD4_memory
chr17_67171918_67172415	Males	Opening	CD19
chr17_67424384_67425027	Males	Opening	CD14
chr17_67577453_67578054	Males	Closing	CD19
chr17_71099721_71100329	Males	Opening	CD14
chr17_71727951_71728257	Males	Opening	CD14
chr17_71965901_71966504	Males	Opening	CD14
chr17_72235407_72235787	Males	Opening	CD14
chr17_72541631_72542388	Males	Opening	CD56
chr17_72968383_72969155	Males	Closing	CD4_memory
chr17_73063915_73064294	Males	Closing	CD8_naive
chr17_74323652_74324197	Males	Opening	CD14
chr17_74593421_74594489	Males	Opening	CD14
chr17_76371547_76372299	Males	Opening	CD14
chr17_77967506_77967813	Males	Opening	CD14
chr17_79396718_79397264	Males	Opening	CD8_memory
chr17_80180713_80181024	Males	Opening	CD14
chr17_81102928_81103761	Males	Opening	CD14
chr18_463950_464601	Males	Opening	CD14
chr18_3710701_3711304	Males	Opening	CD14
chr18_3722157_3722614	Males	Opening	CD14
chr18_5462296_5462650	Males	Opening	CD14
chr18_5463354_5463805	Males	Opening	CD14
chr18_5466304_5466680	Males	Opening	CD14
chr18_7272327_7274117	Males	Opening	CD14
chr18_8755429_8756020	Males	Closing	CD19
chr18_9735313_9735685	Males	Opening	CD14
chr18_10057353_10058568	Males	Opening	CD14
chr18_10518847_10519200	Males	Opening	CD14
chr18_11818390_11819047	Males	Opening	CD56
chr18_12910958_12911995	Males	Closing	Other
chr18_13451736_13452396	Males	Opening	CD14
chr18_14612273_14612904	Males	Closing	CD56
chr18_19973262_19973470	Males	Opening	CD56
chr18_20830893_20831687	Males	Opening	CD14
chr18_23304841_23305403	Males	Opening	CD56
chr18_24287059_24287504	Males	Opening	CD14
chr18_30050141_30051501	Males	Closing	Other
chr18_30725802_30726719	Males	Opening	CD14
chr18_32289071_32289572	Males	Opening	CD14
chr18_32289634_32290627	Males	Opening	CD14
chr18_32606409_32606832	Males	Closing	CD8_naive
chr18_32712495_32712875	Males	Opening	CD56
chr18_43263013_43263427	Males	Opening	CD14
chr18_44154730_44155108	Males	Opening	CD14
chr18_45751844_45752182	Males	Opening	CD14
chr18_46428355_46428881	Males	Opening	CD14
chr18_46506358_46506812	Males	Opening	CD14
chr18_46524327_46525175	Males	Opening	CD14
chr18_54338437_54338825	Males	Opening	CD56
chr18_56219308_56219532	Males	Closing	CD19
chr18_56553760_56553986	Males	Opening	CD19
chr18_59400010_59401056	Males	Opening	CD14
chr18_59991882_59993511	Males	Closing	Other
chr18_59998862_59999970	Males	Opening	CD56
chr18_61559751_61560245	Males	Opening	CD14
chr18_62380437_62381043	Males	Closing	CD19
chr18_66507982_66508384	Males	Opening	Other
chr18_71916304_71916884	Males	Opening	CD14
chr18_72654259_72654733	Males	Closing	CD19
chr18_72662250_72663434	Males	Closing	CD4_memory
chr18_74398661_74399534	Males	Opening	CD56
chr18_74804324_74805125	Males	Opening	CD56
chr18_75357032_75357699	Males	Opening	CD56
chr18_76831128_76831627	Males	Opening	CD14
chr19_1154912_1155650	Males	Opening	CD14
chr19_2155977_2156215	Males	Opening	CD14
chr19_3604766_3605449	Males	Closing	CD56
chr19_4559711_4559908	Males	Opening	CD14
chr19_4633313_4633740	Males	Opening	CD14
chr19_7592470_7592742	Males	Opening	CD14
chr19_7794038_7794459	Males	Opening	CD14
chr19_8565124_8565449	Males	Opening	CD14
chr19_8749681_8750357	Males	Opening	CD14
chr19_10633793_10634296	Males	Opening	CD56
chr19_11404324_11404848	Males	Opening	CD14
chr19_13258252_13258991	Males	Opening	CD14
chr19_14136508_14137251	Males	Opening	CD14
chr19_15343794_15344734	Males	Opening	CD19
chr19_15698544_15698953	Males	Opening	CD14
chr19_16469972_16470293	Males	Closing	CD19
chr19_16913148_16913490	Males	Opening	CD14
chr19_17592007_17592509	Males	Opening	CD14
chr19_18334866_18335739	Males	Opening	Other
chr19_18503272_18503917	Males	Opening	CD56
chr19_18788773_18789124	Males	Opening	CD14
chr19_19078160_19078869	Males	Opening	CD14
chr19_21182513_21183076	Males	Closing	CD19
chr19_31368261_31369208	Males	Opening	CD14
chr19_33732178_33732964	Males	Opening	CD56
chr19_33739829_33741283	Males	Opening	CD14
chr19_33764681_33765441	Males	Opening	CD14
chr19_33884985_33885741	Males	Opening	CD14
chr19_34965991_34966325	Males	Opening	CD14
chr19_35848950_35849490	Males	Opening	CD14
chr19_38885225_38885417	Males	Closing	CD4_memory
chr19_40043055_40043258	Males	Opening	CD14
chr19_40864610_40865069	Males	Opening	CD14
chr19_40866696_40867389	Males	Opening	CD14
chr19_41091468_41092141	Males	Opening	CD14
chr19_41179352_41179608	Males	Opening	CD56
chr19_42143788_42144167	Males	Opening	CD14
chr19_44192581_44192814	Males	Opening	CD14
chr19_47812777_47813454	Males	Opening	CD14
chr19_47814127_47814394	Males	Opening	Other
chr19_47827385_47828197	Males	Opening	CD14
chr19_50158970_50159591	Males	Opening	CD56
chr19_51624653_51624830	Males	Opening	CD14
chr19_52254886_52255546	Males	Opening	CD14
chr19_52267524_52268134	Males	Opening	CD14
chr19_52314522_52315095	Males	Opening	CD14
chr19_54333120_54333684	Males	Opening	CD14
chr19_54523360_54523929	Males	Opening	CD14
chr19_55083659_55084641	Males	Opening	CD14
chr19_55084759_55085403	Males	Opening	CD14
chr19_55104940_55105618	Males	Opening	CD14
chr19_55118249_55118862	Males	Opening	CD14
chr19_55154977_55155867	Males	Opening	CD14
chr19_55182291_55182754	Males	Opening	CD14
chr19_55249570_55250294	Males	Opening	CD56
chr19_55314836_55316043	Males	Opening	CD56
chr19_55336731_55337301	Males	Opening	CD14
chr19_55412549_55412877	Males	Opening	CD14
chr19_55834636_55834968	Males	Opening	CD14
chr2_636310_637536	Males	Closing	CD4_memory
chr2_7383468_7383802	Males	Opening	CD14
chr2_8231001_8231506	Males	Opening	CD14
chr2_8379911_8380188	Males	Opening	CD56
chr2_9235683_9236403	Males	Opening	Other
chr2_9308912_9309889	Males	Opening	CD14
chr2_9400716_9401805	Males	Opening	CD14
chr2_10159381_10160175	Males	Opening	CD14
chr2_10264029_10264264	Males	Opening	CD14
chr2_10530557_10530966	Males	Opening	CD14
chr2_11343593_11343970	Males	Opening	Other
chr2_11433065_11433461	Males	Opening	Other
chr2_16146270_16146961	Males	Opening	CD14
chr2_16944732_16945626	Males	Opening	CD14
chr2_25538991_25539454	Males	Opening	CD14
chr2_25805172_25805593	Males	Opening	CD14
chr2_25934684_25935167	Males	Opening	CD14
chr2_26231623_26232470	Males	Opening	CD14
chr2_27795769_27796296	Males	Opening	CD56
chr2_27979754_27980111	Males	Opening	CD14
chr2_28032651_28033119	Males	Opening	CD14
chr2_28055298_28055585	Males	Opening	CD14
chr2_29289947_29290379	Males	Opening	CD14
chr2_29304074_29304667	Males	Opening	CD14
chr2_30651656_30652095	Males	Opening	CD56
chr2_32490708_32491021	Males	Opening	CD56
chr2_32609642_32609916	Males	Opening	CD14
chr2_33327910_33328488	Males	Opening	Other
chr2_37751070_37751423	Males	Opening	CD14
chr2_38964387_38964754	Males	Opening	CD14
chr2_42720263_42722583	Males	Closing	CD8_naive
chr2_42920269_42921676	Males	Opening	CD14
chr2_43063132_43063738	Males	Opening	CD14
chr2_43496245_43496497	Males	Opening	CD14
chr2_44418652_44419079	Males	Opening	CD19
chr2_44464325_44464800	Males	Closing	CD56
chr2_44805720_44806242	Males	Opening	CD19
chr2_46115345_46115658	Males	Opening	CD14
chr2_46404596_46405076	Males	Opening	CD56
chr2_46613111_46613816	Males	Opening	CD14
chr2_46748397_46748859	Males	Opening	CD14
chr2_48455292_48455722	Males	Opening	CD14
chr2_48485638_48486169	Males	Opening	CD14
chr2_54656979_54657486	Males	Opening	Other
chr2_55388524_55389183	Males	Opening	CD14
chr2_58334821_58335509	Males	Opening	CD14
chr2_59821740_59822240	Males	Closing	CD19
chr2_62242671_62243252	Males	Opening	CD14
chr2_62492144_62492492	Males	Opening	CD14
chr2_64276786_64277320	Males	Closing	CD19
chr2_64504244_64504874	Males	Opening	CD14
chr2_65609685_65610507	Males	Closing	CD8_memory
chr2_66735368_66736085	Males	Opening	Other
chr2_70245985_70246803	Males	Opening	CD14
chr2_71678305_71678776	Males	Opening	CD14
chr2_75016300_75016866	Males	Opening	CD14
chr2_75072597_75072921	Males	Opening	CD14
chr2_75099646_75100008	Males	Opening	CD14
chr2_85056862_85057638	Males	Opening	CD14
chr2_85901612_85901849	Males	Opening	CD14
chr2_91761467_91763559	Males	Opening	CD14
chr2_97199353_97199568	Males	Opening	CD14
chr2_97321186_97321570	Males	Opening	CD14
chr2_97330614_97331423	Males	Opening	CD14
chr2_99421791_99422436	Males	Opening	CD14
chr2_99525446_99526505	Males	Opening	CD19
chr2_100404381_100404744	Males	Opening	CD14
chr2_100800836_100801366	Males	Opening	CD14
chr2_101729255_101729476	Males	Opening	CD14
chr2_102380382_102380633	Males	Opening	CD14
chr2_102574558_102574803	Males	Opening	CD14
chr2_102589342_102589811	Males	Opening	CD14
chr2_102641930_102642482	Males	Opening	CD14
chr2_102657706_102658230	Males	Opening	CD14
chr2_102669503_102669964	Males	Opening	CD14
chr2_102772377_102772648	Males	Opening	CD14
chr2_106545860_106546402	Males	Closing	CD4_memory
chr2_107153310_107154694	Males	Opening	CD14
chr2_111506036_111506429	Males	Closing	CD19
chr2_112376196_112377121	Males	Opening	CD14
chr2_112382136_112382972	Males	Opening	CD14
chr2_112436688_112437080	Males	Opening	CD14
chr2_112761680_112762248	Males	Opening	CD14
chr2_112763717_112764010	Males	Opening	CD14
chr2_113431662_113432217	Males	Opening	CD14
chr2_113754202_113754640	Males	Closing	CD8_naive
chr2_118738085_118739086	Males	Opening	CD14
chr2_121954934_121955887	Males	Opening	CD14
chr2_125021718_125022801	Males	Opening	CD56
chr2_127772013_127772728	Males	Opening	CD14
chr2_127892515_127893216	Males	Opening	CD14
chr2_128919730_128920411	Males	Opening	CD14
chr2_131797513_131798304	Males	Closing	CD8_naive
chr2_132285102_132286563	Males	Closing	CD4_memory
chr2_135045044_135045272	Males	Closing	CD19
chr2_136650894_136651531	Males	Opening	CD14
chr2_137136239_137136594	Males	Closing	CD19
chr2_137180867_137182082	Males	Closing	CD8_naive
chr2_138717662_138718112	Males	Opening	CD14
chr2_149266765_149267460	Males	Closing	CD19
chr2_149297669_149298145	Males	Closing	CD8_naive
chr2_149632333_149633583	Males	Closing	CD4_memory
chr2_150424662_150425076	Males	Opening	CD14
chr2_151768136_151768960	Males	Opening	CD14
chr2_152220101_152220771	Males	Opening	CD14
chr2_152742743_152743448	Males	Opening	CD14
chr2_153288425_153289159	Males	Opening	CD14
chr2_153429711_153430101	Males	Opening	Other
chr2_157262036_157262632	Males	Opening	CD14
chr2_160006739_160007114	Males	Closing	Other
chr2_160106054_160107210	Males	Opening	CD14
chr2_161208374_161208885	Males	Opening	CD56
chr2_161946849_161947589	Males	Closing	CD19
chr2_162810457_162811016	Males	Closing	CD56
chr2_165826492_165826801	Males	Closing	CD19
chr2_169458248_169458650	Males	Closing	CD19
chr2_169568623_169568953	Males	Closing	CD19
chr2_169907375_169907726	Males	Opening	CD4_memory
chr2_172795987_172796656	Males	Opening	CD14
chr2_173245027_173245657	Males	Opening	Other
chr2_175389185_175389743	Males	Opening	CD14
chr2_175530793_175531535	Males	Opening	CD14
chr2_175869347_175870605	Males	Closing	CD4_memory
chr2_178145909_178146641	Males	Opening	CD14
chr2_179884847_179885323	Males	Closing	CD19
chr2_179960677_179961517	Males	Closing	CD19
chr2_181199189_181199708	Males	Closing	CD19
chr2_190545041_190545285	Males	Closing	CD19
chr2_191781447_191781828	Males	Closing	CD4_memory
chr2_192109790_192110916	Males	Closing	CD19
chr2_197977916_197978571	Males	Closing	CD19
chr2_198308546_198309087	Males	Opening	CD14
chr2_198650319_198651714	Males	Closing	Other
chr2_198756575_198757028	Males	Closing	CD4_memory
chr2_200684231_200684654	Males	Opening	CD14
chr2_201766098_201766615	Males	Closing	CD56
chr2_203394848_203395089	Males	Closing	CD4_naive
chr2_204521268_204521835	Males	Opening	CD14
chr2_206963062_206964124	Males	Opening	CD14
chr2_208563073_208563812	Males	Opening	CD14
chr2_210073002_210073361	Males	Opening	Other
chr2_210073603_210074424	Males	Opening	Other
chr2_213994016_213994524	Males	Opening	CD56
chr2_214018425_214018630	Males	Closing	CD56
chr2_216546781_216547236	Males	Opening	CD14
chr2_216593154_216593883	Males	Opening	CD14
chr2_216764897_216765829	Males	Opening	CD14
chr2_218729677_218730186	Males	Closing	CD19
chr2_218792902_218793839	Males	Opening	CD14
chr2_218910924_218911505	Males	Opening	CD14
chr2_219225101_219225544	Males	Opening	CD14
chr2_219596425_219596616	Males	Opening	CD14
chr2_220406382_220406766	Males	Closing	CD19
chr2_222330457_222330961	Males	Closing	CD56
chr2_223269049_223269586	Males	Opening	CD14
chr2_228272261_228272828	Males	Opening	CD14
chr2_230273070_230274066	Males	Opening	CD14
chr2_231299578_231299932	Males	Opening	CD56
chr2_236618871_236619629	Males	Opening	CD56
chr2_237656723_237657960	Males	Opening	CD14
chr2_237884584_237885904	Males	Opening	CD14
chr2_240143903_240145114	Males	Opening	CD56
chr2_240917791_240918245	Males	Opening	CD14
chr2_242275735_242275950	Males	Closing	CD4_memory
chr20_626098_626568	Males	Opening	Other
chr20_1925743_1926325	Males	Opening	CD14
chr20_1927288_1927812	Males	Opening	CD14
chr20_2191522_2192170	Males	Opening	CD14
chr20_4394099_4394691	Males	Opening	CD14
chr20_5672635_5672886	Males	Closing	CD19
chr20_5703647_5703920	Males	Closing	CD8_naive
chr20_6681344_6682301	Males	Opening	CD14
chr20_8415095_8415714	Males	Opening	CD14
chr20_9969588_9970205	Males	Opening	CD14
chr20_15177320_15177795	Males	Closing	CD19
chr20_19233165_19233916	Males	Opening	CD14
chr20_19740306_19740837	Males	Opening	CD14
chr20_19865723_19866137	Males	Opening	CD14
chr20_19954613_19954948	Males	Opening	CD14
chr20_20196628_20197598	Males	Opening	CD56
chr20_20240157_20240573	Males	Opening	CD14
chr20_20241855_20242227	Males	Opening	CD14
chr20_20253384_20253637	Males	Opening	CD14
chr20_23314776_23315071	Males	Opening	CD19
chr20_24116529_24116863	Males	Opening	CD56
chr20_24137856_24138195	Males	Opening	CD56
chr20_30111299_30111898	Males	Opening	CD14
chr20_30622227_30623229	Males	Opening	CD14
chr20_31155604_31155948	Males	Opening	CD56
chr20_36824725_36825380	Males	Opening	CD14
chr20_36927112_36927593	Males	Opening	CD14
chr20_36932344_36933540	Males	Opening	CD14
chr20_39093357_39093853	Males	Opening	CD14
chr20_39135065_39135755	Males	Opening	CD14
chr20_42212674_42212980	Males	Opening	Other
chr20_44123989_44124600	Males	Opening	CD14
chr20_44834439_44835166	Males	Opening	CD14
chr20_46160077_46160514	Males	Opening	CD14
chr20_47305948_47306267	Males	Opening	CD56
chr20_48200079_48200460	Males	Opening	CD14
chr20_48384875_48385396	Males	Opening	CD14
chr20_48410336_48410706	Males	Opening	CD14
chr20_48619671_48620169	Males	Opening	CD14
chr20_48636779_48637239	Males	Opening	CD14
chr20_48646359_48646788	Males	Opening	CD14
chr20_48924895_48925655	Males	Opening	CD14
chr20_48965752_48966174	Males	Opening	CD14
chr20_48998799_48999058	Males	Opening	CD14
chr20_49057103_49057722	Males	Opening	CD14
chr20_49067493_49068155	Males	Opening	CD14
chr20_50122150_50122458	Males	Opening	CD56
chr20_52520040_52520576	Males	Opening	CD14
chr20_56038719_56039147	Males	Opening	CD14
chr20_61309912_61310282	Males	Opening	CD14
chr20_62198486_62200189	Males	Opening	CD56
chr21_11100149_11100504	Males	Opening	CD4_memory
chr21_15351873_15353216	Males	Closing	CD4_memory
chr21_17058706_17059274	Males	Opening	CD14
chr21_19815759_19816455	Males	Closing	CD19
chr21_26411967_26412485	Males	Closing	CD19
chr21_29507731_29508293	Males	Opening	CD14
chr21_29607246_29608310	Males	Opening	CD14
chr21_30563216_30563819	Males	Opening	CD14
chr21_30848673_30849266	Males	Closing	CD8_memory
chr21_33744155_33744639	Males	Opening	CD14
chr21_34379953_34380540	Males	Opening	CD14
chr21_34681193_34681711	Males	Closing	CD19
chr21_35214902_35215326	Males	Opening	CD14
chr21_35889703_35890199	Males	Opening	CD14
chr21_37277426_37278220	Males	Opening	CD14
chr21_39201562_39202222	Males	Opening	CD14
chr21_39238376_39238836	Males	Opening	CD14
chr21_39614041_39614320	Males	Opening	CD14
chr21_40127564_40128210	Males	Opening	CD14
chr21_40144696_40145097	Males	Opening	CD14
chr21_40302668_40303484	Males	Opening	CD14
chr21_40351389_40351878	Males	Opening	CD14
chr21_40451373_40451977	Males	Opening	CD14
chr21_40469337_40469834	Males	Opening	CD14
chr21_43086838_43087269	Males	Opening	CD14
chr21_43092071_43092325	Males	Opening	CD14
chr21_43181368_43182312	Males	Opening	CD14
chr21_43500593_43501577	Males	Opening	CD14
chr21_43518001_43518351	Males	Opening	CD14
chr21_45145555_45145898	Males	Opening	CD14
chr21_45232040_45232657	Males	Opening	CD14
chr21_45780031_45780971	Males	Opening	CD14
chr21_46460919_46461928	Males	Opening	CD14
chr22_18242818_18243584	Males	Opening	CD14
chr22_19675163_19676870	Males	Opening	CD14
chr22_19753949_19754972	Males	Opening	CD4_memory
chr22_19953401_19953762	Males	Opening	CD56
chr22_21258868_21259201	Males	Opening	CD14
chr22_21326621_21326937	Males	Opening	CD14
chr22_22777105_22777401	Males	Closing	CD56
chr22_23289238_23289716	Males	Opening	CD14
chr22_23501420_23501742	Males	Opening	CD14
chr22_27529099_27529436	Males	Opening	CD14
chr22_29479759_29480290	Males	Opening	CD14
chr22_29513928_29514542	Males	Opening	CD14
chr22_29613024_29613507	Males	Opening	Other
chr22_29699443_29699921	Males	Opening	CD14
chr22_30054219_30054485	Males	Opening	Other
chr22_30608499_30609246	Males	Opening	CD14
chr22_30651898_30652389	Males	Opening	Other
chr22_30768869_30769273	Males	Opening	CD14
chr22_31006251_31006674	Males	Opening	CD14
chr22_35752401_35752714	Males	Opening	CD14
chr22_35985319_35985708	Males	Opening	CD14
chr22_35998174_35998649	Males	Opening	CD14
chr22_37055909_37056339	Males	Opening	CD14
chr22_37667355_37667633	Males	Opening	CD14
chr22_38135514_38135934	Males	Opening	CD14
chr22_38589263_38589965	Males	Opening	CD14
chr22_39347808_39348079	Males	Opening	CD14
chr22_39682979_39683553	Males	Opening	CD14
chr22_42826509_42827129	Males	Opening	CD14
chr22_43742186_43742784	Males	Opening	CD14
chr22_45067728_45068027	Males	Opening	CD56
chr22_45675546_45675977	Males	Opening	CD14
chr22_46008312_46008815	Males	Opening	CD56
chr22_46392147_46392735	Males	Opening	CD56
chr22_47733042_47733385	Males	Opening	CD14
chr22_50154337_50155046	Males	Opening	CD19
chr22_50648096_50648778	Males	Opening	CD56
chr22_51218708_51218936	Males	Opening	CD56
chr3_4106641_4107235	Males	Closing	CD19
chr3_4113144_4113688	Males	Closing	CD19
chr3_4520040_4520227	Males	Opening	CD14
chr3_4561848_4562268	Males	Opening	CD14
chr3_5007581_5008230	Males	Closing	CD56
chr3_5621116_5621590	Males	Opening	CD14
chr3_8699890_8700504	Males	Closing	CD19
chr3_11119187_11119601	Males	Opening	CD14
chr3_11497370_11497996	Males	Opening	CD14
chr3_12211741_12212180	Males	Opening	CD14
chr3_12234889_12236093	Males	Opening	CD14
chr3_14419175_14419915	Males	Opening	CD14
chr3_15810482_15810793	Males	Opening	CD19
chr3_16977640_16978042	Males	Closing	Other
chr3_18257158_18257397	Males	Closing	CD56
chr3_23382891_23383419	Males	Closing	CD19
chr3_27562863_27563593	Males	Opening	CD14
chr3_27585883_27586347	Males	Opening	CD14
chr3_29213166_29213595	Males	Closing	CD56
chr3_30330785_30331571	Males	Opening	Other
chr3_30553090_30553404	Males	Opening	CD14
chr3_32186990_32187504	Males	Opening	CD14
chr3_33474118_33474737	Males	Opening	CD14
chr3_39321357_39322074	Males	Opening	CD56
chr3_39335800_39336303	Males	Closing	CD8_naive
chr3_40811463_40812090	Males	Opening	CD14
chr3_43447568_43447870	Males	Opening	Other
chr3_44099881_44100366	Males	Closing	CD19
chr3_45096215_45097180	Males	Opening	CD14
chr3_45695294_45695738	Males	Opening	Other
chr3_45922521_45923380	Males	Opening	CD56
chr3_46172040_46172494	Males	Opening	CD14
chr3_46359623_46359955	Males	Opening	CD14
chr3_50484724_50485178	Males	Opening	CD14
chr3_51295251_51295610	Males	Opening	CD14
chr3_52222810_52223396	Males	Opening	CD14
chr3_52497496_52497808	Males	Opening	CD14
chr3_53065094_53065352	Males	Closing	CD4_memory
chr3_53553086_53553346	Males	Opening	CD14
chr3_55020087_55020616	Males	Opening	CD14
chr3_55658107_55658758	Males	Opening	CD14
chr3_56726483_56728244	Males	Opening	CD56
chr3_58511634_58512817	Males	Opening	CD14
chr3_59286276_59287065	Males	Opening	CD14
chr3_59320391_59320714	Males	Opening	CD14
chr3_59411678_59412025	Males	Closing	CD4_memory
chr3_69114504_69114781	Males	Closing	CD4_memory
chr3_69369886_69371006	Males	Opening	CD14
chr3_69797083_69797469	Males	Opening	CD14
chr3_71833597_71835070	Males	Opening	Other
chr3_71891254_71891895	Males	Opening	CD14
chr3_72031651_72032186	Males	Opening	CD19
chr3_72686186_72686752	Males	Opening	CD14
chr3_73014829_73015642	Males	Closing	CD4_memory
chr3_98505259_98505809	Males	Opening	CD14
chr3_104245772_104246354	Males	Closing	CD19
chr3_105517250_105517740	Males	Closing	CD56
chr3_108271152_108271864	Males	Closing	CD19
chr3_111790825_111791757	Males	Closing	CD4_memory
chr3_112536857_112537568	Males	Opening	CD14
chr3_113333260_113333802	Males	Opening	CD14
chr3_117158385_117159612	Males	Opening	CD14
chr3_120135834_120136744	Males	Closing	Other
chr3_121676498_121676959	Males	Opening	CD14
chr3_121785211_121785581	Males	Opening	CD14
chr3_122488224_122488741	Males	Opening	CD14
chr3_122909257_122909735	Males	Opening	CD14
chr3_125363061_125363495	Males	Opening	CD14
chr3_127347632_127349176	Males	Closing	Other
chr3_127863949_127864483	Males	Opening	CD14
chr3_129814645_129815211	Males	Opening	CD56
chr3_131090162_131090719	Males	Opening	CD14
chr3_134317657_134318093	Males	Opening	CD14
chr3_136427259_136427744	Males	Opening	CD14
chr3_136476951_136477637	Males	Opening	CD14
chr3_138463027_138463664	Males	Opening	Other
chr3_138561267_138561732	Males	Opening	CD14
chr3_139239955_139240403	Males	Opening	CD14
chr3_141212058_141212362	Males	Closing	CD56
chr3_141995639_141995977	Males	Opening	CD56
chr3_142695575_142695889	Males	Opening	Other
chr3_143524952_143526113	Males	Opening	CD14
chr3_146215008_146216508	Males	Closing	CD56
chr3_149060462_149061099	Males	Opening	CD14
chr3_149193853_149194430	Males	Opening	CD14
chr3_150398855_150399190	Males	Closing	CD19
chr3_151048800_151049144	Males	Opening	Other
chr3_153396637_153397107	Males	Opening	CD14
chr3_154513460_154513773	Males	Opening	Other
chr3_154828748_154829543	Males	Closing	CD19
chr3_156404755_156405092	Males	Closing	Other
chr3_156855028_156855803	Males	Closing	CD56
chr3_167097679_167098382	Males	Closing	Other
chr3_167547785_167548312	Males	Closing	CD19
chr3_169716534_169716842	Males	Opening	CD19
chr3_170891525_170892057	Males	Opening	Other
chr3_171792054_171792845	Males	Opening	CD14
chr3_171877913_171878333	Males	Opening	CD14
chr3_172373186_172373506	Males	Opening	CD56
chr3_177163961_177164326	Males	Opening	CD14
chr3_178066468_178067244	Males	Opening	CD56
chr3_178755013_178755644	Males	Closing	CD4_memory
chr3_180396906_180398099	Males	Closing	CD4_memory
chr3_182399952_182401813	Males	Closing	CD19
chr3_182879384_182879883	Males	Closing	Other
chr3_183309734_183310236	Males	Closing	CD19
chr3_183723839_183724178	Males	Closing	Other
chr3_185406424_185407001	Males	Opening	CD14
chr3_186092219_186092616	Males	Opening	CD14
chr3_187568070_187568732	Males	Opening	CD14
chr3_187686578_187687259	Males	Opening	CD14
chr3_188014360_188015072	Males	Opening	CD14
chr3_188419317_188420038	Males	Opening	CD14
chr3_188537753_188538113	Males	Opening	CD14
chr3_189073306_189074249	Males	Closing	CD4_memory
chr3_189949317_189950199	Males	Opening	CD14
chr3_192675037_192675930	Males	Opening	CD14
chr3_194296461_194296851	Males	Opening	CD14
chr3_194651148_194651442	Males	Opening	CD14
chr3_194723729_194724296	Males	Opening	CD14
chr3_195820203_195820552	Males	Opening	CD14
chr3_195947466_195948091	Males	Opening	CD14
chr3_196005380_196005606	Males	Opening	CD14
chr3_196347073_196347385	Males	Opening	CD14
chr3_196348635_196348806	Males	Opening	CD14
chr3_197403404_197404148	Males	Opening	CD14
chr4_4992603_4993184	Males	Opening	CD56
chr4_6770155_6770513	Males	Opening	CD14
chr4_6872406_6872809	Males	Opening	CD14
chr4_7636416_7637311	Males	Opening	CD14
chr4_7969314_7969696	Males	Opening	CD56
chr4_8169187_8170012	Males	Opening	CD14
chr4_8192910_8193516	Males	Opening	CD14
chr4_8404392_8405281	Males	Opening	CD14
chr4_10025565_10026269	Males	Opening	CD14
chr4_11848609_11849451	Males	Opening	CD14
chr4_12128005_12128520	Males	Opening	CD14
chr4_15651392_15651970	Males	Closing	CD56
chr4_15661469_15661800	Males	Opening	CD14
chr4_15667328_15667951	Males	Opening	CD14
chr4_15721197_15721458	Males	Opening	CD14
chr4_16194870_16195157	Males	Opening	CD14
chr4_16600471_16600821	Males	Opening	CD56
chr4_26274440_26275561	Males	Opening	CD14
chr4_37755919_37756625	Males	Opening	CD14
chr4_37762469_37763032	Males	Opening	CD14
chr4_38156109_38156838	Males	Opening	CD14
chr4_39627965_39628231	Males	Closing	CD19
chr4_40123073_40123565	Males	Opening	Other
chr4_40556111_40556622	Males	Opening	CD14
chr4_40564336_40564544	Males	Opening	CD14
chr4_40565539_40566366	Males	Opening	CD14
chr4_40602729_40603979	Males	Opening	CD14
chr4_40606680_40607419	Males	Opening	CD14
chr4_40712432_40713365	Males	Opening	CD14
chr4_40733339_40734398	Males	Opening	CD14
chr4_40809051_40809744	Males	Opening	CD14
chr4_40954140_40954833	Males	Opening	CD14
chr4_48143003_48143414	Males	Closing	Other
chr4_48730909_48731718	Males	Closing	CD4_memory
chr4_57514523_57514902	Males	Opening	CD56
chr4_57683952_57684494	Males	Closing	CD56
chr4_57737629_57738055	Males	Opening	CD19
chr4_71757831_71758532	Males	Opening	CD14
chr4_72064682_72065181	Males	Closing	CD56
chr4_74909555_74910085	Males	Opening	CD14
chr4_75480193_75480436	Males	Opening	CD56
chr4_76024629_76024843	Males	Closing	CD19
chr4_79594591_79594841	Males	Closing	CD19
chr4_81421621_81422280	Males	Closing	CD56
chr4_81796710_81797219	Males	Closing	CD19
chr4_82403281_82403911	Males	Opening	CD14
chr4_83913817_83914293	Males	Opening	CD56
chr4_87831095_87831553	Males	Opening	CD14
chr4_88008466_88008807	Males	Opening	Other
chr4_99209702_99210038	Males	Closing	CD56
chr4_100428810_100429533	Males	Closing	CD4_memory
chr4_101014507_101015084	Males	Closing	CD56
chr4_101027913_101028623	Males	Closing	CD56
chr4_106392768_106392986	Males	Closing	CD19
chr4_114705825_114706400	Males	Opening	CD14
chr4_114711597_114712255	Males	Opening	CD14
chr4_119186384_119187474	Males	Closing	Other
chr4_119651049_119651325	Males	Closing	CD4_memory
chr4_119681598_119681936	Males	Closing	CD19
chr4_120024443_120024935	Males	Opening	CD14
chr4_122110933_122111484	Males	Closing	CD56
chr4_124246373_124246645	Males	Closing	CD19
chr4_128543759_128545039	Males	Opening	Other
chr4_139879782_139880164	Males	Opening	CD14
chr4_139922643_139922882	Males	Opening	CD14
chr4_140065501_140066177	Males	Opening	CD14
chr4_140661496_140662095	Males	Opening	CD14
chr4_146741165_146741841	Males	Opening	CD19
chr4_149903273_149903650	Males	Closing	CD19
chr4_150959846_150960331	Males	Closing	CD19
chr4_152787635_152788042	Males	Opening	CD14
chr4_154004517_154004976	Males	Closing	Other
chr4_154600784_154601151	Males	Opening	CD14
chr4_159726788_159727266	Males	Opening	CD14
chr4_160161401_160162358	Males	Opening	CD14
chr4_160199469_160200076	Males	Opening	CD14
chr4_173923885_173924536	Males	Opening	CD14
chr4_178314287_178314828	Males	Closing	CD8_naive
chr4_180911177_180911602	Males	Closing	CD19
chr4_181315571_181316124	Males	Closing	CD8_naive
chr4_184908835_184909674	Males	Opening	CD14
chr4_185431548_185431935	Males	Opening	CD14
chr4_185754447_185755142	Males	Opening	CD14
chr4_185769636_185770060	Males	Opening	CD14
chr4_186508557_186509106	Males	Closing	CD19
chr4_186807919_186808669	Males	Opening	CD14
chr4_186854366_186854671	Males	Opening	CD56
chr5_10681449_10682798	Males	Opening	CD14
chr5_14463586_14464554	Males	Opening	CD14
chr5_14588301_14588639	Males	Opening	CD14
chr5_17109364_17109871	Males	Opening	CD14
chr5_17118602_17119484	Males	Opening	CD14
chr5_34042507_34042832	Males	Opening	CD56
chr5_34494194_34494486	Males	Opening	CD56
chr5_34742729_34743451	Males	Closing	CD56
chr5_39525863_39526309	Males	Opening	CD14
chr5_39526854_39527372	Males	Opening	CD14
chr5_40649458_40650090	Males	Closing	CD56
chr5_53597819_53598410	Males	Opening	CD14
chr5_55322768_55323088	Males	Opening	CD14
chr5_55470816_55471460	Males	Opening	CD14
chr5_55737212_55737542	Males	Opening	CD14
chr5_55760762_55761614	Males	Opening	CD14
chr5_55825702_55826163	Males	Opening	CD14
chr5_58654286_58654638	Males	Opening	CD56
chr5_60616566_60617061	Males	Opening	CD14
chr5_65575616_65576105	Males	Opening	CD14
chr5_66597146_66597490	Males	Opening	CD14
chr5_67677768_67678329	Males	Opening	CD56
chr5_72682999_72684214	Males	Closing	CD19
chr5_73157312_73157758	Males	Opening	CD14
chr5_73571406_73572188	Males	Opening	CD14
chr5_73717196_73717810	Males	Opening	CD14
chr5_73729174_73729853	Males	Opening	CD14
chr5_73833601_73834711	Males	Opening	CD14
chr5_74956282_74956841	Males	Opening	CD14
chr5_75590397_75590830	Males	Opening	CD14
chr5_76074530_76075110	Males	Opening	CD14
chr5_77160820_77161539	Males	Opening	CD14
chr5_82636166_82636811	Males	Closing	CD4_memory
chr5_82672991_82673403	Males	Opening	CD14
chr5_88161225_88161677	Males	Opening	Other
chr5_90765002_90766076	Males	Opening	CD56
chr5_93768205_93768526	Males	Opening	CD14
chr5_95633395_95634108	Males	Opening	CD14
chr5_100112027_100112418	Males	Opening	CD14
chr5_107857004_107857344	Males	Closing	CD19
chr5_114819925_114820649	Males	Opening	CD14
chr5_123370479_123371008	Males	Closing	CD19
chr5_123746290_123746512	Males	Closing	CD19
chr5_123860369_123860722	Males	Closing	CD19
chr5_124040594_124040889	Males	Closing	CD19
chr5_124076738_124077038	Males	Closing	CD19
chr5_124202898_124203516	Males	Opening	CD56
chr5_126204615_126205251	Males	Closing	Other
chr5_129659677_129660452	Males	Closing	CD19
chr5_131279537_131280866	Males	Opening	CD14
chr5_131699977_131700526	Males	Opening	CD14
chr5_133585404_133585976	Males	Opening	CD14
chr5_134389110_134389348	Males	Closing	CD19
chr5_134550779_134551431	Males	Opening	CD14
chr5_134562024_134562249	Males	Opening	CD14
chr5_134566045_134566657	Males	Opening	CD14
chr5_134769417_134770113	Males	Opening	CD14
chr5_135336557_135337595	Males	Opening	CD14
chr5_136958146_136959071	Males	Opening	CD14
chr5_138410906_138411550	Males	Opening	CD14
chr5_138867883_138868331	Males	Opening	CD14
chr5_139701273_139701823	Males	Opening	CD14
chr5_139954951_139955265	Males	Opening	CD14
chr5_139974663_139975701	Males	Opening	CD14
chr5_140010461_140010967	Males	Opening	CD14
chr5_142216832_142217339	Males	Opening	CD14
chr5_142303965_142304529	Males	Opening	CD56
chr5_142315093_142315591	Males	Opening	CD56
chr5_142364162_142364395	Males	Opening	CD56
chr5_142807755_142808208	Males	Opening	CD14
chr5_146783141_146784348	Males	Opening	CD14
chr5_149057376_149057706	Males	Opening	CD14
chr5_149446612_149447134	Males	Opening	CD14
chr5_149503772_149504184	Males	Opening	CD14
chr5_150718182_150718550	Males	Opening	CD56
chr5_156908340_156908669	Males	Closing	CD56
chr5_159414060_159414812	Males	Closing	CD19
chr5_159592056_159592731	Males	Opening	Other
chr5_159612600_159613435	Males	Opening	CD14
chr5_159720875_159721577	Males	Opening	CD56
chr5_167212026_167213311	Males	Opening	CD14
chr5_169143359_169143596	Males	Opening	CD14
chr5_169260754_169261261	Males	Opening	CD14
chr5_169754951_169755179	Males	Opening	CD56
chr5_169878961_169879559	Males	Opening	CD14
chr5_171279388_171279703	Males	Opening	CD14
chr5_171837057_171837823	Males	Opening	CD14
chr5_172258042_172258379	Males	Opening	CD14
chr5_172396132_172396565	Males	Opening	CD14
chr5_172885967_172886271	Males	Opening	CD14
chr5_173300143_173300612	Males	Opening	CD14
chr5_177783710_177784592	Males	Opening	CD14
chr5_177819935_177820490	Males	Opening	CD14
chr5_179136294_179136468	Males	Opening	CD14
chr5_179174751_179175146	Males	Opening	CD14
chr6_3037735_3038072	Males	Opening	CD14
chr6_5519134_5519596	Males	Opening	CD56
chr6_5657874_5658743	Males	Opening	CD14
chr6_5699011_5699856	Males	Opening	CD14
chr6_6596845_6597068	Males	Closing	CD19
[truncated: 378 more rows]

## Sheet: Figure 2e
celltype	direction	gene.count	Total.Freq	hypergeom.p	hypergeom.fdr	signed.hypergeom.p
Naive_Tcells	Expression down with aging	53	79	54.5736	5.33806e-54	-20
Naive_Tcells	Expression up with aging	0	79	0.0381744	1	0.0381744
Naive_Tcells	Expression down with aging	47	79	45.9116	2.69684e-45	-20
Naive_Tcells	Expression up with aging	0	79	0.0761263	1	0.0761263
Bcells	Expression down with aging	7	154	0.443049	0.901346	-0.443049
Bcells	Expression up with aging	1	154	0.020922	1	0.020922
Bcells	Expression down with aging	28	154	11.2801	2.88552e-11	-11.2801
Bcells	Expression up with aging	0	154	0.0123542	1	0.0123542
Tcells	Expression down with aging	1	36	0.326842	0.942298	-0.326842
Tcells	Expression up with aging	3	36	1.62226	0.0795462	1.62226
Tcells	Expression down with aging	5	36	2.48225	0.0103532	-2.48225
Tcells	Expression up with aging	1	36	0.703796	0.362615	0.703796
acCD8_Tcells	Expression down with aging	0	78	0.0133322	1	-0.0133322
acCD8_Tcells	Expression up with aging	11	78	5.37924	2.088e-05	5.37924
acCD8_Tcells	Expression down with aging	4	78	0.655977	0.373682	-0.655977
acCD8_Tcells	Expression up with aging	4	78	1.48715	0.0895739	1.48715
Monocytes	Expression down with aging	4	788	6.57787e-12	1	-6.57787e-12
Monocytes	Expression up with aging	21	788	0.146834	1	0.146834
Monocytes	Expression down with aging	3	788	4.18967e-12	1	-4.18967e-12
Monocytes	Expression up with aging	32	788	3.28852	0.00226428	3.28852
NK_cells	Expression down with aging	5	430	5.04289e-05	1	-5.04289e-05
NK_cells	Expression up with aging	48	430	14.9189	8.03526e-15	14.9189
NK_cells	Expression down with aging	7	430	0.00109233	1	-0.00109233
NK_cells	Expression up with aging	36	430	11.5791	1.93288e-11	11.5791

## Sheet: Figure 3a 3b
chr	start	end	GeneName	Annotation	DistancetoTSS	Specificity	Females.atac	Males.atac	Females.rna	Males.rna
chr19	58867513	58868475	A1BG	exon	-3129	NA	-0.256727	-0.0985932	-0.146415	-0.281624
chr12	9270648	9271327	A2M	Intergenic	-2163	NA	-0.0387889	0.339764	0.423976	0.387668
chr12	53714925	53715653	AAAS	5'UTR	123	NA	-0.134648	-0.103533	-0.0397439	0.0196256
chr12	125549368	125550615	AACS	promoter-TSS	79	NA	-0.0643934	-0.0793866	-0.0542825	-0.0109328
chr9	99408489	99409223	AAED1	intron	8743	NA	0.20952	0.0303929	0.128434	0.223886
chr15	67546561	67547514	AAGAB	promoter-TSS	36	NA	-0.102896	-0.0242433	0.0799731	0.00317347
chr2	69877582	69877798	AAK1	intron	-6713	NA	-0.332779	-0.117939	-0.279518	-0.197732
chr2	219134486	219135445	AAMP	promoter-TSS	-34	NA	-0.0752809	-0.113811	-0.00645045	0.0694414
chr20	34790719	34791085	AAR2	intron	-33437	NA	-0.012502	0.0280498	0.0435952	0.0372102
chr16	70322766	70323757	AARS	promoter-TSS	150	NA	-0.270406	-0.0466678	-0.0543843	-0.0708367
chr6	44280654	44281407	AARS2	promoter-TSS	32	NA	0.00642144	-0.241584	-0.0743042	-0.131543
chr17	41116213	41116921	AARSD1	promoter-TSS	-52	NA	-0.177919	0.151517	-0.132703	-0.0400634
chr4	57167434	57168097	AASDH	intron	85908	NA	0.00389302	-0.159044	-0.0789451	-0.0289715
chr11	105947458	105948837	AASDHPPT	promoter-TSS	-144	NA	0.133617	-0.235807	-0.0681756	0.0527527
chr7	121732801	121733825	AASS	intron	51031	NA	0.0820332	-0.235804	-0.0898712	-0.0414632
chr17	35305697	35306839	AATF	promoter-TSS	93	NA	-0.171159	-0.049688	0.0179401	0.0738566
chr17	79139401	79139991	AATK	intron	176	NA	0.00264717	0.266568	0.361755	0.015365
chr16	8749082	8749328	ABAT	Intergenic	-19239	NA	0.285372	0.217014	0.18108	0.166219
chr9	107625512	107626005	ABCA1	intron	64768	CD14	-0.00520462	-0.202706	0.0661789	-0.149956
chr7	48390087	48390614	ABCA13	exon	179294	NA	0.385174	0.289887	0.857202	1.22726
chr9	139922279	139924195	ABCA2	promoter-TSS	137	NA	-0.0957329	0.0520666	0.0523565	-0.0231321
chr16	2390103	2391202	ABCA3	promoter-TSS	94	NA	-0.0659353	0.111321	0.176454	0.103975
chr17	67322848	67323893	ABCA5	promoter-TSS	-48	NA	-0.0629391	-0.320923	-0.173037	-0.0175263
chr17	67171918	67172415	ABCA6	intron	-34152	NA	0.183253	0.434127	0.481923	0.575018
chr19	1039658	1040699	ABCA7	promoter-TSS	77	NA	-0.189549	-0.126465	0.00343796	-0.227828
chr1	229693398	229695183	ABCB10	exon	151	NA	0.01907	-0.0235803	0.0380739	0.0851118
chr7	87128240	87128636	ABCB4	Intergenic	-23419	NA	0.145204	-0.777983	-0.0378029	-0.671244
chr2	220082593	220084031	ABCB6	TTS	400	NA	-0.0394594	-0.089301	-0.247047	-0.262305
chr7	150725024	150725959	ABCB8	promoter-TSS	-17	NA	-0.120705	-0.0646548	-0.083819	-0.102343
chr12	123450649	123451471	ABCB9	promoter-TSS	-4	NA	-0.102877	0.0152014	-0.000832255	-0.221823
chr16	16127158	16127598	ABCC1	intron	83944	NA	0.174107	-0.03583	0.092277	-0.0464487
chr6	43394999	43396032	ABCC10	intron	224	NA	-0.229837	-0.0457852	0.0909028	-0.0221254
chr10	101605509	101606200	ABCC2	intron	63500	NA	0.0837984	0.0349698	-0.0769977	-0.0964492
chr17	48703465	48703752	ABCC3	exon	-8609	NA	0.144901	-0.0108231	0.159486	0.0563947
chr13	95856565	95857088	ABCC4	intron	96873	NA	0.144816	0.0125228	0.12782	-0.01851
chr3	183735057	183736161	ABCC5	intron	139	NA	0.0614716	-0.0837505	-0.00122656	0.134448
chr16	16221464	16221928	ABCC6	intron	95632	NA	-0.0100588	0.108021	0.120687	0.255795
chr12	22094126	22094522	ABCC9	Intergenic	-4696	NA	0.301046	0.101614	0.0905558	0.0444126
chr12	40014853	40015174	ABCD2	Intergenic	-1171	NA	-0.124954	-0.268322	0.015036	-0.32743
chr1	94929077	94929518	ABCD3	intron	45365	NA	-0.075581	-0.150753	-0.0404656	0.0267002
chr14	74768754	74770056	ABCD4	intron	362	NA	-0.0638214	-0.0666485	-0.0389388	-0.0284552
chr6	30538614	30539548	ABCF1	promoter-TSS	-89	NA	-0.255096	0.0382404	-0.0470477	-0.0330791
chr7	150923889	150924746	ABCF2	5'UTR	142	NA	-0.108849	-0.0557101	-0.0641264	-0.0689534
chr3	183903455	183904400	ABCF3	promoter-TSS	65	NA	-0.0839789	-0.120401	-0.0247031	-0.0597087
chr21	43683805	43684162	ABCG1	intron	43976	NA	0.106405	0.189786	0.292728	-0.251108
chr3	111697473	111698707	ABHD10	intron	367	NA	0.0111212	-0.238828	-0.0789134	0.162627
chr7	73152592	73153825	ABHD11	promoter-TSS	-12	NA	-0.127686	-0.191285	0.107454	0.259804
chr20	25370620	25371942	ABHD12	exon	337	NA	0.0829295	-0.0547547	0.0700752	0.0189322
chr13	108879956	108880436	ABHD13	intron	9433	NA	0.0474763	0.0806962	-0.0828872	0.0585013
chr3	52007677	52009382	ABHD14B	promoter-TSS	116	NA	-0.133747	0.0899076	-0.111075	-0.117655
chr17	27893104	27896189	ABHD15	promoter-TSS	-605	NA	-0.0902123	-0.185826	0.0482663	-0.0161012
chr6	31670452	31671490	ABHD16A	promoter-TSS	-121	NA	-0.214966	-0.0149756	0.125427	0.0703338
chr20	62485325	62486085	ABHD16B	Intergenic	-6861	NA	0.0217037	0.146734	0.0390137	-0.301318
chr19	1875619	1876674	ABHD17A	TTS	9371	CD56	-0.168707	0.0992177	0.182665	0.190239
chr9	74506671	74506953	ABHD17B	intron	19349	NA	0.0200532	0.00256612	0.0279287	0.0438823
chr15	80935775	80936207	ABHD17C	Intergenic	-51661	NA	0.35075	0.603975	0.39444	0.213619
chr15	89613425	89613966	ABHD2	Intergenic	-17685	NA	0.032838	0.16818	0.12841	0.0967339
chr18	19283558	19285234	ABHD3	intron	370	NA	-0.0292341	-0.287199	0.0705603	0.0609976
chr14	23066757	23067984	ABHD4	intron	224	NA	0.000328963	-0.093097	0.246243	0.0164926
chr3	43731868	43733086	ABHD5	5'UTR	102	CD14	-0.0085854	-0.217869	0.163847	0.262652
chr3	58218295	58218533	ABHD6	Intergenic	-4815	NA	0.0511321	-0.0768667	0.144335	0.273294
chr19	17413815	17414413	ABHD8	5'UTR	168	NA	-0.163697	-0.0335154	-0.0424581	-0.143664
chr10	27170741	27171361	ABI1	Intergenic	-21035	NA	-0.0184169	-0.0954245	0.0247832	0.0459291
chr2	204192448	204193845	ABI2	5'UTR	185	NA	-0.0586928	-0.110781	-0.217028	-0.202742
chr9	133709923	133711263	ABL1	promoter-TSS	-49	NA	-0.0780838	0.0198498	-0.00924336	-0.0206089
chr1	179098536	179099488	ABL2	intron	13212	NA	-0.180717	-0.343132	-0.2279	-0.14511
chr10	116273099	116273363	ABLIM1	intron	13454	CD3	-0.586577	-0.584505	-0.474093	-0.621691
chr5	148520815	148521791	ABLIM3	5'UTR	293	NA	0.0419064	0.0708008	-0.0243017	0.132493
chr17	1092184	1092686	ABR	intron	-1819	NA	0.234441	0.0854959	0.160809	0.116044
chr6	139349512	139350939	ABRACL	intron	407	CD14	-0.097197	-0.112987	-0.1265	0.0316007
chr6	26607700	26608034	ABT1	Intergenic	10696	NA	0.0477253	-0.216747	0.0278316	-0.0204811
chr3	127390750	127392427	ABTB1	promoter-TSS	-192	CD14	-0.0531113	-0.138523	-0.105467	-0.111346
chr11	34330708	34331322	ABTB2	intron	48540	NA	-0.0711664	0.313525	0.035953	0.325405
chr3	38143849	38144220	ACAA1	intron	34698	CD14	0.00163653	0.116969	0.0703352	0.103276
chr18	47339426	47340836	ACAA2	promoter-TSS	120	CD56	0.113867	-0.0348382	0.0723443	0.0208886
chr17	35715564	35716620	ACACA	promoter-TSS	-33	NA	-0.117524	-0.060105	-0.0606258	-0.0116264
chr12	109592067	109593156	ACACB	intron	15410	NA	-0.0845266	-0.211955	-0.148475	-0.118678
chr3	132378105	132379810	ACAD11	promoter-TSS	17	NA	-0.0251918	-0.303334	-0.0647014	-0.0150197
chr11	134122872	134123910	ACAD8	promoter-TSS	-43	NA	-0.0313291	-0.179557	0.0578666	-0.0149498
chr3	128597635	128598805	ACAD9	promoter-TSS	-113	NA	-0.083315	-0.052792	-0.0456973	0.0457456
chr1	76189810	76190748	ACADM	5'UTR	247	NA	0.114689	-0.260836	-0.0682341	-0.0882888
chr12	121163295	121164027	ACADS	5'UTR	120	NA	-0.203128	-0.0543391	0.107893	0.0650731
chr10	124798549	124799003	ACADSB	intron	30347	NA	0.233857	0.143618	-0.13831	-0.229481
chr17	7117290	7118533	ACADVL	intron	-2532	NA	-0.251475	-0.088046	0.0772304	0.158775
chr17	7239678	7240504	ACAP1	exon	243	NA	-0.303446	-0.360379	-0.00213807	-0.168069
chr3	195162727	195164214	ACAP2	intron	346	CD14	-0.0771376	-0.0277549	0.00566144	0.112431
[truncated: 10,621 more rows]

## Sheet: Figure 3c
chr	start	end	GeneName	Annotation	DistancetoTSS	Specificity	Females.atac	Males.atac
[truncated: 12,347 more rows]

[truncated: 37 more sheets: Figure 3d, Figure 4a female, Figure 4a male, Figure 4b, Figure 4c female, Figure 4c male, Figure 4d, Figure 4e S6c, Figure 5a, Figure 5b, Figure 5d S7d, Figure 6a, Figure 6b, Figure 6c, Figure S1c, Figure S1g, Figure S2c, Figure S2e, Figure S2f, Figure S4a …]
